# Supplementary material for: Fast and near-optimal monitoring for healthcare acquired infection outbreaks
Source: PLoS Comput Biol. 2019 Sep 16;15(9):e1007284. doi: 10.1371/journal.pcbi.1007284 (PMC6762212; doi:10.1371/journal.pcbi.1007284)
Supplement: S1 Data — (ZIP) [file pcbi.1007284.s006.zip › MobilityLogs1/HAISE_Carilion_all_visits_day_71.txt]

#Person location Sublocation StartTime EndTime Type
424700 944 1001 83880 84477 1
437209 372 1001 33660 34137 1
400053 99400053 1001 86380 86390 1
400132 99400132 1001 86380 86390 1
400238 99400238 1001 86380 86390 1
400292 99400292 1001 86380 86390 1
400419 99400419 1001 86380 86390 1
400671 99400671 1001 86380 86390 1
400851 99400851 1001 86380 86390 1
401246 99401246 1001 86380 86390 1
401458 99401458 1001 86380 86390 1
401564 99401564 1001 86380 86390 1
401699 99401699 1001 86380 86390 1
402125 99402125 1001 86380 86390 1
402179 99402179 1001 86380 86390 1
402392 99402392 1001 86380 86390 1
402630 99402630 1001 86380 86390 1
402931 99402931 1001 86380 86390 1
403000 99403000 1001 86380 86390 1
403023 99403023 1001 86380 86390 1
403091 99403091 1001 86380 86390 1
403148 99403148 1001 86380 86390 1
403151 99403151 1001 86380 86390 1
403526 99403526 1001 86380 86390 1
403622 99403622 1001 86380 86390 1
403791 99403791 1001 86380 86390 1
403771 99403771 1001 86380 86390 1
403784 99403784 1001 86380 86390 1
403969 99403969 1001 86380 86390 1
403946 99403946 1001 86380 86390 1
403981 99403981 1001 86380 86390 1
403962 99403962 1001 86380 86390 1
404061 99404061 1001 86380 86390 1
404964 99404964 1001 86380 86390 1
404935 99404935 1001 86380 86390 1
405508 99405508 1001 86380 86390 1
405574 99405574 1001 86380 86390 1
405638 99405638 1001 86380 86390 1
405987 99405987 1001 86380 86390 1
406384 99406384 1001 86380 86390 1
406447 99406447 1001 86380 86390 1
406668 99406668 1001 86380 86390 1
406806 99406806 1001 86380 86390 1
406863 99406863 1001 86380 86390 1
407099 99407099 1001 86380 86390 1
407048 99407048 1001 86380 86390 1
407205 99407205 1001 86380 86390 1
407185 99407185 1001 86380 86390 1
407137 99407137 1001 86380 86390 1
407245 99407245 1001 86380 86390 1
407493 99407493 1001 86380 86390 1
407528 99407528 1001 86380 86390 1
407586 99407586 1001 86380 86390 1
407811 99407811 1001 86380 86390 1
407959 99407959 1001 86380 86390 1
408001 99408001 1001 86380 86390 1
408075 99408075 1001 86380 86390 1
408312 99408312 1001 86380 86390 1
408488 99408488 1001 86380 86390 1
408516 99408516 1001 86380 86390 1
408604 99408604 1001 86380 86390 1
408533 99408533 1001 86380 86390 1
408741 99408741 1001 86380 86390 1
408651 99408651 1001 86380 86390 1
408980 99408980 1001 86380 86390 1
409194 99409194 1001 86380 86390 1
409458 99409458 1001 86380 86390 1
409503 99409503 1001 86380 86390 1
409697 99409697 1001 86380 86390 1
409778 99409778 1001 86380 86390 1
409812 99409812 1001 86380 86390 1
409907 99409907 1001 86380 86390 1
409947 99409947 1001 86380 86390 1
410179 99410179 1001 86380 86390 1
410269 99410269 1001 86380 86390 1
410278 99410278 1001 86380 86390 1
410283 99410283 1001 86380 86390 1
410643 99410643 1001 86380 86390 1
410703 99410703 1001 86380 86390 1
410864 99410864 1001 86380 86390 1
410949 99410949 1001 86380 86390 1
411004 99411004 1001 86380 86390 1
411213 99411213 1001 86380 86390 1
411344 99411344 1001 86380 86390 1
411543 99411543 1001 86380 86390 1
411655 99411655 1001 86380 86390 1
411949 99411949 1001 86380 86390 1
412392 99412392 1001 86380 86390 1
412293 99412293 1001 86380 86390 1
412340 99412340 1001 86380 86390 1
412285 99412285 1001 86380 86390 1
413544 99413544 1001 86380 86390 1
412891 99412891 1001 86380 86390 1
413101 99413101 1001 86380 86390 1
413028 99413028 1001 86380 86390 1
412613 99412613 1001 86380 86390 1
412824 99412824 1001 86380 86390 1
412852 99412852 1001 86380 86390 1
412814 99412814 1001 86380 86390 1
412521 99412521 1001 86380 86390 1
412817 99412817 1001 86380 86390 1
415171 99415171 1001 86380 86390 1
415062 99415062 1001 86380 86390 1
415228 99415228 1001 86380 86390 1
415153 99415153 1001 86380 86390 1
415071 99415071 1001 86380 86390 1
415306 99415306 1001 86380 86390 1
414566 99414566 1001 86380 86390 1
414675 99414675 1001 86380 86390 1
414793 99414793 1001 86380 86390 1
414247 99414247 1001 86380 86390 1
414452 99414452 1001 86380 86390 1
414381 99414381 1001 86380 86390 1
414382 99414382 1001 86380 86390 1
414137 99414137 1001 86380 86390 1
415442 99415442 1001 86380 86390 1
415478 99415478 1001 86380 86390 1
415704 99415704 1001 86380 86390 1
415626 99415626 1001 86380 86390 1
415381 99415381 1001 86380 86390 1
415566 99415566 1001 86380 86390 1
416965 99416965 1001 86380 86390 1
416687 99416687 1001 86380 86390 1
416747 99416747 1001 86380 86390 1
416917 99416917 1001 86380 86390 1
416979 99416979 1001 86380 86390 1
416386 99416386 1001 86380 86390 1
416562 99416562 1001 86380 86390 1
415778 99415778 1001 86380 86390 1
415978 99415978 1001 86380 86390 1
417158 99417158 1001 86380 86390 1
417114 99417114 1001 86380 86390 1
417025 99417025 1001 86380 86390 1
417173 99417173 1001 86380 86390 1
417109 99417109 1001 86380 86390 1
417132 99417132 1001 86380 86390 1
417326 99417326 1001 86380 86390 1
417474 99417474 1001 86380 86390 1
417525 99417525 1001 86380 86390 1
418653 99418653 1001 86380 86390 1
418599 99418599 1001 86380 86390 1
418707 99418707 1001 86380 86390 1
418790 99418790 1001 86380 86390 1
418103 99418103 1001 86380 86390 1
418313 99418313 1001 86380 86390 1
418398 99418398 1001 86380 86390 1
418230 99418230 1001 86380 86390 1
418381 99418381 1001 86380 86390 1
417820 99417820 1001 86380 86390 1
417613 99417613 1001 86380 86390 1
417703 99417703 1001 86380 86390 1
418853 99418853 1001 86380 86390 1
418864 99418864 1001 86380 86390 1
419042 99419042 1001 86380 86390 1
418975 99418975 1001 86380 86390 1
420150 99420150 1001 86380 86390 1
419700 99419700 1001 86380 86390 1
419293 99419293 1001 86380 86390 1
419436 99419436 1001 86380 86390 1
419312 99419312 1001 86380 86390 1
419623 99419623 1001 86380 86390 1
420463 99420463 1001 86380 86390 1
420793 99420793 1001 86380 86390 1
420777 99420777 1001 86380 86390 1
420668 99420668 1001 86380 86390 1
421916 99421916 1001 86380 86390 1
421795 99421795 1001 86380 86390 1
421267 99421267 1001 86380 86390 1
421352 99421352 1001 86380 86390 1
421441 99421441 1001 86380 86390 1
421417 99421417 1001 86380 86390 1
421361 99421361 1001 86380 86390 1
421581 99421581 1001 86380 86390 1
421654 99421654 1001 86380 86390 1
420890 99420890 1001 86380 86390 1
421235 99421235 1001 86380 86390 1
420991 99420991 1001 86380 86390 1
422456 99422456 1001 86380 86390 1
422181 99422181 1001 86380 86390 1
422377 99422377 1001 86380 86390 1
422522 99422522 1001 86380 86390 1
423498 99423498 1001 86380 86390 1
422999 99422999 1001 86380 86390 1
423098 99423098 1001 86380 86390 1
422730 99422730 1001 86380 86390 1
422807 99422807 1001 86380 86390 1
422886 99422886 1001 86380 86390 1
422579 99422579 1001 86380 86390 1
423989 99423989 1001 86380 86390 1
423878 99423878 1001 86380 86390 1
425102 99425102 1001 86380 86390 1
425091 99425091 1001 86380 86390 1
425062 99425062 1001 86380 86390 1
425160 99425160 1001 86380 86390 1
425117 99425117 1001 86380 86390 1
424700 99424700 1001 86380 86390 1
424807 99424807 1001 86380 86390 1
424829 99424829 1001 86380 86390 1
424789 99424789 1001 86380 86390 1
424766 99424766 1001 86380 86390 1
424608 99424608 1001 86380 86390 1
424529 99424529 1001 86380 86390 1
424459 99424459 1001 86380 86390 1
424161 99424161 1001 86380 86390 1
424205 99424205 1001 86380 86390 1
425471 99425471 1001 86380 86390 1
425566 99425566 1001 86380 86390 1
425577 99425577 1001 86380 86390 1
425626 99425626 1001 86380 86390 1
427033 99427033 1001 86380 86390 1
426764 99426764 1001 86380 86390 1
426868 99426868 1001 86380 86390 1
426912 99426912 1001 86380 86390 1
426816 99426816 1001 86380 86390 1
426748 99426748 1001 86380 86390 1
426829 99426829 1001 86380 86390 1
426643 99426643 1001 86380 86390 1
426663 99426663 1001 86380 86390 1
426329 99426329 1001 86380 86390 1
426500 99426500 1001 86380 86390 1
426441 99426441 1001 86380 86390 1
426220 99426220 1001 86380 86390 1
426157 99426157 1001 86380 86390 1
427263 99427263 1001 86380 86390 1
427432 99427432 1001 86380 86390 1
428670 99428670 1001 86380 86390 1
428608 99428608 1001 86380 86390 1
428478 99428478 1001 86380 86390 1
428655 99428655 1001 86380 86390 1
428712 99428712 1001 86380 86390 1
427922 99427922 1001 86380 86390 1
428219 99428219 1001 86380 86390 1
428081 99428081 1001 86380 86390 1
427818 99427818 1001 86380 86390 1
428986 99428986 1001 86380 86390 1
429129 99429129 1001 86380 86390 1
429034 99429034 1001 86380 86390 1
428904 99428904 1001 86380 86390 1
430192 99430192 1001 86380 86390 1
430327 99430327 1001 86380 86390 1
430197 99430197 1001 86380 86390 1
430365 99430365 1001 86380 86390 1
429776 99429776 1001 86380 86390 1
429703 99429703 1001 86380 86390 1
429748 99429748 1001 86380 86390 1
429183 99429183 1001 86380 86390 1
429427 99429427 1001 86380 86390 1
430740 99430740 1001 86380 86390 1
430613 99430613 1001 86380 86390 1
430515 99430515 1001 86380 86390 1
431691 99431691 1001 86380 86390 1
431863 99431863 1001 86380 86390 1
431926 99431926 1001 86380 86390 1
431930 99431930 1001 86380 86390 1
431707 99431707 1001 86380 86390 1
431573 99431573 1001 86380 86390 1
431272 99431272 1001 86380 86390 1
431520 99431520 1001 86380 86390 1
431242 99431242 1001 86380 86390 1
430829 99430829 1001 86380 86390 1
430963 99430963 1001 86380 86390 1
431164 99431164 1001 86380 86390 1
431140 99431140 1001 86380 86390 1
432452 99432452 1001 86380 86390 1
433485 99433485 1001 86380 86390 1
433492 99433492 1001 86380 86390 1
433358 99433358 1001 86380 86390 1
432665 99432665 1001 86380 86390 1
432863 99432863 1001 86380 86390 1
432645 99432645 1001 86380 86390 1
432715 99432715 1001 86380 86390 1
432767 99432767 1001 86380 86390 1
435248 99435248 1001 86380 86390 1
435252 99435252 1001 86380 86390 1
435342 99435342 1001 86380 86390 1
435256 99435256 1001 86380 86390 1
435229 99435229 1001 86380 86390 1
435140 99435140 1001 86380 86390 1
435336 99435336 1001 86380 86390 1
434817 99434817 1001 86380 86390 1
434855 99434855 1001 86380 86390 1
434655 99434655 1001 86380 86390 1
434495 99434495 1001 86380 86390 1
435656 99435656 1001 86380 86390 1
435868 99435868 1001 86380 86390 1
435632 99435632 1001 86380 86390 1
436977 99436977 1001 86380 86390 1
437125 99437125 1001 86380 86390 1
436822 99436822 1001 86380 86390 1
436426 99436426 1001 86380 86390 1
436010 99436010 1001 86380 86390 1
436292 99436292 1001 86380 86390 1
435912 99435912 1001 86380 86390 1
435945 99435945 1001 86380 86390 1
300081 99300081 1001 86380 86390 1
300671 99300671 1001 86380 86390 1
300622 99300622 1001 86380 86390 1
300380 99300380 1001 86380 86390 1
300321 99300321 1001 86380 86390 1
300464 99300464 1001 86380 86390 1
300402 99300402 1001 86380 86390 1
300305 99300305 1001 86380 86390 1
300866 99300866 1001 86380 86390 1
301481 99301481 1001 86380 86390 1
301392 99301392 1001 86380 86390 1
301471 99301471 1001 86380 86390 1
301357 99301357 1001 86380 86390 1
301435 99301435 1001 86380 86390 1
301285 99301285 1001 86380 86390 1
301311 99301311 1001 86380 86390 1
301277 99301277 1001 86380 86390 1
301175 99301175 1001 86380 86390 1
301229 99301229 1001 86380 86390 1
301105 99301105 1001 86380 86390 1
301007 99301007 1001 86380 86390 1
301699 99301699 1001 86380 86390 1
301573 99301573 1001 86380 86390 1
301742 99301742 1001 86380 86390 1
302214 99302214 1001 86380 86390 1
302292 99302292 1001 86380 86390 1
302350 99302350 1001 86380 86390 1
302243 99302243 1001 86380 86390 1
302244 99302244 1001 86380 86390 1
302285 99302285 1001 86380 86390 1
302378 99302378 1001 86380 86390 1
301970 99301970 1001 86380 86390 1
302024 99302024 1001 86380 86390 1
302108 99302108 1001 86380 86390 1
301950 99301950 1001 86380 86390 1
301926 99301926 1001 86380 86390 1
302507 99302507 1001 86380 86390 1
302497 99302497 1001 86380 86390 1
302426 99302426 1001 86380 86390 1
303144 99303144 1001 86380 86390 1
303158 99303158 1001 86380 86390 1
303047 99303047 1001 86380 86390 1
302800 99302800 1001 86380 86390 1
302624 99302624 1001 86380 86390 1
302627 99302627 1001 86380 86390 1
302784 99302784 1001 86380 86390 1
302668 99302668 1001 86380 86390 1
302694 99302694 1001 86380 86390 1
302644 99302644 1001 86380 86390 1
302739 99302739 1001 86380 86390 1
303301 99303301 1001 86380 86390 1
303935 99303935 1001 86380 86390 1
303849 99303849 1001 86380 86390 1
303723 99303723 1001 86380 86390 1
303818 99303818 1001 86380 86390 1
303729 99303729 1001 86380 86390 1
303807 99303807 1001 86380 86390 1
303808 99303808 1001 86380 86390 1
303534 99303534 1001 86380 86390 1
303526 99303526 1001 86380 86390 1
303604 99303604 1001 86380 86390 1
303566 99303566 1001 86380 86390 1
304113 99304113 1001 86380 86390 1
304063 99304063 1001 86380 86390 1
304232 99304232 1001 86380 86390 1
304719 99304719 1001 86380 86390 1
304694 99304694 1001 86380 86390 1
304788 99304788 1001 86380 86390 1
304700 99304700 1001 86380 86390 1
304781 99304781 1001 86380 86390 1
304533 99304533 1001 86380 86390 1
304370 99304370 1001 86380 86390 1
304401 99304401 1001 86380 86390 1
304286 99304286 1001 86380 86390 1
304431 99304431 1001 86380 86390 1
305647 99305647 1001 86380 86390 1
305531 99305531 1001 86380 86390 1
305617 99305617 1001 86380 86390 1
305301 99305301 1001 86380 86390 1
305419 99305419 1001 86380 86390 1
305355 99305355 1001 86380 86390 1
305320 99305320 1001 86380 86390 1
305119 99305119 1001 86380 86390 1
305072 99305072 1001 86380 86390 1
305217 99305217 1001 86380 86390 1
305218 99305218 1001 86380 86390 1
500129 99500129 1001 86380 86390 1
500033 99500033 1001 86380 86390 1
500138 99500138 1001 86380 86390 1
500662 99500662 1001 86380 86390 1
500765 99500765 1001 86380 86390 1
500707 99500707 1001 86380 86390 1
500598 99500598 1001 86380 86390 1
500483 99500483 1001 86380 86390 1
500487 99500487 1001 86380 86390 1
500387 99500387 1001 86380 86390 1
500273 99500273 1001 86380 86390 1
500312 99500312 1001 86380 86390 1
500253 99500253 1001 86380 86390 1
500266 99500266 1001 86380 86390 1
500915 99500915 1001 86380 86390 1
501010 99501010 1001 86380 86390 1
500908 99500908 1001 86380 86390 1
500961 99500961 1001 86380 86390 1
501461 99501461 1001 86380 86390 1
501624 99501624 1001 86380 86390 1
501625 99501625 1001 86380 86390 1
501395 99501395 1001 86380 86390 1
501295 99501295 1001 86380 86390 1
501314 99501314 1001 86380 86390 1
501225 99501225 1001 86380 86390 1
501064 99501064 1001 86380 86390 1
501159 99501159 1001 86380 86390 1
501172 99501172 1001 86380 86390 1
501663 99501663 1001 86380 86390 1
501705 99501705 1001 86380 86390 1
501813 99501813 1001 86380 86390 1
502298 99502298 1001 86380 86390 1
502392 99502392 1001 86380 86390 1
502344 99502344 1001 86380 86390 1
502158 99502158 1001 86380 86390 1
502224 99502224 1001 86380 86390 1
502215 99502215 1001 86380 86390 1
502204 99502204 1001 86380 86390 1
502142 99502142 1001 86380 86390 1
502220 99502220 1001 86380 86390 1
502027 99502027 1001 86380 86390 1
501912 99501912 1001 86380 86390 1
502507 99502507 1001 86380 86390 1
502533 99502533 1001 86380 86390 1
502655 99502655 1001 86380 86390 1
502473 99502473 1001 86380 86390 1
503230 99503230 1001 86380 86390 1
503284 99503284 1001 86380 86390 1
502998 99502998 1001 86380 86390 1
502896 99502896 1001 86380 86390 1
502962 99502962 1001 86380 86390 1
502899 99502899 1001 86380 86390 1
502941 99502941 1001 86380 86390 1
502929 99502929 1001 86380 86390 1
502846 99502846 1001 86380 86390 1
503342 99503342 1001 86380 86390 1
503482 99503482 1001 86380 86390 1
503978 99503978 1001 86380 86390 1
503944 99503944 1001 86380 86390 1
503746 99503746 1001 86380 86390 1
503785 99503785 1001 86380 86390 1
503820 99503820 1001 86380 86390 1
503680 99503680 1001 86380 86390 1
503655 99503655 1001 86380 86390 1
503529 99503529 1001 86380 86390 1
503610 99503610 1001 86380 86390 1
503624 99503624 1001 86380 86390 1
503702 99503702 1001 86380 86390 1
504270 99504270 1001 86380 86390 1
504277 99504277 1001 86380 86390 1
504317 99504317 1001 86380 86390 1
504165 99504165 1001 86380 86390 1
504906 99504906 1001 86380 86390 1
504868 99504868 1001 86380 86390 1
504805 99504805 1001 86380 86390 1
504783 99504783 1001 86380 86390 1
504771 99504771 1001 86380 86390 1
504836 99504836 1001 86380 86390 1
504931 99504931 1001 86380 86390 1
504608 99504608 1001 86380 86390 1
504590 99504590 1001 86380 86390 1
504681 99504681 1001 86380 86390 1
504582 99504582 1001 86380 86390 1
504491 99504491 1001 86380 86390 1
504335 99504335 1001 86380 86390 1
504440 99504440 1001 86380 86390 1
504482 99504482 1001 86380 86390 1
504500 99504500 1001 86380 86390 1
504373 99504373 1001 86380 86390 1
504386 99504386 1001 86380 86390 1
505088 99505088 1001 86380 86390 1
505050 99505050 1001 86380 86390 1
505013 99505013 1001 86380 86390 1
505105 99505105 1001 86380 86390 1
505641 99505641 1001 86380 86390 1
505605 99505605 1001 86380 86390 1
505701 99505701 1001 86380 86390 1
505411 99505411 1001 86380 86390 1
505438 99505438 1001 86380 86390 1
505505 99505505 1001 86380 86390 1
505506 99505506 1001 86380 86390 1
505545 99505545 1001 86380 86390 1
505508 99505508 1001 86380 86390 1
505563 99505563 1001 86380 86390 1
505278 99505278 1001 86380 86390 1
505310 99505310 1001 86380 86390 1
505159 99505159 1001 86380 86390 1
505912 99505912 1001 86380 86390 1
505825 99505825 1001 86380 86390 1
505903 99505903 1001 86380 86390 1
505802 99505802 1001 86380 86390 1
506510 99506510 1001 86380 86390 1
506459 99506459 1001 86380 86390 1
506410 99506410 1001 86380 86390 1
506367 99506367 1001 86380 86390 1
506304 99506304 1001 86380 86390 1
506283 99506283 1001 86380 86390 1
506080 99506080 1001 86380 86390 1
505976 99505976 1001 86380 86390 1
506133 99506133 1001 86380 86390 1
506022 99506022 1001 86380 86390 1
506103 99506103 1001 86380 86390 1
506168 99506168 1001 86380 86390 1
506722 99506722 1001 86380 86390 1
506736 99506736 1001 86380 86390 1
506759 99506759 1001 86380 86390 1
507364 99507364 1001 86380 86390 1
507237 99507237 1001 86380 86390 1
507126 99507126 1001 86380 86390 1
507204 99507204 1001 86380 86390 1
507117 99507117 1001 86380 86390 1
507173 99507173 1001 86380 86390 1
507122 99507122 1001 86380 86390 1
507187 99507187 1001 86380 86390 1
506884 99506884 1001 86380 86390 1
506813 99506813 1001 86380 86390 1
507497 99507497 1001 86380 86390 1
507508 99507508 1001 86380 86390 1
507457 99507457 1001 86380 86390 1
507509 99507509 1001 86380 86390 1
507599 99507599 1001 86380 86390 1
508188 99508188 1001 86380 86390 1
508050 99508050 1001 86380 86390 1
508037 99508037 1001 86380 86390 1
507960 99507960 1001 86380 86390 1
508016 99508016 1001 86380 86390 1
507679 99507679 1001 86380 86390 1
507700 99507700 1001 86380 86390 1
507804 99507804 1001 86380 86390 1
507664 99507664 1001 86380 86390 1
507651 99507651 1001 86380 86390 1
508306 99508306 1001 86380 86390 1
508425 99508425 1001 86380 86390 1
508256 99508256 1001 86380 86390 1
508895 99508895 1001 86380 86390 1
508973 99508973 1001 86380 86390 1
509075 99509075 1001 86380 86390 1
509004 99509004 1001 86380 86390 1
508820 99508820 1001 86380 86390 1
508834 99508834 1001 86380 86390 1
508598 99508598 1001 86380 86390 1
508653 99508653 1001 86380 86390 1
509124 99509124 1001 86380 86390 1
509217 99509217 1001 86380 86390 1
509269 99509269 1001 86380 86390 1
509167 99509167 1001 86380 86390 1
509271 99509271 1001 86380 86390 1
509078 99509078 1001 86380 86390 1
509222 99509222 1001 86380 86390 1
509872 99509872 1001 86380 86390 1
509682 99509682 1001 86380 86390 1
509528 99509528 1001 86380 86390 1
509453 99509453 1001 86380 86390 1
509455 99509455 1001 86380 86390 1
509991 99509991 1001 86380 86390 1
510069 99510069 1001 86380 86390 1
510652 99510652 1001 86380 86390 1
510669 99510669 1001 86380 86390 1
510424 99510424 1001 86380 86390 1
510478 99510478 1001 86380 86390 1
510170 99510170 1001 86380 86390 1
510126 99510126 1001 86380 86390 1
510284 99510284 1001 86380 86390 1
510312 99510312 1001 86380 86390 1
510751 99510751 1001 86380 86390 1
510791 99510791 1001 86380 86390 1
510850 99510850 1001 86380 86390 1
511517 99511517 1001 86380 86390 1
511425 99511425 1001 86380 86390 1
511460 99511460 1001 86380 86390 1
511486 99511486 1001 86380 86390 1
511338 99511338 1001 86380 86390 1
511253 99511253 1001 86380 86390 1
511305 99511305 1001 86380 86390 1
511087 99511087 1001 86380 86390 1
511139 99511139 1001 86380 86390 1
511118 99511118 1001 86380 86390 1
511046 99511046 1001 86380 86390 1
511708 99511708 1001 86380 86390 1
511595 99511595 1001 86380 86390 1
511638 99511638 1001 86380 86390 1
512282 99512282 1001 86380 86390 1
512324 99512324 1001 86380 86390 1
512261 99512261 1001 86380 86390 1
512131 99512131 1001 86380 86390 1
511786 99511786 1001 86380 86390 1
511878 99511878 1001 86380 86390 1
511894 99511894 1001 86380 86390 1
512505 99512505 1001 86380 86390 1
512508 99512508 1001 86380 86390 1
513203 99513203 1001 86380 86390 1
513136 99513136 1001 86380 86390 1
512978 99512978 1001 86380 86390 1
512969 99512969 1001 86380 86390 1
512970 99512970 1001 86380 86390 1
512771 99512771 1001 86380 86390 1
513238 99513238 1001 86380 86390 1
513941 99513941 1001 86380 86390 1
513956 99513956 1001 86380 86390 1
513893 99513893 1001 86380 86390 1
513922 99513922 1001 86380 86390 1
513988 99513988 1001 86380 86390 1
513979 99513979 1001 86380 86390 1
513799 99513799 1001 86380 86390 1
513770 99513770 1001 86380 86390 1
513630 99513630 1001 86380 86390 1
513519 99513519 1001 86380 86390 1
514161 99514161 1001 86380 86390 1
514047 99514047 1001 86380 86390 1
514130 99514130 1001 86380 86390 1
514079 99514079 1001 86380 86390 1
514830 99514830 1001 86380 86390 1
514699 99514699 1001 86380 86390 1
514575 99514575 1001 86380 86390 1
514531 99514531 1001 86380 86390 1
514571 99514571 1001 86380 86390 1
514292 99514292 1001 86380 86390 1
514267 99514267 1001 86380 86390 1
514359 99514359 1001 86380 86390 1
514269 99514269 1001 86380 86390 1
515038 99515038 1001 86380 86390 1
515041 99515041 1001 86380 86390 1
514980 99514980 1001 86380 86390 1
515019 99515019 1001 86380 86390 1
515595 99515595 1001 86380 86390 1
515577 99515577 1001 86380 86390 1
515629 99515629 1001 86380 86390 1
515374 99515374 1001 86380 86390 1
515155 99515155 1001 86380 86390 1
515220 99515220 1001 86380 86390 1
515197 99515197 1001 86380 86390 1
515713 99515713 1001 86380 86390 1
516460 99516460 1001 86380 86390 1
515893 99515893 1001 86380 86390 1
516638 99516638 1001 86380 86390 1
516555 99516555 1001 86380 86390 1
516645 99516645 1001 86380 86390 1
516581 99516581 1001 86380 86390 1
516530 99516530 1001 86380 86390 1
516570 99516570 1001 86380 86390 1
516531 99516531 1001 86380 86390 1
517172 99517172 1001 86380 86390 1
516987 99516987 1001 86380 86390 1
517016 99517016 1001 86380 86390 1
516941 99516941 1001 86380 86390 1
517022 99517022 1001 86380 86390 1
517102 99517102 1001 86380 86390 1
516780 99516780 1001 86380 86390 1
516851 99516851 1001 86380 86390 1
517371 99517371 1001 86380 86390 1
517535 99517535 1001 86380 86390 1
518053 99518053 1001 86380 86390 1
517978 99517978 1001 86380 86390 1
518095 99518095 1001 86380 86390 1
517967 99517967 1001 86380 86390 1
518031 99518031 1001 86380 86390 1
517828 99517828 1001 86380 86390 1
517882 99517882 1001 86380 86390 1
517822 99517822 1001 86380 86390 1
517874 99517874 1001 86380 86390 1
517736 99517736 1001 86380 86390 1
517545 99517545 1001 86380 86390 1
517585 99517585 1001 86380 86390 1
517616 99517616 1001 86380 86390 1
517578 99517578 1001 86380 86390 1
518303 99518303 1001 86380 86390 1
518202 99518202 1001 86380 86390 1
518323 99518323 1001 86380 86390 1
518362 99518362 1001 86380 86390 1
518874 99518874 1001 86380 86390 1
518810 99518810 1001 86380 86390 1
518836 99518836 1001 86380 86390 1
518962 99518962 1001 86380 86390 1
518903 99518903 1001 86380 86390 1
518906 99518906 1001 86380 86390 1
518868 99518868 1001 86380 86390 1
518980 99518980 1001 86380 86390 1
518730 99518730 1001 86380 86390 1
518735 99518735 1001 86380 86390 1
518431 99518431 1001 86380 86390 1
518381 99518381 1001 86380 86390 1
518369 99518369 1001 86380 86390 1
518411 99518411 1001 86380 86390 1
519013 99519013 1001 86380 86390 1
519042 99519042 1001 86380 86390 1
519108 99519108 1001 86380 86390 1
519087 99519087 1001 86380 86390 1
519100 99519100 1001 86380 86390 1
519649 99519649 1001 86380 86390 1
519801 99519801 1001 86380 86390 1
519809 99519809 1001 86380 86390 1
519518 99519518 1001 86380 86390 1
519483 99519483 1001 86380 86390 1
519529 99519529 1001 86380 86390 1
519335 99519335 1001 86380 86390 1
519284 99519284 1001 86380 86390 1
519195 99519195 1001 86380 86390 1
519251 99519251 1001 86380 86390 1
519370 99519370 1001 86380 86390 1
519215 99519215 1001 86380 86390 1
519269 99519269 1001 86380 86390 1
519863 99519863 1001 86380 86390 1
519832 99519832 1001 86380 86390 1
519859 99519859 1001 86380 86390 1
520486 99520486 1001 86380 86390 1
520440 99520440 1001 86380 86390 1
520382 99520382 1001 86380 86390 1
520350 99520350 1001 86380 86390 1
520314 99520314 1001 86380 86390 1
520367 99520367 1001 86380 86390 1
520167 99520167 1001 86380 86390 1
520206 99520206 1001 86380 86390 1
520095 99520095 1001 86380 86390 1
520043 99520043 1001 86380 86390 1
520083 99520083 1001 86380 86390 1
520719 99520719 1001 86380 86390 1
520784 99520784 1001 86380 86390 1
520725 99520725 1001 86380 86390 1
521320 99521320 1001 86380 86390 1
521361 99521361 1001 86380 86390 1
521118 99521118 1001 86380 86390 1
521227 99521227 1001 86380 86390 1
521114 99521114 1001 86380 86390 1
521075 99521075 1001 86380 86390 1
521001 99521001 1001 86380 86390 1
520978 99520978 1001 86380 86390 1
520953 99520953 1001 86380 86390 1
521023 99521023 1001 86380 86390 1
520960 99520960 1001 86380 86390 1
520909 99520909 1001 86380 86390 1
521476 99521476 1001 86380 86390 1
521533 99521533 1001 86380 86390 1
522190 99522190 1001 86380 86390 1
522127 99522127 1001 86380 86390 1
522263 99522263 1001 86380 86390 1
522120 99522120 1001 86380 86390 1
521806 99521806 1001 86380 86390 1
521858 99521858 1001 86380 86390 1
521731 99521731 1001 86380 86390 1
521709 99521709 1001 86380 86390 1
522318 99522318 1001 86380 86390 1
522450 99522450 1001 86380 86390 1
523017 99523017 1001 86380 86390 1
523095 99523095 1001 86380 86390 1
523102 99523102 1001 86380 86390 1
522711 99522711 1001 86380 86390 1
522869 99522869 1001 86380 86390 1
522713 99522713 1001 86380 86390 1
522602 99522602 1001 86380 86390 1
522681 99522681 1001 86380 86390 1
522517 99522517 1001 86380 86390 1
523145 99523145 1001 86380 86390 1
523917 99523917 1001 86380 86390 1
523886 99523886 1001 86380 86390 1
523696 99523696 1001 86380 86390 1
523518 99523518 1001 86380 86390 1
523346 99523346 1001 86380 86390 1
524123 99524123 1001 86380 86390 1
523955 99523955 1001 86380 86390 1
523956 99523956 1001 86380 86390 1
524038 99524038 1001 86380 86390 1
523992 99523992 1001 86380 86390 1
524135 99524135 1001 86380 86390 1
524646 99524646 1001 86380 86390 1
524611 99524611 1001 86380 86390 1
524715 99524715 1001 86380 86390 1
524653 99524653 1001 86380 86390 1
524487 99524487 1001 86380 86390 1
524455 99524455 1001 86380 86390 1
524510 99524510 1001 86380 86390 1
524254 99524254 1001 86380 86390 1
524283 99524283 1001 86380 86390 1
524845 99524845 1001 86380 86390 1
524912 99524912 1001 86380 86390 1
524913 99524913 1001 86380 86390 1
524862 99524862 1001 86380 86390 1
524772 99524772 1001 86380 86390 1
524786 99524786 1001 86380 86390 1
525566 99525566 1001 86380 86390 1
525514 99525514 1001 86380 86390 1
525528 99525528 1001 86380 86390 1
525503 99525503 1001 86380 86390 1
525198 99525198 1001 86380 86390 1
524978 99524978 1001 86380 86390 1
525011 99525011 1001 86380 86390 1
525078 99525078 1001 86380 86390 1
525647 99525647 1001 86380 86390 1
525765 99525765 1001 86380 86390 1
525650 99525650 1001 86380 86390 1
525598 99525598 1001 86380 86390 1
525665 99525665 1001 86380 86390 1
525769 99525769 1001 86380 86390 1
525617 99525617 1001 86380 86390 1
525761 99525761 1001 86380 86390 1
526242 99526242 1001 86380 86390 1
526259 99526259 1001 86380 86390 1
526328 99526328 1001 86380 86390 1
526152 99526152 1001 86380 86390 1
526033 99526033 1001 86380 86390 1
525871 99525871 1001 86380 86390 1
525847 99525847 1001 86380 86390 1
525835 99525835 1001 86380 86390 1
526601 99526601 1001 86380 86390 1
526433 99526433 1001 86380 86390 1
526435 99526435 1001 86380 86390 1
526621 99526621 1001 86380 86390 1
526597 99526597 1001 86380 86390 1
526457 99526457 1001 86380 86390 1
527211 99527211 1001 86380 86390 1
527063 99527063 1001 86380 86390 1
526862 99526862 1001 86380 86390 1
526908 99526908 1001 86380 86390 1
526703 99526703 1001 86380 86390 1
527403 99527403 1001 86380 86390 1
527430 99527430 1001 86380 86390 1
527410 99527410 1001 86380 86390 1
527386 99527386 1001 86380 86390 1
527955 99527955 1001 86380 86390 1
527688 99527688 1001 86380 86390 1
527869 99527869 1001 86380 86390 1
527783 99527783 1001 86380 86390 1
527668 99527668 1001 86380 86390 1
527683 99527683 1001 86380 86390 1
527737 99527737 1001 86380 86390 1
527725 99527725 1001 86380 86390 1
527765 99527765 1001 86380 86390 1
527470 99527470 1001 86380 86390 1
527562 99527562 1001 86380 86390 1
528214 99528214 1001 86380 86390 1
528254 99528254 1001 86380 86390 1
528267 99528267 1001 86380 86390 1
528139 99528139 1001 86380 86390 1
528218 99528218 1001 86380 86390 1
528257 99528257 1001 86380 86390 1
528104 99528104 1001 86380 86390 1
528870 99528870 1001 86380 86390 1
528817 99528817 1001 86380 86390 1
528836 99528836 1001 86380 86390 1
528661 99528661 1001 86380 86390 1
528410 99528410 1001 86380 86390 1
528385 99528385 1001 86380 86390 1
528374 99528374 1001 86380 86390 1
528428 99528428 1001 86380 86390 1
528343 99528343 1001 86380 86390 1
528913 99528913 1001 86380 86390 1
529561 99529561 1001 86380 86390 1
529525 99529525 1001 86380 86390 1
529706 99529706 1001 86380 86390 1
529710 99529710 1001 86380 86390 1
529597 99529597 1001 86380 86390 1
529385 99529385 1001 86380 86390 1
529322 99529322 1001 86380 86390 1
529112 99529112 1001 86380 86390 1
529131 99529131 1001 86380 86390 1
529739 99529739 1001 86380 86390 1
529844 99529844 1001 86380 86390 1
530414 99530414 1001 86380 86390 1
530196 99530196 1001 86380 86390 1
530222 99530222 1001 86380 86390 1
530261 99530261 1001 86380 86390 1
530288 99530288 1001 86380 86390 1
530191 99530191 1001 86380 86390 1
529958 99529958 1001 86380 86390 1
530115 99530115 1001 86380 86390 1
529987 99529987 1001 86380 86390 1
530707 99530707 1001 86380 86390 1
530632 99530632 1001 86380 86390 1
530691 99530691 1001 86380 86390 1
531352 99531352 1001 86380 86390 1
531006 99531006 1001 86380 86390 1
531091 99531091 1001 86380 86390 1
531160 99531160 1001 86380 86390 1
530905 99530905 1001 86380 86390 1
530935 99530935 1001 86380 86390 1
530780 99530780 1001 86380 86390 1
531468 99531468 1001 86380 86390 1
531507 99531507 1001 86380 86390 1
531553 99531553 1001 86380 86390 1
531582 99531582 1001 86380 86390 1
531583 99531583 1001 86380 86390 1
532205 99532205 1001 86380 86390 1
532069 99532069 1001 86380 86390 1
532148 99532148 1001 86380 86390 1
532162 99532162 1001 86380 86390 1
532046 99532046 1001 86380 86390 1
532196 99532196 1001 86380 86390 1
531795 99531795 1001 86380 86390 1
531940 99531940 1001 86380 86390 1
531799 99531799 1001 86380 86390 1
531984 99531984 1001 86380 86390 1
531662 99531662 1001 86380 86390 1
531599 99531599 1001 86380 86390 1
531654 99531654 1001 86380 86390 1
531655 99531655 1001 86380 86390 1
531771 99531771 1001 86380 86390 1
531669 99531669 1001 86380 86390 1
531711 99531711 1001 86380 86390 1
531596 99531596 1001 86380 86390 1
532373 99532373 1001 86380 86390 1
532335 99532335 1001 86380 86390 1
532877 99532877 1001 86380 86390 1
532968 99532968 1001 86380 86390 1
532871 99532871 1001 86380 86390 1
532863 99532863 1001 86380 86390 1
532633 99532633 1001 86380 86390 1
532793 99532793 1001 86380 86390 1
532743 99532743 1001 86380 86390 1
532785 99532785 1001 86380 86390 1
532592 99532592 1001 86380 86390 1
532618 99532618 1001 86380 86390 1
532580 99532580 1001 86380 86390 1
532607 99532607 1001 86380 86390 1
532426 99532426 1001 86380 86390 1
532530 99532530 1001 86380 86390 1
532453 99532453 1001 86380 86390 1
532609 99532609 1001 86380 86390 1
532520 99532520 1001 86380 86390 1
532573 99532573 1001 86380 86390 1
532535 99532535 1001 86380 86390 1
532448 99532448 1001 86380 86390 1
533107 99533107 1001 86380 86390 1
533095 99533095 1001 86380 86390 1
533164 99533164 1001 86380 86390 1
533814 99533814 1001 86380 86390 1
533802 99533802 1001 86380 86390 1
533499 99533499 1001 86380 86390 1
533603 99533603 1001 86380 86390 1
533633 99533633 1001 86380 86390 1
534054 99534054 1001 86380 86390 1
533889 99533889 1001 86380 86390 1
533905 99533905 1001 86380 86390 1
534345 99534345 1001 86380 86390 1
534397 99534397 1001 86380 86390 1
534462 99534462 1001 86380 86390 1
534232 99534232 1001 86380 86390 1
534260 99534260 1001 86380 86390 1
534158 99534158 1001 86380 86390 1
534069 99534069 1001 86380 86390 1
534768 99534768 1001 86380 86390 1
534796 99534796 1001 86380 86390 1
535179 99535179 1001 86380 86390 1
535168 99535168 1001 86380 86390 1
535158 99535158 1001 86380 86390 1
535225 99535225 1001 86380 86390 1
535005 99535005 1001 86380 86390 1
535047 99535047 1001 86380 86390 1
535062 99535062 1001 86380 86390 1
534987 99534987 1001 86380 86390 1
535016 99535016 1001 86380 86390 1
535524 99535524 1001 86380 86390 1
535631 99535631 1001 86380 86390 1
535555 99535555 1001 86380 86390 1
535646 99535646 1001 86380 86390 1
536246 99536246 1001 86380 86390 1
536187 99536187 1001 86380 86390 1
536215 99536215 1001 86380 86390 1
536216 99536216 1001 86380 86390 1
536027 99536027 1001 86380 86390 1
536118 99536118 1001 86380 86390 1
536064 99536064 1001 86380 86390 1
535934 99535934 1001 86380 86390 1
535768 99535768 1001 86380 86390 1
535781 99535781 1001 86380 86390 1
535765 99535765 1001 86380 86390 1
536540 99536540 1001 86380 86390 1
536490 99536490 1001 86380 86390 1
536503 99536503 1001 86380 86390 1
536493 99536493 1001 86380 86390 1
536397 99536397 1001 86380 86390 1
537103 99537103 1001 86380 86390 1
537140 99537140 1001 86380 86390 1
536789 99536789 1001 86380 86390 1
536803 99536803 1001 86380 86390 1
536886 99536886 1001 86380 86390 1
536875 99536875 1001 86380 86390 1
536722 99536722 1001 86380 86390 1
536718 99536718 1001 86380 86390 1
536643 99536643 1001 86380 86390 1
537806 99537806 1001 86380 86390 1
537759 99537759 1001 86380 86390 1
537695 99537695 1001 86380 86390 1
537688 99537688 1001 86380 86390 1
537689 99537689 1001 86380 86390 1
537550 99537550 1001 86380 86390 1
537434 99537434 1001 86380 86390 1
537541 99537541 1001 86380 86390 1
537531 99537531 1001 86380 86390 1
537534 99537534 1001 86380 86390 1
538014 99538014 1001 86380 86390 1
538040 99538040 1001 86380 86390 1
538017 99538017 1001 86380 86390 1
538045 99538045 1001 86380 86390 1
538021 99538021 1001 86380 86390 1
538108 99538108 1001 86380 86390 1
538148 99538148 1001 86380 86390 1
538738 99538738 1001 86380 86390 1
538751 99538751 1001 86380 86390 1
538662 99538662 1001 86380 86390 1
538412 99538412 1001 86380 86390 1
538358 99538358 1001 86380 86390 1
538333 99538333 1001 86380 86390 1
538989 99538989 1001 86380 86390 1
539515 99539515 1001 86380 86390 1
539516 99539516 1001 86380 86390 1
539597 99539597 1001 86380 86390 1
539334 99539334 1001 86380 86390 1
539257 99539257 1001 86380 86390 1
539137 99539137 1001 86380 86390 1
539192 99539192 1001 86380 86390 1
539134 99539134 1001 86380 86390 1
539741 99539741 1001 86380 86390 1
539704 99539704 1001 86380 86390 1
540416 99540416 1001 86380 86390 1
540449 99540449 1001 86380 86390 1
540361 99540361 1001 86380 86390 1
540310 99540310 1001 86380 86390 1
540105 99540105 1001 86380 86390 1
540196 99540196 1001 86380 86390 1
540229 99540229 1001 86380 86390 1
539980 99539980 1001 86380 86390 1
540534 99540534 1001 86380 86390 1
540482 99540482 1001 86380 86390 1
540657 99540657 1001 86380 86390 1
541125 99541125 1001 86380 86390 1
541292 99541292 1001 86380 86390 1
541105 99541105 1001 86380 86390 1
541157 99541157 1001 86380 86390 1
541238 99541238 1001 86380 86390 1
541079 99541079 1001 86380 86390 1
540940 99540940 1001 86380 86390 1
541083 99541083 1001 86380 86390 1
540749 99540749 1001 86380 86390 1
540805 99540805 1001 86380 86390 1
540754 99540754 1001 86380 86390 1
541458 99541458 1001 86380 86390 1
541421 99541421 1001 86380 86390 1
541478 99541478 1001 86380 86390 1
541966 99541966 1001 86380 86390 1
541918 99541918 1001 86380 86390 1
541983 99541983 1001 86380 86390 1
542101 99542101 1001 86380 86390 1
541985 99541985 1001 86380 86390 1
541880 99541880 1001 86380 86390 1
541873 99541873 1001 86380 86390 1
541693 99541693 1001 86380 86390 1
541695 99541695 1001 86380 86390 1
541582 99541582 1001 86380 86390 1
541517 99541517 1001 86380 86390 1
541532 99541532 1001 86380 86390 1
541559 99541559 1001 86380 86390 1
541652 99541652 1001 86380 86390 1
542145 99542145 1001 86380 86390 1
542149 99542149 1001 86380 86390 1
542166 99542166 1001 86380 86390 1
542295 99542295 1001 86380 86390 1
542777 99542777 1001 86380 86390 1
542754 99542754 1001 86380 86390 1
542559 99542559 1001 86380 86390 1
542562 99542562 1001 86380 86390 1
542564 99542564 1001 86380 86390 1
542570 99542570 1001 86380 86390 1
542339 99542339 1001 86380 86390 1
542421 99542421 1001 86380 86390 1
543086 99543086 1001 86380 86390 1
543108 99543108 1001 86380 86390 1
543044 99543044 1001 86380 86390 1
543733 99543733 1001 86380 86390 1
543570 99543570 1001 86380 86390 1
543608 99543608 1001 86380 86390 1
543673 99543673 1001 86380 86390 1
543661 99543661 1001 86380 86390 1
543674 99543674 1001 86380 86390 1
543728 99543728 1001 86380 86390 1
543414 99543414 1001 86380 86390 1
543494 99543494 1001 86380 86390 1
543485 99543485 1001 86380 86390 1
543333 99543333 1001 86380 86390 1
543179 99543179 1001 86380 86390 1
543865 99543865 1001 86380 86390 1
544565 99544565 1001 86380 86390 1
544464 99544464 1001 86380 86390 1
544428 99544428 1001 86380 86390 1
544429 99544429 1001 86380 86390 1
544251 99544251 1001 86380 86390 1
544330 99544330 1001 86380 86390 1
544307 99544307 1001 86380 86390 1
544283 99544283 1001 86380 86390 1
544335 99544335 1001 86380 86390 1
544378 99544378 1001 86380 86390 1
544004 99544004 1001 86380 86390 1
544005 99544005 1001 86380 86390 1
544175 99544175 1001 86380 86390 1
544088 99544088 1001 86380 86390 1
544613 99544613 1001 86380 86390 1
505828 1067 1001 40666 40965 1
505899 989 1002 59594 67962 1
508620 656 1001 65940 66240 1
542404 901 1002 29512 34585 1
400089 99400089 1001 86380 86390 1
400257 99400257 1001 86380 86390 1
400333 99400333 1001 86380 86390 1
400519 99400519 1001 86380 86390 1
400709 99400709 1001 86380 86390 1
400720 99400720 1001 86380 86390 1
400870 99400870 1001 86380 86390 1
401016 99401016 1001 86380 86390 1
401093 99401093 1001 86380 86390 1
401139 99401139 1001 86380 86390 1
401080 99401080 1001 86380 86390 1
401265 99401265 1001 86380 86390 1
401216 99401216 1001 86380 86390 1
401253 99401253 1001 86380 86390 1
401348 99401348 1001 86380 86390 1
401306 99401306 1001 86380 86390 1
401291 99401291 1001 86380 86390 1
401448 99401448 1001 86380 86390 1
401658 99401658 1001 86380 86390 1
401856 99401856 1001 86380 86390 1
402015 99402015 1001 86380 86390 1
402098 99402098 1001 86380 86390 1
402208 99402208 1001 86380 86390 1
402337 99402337 1001 86380 86390 1
402343 99402343 1001 86380 86390 1
402345 99402345 1001 86380 86390 1
402418 99402418 1001 86380 86390 1
402548 99402548 1001 86380 86390 1
402571 99402571 1001 86380 86390 1
402597 99402597 1001 86380 86390 1
402707 99402707 1001 86380 86390 1
403521 99403521 1001 86380 86390 1
403613 99403613 1001 86380 86390 1
403883 99403883 1001 86380 86390 1
404542 99404542 1001 86380 86390 1
404521 99404521 1001 86380 86390 1
404653 99404653 1001 86380 86390 1
404776 99404776 1001 86380 86390 1
404865 99404865 1001 86380 86390 1
404835 99404835 1001 86380 86390 1
404975 99404975 1001 86380 86390 1
405110 99405110 1001 86380 86390 1
405089 99405089 1001 86380 86390 1
405172 99405172 1001 86380 86390 1
405344 99405344 1001 86380 86390 1
405397 99405397 1001 86380 86390 1
405454 99405454 1001 86380 86390 1
405593 99405593 1001 86380 86390 1
405605 99405605 1001 86380 86390 1
405610 99405610 1001 86380 86390 1
405612 99405612 1001 86380 86390 1
405706 99405706 1001 86380 86390 1
406036 99406036 1001 86380 86390 1
406355 99406355 1001 86380 86390 1
406428 99406428 1001 86380 86390 1
406604 99406604 1001 86380 86390 1
406728 99406728 1001 86380 86390 1
406967 99406967 1001 86380 86390 1
407009 99407009 1001 86380 86390 1
407315 99407315 1001 86380 86390 1
407294 99407294 1001 86380 86390 1
407300 99407300 1001 86380 86390 1
407590 99407590 1001 86380 86390 1
407744 99407744 1001 86380 86390 1
408242 99408242 1001 86380 86390 1
408353 99408353 1001 86380 86390 1
408622 99408622 1001 86380 86390 1
408611 99408611 1001 86380 86390 1
408744 99408744 1001 86380 86390 1
408935 99408935 1001 86380 86390 1
409118 99409118 1001 86380 86390 1
409083 99409083 1001 86380 86390 1
409296 99409296 1001 86380 86390 1
409299 99409299 1001 86380 86390 1
409448 99409448 1001 86380 86390 1
409658 99409658 1001 86380 86390 1
410229 99410229 1001 86380 86390 1
410363 99410363 1001 86380 86390 1
410521 99410521 1001 86380 86390 1
410646 99410646 1001 86380 86390 1
410844 99410844 1001 86380 86390 1
410880 99410880 1001 86380 86390 1
411097 99411097 1001 86380 86390 1
411232 99411232 1001 86380 86390 1
411865 99411865 1001 86380 86390 1
411909 99411909 1001 86380 86390 1
411881 99411881 1001 86380 86390 1
411932 99411932 1001 86380 86390 1
411995 99411995 1001 86380 86390 1
411963 99411963 1001 86380 86390 1
412276 99412276 1001 86380 86390 1
412305 99412305 1001 86380 86390 1
413366 99413366 1001 86380 86390 1
413495 99413495 1001 86380 86390 1
413459 99413459 1001 86380 86390 1
412952 99412952 1001 86380 86390 1
413072 99413072 1001 86380 86390 1
412861 99412861 1001 86380 86390 1
415217 99415217 1001 86380 86390 1
415005 99415005 1001 86380 86390 1
415204 99415204 1001 86380 86390 1
415291 99415291 1001 86380 86390 1
414943 99414943 1001 86380 86390 1
415212 99415212 1001 86380 86390 1
414567 99414567 1001 86380 86390 1
414531 99414531 1001 86380 86390 1
414568 99414568 1001 86380 86390 1
414889 99414889 1001 86380 86390 1
414673 99414673 1001 86380 86390 1
414144 99414144 1001 86380 86390 1
414170 99414170 1001 86380 86390 1
414217 99414217 1001 86380 86390 1
414153 99414153 1001 86380 86390 1
415382 99415382 1001 86380 86390 1
415333 99415333 1001 86380 86390 1
416753 99416753 1001 86380 86390 1
416936 99416936 1001 86380 86390 1
416966 99416966 1001 86380 86390 1
416983 99416983 1001 86380 86390 1
416225 99416225 1001 86380 86390 1
416015 99416015 1001 86380 86390 1
416132 99416132 1001 86380 86390 1
417402 99417402 1001 86380 86390 1
417147 99417147 1001 86380 86390 1
417541 99417541 1001 86380 86390 1
418716 99418716 1001 86380 86390 1
418537 99418537 1001 86380 86390 1
418493 99418493 1001 86380 86390 1
418499 99418499 1001 86380 86390 1
418572 99418572 1001 86380 86390 1
418422 99418422 1001 86380 86390 1
418092 99418092 1001 86380 86390 1
418171 99418171 1001 86380 86390 1
418264 99418264 1001 86380 86390 1
418247 99418247 1001 86380 86390 1
417868 99417868 1001 86380 86390 1
419131 99419131 1001 86380 86390 1
419144 99419144 1001 86380 86390 1
419009 99419009 1001 86380 86390 1
419017 99419017 1001 86380 86390 1
420148 99420148 1001 86380 86390 1
420277 99420277 1001 86380 86390 1
420409 99420409 1001 86380 86390 1
420269 99420269 1001 86380 86390 1
419770 99419770 1001 86380 86390 1
419984 99419984 1001 86380 86390 1
419886 99419886 1001 86380 86390 1
419703 99419703 1001 86380 86390 1
419819 99419819 1001 86380 86390 1
419408 99419408 1001 86380 86390 1
419581 99419581 1001 86380 86390 1
419482 99419482 1001 86380 86390 1
420740 99420740 1001 86380 86390 1
420542 99420542 1001 86380 86390 1
421817 99421817 1001 86380 86390 1
422049 99422049 1001 86380 86390 1
422068 99422068 1001 86380 86390 1
421720 99421720 1001 86380 86390 1
421549 99421549 1001 86380 86390 1
420844 99420844 1001 86380 86390 1
420937 99420937 1001 86380 86390 1
422216 99422216 1001 86380 86390 1
422272 99422272 1001 86380 86390 1
422117 99422117 1001 86380 86390 1
422283 99422283 1001 86380 86390 1
422444 99422444 1001 86380 86390 1
422270 99422270 1001 86380 86390 1
423573 99423573 1001 86380 86390 1
423336 99423336 1001 86380 86390 1
423703 99423703 1001 86380 86390 1
423128 99423128 1001 86380 86390 1
423291 99423291 1001 86380 86390 1
423295 99423295 1001 86380 86390 1
422954 99422954 1001 86380 86390 1
422608 99422608 1001 86380 86390 1
422706 99422706 1001 86380 86390 1
422789 99422789 1001 86380 86390 1
423762 99423762 1001 86380 86390 1
424800 99424800 1001 86380 86390 1
424808 99424808 1001 86380 86390 1
424869 99424869 1001 86380 86390 1
424870 99424870 1001 86380 86390 1
424917 99424917 1001 86380 86390 1
424294 99424294 1001 86380 86390 1
424370 99424370 1001 86380 86390 1
424442 99424442 1001 86380 86390 1
424540 99424540 1001 86380 86390 1
424307 99424307 1001 86380 86390 1
424432 99424432 1001 86380 86390 1
425436 99425436 1001 86380 86390 1
425611 99425611 1001 86380 86390 1
425639 99425639 1001 86380 86390 1
425701 99425701 1001 86380 86390 1
426954 99426954 1001 86380 86390 1
427069 99427069 1001 86380 86390 1
427086 99427086 1001 86380 86390 1
426888 99426888 1001 86380 86390 1
426578 99426578 1001 86380 86390 1
426456 99426456 1001 86380 86390 1
426581 99426581 1001 86380 86390 1
426637 99426637 1001 86380 86390 1
426515 99426515 1001 86380 86390 1
425850 99425850 1001 86380 86390 1
427148 99427148 1001 86380 86390 1
427255 99427255 1001 86380 86390 1
428607 99428607 1001 86380 86390 1
428483 99428483 1001 86380 86390 1
428512 99428512 1001 86380 86390 1
428279 99428279 1001 86380 86390 1
428053 99428053 1001 86380 86390 1
427532 99427532 1001 86380 86390 1
427906 99427906 1001 86380 86390 1
427896 99427896 1001 86380 86390 1
430014 99430014 1001 86380 86390 1
430284 99430284 1001 86380 86390 1
429767 99429767 1001 86380 86390 1
429344 99429344 1001 86380 86390 1
429204 99429204 1001 86380 86390 1
429347 99429347 1001 86380 86390 1
429407 99429407 1001 86380 86390 1
429195 99429195 1001 86380 86390 1
430616 99430616 1001 86380 86390 1
430805 99430805 1001 86380 86390 1
430694 99430694 1001 86380 86390 1
431752 99431752 1001 86380 86390 1
431288 99431288 1001 86380 86390 1
431463 99431463 1001 86380 86390 1
431510 99431510 1001 86380 86390 1
431145 99431145 1001 86380 86390 1
430974 99430974 1001 86380 86390 1
431064 99431064 1001 86380 86390 1
431103 99431103 1001 86380 86390 1
432102 99432102 1001 86380 86390 1
433462 99433462 1001 86380 86390 1
433689 99433689 1001 86380 86390 1
433165 99433165 1001 86380 86390 1
433253 99433253 1001 86380 86390 1
432888 99432888 1001 86380 86390 1
432872 99432872 1001 86380 86390 1
432646 99432646 1001 86380 86390 1
433828 99433828 1001 86380 86390 1
433817 99433817 1001 86380 86390 1
434072 99434072 1001 86380 86390 1
433745 99433745 1001 86380 86390 1
435075 99435075 1001 86380 86390 1
434920 99434920 1001 86380 86390 1
434970 99434970 1001 86380 86390 1
434793 99434793 1001 86380 86390 1
434747 99434747 1001 86380 86390 1
434796 99434796 1001 86380 86390 1
434865 99434865 1001 86380 86390 1
434614 99434614 1001 86380 86390 1
434327 99434327 1001 86380 86390 1
434415 99434415 1001 86380 86390 1
434362 99434362 1001 86380 86390 1
434389 99434389 1001 86380 86390 1
435600 99435600 1001 86380 86390 1
435772 99435772 1001 86380 86390 1
435465 99435465 1001 86380 86390 1
435637 99435637 1001 86380 86390 1
435721 99435721 1001 86380 86390 1
437027 99437027 1001 86380 86390 1
436937 99436937 1001 86380 86390 1
437057 99437057 1001 86380 86390 1
436993 99436993 1001 86380 86390 1
436847 99436847 1001 86380 86390 1
436384 99436384 1001 86380 86390 1
436560 99436560 1001 86380 86390 1
436182 99436182 1001 86380 86390 1
300104 99300104 1001 86380 86390 1
300700 99300700 1001 86380 86390 1
300558 99300558 1001 86380 86390 1
300383 99300383 1001 86380 86390 1
300149 99300149 1001 86380 86390 1
300117 99300117 1001 86380 86390 1
300860 99300860 1001 86380 86390 1
300887 99300887 1001 86380 86390 1
300905 99300905 1001 86380 86390 1
300893 99300893 1001 86380 86390 1
301400 99301400 1001 86380 86390 1
301452 99301452 1001 86380 86390 1
301429 99301429 1001 86380 86390 1
301443 99301443 1001 86380 86390 1
301448 99301448 1001 86380 86390 1
301361 99301361 1001 86380 86390 1
301349 99301349 1001 86380 86390 1
301201 99301201 1001 86380 86390 1
301266 99301266 1001 86380 86390 1
300951 99300951 1001 86380 86390 1
301004 99301004 1001 86380 86390 1
301073 99301073 1001 86380 86390 1
301630 99301630 1001 86380 86390 1
301683 99301683 1001 86380 86390 1
302331 99302331 1001 86380 86390 1
302189 99302189 1001 86380 86390 1
302358 99302358 1001 86380 86390 1
302257 99302257 1001 86380 86390 1
302162 99302162 1001 86380 86390 1
301982 99301982 1001 86380 86390 1
302156 99302156 1001 86380 86390 1
302067 99302067 1001 86380 86390 1
302172 99302172 1001 86380 86390 1
301992 99301992 1001 86380 86390 1
301869 99301869 1001 86380 86390 1
301819 99301819 1001 86380 86390 1
301910 99301910 1001 86380 86390 1
302404 99302404 1001 86380 86390 1
302392 99302392 1001 86380 86390 1
302513 99302513 1001 86380 86390 1
302529 99302529 1001 86380 86390 1
302531 99302531 1001 86380 86390 1
302949 99302949 1001 86380 86390 1
302903 99302903 1001 86380 86390 1
302942 99302942 1001 86380 86390 1
302969 99302969 1001 86380 86390 1
302855 99302855 1001 86380 86390 1
303000 99303000 1001 86380 86390 1
302744 99302744 1001 86380 86390 1
302658 99302658 1001 86380 86390 1
302778 99302778 1001 86380 86390 1
303411 99303411 1001 86380 86390 1
303402 99303402 1001 86380 86390 1
303222 99303222 1001 86380 86390 1
303989 99303989 1001 86380 86390 1
303836 99303836 1001 86380 86390 1
303724 99303724 1001 86380 86390 1
303636 99303636 1001 86380 86390 1
303820 99303820 1001 86380 86390 1
303679 99303679 1001 86380 86390 1
303784 99303784 1001 86380 86390 1
303759 99303759 1001 86380 86390 1
303466 99303466 1001 86380 86390 1
303560 99303560 1001 86380 86390 1
303552 99303552 1001 86380 86390 1
304205 99304205 1001 86380 86390 1
304691 99304691 1001 86380 86390 1
304826 99304826 1001 86380 86390 1
304695 99304695 1001 86380 86390 1
304815 99304815 1001 86380 86390 1
304817 99304817 1001 86380 86390 1
304665 99304665 1001 86380 86390 1
304434 99304434 1001 86380 86390 1
304299 99304299 1001 86380 86390 1
304339 99304339 1001 86380 86390 1
304898 99304898 1001 86380 86390 1
304951 99304951 1001 86380 86390 1
304990 99304990 1001 86380 86390 1
304939 99304939 1001 86380 86390 1
304992 99304992 1001 86380 86390 1
305062 99305062 1001 86380 86390 1
305494 99305494 1001 86380 86390 1
305654 99305654 1001 86380 86390 1
305669 99305669 1001 86380 86390 1
305300 99305300 1001 86380 86390 1
305288 99305288 1001 86380 86390 1
305450 99305450 1001 86380 86390 1
305463 99305463 1001 86380 86390 1
305308 99305308 1001 86380 86390 1
305387 99305387 1001 86380 86390 1
500081 99500081 1001 86380 86390 1
500094 99500094 1001 86380 86390 1
500147 99500147 1001 86380 86390 1
305691 99305691 1001 86380 86390 1
305694 99305694 1001 86380 86390 1
500537 99500537 1001 86380 86390 1
500499 99500499 1001 86380 86390 1
500577 99500577 1001 86380 86390 1
500553 99500553 1001 86380 86390 1
500309 99500309 1001 86380 86390 1
500380 99500380 1001 86380 86390 1
500307 99500307 1001 86380 86390 1
500867 99500867 1001 86380 86390 1
500894 99500894 1001 86380 86390 1
501612 99501612 1001 86380 86390 1
501567 99501567 1001 86380 86390 1
501569 99501569 1001 86380 86390 1
501252 99501252 1001 86380 86390 1
501308 99501308 1001 86380 86390 1
501335 99501335 1001 86380 86390 1
501342 99501342 1001 86380 86390 1
501174 99501174 1001 86380 86390 1
501097 99501097 1001 86380 86390 1
501062 99501062 1001 86380 86390 1
501140 99501140 1001 86380 86390 1
501153 99501153 1001 86380 86390 1
501095 99501095 1001 86380 86390 1
501701 99501701 1001 86380 86390 1
501677 99501677 1001 86380 86390 1
501781 99501781 1001 86380 86390 1
501732 99501732 1001 86380 86390 1
501645 99501645 1001 86380 86390 1
501765 99501765 1001 86380 86390 1
502414 99502414 1001 86380 86390 1
502382 99502382 1001 86380 86390 1
502280 99502280 1001 86380 86390 1
502410 99502410 1001 86380 86390 1
502131 99502131 1001 86380 86390 1
502188 99502188 1001 86380 86390 1
502192 99502192 1001 86380 86390 1
502259 99502259 1001 86380 86390 1
501871 99501871 1001 86380 86390 1
501951 99501951 1001 86380 86390 1
501966 99501966 1001 86380 86390 1
502049 99502049 1001 86380 86390 1
501947 99501947 1001 86380 86390 1
502512 99502512 1001 86380 86390 1
503191 99503191 1001 86380 86390 1
502918 99502918 1001 86380 86390 1
503022 99503022 1001 86380 86390 1
503035 99503035 1001 86380 86390 1
503065 99503065 1001 86380 86390 1
503001 99503001 1001 86380 86390 1
503027 99503027 1001 86380 86390 1
503005 99503005 1001 86380 86390 1
503018 99503018 1001 86380 86390 1
502709 99502709 1001 86380 86390 1
502727 99502727 1001 86380 86390 1
502808 99502808 1001 86380 86390 1
502732 99502732 1001 86380 86390 1
502784 99502784 1001 86380 86390 1
502694 99502694 1001 86380 86390 1
503380 99503380 1001 86380 86390 1
503451 99503451 1001 86380 86390 1
503480 99503480 1001 86380 86390 1
503377 99503377 1001 86380 86390 1
504028 99504028 1001 86380 86390 1
504080 99504080 1001 86380 86390 1
503966 99503966 1001 86380 86390 1
503986 99503986 1001 86380 86390 1
504038 99504038 1001 86380 86390 1
504109 99504109 1001 86380 86390 1
503850 99503850 1001 86380 86390 1
503801 99503801 1001 86380 86390 1
503652 99503652 1001 86380 86390 1
503640 99503640 1001 86380 86390 1
503642 99503642 1001 86380 86390 1
503592 99503592 1001 86380 86390 1
504157 99504157 1001 86380 86390 1
504236 99504236 1001 86380 86390 1
504212 99504212 1001 86380 86390 1
504292 99504292 1001 86380 86390 1
504189 99504189 1001 86380 86390 1
504791 99504791 1001 86380 86390 1
504768 99504768 1001 86380 86390 1
504749 99504749 1001 86380 86390 1
504852 99504852 1001 86380 86390 1
504713 99504713 1001 86380 86390 1
504733 99504733 1001 86380 86390 1
504658 99504658 1001 86380 86390 1
504659 99504659 1001 86380 86390 1
504493 99504493 1001 86380 86390 1
504405 99504405 1001 86380 86390 1
504523 99504523 1001 86380 86390 1
504399 99504399 1001 86380 86390 1
505085 99505085 1001 86380 86390 1
505014 99505014 1001 86380 86390 1
504962 99504962 1001 86380 86390 1
505734 99505734 1001 86380 86390 1
505749 99505749 1001 86380 86390 1
505752 99505752 1001 86380 86390 1
505754 99505754 1001 86380 86390 1
505425 99505425 1001 86380 86390 1
505201 99505201 1001 86380 86390 1
505270 99505270 1001 86380 86390 1
505927 99505927 1001 86380 86390 1
505855 99505855 1001 86380 86390 1
506428 99506428 1001 86380 86390 1
506558 99506558 1001 86380 86390 1
506523 99506523 1001 86380 86390 1
506500 99506500 1001 86380 86390 1
506452 99506452 1001 86380 86390 1
506402 99506402 1001 86380 86390 1
506342 99506342 1001 86380 86390 1
506347 99506347 1001 86380 86390 1
506335 99506335 1001 86380 86390 1
506145 99506145 1001 86380 86390 1
506094 99506094 1001 86380 86390 1
506043 99506043 1001 86380 86390 1
506163 99506163 1001 86380 86390 1
506729 99506729 1001 86380 86390 1
506785 99506785 1001 86380 86390 1
506799 99506799 1001 86380 86390 1
507359 99507359 1001 86380 86390 1
507394 99507394 1001 86380 86390 1
507324 99507324 1001 86380 86390 1
507273 99507273 1001 86380 86390 1
507141 99507141 1001 86380 86390 1
507095 99507095 1001 86380 86390 1
506969 99506969 1001 86380 86390 1
507008 99507008 1001 86380 86390 1
506892 99506892 1001 86380 86390 1
506907 99506907 1001 86380 86390 1
507614 99507614 1001 86380 86390 1
507503 99507503 1001 86380 86390 1
508135 99508135 1001 86380 86390 1
508087 99508087 1001 86380 86390 1
508141 99508141 1001 86380 86390 1
508116 99508116 1001 86380 86390 1
508129 99508129 1001 86380 86390 1
507722 99507722 1001 86380 86390 1
507801 99507801 1001 86380 86390 1
507662 99507662 1001 86380 86390 1
508440 99508440 1001 86380 86390 1
508293 99508293 1001 86380 86390 1
508333 99508333 1001 86380 86390 1
508346 99508346 1001 86380 86390 1
508347 99508347 1001 86380 86390 1
509038 99509038 1001 86380 86390 1
508896 99508896 1001 86380 86390 1
508968 99508968 1001 86380 86390 1
509061 99509061 1001 86380 86390 1
508995 99508995 1001 86380 86390 1
508817 99508817 1001 86380 86390 1
508821 99508821 1001 86380 86390 1
508813 99508813 1001 86380 86390 1
508460 99508460 1001 86380 86390 1
508527 99508527 1001 86380 86390 1
508540 99508540 1001 86380 86390 1
508502 99508502 1001 86380 86390 1
508491 99508491 1001 86380 86390 1
509821 99509821 1001 86380 86390 1
509570 99509570 1001 86380 86390 1
509692 99509692 1001 86380 86390 1
509563 99509563 1001 86380 86390 1
509628 99509628 1001 86380 86390 1
509476 99509476 1001 86380 86390 1
509481 99509481 1001 86380 86390 1
509433 99509433 1001 86380 86390 1
509988 99509988 1001 86380 86390 1
510081 99510081 1001 86380 86390 1
510020 99510020 1001 86380 86390 1
509921 99509921 1001 86380 86390 1
510629 99510629 1001 86380 86390 1
510670 99510670 1001 86380 86390 1
510459 99510459 1001 86380 86390 1
510346 99510346 1001 86380 86390 1
510477 99510477 1001 86380 86390 1
510157 99510157 1001 86380 86390 1
510278 99510278 1001 86380 86390 1
510189 99510189 1001 86380 86390 1
510855 99510855 1001 86380 86390 1
510792 99510792 1001 86380 86390 1
510782 99510782 1001 86380 86390 1
511549 99511549 1001 86380 86390 1
511451 99511451 1001 86380 86390 1
511449 99511449 1001 86380 86390 1
511514 99511514 1001 86380 86390 1
511245 99511245 1001 86380 86390 1
511181 99511181 1001 86380 86390 1
511328 99511328 1001 86380 86390 1
511203 99511203 1001 86380 86390 1
511065 99511065 1001 86380 86390 1
511656 99511656 1001 86380 86390 1
511669 99511669 1001 86380 86390 1
511573 99511573 1001 86380 86390 1
512193 99512193 1001 86380 86390 1
512364 99512364 1001 86380 86390 1
512128 99512128 1001 86380 86390 1
511917 99511917 1001 86380 86390 1
511846 99511846 1001 86380 86390 1
512456 99512456 1001 86380 86390 1
512538 99512538 1001 86380 86390 1
512491 99512491 1001 86380 86390 1
513042 99513042 1001 86380 86390 1
512923 99512923 1001 86380 86390 1
512927 99512927 1001 86380 86390 1
512863 99512863 1001 86380 86390 1
512856 99512856 1001 86380 86390 1
512722 99512722 1001 86380 86390 1
512646 99512646 1001 86380 86390 1
512594 99512594 1001 86380 86390 1
513296 99513296 1001 86380 86390 1
513389 99513389 1001 86380 86390 1
513299 99513299 1001 86380 86390 1
513300 99513300 1001 86380 86390 1
513223 99513223 1001 86380 86390 1
513301 99513301 1001 86380 86390 1
513368 99513368 1001 86380 86390 1
513836 99513836 1001 86380 86390 1
513722 99513722 1001 86380 86390 1
513679 99513679 1001 86380 86390 1
513692 99513692 1001 86380 86390 1
513758 99513758 1001 86380 86390 1
513505 99513505 1001 86380 86390 1
513456 99513456 1001 86380 86390 1
513495 99513495 1001 86380 86390 1
514145 99514145 1001 86380 86390 1
514148 99514148 1001 86380 86390 1
514035 99514035 1001 86380 86390 1
514231 99514231 1001 86380 86390 1
514763 99514763 1001 86380 86390 1
514789 99514789 1001 86380 86390 1
514527 99514527 1001 86380 86390 1
514622 99514622 1001 86380 86390 1
514358 99514358 1001 86380 86390 1
514320 99514320 1001 86380 86390 1
514983 99514983 1001 86380 86390 1
514863 99514863 1001 86380 86390 1
514928 99514928 1001 86380 86390 1
514877 99514877 1001 86380 86390 1
515580 99515580 1001 86380 86390 1
515619 99515619 1001 86380 86390 1
515503 99515503 1001 86380 86390 1
515581 99515581 1001 86380 86390 1
515519 99515519 1001 86380 86390 1
515514 99515514 1001 86380 86390 1
515278 99515278 1001 86380 86390 1
515305 99515305 1001 86380 86390 1
515386 99515386 1001 86380 86390 1
515270 99515270 1001 86380 86390 1
515115 99515115 1001 86380 86390 1
515156 99515156 1001 86380 86390 1
515248 99515248 1001 86380 86390 1
515172 99515172 1001 86380 86390 1
515694 99515694 1001 86380 86390 1
515720 99515720 1001 86380 86390 1
515813 99515813 1001 86380 86390 1
515827 99515827 1001 86380 86390 1
515840 99515840 1001 86380 86390 1
515791 99515791 1001 86380 86390 1
515869 99515869 1001 86380 86390 1
515781 99515781 1001 86380 86390 1
515885 99515885 1001 86380 86390 1
516419 99516419 1001 86380 86390 1
516213 99516213 1001 86380 86390 1
516109 99516109 1001 86380 86390 1
516253 99516253 1001 86380 86390 1
516169 99516169 1001 86380 86390 1
516223 99516223 1001 86380 86390 1
516185 99516185 1001 86380 86390 1
516276 99516276 1001 86380 86390 1
515901 99515901 1001 86380 86390 1
515920 99515920 1001 86380 86390 1
515976 99515976 1001 86380 86390 1
515925 99515925 1001 86380 86390 1
517159 99517159 1001 86380 86390 1
517211 99517211 1001 86380 86390 1
516935 99516935 1001 86380 86390 1
516885 99516885 1001 86380 86390 1
516887 99516887 1001 86380 86390 1
516810 99516810 1001 86380 86390 1
516888 99516888 1001 86380 86390 1
516852 99516852 1001 86380 86390 1
516892 99516892 1001 86380 86390 1
516882 99516882 1001 86380 86390 1
517525 99517525 1001 86380 86390 1
517461 99517461 1001 86380 86390 1
517987 99517987 1001 86380 86390 1
518106 99518106 1001 86380 86390 1
517814 99517814 1001 86380 86390 1
517939 99517939 1001 86380 86390 1
517604 99517604 1001 86380 86390 1
518332 99518332 1001 86380 86390 1
518321 99518321 1001 86380 86390 1
518220 99518220 1001 86380 86390 1
518885 99518885 1001 86380 86390 1
518786 99518786 1001 86380 86390 1
518942 99518942 1001 86380 86390 1
518682 99518682 1001 86380 86390 1
518618 99518618 1001 86380 86390 1
518774 99518774 1001 86380 86390 1
518725 99518725 1001 86380 86390 1
518406 99518406 1001 86380 86390 1
518562 99518562 1001 86380 86390 1
518550 99518550 1001 86380 86390 1
518382 99518382 1001 86380 86390 1
518424 99518424 1001 86380 86390 1
518451 99518451 1001 86380 86390 1
519063 99519063 1001 86380 86390 1
519184 99519184 1001 86380 86390 1
519109 99519109 1001 86380 86390 1
519714 99519714 1001 86380 86390 1
519747 99519747 1001 86380 86390 1
519762 99519762 1001 86380 86390 1
519557 99519557 1001 86380 86390 1
519428 99519428 1001 86380 86390 1
519467 99519467 1001 86380 86390 1
519468 99519468 1001 86380 86390 1
519520 99519520 1001 86380 86390 1
519548 99519548 1001 86380 86390 1
519446 99519446 1001 86380 86390 1
519515 99519515 1001 86380 86390 1
519412 99519412 1001 86380 86390 1
519287 99519287 1001 86380 86390 1
519314 99519314 1001 86380 86390 1
519228 99519228 1001 86380 86390 1
519929 99519929 1001 86380 86390 1
519610 99519610 1001 86380 86390 1
520000 99520000 1001 86380 86390 1
520013 99520013 1001 86380 86390 1
519936 99519936 1001 86380 86390 1
520609 99520609 1001 86380 86390 1
520582 99520582 1001 86380 86390 1
520441 99520441 1001 86380 86390 1
520621 99520621 1001 86380 86390 1
520230 99520230 1001 86380 86390 1
520324 99520324 1001 86380 86390 1
520214 99520214 1001 86380 86390 1
520022 99520022 1001 86380 86390 1
520157 99520157 1001 86380 86390 1
521328 99521328 1001 86380 86390 1
521290 99521290 1001 86380 86390 1
521446 99521446 1001 86380 86390 1
521451 99521451 1001 86380 86390 1
521346 99521346 1001 86380 86390 1
521323 99521323 1001 86380 86390 1
521234 99521234 1001 86380 86390 1
521161 99521161 1001 86380 86390 1
521074 99521074 1001 86380 86390 1
521609 99521609 1001 86380 86390 1
522274 99522274 1001 86380 86390 1
522280 99522280 1001 86380 86390 1
522161 99522161 1001 86380 86390 1
521971 99521971 1001 86380 86390 1
521936 99521936 1001 86380 86390 1
521991 99521991 1001 86380 86390 1
521900 99521900 1001 86380 86390 1
522085 99522085 1001 86380 86390 1
521729 99521729 1001 86380 86390 1
521772 99521772 1001 86380 86390 1
521695 99521695 1001 86380 86390 1
522484 99522484 1001 86380 86390 1
522438 99522438 1001 86380 86390 1
522389 99522389 1001 86380 86390 1
523002 99523002 1001 86380 86390 1
523057 99523057 1001 86380 86390 1
522916 99522916 1001 86380 86390 1
523022 99523022 1001 86380 86390 1
523064 99523064 1001 86380 86390 1
522937 99522937 1001 86380 86390 1
522761 99522761 1001 86380 86390 1
522722 99522722 1001 86380 86390 1
522907 99522907 1001 86380 86390 1
522895 99522895 1001 86380 86390 1
522532 99522532 1001 86380 86390 1
522571 99522571 1001 86380 86390 1
522587 99522587 1001 86380 86390 1
523181 99523181 1001 86380 86390 1
523855 99523855 1001 86380 86390 1
523831 99523831 1001 86380 86390 1
523860 99523860 1001 86380 86390 1
523899 99523899 1001 86380 86390 1
523828 99523828 1001 86380 86390 1
523674 99523674 1001 86380 86390 1
523734 99523734 1001 86380 86390 1
523539 99523539 1001 86380 86390 1
523698 99523698 1001 86380 86390 1
523569 99523569 1001 86380 86390 1
524050 99524050 1001 86380 86390 1
524736 99524736 1001 86380 86390 1
524414 99524414 1001 86380 86390 1
524429 99524429 1001 86380 86390 1
524443 99524443 1001 86380 86390 1
524241 99524241 1001 86380 86390 1
524180 99524180 1001 86380 86390 1
524262 99524262 1001 86380 86390 1
524860 99524860 1001 86380 86390 1
524925 99524925 1001 86380 86390 1
524827 99524827 1001 86380 86390 1
524778 99524778 1001 86380 86390 1
525187 99525187 1001 86380 86390 1
525333 99525333 1001 86380 86390 1
525362 99525362 1001 86380 86390 1
525298 99525298 1001 86380 86390 1
525111 99525111 1001 86380 86390 1
525128 99525128 1001 86380 86390 1
525641 99525641 1001 86380 86390 1
525759 99525759 1001 86380 86390 1
525799 99525799 1001 86380 86390 1
525605 99525605 1001 86380 86390 1
525696 99525696 1001 86380 86390 1
526410 99526410 1001 86380 86390 1
526357 99526357 1001 86380 86390 1
526184 99526184 1001 86380 86390 1
526035 99526035 1001 86380 86390 1
525867 99525867 1001 86380 86390 1
525950 99525950 1001 86380 86390 1
526619 99526619 1001 86380 86390 1
527059 99527059 1001 86380 86390 1
527243 99527243 1001 86380 86390 1
527001 99527001 1001 86380 86390 1
526744 99526744 1001 86380 86390 1
526830 99526830 1001 86380 86390 1
527427 99527427 1001 86380 86390 1
527277 99527277 1001 86380 86390 1
527347 99527347 1001 86380 86390 1
527947 99527947 1001 86380 86390 1
528040 99528040 1001 86380 86390 1
528027 99528027 1001 86380 86390 1
528002 99528002 1001 86380 86390 1
528021 99528021 1001 86380 86390 1
527806 99527806 1001 86380 86390 1
527821 99527821 1001 86380 86390 1
527695 99527695 1001 86380 86390 1
527828 99527828 1001 86380 86390 1
527544 99527544 1001 86380 86390 1
527468 99527468 1001 86380 86390 1
527626 99527626 1001 86380 86390 1
527652 99527652 1001 86380 86390 1
527629 99527629 1001 86380 86390 1
527644 99527644 1001 86380 86390 1
528130 99528130 1001 86380 86390 1
528222 99528222 1001 86380 86390 1
528262 99528262 1001 86380 86390 1
528147 99528147 1001 86380 86390 1
528721 99528721 1001 86380 86390 1
528728 99528728 1001 86380 86390 1
528730 99528730 1001 86380 86390 1
528685 99528685 1001 86380 86390 1
528508 99528508 1001 86380 86390 1
528655 99528655 1001 86380 86390 1
528300 99528300 1001 86380 86390 1
528904 99528904 1001 86380 86390 1
529074 99529074 1001 86380 86390 1
529050 99529050 1001 86380 86390 1
529536 99529536 1001 86380 86390 1
529680 99529680 1001 86380 86390 1
529541 99529541 1001 86380 86390 1
529446 99529446 1001 86380 86390 1
529485 99529485 1001 86380 86390 1
529362 99529362 1001 86380 86390 1
529323 99529323 1001 86380 86390 1
529389 99529389 1001 86380 86390 1
529123 99529123 1001 86380 86390 1
529151 99529151 1001 86380 86390 1
529857 99529857 1001 86380 86390 1
529853 99529853 1001 86380 86390 1
530549 99530549 1001 86380 86390 1
530180 99530180 1001 86380 86390 1
530337 99530337 1001 86380 86390 1
529962 99529962 1001 86380 86390 1
529936 99529936 1001 86380 86390 1
530056 99530056 1001 86380 86390 1
530058 99530058 1001 86380 86390 1
530349 99530349 1001 86380 86390 1
530704 99530704 1001 86380 86390 1
531277 99531277 1001 86380 86390 1
531319 99531319 1001 86380 86390 1
531206 99531206 1001 86380 86390 1
531368 99531368 1001 86380 86390 1
531286 99531286 1001 86380 86390 1
531164 99531164 1001 86380 86390 1
531054 99531054 1001 86380 86390 1
531119 99531119 1001 86380 86390 1
531107 99531107 1001 86380 86390 1
530919 99530919 1001 86380 86390 1
530908 99530908 1001 86380 86390 1
530960 99530960 1001 86380 86390 1
531519 99531519 1001 86380 86390 1
531418 99531418 1001 86380 86390 1
531524 99531524 1001 86380 86390 1
531397 99531397 1001 86380 86390 1
531502 99531502 1001 86380 86390 1
531517 99531517 1001 86380 86390 1
532079 99532079 1001 86380 86390 1
532082 99532082 1001 86380 86390 1
532109 99532109 1001 86380 86390 1
532059 99532059 1001 86380 86390 1
532125 99532125 1001 86380 86390 1
532140 99532140 1001 86380 86390 1
532063 99532063 1001 86380 86390 1
531846 99531846 1001 86380 86390 1
531807 99531807 1001 86380 86390 1
531862 99531862 1001 86380 86390 1
531798 99531798 1001 86380 86390 1
531816 99531816 1001 86380 86390 1
531701 99531701 1001 86380 86390 1
531653 99531653 1001 86380 86390 1
532378 99532378 1001 86380 86390 1
532381 99532381 1001 86380 86390 1
532880 99532880 1001 86380 86390 1
532843 99532843 1001 86380 86390 1
532909 99532909 1001 86380 86390 1
533012 99533012 1001 86380 86390 1
532836 99532836 1001 86380 86390 1
532801 99532801 1001 86380 86390 1
532763 99532763 1001 86380 86390 1
532666 99532666 1001 86380 86390 1
532759 99532759 1001 86380 86390 1
532547 99532547 1001 86380 86390 1
532422 99532422 1001 86380 86390 1
533174 99533174 1001 86380 86390 1
533187 99533187 1001 86380 86390 1
533827 99533827 1001 86380 86390 1
533763 99533763 1001 86380 86390 1
533523 99533523 1001 86380 86390 1
533515 99533515 1001 86380 86390 1
533556 99533556 1001 86380 86390 1
533518 99533518 1001 86380 86390 1
533467 99533467 1001 86380 86390 1
533573 99533573 1001 86380 86390 1
533422 99533422 1001 86380 86390 1
533427 99533427 1001 86380 86390 1
533402 99533402 1001 86380 86390 1
533378 99533378 1001 86380 86390 1
533984 99533984 1001 86380 86390 1
533916 99533916 1001 86380 86390 1
534046 99534046 1001 86380 86390 1
534529 99534529 1001 86380 86390 1
534658 99534658 1001 86380 86390 1
534487 99534487 1001 86380 86390 1
534590 99534590 1001 86380 86390 1
534539 99534539 1001 86380 86390 1
534677 99534677 1001 86380 86390 1
534379 99534379 1001 86380 86390 1
534342 99534342 1001 86380 86390 1
534223 99534223 1001 86380 86390 1
534730 99534730 1001 86380 86390 1
534757 99534757 1001 86380 86390 1
535394 99535394 1001 86380 86390 1
535421 99535421 1001 86380 86390 1
535344 99535344 1001 86380 86390 1
535484 99535484 1001 86380 86390 1
535414 99535414 1001 86380 86390 1
535499 99535499 1001 86380 86390 1
535419 99535419 1001 86380 86390 1
535136 99535136 1001 86380 86390 1
535139 99535139 1001 86380 86390 1
535152 99535152 1001 86380 86390 1
535297 99535297 1001 86380 86390 1
535181 99535181 1001 86380 86390 1
535262 99535262 1001 86380 86390 1
535172 99535172 1001 86380 86390 1
535198 99535198 1001 86380 86390 1
535045 99535045 1001 86380 86390 1
535084 99535084 1001 86380 86390 1
534942 99534942 1001 86380 86390 1
535078 99535078 1001 86380 86390 1
534988 99534988 1001 86380 86390 1
535599 99535599 1001 86380 86390 1
535669 99535669 1001 86380 86390 1
535593 99535593 1001 86380 86390 1
536335 99536335 1001 86380 86390 1
536203 99536203 1001 86380 86390 1
536067 99536067 1001 86380 86390 1
536122 99536122 1001 86380 86390 1
535942 99535942 1001 86380 86390 1
536036 99536036 1001 86380 86390 1
536012 99536012 1001 86380 86390 1
536013 99536013 1001 86380 86390 1
536403 99536403 1001 86380 86390 1
536340 99536340 1001 86380 86390 1
536445 99536445 1001 86380 86390 1
536484 99536484 1001 86380 86390 1
536344 99536344 1001 86380 86390 1
536977 99536977 1001 86380 86390 1
537019 99537019 1001 86380 86390 1
536828 99536828 1001 86380 86390 1
536945 99536945 1001 86380 86390 1
536955 99536955 1001 86380 86390 1
536747 99536747 1001 86380 86390 1
537202 99537202 1001 86380 86390 1
537319 99537319 1001 86380 86390 1
537220 99537220 1001 86380 86390 1
537285 99537285 1001 86380 86390 1
537184 99537184 1001 86380 86390 1
537901 99537901 1001 86380 86390 1
537852 99537852 1001 86380 86390 1
537878 99537878 1001 86380 86390 1
537744 99537744 1001 86380 86390 1
537605 99537605 1001 86380 86390 1
537673 99537673 1001 86380 86390 1
537523 99537523 1001 86380 86390 1
537500 99537500 1001 86380 86390 1
537443 99537443 1001 86380 86390 1
537378 99537378 1001 86380 86390 1
538066 99538066 1001 86380 86390 1
538069 99538069 1001 86380 86390 1
538134 99538134 1001 86380 86390 1
538641 99538641 1001 86380 86390 1
538667 99538667 1001 86380 86390 1
538796 99538796 1001 86380 86390 1
538805 99538805 1001 86380 86390 1
538696 99538696 1001 86380 86390 1
538807 99538807 1001 86380 86390 1
538429 99538429 1001 86380 86390 1
538483 99538483 1001 86380 86390 1
538515 99538515 1001 86380 86390 1
538517 99538517 1001 86380 86390 1
538302 99538302 1001 86380 86390 1
538291 99538291 1001 86380 86390 1
538295 99538295 1001 86380 86390 1
538985 99538985 1001 86380 86390 1
539012 99539012 1001 86380 86390 1
539015 99539015 1001 86380 86390 1
539551 99539551 1001 86380 86390 1
539554 99539554 1001 86380 86390 1
539451 99539451 1001 86380 86390 1
539517 99539517 1001 86380 86390 1
539429 99539429 1001 86380 86390 1
539407 99539407 1001 86380 86390 1
539100 99539100 1001 86380 86390 1
539028 99539028 1001 86380 86390 1
539833 99539833 1001 86380 86390 1
539692 99539692 1001 86380 86390 1
539839 99539839 1001 86380 86390 1
539752 99539752 1001 86380 86390 1
539740 99539740 1001 86380 86390 1
540109 99540109 1001 86380 86390 1
540153 99540153 1001 86380 86390 1
540130 99540130 1001 86380 86390 1
540040 99540040 1001 86380 86390 1
539991 99539991 1001 86380 86390 1
539865 99539865 1001 86380 86390 1
539881 99539881 1001 86380 86390 1
540607 99540607 1001 86380 86390 1
540477 99540477 1001 86380 86390 1
540511 99540511 1001 86380 86390 1
540589 99540589 1001 86380 86390 1
541221 99541221 1001 86380 86390 1
541135 99541135 1001 86380 86390 1
541088 99541088 1001 86380 86390 1
540899 99540899 1001 86380 86390 1
540952 99540952 1001 86380 86390 1
541044 99541044 1001 86380 86390 1
540703 99540703 1001 86380 86390 1
540707 99540707 1001 86380 86390 1
540864 99540864 1001 86380 86390 1
541317 99541317 1001 86380 86390 1
541475 99541475 1001 86380 86390 1
541465 99541465 1001 86380 86390 1
542081 99542081 1001 86380 86390 1
541978 99541978 1001 86380 86390 1
542021 99542021 1001 86380 86390 1
542076 99542076 1001 86380 86390 1
541936 99541936 1001 86380 86390 1
541904 99541904 1001 86380 86390 1
541906 99541906 1001 86380 86390 1
541767 99541767 1001 86380 86390 1
541768 99541768 1001 86380 86390 1
541594 99541594 1001 86380 86390 1
541516 99541516 1001 86380 86390 1
542261 99542261 1001 86380 86390 1
542266 99542266 1001 86380 86390 1
542126 99542126 1001 86380 86390 1
542218 99542218 1001 86380 86390 1
542831 99542831 1001 86380 86390 1
542928 99542928 1001 86380 86390 1
542814 99542814 1001 86380 86390 1
542563 99542563 1001 86380 86390 1
542656 99542656 1001 86380 86390 1
542566 99542566 1001 86380 86390 1
542445 99542445 1001 86380 86390 1
543091 99543091 1001 86380 86390 1
542980 99542980 1001 86380 86390 1
543725 99543725 1001 86380 86390 1
543602 99543602 1001 86380 86390 1
543488 99543488 1001 86380 86390 1
543554 99543554 1001 86380 86390 1
543374 99543374 1001 86380 86390 1
543376 99543376 1001 86380 86390 1
543315 99543315 1001 86380 86390 1
543962 99543962 1001 86380 86390 1
543781 99543781 1001 86380 86390 1
543901 99543901 1001 86380 86390 1
543837 99543837 1001 86380 86390 1
543876 99543876 1001 86380 86390 1
543858 99543858 1001 86380 86390 1
544495 99544495 1001 86380 86390 1
544470 99544470 1001 86380 86390 1
544484 99544484 1001 86380 86390 1
544421 99544421 1001 86380 86390 1
544198 99544198 1001 86380 86390 1
544315 99544315 1001 86380 86390 1
544266 99544266 1001 86380 86390 1
544362 99544362 1001 86380 86390 1
544030 99544030 1001 86380 86390 1
544160 99544160 1001 86380 86390 1
544071 99544071 1001 86380 86390 1
544097 99544097 1001 86380 86390 1
544050 99544050 1001 86380 86390 1
544077 99544077 1001 86380 86390 1
544169 99544169 1001 86380 86390 1
544616 99544616 1001 86380 86390 1
544694 99544694 1001 86380 86390 1
437209 492 1001 31800 32337 1
406216 663 1001 1920 6717 1
525406 850 1001 48176 48475 1
533883 620 1001 44428 44727 1
400122 99400122 1001 86380 86390 1
400060 99400060 1001 86380 86390 1
400293 99400293 1001 86380 86390 1
400326 99400326 1001 86380 86390 1
400516 99400516 1001 86380 86390 1
400415 99400415 1001 86380 86390 1
400713 99400713 1001 86380 86390 1
400818 99400818 1001 86380 86390 1
400722 99400722 1001 86380 86390 1
401285 99401285 1001 86380 86390 1
401417 99401417 1001 86380 86390 1
401597 99401597 1001 86380 86390 1
401585 99401585 1001 86380 86390 1
401854 99401854 1001 86380 86390 1
401892 99401892 1001 86380 86390 1
401970 99401970 1001 86380 86390 1
401978 99401978 1001 86380 86390 1
402158 99402158 1001 86380 86390 1
402175 99402175 1001 86380 86390 1
402244 99402244 1001 86380 86390 1
402450 99402450 1001 86380 86390 1
402570 99402570 1001 86380 86390 1
402567 99402567 1001 86380 86390 1
402740 99402740 1001 86380 86390 1
402899 99402899 1001 86380 86390 1
402936 99402936 1001 86380 86390 1
403048 99403048 1001 86380 86390 1
403079 99403079 1001 86380 86390 1
403373 99403373 1001 86380 86390 1
403380 99403380 1001 86380 86390 1
403694 99403694 1001 86380 86390 1
404274 99404274 1001 86380 86390 1
404665 99404665 1001 86380 86390 1
404648 99404648 1001 86380 86390 1
404697 99404697 1001 86380 86390 1
404703 99404703 1001 86380 86390 1
405187 99405187 1001 86380 86390 1
405191 99405191 1001 86380 86390 1
405311 99405311 1001 86380 86390 1
405502 99405502 1001 86380 86390 1
405525 99405525 1001 86380 86390 1
405500 99405500 1001 86380 86390 1
405592 99405592 1001 86380 86390 1
405811 99405811 1001 86380 86390 1
405861 99405861 1001 86380 86390 1
405785 99405785 1001 86380 86390 1
406192 99406192 1001 86380 86390 1
406233 99406233 1001 86380 86390 1
406484 99406484 1001 86380 86390 1
406396 99406396 1001 86380 86390 1
406596 99406596 1001 86380 86390 1
406555 99406555 1001 86380 86390 1
406639 99406639 1001 86380 86390 1
406819 99406819 1001 86380 86390 1
406922 99406922 1001 86380 86390 1
406905 99406905 1001 86380 86390 1
407146 99407146 1001 86380 86390 1
407244 99407244 1001 86380 86390 1
407479 99407479 1001 86380 86390 1
407800 99407800 1001 86380 86390 1
407919 99407919 1001 86380 86390 1
408134 99408134 1001 86380 86390 1
408238 99408238 1001 86380 86390 1
408371 99408371 1001 86380 86390 1
408315 99408315 1001 86380 86390 1
408337 99408337 1001 86380 86390 1
408607 99408607 1001 86380 86390 1
408849 99408849 1001 86380 86390 1
409039 99409039 1001 86380 86390 1
409255 99409255 1001 86380 86390 1
409262 99409262 1001 86380 86390 1
409439 99409439 1001 86380 86390 1
409554 99409554 1001 86380 86390 1
409667 99409667 1001 86380 86390 1
409627 99409627 1001 86380 86390 1
409646 99409646 1001 86380 86390 1
409813 99409813 1001 86380 86390 1
409949 99409949 1001 86380 86390 1
409985 99409985 1001 86380 86390 1
410024 99410024 1001 86380 86390 1
410106 99410106 1001 86380 86390 1
410205 99410205 1001 86380 86390 1
410342 99410342 1001 86380 86390 1
410399 99410399 1001 86380 86390 1
410304 99410304 1001 86380 86390 1
410360 99410360 1001 86380 86390 1
410660 99410660 1001 86380 86390 1
410676 99410676 1001 86380 86390 1
410785 99410785 1001 86380 86390 1
410789 99410789 1001 86380 86390 1
410889 99410889 1001 86380 86390 1
410846 99410846 1001 86380 86390 1
410948 99410948 1001 86380 86390 1
410935 99410935 1001 86380 86390 1
411056 99411056 1001 86380 86390 1
411153 99411153 1001 86380 86390 1
411354 99411354 1001 86380 86390 1
411337 99411337 1001 86380 86390 1
411346 99411346 1001 86380 86390 1
411573 99411573 1001 86380 86390 1
411649 99411649 1001 86380 86390 1
411856 99411856 1001 86380 86390 1
411809 99411809 1001 86380 86390 1
412242 99412242 1001 86380 86390 1
412436 99412436 1001 86380 86390 1
413505 99413505 1001 86380 86390 1
413394 99413394 1001 86380 86390 1
413541 99413541 1001 86380 86390 1
413143 99413143 1001 86380 86390 1
413173 99413173 1001 86380 86390 1
413080 99413080 1001 86380 86390 1
412701 99412701 1001 86380 86390 1
412828 99412828 1001 86380 86390 1
412515 99412515 1001 86380 86390 1
412831 99412831 1001 86380 86390 1
412490 99412490 1001 86380 86390 1
412570 99412570 1001 86380 86390 1
412522 99412522 1001 86380 86390 1
413703 99413703 1001 86380 86390 1
415142 99415142 1001 86380 86390 1
415257 99415257 1001 86380 86390 1
415033 99415033 1001 86380 86390 1
415034 99415034 1001 86380 86390 1
414824 99414824 1001 86380 86390 1
414849 99414849 1001 86380 86390 1
414808 99414808 1001 86380 86390 1
414614 99414614 1001 86380 86390 1
414294 99414294 1001 86380 86390 1
414236 99414236 1001 86380 86390 1
414442 99414442 1001 86380 86390 1
414132 99414132 1001 86380 86390 1
415524 99415524 1001 86380 86390 1
416839 99416839 1001 86380 86390 1
416843 99416843 1001 86380 86390 1
416643 99416643 1001 86380 86390 1
416799 99416799 1001 86380 86390 1
416668 99416668 1001 86380 86390 1
416607 99416607 1001 86380 86390 1
416187 99416187 1001 86380 86390 1
416487 99416487 1001 86380 86390 1
416202 99416202 1001 86380 86390 1
416458 99416458 1001 86380 86390 1
416210 99416210 1001 86380 86390 1
415808 99415808 1001 86380 86390 1
416006 99416006 1001 86380 86390 1
415921 99415921 1001 86380 86390 1
416105 99416105 1001 86380 86390 1
417092 99417092 1001 86380 86390 1
417573 99417573 1001 86380 86390 1
417593 99417593 1001 86380 86390 1
418576 99418576 1001 86380 86390 1
418744 99418744 1001 86380 86390 1
418689 99418689 1001 86380 86390 1
418229 99418229 1001 86380 86390 1
418349 99418349 1001 86380 86390 1
418065 99418065 1001 86380 86390 1
417767 99417767 1001 86380 86390 1
417939 99417939 1001 86380 86390 1
420382 99420382 1001 86380 86390 1
420392 99420392 1001 86380 86390 1
420222 99420222 1001 86380 86390 1
420300 99420300 1001 86380 86390 1
420005 99420005 1001 86380 86390 1
419754 99419754 1001 86380 86390 1
419959 99419959 1001 86380 86390 1
419793 99419793 1001 86380 86390 1
419767 99419767 1001 86380 86390 1
419476 99419476 1001 86380 86390 1
419277 99419277 1001 86380 86390 1
419419 99419419 1001 86380 86390 1
420673 99420673 1001 86380 86390 1
420549 99420549 1001 86380 86390 1
420662 99420662 1001 86380 86390 1
420577 99420577 1001 86380 86390 1
421840 99421840 1001 86380 86390 1
422056 99422056 1001 86380 86390 1
421729 99421729 1001 86380 86390 1
421812 99421812 1001 86380 86390 1
421687 99421687 1001 86380 86390 1
421621 99421621 1001 86380 86390 1
421609 99421609 1001 86380 86390 1
420948 99420948 1001 86380 86390 1
421212 99421212 1001 86380 86390 1
421047 99421047 1001 86380 86390 1
421008 99421008 1001 86380 86390 1
420938 99420938 1001 86380 86390 1
422479 99422479 1001 86380 86390 1
422389 99422389 1001 86380 86390 1
422207 99422207 1001 86380 86390 1
423714 99423714 1001 86380 86390 1
423352 99423352 1001 86380 86390 1
423123 99423123 1001 86380 86390 1
423175 99423175 1001 86380 86390 1
423038 99423038 1001 86380 86390 1
423283 99423283 1001 86380 86390 1
423145 99423145 1001 86380 86390 1
423967 99423967 1001 86380 86390 1
423774 99423774 1001 86380 86390 1
423753 99423753 1001 86380 86390 1
423764 99423764 1001 86380 86390 1
425033 99425033 1001 86380 86390 1
425282 99425282 1001 86380 86390 1
425019 99425019 1001 86380 86390 1
425187 99425187 1001 86380 86390 1
425101 99425101 1001 86380 86390 1
424932 99424932 1001 86380 86390 1
424262 99424262 1001 86380 86390 1
424320 99424320 1001 86380 86390 1
424582 99424582 1001 86380 86390 1
424519 99424519 1001 86380 86390 1
424431 99424431 1001 86380 86390 1
425405 99425405 1001 86380 86390 1
425690 99425690 1001 86380 86390 1
425585 99425585 1001 86380 86390 1
425506 99425506 1001 86380 86390 1
425814 99425814 1001 86380 86390 1
427075 99427075 1001 86380 86390 1
426662 99426662 1001 86380 86390 1
426382 99426382 1001 86380 86390 1
426532 99426532 1001 86380 86390 1
426273 99426273 1001 86380 86390 1
426231 99426231 1001 86380 86390 1
427518 99427518 1001 86380 86390 1
427190 99427190 1001 86380 86390 1
427220 99427220 1001 86380 86390 1
428007 99428007 1001 86380 86390 1
428217 99428217 1001 86380 86390 1
427753 99427753 1001 86380 86390 1
427905 99427905 1001 86380 86390 1
427761 99427761 1001 86380 86390 1
428768 99428768 1001 86380 86390 1
428934 99428934 1001 86380 86390 1
430009 99430009 1001 86380 86390 1
430189 99430189 1001 86380 86390 1
430240 99430240 1001 86380 86390 1
429902 99429902 1001 86380 86390 1
429860 99429860 1001 86380 86390 1
429919 99429919 1001 86380 86390 1
429415 99429415 1001 86380 86390 1
429281 99429281 1001 86380 86390 1
429262 99429262 1001 86380 86390 1
430436 99430436 1001 86380 86390 1
430556 99430556 1001 86380 86390 1
430381 99430381 1001 86380 86390 1
430806 99430806 1001 86380 86390 1
430499 99430499 1001 86380 86390 1
430572 99430572 1001 86380 86390 1
430604 99430604 1001 86380 86390 1
432006 99432006 1001 86380 86390 1
431847 99431847 1001 86380 86390 1
431282 99431282 1001 86380 86390 1
431363 99431363 1001 86380 86390 1
431302 99431302 1001 86380 86390 1
430995 99430995 1001 86380 86390 1
431112 99431112 1001 86380 86390 1
430822 99430822 1001 86380 86390 1
432187 99432187 1001 86380 86390 1
433657 99433657 1001 86380 86390 1
433466 99433466 1001 86380 86390 1
433468 99433468 1001 86380 86390 1
433620 99433620 1001 86380 86390 1
433290 99433290 1001 86380 86390 1
432929 99432929 1001 86380 86390 1
432609 99432609 1001 86380 86390 1
433863 99433863 1001 86380 86390 1
433819 99433819 1001 86380 86390 1
434007 99434007 1001 86380 86390 1
433906 99433906 1001 86380 86390 1
435037 99435037 1001 86380 86390 1
435046 99435046 1001 86380 86390 1
434969 99434969 1001 86380 86390 1
434839 99434839 1001 86380 86390 1
434174 99434174 1001 86380 86390 1
434521 99434521 1001 86380 86390 1
435628 99435628 1001 86380 86390 1
435586 99435586 1001 86380 86390 1
435744 99435744 1001 86380 86390 1
435588 99435588 1001 86380 86390 1
435723 99435723 1001 86380 86390 1
436950 99436950 1001 86380 86390 1
436980 99436980 1001 86380 86390 1
437015 99437015 1001 86380 86390 1
436422 99436422 1001 86380 86390 1
436344 99436344 1001 86380 86390 1
436402 99436402 1001 86380 86390 1
436540 99436540 1001 86380 86390 1
436381 99436381 1001 86380 86390 1
436306 99436306 1001 86380 86390 1
437191 99437191 1001 86380 86390 1
437194 99437194 1001 86380 86390 1
300062 99300062 1001 86380 86390 1
437332 99437332 1001 86380 86390 1
300012 99300012 1001 86380 86390 1
437181 99437181 1001 86380 86390 1
300536 99300536 1001 86380 86390 1
300713 99300713 1001 86380 86390 1
300445 99300445 1001 86380 86390 1
300328 99300328 1001 86380 86390 1
300435 99300435 1001 86380 86390 1
300463 99300463 1001 86380 86390 1
300241 99300241 1001 86380 86390 1
300156 99300156 1001 86380 86390 1
300274 99300274 1001 86380 86390 1
300287 99300287 1001 86380 86390 1
300738 99300738 1001 86380 86390 1
300896 99300896 1001 86380 86390 1
300853 99300853 1001 86380 86390 1
301439 99301439 1001 86380 86390 1
301440 99301440 1001 86380 86390 1
301544 99301544 1001 86380 86390 1
301183 99301183 1001 86380 86390 1
301196 99301196 1001 86380 86390 1
301225 99301225 1001 86380 86390 1
301304 99301304 1001 86380 86390 1
301190 99301190 1001 86380 86390 1
301346 99301346 1001 86380 86390 1
300985 99300985 1001 86380 86390 1
301070 99301070 1001 86380 86390 1
301711 99301711 1001 86380 86390 1
301755 99301755 1001 86380 86390 1
301654 99301654 1001 86380 86390 1
302364 99302364 1001 86380 86390 1
302197 99302197 1001 86380 86390 1
302274 99302274 1001 86380 86390 1
302315 99302315 1001 86380 86390 1
302060 99302060 1001 86380 86390 1
301775 99301775 1001 86380 86390 1
301814 99301814 1001 86380 86390 1
301894 99301894 1001 86380 86390 1
301792 99301792 1001 86380 86390 1
302509 99302509 1001 86380 86390 1
302445 99302445 1001 86380 86390 1
302540 99302540 1001 86380 86390 1
302528 99302528 1001 86380 86390 1
303033 99303033 1001 86380 86390 1
302924 99302924 1001 86380 86390 1
302638 99302638 1001 86380 86390 1
302719 99302719 1001 86380 86390 1
302749 99302749 1001 86380 86390 1
302659 99302659 1001 86380 86390 1
302609 99302609 1001 86380 86390 1
302688 99302688 1001 86380 86390 1
303940 99303940 1001 86380 86390 1
303624 99303624 1001 86380 86390 1
303706 99303706 1001 86380 86390 1
303490 99303490 1001 86380 86390 1
303565 99303565 1001 86380 86390 1
304109 99304109 1001 86380 86390 1
304125 99304125 1001 86380 86390 1
304061 99304061 1001 86380 86390 1
304787 99304787 1001 86380 86390 1
304801 99304801 1001 86380 86390 1
304845 99304845 1001 86380 86390 1
304848 99304848 1001 86380 86390 1
304805 99304805 1001 86380 86390 1
304628 99304628 1001 86380 86390 1
304490 99304490 1001 86380 86390 1
304468 99304468 1001 86380 86390 1
304546 99304546 1001 86380 86390 1
304317 99304317 1001 86380 86390 1
304310 99304310 1001 86380 86390 1
304960 99304960 1001 86380 86390 1
305007 99305007 1001 86380 86390 1
305530 99305530 1001 86380 86390 1
305608 99305608 1001 86380 86390 1
305663 99305663 1001 86380 86390 1
305641 99305641 1001 86380 86390 1
305490 99305490 1001 86380 86390 1
305470 99305470 1001 86380 86390 1
305398 99305398 1001 86380 86390 1
305247 99305247 1001 86380 86390 1
305210 99305210 1001 86380 86390 1
305161 99305161 1001 86380 86390 1
305097 99305097 1001 86380 86390 1
305073 99305073 1001 86380 86390 1
500191 99500191 1001 86380 86390 1
500159 99500159 1001 86380 86390 1
500045 99500045 1001 86380 86390 1
500673 99500673 1001 86380 86390 1
500740 99500740 1001 86380 86390 1
500656 99500656 1001 86380 86390 1
500468 99500468 1001 86380 86390 1
500392 99500392 1001 86380 86390 1
500277 99500277 1001 86380 86390 1
500212 99500212 1001 86380 86390 1
500990 99500990 1001 86380 86390 1
501525 99501525 1001 86380 86390 1
501505 99501505 1001 86380 86390 1
501558 99501558 1001 86380 86390 1
501482 99501482 1001 86380 86390 1
501423 99501423 1001 86380 86390 1
501212 99501212 1001 86380 86390 1
501161 99501161 1001 86380 86390 1
501113 99501113 1001 86380 86390 1
501208 99501208 1001 86380 86390 1
501118 99501118 1001 86380 86390 1
501210 99501210 1001 86380 86390 1
501120 99501120 1001 86380 86390 1
501722 99501722 1001 86380 86390 1
502300 99502300 1001 86380 86390 1
502356 99502356 1001 86380 86390 1
502068 99502068 1001 86380 86390 1
502094 99502094 1001 86380 86390 1
502146 99502146 1001 86380 86390 1
502240 99502240 1001 86380 86390 1
502189 99502189 1001 86380 86390 1
502164 99502164 1001 86380 86390 1
502203 99502203 1001 86380 86390 1
502128 99502128 1001 86380 86390 1
502167 99502167 1001 86380 86390 1
501954 99501954 1001 86380 86390 1
502021 99502021 1001 86380 86390 1
501983 99501983 1001 86380 86390 1
501971 99501971 1001 86380 86390 1
501869 99501869 1001 86380 86390 1
502607 99502607 1001 86380 86390 1
502665 99502665 1001 86380 86390 1
502958 99502958 1001 86380 86390 1
502882 99502882 1001 86380 86390 1
502963 99502963 1001 86380 86390 1
503072 99503072 1001 86380 86390 1
502736 99502736 1001 86380 86390 1
502762 99502762 1001 86380 86390 1
502675 99502675 1001 86380 86390 1
502785 99502785 1001 86380 86390 1
502760 99502760 1001 86380 86390 1
503496 99503496 1001 86380 86390 1
503450 99503450 1001 86380 86390 1
503321 99503321 1001 86380 86390 1
503402 99503402 1001 86380 86390 1
503979 99503979 1001 86380 86390 1
504097 99504097 1001 86380 86390 1
504098 99504098 1001 86380 86390 1
503962 99503962 1001 86380 86390 1
503756 99503756 1001 86380 86390 1
503731 99503731 1001 86380 86390 1
503745 99503745 1001 86380 86390 1
503736 99503736 1001 86380 86390 1
503768 99503768 1001 86380 86390 1
503807 99503807 1001 86380 86390 1
503691 99503691 1001 86380 86390 1
503654 99503654 1001 86380 86390 1
503594 99503594 1001 86380 86390 1
504168 99504168 1001 86380 86390 1
504221 99504221 1001 86380 86390 1
504133 99504133 1001 86380 86390 1
504230 99504230 1001 86380 86390 1
504855 99504855 1001 86380 86390 1
504779 99504779 1001 86380 86390 1
504773 99504773 1001 86380 86390 1
504853 99504853 1001 86380 86390 1
504645 99504645 1001 86380 86390 1
504468 99504468 1001 86380 86390 1
504394 99504394 1001 86380 86390 1
505109 99505109 1001 86380 86390 1
505047 99505047 1001 86380 86390 1
505066 99505066 1001 86380 86390 1
505004 99505004 1001 86380 86390 1
505082 99505082 1001 86380 86390 1
505726 99505726 1001 86380 86390 1
505412 99505412 1001 86380 86390 1
505507 99505507 1001 86380 86390 1
505320 99505320 1001 86380 86390 1
505231 99505231 1001 86380 86390 1
505220 99505220 1001 86380 86390 1
505186 99505186 1001 86380 86390 1
505251 99505251 1001 86380 86390 1
505896 99505896 1001 86380 86390 1
505794 99505794 1001 86380 86390 1
505886 99505886 1001 86380 86390 1
505815 99505815 1001 86380 86390 1
505828 99505828 1001 86380 86390 1
505868 99505868 1001 86380 86390 1
506536 99506536 1001 86380 86390 1
506572 99506572 1001 86380 86390 1
506448 99506448 1001 86380 86390 1
506265 99506265 1001 86380 86390 1
506079 99506079 1001 86380 86390 1
506030 99506030 1001 86380 86390 1
505995 99505995 1001 86380 86390 1
506665 99506665 1001 86380 86390 1
506730 99506730 1001 86380 86390 1
506666 99506666 1001 86380 86390 1
507358 99507358 1001 86380 86390 1
507127 99507127 1001 86380 86390 1
507091 99507091 1001 86380 86390 1
507094 99507094 1001 86380 86390 1
507161 99507161 1001 86380 86390 1
506856 99506856 1001 86380 86390 1
506901 99506901 1001 86380 86390 1
506876 99506876 1001 86380 86390 1
506980 99506980 1001 86380 86390 1
506825 99506825 1001 86380 86390 1
507569 99507569 1001 86380 86390 1
507582 99507582 1001 86380 86390 1
507623 99507623 1001 86380 86390 1
508220 99508220 1001 86380 86390 1
508073 99508073 1001 86380 86390 1
508128 99508128 1001 86380 86390 1
507849 99507849 1001 86380 86390 1
507920 99507920 1001 86380 86390 1
507718 99507718 1001 86380 86390 1
507821 99507821 1001 86380 86390 1
507695 99507695 1001 86380 86390 1
507712 99507712 1001 86380 86390 1
507675 99507675 1001 86380 86390 1
508442 99508442 1001 86380 86390 1
508300 99508300 1001 86380 86390 1
508044 99508044 1001 86380 86390 1
508421 99508421 1001 86380 86390 1
508265 99508265 1001 86380 86390 1
508361 99508361 1001 86380 86390 1
509074 99509074 1001 86380 86390 1
508909 99508909 1001 86380 86390 1
508996 99508996 1001 86380 86390 1
508570 99508570 1001 86380 86390 1
508458 99508458 1001 86380 86390 1
508605 99508605 1001 86380 86390 1
509243 99509243 1001 86380 86390 1
509208 99509208 1001 86380 86390 1
509261 99509261 1001 86380 86390 1
509805 99509805 1001 86380 86390 1
509795 99509795 1001 86380 86390 1
509847 99509847 1001 86380 86390 1
509809 99509809 1001 86380 86390 1
509578 99509578 1001 86380 86390 1
509566 99509566 1001 86380 86390 1
509661 99509661 1001 86380 86390 1
509508 99509508 1001 86380 86390 1
509334 99509334 1001 86380 86390 1
509283 99509283 1001 86380 86390 1
509329 99509329 1001 86380 86390 1
509407 99509407 1001 86380 86390 1
509317 99509317 1001 86380 86390 1
510092 99510092 1001 86380 86390 1
510055 99510055 1001 86380 86390 1
510084 99510084 1001 86380 86390 1
510037 99510037 1001 86380 86390 1
510651 99510651 1001 86380 86390 1
510641 99510641 1001 86380 86390 1
510672 99510672 1001 86380 86390 1
510334 99510334 1001 86380 86390 1
510389 99510389 1001 86380 86390 1
510505 99510505 1001 86380 86390 1
510291 99510291 1001 86380 86390 1
510232 99510232 1001 86380 86390 1
510827 99510827 1001 86380 86390 1
510764 99510764 1001 86380 86390 1
510837 99510837 1001 86380 86390 1
511263 99511263 1001 86380 86390 1
511267 99511267 1001 86380 86390 1
510946 99510946 1001 86380 86390 1
511013 99511013 1001 86380 86390 1
510952 99510952 1001 86380 86390 1
511073 99511073 1001 86380 86390 1
511723 99511723 1001 86380 86390 1
511634 99511634 1001 86380 86390 1
511611 99511611 1001 86380 86390 1
512379 99512379 1001 86380 86390 1
512347 99512347 1001 86380 86390 1
512292 99512292 1001 86380 86390 1
512348 99512348 1001 86380 86390 1
511985 99511985 1001 86380 86390 1
511988 99511988 1001 86380 86390 1
511976 99511976 1001 86380 86390 1
511896 99511896 1001 86380 86390 1
512536 99512536 1001 86380 86390 1
512420 99512420 1001 86380 86390 1
513116 99513116 1001 86380 86390 1
513172 99513172 1001 86380 86390 1
513161 99513161 1001 86380 86390 1
513011 99513011 1001 86380 86390 1
512865 99512865 1001 86380 86390 1
512732 99512732 1001 86380 86390 1
512761 99512761 1001 86380 86390 1
513266 99513266 1001 86380 86390 1
512584 99512584 1001 86380 86390 1
513230 99513230 1001 86380 86390 1
513322 99513322 1001 86380 86390 1
513327 99513327 1001 86380 86390 1
513224 99513224 1001 86380 86390 1
513971 99513971 1001 86380 86390 1
513855 99513855 1001 86380 86390 1
513963 99513963 1001 86380 86390 1
513663 99513663 1001 86380 86390 1
513754 99513754 1001 86380 86390 1
513793 99513793 1001 86380 86390 1
513678 99513678 1001 86380 86390 1
513706 99513706 1001 86380 86390 1
513542 99513542 1001 86380 86390 1
514056 99514056 1001 86380 86390 1
514213 99514213 1001 86380 86390 1
514050 99514050 1001 86380 86390 1
514117 99514117 1001 86380 86390 1
514857 99514857 1001 86380 86390 1
514834 99514834 1001 86380 86390 1
514738 99514738 1001 86380 86390 1
514448 99514448 1001 86380 86390 1
514579 99514579 1001 86380 86390 1
514454 99514454 1001 86380 86390 1
514573 99514573 1001 86380 86390 1
514365 99514365 1001 86380 86390 1
514315 99514315 1001 86380 86390 1
514286 99514286 1001 86380 86390 1
514390 99514390 1001 86380 86390 1
515023 99515023 1001 86380 86390 1
515052 99515052 1001 86380 86390 1
514858 99514858 1001 86380 86390 1
515042 99515042 1001 86380 86390 1
514927 99514927 1001 86380 86390 1
515504 99515504 1001 86380 86390 1
515508 99515508 1001 86380 86390 1
515638 99515638 1001 86380 86390 1
515512 99515512 1001 86380 86390 1
515604 99515604 1001 86380 86390 1
515413 99515413 1001 86380 86390 1
515285 99515285 1001 86380 86390 1
515467 99515467 1001 86380 86390 1
515326 99515326 1001 86380 86390 1
515381 99515381 1001 86380 86390 1
515424 99515424 1001 86380 86390 1
515477 99515477 1001 86380 86390 1
515233 99515233 1001 86380 86390 1
515121 99515121 1001 86380 86390 1
515251 99515251 1001 86380 86390 1
515266 99515266 1001 86380 86390 1
515255 99515255 1001 86380 86390 1
515708 99515708 1001 86380 86390 1
515803 99515803 1001 86380 86390 1
515714 99515714 1001 86380 86390 1
516308 99516308 1001 86380 86390 1
516441 99516441 1001 86380 86390 1
516154 99516154 1001 86380 86390 1
516090 99516090 1001 86380 86390 1
516093 99516093 1001 86380 86390 1
516714 99516714 1001 86380 86390 1
516575 99516575 1001 86380 86390 1
517132 99517132 1001 86380 86390 1
517198 99517198 1001 86380 86390 1
517200 99517200 1001 86380 86390 1
517149 99517149 1001 86380 86390 1
517001 99517001 1001 86380 86390 1
517004 99517004 1001 86380 86390 1
516967 99516967 1001 86380 86390 1
517115 99517115 1001 86380 86390 1
517051 99517051 1001 86380 86390 1
516755 99516755 1001 86380 86390 1
516729 99516729 1001 86380 86390 1
516784 99516784 1001 86380 86390 1
516875 99516875 1001 86380 86390 1
517412 99517412 1001 86380 86390 1
517452 99517452 1001 86380 86390 1
517473 99517473 1001 86380 86390 1
518131 99518131 1001 86380 86390 1
518151 99518151 1001 86380 86390 1
518152 99518152 1001 86380 86390 1
517930 99517930 1001 86380 86390 1
517869 99517869 1001 86380 86390 1
517792 99517792 1001 86380 86390 1
517847 99517847 1001 86380 86390 1
517799 99517799 1001 86380 86390 1
517644 99517644 1001 86380 86390 1
517666 99517666 1001 86380 86390 1
518300 99518300 1001 86380 86390 1
518899 99518899 1001 86380 86390 1
518867 99518867 1001 86380 86390 1
518803 99518803 1001 86380 86390 1
518756 99518756 1001 86380 86390 1
518594 99518594 1001 86380 86390 1
518634 99518634 1001 86380 86390 1
518584 99518584 1001 86380 86390 1
518405 99518405 1001 86380 86390 1
518472 99518472 1001 86380 86390 1
518421 99518421 1001 86380 86390 1
518487 99518487 1001 86380 86390 1
518371 99518371 1001 86380 86390 1
518452 99518452 1001 86380 86390 1
519077 99519077 1001 86380 86390 1
519040 99519040 1001 86380 86390 1
519145 99519145 1001 86380 86390 1
519172 99519172 1001 86380 86390 1
519622 99519622 1001 86380 86390 1
519751 99519751 1001 86380 86390 1
519746 99519746 1001 86380 86390 1
519595 99519595 1001 86380 86390 1
519404 99519404 1001 86380 86390 1
519361 99519361 1001 86380 86390 1
519323 99519323 1001 86380 86390 1
519298 99519298 1001 86380 86390 1
519313 99519313 1001 86380 86390 1
519305 99519305 1001 86380 86390 1
519344 99519344 1001 86380 86390 1
519854 99519854 1001 86380 86390 1
519988 99519988 1001 86380 86390 1
520500 99520500 1001 86380 86390 1
520566 99520566 1001 86380 86390 1
520530 99520530 1001 86380 86390 1
520543 99520543 1001 86380 86390 1
520467 99520467 1001 86380 86390 1
520496 99520496 1001 86380 86390 1
520535 99520535 1001 86380 86390 1
520600 99520600 1001 86380 86390 1
520536 99520536 1001 86380 86390 1
520343 99520343 1001 86380 86390 1
520410 99520410 1001 86380 86390 1
520373 99520373 1001 86380 86390 1
520376 99520376 1001 86380 86390 1
520097 99520097 1001 86380 86390 1
520185 99520185 1001 86380 86390 1
520781 99520781 1001 86380 86390 1
520745 99520745 1001 86380 86390 1
520811 99520811 1001 86380 86390 1
520684 99520684 1001 86380 86390 1
520817 99520817 1001 86380 86390 1
521352 99521352 1001 86380 86390 1
521466 99521466 1001 86380 86390 1
521280 99521280 1001 86380 86390 1
521409 99521409 1001 86380 86390 1
521358 99521358 1001 86380 86390 1
520963 99520963 1001 86380 86390 1
520900 99520900 1001 86380 86390 1
521044 99521044 1001 86380 86390 1
520878 99520878 1001 86380 86390 1
520893 99520893 1001 86380 86390 1
521632 99521632 1001 86380 86390 1
521556 99521556 1001 86380 86390 1
521498 99521498 1001 86380 86390 1
521540 99521540 1001 86380 86390 1
522119 99522119 1001 86380 86390 1
522095 99522095 1001 86380 86390 1
521944 99521944 1001 86380 86390 1
521893 99521893 1001 86380 86390 1
521997 99521997 1001 86380 86390 1
522062 99522062 1001 86380 86390 1
521908 99521908 1001 86380 86390 1
521989 99521989 1001 86380 86390 1
521888 99521888 1001 86380 86390 1
522057 99522057 1001 86380 86390 1
522071 99522071 1001 86380 86390 1
521839 99521839 1001 86380 86390 1
521829 99521829 1001 86380 86390 1
521766 99521766 1001 86380 86390 1
521794 99521794 1001 86380 86390 1
522457 99522457 1001 86380 86390 1
522323 99522323 1001 86380 86390 1
523091 99523091 1001 86380 86390 1
523092 99523092 1001 86380 86390 1
523051 99523051 1001 86380 86390 1
522732 99522732 1001 86380 86390 1
522875 99522875 1001 86380 86390 1
522801 99522801 1001 86380 86390 1
522763 99522763 1001 86380 86390 1
522725 99522725 1001 86380 86390 1
522779 99522779 1001 86380 86390 1
523197 99523197 1001 86380 86390 1
523250 99523250 1001 86380 86390 1
523160 99523160 1001 86380 86390 1
523255 99523255 1001 86380 86390 1
523806 99523806 1001 86380 86390 1
523884 99523884 1001 86380 86390 1
523744 99523744 1001 86380 86390 1
523782 99523782 1001 86380 86390 1
523759 99523759 1001 86380 86390 1
523901 99523901 1001 86380 86390 1
523651 99523651 1001 86380 86390 1
523722 99523722 1001 86380 86390 1
523497 99523497 1001 86380 86390 1
523407 99523407 1001 86380 86390 1
523511 99523511 1001 86380 86390 1
523460 99523460 1001 86380 86390 1
523374 99523374 1001 86380 86390 1
523995 99523995 1001 86380 86390 1
524101 99524101 1001 86380 86390 1
524423 99524423 1001 86380 86390 1
524478 99524478 1001 86380 86390 1
524281 99524281 1001 86380 86390 1
524284 99524284 1001 86380 86390 1
524336 99524336 1001 86380 86390 1
524156 99524156 1001 86380 86390 1
524351 99524351 1001 86380 86390 1
524290 99524290 1001 86380 86390 1
524239 99524239 1001 86380 86390 1
524850 99524850 1001 86380 86390 1
524851 99524851 1001 86380 86390 1
524917 99524917 1001 86380 86390 1
525527 99525527 1001 86380 86390 1
525491 99525491 1001 86380 86390 1
525392 99525392 1001 86380 86390 1
525315 99525315 1001 86380 86390 1
525341 99525341 1001 86380 86390 1
525241 99525241 1001 86380 86390 1
525194 99525194 1001 86380 86390 1
525004 99525004 1001 86380 86390 1
525076 99525076 1001 86380 86390 1
525755 99525755 1001 86380 86390 1
526355 99526355 1001 86380 86390 1
526344 99526344 1001 86380 86390 1
526206 99526206 1001 86380 86390 1
526146 99526146 1001 86380 86390 1
526173 99526173 1001 86380 86390 1
526060 99526060 1001 86380 86390 1
525898 99525898 1001 86380 86390 1
526004 99526004 1001 86380 86390 1
526573 99526573 1001 86380 86390 1
526561 99526561 1001 86380 86390 1
526574 99526574 1001 86380 86390 1
527083 99527083 1001 86380 86390 1
526850 99526850 1001 86380 86390 1
526900 99526900 1001 86380 86390 1
526732 99526732 1001 86380 86390 1
526758 99526758 1001 86380 86390 1
526629 99526629 1001 86380 86390 1
526630 99526630 1001 86380 86390 1
526793 99526793 1001 86380 86390 1
527959 99527959 1001 86380 86390 1
527922 99527922 1001 86380 86390 1
527962 99527962 1001 86380 86390 1
527952 99527952 1001 86380 86390 1
527991 99527991 1001 86380 86390 1
527957 99527957 1001 86380 86390 1
527800 99527800 1001 86380 86390 1
527842 99527842 1001 86380 86390 1
527536 99527536 1001 86380 86390 1
527498 99527498 1001 86380 86390 1
527459 99527459 1001 86380 86390 1
527618 99527618 1001 86380 86390 1
527660 99527660 1001 86380 86390 1
528175 99528175 1001 86380 86390 1
528276 99528276 1001 86380 86390 1
528186 99528186 1001 86380 86390 1
528161 99528161 1001 86380 86390 1
528794 99528794 1001 86380 86390 1
528495 99528495 1001 86380 86390 1
528425 99528425 1001 86380 86390 1
528401 99528401 1001 86380 86390 1
528337 99528337 1001 86380 86390 1
529005 99529005 1001 86380 86390 1
528914 99528914 1001 86380 86390 1
529083 99529083 1001 86380 86390 1
529727 99529727 1001 86380 86390 1
529699 99529699 1001 86380 86390 1
529675 99529675 1001 86380 86390 1
529515 99529515 1001 86380 86390 1
529439 99529439 1001 86380 86390 1
529468 99529468 1001 86380 86390 1
529132 99529132 1001 86380 86390 1
529290 99529290 1001 86380 86390 1
529295 99529295 1001 86380 86390 1
529233 99529233 1001 86380 86390 1
529763 99529763 1001 86380 86390 1
529858 99529858 1001 86380 86390 1
529824 99529824 1001 86380 86390 1
530429 99530429 1001 86380 86390 1
530532 99530532 1001 86380 86390 1
530534 99530534 1001 86380 86390 1
530484 99530484 1001 86380 86390 1
530309 99530309 1001 86380 86390 1
530142 99530142 1001 86380 86390 1
530242 99530242 1001 86380 86390 1
530026 99530026 1001 86380 86390 1
529976 99529976 1001 86380 86390 1
529957 99529957 1001 86380 86390 1
531088 99531088 1001 86380 86390 1
530990 99530990 1001 86380 86390 1
530810 99530810 1001 86380 86390 1
530773 99530773 1001 86380 86390 1
530923 99530923 1001 86380 86390 1
530809 99530809 1001 86380 86390 1
531572 99531572 1001 86380 86390 1
531422 99531422 1001 86380 86390 1
532171 99532171 1001 86380 86390 1
532144 99532144 1001 86380 86390 1
531831 99531831 1001 86380 86390 1
531923 99531923 1001 86380 86390 1
531828 99531828 1001 86380 86390 1
531972 99531972 1001 86380 86390 1
531649 99531649 1001 86380 86390 1
531646 99531646 1001 86380 86390 1
531725 99531725 1001 86380 86390 1
532285 99532285 1001 86380 86390 1
532392 99532392 1001 86380 86390 1
532253 99532253 1001 86380 86390 1
532891 99532891 1001 86380 86390 1
533000 99533000 1001 86380 86390 1
532985 99532985 1001 86380 86390 1
532884 99532884 1001 86380 86390 1
532989 99532989 1001 86380 86390 1
532939 99532939 1001 86380 86390 1
532650 99532650 1001 86380 86390 1
532625 99532625 1001 86380 86390 1
532786 99532786 1001 86380 86390 1
532490 99532490 1001 86380 86390 1
532516 99532516 1001 86380 86390 1
532430 99532430 1001 86380 86390 1
533770 99533770 1001 86380 86390 1
533513 99533513 1001 86380 86390 1
533612 99533612 1001 86380 86390 1
533457 99533457 1001 86380 86390 1
533344 99533344 1001 86380 86390 1
533311 99533311 1001 86380 86390 1
533972 99533972 1001 86380 86390 1
533909 99533909 1001 86380 86390 1
533923 99533923 1001 86380 86390 1
534030 99534030 1001 86380 86390 1
534581 99534581 1001 86380 86390 1
534660 99534660 1001 86380 86390 1
534511 99534511 1001 86380 86390 1
534390 99534390 1001 86380 86390 1
534472 99534472 1001 86380 86390 1
534448 99534448 1001 86380 86390 1
534263 99534263 1001 86380 86390 1
534707 99534707 1001 86380 86390 1
534786 99534786 1001 86380 86390 1
534703 99534703 1001 86380 86390 1
535360 99535360 1001 86380 86390 1
535439 99535439 1001 86380 86390 1
535102 99535102 1001 86380 86390 1
535193 99535193 1001 86380 86390 1
535284 99535284 1001 86380 86390 1
535157 99535157 1001 86380 86390 1
535171 99535171 1001 86380 86390 1
535009 99535009 1001 86380 86390 1
534973 99534973 1001 86380 86390 1
535594 99535594 1001 86380 86390 1
536142 99536142 1001 86380 86390 1
536130 99536130 1001 86380 86390 1
535936 99535936 1001 86380 86390 1
536031 99536031 1001 86380 86390 1
536009 99536009 1001 86380 86390 1
536129 99536129 1001 86380 86390 1
535913 99535913 1001 86380 86390 1
536428 99536428 1001 86380 86390 1
536454 99536454 1001 86380 86390 1
536419 99536419 1001 86380 86390 1
537099 99537099 1001 86380 86390 1
537009 99537009 1001 86380 86390 1
536918 99536918 1001 86380 86390 1
536920 99536920 1001 86380 86390 1
536884 99536884 1001 86380 86390 1
536901 99536901 1001 86380 86390 1
536701 99536701 1001 86380 86390 1
536561 99536561 1001 86380 86390 1
537295 99537295 1001 86380 86390 1
537308 99537308 1001 86380 86390 1
537271 99537271 1001 86380 86390 1
537183 99537183 1001 86380 86390 1
537894 99537894 1001 86380 86390 1
537920 99537920 1001 86380 86390 1
537660 99537660 1001 86380 86390 1
537699 99537699 1001 86380 86390 1
537380 99537380 1001 86380 86390 1
538007 99538007 1001 86380 86390 1
538152 99538152 1001 86380 86390 1
538767 99538767 1001 86380 86390 1
538681 99538681 1001 86380 86390 1
538708 99538708 1001 86380 86390 1
538736 99538736 1001 86380 86390 1
538711 99538711 1001 86380 86390 1
538490 99538490 1001 86380 86390 1
538362 99538362 1001 86380 86390 1
538390 99538390 1001 86380 86390 1
538278 99538278 1001 86380 86390 1
538359 99538359 1001 86380 86390 1
538967 99538967 1001 86380 86390 1
538996 99538996 1001 86380 86390 1
538933 99538933 1001 86380 86390 1
539473 99539473 1001 86380 86390 1
539519 99539519 1001 86380 86390 1
539560 99539560 1001 86380 86390 1
539631 99539631 1001 86380 86390 1
539261 99539261 1001 86380 86390 1
539287 99539287 1001 86380 86390 1
539262 99539262 1001 86380 86390 1
539317 99539317 1001 86380 86390 1
539164 99539164 1001 86380 86390 1
539143 99539143 1001 86380 86390 1
539650 99539650 1001 86380 86390 1
539733 99539733 1001 86380 86390 1
539817 99539817 1001 86380 86390 1
539818 99539818 1001 86380 86390 1
540365 99540365 1001 86380 86390 1
540333 99540333 1001 86380 86390 1
540459 99540459 1001 86380 86390 1
540235 99540235 1001 86380 86390 1
540067 99540067 1001 86380 86390 1
540072 99540072 1001 86380 86390 1
540154 99540154 1001 86380 86390 1
540195 99540195 1001 86380 86390 1
540030 99540030 1001 86380 86390 1
540616 99540616 1001 86380 86390 1
541100 99541100 1001 86380 86390 1
541249 99541249 1001 86380 86390 1
541160 99541160 1001 86380 86390 1
541000 99541000 1001 86380 86390 1
541039 99541039 1001 86380 86390 1
541054 99541054 1001 86380 86390 1
541005 99541005 1001 86380 86390 1
540903 99540903 1001 86380 86390 1
540853 99540853 1001 86380 86390 1
540725 99540725 1001 86380 86390 1
540676 99540676 1001 86380 86390 1
540838 99540838 1001 86380 86390 1
541330 99541330 1001 86380 86390 1
541411 99541411 1001 86380 86390 1
542031 99542031 1001 86380 86390 1
542022 99542022 1001 86380 86390 1
541932 99541932 1001 86380 86390 1
541924 99541924 1001 86380 86390 1
542067 99542067 1001 86380 86390 1
541864 99541864 1001 86380 86390 1
541714 99541714 1001 86380 86390 1
541808 99541808 1001 86380 86390 1
541912 99541912 1001 86380 86390 1
541545 99541545 1001 86380 86390 1
541560 99541560 1001 86380 86390 1
542158 99542158 1001 86380 86390 1
542148 99542148 1001 86380 86390 1
542136 99542136 1001 86380 86390 1
542163 99542163 1001 86380 86390 1
542269 99542269 1001 86380 86390 1
542244 99542244 1001 86380 86390 1
542945 99542945 1001 86380 86390 1
542799 99542799 1001 86380 86390 1
542906 99542906 1001 86380 86390 1
542690 99542690 1001 86380 86390 1
542601 99542601 1001 86380 86390 1
542657 99542657 1001 86380 86390 1
542456 99542456 1001 86380 86390 1
543085 99543085 1001 86380 86390 1
543141 99543141 1001 86380 86390 1
543000 99543000 1001 86380 86390 1
542948 99542948 1001 86380 86390 1
543093 99543093 1001 86380 86390 1
543082 99543082 1001 86380 86390 1
543005 99543005 1001 86380 86390 1
543572 99543572 1001 86380 86390 1
543627 99543627 1001 86380 86390 1
543565 99543565 1001 86380 86390 1
543520 99543520 1001 86380 86390 1
543393 99543393 1001 86380 86390 1
543537 99543537 1001 86380 86390 1
543176 99543176 1001 86380 86390 1
543189 99543189 1001 86380 86390 1
543254 99543254 1001 86380 86390 1
543244 99543244 1001 86380 86390 1
543222 99543222 1001 86380 86390 1
543170 99543170 1001 86380 86390 1
543291 99543291 1001 86380 86390 1
543923 99543923 1001 86380 86390 1
543947 99543947 1001 86380 86390 1
544546 99544546 1001 86380 86390 1
544459 99544459 1001 86380 86390 1
544569 99544569 1001 86380 86390 1
544449 99544449 1001 86380 86390 1
544438 99544438 1001 86380 86390 1
544581 99544581 1001 86380 86390 1
544479 99544479 1001 86380 86390 1
544381 99544381 1001 86380 86390 1
544255 99544255 1001 86380 86390 1
544231 99544231 1001 86380 86390 1
544361 99544361 1001 86380 86390 1
544041 99544041 1001 86380 86390 1
544153 99544153 1001 86380 86390 1
544166 99544166 1001 86380 86390 1
544038 99544038 1001 86380 86390 1
544661 99544661 1001 86380 86390 1
544625 99544625 1001 86380 86390 1
544741 99544741 1001 86380 86390 1
410803 562 1001 56640 63537 1
503228 783 1002 56164 59478 1
427341 470 1001 34680 35037 1
400159 99400159 1001 86380 86390 1
400404 99400404 1001 86380 86390 1
400523 99400523 1001 86380 86390 1
400537 99400537 1001 86380 86390 1
400597 99400597 1001 86380 86390 1
400549 99400549 1001 86380 86390 1
401026 99401026 1001 86380 86390 1
401105 99401105 1001 86380 86390 1
401222 99401222 1001 86380 86390 1
401284 99401284 1001 86380 86390 1
401687 99401687 1001 86380 86390 1
401776 99401776 1001 86380 86390 1
401835 99401835 1001 86380 86390 1
401929 99401929 1001 86380 86390 1
402192 99402192 1001 86380 86390 1
402274 99402274 1001 86380 86390 1
402491 99402491 1001 86380 86390 1
403108 99403108 1001 86380 86390 1
403311 99403311 1001 86380 86390 1
403218 99403218 1001 86380 86390 1
403432 99403432 1001 86380 86390 1
403438 99403438 1001 86380 86390 1
403361 99403361 1001 86380 86390 1
403614 99403614 1001 86380 86390 1
403606 99403606 1001 86380 86390 1
403701 99403701 1001 86380 86390 1
403796 99403796 1001 86380 86390 1
403735 99403735 1001 86380 86390 1
403848 99403848 1001 86380 86390 1
404174 99404174 1001 86380 86390 1
404155 99404155 1001 86380 86390 1
404364 99404364 1001 86380 86390 1
404379 99404379 1001 86380 86390 1
404690 99404690 1001 86380 86390 1
404837 99404837 1001 86380 86390 1
404823 99404823 1001 86380 86390 1
405374 99405374 1001 86380 86390 1
405699 99405699 1001 86380 86390 1
405691 99405691 1001 86380 86390 1
405789 99405789 1001 86380 86390 1
405975 99405975 1001 86380 86390 1
405988 99405988 1001 86380 86390 1
406039 99406039 1001 86380 86390 1
406220 99406220 1001 86380 86390 1
406389 99406389 1001 86380 86390 1
406308 99406308 1001 86380 86390 1
406433 99406433 1001 86380 86390 1
406630 99406630 1001 86380 86390 1
406637 99406637 1001 86380 86390 1
407022 99407022 1001 86380 86390 1
407136 99407136 1001 86380 86390 1
407236 99407236 1001 86380 86390 1
407686 99407686 1001 86380 86390 1
407874 99407874 1001 86380 86390 1
407880 99407880 1001 86380 86390 1
408017 99408017 1001 86380 86390 1
408094 99408094 1001 86380 86390 1
408145 99408145 1001 86380 86390 1
408471 99408471 1001 86380 86390 1
408914 99408914 1001 86380 86390 1
408986 99408986 1001 86380 86390 1
409005 99409005 1001 86380 86390 1
409006 99409006 1001 86380 86390 1
409131 99409131 1001 86380 86390 1
409233 99409233 1001 86380 86390 1
409337 99409337 1001 86380 86390 1
409765 99409765 1001 86380 86390 1
409763 99409763 1001 86380 86390 1
409808 99409808 1001 86380 86390 1
409942 99409942 1001 86380 86390 1
410203 99410203 1001 86380 86390 1
410191 99410191 1001 86380 86390 1
410225 99410225 1001 86380 86390 1
410349 99410349 1001 86380 86390 1
410356 99410356 1001 86380 86390 1
410357 99410357 1001 86380 86390 1
410416 99410416 1001 86380 86390 1
410515 99410515 1001 86380 86390 1
410655 99410655 1001 86380 86390 1
411043 99411043 1001 86380 86390 1
411112 99411112 1001 86380 86390 1
411116 99411116 1001 86380 86390 1
411406 99411406 1001 86380 86390 1
411385 99411385 1001 86380 86390 1
411415 99411415 1001 86380 86390 1
411326 99411326 1001 86380 86390 1
411473 99411473 1001 86380 86390 1
411689 99411689 1001 86380 86390 1
411848 99411848 1001 86380 86390 1
411955 99411955 1001 86380 86390 1
412125 99412125 1001 86380 86390 1
412107 99412107 1001 86380 86390 1
412137 99412137 1001 86380 86390 1
412272 99412272 1001 86380 86390 1
413333 99413333 1001 86380 86390 1
413316 99413316 1001 86380 86390 1
413260 99413260 1001 86380 86390 1
413148 99413148 1001 86380 86390 1
413081 99413081 1001 86380 86390 1
413287 99413287 1001 86380 86390 1
412775 99412775 1001 86380 86390 1
414036 99414036 1001 86380 86390 1
413786 99413786 1001 86380 86390 1
413877 99413877 1001 86380 86390 1
413709 99413709 1001 86380 86390 1
413745 99413745 1001 86380 86390 1
415098 99415098 1001 86380 86390 1
415227 99415227 1001 86380 86390 1
414199 99414199 1001 86380 86390 1
414119 99414119 1001 86380 86390 1
414254 99414254 1001 86380 86390 1
414168 99414168 1001 86380 86390 1
414151 99414151 1001 86380 86390 1
414417 99414417 1001 86380 86390 1
415391 99415391 1001 86380 86390 1
415464 99415464 1001 86380 86390 1
415636 99415636 1001 86380 86390 1
415359 99415359 1001 86380 86390 1
416811 99416811 1001 86380 86390 1
416756 99416756 1001 86380 86390 1
416750 99416750 1001 86380 86390 1
416267 99416267 1001 86380 86390 1
416361 99416361 1001 86380 86390 1
416057 99416057 1001 86380 86390 1
416049 99416049 1001 86380 86390 1
417353 99417353 1001 86380 86390 1
417361 99417361 1001 86380 86390 1
417319 99417319 1001 86380 86390 1
417274 99417274 1001 86380 86390 1
418497 99418497 1001 86380 86390 1
418522 99418522 1001 86380 86390 1
418547 99418547 1001 86380 86390 1
418199 99418199 1001 86380 86390 1
418404 99418404 1001 86380 86390 1
417635 99417635 1001 86380 86390 1
419105 99419105 1001 86380 86390 1
418920 99418920 1001 86380 86390 1
420213 99420213 1001 86380 86390 1
420094 99420094 1001 86380 86390 1
420204 99420204 1001 86380 86390 1
420415 99420415 1001 86380 86390 1
420324 99420324 1001 86380 86390 1
420190 99420190 1001 86380 86390 1
419663 99419663 1001 86380 86390 1
419918 99419918 1001 86380 86390 1
420024 99420024 1001 86380 86390 1
419292 99419292 1001 86380 86390 1
419429 99419429 1001 86380 86390 1
420589 99420589 1001 86380 86390 1
420543 99420543 1001 86380 86390 1
420605 99420605 1001 86380 86390 1
420634 99420634 1001 86380 86390 1
420704 99420704 1001 86380 86390 1
422111 99422111 1001 86380 86390 1
421886 99421886 1001 86380 86390 1
421478 99421478 1001 86380 86390 1
421595 99421595 1001 86380 86390 1
421443 99421443 1001 86380 86390 1
421016 99421016 1001 86380 86390 1
421225 99421225 1001 86380 86390 1
422527 99422527 1001 86380 86390 1
422253 99422253 1001 86380 86390 1
423504 99423504 1001 86380 86390 1
423307 99423307 1001 86380 86390 1
423441 99423441 1001 86380 86390 1
423608 99423608 1001 86380 86390 1
423702 99423702 1001 86380 86390 1
423737 99423737 1001 86380 86390 1
423274 99423274 1001 86380 86390 1
423095 99423095 1001 86380 86390 1
422572 99422572 1001 86380 86390 1
422803 99422803 1001 86380 86390 1
422541 99422541 1001 86380 86390 1
423800 99423800 1001 86380 86390 1
424007 99424007 1001 86380 86390 1
425219 99425219 1001 86380 86390 1
425331 99425331 1001 86380 86390 1
425087 99425087 1001 86380 86390 1
425264 99425264 1001 86380 86390 1
425315 99425315 1001 86380 86390 1
425120 99425120 1001 86380 86390 1
424782 99424782 1001 86380 86390 1
424732 99424732 1001 86380 86390 1
424592 99424592 1001 86380 86390 1
424690 99424690 1001 86380 86390 1
424975 99424975 1001 86380 86390 1
424796 99424796 1001 86380 86390 1
424462 99424462 1001 86380 86390 1
424219 99424219 1001 86380 86390 1
424158 99424158 1001 86380 86390 1
424333 99424333 1001 86380 86390 1
425474 99425474 1001 86380 86390 1
425588 99425588 1001 86380 86390 1
425668 99425668 1001 86380 86390 1
425589 99425589 1001 86380 86390 1
425727 99425727 1001 86380 86390 1
425767 99425767 1001 86380 86390 1
425524 99425524 1001 86380 86390 1
426895 99426895 1001 86380 86390 1
426443 99426443 1001 86380 86390 1
426488 99426488 1001 86380 86390 1
426046 99426046 1001 86380 86390 1
428591 99428591 1001 86380 86390 1
428373 99428373 1001 86380 86390 1
428528 99428528 1001 86380 86390 1
428244 99428244 1001 86380 86390 1
428017 99428017 1001 86380 86390 1
428052 99428052 1001 86380 86390 1
427735 99427735 1001 86380 86390 1
427603 99427603 1001 86380 86390 1
427736 99427736 1001 86380 86390 1
427765 99427765 1001 86380 86390 1
427571 99427571 1001 86380 86390 1
427819 99427819 1001 86380 86390 1
429095 99429095 1001 86380 86390 1
429021 99429021 1001 86380 86390 1
430068 99430068 1001 86380 86390 1
430276 99430276 1001 86380 86390 1
429982 99429982 1001 86380 86390 1
429834 99429834 1001 86380 86390 1
429675 99429675 1001 86380 86390 1
429866 99429866 1001 86380 86390 1
429728 99429728 1001 86380 86390 1
429949 99429949 1001 86380 86390 1
429366 99429366 1001 86380 86390 1
429397 99429397 1001 86380 86390 1
430529 99430529 1001 86380 86390 1
430584 99430584 1001 86380 86390 1
430746 99430746 1001 86380 86390 1
431941 99431941 1001 86380 86390 1
431898 99431898 1001 86380 86390 1
431877 99431877 1001 86380 86390 1
432050 99432050 1001 86380 86390 1
431413 99431413 1001 86380 86390 1
431614 99431614 1001 86380 86390 1
431098 99431098 1001 86380 86390 1
431181 99431181 1001 86380 86390 1
432163 99432163 1001 86380 86390 1
432365 99432365 1001 86380 86390 1
433640 99433640 1001 86380 86390 1
433076 99433076 1001 86380 86390 1
432999 99432999 1001 86380 86390 1
432909 99432909 1001 86380 86390 1
432915 99432915 1001 86380 86390 1
433038 99433038 1001 86380 86390 1
433205 99433205 1001 86380 86390 1
433287 99433287 1001 86380 86390 1
432894 99432894 1001 86380 86390 1
432775 99432775 1001 86380 86390 1
432880 99432880 1001 86380 86390 1
432511 99432511 1001 86380 86390 1
432686 99432686 1001 86380 86390 1
432550 99432550 1001 86380 86390 1
433811 99433811 1001 86380 86390 1
433883 99433883 1001 86380 86390 1
434019 99434019 1001 86380 86390 1
433905 99433905 1001 86380 86390 1
433910 99433910 1001 86380 86390 1
435427 99435427 1001 86380 86390 1
435393 99435393 1001 86380 86390 1
434885 99434885 1001 86380 86390 1
434982 99434982 1001 86380 86390 1
434169 99434169 1001 86380 86390 1
434201 99434201 1001 86380 86390 1
434559 99434559 1001 86380 86390 1
435856 99435856 1001 86380 86390 1
435461 99435461 1001 86380 86390 1
435490 99435490 1001 86380 86390 1
435806 99435806 1001 86380 86390 1
435719 99435719 1001 86380 86390 1
435561 99435561 1001 86380 86390 1
435450 99435450 1001 86380 86390 1
437085 99437085 1001 86380 86390 1
436996 99436996 1001 86380 86390 1
436731 99436731 1001 86380 86390 1
436368 99436368 1001 86380 86390 1
436675 99436675 1001 86380 86390 1
435915 99435915 1001 86380 86390 1
437264 99437264 1001 86380 86390 1
300026 99300026 1001 86380 86390 1
437309 99437309 1001 86380 86390 1
437311 99437311 1001 86380 86390 1
300565 99300565 1001 86380 86390 1
300530 99300530 1001 86380 86390 1
300420 99300420 1001 86380 86390 1
300370 99300370 1001 86380 86390 1
300441 99300441 1001 86380 86390 1
300237 99300237 1001 86380 86390 1
300225 99300225 1001 86380 86390 1
300269 99300269 1001 86380 86390 1
300858 99300858 1001 86380 86390 1
300826 99300826 1001 86380 86390 1
301355 99301355 1001 86380 86390 1
301247 99301247 1001 86380 86390 1
301216 99301216 1001 86380 86390 1
301178 99301178 1001 86380 86390 1
301153 99301153 1001 86380 86390 1
300988 99300988 1001 86380 86390 1
300967 99300967 1001 86380 86390 1
300945 99300945 1001 86380 86390 1
301639 99301639 1001 86380 86390 1
302337 99302337 1001 86380 86390 1
302339 99302339 1001 86380 86390 1
302250 99302250 1001 86380 86390 1
301800 99301800 1001 86380 86390 1
301853 99301853 1001 86380 86390 1
301764 99301764 1001 86380 86390 1
302499 99302499 1001 86380 86390 1
303029 99303029 1001 86380 86390 1
303153 99303153 1001 86380 86390 1
302841 99302841 1001 86380 86390 1
302856 99302856 1001 86380 86390 1
302651 99302651 1001 86380 86390 1
302690 99302690 1001 86380 86390 1
302716 99302716 1001 86380 86390 1
302691 99302691 1001 86380 86390 1
303268 99303268 1001 86380 86390 1
303391 99303391 1001 86380 86390 1
303749 99303749 1001 86380 86390 1
303640 99303640 1001 86380 86390 1
303694 99303694 1001 86380 86390 1
303824 99303824 1001 86380 86390 1
303548 99303548 1001 86380 86390 1
303540 99303540 1001 86380 86390 1
304159 99304159 1001 86380 86390 1
304168 99304168 1001 86380 86390 1
304145 99304145 1001 86380 86390 1
304670 99304670 1001 86380 86390 1
304804 99304804 1001 86380 86390 1
304820 99304820 1001 86380 86390 1
304627 99304627 1001 86380 86390 1
304581 99304581 1001 86380 86390 1
304624 99304624 1001 86380 86390 1
304340 99304340 1001 86380 86390 1
305064 99305064 1001 86380 86390 1
304890 99304890 1001 86380 86390 1
305008 99305008 1001 86380 86390 1
305638 99305638 1001 86380 86390 1
305577 99305577 1001 86380 86390 1
305528 99305528 1001 86380 86390 1
305581 99305581 1001 86380 86390 1
305633 99305633 1001 86380 86390 1
305383 99305383 1001 86380 86390 1
305464 99305464 1001 86380 86390 1
305168 99305168 1001 86380 86390 1
305184 99305184 1001 86380 86390 1
305228 99305228 1001 86380 86390 1
305696 99305696 1001 86380 86390 1
500053 99500053 1001 86380 86390 1
500160 99500160 1001 86380 86390 1
500149 99500149 1001 86380 86390 1
500610 99500610 1001 86380 86390 1
500713 99500713 1001 86380 86390 1
500218 99500218 1001 86380 86390 1
500348 99500348 1001 86380 86390 1
500275 99500275 1001 86380 86390 1
500367 99500367 1001 86380 86390 1
500965 99500965 1001 86380 86390 1
500815 99500815 1001 86380 86390 1
501491 99501491 1001 86380 86390 1
501559 99501559 1001 86380 86390 1
501630 99501630 1001 86380 86390 1
501384 99501384 1001 86380 86390 1
501110 99501110 1001 86380 86390 1
501180 99501180 1001 86380 86390 1
501040 99501040 1001 86380 86390 1
501133 99501133 1001 86380 86390 1
501768 99501768 1001 86380 86390 1
501763 99501763 1001 86380 86390 1
502295 99502295 1001 86380 86390 1
502374 99502374 1001 86380 86390 1
502082 99502082 1001 86380 86390 1
502085 99502085 1001 86380 86390 1
502114 99502114 1001 86380 86390 1
502077 99502077 1001 86380 86390 1
501903 99501903 1001 86380 86390 1
501853 99501853 1001 86380 86390 1
502530 99502530 1001 86380 86390 1
502634 99502634 1001 86380 86390 1
502573 99502573 1001 86380 86390 1
502589 99502589 1001 86380 86390 1
502552 99502552 1001 86380 86390 1
502487 99502487 1001 86380 86390 1
503111 99503111 1001 86380 86390 1
503253 99503253 1001 86380 86390 1
503126 99503126 1001 86380 86390 1
503263 99503263 1001 86380 86390 1
503181 99503181 1001 86380 86390 1
503209 99503209 1001 86380 86390 1
503211 99503211 1001 86380 86390 1
503147 99503147 1001 86380 86390 1
503238 99503238 1001 86380 86390 1
503251 99503251 1001 86380 86390 1
503078 99503078 1001 86380 86390 1
503004 99503004 1001 86380 86390 1
503444 99503444 1001 86380 86390 1
503457 99503457 1001 86380 86390 1
503295 99503295 1001 86380 86390 1
503950 99503950 1001 86380 86390 1
504070 99504070 1001 86380 86390 1
503980 99503980 1001 86380 86390 1
504095 99504095 1001 86380 86390 1
504011 99504011 1001 86380 86390 1
503863 99503863 1001 86380 86390 1
503813 99503813 1001 86380 86390 1
503866 99503866 1001 86380 86390 1
503710 99503710 1001 86380 86390 1
503763 99503763 1001 86380 86390 1
503627 99503627 1001 86380 86390 1
503553 99503553 1001 86380 86390 1
503597 99503597 1001 86380 86390 1
503599 99503599 1001 86380 86390 1
504299 99504299 1001 86380 86390 1
504288 99504288 1001 86380 86390 1
504132 99504132 1001 86380 86390 1
504121 99504121 1001 86380 86390 1
504137 99504137 1001 86380 86390 1
504940 99504940 1001 86380 86390 1
504792 99504792 1001 86380 86390 1
504796 99504796 1001 86380 86390 1
504784 99504784 1001 86380 86390 1
504826 99504826 1001 86380 86390 1
504892 99504892 1001 86380 86390 1
504727 99504727 1001 86380 86390 1
504728 99504728 1001 86380 86390 1
504678 99504678 1001 86380 86390 1
504666 99504666 1001 86380 86390 1
504737 99504737 1001 86380 86390 1
504530 99504530 1001 86380 86390 1
504521 99504521 1001 86380 86390 1
504472 99504472 1001 86380 86390 1
505018 99505018 1001 86380 86390 1
505128 99505128 1001 86380 86390 1
504963 99504963 1001 86380 86390 1
505042 99505042 1001 86380 86390 1
505133 99505133 1001 86380 86390 1
505740 99505740 1001 86380 86390 1
505712 99505712 1001 86380 86390 1
505573 99505573 1001 86380 86390 1
505396 99505396 1001 86380 86390 1
505423 99505423 1001 86380 86390 1
505463 99505463 1001 86380 86390 1
505518 99505518 1001 86380 86390 1
505431 99505431 1001 86380 86390 1
505305 99505305 1001 86380 86390 1
505335 99505335 1001 86380 86390 1
505155 99505155 1001 86380 86390 1
505940 99505940 1001 86380 86390 1
505853 99505853 1001 86380 86390 1
505971 99505971 1001 86380 86390 1
506416 99506416 1001 86380 86390 1
506494 99506494 1001 86380 86390 1
506564 99506564 1001 86380 86390 1
506453 99506453 1001 86380 86390 1
506326 99506326 1001 86380 86390 1
506288 99506288 1001 86380 86390 1
506385 99506385 1001 86380 86390 1
506027 99506027 1001 86380 86390 1
506020 99506020 1001 86380 86390 1
506751 99506751 1001 86380 86390 1
507268 99507268 1001 86380 86390 1
507225 99507225 1001 86380 86390 1
507412 99507412 1001 86380 86390 1
507191 99507191 1001 86380 86390 1
507179 99507179 1001 86380 86390 1
507146 99507146 1001 86380 86390 1
507072 99507072 1001 86380 86390 1
507009 99507009 1001 86380 86390 1
506999 99506999 1001 86380 86390 1
506987 99506987 1001 86380 86390 1
507592 99507592 1001 86380 86390 1
507572 99507572 1001 86380 86390 1
507611 99507611 1001 86380 86390 1
507444 99507444 1001 86380 86390 1
508153 99508153 1001 86380 86390 1
508239 99508239 1001 86380 86390 1
508031 99508031 1001 86380 86390 1
507866 99507866 1001 86380 86390 1
507873 99507873 1001 86380 86390 1
507681 99507681 1001 86380 86390 1
507748 99507748 1001 86380 86390 1
507699 99507699 1001 86380 86390 1
508324 99508324 1001 86380 86390 1
508314 99508314 1001 86380 86390 1
508381 99508381 1001 86380 86390 1
508319 99508319 1001 86380 86390 1
508991 99508991 1001 86380 86390 1
509054 99509054 1001 86380 86390 1
508861 99508861 1001 86380 86390 1
508863 99508863 1001 86380 86390 1
508736 99508736 1001 86380 86390 1
508479 99508479 1001 86380 86390 1
508586 99508586 1001 86380 86390 1
508574 99508574 1001 86380 86390 1
508525 99508525 1001 86380 86390 1
508543 99508543 1001 86380 86390 1
509204 99509204 1001 86380 86390 1
509876 99509876 1001 86380 86390 1
509767 99509767 1001 86380 86390 1
509807 99509807 1001 86380 86390 1
509744 99509744 1001 86380 86390 1
509758 99509758 1001 86380 86390 1
509630 99509630 1001 86380 86390 1
509547 99509547 1001 86380 86390 1
509651 99509651 1001 86380 86390 1
509678 99509678 1001 86380 86390 1
509308 99509308 1001 86380 86390 1
509284 99509284 1001 86380 86390 1
509354 99509354 1001 86380 86390 1
509938 99509938 1001 86380 86390 1
509488 99509488 1001 86380 86390 1
509916 99509916 1001 86380 86390 1
509969 99509969 1001 86380 86390 1
509995 99509995 1001 86380 86390 1
510023 99510023 1001 86380 86390 1
509959 99509959 1001 86380 86390 1
509998 99509998 1001 86380 86390 1
510076 99510076 1001 86380 86390 1
510611 99510611 1001 86380 86390 1
510637 99510637 1001 86380 86390 1
510618 99510618 1001 86380 86390 1
510662 99510662 1001 86380 86390 1
510423 99510423 1001 86380 86390 1
510454 99510454 1001 86380 86390 1
510765 99510765 1001 86380 86390 1
510741 99510741 1001 86380 86390 1
510913 99510913 1001 86380 86390 1
510800 99510800 1001 86380 86390 1
511503 99511503 1001 86380 86390 1
511466 99511466 1001 86380 86390 1
511525 99511525 1001 86380 86390 1
511408 99511408 1001 86380 86390 1
511206 99511206 1001 86380 86390 1
511207 99511207 1001 86380 86390 1
511336 99511336 1001 86380 86390 1
511247 99511247 1001 86380 86390 1
511148 99511148 1001 86380 86390 1
511291 99511291 1001 86380 86390 1
511319 99511319 1001 86380 86390 1
511036 99511036 1001 86380 86390 1
510933 99510933 1001 86380 86390 1
510989 99510989 1001 86380 86390 1
511110 99511110 1001 86380 86390 1
511588 99511588 1001 86380 86390 1
511668 99511668 1001 86380 86390 1
511632 99511632 1001 86380 86390 1
511701 99511701 1001 86380 86390 1
512188 99512188 1001 86380 86390 1
512355 99512355 1001 86380 86390 1
512256 99512256 1001 86380 86390 1
511971 99511971 1001 86380 86390 1
512158 99512158 1001 86380 86390 1
511808 99511808 1001 86380 86390 1
511899 99511899 1001 86380 86390 1
512402 99512402 1001 86380 86390 1
512415 99512415 1001 86380 86390 1
512455 99512455 1001 86380 86390 1
512515 99512515 1001 86380 86390 1
512528 99512528 1001 86380 86390 1
513093 99513093 1001 86380 86390 1
513162 99513162 1001 86380 86390 1
512860 99512860 1001 86380 86390 1
512848 99512848 1001 86380 86390 1
512850 99512850 1001 86380 86390 1
512766 99512766 1001 86380 86390 1
512690 99512690 1001 86380 86390 1
512640 99512640 1001 86380 86390 1
512666 99512666 1001 86380 86390 1
512601 99512601 1001 86380 86390 1
512670 99512670 1001 86380 86390 1
513228 99513228 1001 86380 86390 1
513281 99513281 1001 86380 86390 1
513386 99513386 1001 86380 86390 1
513399 99513399 1001 86380 86390 1
513246 99513246 1001 86380 86390 1
513261 99513261 1001 86380 86390 1
513403 99513403 1001 86380 86390 1
513328 99513328 1001 86380 86390 1
514010 99514010 1001 86380 86390 1
513935 99513935 1001 86380 86390 1
513911 99513911 1001 86380 86390 1
513989 99513989 1001 86380 86390 1
513735 99513735 1001 86380 86390 1
513634 99513634 1001 86380 86390 1
513796 99513796 1001 86380 86390 1
513541 99513541 1001 86380 86390 1
513593 99513593 1001 86380 86390 1
513413 99513413 1001 86380 86390 1
514197 99514197 1001 86380 86390 1
514187 99514187 1001 86380 86390 1
514689 99514689 1001 86380 86390 1
514811 99514811 1001 86380 86390 1
514838 99514838 1001 86380 86390 1
514629 99514629 1001 86380 86390 1
514461 99514461 1001 86380 86390 1
514450 99514450 1001 86380 86390 1
514581 99514581 1001 86380 86390 1
514636 99514636 1001 86380 86390 1
514599 99514599 1001 86380 86390 1
514303 99514303 1001 86380 86390 1
514357 99514357 1001 86380 86390 1
514347 99514347 1001 86380 86390 1
514438 99514438 1001 86380 86390 1
514259 99514259 1001 86380 86390 1
515525 99515525 1001 86380 86390 1
515476 99515476 1001 86380 86390 1
515198 99515198 1001 86380 86390 1
515070 99515070 1001 86380 86390 1
515163 99515163 1001 86380 86390 1
515736 99515736 1001 86380 86390 1
515702 99515702 1001 86380 86390 1
515716 99515716 1001 86380 86390 1
515821 99515821 1001 86380 86390 1
515704 99515704 1001 86380 86390 1
516480 99516480 1001 86380 86390 1
516352 99516352 1001 86380 86390 1
516444 99516444 1001 86380 86390 1
516265 99516265 1001 86380 86390 1
515909 99515909 1001 86380 86390 1
515949 99515949 1001 86380 86390 1
516584 99516584 1001 86380 86390 1
516623 99516623 1001 86380 86390 1
516689 99516689 1001 86380 86390 1
516539 99516539 1001 86380 86390 1
516593 99516593 1001 86380 86390 1
516697 99516697 1001 86380 86390 1
517277 99517277 1001 86380 86390 1
517322 99517322 1001 86380 86390 1
517255 99517255 1001 86380 86390 1
517270 99517270 1001 86380 86390 1
517232 99517232 1001 86380 86390 1
516961 99516961 1001 86380 86390 1
516962 99516962 1001 86380 86390 1
517073 99517073 1001 86380 86390 1
517023 99517023 1001 86380 86390 1
516741 99516741 1001 86380 86390 1
516849 99516849 1001 86380 86390 1
516901 99516901 1001 86380 86390 1
517436 99517436 1001 86380 86390 1
517450 99517450 1001 86380 86390 1
517476 99517476 1001 86380 86390 1
517454 99517454 1001 86380 86390 1
517493 99517493 1001 86380 86390 1
517481 99517481 1001 86380 86390 1
517456 99517456 1001 86380 86390 1
518034 99518034 1001 86380 86390 1
518045 99518045 1001 86380 86390 1
517817 99517817 1001 86380 86390 1
517757 99517757 1001 86380 86390 1
517566 99517566 1001 86380 86390 1
517701 99517701 1001 86380 86390 1
517547 99517547 1001 86380 86390 1
517560 99517560 1001 86380 86390 1
517681 99517681 1001 86380 86390 1
518239 99518239 1001 86380 86390 1
518162 99518162 1001 86380 86390 1
518270 99518270 1001 86380 86390 1
518246 99518246 1001 86380 86390 1
518937 99518937 1001 86380 86390 1
518848 99518848 1001 86380 86390 1
518877 99518877 1001 86380 86390 1
518930 99518930 1001 86380 86390 1
518577 99518577 1001 86380 86390 1
518697 99518697 1001 86380 86390 1
518633 99518633 1001 86380 86390 1
518740 99518740 1001 86380 86390 1
518715 99518715 1001 86380 86390 1
518525 99518525 1001 86380 86390 1
518425 99518425 1001 86380 86390 1
518491 99518491 1001 86380 86390 1
518466 99518466 1001 86380 86390 1
518430 99518430 1001 86380 86390 1
519158 99519158 1001 86380 86390 1
519082 99519082 1001 86380 86390 1
519136 99519136 1001 86380 86390 1
519660 99519660 1001 86380 86390 1
519662 99519662 1001 86380 86390 1
519766 99519766 1001 86380 86390 1
519790 99519790 1001 86380 86390 1
519718 99519718 1001 86380 86390 1
519668 99519668 1001 86380 86390 1
519681 99519681 1001 86380 86390 1
519544 99519544 1001 86380 86390 1
519555 99519555 1001 86380 86390 1
519387 99519387 1001 86380 86390 1
519254 99519254 1001 86380 86390 1
519928 99519928 1001 86380 86390 1
520007 99520007 1001 86380 86390 1
519933 99519933 1001 86380 86390 1
519817 99519817 1001 86380 86390 1
519883 99519883 1001 86380 86390 1
520563 99520563 1001 86380 86390 1
520515 99520515 1001 86380 86390 1
520482 99520482 1001 86380 86390 1
520586 99520586 1001 86380 86390 1
520305 99520305 1001 86380 86390 1
520255 99520255 1001 86380 86390 1
520405 99520405 1001 86380 86390 1
520046 99520046 1001 86380 86390 1
520086 99520086 1001 86380 86390 1
520190 99520190 1001 86380 86390 1
520204 99520204 1001 86380 86390 1
520155 99520155 1001 86380 86390 1
520838 99520838 1001 86380 86390 1
521298 99521298 1001 86380 86390 1
521396 99521396 1001 86380 86390 1
521401 99521401 1001 86380 86390 1
521174 99521174 1001 86380 86390 1
521071 99521071 1001 86380 86390 1
521098 99521098 1001 86380 86390 1
521087 99521087 1001 86380 86390 1
521090 99521090 1001 86380 86390 1
521116 99521116 1001 86380 86390 1
521027 99521027 1001 86380 86390 1
521032 99521032 1001 86380 86390 1
521008 99521008 1001 86380 86390 1
520971 99520971 1001 86380 86390 1
520997 99520997 1001 86380 86390 1
521010 99521010 1001 86380 86390 1
521606 99521606 1001 86380 86390 1
521054 99521054 1001 86380 86390 1
521597 99521597 1001 86380 86390 1
521586 99521586 1001 86380 86390 1
521471 99521471 1001 86380 86390 1
521486 99521486 1001 86380 86390 1
522203 99522203 1001 86380 86390 1
522114 99522114 1001 86380 86390 1
522261 99522261 1001 86380 86390 1
522197 99522197 1001 86380 86390 1
522124 99522124 1001 86380 86390 1
521686 99521686 1001 86380 86390 1
521844 99521844 1001 86380 86390 1
521845 99521845 1001 86380 86390 1
522435 99522435 1001 86380 86390 1
522295 99522295 1001 86380 86390 1
522335 99522335 1001 86380 86390 1
522312 99522312 1001 86380 86390 1
522828 99522828 1001 86380 86390 1
522765 99522765 1001 86380 86390 1
522804 99522804 1001 86380 86390 1
522614 99522614 1001 86380 86390 1
522544 99522544 1001 86380 86390 1
523167 99523167 1001 86380 86390 1
523258 99523258 1001 86380 86390 1
523163 99523163 1001 86380 86390 1
523279 99523279 1001 86380 86390 1
523771 99523771 1001 86380 86390 1
523932 99523932 1001 86380 86390 1
523727 99523727 1001 86380 86390 1
523652 99523652 1001 86380 86390 1
523640 99523640 1001 86380 86390 1
523565 99523565 1001 86380 86390 1
523721 99523721 1001 86380 86390 1
523490 99523490 1001 86380 86390 1
523968 99523968 1001 86380 86390 1
524008 99524008 1001 86380 86390 1
524116 99524116 1001 86380 86390 1
524026 99524026 1001 86380 86390 1
524516 99524516 1001 86380 86390 1
524308 99524308 1001 86380 86390 1
524246 99524246 1001 86380 86390 1
524210 99524210 1001 86380 86390 1
524264 99524264 1001 86380 86390 1
524901 99524901 1001 86380 86390 1
524876 99524876 1001 86380 86390 1
524789 99524789 1001 86380 86390 1
524804 99524804 1001 86380 86390 1
524817 99524817 1001 86380 86390 1
525456 99525456 1001 86380 86390 1
525511 99525511 1001 86380 86390 1
525487 99525487 1001 86380 86390 1
525582 99525582 1001 86380 86390 1
525441 99525441 1001 86380 86390 1
525264 99525264 1001 86380 86390 1
525253 99525253 1001 86380 86390 1
525332 99525332 1001 86380 86390 1
525309 99525309 1001 86380 86390 1
525094 99525094 1001 86380 86390 1
525172 99525172 1001 86380 86390 1
525045 99525045 1001 86380 86390 1
525075 99525075 1001 86380 86390 1
525648 99525648 1001 86380 86390 1
525649 99525649 1001 86380 86390 1
525753 99525753 1001 86380 86390 1
525630 99525630 1001 86380 86390 1
525747 99525747 1001 86380 86390 1
526422 99526422 1001 86380 86390 1
526274 99526274 1001 86380 86390 1
526240 99526240 1001 86380 86390 1
526074 99526074 1001 86380 86390 1
526024 99526024 1001 86380 86390 1
526105 99526105 1001 86380 86390 1
526209 99526209 1001 86380 86390 1
526124 99526124 1001 86380 86390 1
525927 99525927 1001 86380 86390 1
525851 99525851 1001 86380 86390 1
526524 99526524 1001 86380 86390 1
526473 99526473 1001 86380 86390 1
526526 99526526 1001 86380 86390 1
527190 99527190 1001 86380 86390 1
527092 99527092 1001 86380 86390 1
527031 99527031 1001 86380 86390 1
526994 99526994 1001 86380 86390 1
526906 99526906 1001 86380 86390 1
527014 99527014 1001 86380 86390 1
526885 99526885 1001 86380 86390 1
526753 99526753 1001 86380 86390 1
526690 99526690 1001 86380 86390 1
527323 99527323 1001 86380 86390 1
527388 99527388 1001 86380 86390 1
527363 99527363 1001 86380 86390 1
527315 99527315 1001 86380 86390 1
527421 99527421 1001 86380 86390 1
527280 99527280 1001 86380 86390 1
527424 99527424 1001 86380 86390 1
527399 99527399 1001 86380 86390 1
528072 99528072 1001 86380 86390 1
527689 99527689 1001 86380 86390 1
527782 99527782 1001 86380 86390 1
527757 99527757 1001 86380 86390 1
527759 99527759 1001 86380 86390 1
527777 99527777 1001 86380 86390 1
527483 99527483 1001 86380 86390 1
527475 99527475 1001 86380 86390 1
527528 99527528 1001 86380 86390 1
527529 99527529 1001 86380 86390 1
527556 99527556 1001 86380 86390 1
528137 99528137 1001 86380 86390 1
528165 99528165 1001 86380 86390 1
528245 99528245 1001 86380 86390 1
528246 99528246 1001 86380 86390 1
528273 99528273 1001 86380 86390 1
528211 99528211 1001 86380 86390 1
528699 99528699 1001 86380 86390 1
528756 99528756 1001 86380 86390 1
528556 99528556 1001 86380 86390 1
528639 99528639 1001 86380 86390 1
528436 99528436 1001 86380 86390 1
528379 99528379 1001 86380 86390 1
529053 99529053 1001 86380 86390 1
528997 99528997 1001 86380 86390 1
528972 99528972 1001 86380 86390 1
528923 99528923 1001 86380 86390 1
529366 99529366 1001 86380 86390 1
529355 99529355 1001 86380 86390 1
529512 99529512 1001 86380 86390 1
529477 99529477 1001 86380 86390 1
529503 99529503 1001 86380 86390 1
529179 99529179 1001 86380 86390 1
529813 99529813 1001 86380 86390 1
530431 99530431 1001 86380 86390 1
530371 99530371 1001 86380 86390 1
530316 99530316 1001 86380 86390 1
530150 99530150 1001 86380 86390 1
530049 99530049 1001 86380 86390 1
530130 99530130 1001 86380 86390 1
529983 99529983 1001 86380 86390 1
530731 99530731 1001 86380 86390 1
530734 99530734 1001 86380 86390 1
530631 99530631 1001 86380 86390 1
530700 99530700 1001 86380 86390 1
530742 99530742 1001 86380 86390 1
531340 99531340 1001 86380 86390 1
531086 99531086 1001 86380 86390 1
531099 99531099 1001 86380 86390 1
530997 99530997 1001 86380 86390 1
530775 99530775 1001 86380 86390 1
530792 99530792 1001 86380 86390 1
530860 99530860 1001 86380 86390 1
530925 99530925 1001 86380 86390 1
531454 99531454 1001 86380 86390 1
531571 99531571 1001 86380 86390 1
531461 99531461 1001 86380 86390 1
531513 99531513 1001 86380 86390 1
531539 99531539 1001 86380 86390 1
531579 99531579 1001 86380 86390 1
531439 99531439 1001 86380 86390 1
532116 99532116 1001 86380 86390 1
531924 99531924 1001 86380 86390 1
531930 99531930 1001 86380 86390 1
531840 99531840 1001 86380 86390 1
531780 99531780 1001 86380 86390 1
532337 99532337 1001 86380 86390 1
532273 99532273 1001 86380 86390 1
532903 99532903 1001 86380 86390 1
532978 99532978 1001 86380 86390 1
532774 99532774 1001 86380 86390 1
532659 99532659 1001 86380 86390 1
532740 99532740 1001 86380 86390 1
532663 99532663 1001 86380 86390 1
532413 99532413 1001 86380 86390 1
532582 99532582 1001 86380 86390 1
532597 99532597 1001 86380 86390 1
532444 99532444 1001 86380 86390 1
532616 99532616 1001 86380 86390 1
533074 99533074 1001 86380 86390 1
533128 99533128 1001 86380 86390 1
533092 99533092 1001 86380 86390 1
533196 99533196 1001 86380 86390 1
533671 99533671 1001 86380 86390 1
533843 99533843 1001 86380 86390 1
533689 99533689 1001 86380 86390 1
533574 99533574 1001 86380 86390 1
533575 99533575 1001 86380 86390 1
533584 99533584 1001 86380 86390 1
533355 99533355 1001 86380 86390 1
533278 99533278 1001 86380 86390 1
533382 99533382 1001 86380 86390 1
533385 99533385 1001 86380 86390 1
533976 99533976 1001 86380 86390 1
534599 99534599 1001 86380 86390 1
534488 99534488 1001 86380 86390 1
534403 99534403 1001 86380 86390 1
534374 99534374 1001 86380 86390 1
534104 99534104 1001 86380 86390 1
534113 99534113 1001 86380 86390 1
534865 99534865 1001 86380 86390 1
534841 99534841 1001 86380 86390 1
534805 99534805 1001 86380 86390 1
535434 99535434 1001 86380 86390 1
535310 99535310 1001 86380 86390 1
535362 99535362 1001 86380 86390 1
535268 99535268 1001 86380 86390 1
535199 99535199 1001 86380 86390 1
535076 99535076 1001 86380 86390 1
535038 99535038 1001 86380 86390 1
535090 99535090 1001 86380 86390 1
535080 99535080 1001 86380 86390 1
535704 99535704 1001 86380 86390 1
536333 99536333 1001 86380 86390 1
536284 99536284 1001 86380 86390 1
535954 99535954 1001 86380 86390 1
535994 99535994 1001 86380 86390 1
535747 99535747 1001 86380 86390 1
535775 99535775 1001 86380 86390 1
535908 99535908 1001 86380 86390 1
536411 99536411 1001 86380 86390 1
536451 99536451 1001 86380 86390 1
536378 99536378 1001 86380 86390 1
536509 99536509 1001 86380 86390 1
536357 99536357 1001 86380 86390 1
536513 99536513 1001 86380 86390 1
537111 99537111 1001 86380 86390 1
536973 99536973 1001 86380 86390 1
537053 99537053 1001 86380 86390 1
537120 99537120 1001 86380 86390 1
537108 99537108 1001 86380 86390 1
536869 99536869 1001 86380 86390 1
536781 99536781 1001 86380 86390 1
536873 99536873 1001 86380 86390 1
536547 99536547 1001 86380 86390 1
536670 99536670 1001 86380 86390 1
537289 99537289 1001 86380 86390 1
537341 99537341 1001 86380 86390 1
537217 99537217 1001 86380 86390 1
537287 99537287 1001 86380 86390 1
537314 99537314 1001 86380 86390 1
537940 99537940 1001 86380 86390 1
537891 99537891 1001 86380 86390 1
537802 99537802 1001 86380 86390 1
537923 99537923 1001 86380 86390 1
537770 99537770 1001 86380 86390 1
537694 99537694 1001 86380 86390 1
537580 99537580 1001 86380 86390 1
537596 99537596 1001 86380 86390 1
537717 99537717 1001 86380 86390 1
537435 99537435 1001 86380 86390 1
538027 99538027 1001 86380 86390 1
538071 99538071 1001 86380 86390 1
538033 99538033 1001 86380 86390 1
538147 99538147 1001 86380 86390 1
538811 99538811 1001 86380 86390 1
538781 99538781 1001 86380 86390 1
538732 99538732 1001 86380 86390 1
538485 99538485 1001 86380 86390 1
538375 99538375 1001 86380 86390 1
538388 99538388 1001 86380 86390 1
538342 99538342 1001 86380 86390 1
538254 99538254 1001 86380 86390 1
538821 99538821 1001 86380 86390 1
539512 99539512 1001 86380 86390 1
539450 99539450 1001 86380 86390 1
539458 99539458 1001 86380 86390 1
539549 99539549 1001 86380 86390 1
539563 99539563 1001 86380 86390 1
539344 99539344 1001 86380 86390 1
539333 99539333 1001 86380 86390 1
539372 99539372 1001 86380 86390 1
539205 99539205 1001 86380 86390 1
539107 99539107 1001 86380 86390 1
539148 99539148 1001 86380 86390 1
539680 99539680 1001 86380 86390 1
539643 99539643 1001 86380 86390 1
539670 99539670 1001 86380 86390 1
539710 99539710 1001 86380 86390 1
539765 99539765 1001 86380 86390 1
539675 99539675 1001 86380 86390 1
540366 99540366 1001 86380 86390 1
540450 99540450 1001 86380 86390 1
540296 99540296 1001 86380 86390 1
540226 99540226 1001 86380 86390 1
540141 99540141 1001 86380 86390 1
539901 99539901 1001 86380 86390 1
539904 99539904 1001 86380 86390 1
539960 99539960 1001 86380 86390 1
541257 99541257 1001 86380 86390 1
541124 99541124 1001 86380 86390 1
540882 99540882 1001 86380 86390 1
540949 99540949 1001 86380 86390 1
540977 99540977 1001 86380 86390 1
540880 99540880 1001 86380 86390 1
540780 99540780 1001 86380 86390 1
540845 99540845 1001 86380 86390 1
540873 99540873 1001 86380 86390 1
540861 99540861 1001 86380 86390 1
541485 99541485 1001 86380 86390 1
541426 99541426 1001 86380 86390 1
541468 99541468 1001 86380 86390 1
542117 99542117 1001 86380 86390 1
542047 99542047 1001 86380 86390 1
541962 99541962 1001 86380 86390 1
541853 99541853 1001 86380 86390 1
541752 99541752 1001 86380 86390 1
541537 99541537 1001 86380 86390 1
541610 99541610 1001 86380 86390 1
542297 99542297 1001 86380 86390 1
542246 99542246 1001 86380 86390 1
542197 99542197 1001 86380 86390 1
542276 99542276 1001 86380 86390 1
542290 99542290 1001 86380 86390 1
542200 99542200 1001 86380 86390 1
542280 99542280 1001 86380 86390 1
542204 99542204 1001 86380 86390 1
542270 99542270 1001 86380 86390 1
542790 99542790 1001 86380 86390 1
542912 99542912 1001 86380 86390 1
542883 99542883 1001 86380 86390 1
542846 99542846 1001 86380 86390 1
542835 99542835 1001 86380 86390 1
542828 99542828 1001 86380 86390 1
542695 99542695 1001 86380 86390 1
542734 99542734 1001 86380 86390 1
543150 99543150 1001 86380 86390 1
542953 99542953 1001 86380 86390 1
543019 99543019 1001 86380 86390 1
543696 99543696 1001 86380 86390 1
543684 99543684 1001 86380 86390 1
543573 99543573 1001 86380 86390 1
543451 99543451 1001 86380 86390 1
543486 99543486 1001 86380 86390 1
543164 99543164 1001 86380 86390 1
543181 99543181 1001 86380 86390 1
543338 99543338 1001 86380 86390 1
543782 99543782 1001 86380 86390 1
543779 99543779 1001 86380 86390 1
543974 99543974 1001 86380 86390 1
544469 99544469 1001 86380 86390 1
544571 99544571 1001 86380 86390 1
544556 99544556 1001 86380 86390 1
544455 99544455 1001 86380 86390 1
544214 99544214 1001 86380 86390 1
544352 99544352 1001 86380 86390 1
544094 99544094 1001 86380 86390 1
544031 99544031 1001 86380 86390 1
544022 99544022 1001 86380 86390 1
543997 99543997 1001 86380 86390 1
544011 99544011 1001 86380 86390 1
544648 99544648 1001 86380 86390 1
544662 99544662 1001 86380 86390 1
418576 351 1001 84180 85077 1
430001 955 1001 80640 83037 1
519695 486 1002 29148 36515 1
528217 851 1002 41515 51899 1
400078 99400078 1001 86380 86390 1
400148 99400148 1001 86380 86390 1
400275 99400275 1001 86380 86390 1
400350 99400350 1001 86380 86390 1
400625 99400625 1001 86380 86390 1
400529 99400529 1001 86380 86390 1
400807 99400807 1001 86380 86390 1
400882 99400882 1001 86380 86390 1
401179 99401179 1001 86380 86390 1
401325 99401325 1001 86380 86390 1
401355 99401355 1001 86380 86390 1
401455 99401455 1001 86380 86390 1
401532 99401532 1001 86380 86390 1
401647 99401647 1001 86380 86390 1
401681 99401681 1001 86380 86390 1
401753 99401753 1001 86380 86390 1
402048 99402048 1001 86380 86390 1
402196 99402196 1001 86380 86390 1
402338 99402338 1001 86380 86390 1
402500 99402500 1001 86380 86390 1
402573 99402573 1001 86380 86390 1
402679 99402679 1001 86380 86390 1
402742 99402742 1001 86380 86390 1
402971 99402971 1001 86380 86390 1
403298 99403298 1001 86380 86390 1
403574 99403574 1001 86380 86390 1
403710 99403710 1001 86380 86390 1
403692 99403692 1001 86380 86390 1
403869 99403869 1001 86380 86390 1
404073 99404073 1001 86380 86390 1
404635 99404635 1001 86380 86390 1
404685 99404685 1001 86380 86390 1
404713 99404713 1001 86380 86390 1
404799 99404799 1001 86380 86390 1
404848 99404848 1001 86380 86390 1
404797 99404797 1001 86380 86390 1
405448 99405448 1001 86380 86390 1
405566 99405566 1001 86380 86390 1
405619 99405619 1001 86380 86390 1
406103 99406103 1001 86380 86390 1
406266 99406266 1001 86380 86390 1
406578 99406578 1001 86380 86390 1
406545 99406545 1001 86380 86390 1
406823 99406823 1001 86380 86390 1
406818 99406818 1001 86380 86390 1
406859 99406859 1001 86380 86390 1
406918 99406918 1001 86380 86390 1
406989 99406989 1001 86380 86390 1
407017 99407017 1001 86380 86390 1
406944 99406944 1001 86380 86390 1
407046 99407046 1001 86380 86390 1
407158 99407158 1001 86380 86390 1
407213 99407213 1001 86380 86390 1
407370 99407370 1001 86380 86390 1
407471 99407471 1001 86380 86390 1
407540 99407540 1001 86380 86390 1
407541 99407541 1001 86380 86390 1
407616 99407616 1001 86380 86390 1
407918 99407918 1001 86380 86390 1
407976 99407976 1001 86380 86390 1
408123 99408123 1001 86380 86390 1
408267 99408267 1001 86380 86390 1
408524 99408524 1001 86380 86390 1
408580 99408580 1001 86380 86390 1
408984 99408984 1001 86380 86390 1
409318 99409318 1001 86380 86390 1
409449 99409449 1001 86380 86390 1
409542 99409542 1001 86380 86390 1
409401 99409401 1001 86380 86390 1
409575 99409575 1001 86380 86390 1
409695 99409695 1001 86380 86390 1
409861 99409861 1001 86380 86390 1
409810 99409810 1001 86380 86390 1
410072 99410072 1001 86380 86390 1
410154 99410154 1001 86380 86390 1
410263 99410263 1001 86380 86390 1
410359 99410359 1001 86380 86390 1
410536 99410536 1001 86380 86390 1
410511 99410511 1001 86380 86390 1
410508 99410508 1001 86380 86390 1
410730 99410730 1001 86380 86390 1
410898 99410898 1001 86380 86390 1
410991 99410991 1001 86380 86390 1
410916 99410916 1001 86380 86390 1
411023 99411023 1001 86380 86390 1
411054 99411054 1001 86380 86390 1
411430 99411430 1001 86380 86390 1
411537 99411537 1001 86380 86390 1
411670 99411670 1001 86380 86390 1
411944 99411944 1001 86380 86390 1
411901 99411901 1001 86380 86390 1
412098 99412098 1001 86380 86390 1
412189 99412189 1001 86380 86390 1
412455 99412455 1001 86380 86390 1
412372 99412372 1001 86380 86390 1
413437 99413437 1001 86380 86390 1
413060 99413060 1001 86380 86390 1
412914 99412914 1001 86380 86390 1
412638 99412638 1001 86380 86390 1
412555 99412555 1001 86380 86390 1
412858 99412858 1001 86380 86390 1
413970 99413970 1001 86380 86390 1
414043 99414043 1001 86380 86390 1
415164 99415164 1001 86380 86390 1
414947 99414947 1001 86380 86390 1
415058 99415058 1001 86380 86390 1
415299 99415299 1001 86380 86390 1
414617 99414617 1001 86380 86390 1
414804 99414804 1001 86380 86390 1
414805 99414805 1001 86380 86390 1
414903 99414903 1001 86380 86390 1
414750 99414750 1001 86380 86390 1
414753 99414753 1001 86380 86390 1
414428 99414428 1001 86380 86390 1
414150 99414150 1001 86380 86390 1
414284 99414284 1001 86380 86390 1
415386 99415386 1001 86380 86390 1
415575 99415575 1001 86380 86390 1
415553 99415553 1001 86380 86390 1
415373 99415373 1001 86380 86390 1
415347 99415347 1001 86380 86390 1
415358 99415358 1001 86380 86390 1
415522 99415522 1001 86380 86390 1
416975 99416975 1001 86380 86390 1
416527 99416527 1001 86380 86390 1
417141 99417141 1001 86380 86390 1
418504 99418504 1001 86380 86390 1
418717 99418717 1001 86380 86390 1
418559 99418559 1001 86380 86390 1
418772 99418772 1001 86380 86390 1
418613 99418613 1001 86380 86390 1
418710 99418710 1001 86380 86390 1
418392 99418392 1001 86380 86390 1
418009 99418009 1001 86380 86390 1
418011 99418011 1001 86380 86390 1
417647 99417647 1001 86380 86390 1
418843 99418843 1001 86380 86390 1
418828 99418828 1001 86380 86390 1
419200 99419200 1001 86380 86390 1
419010 99419010 1001 86380 86390 1
418997 99418997 1001 86380 86390 1
420440 99420440 1001 86380 86390 1
420337 99420337 1001 86380 86390 1
420087 99420087 1001 86380 86390 1
420073 99420073 1001 86380 86390 1
419681 99419681 1001 86380 86390 1
419687 99419687 1001 86380 86390 1
419489 99419489 1001 86380 86390 1
419501 99419501 1001 86380 86390 1
419622 99419622 1001 86380 86390 1
420739 99420739 1001 86380 86390 1
420653 99420653 1001 86380 86390 1
420569 99420569 1001 86380 86390 1
420779 99420779 1001 86380 86390 1
420683 99420683 1001 86380 86390 1
420536 99420536 1001 86380 86390 1
421819 99421819 1001 86380 86390 1
421784 99421784 1001 86380 86390 1
421993 99421993 1001 86380 86390 1
421346 99421346 1001 86380 86390 1
421313 99421313 1001 86380 86390 1
420987 99420987 1001 86380 86390 1
420861 99420861 1001 86380 86390 1
421002 99421002 1001 86380 86390 1
420985 99420985 1001 86380 86390 1
422386 99422386 1001 86380 86390 1
422316 99422316 1001 86380 86390 1
422376 99422376 1001 86380 86390 1
423625 99423625 1001 86380 86390 1
423519 99423519 1001 86380 86390 1
422981 99422981 1001 86380 86390 1
423101 99423101 1001 86380 86390 1
423048 99423048 1001 86380 86390 1
423261 99423261 1001 86380 86390 1
422656 99422656 1001 86380 86390 1
422896 99422896 1001 86380 86390 1
422937 99422937 1001 86380 86390 1
423995 99423995 1001 86380 86390 1
424132 99424132 1001 86380 86390 1
423756 99423756 1001 86380 86390 1
424140 99424140 1001 86380 86390 1
425372 99425372 1001 86380 86390 1
425330 99425330 1001 86380 86390 1
424675 99424675 1001 86380 86390 1
424788 99424788 1001 86380 86390 1
424867 99424867 1001 86380 86390 1
424919 99424919 1001 86380 86390 1
424590 99424590 1001 86380 86390 1
424564 99424564 1001 86380 86390 1
424334 99424334 1001 86380 86390 1
424308 99424308 1001 86380 86390 1
425710 99425710 1001 86380 86390 1
425561 99425561 1001 86380 86390 1
425418 99425418 1001 86380 86390 1
426747 99426747 1001 86380 86390 1
426369 99426369 1001 86380 86390 1
426007 99426007 1001 86380 86390 1
426095 99426095 1001 86380 86390 1
425897 99425897 1001 86380 86390 1
426232 99426232 1001 86380 86390 1
425851 99425851 1001 86380 86390 1
425879 99425879 1001 86380 86390 1
426111 99426111 1001 86380 86390 1
427159 99427159 1001 86380 86390 1
428530 99428530 1001 86380 86390 1
428456 99428456 1001 86380 86390 1
427950 99427950 1001 86380 86390 1
428079 99428079 1001 86380 86390 1
427732 99427732 1001 86380 86390 1
427910 99427910 1001 86380 86390 1
427871 99427871 1001 86380 86390 1
428782 99428782 1001 86380 86390 1
428973 99428973 1001 86380 86390 1
429059 99429059 1001 86380 86390 1
429090 99429090 1001 86380 86390 1
430249 99430249 1001 86380 86390 1
430029 99430029 1001 86380 86390 1
430114 99430114 1001 86380 86390 1
429904 99429904 1001 86380 86390 1
429664 99429664 1001 86380 86390 1
429617 99429617 1001 86380 86390 1
429566 99429566 1001 86380 86390 1
429410 99429410 1001 86380 86390 1
429269 99429269 1001 86380 86390 1
429180 99429180 1001 86380 86390 1
429303 99429303 1001 86380 86390 1
429455 99429455 1001 86380 86390 1
429537 99429537 1001 86380 86390 1
429216 99429216 1001 86380 86390 1
430707 99430707 1001 86380 86390 1
430685 99430685 1001 86380 86390 1
431910 99431910 1001 86380 86390 1
431745 99431745 1001 86380 86390 1
431412 99431412 1001 86380 86390 1
431318 99431318 1001 86380 86390 1
431176 99431176 1001 86380 86390 1
430980 99430980 1001 86380 86390 1
430984 99430984 1001 86380 86390 1
431044 99431044 1001 86380 86390 1
431097 99431097 1001 86380 86390 1
430928 99430928 1001 86380 86390 1
430905 99430905 1001 86380 86390 1
431188 99431188 1001 86380 86390 1
431021 99431021 1001 86380 86390 1
432295 99432295 1001 86380 86390 1
432129 99432129 1001 86380 86390 1
432233 99432233 1001 86380 86390 1
433518 99433518 1001 86380 86390 1
433581 99433581 1001 86380 86390 1
433338 99433338 1001 86380 86390 1
433053 99433053 1001 86380 86390 1
433300 99433300 1001 86380 86390 1
432938 99432938 1001 86380 86390 1
432525 99432525 1001 86380 86390 1
432627 99432627 1001 86380 86390 1
432585 99432585 1001 86380 86390 1
432831 99432831 1001 86380 86390 1
432632 99432632 1001 86380 86390 1
432654 99432654 1001 86380 86390 1
432866 99432866 1001 86380 86390 1
432890 99432890 1001 86380 86390 1
432843 99432843 1001 86380 86390 1
434066 99434066 1001 86380 86390 1
434032 99434032 1001 86380 86390 1
435138 99435138 1001 86380 86390 1
435124 99435124 1001 86380 86390 1
435360 99435360 1001 86380 86390 1
434964 99434964 1001 86380 86390 1
434741 99434741 1001 86380 86390 1
434876 99434876 1001 86380 86390 1
434902 99434902 1001 86380 86390 1
434691 99434691 1001 86380 86390 1
434798 99434798 1001 86380 86390 1
434139 99434139 1001 86380 86390 1
434176 99434176 1001 86380 86390 1
434356 99434356 1001 86380 86390 1
434497 99434497 1001 86380 86390 1
437156 99437156 1001 86380 86390 1
436878 99436878 1001 86380 86390 1
436995 99436995 1001 86380 86390 1
436793 99436793 1001 86380 86390 1
436464 99436464 1001 86380 86390 1
436211 99436211 1001 86380 86390 1
300016 99300016 1001 86380 86390 1
300706 99300706 1001 86380 86390 1
300709 99300709 1001 86380 86390 1
300686 99300686 1001 86380 86390 1
300498 99300498 1001 86380 86390 1
300344 99300344 1001 86380 86390 1
300500 99300500 1001 86380 86390 1
300450 99300450 1001 86380 86390 1
300426 99300426 1001 86380 86390 1
300365 99300365 1001 86380 86390 1
300404 99300404 1001 86380 86390 1
300188 99300188 1001 86380 86390 1
300243 99300243 1001 86380 86390 1
300933 99300933 1001 86380 86390 1
300870 99300870 1001 86380 86390 1
301375 99301375 1001 86380 86390 1
301507 99301507 1001 86380 86390 1
301508 99301508 1001 86380 86390 1
301397 99301397 1001 86380 86390 1
301299 99301299 1001 86380 86390 1
301339 99301339 1001 86380 86390 1
301223 99301223 1001 86380 86390 1
301173 99301173 1001 86380 86390 1
301001 99301001 1001 86380 86390 1
301028 99301028 1001 86380 86390 1
301642 99301642 1001 86380 86390 1
301578 99301578 1001 86380 86390 1
301606 99301606 1001 86380 86390 1
301645 99301645 1001 86380 86390 1
301583 99301583 1001 86380 86390 1
302134 99302134 1001 86380 86390 1
302174 99302174 1001 86380 86390 1
301791 99301791 1001 86380 86390 1
301805 99301805 1001 86380 86390 1
301793 99301793 1001 86380 86390 1
301823 99301823 1001 86380 86390 1
301760 99301760 1001 86380 86390 1
303205 99303205 1001 86380 86390 1
303015 99303015 1001 86380 86390 1
303038 99303038 1001 86380 86390 1
302991 99302991 1001 86380 86390 1
302728 99302728 1001 86380 86390 1
302769 99302769 1001 86380 86390 1
302630 99302630 1001 86380 86390 1
303282 99303282 1001 86380 86390 1
303208 99303208 1001 86380 86390 1
303368 99303368 1001 86380 86390 1
303975 99303975 1001 86380 86390 1
303726 99303726 1001 86380 86390 1
303800 99303800 1001 86380 86390 1
303813 99303813 1001 86380 86390 1
303444 99303444 1001 86380 86390 1
304212 99304212 1001 86380 86390 1
304216 99304216 1001 86380 86390 1
304833 99304833 1001 86380 86390 1
304749 99304749 1001 86380 86390 1
304529 99304529 1001 86380 86390 1
304535 99304535 1001 86380 86390 1
304346 99304346 1001 86380 86390 1
304961 99304961 1001 86380 86390 1
304944 99304944 1001 86380 86390 1
304932 99304932 1001 86380 86390 1
305648 99305648 1001 86380 86390 1
305600 99305600 1001 86380 86390 1
305613 99305613 1001 86380 86390 1
305550 99305550 1001 86380 86390 1
305512 99305512 1001 86380 86390 1
305666 99305666 1001 86380 86390 1
305629 99305629 1001 86380 86390 1
305644 99305644 1001 86380 86390 1
305391 99305391 1001 86380 86390 1
305278 99305278 1001 86380 86390 1
305122 99305122 1001 86380 86390 1
305230 99305230 1001 86380 86390 1
500186 99500186 1001 86380 86390 1
500005 99500005 1001 86380 86390 1
500137 99500137 1001 86380 86390 1
500684 99500684 1001 86380 86390 1
500744 99500744 1001 86380 86390 1
500460 99500460 1001 86380 86390 1
500538 99500538 1001 86380 86390 1
500421 99500421 1001 86380 86390 1
500461 99500461 1001 86380 86390 1
500489 99500489 1001 86380 86390 1
500206 99500206 1001 86380 86390 1
500267 99500267 1001 86380 86390 1
500384 99500384 1001 86380 86390 1
500991 99500991 1001 86380 86390 1
500943 99500943 1001 86380 86390 1
500958 99500958 1001 86380 86390 1
500936 99500936 1001 86380 86390 1
501485 99501485 1001 86380 86390 1
501547 99501547 1001 86380 86390 1
501434 99501434 1001 86380 86390 1
501374 99501374 1001 86380 86390 1
501415 99501415 1001 86380 86390 1
501290 99501290 1001 86380 86390 1
501188 99501188 1001 86380 86390 1
501074 99501074 1001 86380 86390 1
501087 99501087 1001 86380 86390 1
501103 99501103 1001 86380 86390 1
501026 99501026 1001 86380 86390 1
501731 99501731 1001 86380 86390 1
501737 99501737 1001 86380 86390 1
501647 99501647 1001 86380 86390 1
502309 99502309 1001 86380 86390 1
502336 99502336 1001 86380 86390 1
502133 99502133 1001 86380 86390 1
502162 99502162 1001 86380 86390 1
502112 99502112 1001 86380 86390 1
502061 99502061 1001 86380 86390 1
502155 99502155 1001 86380 86390 1
501936 99501936 1001 86380 86390 1
502030 99502030 1001 86380 86390 1
501932 99501932 1001 86380 86390 1
501945 99501945 1001 86380 86390 1
502553 99502553 1001 86380 86390 1
502618 99502618 1001 86380 86390 1
502623 99502623 1001 86380 86390 1
502613 99502613 1001 86380 86390 1
502549 99502549 1001 86380 86390 1
502500 99502500 1001 86380 86390 1
503288 99503288 1001 86380 86390 1
503089 99503089 1001 86380 86390 1
503167 99503167 1001 86380 86390 1
503106 99503106 1001 86380 86390 1
503132 99503132 1001 86380 86390 1
503160 99503160 1001 86380 86390 1
502957 99502957 1001 86380 86390 1
503010 99503010 1001 86380 86390 1
503013 99503013 1001 86380 86390 1
502988 99502988 1001 86380 86390 1
503053 99503053 1001 86380 86390 1
502801 99502801 1001 86380 86390 1
502725 99502725 1001 86380 86390 1
502707 99502707 1001 86380 86390 1
503329 99503329 1001 86380 86390 1
503359 99503359 1001 86380 86390 1
503438 99503438 1001 86380 86390 1
503990 99503990 1001 86380 86390 1
503918 99503918 1001 86380 86390 1
504073 99504073 1001 86380 86390 1
503947 99503947 1001 86380 86390 1
504113 99504113 1001 86380 86390 1
503988 99503988 1001 86380 86390 1
503891 99503891 1001 86380 86390 1
503723 99503723 1001 86380 86390 1
503804 99503804 1001 86380 86390 1
503844 99503844 1001 86380 86390 1
503681 99503681 1001 86380 86390 1
503637 99503637 1001 86380 86390 1
504222 99504222 1001 86380 86390 1
504254 99504254 1001 86380 86390 1
504742 99504742 1001 86380 86390 1
504884 99504884 1001 86380 86390 1
504917 99504917 1001 86380 86390 1
504739 99504739 1001 86380 86390 1
504683 99504683 1001 86380 86390 1
504452 99504452 1001 86380 86390 1
504336 99504336 1001 86380 86390 1
504507 99504507 1001 86380 86390 1
504511 99504511 1001 86380 86390 1
505122 99505122 1001 86380 86390 1
505024 99505024 1001 86380 86390 1
505116 99505116 1001 86380 86390 1
505735 99505735 1001 86380 86390 1
505622 99505622 1001 86380 86390 1
505599 99505599 1001 86380 86390 1
505252 99505252 1001 86380 86390 1
505214 99505214 1001 86380 86390 1
505256 99505256 1001 86380 86390 1
505283 99505283 1001 86380 86390 1
505221 99505221 1001 86380 86390 1
505160 99505160 1001 86380 86390 1
505819 99505819 1001 86380 86390 1
505898 99505898 1001 86380 86390 1
505822 99505822 1001 86380 86390 1
505848 99505848 1001 86380 86390 1
505823 99505823 1001 86380 86390 1
505889 99505889 1001 86380 86390 1
505839 99505839 1001 86380 86390 1
505947 99505947 1001 86380 86390 1
506579 99506579 1001 86380 86390 1
506557 99506557 1001 86380 86390 1
506277 99506277 1001 86380 86390 1
506355 99506355 1001 86380 86390 1
506349 99506349 1001 86380 86390 1
506143 99506143 1001 86380 86390 1
506092 99506092 1001 86380 86390 1
506118 99506118 1001 86380 86390 1
506175 99506175 1001 86380 86390 1
506129 99506129 1001 86380 86390 1
506715 99506715 1001 86380 86390 1
507249 99507249 1001 86380 86390 1
507410 99507410 1001 86380 86390 1
507251 99507251 1001 86380 86390 1
507414 99507414 1001 86380 86390 1
507066 99507066 1001 86380 86390 1
506868 99506868 1001 86380 86390 1
506889 99506889 1001 86380 86390 1
506864 99506864 1001 86380 86390 1
507505 99507505 1001 86380 86390 1
507469 99507469 1001 86380 86390 1
507482 99507482 1001 86380 86390 1
508202 99508202 1001 86380 86390 1
508156 99508156 1001 86380 86390 1
507861 99507861 1001 86380 86390 1
507840 99507840 1001 86380 86390 1
507932 99507932 1001 86380 86390 1
508023 99508023 1001 86380 86390 1
507985 99507985 1001 86380 86390 1
507859 99507859 1001 86380 86390 1
507847 99507847 1001 86380 86390 1
507810 99507810 1001 86380 86390 1
507656 99507656 1001 86380 86390 1
507646 99507646 1001 86380 86390 1
507765 99507765 1001 86380 86390 1
508400 99508400 1001 86380 86390 1
508263 99508263 1001 86380 86390 1
508359 99508359 1001 86380 86390 1
509017 99509017 1001 86380 86390 1
508940 99508940 1001 86380 86390 1
509036 99509036 1001 86380 86390 1
508805 99508805 1001 86380 86390 1
508716 99508716 1001 86380 86390 1
508847 99508847 1001 86380 86390 1
508783 99508783 1001 86380 86390 1
508822 99508822 1001 86380 86390 1
508672 99508672 1001 86380 86390 1
508868 99508868 1001 86380 86390 1
508533 99508533 1001 86380 86390 1
508559 99508559 1001 86380 86390 1
508656 99508656 1001 86380 86390 1
508618 99508618 1001 86380 86390 1
508658 99508658 1001 86380 86390 1
508633 99508633 1001 86380 86390 1
509180 99509180 1001 86380 86390 1
509838 99509838 1001 86380 86390 1
509754 99509754 1001 86380 86390 1
509717 99509717 1001 86380 86390 1
509895 99509895 1001 86380 86390 1
509643 99509643 1001 86380 86390 1
509672 99509672 1001 86380 86390 1
509571 99509571 1001 86380 86390 1
509693 99509693 1001 86380 86390 1
509318 99509318 1001 86380 86390 1
509425 99509425 1001 86380 86390 1
509295 99509295 1001 86380 86390 1
509323 99509323 1001 86380 86390 1
509286 99509286 1001 86380 86390 1
509314 99509314 1001 86380 86390 1
509445 99509445 1001 86380 86390 1
509910 99509910 1001 86380 86390 1
510004 99510004 1001 86380 86390 1
510074 99510074 1001 86380 86390 1
509932 99509932 1001 86380 86390 1
510088 99510088 1001 86380 86390 1
510063 99510063 1001 86380 86390 1
510561 99510561 1001 86380 86390 1
510574 99510574 1001 86380 86390 1
510703 99510703 1001 86380 86390 1
510608 99510608 1001 86380 86390 1
510571 99510571 1001 86380 86390 1
510499 99510499 1001 86380 86390 1
510145 99510145 1001 86380 86390 1
510313 99510313 1001 86380 86390 1
510139 99510139 1001 86380 86390 1
510140 99510140 1001 86380 86390 1
510128 99510128 1001 86380 86390 1
510758 99510758 1001 86380 86390 1
510761 99510761 1001 86380 86390 1
511271 99511271 1001 86380 86390 1
511284 99511284 1001 86380 86390 1
511323 99511323 1001 86380 86390 1
511201 99511201 1001 86380 86390 1
511176 99511176 1001 86380 86390 1
511128 99511128 1001 86380 86390 1
511078 99511078 1001 86380 86390 1
511069 99511069 1001 86380 86390 1
511136 99511136 1001 86380 86390 1
511124 99511124 1001 86380 86390 1
511707 99511707 1001 86380 86390 1
511711 99511711 1001 86380 86390 1
511598 99511598 1001 86380 86390 1
511676 99511676 1001 86380 86390 1
512199 99512199 1001 86380 86390 1
512238 99512238 1001 86380 86390 1
512059 99512059 1001 86380 86390 1
512080 99512080 1001 86380 86390 1
512172 99512172 1001 86380 86390 1
511837 99511837 1001 86380 86390 1
511840 99511840 1001 86380 86390 1
511816 99511816 1001 86380 86390 1
511832 99511832 1001 86380 86390 1
511936 99511936 1001 86380 86390 1
511767 99511767 1001 86380 86390 1
511924 99511924 1001 86380 86390 1
512557 99512557 1001 86380 86390 1
512391 99512391 1001 86380 86390 1
512407 99512407 1001 86380 86390 1
513022 99513022 1001 86380 86390 1
512823 99512823 1001 86380 86390 1
512628 99512628 1001 86380 86390 1
513335 99513335 1001 86380 86390 1
513362 99513362 1001 86380 86390 1
513260 99513260 1001 86380 86390 1
513955 99513955 1001 86380 86390 1
513995 99513995 1001 86380 86390 1
513853 99513853 1001 86380 86390 1
513760 99513760 1001 86380 86390 1
513620 99513620 1001 86380 86390 1
513778 99513778 1001 86380 86390 1
513810 99513810 1001 86380 86390 1
513591 99513591 1001 86380 86390 1
513412 99513412 1001 86380 86390 1
513465 99513465 1001 86380 86390 1
513559 99513559 1001 86380 86390 1
513587 99513587 1001 86380 86390 1
514110 99514110 1001 86380 86390 1
514085 99514085 1001 86380 86390 1
514208 99514208 1001 86380 86390 1
514828 99514828 1001 86380 86390 1
514760 99514760 1001 86380 86390 1
514660 99514660 1001 86380 86390 1
514500 99514500 1001 86380 86390 1
514556 99514556 1001 86380 86390 1
514558 99514558 1001 86380 86390 1
514278 99514278 1001 86380 86390 1
514294 99514294 1001 86380 86390 1
514363 99514363 1001 86380 86390 1
514884 99514884 1001 86380 86390 1
515002 99515002 1001 86380 86390 1
514861 99514861 1001 86380 86390 1
515493 99515493 1001 86380 86390 1
515507 99515507 1001 86380 86390 1
515665 99515665 1001 86380 86390 1
515614 99515614 1001 86380 86390 1
515563 99515563 1001 86380 86390 1
515605 99515605 1001 86380 86390 1
515441 99515441 1001 86380 86390 1
515107 99515107 1001 86380 86390 1
515096 99515096 1001 86380 86390 1
515723 99515723 1001 86380 86390 1
515873 99515873 1001 86380 86390 1
515783 99515783 1001 86380 86390 1
516394 99516394 1001 86380 86390 1
516477 99516477 1001 86380 86390 1
516345 99516345 1001 86380 86390 1
516454 99516454 1001 86380 86390 1
516339 99516339 1001 86380 86390 1
516137 99516137 1001 86380 86390 1
516241 99516241 1001 86380 86390 1
516280 99516280 1001 86380 86390 1
516210 99516210 1001 86380 86390 1
516172 99516172 1001 86380 86390 1
516063 99516063 1001 86380 86390 1
516701 99516701 1001 86380 86390 1
516549 99516549 1001 86380 86390 1
516601 99516601 1001 86380 86390 1
516605 99516605 1001 86380 86390 1
517305 99517305 1001 86380 86390 1
517236 99517236 1001 86380 86390 1
517224 99517224 1001 86380 86390 1
517173 99517173 1001 86380 86390 1
517052 99517052 1001 86380 86390 1
517057 99517057 1001 86380 86390 1
516792 99516792 1001 86380 86390 1
516859 99516859 1001 86380 86390 1
517373 99517373 1001 86380 86390 1
518008 99518008 1001 86380 86390 1
518127 99518127 1001 86380 86390 1
518130 99518130 1001 86380 86390 1
517986 99517986 1001 86380 86390 1
518091 99518091 1001 86380 86390 1
518032 99518032 1001 86380 86390 1
517931 99517931 1001 86380 86390 1
517948 99517948 1001 86380 86390 1
517836 99517836 1001 86380 86390 1
517837 99517837 1001 86380 86390 1
517646 99517646 1001 86380 86390 1
517727 99517727 1001 86380 86390 1
518228 99518228 1001 86380 86390 1
518815 99518815 1001 86380 86390 1
518947 99518947 1001 86380 86390 1
518923 99518923 1001 86380 86390 1
518665 99518665 1001 86380 86390 1
518704 99518704 1001 86380 86390 1
518632 99518632 1001 86380 86390 1
518749 99518749 1001 86380 86390 1
518686 99518686 1001 86380 86390 1
518624 99518624 1001 86380 86390 1
518587 99518587 1001 86380 86390 1
518408 99518408 1001 86380 86390 1
518553 99518553 1001 86380 86390 1
518559 99518559 1001 86380 86390 1
519168 99519168 1001 86380 86390 1
519161 99519161 1001 86380 86390 1
519097 99519097 1001 86380 86390 1
519059 99519059 1001 86380 86390 1
519686 99519686 1001 86380 86390 1
519700 99519700 1001 86380 86390 1
519678 99519678 1001 86380 86390 1
519717 99519717 1001 86380 86390 1
519616 99519616 1001 86380 86390 1
519708 99519708 1001 86380 86390 1
519723 99519723 1001 86380 86390 1
519519 99519519 1001 86380 86390 1
519602 99519602 1001 86380 86390 1
519283 99519283 1001 86380 86390 1
519259 99519259 1001 86380 86390 1
519351 99519351 1001 86380 86390 1
519200 99519200 1001 86380 86390 1
519992 99519992 1001 86380 86390 1
519815 99519815 1001 86380 86390 1
519829 99519829 1001 86380 86390 1
520617 99520617 1001 86380 86390 1
520546 99520546 1001 86380 86390 1
520326 99520326 1001 86380 86390 1
520417 99520417 1001 86380 86390 1
520264 99520264 1001 86380 86390 1
520407 99520407 1001 86380 86390 1
520044 99520044 1001 86380 86390 1
520690 99520690 1001 86380 86390 1
520680 99520680 1001 86380 86390 1
520720 99520720 1001 86380 86390 1
521303 99521303 1001 86380 86390 1
521368 99521368 1001 86380 86390 1
521310 99521310 1001 86380 86390 1
521057 99521057 1001 86380 86390 1
521059 99521059 1001 86380 86390 1
521005 99521005 1001 86380 86390 1
521006 99521006 1001 86380 86390 1
520905 99520905 1001 86380 86390 1
520870 99520870 1001 86380 86390 1
521531 99521531 1001 86380 86390 1
521545 99521545 1001 86380 86390 1
521598 99521598 1001 86380 86390 1
521668 99521668 1001 86380 86390 1
522205 99522205 1001 86380 86390 1
522105 99522105 1001 86380 86390 1
522053 99522053 1001 86380 86390 1
521889 99521889 1001 86380 86390 1
521860 99521860 1001 86380 86390 1
521797 99521797 1001 86380 86390 1
521786 99521786 1001 86380 86390 1
521683 99521683 1001 86380 86390 1
522461 99522461 1001 86380 86390 1
522403 99522403 1001 86380 86390 1
522301 99522301 1001 86380 86390 1
522975 99522975 1001 86380 86390 1
522731 99522731 1001 86380 86390 1
522773 99522773 1001 86380 86390 1
522715 99522715 1001 86380 86390 1
522756 99522756 1001 86380 86390 1
522696 99522696 1001 86380 86390 1
523222 99523222 1001 86380 86390 1
523276 99523276 1001 86380 86390 1
523121 99523121 1001 86380 86390 1
523214 99523214 1001 86380 86390 1
523228 99523228 1001 86380 86390 1
523743 99523743 1001 86380 86390 1
523811 99523811 1001 86380 86390 1
523936 99523936 1001 86380 86390 1
523624 99523624 1001 86380 86390 1
523605 99523605 1001 86380 86390 1
523657 99523657 1001 86380 86390 1
523686 99523686 1001 86380 86390 1
523355 99523355 1001 86380 86390 1
523330 99523330 1001 86380 86390 1
523464 99523464 1001 86380 86390 1
524065 99524065 1001 86380 86390 1
523951 99523951 1001 86380 86390 1
524133 99524133 1001 86380 86390 1
524603 99524603 1001 86380 86390 1
524719 99524719 1001 86380 86390 1
524584 99524584 1001 86380 86390 1
524438 99524438 1001 86380 86390 1
524456 99524456 1001 86380 86390 1
524183 99524183 1001 86380 86390 1
524837 99524837 1001 86380 86390 1
525533 99525533 1001 86380 86390 1
525564 99525564 1001 86380 86390 1
525525 99525525 1001 86380 86390 1
525227 99525227 1001 86380 86390 1
525201 99525201 1001 86380 86390 1
525231 99525231 1001 86380 86390 1
524980 99524980 1001 86380 86390 1
525115 99525115 1001 86380 86390 1
525012 99525012 1001 86380 86390 1
525154 99525154 1001 86380 86390 1
525168 99525168 1001 86380 86390 1
525612 99525612 1001 86380 86390 1
525707 99525707 1001 86380 86390 1
525643 99525643 1001 86380 86390 1
525683 99525683 1001 86380 86390 1
526308 99526308 1001 86380 86390 1
526234 99526234 1001 86380 86390 1
526290 99526290 1001 86380 86390 1
526023 99526023 1001 86380 86390 1
526159 99526159 1001 86380 86390 1
525829 99525829 1001 86380 86390 1
526427 99526427 1001 86380 86390 1
526559 99526559 1001 86380 86390 1
526508 99526508 1001 86380 86390 1
527207 99527207 1001 86380 86390 1
526941 99526941 1001 86380 86390 1
526909 99526909 1001 86380 86390 1
527039 99527039 1001 86380 86390 1
526925 99526925 1001 86380 86390 1
526763 99526763 1001 86380 86390 1
526776 99526776 1001 86380 86390 1
526646 99526646 1001 86380 86390 1
526818 99526818 1001 86380 86390 1
526834 99526834 1001 86380 86390 1
527312 99527312 1001 86380 86390 1
527267 99527267 1001 86380 86390 1
527268 99527268 1001 86380 86390 1
527935 99527935 1001 86380 86390 1
528015 99528015 1001 86380 86390 1
527992 99527992 1001 86380 86390 1
528019 99528019 1001 86380 86390 1
527793 99527793 1001 86380 86390 1
527549 99527549 1001 86380 86390 1
527658 99527658 1001 86380 86390 1
528107 99528107 1001 86380 86390 1
528825 99528825 1001 86380 86390 1
528777 99528777 1001 86380 86390 1
528731 99528731 1001 86380 86390 1
528758 99528758 1001 86380 86390 1
528516 99528516 1001 86380 86390 1
528581 99528581 1001 86380 86390 1
528679 99528679 1001 86380 86390 1
528511 99528511 1001 86380 86390 1
528338 99528338 1001 86380 86390 1
529058 99529058 1001 86380 86390 1
529484 99529484 1001 86380 86390 1
529390 99529390 1001 86380 86390 1
529202 99529202 1001 86380 86390 1
529244 99529244 1001 86380 86390 1
529168 99529168 1001 86380 86390 1
529311 99529311 1001 86380 86390 1
529273 99529273 1001 86380 86390 1
529931 99529931 1001 86380 86390 1
529860 99529860 1001 86380 86390 1
529915 99529915 1001 86380 86390 1
529840 99529840 1001 86380 86390 1
529930 99529930 1001 86380 86390 1
530444 99530444 1001 86380 86390 1
530369 99530369 1001 86380 86390 1
530297 99530297 1001 86380 86390 1
530273 99530273 1001 86380 86390 1
530304 99530304 1001 86380 86390 1
530214 99530214 1001 86380 86390 1
530266 99530266 1001 86380 86390 1
530331 99530331 1001 86380 86390 1
530133 99530133 1001 86380 86390 1
530580 99530580 1001 86380 86390 1
530583 99530583 1001 86380 86390 1
530726 99530726 1001 86380 86390 1
530570 99530570 1001 86380 86390 1
531275 99531275 1001 86380 86390 1
531030 99531030 1001 86380 86390 1
530928 99530928 1001 86380 86390 1
531495 99531495 1001 86380 86390 1
531496 99531496 1001 86380 86390 1
531392 99531392 1001 86380 86390 1
531413 99531413 1001 86380 86390 1
531543 99531543 1001 86380 86390 1
532039 99532039 1001 86380 86390 1
531922 99531922 1001 86380 86390 1
531952 99531952 1001 86380 86390 1
531947 99531947 1001 86380 86390 1
531675 99531675 1001 86380 86390 1
531665 99531665 1001 86380 86390 1
531645 99531645 1001 86380 86390 1
531673 99531673 1001 86380 86390 1
532308 99532308 1001 86380 86390 1
532338 99532338 1001 86380 86390 1
532851 99532851 1001 86380 86390 1
532995 99532995 1001 86380 86390 1
532853 99532853 1001 86380 86390 1
532835 99532835 1001 86380 86390 1
532990 99532990 1001 86380 86390 1
532672 99532672 1001 86380 86390 1
532689 99532689 1001 86380 86390 1
532783 99532783 1001 86380 86390 1
532822 99532822 1001 86380 86390 1
532721 99532721 1001 86380 86390 1
533103 99533103 1001 86380 86390 1
533155 99533155 1001 86380 86390 1
533065 99533065 1001 86380 86390 1
533729 99533729 1001 86380 86390 1
533776 99533776 1001 86380 86390 1
533497 99533497 1001 86380 86390 1
533370 99533370 1001 86380 86390 1
533300 99533300 1001 86380 86390 1
533888 99533888 1001 86380 86390 1
534017 99534017 1001 86380 86390 1
534639 99534639 1001 86380 86390 1
534307 99534307 1001 86380 86390 1
534199 99534199 1001 86380 86390 1
534135 99534135 1001 86380 86390 1
534810 99534810 1001 86380 86390 1
534852 99534852 1001 86380 86390 1
534792 99534792 1001 86380 86390 1
534692 99534692 1001 86380 86390 1
535332 99535332 1001 86380 86390 1
535325 99535325 1001 86380 86390 1
535201 99535201 1001 86380 86390 1
535242 99535242 1001 86380 86390 1
535141 99535141 1001 86380 86390 1
535118 99535118 1001 86380 86390 1
535238 99535238 1001 86380 86390 1
535251 99535251 1001 86380 86390 1
535059 99535059 1001 86380 86390 1
535061 99535061 1001 86380 86390 1
535024 99535024 1001 86380 86390 1
534923 99534923 1001 86380 86390 1
535525 99535525 1001 86380 86390 1
535570 99535570 1001 86380 86390 1
536210 99536210 1001 86380 86390 1
536140 99536140 1001 86380 86390 1
536332 99536332 1001 86380 86390 1
535964 99535964 1001 86380 86390 1
536120 99536120 1001 86380 86390 1
535966 99535966 1001 86380 86390 1
536052 99536052 1001 86380 86390 1
535813 99535813 1001 86380 86390 1
535737 99535737 1001 86380 86390 1
536359 99536359 1001 86380 86390 1
536477 99536477 1001 86380 86390 1
536480 99536480 1001 86380 86390 1
536417 99536417 1001 86380 86390 1
537073 99537073 1001 86380 86390 1
536961 99536961 1001 86380 86390 1
536755 99536755 1001 86380 86390 1
536674 99536674 1001 86380 86390 1
536663 99536663 1001 86380 86390 1
536618 99536618 1001 86380 86390 1
537347 99537347 1001 86380 86390 1
537360 99537360 1001 86380 86390 1
537218 99537218 1001 86380 86390 1
537324 99537324 1001 86380 86390 1
537300 99537300 1001 86380 86390 1
537288 99537288 1001 86380 86390 1
537953 99537953 1001 86380 86390 1
537796 99537796 1001 86380 86390 1
537959 99537959 1001 86380 86390 1
537965 99537965 1001 86380 86390 1
537872 99537872 1001 86380 86390 1
537618 99537618 1001 86380 86390 1
537632 99537632 1001 86380 86390 1
537622 99537622 1001 86380 86390 1
537583 99537583 1001 86380 86390 1
537393 99537393 1001 86380 86390 1
537420 99537420 1001 86380 86390 1
538003 99538003 1001 86380 86390 1
538141 99538141 1001 86380 86390 1
538668 99538668 1001 86380 86390 1
538812 99538812 1001 86380 86390 1
538455 99538455 1001 86380 86390 1
538511 99538511 1001 86380 86390 1
538435 99538435 1001 86380 86390 1
538436 99538436 1001 86380 86390 1
538503 99538503 1001 86380 86390 1
538326 99538326 1001 86380 86390 1
538352 99538352 1001 86380 86390 1
538262 99538262 1001 86380 86390 1
538394 99538394 1001 86380 86390 1
538343 99538343 1001 86380 86390 1
538322 99538322 1001 86380 86390 1
538942 99538942 1001 86380 86390 1
538886 99538886 1001 86380 86390 1
538900 99538900 1001 86380 86390 1
539591 99539591 1001 86380 86390 1
539615 99539615 1001 86380 86390 1
539442 99539442 1001 86380 86390 1
539507 99539507 1001 86380 86390 1
539240 99539240 1001 86380 86390 1
539254 99539254 1001 86380 86390 1
539427 99539427 1001 86380 86390 1
539273 99539273 1001 86380 86390 1
539074 99539074 1001 86380 86390 1
539798 99539798 1001 86380 86390 1
539786 99539786 1001 86380 86390 1
539701 99539701 1001 86380 86390 1
540465 99540465 1001 86380 86390 1
540381 99540381 1001 86380 86390 1
540268 99540268 1001 86380 86390 1
540085 99540085 1001 86380 86390 1
540156 99540156 1001 86380 86390 1
540012 99540012 1001 86380 86390 1
539922 99539922 1001 86380 86390 1
540574 99540574 1001 86380 86390 1
541178 99541178 1001 86380 86390 1
541272 99541272 1001 86380 86390 1
541159 99541159 1001 86380 86390 1
540987 99540987 1001 86380 86390 1
541013 99541013 1001 86380 86390 1
541030 99541030 1001 86380 86390 1
540969 99540969 1001 86380 86390 1
540904 99540904 1001 86380 86390 1
540788 99540788 1001 86380 86390 1
540814 99540814 1001 86380 86390 1
540815 99540815 1001 86380 86390 1
540686 99540686 1001 86380 86390 1
540811 99540811 1001 86380 86390 1
540708 99540708 1001 86380 86390 1
540826 99540826 1001 86380 86390 1
541308 99541308 1001 86380 86390 1
541453 99541453 1001 86380 86390 1
541391 99541391 1001 86380 86390 1
541992 99541992 1001 86380 86390 1
542070 99542070 1001 86380 86390 1
542032 99542032 1001 86380 86390 1
541944 99541944 1001 86380 86390 1
542075 99542075 1001 86380 86390 1
542078 99542078 1001 86380 86390 1
542066 99542066 1001 86380 86390 1
541900 99541900 1001 86380 86390 1
541760 99541760 1001 86380 86390 1
541841 99541841 1001 86380 86390 1
541829 99541829 1001 86380 86390 1
541630 99541630 1001 86380 86390 1
541621 99541621 1001 86380 86390 1
541701 99541701 1001 86380 86390 1
542235 99542235 1001 86380 86390 1
542210 99542210 1001 86380 86390 1
542212 99542212 1001 86380 86390 1
542899 99542899 1001 86380 86390 1
542887 99542887 1001 86380 86390 1
542649 99542649 1001 86380 86390 1
542688 99542688 1001 86380 86390 1
542572 99542572 1001 86380 86390 1
542671 99542671 1001 86380 86390 1
542453 99542453 1001 86380 86390 1
542522 99542522 1001 86380 86390 1
542370 99542370 1001 86380 86390 1
542449 99542449 1001 86380 86390 1
542360 99542360 1001 86380 86390 1
542999 99542999 1001 86380 86390 1
543129 99543129 1001 86380 86390 1
543105 99543105 1001 86380 86390 1
542963 99542963 1001 86380 86390 1
543122 99543122 1001 86380 86390 1
543642 99543642 1001 86380 86390 1
543578 99543578 1001 86380 86390 1
543493 99543493 1001 86380 86390 1
543559 99543559 1001 86380 86390 1
543432 99543432 1001 86380 86390 1
543274 99543274 1001 86380 86390 1
543809 99543809 1001 86380 86390 1
543953 99543953 1001 86380 86390 1
543967 99543967 1001 86380 86390 1
543893 99543893 1001 86380 86390 1
544430 99544430 1001 86380 86390 1
544596 99544596 1001 86380 86390 1
544509 99544509 1001 86380 86390 1
544511 99544511 1001 86380 86390 1
544467 99544467 1001 86380 86390 1
544373 99544373 1001 86380 86390 1
544300 99544300 1001 86380 86390 1
544158 99544158 1001 86380 86390 1
544008 99544008 1001 86380 86390 1
544034 99544034 1001 86380 86390 1
544636 99544636 1001 86380 86390 1
544690 99544690 1001 86380 86390 1
544709 99544709 1001 86380 86390 1
420990 524 1001 64200 67917 1
505863 698 1002 67291 68381 1
533855 771 1001 58680 58980 1
539471 1066 1002 53619 54382 1
400000 99400000 1001 86380 86390 1
400009 99400009 1001 86380 86390 1
400158 99400158 1001 86380 86390 1
400180 99400180 1001 86380 86390 1
400271 99400271 1001 86380 86390 1
400318 99400318 1001 86380 86390 1
400230 99400230 1001 86380 86390 1
400386 99400386 1001 86380 86390 1
400596 99400596 1001 86380 86390 1
401033 99401033 1001 86380 86390 1
401250 99401250 1001 86380 86390 1
401302 99401302 1001 86380 86390 1
401432 99401432 1001 86380 86390 1
401541 99401541 1001 86380 86390 1
401496 99401496 1001 86380 86390 1
401704 99401704 1001 86380 86390 1
402082 99402082 1001 86380 86390 1
402218 99402218 1001 86380 86390 1
402248 99402248 1001 86380 86390 1
402206 99402206 1001 86380 86390 1
402066 99402066 1001 86380 86390 1
402372 99402372 1001 86380 86390 1
402347 99402347 1001 86380 86390 1
402722 99402722 1001 86380 86390 1
402782 99402782 1001 86380 86390 1
402898 99402898 1001 86380 86390 1
402984 99402984 1001 86380 86390 1
402940 99402940 1001 86380 86390 1
403152 99403152 1001 86380 86390 1
403559 99403559 1001 86380 86390 1
403671 99403671 1001 86380 86390 1
404145 99404145 1001 86380 86390 1
404068 99404068 1001 86380 86390 1
404262 99404262 1001 86380 86390 1
404706 99404706 1001 86380 86390 1
404858 99404858 1001 86380 86390 1
405197 99405197 1001 86380 86390 1
405295 99405295 1001 86380 86390 1
405456 99405456 1001 86380 86390 1
405562 99405562 1001 86380 86390 1
405763 99405763 1001 86380 86390 1
405852 99405852 1001 86380 86390 1
405931 99405931 1001 86380 86390 1
406072 99406072 1001 86380 86390 1
406091 99406091 1001 86380 86390 1
406156 99406156 1001 86380 86390 1
406193 99406193 1001 86380 86390 1
406400 99406400 1001 86380 86390 1
406473 99406473 1001 86380 86390 1
406446 99406446 1001 86380 86390 1
406745 99406745 1001 86380 86390 1
406751 99406751 1001 86380 86390 1
407074 99407074 1001 86380 86390 1
407371 99407371 1001 86380 86390 1
407450 99407450 1001 86380 86390 1
407678 99407678 1001 86380 86390 1
407742 99407742 1001 86380 86390 1
407862 99407862 1001 86380 86390 1
407964 99407964 1001 86380 86390 1
407938 99407938 1001 86380 86390 1
408157 99408157 1001 86380 86390 1
408331 99408331 1001 86380 86390 1
408605 99408605 1001 86380 86390 1
408797 99408797 1001 86380 86390 1
409060 99409060 1001 86380 86390 1
409171 99409171 1001 86380 86390 1
409126 99409126 1001 86380 86390 1
409333 99409333 1001 86380 86390 1
409525 99409525 1001 86380 86390 1
409599 99409599 1001 86380 86390 1
409722 99409722 1001 86380 86390 1
409723 99409723 1001 86380 86390 1
409890 99409890 1001 86380 86390 1
409822 99409822 1001 86380 86390 1
410297 99410297 1001 86380 86390 1
410281 99410281 1001 86380 86390 1
410417 99410417 1001 86380 86390 1
410546 99410546 1001 86380 86390 1
410855 99410855 1001 86380 86390 1
411272 99411272 1001 86380 86390 1
411614 99411614 1001 86380 86390 1
411661 99411661 1001 86380 86390 1
411691 99411691 1001 86380 86390 1
411773 99411773 1001 86380 86390 1
411979 99411979 1001 86380 86390 1
412135 99412135 1001 86380 86390 1
412380 99412380 1001 86380 86390 1
413656 99413656 1001 86380 86390 1
413684 99413684 1001 86380 86390 1
413136 99413136 1001 86380 86390 1
413017 99413017 1001 86380 86390 1
413094 99413094 1001 86380 86390 1
412946 99412946 1001 86380 86390 1
412652 99412652 1001 86380 86390 1
412659 99412659 1001 86380 86390 1
413960 99413960 1001 86380 86390 1
415073 99415073 1001 86380 86390 1
415090 99415090 1001 86380 86390 1
414748 99414748 1001 86380 86390 1
414234 99414234 1001 86380 86390 1
414312 99414312 1001 86380 86390 1
415443 99415443 1001 86380 86390 1
415525 99415525 1001 86380 86390 1
415511 99415511 1001 86380 86390 1
415628 99415628 1001 86380 86390 1
415618 99415618 1001 86380 86390 1
416715 99416715 1001 86380 86390 1
416897 99416897 1001 86380 86390 1
416492 99416492 1001 86380 86390 1
416546 99416546 1001 86380 86390 1
416472 99416472 1001 86380 86390 1
416032 99416032 1001 86380 86390 1
415839 99415839 1001 86380 86390 1
416047 99416047 1001 86380 86390 1
417027 99417027 1001 86380 86390 1
417289 99417289 1001 86380 86390 1
417321 99417321 1001 86380 86390 1
417085 99417085 1001 86380 86390 1
417228 99417228 1001 86380 86390 1
417517 99417517 1001 86380 86390 1
418703 99418703 1001 86380 86390 1
418603 99418603 1001 86380 86390 1
418721 99418721 1001 86380 86390 1
418350 99418350 1001 86380 86390 1
418122 99418122 1001 86380 86390 1
417711 99417711 1001 86380 86390 1
417861 99417861 1001 86380 86390 1
417627 99417627 1001 86380 86390 1
419006 99419006 1001 86380 86390 1
419085 99419085 1001 86380 86390 1
419148 99419148 1001 86380 86390 1
418971 99418971 1001 86380 86390 1
419154 99419154 1001 86380 86390 1
420330 99420330 1001 86380 86390 1
420061 99420061 1001 86380 86390 1
420422 99420422 1001 86380 86390 1
419939 99419939 1001 86380 86390 1
419852 99419852 1001 86380 86390 1
419676 99419676 1001 86380 86390 1
419214 99419214 1001 86380 86390 1
419524 99419524 1001 86380 86390 1
419507 99419507 1001 86380 86390 1
420820 99420820 1001 86380 86390 1
420452 99420452 1001 86380 86390 1
420502 99420502 1001 86380 86390 1
420481 99420481 1001 86380 86390 1
420558 99420558 1001 86380 86390 1
421866 99421866 1001 86380 86390 1
422004 99422004 1001 86380 86390 1
421892 99421892 1001 86380 86390 1
422018 99422018 1001 86380 86390 1
421458 99421458 1001 86380 86390 1
421647 99421647 1001 86380 86390 1
421285 99421285 1001 86380 86390 1
421291 99421291 1001 86380 86390 1
421148 99421148 1001 86380 86390 1
420879 99420879 1001 86380 86390 1
421034 99421034 1001 86380 86390 1
422247 99422247 1001 86380 86390 1
422169 99422169 1001 86380 86390 1
423489 99423489 1001 86380 86390 1
423731 99423731 1001 86380 86390 1
422952 99422952 1001 86380 86390 1
423188 99423188 1001 86380 86390 1
422736 99422736 1001 86380 86390 1
422648 99422648 1001 86380 86390 1
422592 99422592 1001 86380 86390 1
423848 99423848 1001 86380 86390 1
423777 99423777 1001 86380 86390 1
423978 99423978 1001 86380 86390 1
424087 99424087 1001 86380 86390 1
424907 99424907 1001 86380 86390 1
424433 99424433 1001 86380 86390 1
424247 99424247 1001 86380 86390 1
424273 99424273 1001 86380 86390 1
424361 99424361 1001 86380 86390 1
425490 99425490 1001 86380 86390 1
427039 99427039 1001 86380 86390 1
426993 99426993 1001 86380 86390 1
426738 99426738 1001 86380 86390 1
426960 99426960 1001 86380 86390 1
426998 99426998 1001 86380 86390 1
426395 99426395 1001 86380 86390 1
426666 99426666 1001 86380 86390 1
426278 99426278 1001 86380 86390 1
426498 99426498 1001 86380 86390 1
426112 99426112 1001 86380 86390 1
427236 99427236 1001 86380 86390 1
427510 99427510 1001 86380 86390 1
427202 99427202 1001 86380 86390 1
427402 99427402 1001 86380 86390 1
427251 99427251 1001 86380 86390 1
427361 99427361 1001 86380 86390 1
428550 99428550 1001 86380 86390 1
428361 99428361 1001 86380 86390 1
428605 99428605 1001 86380 86390 1
427648 99427648 1001 86380 86390 1
427689 99427689 1001 86380 86390 1
427829 99427829 1001 86380 86390 1
427606 99427606 1001 86380 86390 1
427848 99427848 1001 86380 86390 1
429124 99429124 1001 86380 86390 1
429156 99429156 1001 86380 86390 1
428970 99428970 1001 86380 86390 1
430246 99430246 1001 86380 86390 1
429764 99429764 1001 86380 86390 1
429701 99429701 1001 86380 86390 1
429530 99429530 1001 86380 86390 1
429561 99429561 1001 86380 86390 1
430422 99430422 1001 86380 86390 1
430483 99430483 1001 86380 86390 1
430780 99430780 1001 86380 86390 1
431996 99431996 1001 86380 86390 1
432027 99432027 1001 86380 86390 1
431684 99431684 1001 86380 86390 1
431811 99431811 1001 86380 86390 1
431311 99431311 1001 86380 86390 1
431450 99431450 1001 86380 86390 1
430855 99430855 1001 86380 86390 1
431088 99431088 1001 86380 86390 1
432436 99432436 1001 86380 86390 1
432308 99432308 1001 86380 86390 1
433721 99433721 1001 86380 86390 1
433726 99433726 1001 86380 86390 1
433107 99433107 1001 86380 86390 1
433127 99433127 1001 86380 86390 1
432751 99432751 1001 86380 86390 1
432700 99432700 1001 86380 86390 1
432834 99432834 1001 86380 86390 1
432861 99432861 1001 86380 86390 1
432871 99432871 1001 86380 86390 1
432574 99432574 1001 86380 86390 1
432603 99432603 1001 86380 86390 1
433806 99433806 1001 86380 86390 1
435367 99435367 1001 86380 86390 1
435382 99435382 1001 86380 86390 1
434829 99434829 1001 86380 86390 1
434630 99434630 1001 86380 86390 1
434833 99434833 1001 86380 86390 1
434989 99434989 1001 86380 86390 1
434364 99434364 1001 86380 86390 1
434251 99434251 1001 86380 86390 1
434311 99434311 1001 86380 86390 1
435597 99435597 1001 86380 86390 1
435867 99435867 1001 86380 86390 1
435713 99435713 1001 86380 86390 1
435504 99435504 1001 86380 86390 1
436786 99436786 1001 86380 86390 1
436899 99436899 1001 86380 86390 1
436568 99436568 1001 86380 86390 1
436522 99436522 1001 86380 86390 1
436674 99436674 1001 86380 86390 1
436434 99436434 1001 86380 86390 1
436656 99436656 1001 86380 86390 1
436097 99436097 1001 86380 86390 1
436291 99436291 1001 86380 86390 1
436077 99436077 1001 86380 86390 1
436078 99436078 1001 86380 86390 1
300076 99300076 1001 86380 86390 1
437362 99437362 1001 86380 86390 1
437179 99437179 1001 86380 86390 1
300697 99300697 1001 86380 86390 1
300552 99300552 1001 86380 86390 1
300384 99300384 1001 86380 86390 1
300507 99300507 1001 86380 86390 1
300160 99300160 1001 86380 86390 1
300199 99300199 1001 86380 86390 1
300226 99300226 1001 86380 86390 1
300214 99300214 1001 86380 86390 1
300163 99300163 1001 86380 86390 1
300271 99300271 1001 86380 86390 1
300931 99300931 1001 86380 86390 1
301391 99301391 1001 86380 86390 1
301324 99301324 1001 86380 86390 1
301038 99301038 1001 86380 86390 1
301109 99301109 1001 86380 86390 1
300980 99300980 1001 86380 86390 1
301607 99301607 1001 86380 86390 1
301712 99301712 1001 86380 86390 1
301706 99301706 1001 86380 86390 1
302291 99302291 1001 86380 86390 1
302238 99302238 1001 86380 86390 1
302050 99302050 1001 86380 86390 1
302068 99302068 1001 86380 86390 1
301813 99301813 1001 86380 86390 1
301904 99301904 1001 86380 86390 1
301777 99301777 1001 86380 86390 1
301921 99301921 1001 86380 86390 1
301962 99301962 1001 86380 86390 1
301939 99301939 1001 86380 86390 1
302412 99302412 1001 86380 86390 1
303031 99303031 1001 86380 86390 1
303097 99303097 1001 86380 86390 1
303138 99303138 1001 86380 86390 1
303190 99303190 1001 86380 86390 1
303035 99303035 1001 86380 86390 1
302962 99302962 1001 86380 86390 1
302860 99302860 1001 86380 86390 1
302850 99302850 1001 86380 86390 1
302930 99302930 1001 86380 86390 1
302972 99302972 1001 86380 86390 1
302629 99302629 1001 86380 86390 1
303281 99303281 1001 86380 86390 1
303259 99303259 1001 86380 86390 1
303358 99303358 1001 86380 86390 1
303982 99303982 1001 86380 86390 1
303893 99303893 1001 86380 86390 1
303908 99303908 1001 86380 86390 1
303973 99303973 1001 86380 86390 1
303976 99303976 1001 86380 86390 1
303875 99303875 1001 86380 86390 1
304025 99304025 1001 86380 86390 1
303954 99303954 1001 86380 86390 1
303686 99303686 1001 86380 86390 1
303635 99303635 1001 86380 86390 1
303543 99303543 1001 86380 86390 1
303613 99303613 1001 86380 86390 1
303472 99303472 1001 86380 86390 1
303433 99303433 1001 86380 86390 1
303514 99303514 1001 86380 86390 1
304771 99304771 1001 86380 86390 1
304752 99304752 1001 86380 86390 1
304553 99304553 1001 86380 86390 1
304536 99304536 1001 86380 86390 1
304303 99304303 1001 86380 86390 1
304361 99304361 1001 86380 86390 1
304284 99304284 1001 86380 86390 1
305025 99305025 1001 86380 86390 1
304968 99304968 1001 86380 86390 1
305059 99305059 1001 86380 86390 1
305034 99305034 1001 86380 86390 1
304918 99304918 1001 86380 86390 1
305048 99305048 1001 86380 86390 1
305543 99305543 1001 86380 86390 1
305674 99305674 1001 86380 86390 1
305491 99305491 1001 86380 86390 1
305555 99305555 1001 86380 86390 1
305276 99305276 1001 86380 86390 1
305472 99305472 1001 86380 86390 1
305319 99305319 1001 86380 86390 1
305157 99305157 1001 86380 86390 1
305068 99305068 1001 86380 86390 1
305149 99305149 1001 86380 86390 1
305265 99305265 1001 86380 86390 1
500116 99500116 1001 86380 86390 1
500130 99500130 1001 86380 86390 1
500034 99500034 1001 86380 86390 1
500726 99500726 1001 86380 86390 1
500666 99500666 1001 86380 86390 1
500466 99500466 1001 86380 86390 1
500322 99500322 1001 86380 86390 1
500258 99500258 1001 86380 86390 1
501005 99501005 1001 86380 86390 1
500839 99500839 1001 86380 86390 1
500886 99500886 1001 86380 86390 1
501532 99501532 1001 86380 86390 1
501481 99501481 1001 86380 86390 1
501272 99501272 1001 86380 86390 1
501050 99501050 1001 86380 86390 1
501757 99501757 1001 86380 86390 1
501771 99501771 1001 86380 86390 1
501800 99501800 1001 86380 86390 1
501815 99501815 1001 86380 86390 1
502294 99502294 1001 86380 86390 1
502386 99502386 1001 86380 86390 1
502349 99502349 1001 86380 86390 1
502236 99502236 1001 86380 86390 1
501928 99501928 1001 86380 86390 1
502669 99502669 1001 86380 86390 1
502646 99502646 1001 86380 86390 1
502505 99502505 1001 86380 86390 1
502615 99502615 1001 86380 86390 1
503221 99503221 1001 86380 86390 1
503222 99503222 1001 86380 86390 1
503225 99503225 1001 86380 86390 1
502995 99502995 1001 86380 86390 1
503008 99503008 1001 86380 86390 1
503038 99503038 1001 86380 86390 1
503026 99503026 1001 86380 86390 1
502887 99502887 1001 86380 86390 1
502915 99502915 1001 86380 86390 1
502855 99502855 1001 86380 86390 1
503422 99503422 1001 86380 86390 1
503488 99503488 1001 86380 86390 1
504017 99504017 1001 86380 86390 1
503968 99503968 1001 86380 86390 1
504000 99504000 1001 86380 86390 1
503577 99503577 1001 86380 86390 1
504244 99504244 1001 86380 86390 1
504131 99504131 1001 86380 86390 1
504897 99504897 1001 86380 86390 1
504920 99504920 1001 86380 86390 1
504823 99504823 1001 86380 86390 1
504814 99504814 1001 86380 86390 1
504535 99504535 1001 86380 86390 1
504717 99504717 1001 86380 86390 1
504656 99504656 1001 86380 86390 1
504403 99504403 1001 86380 86390 1
504417 99504417 1001 86380 86390 1
504396 99504396 1001 86380 86390 1
504514 99504514 1001 86380 86390 1
505021 99505021 1001 86380 86390 1
505022 99505022 1001 86380 86390 1
504946 99504946 1001 86380 86390 1
505115 99505115 1001 86380 86390 1
505052 99505052 1001 86380 86390 1
504976 99504976 1001 86380 86390 1
505719 99505719 1001 86380 86390 1
505681 99505681 1001 86380 86390 1
505714 99505714 1001 86380 86390 1
505727 99505727 1001 86380 86390 1
505678 99505678 1001 86380 86390 1
505763 99505763 1001 86380 86390 1
505692 99505692 1001 86380 86390 1
505428 99505428 1001 86380 86390 1
505549 99505549 1001 86380 86390 1
505537 99505537 1001 86380 86390 1
505311 99505311 1001 86380 86390 1
505772 99505772 1001 86380 86390 1
505955 99505955 1001 86380 86390 1
505852 99505852 1001 86380 86390 1
505933 99505933 1001 86380 86390 1
506488 99506488 1001 86380 86390 1
506476 99506476 1001 86380 86390 1
506589 99506589 1001 86380 86390 1
506290 99506290 1001 86380 86390 1
506317 99506317 1001 86380 86390 1
506002 99506002 1001 86380 86390 1
506101 99506101 1001 86380 86390 1
506052 99506052 1001 86380 86390 1
506684 99506684 1001 86380 86390 1
506660 99506660 1001 86380 86390 1
506704 99506704 1001 86380 86390 1
507255 99507255 1001 86380 86390 1
507294 99507294 1001 86380 86390 1
507334 99507334 1001 86380 86390 1
507227 99507227 1001 86380 86390 1
507043 99507043 1001 86380 86390 1
507186 99507186 1001 86380 86390 1
507162 99507162 1001 86380 86390 1
507502 99507502 1001 86380 86390 1
507516 99507516 1001 86380 86390 1
508070 99508070 1001 86380 86390 1
508187 99508187 1001 86380 86390 1
508017 99508017 1001 86380 86390 1
507906 99507906 1001 86380 86390 1
507922 99507922 1001 86380 86390 1
507846 99507846 1001 86380 86390 1
507666 99507666 1001 86380 86390 1
507823 99507823 1001 86380 86390 1
507776 99507776 1001 86380 86390 1
508294 99508294 1001 86380 86390 1
508348 99508348 1001 86380 86390 1
509045 99509045 1001 86380 86390 1
508975 99508975 1001 86380 86390 1
508690 99508690 1001 86380 86390 1
508781 99508781 1001 86380 86390 1
508665 99508665 1001 86380 86390 1
508809 99508809 1001 86380 86390 1
508836 99508836 1001 86380 86390 1
508799 99508799 1001 86380 86390 1
508596 99508596 1001 86380 86390 1
508627 99508627 1001 86380 86390 1
508473 99508473 1001 86380 86390 1
509169 99509169 1001 86380 86390 1
509183 99509183 1001 86380 86390 1
509185 99509185 1001 86380 86390 1
509148 99509148 1001 86380 86390 1
509685 99509685 1001 86380 86390 1
509520 99509520 1001 86380 86390 1
509585 99509585 1001 86380 86390 1
509561 99509561 1001 86380 86390 1
509320 99509320 1001 86380 86390 1
509463 99509463 1001 86380 86390 1
509426 99509426 1001 86380 86390 1
510083 99510083 1001 86380 86390 1
510072 99510072 1001 86380 86390 1
510038 99510038 1001 86380 86390 1
510090 99510090 1001 86380 86390 1
510679 99510679 1001 86380 86390 1
510530 99510530 1001 86380 86390 1
510568 99510568 1001 86380 86390 1
510675 99510675 1001 86380 86390 1
510327 99510327 1001 86380 86390 1
510486 99510486 1001 86380 86390 1
510422 99510422 1001 86380 86390 1
510318 99510318 1001 86380 86390 1
510437 99510437 1001 86380 86390 1
510374 99510374 1001 86380 86390 1
510400 99510400 1001 86380 86390 1
510364 99510364 1001 86380 86390 1
510209 99510209 1001 86380 86390 1
510184 99510184 1001 86380 86390 1
510275 99510275 1001 86380 86390 1
510227 99510227 1001 86380 86390 1
510743 99510743 1001 86380 86390 1
510852 99510852 1001 86380 86390 1
511489 99511489 1001 86380 86390 1
511208 99511208 1001 86380 86390 1
511280 99511280 1001 86380 86390 1
511307 99511307 1001 86380 86390 1
510971 99510971 1001 86380 86390 1
510966 99510966 1001 86380 86390 1
511137 99511137 1001 86380 86390 1
511575 99511575 1001 86380 86390 1
511592 99511592 1001 86380 86390 1
511683 99511683 1001 86380 86390 1
512216 99512216 1001 86380 86390 1
512372 99512372 1001 86380 86390 1
512044 99512044 1001 86380 86390 1
512110 99512110 1001 86380 86390 1
512140 99512140 1001 86380 86390 1
511877 99511877 1001 86380 86390 1
511828 99511828 1001 86380 86390 1
511893 99511893 1001 86380 86390 1
511833 99511833 1001 86380 86390 1
511758 99511758 1001 86380 86390 1
512422 99512422 1001 86380 86390 1
512435 99512435 1001 86380 86390 1
512462 99512462 1001 86380 86390 1
513079 99513079 1001 86380 86390 1
513081 99513081 1001 86380 86390 1
513007 99513007 1001 86380 86390 1
512950 99512950 1001 86380 86390 1
512715 99512715 1001 86380 86390 1
513325 99513325 1001 86380 86390 1
513380 99513380 1001 86380 86390 1
513408 99513408 1001 86380 86390 1
513957 99513957 1001 86380 86390 1
513933 99513933 1001 86380 86390 1
513959 99513959 1001 86380 86390 1
513858 99513858 1001 86380 86390 1
513874 99513874 1001 86380 86390 1
513927 99513927 1001 86380 86390 1
513814 99513814 1001 86380 86390 1
513724 99513724 1001 86380 86390 1
513763 99513763 1001 86380 86390 1
513691 99513691 1001 86380 86390 1
513614 99513614 1001 86380 86390 1
514068 99514068 1001 86380 86390 1
514185 99514185 1001 86380 86390 1
514114 99514114 1001 86380 86390 1
514715 99514715 1001 86380 86390 1
514730 99514730 1001 86380 86390 1
514823 99514823 1001 86380 86390 1
514674 99514674 1001 86380 86390 1
514499 99514499 1001 86380 86390 1
515028 99515028 1001 86380 86390 1
515609 99515609 1001 86380 86390 1
515635 99515635 1001 86380 86390 1
515625 99515625 1001 86380 86390 1
515602 99515602 1001 86380 86390 1
515675 99515675 1001 86380 86390 1
515643 99515643 1001 86380 86390 1
515401 99515401 1001 86380 86390 1
515259 99515259 1001 86380 86390 1
515094 99515094 1001 86380 86390 1
515147 99515147 1001 86380 86390 1
515810 99515810 1001 86380 86390 1
515734 99515734 1001 86380 86390 1
515760 99515760 1001 86380 86390 1
515801 99515801 1001 86380 86390 1
516508 99516508 1001 86380 86390 1
516447 99516447 1001 86380 86390 1
516478 99516478 1001 86380 86390 1
516350 99516350 1001 86380 86390 1
516466 99516466 1001 86380 86390 1
516148 99516148 1001 86380 86390 1
516220 99516220 1001 86380 86390 1
516675 99516675 1001 86380 86390 1
516590 99516590 1001 86380 86390 1
516695 99516695 1001 86380 86390 1
516568 99516568 1001 86380 86390 1
517133 99517133 1001 86380 86390 1
517171 99517171 1001 86380 86390 1
517135 99517135 1001 86380 86390 1
517314 99517314 1001 86380 86390 1
517152 99517152 1001 86380 86390 1
517071 99517071 1001 86380 86390 1
517064 99517064 1001 86380 86390 1
516871 99516871 1001 86380 86390 1
516838 99516838 1001 86380 86390 1
516738 99516738 1001 86380 86390 1
517336 99517336 1001 86380 86390 1
517339 99517339 1001 86380 86390 1
517381 99517381 1001 86380 86390 1
517498 99517498 1001 86380 86390 1
518089 99518089 1001 86380 86390 1
518103 99518103 1001 86380 86390 1
517974 99517974 1001 86380 86390 1
518092 99518092 1001 86380 86390 1
517990 99517990 1001 86380 86390 1
517774 99517774 1001 86380 86390 1
517807 99517807 1001 86380 86390 1
518314 99518314 1001 86380 86390 1
518172 99518172 1001 86380 86390 1
518342 99518342 1001 86380 86390 1
518957 99518957 1001 86380 86390 1
518969 99518969 1001 86380 86390 1
518948 99518948 1001 86380 86390 1
518783 99518783 1001 86380 86390 1
518668 99518668 1001 86380 86390 1
518747 99518747 1001 86380 86390 1
518623 99518623 1001 86380 86390 1
518636 99518636 1001 86380 86390 1
518380 99518380 1001 86380 86390 1
518370 99518370 1001 86380 86390 1
518507 99518507 1001 86380 86390 1
519106 99519106 1001 86380 86390 1
519006 99519006 1001 86380 86390 1
519060 99519060 1001 86380 86390 1
519163 99519163 1001 86380 86390 1
519741 99519741 1001 86380 86390 1
519729 99519729 1001 86380 86390 1
519569 99519569 1001 86380 86390 1
519508 99519508 1001 86380 86390 1
519547 99519547 1001 86380 86390 1
519536 99519536 1001 86380 86390 1
519235 99519235 1001 86380 86390 1
519210 99519210 1001 86380 86390 1
519204 99519204 1001 86380 86390 1
519905 99519905 1001 86380 86390 1
520004 99520004 1001 86380 86390 1
520538 99520538 1001 86380 86390 1
520438 99520438 1001 86380 86390 1
520541 99520541 1001 86380 86390 1
520626 99520626 1001 86380 86390 1
520345 99520345 1001 86380 86390 1
520347 99520347 1001 86380 86390 1
520364 99520364 1001 86380 86390 1
520276 99520276 1001 86380 86390 1
520406 99520406 1001 86380 86390 1
520077 99520077 1001 86380 86390 1
520057 99520057 1001 86380 86390 1
520689 99520689 1001 86380 86390 1
520786 99520786 1001 86380 86390 1
520735 99520735 1001 86380 86390 1
520713 99520713 1001 86380 86390 1
521300 99521300 1001 86380 86390 1
521293 99521293 1001 86380 86390 1
521183 99521183 1001 86380 86390 1
521243 99521243 1001 86380 86390 1
521206 99521206 1001 86380 86390 1
521219 99521219 1001 86380 86390 1
521182 99521182 1001 86380 86390 1
521026 99521026 1001 86380 86390 1
520952 99520952 1001 86380 86390 1
520864 99520864 1001 86380 86390 1
520947 99520947 1001 86380 86390 1
521649 99521649 1001 86380 86390 1
521637 99521637 1001 86380 86390 1
521643 99521643 1001 86380 86390 1
522209 99522209 1001 86380 86390 1
522198 99522198 1001 86380 86390 1
522239 99522239 1001 86380 86390 1
522227 99522227 1001 86380 86390 1
521892 99521892 1001 86380 86390 1
521698 99521698 1001 86380 86390 1
521854 99521854 1001 86380 86390 1
521694 99521694 1001 86380 86390 1
522480 99522480 1001 86380 86390 1
522982 99522982 1001 86380 86390 1
522749 99522749 1001 86380 86390 1
522830 99522830 1001 86380 86390 1
522843 99522843 1001 86380 86390 1
522884 99522884 1001 86380 86390 1
522550 99522550 1001 86380 86390 1
522644 99522644 1001 86380 86390 1
522697 99522697 1001 86380 86390 1
522519 99522519 1001 86380 86390 1
522573 99522573 1001 86380 86390 1
523277 99523277 1001 86380 86390 1
523240 99523240 1001 86380 86390 1
523270 99523270 1001 86380 86390 1
523845 99523845 1001 86380 86390 1
523781 99523781 1001 86380 86390 1
523730 99523730 1001 86380 86390 1
523553 99523553 1001 86380 86390 1
523363 99523363 1001 86380 86390 1
523353 99523353 1001 86380 86390 1
524119 99524119 1001 86380 86390 1
523966 99523966 1001 86380 86390 1
524699 99524699 1001 86380 86390 1
524729 99524729 1001 86380 86390 1
524613 99524613 1001 86380 86390 1
524552 99524552 1001 86380 86390 1
524543 99524543 1001 86380 86390 1
524545 99524545 1001 86380 86390 1
524954 99524954 1001 86380 86390 1
524787 99524787 1001 86380 86390 1
525350 99525350 1001 86380 86390 1
525299 99525299 1001 86380 86390 1
525029 99525029 1001 86380 86390 1
524991 99524991 1001 86380 86390 1
525153 99525153 1001 86380 86390 1
525025 99525025 1001 86380 86390 1
525792 99525792 1001 86380 86390 1
525680 99525680 1001 86380 86390 1
525719 99525719 1001 86380 86390 1
525772 99525772 1001 86380 86390 1
525695 99525695 1001 86380 86390 1
526270 99526270 1001 86380 86390 1
526395 99526395 1001 86380 86390 1
526273 99526273 1001 86380 86390 1
526022 99526022 1001 86380 86390 1
526009 99526009 1001 86380 86390 1
525859 99525859 1001 86380 86390 1
525940 99525940 1001 86380 86390 1
525810 99525810 1001 86380 86390 1
526006 99526006 1001 86380 86390 1
526579 99526579 1001 86380 86390 1
526477 99526477 1001 86380 86390 1
527227 99527227 1001 86380 86390 1
527006 99527006 1001 86380 86390 1
527032 99527032 1001 86380 86390 1
526879 99526879 1001 86380 86390 1
526921 99526921 1001 86380 86390 1
526989 99526989 1001 86380 86390 1
526791 99526791 1001 86380 86390 1
526833 99526833 1001 86380 86390 1
527338 99527338 1001 86380 86390 1
527369 99527369 1001 86380 86390 1
527307 99527307 1001 86380 86390 1
528000 99528000 1001 86380 86390 1
527804 99527804 1001 86380 86390 1
527807 99527807 1001 86380 86390 1
527864 99527864 1001 86380 86390 1
527547 99527547 1001 86380 86390 1
527647 99527647 1001 86380 86390 1
528144 99528144 1001 86380 86390 1
528261 99528261 1001 86380 86390 1
528249 99528249 1001 86380 86390 1
528199 99528199 1001 86380 86390 1
528123 99528123 1001 86380 86390 1
528265 99528265 1001 86380 86390 1
528792 99528792 1001 86380 86390 1
528651 99528651 1001 86380 86390 1
528614 99528614 1001 86380 86390 1
528423 99528423 1001 86380 86390 1
528282 99528282 1001 86380 86390 1
528309 99528309 1001 86380 86390 1
528403 99528403 1001 86380 86390 1
528340 99528340 1001 86380 86390 1
528393 99528393 1001 86380 86390 1
528697 99528697 1001 86380 86390 1
528959 99528959 1001 86380 86390 1
529090 99529090 1001 86380 86390 1
529697 99529697 1001 86380 86390 1
529551 99529551 1001 86380 86390 1
529617 99529617 1001 86380 86390 1
529718 99529718 1001 86380 86390 1
529505 99529505 1001 86380 86390 1
529415 99529415 1001 86380 86390 1
529149 99529149 1001 86380 86390 1
529291 99529291 1001 86380 86390 1
529259 99529259 1001 86380 86390 1
529870 99529870 1001 86380 86390 1
530538 99530538 1001 86380 86390 1
530460 99530460 1001 86380 86390 1
530293 99530293 1001 86380 86390 1
530062 99530062 1001 86380 86390 1
530131 99530131 1001 86380 86390 1
530018 99530018 1001 86380 86390 1
530686 99530686 1001 86380 86390 1
530665 99530665 1001 86380 86390 1
531290 99531290 1001 86380 86390 1
531009 99531009 1001 86380 86390 1
530973 99530973 1001 86380 86390 1
531129 99531129 1001 86380 86390 1
531092 99531092 1001 86380 86390 1
530847 99530847 1001 86380 86390 1
531429 99531429 1001 86380 86390 1
531481 99531481 1001 86380 86390 1
531485 99531485 1001 86380 86390 1
531551 99531551 1001 86380 86390 1
531568 99531568 1001 86380 86390 1
531492 99531492 1001 86380 86390 1
532016 99532016 1001 86380 86390 1
532101 99532101 1001 86380 86390 1
531945 99531945 1001 86380 86390 1
531638 99531638 1001 86380 86390 1
531629 99531629 1001 86380 86390 1
532280 99532280 1001 86380 86390 1
531585 99531585 1001 86380 86390 1
532207 99532207 1001 86380 86390 1
532261 99532261 1001 86380 86390 1
532276 99532276 1001 86380 86390 1
532395 99532395 1001 86380 86390 1
532660 99532660 1001 86380 86390 1
532648 99532648 1001 86380 86390 1
532622 99532622 1001 86380 86390 1
532532 99532532 1001 86380 86390 1
532562 99532562 1001 86380 86390 1
532538 99532538 1001 86380 86390 1
533068 99533068 1001 86380 86390 1
533175 99533175 1001 86380 86390 1
533168 99533168 1001 86380 86390 1
533091 99533091 1001 86380 86390 1
533130 99533130 1001 86380 86390 1
533666 99533666 1001 86380 86390 1
533782 99533782 1001 86380 86390 1
533744 99533744 1001 86380 86390 1
533636 99533636 1001 86380 86390 1
533481 99533481 1001 86380 86390 1
533482 99533482 1001 86380 86390 1
533263 99533263 1001 86380 86390 1
533302 99533302 1001 86380 86390 1
533383 99533383 1001 86380 86390 1
533348 99533348 1001 86380 86390 1
533336 99533336 1001 86380 86390 1
533391 99533391 1001 86380 86390 1
533878 99533878 1001 86380 86390 1
533944 99533944 1001 86380 86390 1
534650 99534650 1001 86380 86390 1
534652 99534652 1001 86380 86390 1
534601 99534601 1001 86380 86390 1
534524 99534524 1001 86380 86390 1
534527 99534527 1001 86380 86390 1
534606 99534606 1001 86380 86390 1
534465 99534465 1001 86380 86390 1
534336 99534336 1001 86380 86390 1
534335 99534335 1001 86380 86390 1
534076 99534076 1001 86380 86390 1
534096 99534096 1001 86380 86390 1
534225 99534225 1001 86380 86390 1
534137 99534137 1001 86380 86390 1
534267 99534267 1001 86380 86390 1
534099 99534099 1001 86380 86390 1
534191 99534191 1001 86380 86390 1
534788 99534788 1001 86380 86390 1
534845 99534845 1001 86380 86390 1
534809 99534809 1001 86380 86390 1
535464 99535464 1001 86380 86390 1
535363 99535363 1001 86380 86390 1
535457 99535457 1001 86380 86390 1
535380 99535380 1001 86380 86390 1
535128 99535128 1001 86380 86390 1
535170 99535170 1001 86380 86390 1
535235 99535235 1001 86380 86390 1
535133 99535133 1001 86380 86390 1
535213 99535213 1001 86380 86390 1
535060 99535060 1001 86380 86390 1
534913 99534913 1001 86380 86390 1
535539 99535539 1001 86380 86390 1
535567 99535567 1001 86380 86390 1
535659 99535659 1001 86380 86390 1
535582 99535582 1001 86380 86390 1
536290 99536290 1001 86380 86390 1
536256 99536256 1001 86380 86390 1
536231 99536231 1001 86380 86390 1
536014 99536014 1001 86380 86390 1
535977 99535977 1001 86380 86390 1
535987 99535987 1001 86380 86390 1
535795 99535795 1001 86380 86390 1
535860 99535860 1001 86380 86390 1
535835 99535835 1001 86380 86390 1
535901 99535901 1001 86380 86390 1
535877 99535877 1001 86380 86390 1
536337 99536337 1001 86380 86390 1
536369 99536369 1001 86380 86390 1
536423 99536423 1001 86380 86390 1
537129 99537129 1001 86380 86390 1
537036 99537036 1001 86380 86390 1
537154 99537154 1001 86380 86390 1
536798 99536798 1001 86380 86390 1
536658 99536658 1001 86380 86390 1
536603 99536603 1001 86380 86390 1
536553 99536553 1001 86380 86390 1
537277 99537277 1001 86380 86390 1
537164 99537164 1001 86380 86390 1
537257 99537257 1001 86380 86390 1
537247 99537247 1001 86380 86390 1
537262 99537262 1001 86380 86390 1
537876 99537876 1001 86380 86390 1
537973 99537973 1001 86380 86390 1
537832 99537832 1001 86380 86390 1
537668 99537668 1001 86380 86390 1
537631 99537631 1001 86380 86390 1
537674 99537674 1001 86380 86390 1
537597 99537597 1001 86380 86390 1
537612 99537612 1001 86380 86390 1
537780 99537780 1001 86380 86390 1
537445 99537445 1001 86380 86390 1
537563 99537563 1001 86380 86390 1
537413 99537413 1001 86380 86390 1
537519 99537519 1001 86380 86390 1
537457 99537457 1001 86380 86390 1
538739 99538739 1001 86380 86390 1
538810 99538810 1001 86380 86390 1
538560 99538560 1001 86380 86390 1
538847 99538847 1001 86380 86390 1
538976 99538976 1001 86380 86390 1
539004 99539004 1001 86380 86390 1
539539 99539539 1001 86380 86390 1
539363 99539363 1001 86380 86390 1
539049 99539049 1001 86380 86390 1
539755 99539755 1001 86380 86390 1
540277 99540277 1001 86380 86390 1
540395 99540395 1001 86380 86390 1
540388 99540388 1001 86380 86390 1
540427 99540427 1001 86380 86390 1
540094 99540094 1001 86380 86390 1
540002 99540002 1001 86380 86390 1
539932 99539932 1001 86380 86390 1
540648 99540648 1001 86380 86390 1
540514 99540514 1001 86380 86390 1
540907 99540907 1001 86380 86390 1
540887 99540887 1001 86380 86390 1
541017 99541017 1001 86380 86390 1
540995 99540995 1001 86380 86390 1
540755 99540755 1001 86380 86390 1
540757 99540757 1001 86380 86390 1
540783 99540783 1001 86380 86390 1
542082 99542082 1001 86380 86390 1
542004 99542004 1001 86380 86390 1
542119 99542119 1001 86380 86390 1
542044 99542044 1001 86380 86390 1
541986 99541986 1001 86380 86390 1
541876 99541876 1001 86380 86390 1
541787 99541787 1001 86380 86390 1
541854 99541854 1001 86380 86390 1
541764 99541764 1001 86380 86390 1
541757 99541757 1001 86380 86390 1
542183 99542183 1001 86380 86390 1
542881 99542881 1001 86380 86390 1
542942 99542942 1001 86380 86390 1
542788 99542788 1001 86380 86390 1
542727 99542727 1001 86380 86390 1
542658 99542658 1001 86380 86390 1
542621 99542621 1001 86380 86390 1
542511 99542511 1001 86380 86390 1
542955 99542955 1001 86380 86390 1
543010 99543010 1001 86380 86390 1
543036 99543036 1001 86380 86390 1
543076 99543076 1001 86380 86390 1
543054 99543054 1001 86380 86390 1
543770 99543770 1001 86380 86390 1
543687 99543687 1001 86380 86390 1
543584 99543584 1001 86380 86390 1
543763 99543763 1001 86380 86390 1
543589 99543589 1001 86380 86390 1
543495 99543495 1001 86380 86390 1
543458 99543458 1001 86380 86390 1
543194 99543194 1001 86380 86390 1
543249 99543249 1001 86380 86390 1
543212 99543212 1001 86380 86390 1
543898 99543898 1001 86380 86390 1
543787 99543787 1001 86380 86390 1
543815 99543815 1001 86380 86390 1
543776 99543776 1001 86380 86390 1
543922 99543922 1001 86380 86390 1
544456 99544456 1001 86380 86390 1
544483 99544483 1001 86380 86390 1
544435 99544435 1001 86380 86390 1
544452 99544452 1001 86380 86390 1
544491 99544491 1001 86380 86390 1
544440 99544440 1001 86380 86390 1
544454 99544454 1001 86380 86390 1
544223 99544223 1001 86380 86390 1
544224 99544224 1001 86380 86390 1
544238 99544238 1001 86380 86390 1
544112 99544112 1001 86380 86390 1
544074 99544074 1001 86380 86390 1
543983 99543983 1001 86380 86390 1
543996 99543996 1001 86380 86390 1
412522 686 1001 9720 13677 1
417504 732 1001 26220 27237 1
428829 638 1001 21060 29217 1
436874 595 1001 73980 74397 1
522621 1068 1001 68167 68466 1
517011 1064 1001 32259 32558 1
542397 1127 1002 37264 41373 1
400213 99400213 1001 86380 86390 1
400258 99400258 1001 86380 86390 1
400729 99400729 1001 86380 86390 1
400745 99400745 1001 86380 86390 1
400776 99400776 1001 86380 86390 1
400921 99400921 1001 86380 86390 1
400954 99400954 1001 86380 86390 1
400987 99400987 1001 86380 86390 1
401062 99401062 1001 86380 86390 1
401123 99401123 1001 86380 86390 1
401132 99401132 1001 86380 86390 1
401255 99401255 1001 86380 86390 1
401510 99401510 1001 86380 86390 1
401677 99401677 1001 86380 86390 1
402232 99402232 1001 86380 86390 1
402447 99402447 1001 86380 86390 1
402512 99402512 1001 86380 86390 1
402572 99402572 1001 86380 86390 1
402489 99402489 1001 86380 86390 1
402815 99402815 1001 86380 86390 1
403288 99403288 1001 86380 86390 1
403524 99403524 1001 86380 86390 1
403505 99403505 1001 86380 86390 1
403460 99403460 1001 86380 86390 1
403490 99403490 1001 86380 86390 1
403636 99403636 1001 86380 86390 1
403886 99403886 1001 86380 86390 1
403837 99403837 1001 86380 86390 1
403907 99403907 1001 86380 86390 1
403842 99403842 1001 86380 86390 1
404037 99404037 1001 86380 86390 1
403967 99403967 1001 86380 86390 1
404187 99404187 1001 86380 86390 1
404249 99404249 1001 86380 86390 1
404394 99404394 1001 86380 86390 1
404549 99404549 1001 86380 86390 1
404779 99404779 1001 86380 86390 1
404742 99404742 1001 86380 86390 1
404875 99404875 1001 86380 86390 1
405095 99405095 1001 86380 86390 1
405401 99405401 1001 86380 86390 1
405415 99405415 1001 86380 86390 1
405494 99405494 1001 86380 86390 1
406051 99406051 1001 86380 86390 1
406492 99406492 1001 86380 86390 1
406469 99406469 1001 86380 86390 1
406530 99406530 1001 86380 86390 1
406895 99406895 1001 86380 86390 1
406853 99406853 1001 86380 86390 1
407186 99407186 1001 86380 86390 1
407428 99407428 1001 86380 86390 1
407570 99407570 1001 86380 86390 1
407679 99407679 1001 86380 86390 1
407725 99407725 1001 86380 86390 1
407876 99407876 1001 86380 86390 1
407830 99407830 1001 86380 86390 1
408119 99408119 1001 86380 86390 1
408125 99408125 1001 86380 86390 1
408097 99408097 1001 86380 86390 1
408294 99408294 1001 86380 86390 1
408276 99408276 1001 86380 86390 1
408551 99408551 1001 86380 86390 1
408593 99408593 1001 86380 86390 1
408616 99408616 1001 86380 86390 1
408877 99408877 1001 86380 86390 1
409202 99409202 1001 86380 86390 1
409221 99409221 1001 86380 86390 1
409335 99409335 1001 86380 86390 1
409478 99409478 1001 86380 86390 1
409560 99409560 1001 86380 86390 1
409838 99409838 1001 86380 86390 1
410073 99410073 1001 86380 86390 1
410227 99410227 1001 86380 86390 1
410294 99410294 1001 86380 86390 1
410244 99410244 1001 86380 86390 1
410525 99410525 1001 86380 86390 1
410554 99410554 1001 86380 86390 1
410868 99410868 1001 86380 86390 1
411405 99411405 1001 86380 86390 1
411334 99411334 1001 86380 86390 1
411871 99411871 1001 86380 86390 1
411925 99411925 1001 86380 86390 1
412088 99412088 1001 86380 86390 1
412043 99412043 1001 86380 86390 1
412178 99412178 1001 86380 86390 1
412267 99412267 1001 86380 86390 1
412252 99412252 1001 86380 86390 1
412274 99412274 1001 86380 86390 1
412213 99412213 1001 86380 86390 1
412369 99412369 1001 86380 86390 1
412402 99412402 1001 86380 86390 1
413652 99413652 1001 86380 86390 1
413307 99413307 1001 86380 86390 1
412907 99412907 1001 86380 86390 1
413146 99413146 1001 86380 86390 1
413129 99413129 1001 86380 86390 1
412928 99412928 1001 86380 86390 1
413235 99413235 1001 86380 86390 1
412851 99412851 1001 86380 86390 1
412827 99412827 1001 86380 86390 1
412486 99412486 1001 86380 86390 1
412680 99412680 1001 86380 86390 1
412761 99412761 1001 86380 86390 1
413806 99413806 1001 86380 86390 1
413932 99413932 1001 86380 86390 1
415115 99415115 1001 86380 86390 1
415118 99415118 1001 86380 86390 1
415273 99415273 1001 86380 86390 1
415294 99415294 1001 86380 86390 1
414451 99414451 1001 86380 86390 1
414166 99414166 1001 86380 86390 1
414171 99414171 1001 86380 86390 1
414498 99414498 1001 86380 86390 1
415533 99415533 1001 86380 86390 1
415509 99415509 1001 86380 86390 1
415455 99415455 1001 86380 86390 1
415690 99415690 1001 86380 86390 1
415714 99415714 1001 86380 86390 1
415519 99415519 1001 86380 86390 1
416849 99416849 1001 86380 86390 1
416850 99416850 1001 86380 86390 1
416923 99416923 1001 86380 86390 1
416256 99416256 1001 86380 86390 1
416293 99416293 1001 86380 86390 1
416531 99416531 1001 86380 86390 1
416389 99416389 1001 86380 86390 1
416306 99416306 1001 86380 86390 1
416535 99416535 1001 86380 86390 1
416310 99416310 1001 86380 86390 1
416154 99416154 1001 86380 86390 1
416278 99416278 1001 86380 86390 1
415882 99415882 1001 86380 86390 1
415724 99415724 1001 86380 86390 1
415943 99415943 1001 86380 86390 1
416003 99416003 1001 86380 86390 1
417376 99417376 1001 86380 86390 1
417261 99417261 1001 86380 86390 1
417385 99417385 1001 86380 86390 1
417155 99417155 1001 86380 86390 1
417445 99417445 1001 86380 86390 1
418436 99418436 1001 86380 86390 1
418638 99418638 1001 86380 86390 1
418611 99418611 1001 86380 86390 1
418773 99418773 1001 86380 86390 1
418333 99418333 1001 86380 86390 1
418087 99418087 1001 86380 86390 1
417753 99417753 1001 86380 86390 1
417948 99417948 1001 86380 86390 1
419021 99419021 1001 86380 86390 1
418821 99418821 1001 86380 86390 1
418911 99418911 1001 86380 86390 1
419167 99419167 1001 86380 86390 1
418839 99418839 1001 86380 86390 1
420352 99420352 1001 86380 86390 1
419826 99419826 1001 86380 86390 1
420038 99420038 1001 86380 86390 1
420042 99420042 1001 86380 86390 1
420049 99420049 1001 86380 86390 1
419838 99419838 1001 86380 86390 1
420053 99420053 1001 86380 86390 1
419451 99419451 1001 86380 86390 1
419576 99419576 1001 86380 86390 1
419500 99419500 1001 86380 86390 1
419535 99419535 1001 86380 86390 1
420676 99420676 1001 86380 86390 1
420827 99420827 1001 86380 86390 1
420671 99420671 1001 86380 86390 1
421692 99421692 1001 86380 86390 1
421693 99421693 1001 86380 86390 1
421401 99421401 1001 86380 86390 1
421550 99421550 1001 86380 86390 1
421288 99421288 1001 86380 86390 1
420894 99420894 1001 86380 86390 1
420905 99420905 1001 86380 86390 1
421200 99421200 1001 86380 86390 1
421139 99421139 1001 86380 86390 1
420884 99420884 1001 86380 86390 1
421010 99421010 1001 86380 86390 1
422222 99422222 1001 86380 86390 1
422338 99422338 1001 86380 86390 1
422491 99422491 1001 86380 86390 1
422452 99422452 1001 86380 86390 1
422214 99422214 1001 86380 86390 1
423584 99423584 1001 86380 86390 1
423455 99423455 1001 86380 86390 1
423264 99423264 1001 86380 86390 1
422889 99422889 1001 86380 86390 1
422843 99422843 1001 86380 86390 1
422590 99422590 1001 86380 86390 1
423942 99423942 1001 86380 86390 1
423795 99423795 1001 86380 86390 1
423918 99423918 1001 86380 86390 1
424070 99424070 1001 86380 86390 1
424099 99424099 1001 86380 86390 1
423949 99423949 1001 86380 86390 1
423876 99423876 1001 86380 86390 1
425257 99425257 1001 86380 86390 1
425342 99425342 1001 86380 86390 1
425242 99425242 1001 86380 86390 1
425122 99425122 1001 86380 86390 1
424978 99424978 1001 86380 86390 1
424825 99424825 1001 86380 86390 1
424763 99424763 1001 86380 86390 1
424828 99424828 1001 86380 86390 1
424837 99424837 1001 86380 86390 1
424657 99424657 1001 86380 86390 1
424535 99424535 1001 86380 86390 1
425752 99425752 1001 86380 86390 1
425451 99425451 1001 86380 86390 1
425679 99425679 1001 86380 86390 1
427066 99427066 1001 86380 86390 1
427068 99427068 1001 86380 86390 1
426393 99426393 1001 86380 86390 1
426292 99426292 1001 86380 86390 1
426668 99426668 1001 86380 86390 1
426484 99426484 1001 86380 86390 1
426335 99426335 1001 86380 86390 1
426541 99426541 1001 86380 86390 1
427268 99427268 1001 86380 86390 1
427130 99427130 1001 86380 86390 1
427526 99427526 1001 86380 86390 1
428669 99428669 1001 86380 86390 1
428440 99428440 1001 86380 86390 1
428609 99428609 1001 86380 86390 1
428703 99428703 1001 86380 86390 1
428375 99428375 1001 86380 86390 1
428416 99428416 1001 86380 86390 1
428465 99428465 1001 86380 86390 1
428256 99428256 1001 86380 86390 1
428235 99428235 1001 86380 86390 1
428238 99428238 1001 86380 86390 1
428130 99428130 1001 86380 86390 1
428133 99428133 1001 86380 86390 1
428314 99428314 1001 86380 86390 1
427674 99427674 1001 86380 86390 1
427887 99427887 1001 86380 86390 1
427911 99427911 1001 86380 86390 1
427550 99427550 1001 86380 86390 1
427572 99427572 1001 86380 86390 1
427647 99427647 1001 86380 86390 1
427919 99427919 1001 86380 86390 1
428770 99428770 1001 86380 86390 1
429136 99429136 1001 86380 86390 1
430044 99430044 1001 86380 86390 1
429595 99429595 1001 86380 86390 1
429839 99429839 1001 86380 86390 1
429576 99429576 1001 86380 86390 1
429893 99429893 1001 86380 86390 1
429231 99429231 1001 86380 86390 1
429184 99429184 1001 86380 86390 1
429263 99429263 1001 86380 86390 1
430454 99430454 1001 86380 86390 1
430489 99430489 1001 86380 86390 1
430554 99430554 1001 86380 86390 1
430561 99430561 1001 86380 86390 1
430749 99430749 1001 86380 86390 1
430392 99430392 1001 86380 86390 1
431882 99431882 1001 86380 86390 1
431392 99431392 1001 86380 86390 1
431035 99431035 1001 86380 86390 1
432219 99432219 1001 86380 86390 1
432427 99432427 1001 86380 86390 1
432268 99432268 1001 86380 86390 1
432375 99432375 1001 86380 86390 1
432324 99432324 1001 86380 86390 1
432350 99432350 1001 86380 86390 1
432156 99432156 1001 86380 86390 1
432103 99432103 1001 86380 86390 1
432106 99432106 1001 86380 86390 1
432951 99432951 1001 86380 86390 1
433196 99433196 1001 86380 86390 1
433200 99433200 1001 86380 86390 1
433185 99433185 1001 86380 86390 1
433134 99433134 1001 86380 86390 1
432611 99432611 1001 86380 86390 1
432885 99432885 1001 86380 86390 1
432889 99432889 1001 86380 86390 1
432765 99432765 1001 86380 86390 1
432662 99432662 1001 86380 86390 1
433941 99433941 1001 86380 86390 1
433758 99433758 1001 86380 86390 1
434082 99434082 1001 86380 86390 1
435428 99435428 1001 86380 86390 1
435273 99435273 1001 86380 86390 1
435416 99435416 1001 86380 86390 1
434647 99434647 1001 86380 86390 1
434578 99434578 1001 86380 86390 1
435692 99435692 1001 86380 86390 1
435476 99435476 1001 86380 86390 1
436894 99436894 1001 86380 86390 1
436895 99436895 1001 86380 86390 1
437005 99437005 1001 86380 86390 1
436835 99436835 1001 86380 86390 1
436864 99436864 1001 86380 86390 1
437039 99437039 1001 86380 86390 1
436414 99436414 1001 86380 86390 1
436418 99436418 1001 86380 86390 1
436550 99436550 1001 86380 86390 1
436574 99436574 1001 86380 86390 1
435952 99435952 1001 86380 86390 1
436172 99436172 1001 86380 86390 1
436297 99436297 1001 86380 86390 1
436055 99436055 1001 86380 86390 1
435939 99435939 1001 86380 86390 1
436226 99436226 1001 86380 86390 1
436335 99436335 1001 86380 86390 1
300098 99300098 1001 86380 86390 1
437248 99437248 1001 86380 86390 1
437359 99437359 1001 86380 86390 1
300089 99300089 1001 86380 86390 1
300652 99300652 1001 86380 86390 1
300648 99300648 1001 86380 86390 1
300599 99300599 1001 86380 86390 1
300475 99300475 1001 86380 86390 1
300361 99300361 1001 86380 86390 1
300427 99300427 1001 86380 86390 1
300122 99300122 1001 86380 86390 1
300258 99300258 1001 86380 86390 1
300778 99300778 1001 86380 86390 1
300927 99300927 1001 86380 86390 1
300929 99300929 1001 86380 86390 1
300748 99300748 1001 86380 86390 1
301525 99301525 1001 86380 86390 1
301444 99301444 1001 86380 86390 1
301502 99301502 1001 86380 86390 1
301234 99301234 1001 86380 86390 1
301199 99301199 1001 86380 86390 1
301238 99301238 1001 86380 86390 1
301240 99301240 1001 86380 86390 1
301321 99301321 1001 86380 86390 1
301110 99301110 1001 86380 86390 1
301111 99301111 1001 86380 86390 1
301036 99301036 1001 86380 86390 1
301566 99301566 1001 86380 86390 1
301672 99301672 1001 86380 86390 1
302177 99302177 1001 86380 86390 1
302356 99302356 1001 86380 86390 1
302245 99302245 1001 86380 86390 1
302033 99302033 1001 86380 86390 1
302062 99302062 1001 86380 86390 1
302052 99302052 1001 86380 86390 1
302028 99302028 1001 86380 86390 1
301934 99301934 1001 86380 86390 1
301885 99301885 1001 86380 86390 1
301899 99301899 1001 86380 86390 1
302433 99302433 1001 86380 86390 1
302553 99302553 1001 86380 86390 1
302450 99302450 1001 86380 86390 1
302440 99302440 1001 86380 86390 1
302518 99302518 1001 86380 86390 1
302402 99302402 1001 86380 86390 1
303174 99303174 1001 86380 86390 1
303009 99303009 1001 86380 86390 1
303089 99303089 1001 86380 86390 1
302995 99302995 1001 86380 86390 1
302801 99302801 1001 86380 86390 1
302705 99302705 1001 86380 86390 1
302783 99302783 1001 86380 86390 1
302758 99302758 1001 86380 86390 1
302786 99302786 1001 86380 86390 1
302752 99302752 1001 86380 86390 1
303322 99303322 1001 86380 86390 1
303349 99303349 1001 86380 86390 1
303285 99303285 1001 86380 86390 1
303394 99303394 1001 86380 86390 1
303292 99303292 1001 86380 86390 1
303927 99303927 1001 86380 86390 1
303637 99303637 1001 86380 86390 1
303819 99303819 1001 86380 86390 1
303442 99303442 1001 86380 86390 1
303460 99303460 1001 86380 86390 1
304178 99304178 1001 86380 86390 1
304042 99304042 1001 86380 86390 1
304667 99304667 1001 86380 86390 1
304748 99304748 1001 86380 86390 1
304715 99304715 1001 86380 86390 1
304487 99304487 1001 86380 86390 1
304501 99304501 1001 86380 86390 1
304504 99304504 1001 86380 86390 1
304519 99304519 1001 86380 86390 1
304571 99304571 1001 86380 86390 1
304534 99304534 1001 86380 86390 1
304421 99304421 1001 86380 86390 1
304436 99304436 1001 86380 86390 1
304336 99304336 1001 86380 86390 1
304272 99304272 1001 86380 86390 1
304375 99304375 1001 86380 86390 1
304350 99304350 1001 86380 86390 1
304929 99304929 1001 86380 86390 1
305556 99305556 1001 86380 86390 1
305580 99305580 1001 86380 86390 1
305429 99305429 1001 86380 86390 1
305426 99305426 1001 86380 86390 1
305162 99305162 1001 86380 86390 1
305192 99305192 1001 86380 86390 1
500049 99500049 1001 86380 86390 1
500167 99500167 1001 86380 86390 1
500051 99500051 1001 86380 86390 1
500119 99500119 1001 86380 86390 1
500061 99500061 1001 86380 86390 1
500675 99500675 1001 86380 86390 1
500652 99500652 1001 86380 86390 1
500517 99500517 1001 86380 86390 1
500494 99500494 1001 86380 86390 1
500473 99500473 1001 86380 86390 1
500503 99500503 1001 86380 86390 1
500313 99500313 1001 86380 86390 1
500940 99500940 1001 86380 86390 1
500955 99500955 1001 86380 86390 1
501601 99501601 1001 86380 86390 1
501553 99501553 1001 86380 86390 1
501343 99501343 1001 86380 86390 1
501294 99501294 1001 86380 86390 1
501349 99501349 1001 86380 86390 1
501033 99501033 1001 86380 86390 1
501088 99501088 1001 86380 86390 1
501179 99501179 1001 86380 86390 1
501078 99501078 1001 86380 86390 1
501197 99501197 1001 86380 86390 1
501697 99501697 1001 86380 86390 1
501713 99501713 1001 86380 86390 1
501752 99501752 1001 86380 86390 1
502388 99502388 1001 86380 86390 1
502324 99502324 1001 86380 86390 1
502442 99502442 1001 86380 86390 1
502183 99502183 1001 86380 86390 1
502201 99502201 1001 86380 86390 1
502129 99502129 1001 86380 86390 1
501963 99501963 1001 86380 86390 1
502015 99502015 1001 86380 86390 1
502003 99502003 1001 86380 86390 1
502506 99502506 1001 86380 86390 1
502546 99502546 1001 86380 86390 1
502663 99502663 1001 86380 86390 1
502508 99502508 1001 86380 86390 1
502470 99502470 1001 86380 86390 1
503256 99503256 1001 86380 86390 1
503210 99503210 1001 86380 86390 1
502945 99502945 1001 86380 86390 1
503062 99503062 1001 86380 86390 1
502886 99502886 1001 86380 86390 1
502722 99502722 1001 86380 86390 1
502674 99502674 1001 86380 86390 1
502818 99502818 1001 86380 86390 1
502715 99502715 1001 86380 86390 1
503460 99503460 1001 86380 86390 1
503489 99503489 1001 86380 86390 1
503492 99503492 1001 86380 86390 1
503403 99503403 1001 86380 86390 1
504042 99504042 1001 86380 86390 1
504027 99504027 1001 86380 86390 1
503903 99503903 1001 86380 86390 1
503867 99503867 1001 86380 86390 1
503779 99503779 1001 86380 86390 1
503579 99503579 1001 86380 86390 1
503568 99503568 1001 86380 86390 1
503650 99503650 1001 86380 86390 1
503612 99503612 1001 86380 86390 1
504199 99504199 1001 86380 86390 1
504609 99504609 1001 86380 86390 1
504709 99504709 1001 86380 86390 1
504698 99504698 1001 86380 86390 1
504439 99504439 1001 86380 86390 1
504518 99504518 1001 86380 86390 1
504355 99504355 1001 86380 86390 1
504382 99504382 1001 86380 86390 1
504409 99504409 1001 86380 86390 1
504463 99504463 1001 86380 86390 1
505089 99505089 1001 86380 86390 1
505077 99505077 1001 86380 86390 1
505026 99505026 1001 86380 86390 1
505655 99505655 1001 86380 86390 1
505668 99505668 1001 86380 86390 1
505569 99505569 1001 86380 86390 1
505648 99505648 1001 86380 86390 1
505637 99505637 1001 86380 86390 1
505565 99505565 1001 86380 86390 1
505407 99505407 1001 86380 86390 1
505351 99505351 1001 86380 86390 1
505238 99505238 1001 86380 86390 1
505835 99505835 1001 86380 86390 1
505905 99505905 1001 86380 86390 1
505907 99505907 1001 86380 86390 1
506415 99506415 1001 86380 86390 1
506469 99506469 1001 86380 86390 1
506585 99506585 1001 86380 86390 1
506138 99506138 1001 86380 86390 1
506180 99506180 1001 86380 86390 1
506698 99506698 1001 86380 86390 1
506745 99506745 1001 86380 86390 1
506656 99506656 1001 86380 86390 1
506695 99506695 1001 86380 86390 1
506786 99506786 1001 86380 86390 1
507282 99507282 1001 86380 86390 1
507308 99507308 1001 86380 86390 1
507231 99507231 1001 86380 86390 1
507374 99507374 1001 86380 86390 1
507284 99507284 1001 86380 86390 1
507023 99507023 1001 86380 86390 1
507212 99507212 1001 86380 86390 1
507018 99507018 1001 86380 86390 1
507123 99507123 1001 86380 86390 1
507136 99507136 1001 86380 86390 1
506919 99506919 1001 86380 86390 1
506829 99506829 1001 86380 86390 1
506924 99506924 1001 86380 86390 1
506839 99506839 1001 86380 86390 1
507446 99507446 1001 86380 86390 1
507616 99507616 1001 86380 86390 1
507464 99507464 1001 86380 86390 1
507479 99507479 1001 86380 86390 1
507597 99507597 1001 86380 86390 1
508225 99508225 1001 86380 86390 1
507893 99507893 1001 86380 86390 1
507897 99507897 1001 86380 86390 1
507989 99507989 1001 86380 86390 1
507672 99507672 1001 86380 86390 1
507648 99507648 1001 86380 86390 1
507728 99507728 1001 86380 86390 1
508998 99508998 1001 86380 86390 1
508910 99508910 1001 86380 86390 1
508950 99508950 1001 86380 86390 1
509070 99509070 1001 86380 86390 1
508692 99508692 1001 86380 86390 1
508848 99508848 1001 86380 86390 1
508849 99508849 1001 86380 86390 1
508838 99508838 1001 86380 86390 1
508686 99508686 1001 86380 86390 1
508572 99508572 1001 86380 86390 1
508654 99508654 1001 86380 86390 1
508461 99508461 1001 86380 86390 1
508606 99508606 1001 86380 86390 1
509123 99509123 1001 86380 86390 1
509087 99509087 1001 86380 86390 1
509101 99509101 1001 86380 86390 1
509198 99509198 1001 86380 86390 1
509082 99509082 1001 86380 86390 1
509801 99509801 1001 86380 86390 1
509737 99509737 1001 86380 86390 1
509806 99509806 1001 86380 86390 1
509810 99509810 1001 86380 86390 1
509527 99509527 1001 86380 86390 1
509645 99509645 1001 86380 86390 1
509664 99509664 1001 86380 86390 1
509614 99509614 1001 86380 86390 1
509448 99509448 1001 86380 86390 1
509311 99509311 1001 86380 86390 1
509316 99509316 1001 86380 86390 1
509382 99509382 1001 86380 86390 1
509936 99509936 1001 86380 86390 1
510564 99510564 1001 86380 86390 1
510648 99510648 1001 86380 86390 1
510341 99510341 1001 86380 86390 1
510436 99510436 1001 86380 86390 1
510362 99510362 1001 86380 86390 1
510225 99510225 1001 86380 86390 1
510874 99510874 1001 86380 86390 1
510746 99510746 1001 86380 86390 1
511463 99511463 1001 86380 86390 1
511441 99511441 1001 86380 86390 1
511533 99511533 1001 86380 86390 1
511535 99511535 1001 86380 86390 1
511509 99511509 1001 86380 86390 1
511410 99511410 1001 86380 86390 1
511197 99511197 1001 86380 86390 1
511146 99511146 1001 86380 86390 1
511276 99511276 1001 86380 86390 1
511251 99511251 1001 86380 86390 1
511190 99511190 1001 86380 86390 1
511345 99511345 1001 86380 86390 1
511076 99511076 1001 86380 86390 1
511104 99511104 1001 86380 86390 1
511105 99511105 1001 86380 86390 1
511108 99511108 1001 86380 86390 1
511135 99511135 1001 86380 86390 1
510993 99510993 1001 86380 86390 1
511098 99511098 1001 86380 86390 1
510943 99510943 1001 86380 86390 1
511576 99511576 1001 86380 86390 1
511702 99511702 1001 86380 86390 1
512303 99512303 1001 86380 86390 1
512340 99512340 1001 86380 86390 1
512032 99512032 1001 86380 86390 1
511974 99511974 1001 86380 86390 1
512029 99512029 1001 86380 86390 1
511783 99511783 1001 86380 86390 1
511809 99511809 1001 86380 86390 1
511785 99511785 1001 86380 86390 1
511772 99511772 1001 86380 86390 1
511774 99511774 1001 86380 86390 1
511788 99511788 1001 86380 86390 1
511855 99511855 1001 86380 86390 1
512467 99512467 1001 86380 86390 1
512480 99512480 1001 86380 86390 1
512571 99512571 1001 86380 86390 1
512533 99512533 1001 86380 86390 1
512444 99512444 1001 86380 86390 1
512397 99512397 1001 86380 86390 1
512386 99512386 1001 86380 86390 1
512516 99512516 1001 86380 86390 1
513158 99513158 1001 86380 86390 1
513009 99513009 1001 86380 86390 1
513010 99513010 1001 86380 86390 1
513074 99513074 1001 86380 86390 1
512864 99512864 1001 86380 86390 1
512877 99512877 1001 86380 86390 1
512929 99512929 1001 86380 86390 1
512649 99512649 1001 86380 86390 1
512743 99512743 1001 86380 86390 1
512668 99512668 1001 86380 86390 1
513318 99513318 1001 86380 86390 1
513383 99513383 1001 86380 86390 1
513280 99513280 1001 86380 86390 1
513229 99513229 1001 86380 86390 1
513268 99513268 1001 86380 86390 1
513312 99513312 1001 86380 86390 1
513987 99513987 1001 86380 86390 1
513875 99513875 1001 86380 86390 1
513818 99513818 1001 86380 86390 1
513729 99513729 1001 86380 86390 1
513639 99513639 1001 86380 86390 1
513743 99513743 1001 86380 86390 1
513425 99513425 1001 86380 86390 1
513518 99513518 1001 86380 86390 1
513532 99513532 1001 86380 86390 1
513537 99513537 1001 86380 86390 1
514170 99514170 1001 86380 86390 1
514222 99514222 1001 86380 86390 1
514040 99514040 1001 86380 86390 1
514743 99514743 1001 86380 86390 1
514722 99514722 1001 86380 86390 1
514848 99514848 1001 86380 86390 1
514574 99514574 1001 86380 86390 1
514584 99514584 1001 86380 86390 1
514328 99514328 1001 86380 86390 1
514238 99514238 1001 86380 86390 1
514436 99514436 1001 86380 86390 1
514893 99514893 1001 86380 86390 1
515061 99515061 1001 86380 86390 1
514894 99514894 1001 86380 86390 1
515081 99515081 1001 86380 86390 1
515241 99515241 1001 86380 86390 1
515100 99515100 1001 86380 86390 1
515879 99515879 1001 86380 86390 1
515776 99515776 1001 86380 86390 1
515802 99515802 1001 86380 86390 1
515855 99515855 1001 86380 86390 1
515882 99515882 1001 86380 86390 1
516330 99516330 1001 86380 86390 1
516440 99516440 1001 86380 86390 1
516416 99516416 1001 86380 86390 1
516121 99516121 1001 86380 86390 1
515914 99515914 1001 86380 86390 1
516085 99516085 1001 86380 86390 1
515945 99515945 1001 86380 86390 1
515950 99515950 1001 86380 86390 1
516672 99516672 1001 86380 86390 1
517190 99517190 1001 86380 86390 1
517055 99517055 1001 86380 86390 1
517099 99517099 1001 86380 86390 1
516819 99516819 1001 86380 86390 1
516872 99516872 1001 86380 86390 1
516899 99516899 1001 86380 86390 1
516836 99516836 1001 86380 86390 1
516913 99516913 1001 86380 86390 1
516787 99516787 1001 86380 86390 1
516841 99516841 1001 86380 86390 1
516764 99516764 1001 86380 86390 1
516868 99516868 1001 86380 86390 1
517488 99517488 1001 86380 86390 1
517504 99517504 1001 86380 86390 1
517472 99517472 1001 86380 86390 1
518038 99518038 1001 86380 86390 1
517962 99517962 1001 86380 86390 1
517790 99517790 1001 86380 86390 1
517946 99517946 1001 86380 86390 1
517856 99517856 1001 86380 86390 1
517662 99517662 1001 86380 86390 1
517546 99517546 1001 86380 86390 1
517615 99517615 1001 86380 86390 1
517695 99517695 1001 86380 86390 1
518281 99518281 1001 86380 86390 1
518271 99518271 1001 86380 86390 1
518872 99518872 1001 86380 86390 1
518875 99518875 1001 86380 86390 1
518919 99518919 1001 86380 86390 1
518845 99518845 1001 86380 86390 1
518660 99518660 1001 86380 86390 1
518445 99518445 1001 86380 86390 1
518474 99518474 1001 86380 86390 1
519102 99519102 1001 86380 86390 1
519039 99519039 1001 86380 86390 1
519160 99519160 1001 86380 86390 1
519070 99519070 1001 86380 86390 1
519190 99519190 1001 86380 86390 1
519646 99519646 1001 86380 86390 1
519795 99519795 1001 86380 86390 1
519482 99519482 1001 86380 86390 1
519444 99519444 1001 86380 86390 1
519576 99519576 1001 86380 86390 1
519525 99519525 1001 86380 86390 1
519237 99519237 1001 86380 86390 1
519226 99519226 1001 86380 86390 1
519382 99519382 1001 86380 86390 1
519240 99519240 1001 86380 86390 1
519906 99519906 1001 86380 86390 1
520011 99520011 1001 86380 86390 1
519973 99519973 1001 86380 86390 1
519951 99519951 1001 86380 86390 1
520003 99520003 1001 86380 86390 1
520639 99520639 1001 86380 86390 1
520640 99520640 1001 86380 86390 1
520553 99520553 1001 86380 86390 1
520502 99520502 1001 86380 86390 1
520581 99520581 1001 86380 86390 1
520454 99520454 1001 86380 86390 1
520630 99520630 1001 86380 86390 1
520349 99520349 1001 86380 86390 1
520330 99520330 1001 86380 86390 1
520164 99520164 1001 86380 86390 1
520216 99520216 1001 86380 86390 1
520139 99520139 1001 86380 86390 1
520105 99520105 1001 86380 86390 1
520716 99520716 1001 86380 86390 1
520795 99520795 1001 86380 86390 1
520836 99520836 1001 86380 86390 1
520671 99520671 1001 86380 86390 1
520658 99520658 1001 86380 86390 1
520814 99520814 1001 86380 86390 1
521299 99521299 1001 86380 86390 1
521364 99521364 1001 86380 86390 1
521403 99521403 1001 86380 86390 1
521079 99521079 1001 86380 86390 1
521192 99521192 1001 86380 86390 1
521205 99521205 1001 86380 86390 1
520890 99520890 1001 86380 86390 1
520935 99520935 1001 86380 86390 1
521601 99521601 1001 86380 86390 1
521487 99521487 1001 86380 86390 1
522137 99522137 1001 86380 86390 1
522131 99522131 1001 86380 86390 1
522136 99522136 1001 86380 86390 1
522240 99522240 1001 86380 86390 1
521881 99521881 1001 86380 86390 1
521920 99521920 1001 86380 86390 1
522040 99522040 1001 86380 86390 1
521924 99521924 1001 86380 86390 1
521737 99521737 1001 86380 86390 1
521780 99521780 1001 86380 86390 1
521850 99521850 1001 86380 86390 1
521682 99521682 1001 86380 86390 1
522432 99522432 1001 86380 86390 1
522458 99522458 1001 86380 86390 1
522331 99522331 1001 86380 86390 1
522481 99522481 1001 86380 86390 1
523035 99523035 1001 86380 86390 1
523011 99523011 1001 86380 86390 1
523078 99523078 1001 86380 86390 1
522797 99522797 1001 86380 86390 1
522811 99522811 1001 86380 86390 1
522768 99522768 1001 86380 86390 1
522680 99522680 1001 86380 86390 1
522568 99522568 1001 86380 86390 1
522625 99522625 1001 86380 86390 1
523287 99523287 1001 86380 86390 1
523778 99523778 1001 86380 86390 1
523856 99523856 1001 86380 86390 1
523915 99523915 1001 86380 86390 1
523571 99523571 1001 86380 86390 1
523689 99523689 1001 86380 86390 1
523548 99523548 1001 86380 86390 1
523725 99523725 1001 86380 86390 1
523471 99523471 1001 86380 86390 1
523422 99523422 1001 86380 86390 1
524021 99524021 1001 86380 86390 1
524053 99524053 1001 86380 86390 1
524092 99524092 1001 86380 86390 1
524694 99524694 1001 86380 86390 1
524635 99524635 1001 86380 86390 1
524502 99524502 1001 86380 86390 1
524494 99524494 1001 86380 86390 1
524177 99524177 1001 86380 86390 1
524191 99524191 1001 86380 86390 1
524235 99524235 1001 86380 86390 1
524185 99524185 1001 86380 86390 1
524316 99524316 1001 86380 86390 1
524794 99524794 1001 86380 86390 1
524950 99524950 1001 86380 86390 1
524811 99524811 1001 86380 86390 1
524968 99524968 1001 86380 86390 1
524957 99524957 1001 86380 86390 1
524842 99524842 1001 86380 86390 1
524972 99524972 1001 86380 86390 1
525432 99525432 1001 86380 86390 1
525458 99525458 1001 86380 86390 1
525501 99525501 1001 86380 86390 1
525391 99525391 1001 86380 86390 1
525237 99525237 1001 86380 86390 1
525251 99525251 1001 86380 86390 1
525383 99525383 1001 86380 86390 1
525347 99525347 1001 86380 86390 1
525270 99525270 1001 86380 86390 1
525058 99525058 1001 86380 86390 1
525736 99525736 1001 86380 86390 1
525621 99525621 1001 86380 86390 1
525779 99525779 1001 86380 86390 1
525795 99525795 1001 86380 86390 1
525734 99525734 1001 86380 86390 1
525760 99525760 1001 86380 86390 1
525722 99525722 1001 86380 86390 1
526385 99526385 1001 86380 86390 1
526365 99526365 1001 86380 86390 1
526089 99526089 1001 86380 86390 1
526038 99526038 1001 86380 86390 1
526109 99526109 1001 86380 86390 1
526061 99526061 1001 86380 86390 1
526164 99526164 1001 86380 86390 1
525827 99525827 1001 86380 86390 1
525910 99525910 1001 86380 86390 1
525923 99525923 1001 86380 86390 1
525989 99525989 1001 86380 86390 1
525916 99525916 1001 86380 86390 1
526606 99526606 1001 86380 86390 1
526465 99526465 1001 86380 86390 1
527101 99527101 1001 86380 86390 1
527064 99527064 1001 86380 86390 1
527240 99527240 1001 86380 86390 1
526839 99526839 1001 86380 86390 1
526931 99526931 1001 86380 86390 1
526938 99526938 1001 86380 86390 1
526926 99526926 1001 86380 86390 1
526719 99526719 1001 86380 86390 1
526668 99526668 1001 86380 86390 1
526642 99526642 1001 86380 86390 1
526747 99526747 1001 86380 86390 1
526723 99526723 1001 86380 86390 1
526698 99526698 1001 86380 86390 1
526635 99526635 1001 86380 86390 1
526662 99526662 1001 86380 86390 1
526678 99526678 1001 86380 86390 1
526653 99526653 1001 86380 86390 1
527406 99527406 1001 86380 86390 1
527355 99527355 1001 86380 86390 1
527381 99527381 1001 86380 86390 1
527343 99527343 1001 86380 86390 1
527925 99527925 1001 86380 86390 1
527875 99527875 1001 86380 86390 1
527891 99527891 1001 86380 86390 1
528071 99528071 1001 86380 86390 1
527767 99527767 1001 86380 86390 1
527832 99527832 1001 86380 86390 1
527730 99527730 1001 86380 86390 1
527738 99527738 1001 86380 86390 1
527508 99527508 1001 86380 86390 1
527512 99527512 1001 86380 86390 1
527555 99527555 1001 86380 86390 1
528128 99528128 1001 86380 86390 1
528080 99528080 1001 86380 86390 1
528722 99528722 1001 86380 86390 1
528845 99528845 1001 86380 86390 1
528717 99528717 1001 86380 86390 1
528809 99528809 1001 86380 86390 1
528862 99528862 1001 86380 86390 1
528499 99528499 1001 86380 86390 1
528630 99528630 1001 86380 86390 1
528321 99528321 1001 86380 86390 1
528363 99528363 1001 86380 86390 1
528406 99528406 1001 86380 86390 1
528458 99528458 1001 86380 86390 1
528484 99528484 1001 86380 86390 1
528902 99528902 1001 86380 86390 1
529085 99529085 1001 86380 86390 1
528930 99528930 1001 86380 86390 1
529549 99529549 1001 86380 86390 1
529609 99529609 1001 86380 86390 1
529623 99529623 1001 86380 86390 1
529458 99529458 1001 86380 86390 1
529436 99529436 1001 86380 86390 1
529137 99529137 1001 86380 86390 1
529242 99529242 1001 86380 86390 1
529193 99529193 1001 86380 86390 1
529271 99529271 1001 86380 86390 1
529776 99529776 1001 86380 86390 1
529815 99529815 1001 86380 86390 1
529728 99529728 1001 86380 86390 1
529741 99529741 1001 86380 86390 1
529900 99529900 1001 86380 86390 1
530391 99530391 1001 86380 86390 1
530539 99530539 1001 86380 86390 1
530446 99530446 1001 86380 86390 1
530224 99530224 1001 86380 86390 1
530307 99530307 1001 86380 86390 1
530295 99530295 1001 86380 86390 1
530043 99530043 1001 86380 86390 1
529982 99529982 1001 86380 86390 1
530738 99530738 1001 86380 86390 1
530596 99530596 1001 86380 86390 1
530713 99530713 1001 86380 86390 1
530688 99530688 1001 86380 86390 1
531252 99531252 1001 86380 86390 1
531349 99531349 1001 86380 86390 1
531178 99531178 1001 86380 86390 1
531337 99531337 1001 86380 86390 1
531084 99531084 1001 86380 86390 1
531022 99531022 1001 86380 86390 1
531025 99531025 1001 86380 86390 1
530784 99530784 1001 86380 86390 1
530823 99530823 1001 86380 86390 1
530781 99530781 1001 86380 86390 1
531417 99531417 1001 86380 86390 1
531431 99531431 1001 86380 86390 1
531555 99531555 1001 86380 86390 1
531569 99531569 1001 86380 86390 1
532002 99532002 1001 86380 86390 1
532195 99532195 1001 86380 86390 1
532113 99532113 1001 86380 86390 1
532141 99532141 1001 86380 86390 1
531910 99531910 1001 86380 86390 1
531720 99531720 1001 86380 86390 1
531724 99531724 1001 86380 86390 1
532398 99532398 1001 86380 86390 1
532257 99532257 1001 86380 86390 1
532312 99532312 1001 86380 86390 1
532404 99532404 1001 86380 86390 1
532317 99532317 1001 86380 86390 1
532227 99532227 1001 86380 86390 1
532624 99532624 1001 86380 86390 1
532690 99532690 1001 86380 86390 1
532639 99532639 1001 86380 86390 1
532591 99532591 1001 86380 86390 1
533160 99533160 1001 86380 86390 1
532619 99532619 1001 86380 86390 1
533148 99533148 1001 86380 86390 1
533163 99533163 1001 86380 86390 1
533216 99533216 1001 86380 86390 1
533230 99533230 1001 86380 86390 1
533777 99533777 1001 86380 86390 1
533663 99533663 1001 86380 86390 1
533819 99533819 1001 86380 86390 1
533615 99533615 1001 86380 86390 1
533460 99533460 1001 86380 86390 1
533437 99533437 1001 86380 86390 1
533351 99533351 1001 86380 86390 1
533326 99533326 1001 86380 86390 1
533920 99533920 1001 86380 86390 1
534052 99534052 1001 86380 86390 1
533871 99533871 1001 86380 86390 1
534556 99534556 1001 86380 86390 1
534621 99534621 1001 86380 86390 1
534506 99534506 1001 86380 86390 1
534532 99534532 1001 86380 86390 1
534623 99534623 1001 86380 86390 1
534637 99534637 1001 86380 86390 1
534528 99534528 1001 86380 86390 1
534443 99534443 1001 86380 86390 1
534353 99534353 1001 86380 86390 1
534355 99534355 1001 86380 86390 1
534396 99534396 1001 86380 86390 1
534185 99534185 1001 86380 86390 1
534265 99534265 1001 86380 86390 1
534149 99534149 1001 86380 86390 1
534255 99534255 1001 86380 86390 1
534836 99534836 1001 86380 86390 1
534686 99534686 1001 86380 86390 1
534818 99534818 1001 86380 86390 1
534755 99534755 1001 86380 86390 1
534743 99534743 1001 86380 86390 1
534821 99534821 1001 86380 86390 1
535408 99535408 1001 86380 86390 1
535333 99535333 1001 86380 86390 1
535424 99535424 1001 86380 86390 1
535463 99535463 1001 86380 86390 1
535162 99535162 1001 86380 86390 1
535106 99535106 1001 86380 86390 1
535077 99535077 1001 86380 86390 1
534949 99534949 1001 86380 86390 1
534938 99534938 1001 86380 86390 1
535017 99535017 1001 86380 86390 1
536248 99536248 1001 86380 86390 1
536171 99536171 1001 86380 86390 1
536258 99536258 1001 86380 86390 1
536008 99536008 1001 86380 86390 1
536022 99536022 1001 86380 86390 1
536010 99536010 1001 86380 86390 1
536062 99536062 1001 86380 86390 1
535789 99535789 1001 86380 86390 1
536360 99536360 1001 86380 86390 1
537024 99537024 1001 86380 86390 1
537106 99537106 1001 86380 86390 1
537068 99537068 1001 86380 86390 1
537150 99537150 1001 86380 86390 1
537004 99537004 1001 86380 86390 1
536913 99536913 1001 86380 86390 1
536735 99536735 1001 86380 86390 1
536667 99536667 1001 86380 86390 1
537317 99537317 1001 86380 86390 1
537241 99537241 1001 86380 86390 1
537827 99537827 1001 86380 86390 1
537629 99537629 1001 86380 86390 1
537748 99537748 1001 86380 86390 1
537382 99537382 1001 86380 86390 1
537512 99537512 1001 86380 86390 1
537414 99537414 1001 86380 86390 1
538002 99538002 1001 86380 86390 1
538166 99538166 1001 86380 86390 1
538157 99538157 1001 86380 86390 1
538770 99538770 1001 86380 86390 1
538746 99538746 1001 86380 86390 1
538527 99538527 1001 86380 86390 1
538450 99538450 1001 86380 86390 1
538276 99538276 1001 86380 86390 1
538399 99538399 1001 86380 86390 1
538960 99538960 1001 86380 86390 1
538849 99538849 1001 86380 86390 1
538914 99538914 1001 86380 86390 1
539535 99539535 1001 86380 86390 1
539447 99539447 1001 86380 86390 1
539459 99539459 1001 86380 86390 1
539589 99539589 1001 86380 86390 1
539398 99539398 1001 86380 86390 1
539025 99539025 1001 86380 86390 1
539194 99539194 1001 86380 86390 1
539104 99539104 1001 86380 86390 1
539197 99539197 1001 86380 86390 1
539651 99539651 1001 86380 86390 1
539721 99539721 1001 86380 86390 1
539722 99539722 1001 86380 86390 1
539646 99539646 1001 86380 86390 1
539816 99539816 1001 86380 86390 1
539844 99539844 1001 86380 86390 1
540369 99540369 1001 86380 86390 1
540323 99540323 1001 86380 86390 1
540337 99540337 1001 86380 86390 1
540087 99540087 1001 86380 86390 1
540231 99540231 1001 86380 86390 1
540233 99540233 1001 86380 86390 1
540079 99540079 1001 86380 86390 1
540021 99540021 1001 86380 86390 1
539905 99539905 1001 86380 86390 1
540504 99540504 1001 86380 86390 1
541126 99541126 1001 86380 86390 1
541165 99541165 1001 86380 86390 1
541283 99541283 1001 86380 86390 1
541254 99541254 1001 86380 86390 1
540893 99540893 1001 86380 86390 1
540971 99540971 1001 86380 86390 1
541062 99541062 1001 86380 86390 1
540895 99540895 1001 86380 86390 1
541002 99541002 1001 86380 86390 1
540687 99540687 1001 86380 86390 1
540728 99540728 1001 86380 86390 1
540681 99540681 1001 86380 86390 1
541328 99541328 1001 86380 86390 1
541342 99541342 1001 86380 86390 1
541434 99541434 1001 86380 86390 1
541385 99541385 1001 86380 86390 1
541378 99541378 1001 86380 86390 1
542018 99542018 1001 86380 86390 1
541929 99541929 1001 86380 86390 1
542073 99542073 1001 86380 86390 1
541970 99541970 1001 86380 86390 1
542035 99542035 1001 86380 86390 1
541935 99541935 1001 86380 86390 1
541745 99541745 1001 86380 86390 1
541771 99541771 1001 86380 86390 1
541790 99541790 1001 86380 86390 1
541882 99541882 1001 86380 86390 1
541910 99541910 1001 86380 86390 1
541796 99541796 1001 86380 86390 1
541637 99541637 1001 86380 86390 1
542155 99542155 1001 86380 86390 1
542285 99542285 1001 86380 86390 1
542262 99542262 1001 86380 86390 1
542178 99542178 1001 86380 86390 1
542767 99542767 1001 86380 86390 1
542780 99542780 1001 86380 86390 1
542807 99542807 1001 86380 86390 1
542782 99542782 1001 86380 86390 1
542761 99542761 1001 86380 86390 1
542651 99542651 1001 86380 86390 1
542627 99542627 1001 86380 86390 1
542567 99542567 1001 86380 86390 1
542620 99542620 1001 86380 86390 1
542544 99542544 1001 86380 86390 1
542389 99542389 1001 86380 86390 1
542367 99542367 1001 86380 86390 1
542478 99542478 1001 86380 86390 1
543616 99543616 1001 86380 86390 1
543670 99543670 1001 86380 86390 1
543741 99543741 1001 86380 86390 1
543740 99543740 1001 86380 86390 1
543646 99543646 1001 86380 86390 1
543425 99543425 1001 86380 86390 1
543464 99543464 1001 86380 86390 1
543282 99543282 1001 86380 86390 1
543231 99543231 1001 86380 86390 1
543335 99543335 1001 86380 86390 1
543275 99543275 1001 86380 86390 1
543251 99543251 1001 86380 86390 1
543277 99543277 1001 86380 86390 1
543874 99543874 1001 86380 86390 1
543879 99543879 1001 86380 86390 1
543843 99543843 1001 86380 86390 1
544476 99544476 1001 86380 86390 1
544543 99544543 1001 86380 86390 1
544416 99544416 1001 86380 86390 1
544360 99544360 1001 86380 86390 1
544234 99544234 1001 86380 86390 1
544151 99544151 1001 86380 86390 1
544677 99544677 1001 86380 86390 1
431303 241 1001 17820 18357 1
413495 1140 1001 35640 35997 1
519719 707 1002 29796 40003 1
400016 99400016 1001 86380 86390 1
400068 99400068 1001 86380 86390 1
400178 99400178 1001 86380 86390 1
400534 99400534 1001 86380 86390 1
401165 99401165 1001 86380 86390 1
401307 99401307 1001 86380 86390 1
401483 99401483 1001 86380 86390 1
401731 99401731 1001 86380 86390 1
401764 99401764 1001 86380 86390 1
402045 99402045 1001 86380 86390 1
402072 99402072 1001 86380 86390 1
402081 99402081 1001 86380 86390 1
402184 99402184 1001 86380 86390 1
402419 99402419 1001 86380 86390 1
402550 99402550 1001 86380 86390 1
402498 99402498 1001 86380 86390 1
402526 99402526 1001 86380 86390 1
402664 99402664 1001 86380 86390 1
402595 99402595 1001 86380 86390 1
402759 99402759 1001 86380 86390 1
402700 99402700 1001 86380 86390 1
402935 99402935 1001 86380 86390 1
403239 99403239 1001 86380 86390 1
403242 99403242 1001 86380 86390 1
403660 99403660 1001 86380 86390 1
403819 99403819 1001 86380 86390 1
403922 99403922 1001 86380 86390 1
403927 99403927 1001 86380 86390 1
403992 99403992 1001 86380 86390 1
404609 99404609 1001 86380 86390 1
404753 99404753 1001 86380 86390 1
404864 99404864 1001 86380 86390 1
404971 99404971 1001 86380 86390 1
404982 99404982 1001 86380 86390 1
405075 99405075 1001 86380 86390 1
405109 99405109 1001 86380 86390 1
405106 99405106 1001 86380 86390 1
405296 99405296 1001 86380 86390 1
405252 99405252 1001 86380 86390 1
405261 99405261 1001 86380 86390 1
405320 99405320 1001 86380 86390 1
405372 99405372 1001 86380 86390 1
405377 99405377 1001 86380 86390 1
405418 99405418 1001 86380 86390 1
405559 99405559 1001 86380 86390 1
405662 99405662 1001 86380 86390 1
405607 99405607 1001 86380 86390 1
405682 99405682 1001 86380 86390 1
405953 99405953 1001 86380 86390 1
406088 99406088 1001 86380 86390 1
406212 99406212 1001 86380 86390 1
406734 99406734 1001 86380 86390 1
406741 99406741 1001 86380 86390 1
406743 99406743 1001 86380 86390 1
406775 99406775 1001 86380 86390 1
406892 99406892 1001 86380 86390 1
407019 99407019 1001 86380 86390 1
407039 99407039 1001 86380 86390 1
407255 99407255 1001 86380 86390 1
407323 99407323 1001 86380 86390 1
407415 99407415 1001 86380 86390 1
407417 99407417 1001 86380 86390 1
407377 99407377 1001 86380 86390 1
407700 99407700 1001 86380 86390 1
408061 99408061 1001 86380 86390 1
408195 99408195 1001 86380 86390 1
408203 99408203 1001 86380 86390 1
408493 99408493 1001 86380 86390 1
409161 99409161 1001 86380 86390 1
409555 99409555 1001 86380 86390 1
409689 99409689 1001 86380 86390 1
409796 99409796 1001 86380 86390 1
409809 99409809 1001 86380 86390 1
410032 99410032 1001 86380 86390 1
410022 99410022 1001 86380 86390 1
410152 99410152 1001 86380 86390 1
410365 99410365 1001 86380 86390 1
410592 99410592 1001 86380 86390 1
410778 99410778 1001 86380 86390 1
410885 99410885 1001 86380 86390 1
410956 99410956 1001 86380 86390 1
411079 99411079 1001 86380 86390 1
411206 99411206 1001 86380 86390 1
411208 99411208 1001 86380 86390 1
411167 99411167 1001 86380 86390 1
411392 99411392 1001 86380 86390 1
411715 99411715 1001 86380 86390 1
411705 99411705 1001 86380 86390 1
411926 99411926 1001 86380 86390 1
412112 99412112 1001 86380 86390 1
412150 99412150 1001 86380 86390 1
412387 99412387 1001 86380 86390 1
412291 99412291 1001 86380 86390 1
412462 99412462 1001 86380 86390 1
413543 99413543 1001 86380 86390 1
413521 99413521 1001 86380 86390 1
413549 99413549 1001 86380 86390 1
413655 99413655 1001 86380 86390 1
413326 99413326 1001 86380 86390 1
413690 99413690 1001 86380 86390 1
412970 99412970 1001 86380 86390 1
413108 99413108 1001 86380 86390 1
412822 99412822 1001 86380 86390 1
412699 99412699 1001 86380 86390 1
412625 99412625 1001 86380 86390 1
413964 99413964 1001 86380 86390 1
413889 99413889 1001 86380 86390 1
413796 99413796 1001 86380 86390 1
414946 99414946 1001 86380 86390 1
415262 99415262 1001 86380 86390 1
415263 99415263 1001 86380 86390 1
414929 99414929 1001 86380 86390 1
414781 99414781 1001 86380 86390 1
414667 99414667 1001 86380 86390 1
414669 99414669 1001 86380 86390 1
414608 99414608 1001 86380 86390 1
414856 99414856 1001 86380 86390 1
414911 99414911 1001 86380 86390 1
414325 99414325 1001 86380 86390 1
414122 99414122 1001 86380 86390 1
415707 99415707 1001 86380 86390 1
415660 99415660 1001 86380 86390 1
416720 99416720 1001 86380 86390 1
416852 99416852 1001 86380 86390 1
416624 99416624 1001 86380 86390 1
416831 99416831 1001 86380 86390 1
416254 99416254 1001 86380 86390 1
416185 99416185 1001 86380 86390 1
416470 99416470 1001 86380 86390 1
416221 99416221 1001 86380 86390 1
416326 99416326 1001 86380 86390 1
416510 99416510 1001 86380 86390 1
416247 99416247 1001 86380 86390 1
415761 99415761 1001 86380 86390 1
415857 99415857 1001 86380 86390 1
417073 99417073 1001 86380 86390 1
417311 99417311 1001 86380 86390 1
417222 99417222 1001 86380 86390 1
417341 99417341 1001 86380 86390 1
417154 99417154 1001 86380 86390 1
417499 99417499 1001 86380 86390 1
417459 99417459 1001 86380 86390 1
418720 99418720 1001 86380 86390 1
418520 99418520 1001 86380 86390 1
418206 99418206 1001 86380 86390 1
418298 99418298 1001 86380 86390 1
418265 99418265 1001 86380 86390 1
417823 99417823 1001 86380 86390 1
417895 99417895 1001 86380 86390 1
417883 99417883 1001 86380 86390 1
419157 99419157 1001 86380 86390 1
419136 99419136 1001 86380 86390 1
420307 99420307 1001 86380 86390 1
420308 99420308 1001 86380 86390 1
420101 99420101 1001 86380 86390 1
419685 99419685 1001 86380 86390 1
419764 99419764 1001 86380 86390 1
419253 99419253 1001 86380 86390 1
419420 99419420 1001 86380 86390 1
420490 99420490 1001 86380 86390 1
420725 99420725 1001 86380 86390 1
421484 99421484 1001 86380 86390 1
421097 99421097 1001 86380 86390 1
421145 99421145 1001 86380 86390 1
420942 99420942 1001 86380 86390 1
421006 99421006 1001 86380 86390 1
420906 99420906 1001 86380 86390 1
422435 99422435 1001 86380 86390 1
422162 99422162 1001 86380 86390 1
422384 99422384 1001 86380 86390 1
420837 99420837 1001 86380 86390 1
422408 99422408 1001 86380 86390 1
422369 99422369 1001 86380 86390 1
422432 99422432 1001 86380 86390 1
423581 99423581 1001 86380 86390 1
423521 99423521 1001 86380 86390 1
423495 99423495 1001 86380 86390 1
423642 99423642 1001 86380 86390 1
423097 99423097 1001 86380 86390 1
423213 99423213 1001 86380 86390 1
423122 99423122 1001 86380 86390 1
422553 99422553 1001 86380 86390 1
423794 99423794 1001 86380 86390 1
423927 99423927 1001 86380 86390 1
424112 99424112 1001 86380 86390 1
423840 99423840 1001 86380 86390 1
423766 99423766 1001 86380 86390 1
425287 99425287 1001 86380 86390 1
425356 99425356 1001 86380 86390 1
424923 99424923 1001 86380 86390 1
424364 99424364 1001 86380 86390 1
424390 99424390 1001 86380 86390 1
424538 99424538 1001 86380 86390 1
424278 99424278 1001 86380 86390 1
424288 99424288 1001 86380 86390 1
425608 99425608 1001 86380 86390 1
425774 99425774 1001 86380 86390 1
426979 99426979 1001 86380 86390 1
426729 99426729 1001 86380 86390 1
426904 99426904 1001 86380 86390 1
426966 99426966 1001 86380 86390 1
426299 99426299 1001 86380 86390 1
426387 99426387 1001 86380 86390 1
426365 99426365 1001 86380 86390 1
425889 99425889 1001 86380 86390 1
425898 99425898 1001 86380 86390 1
425922 99425922 1001 86380 86390 1
425854 99425854 1001 86380 86390 1
427464 99427464 1001 86380 86390 1
427177 99427177 1001 86380 86390 1
427274 99427274 1001 86380 86390 1
427337 99427337 1001 86380 86390 1
427280 99427280 1001 86380 86390 1
427133 99427133 1001 86380 86390 1
428519 99428519 1001 86380 86390 1
428611 99428611 1001 86380 86390 1
428593 99428593 1001 86380 86390 1
428595 99428595 1001 86380 86390 1
428562 99428562 1001 86380 86390 1
428318 99428318 1001 86380 86390 1
428340 99428340 1001 86380 86390 1
428064 99428064 1001 86380 86390 1
428193 99428193 1001 86380 86390 1
428295 99428295 1001 86380 86390 1
428022 99428022 1001 86380 86390 1
428275 99428275 1001 86380 86390 1
428336 99428336 1001 86380 86390 1
427594 99427594 1001 86380 86390 1
428992 99428992 1001 86380 86390 1
428734 99428734 1001 86380 86390 1
429058 99429058 1001 86380 86390 1
429145 99429145 1001 86380 86390 1
430373 99430373 1001 86380 86390 1
430027 99430027 1001 86380 86390 1
430228 99430228 1001 86380 86390 1
430174 99430174 1001 86380 86390 1
430229 99430229 1001 86380 86390 1
430181 99430181 1001 86380 86390 1
430239 99430239 1001 86380 86390 1
429954 99429954 1001 86380 86390 1
429780 99429780 1001 86380 86390 1
429598 99429598 1001 86380 86390 1
429644 99429644 1001 86380 86390 1
429623 99429623 1001 86380 86390 1
429650 99429650 1001 86380 86390 1
429554 99429554 1001 86380 86390 1
429335 99429335 1001 86380 86390 1
430551 99430551 1001 86380 86390 1
430683 99430683 1001 86380 86390 1
430404 99430404 1001 86380 86390 1
430594 99430594 1001 86380 86390 1
431674 99431674 1001 86380 86390 1
432002 99432002 1001 86380 86390 1
431718 99431718 1001 86380 86390 1
431588 99431588 1001 86380 86390 1
431534 99431534 1001 86380 86390 1
431620 99431620 1001 86380 86390 1
431225 99431225 1001 86380 86390 1
430857 99430857 1001 86380 86390 1
430969 99430969 1001 86380 86390 1
431196 99431196 1001 86380 86390 1
432418 99432418 1001 86380 86390 1
432393 99432393 1001 86380 86390 1
432449 99432449 1001 86380 86390 1
433671 99433671 1001 86380 86390 1
433321 99433321 1001 86380 86390 1
433491 99433491 1001 86380 86390 1
433472 99433472 1001 86380 86390 1
433331 99433331 1001 86380 86390 1
433708 99433708 1001 86380 86390 1
433545 99433545 1001 86380 86390 1
433147 99433147 1001 86380 86390 1
432723 99432723 1001 86380 86390 1
432786 99432786 1001 86380 86390 1
432515 99432515 1001 86380 86390 1
432788 99432788 1001 86380 86390 1
433754 99433754 1001 86380 86390 1
434057 99434057 1001 86380 86390 1
433908 99433908 1001 86380 86390 1
435106 99435106 1001 86380 86390 1
435183 99435183 1001 86380 86390 1
435390 99435390 1001 86380 86390 1
435063 99435063 1001 86380 86390 1
435119 99435119 1001 86380 86390 1
434919 99434919 1001 86380 86390 1
434635 99434635 1001 86380 86390 1
434464 99434464 1001 86380 86390 1
434280 99434280 1001 86380 86390 1
435891 99435891 1001 86380 86390 1
435765 99435765 1001 86380 86390 1
435553 99435553 1001 86380 86390 1
435560 99435560 1001 86380 86390 1
437153 99437153 1001 86380 86390 1
436933 99436933 1001 86380 86390 1
437033 99437033 1001 86380 86390 1
436592 99436592 1001 86380 86390 1
436735 99436735 1001 86380 86390 1
436164 99436164 1001 86380 86390 1
436141 99436141 1001 86380 86390 1
436204 99436204 1001 86380 86390 1
436061 99436061 1001 86380 86390 1
436122 99436122 1001 86380 86390 1
300029 99300029 1001 86380 86390 1
300083 99300083 1001 86380 86390 1
437217 99437217 1001 86380 86390 1
437307 99437307 1001 86380 86390 1
300078 99300078 1001 86380 86390 1
300679 99300679 1001 86380 86390 1
300550 99300550 1001 86380 86390 1
300661 99300661 1001 86380 86390 1
300447 99300447 1001 86380 86390 1
300352 99300352 1001 86380 86390 1
300379 99300379 1001 86380 86390 1
300120 99300120 1001 86380 86390 1
300167 99300167 1001 86380 86390 1
300297 99300297 1001 86380 86390 1
300247 99300247 1001 86380 86390 1
300743 99300743 1001 86380 86390 1
300822 99300822 1001 86380 86390 1
301351 99301351 1001 86380 86390 1
301363 99301363 1001 86380 86390 1
301455 99301455 1001 86380 86390 1
301488 99301488 1001 86380 86390 1
301253 99301253 1001 86380 86390 1
301041 99301041 1001 86380 86390 1
301072 99301072 1001 86380 86390 1
301681 99301681 1001 86380 86390 1
302227 99302227 1001 86380 86390 1
302335 99302335 1001 86380 86390 1
302193 99302193 1001 86380 86390 1
302221 99302221 1001 86380 86390 1
302136 99302136 1001 86380 86390 1
302098 99302098 1001 86380 86390 1
302166 99302166 1001 86380 86390 1
302037 99302037 1001 86380 86390 1
301974 99301974 1001 86380 86390 1
301975 99301975 1001 86380 86390 1
302081 99302081 1001 86380 86390 1
302095 99302095 1001 86380 86390 1
302083 99302083 1001 86380 86390 1
301955 99301955 1001 86380 86390 1
302486 99302486 1001 86380 86390 1
302436 99302436 1001 86380 86390 1
302464 99302464 1001 86380 86390 1
302571 99302571 1001 86380 86390 1
303123 99303123 1001 86380 86390 1
303113 99303113 1001 86380 86390 1
303049 99303049 1001 86380 86390 1
303195 99303195 1001 86380 86390 1
303198 99303198 1001 86380 86390 1
303013 99303013 1001 86380 86390 1
302989 99302989 1001 86380 86390 1
302912 99302912 1001 86380 86390 1
302938 99302938 1001 86380 86390 1
302901 99302901 1001 86380 86390 1
302961 99302961 1001 86380 86390 1
302754 99302754 1001 86380 86390 1
302698 99302698 1001 86380 86390 1
302621 99302621 1001 86380 86390 1
303385 99303385 1001 86380 86390 1
303831 99303831 1001 86380 86390 1
303859 99303859 1001 86380 86390 1
303864 99303864 1001 86380 86390 1
303648 99303648 1001 86380 86390 1
303794 99303794 1001 86380 86390 1
303717 99303717 1001 86380 86390 1
303785 99303785 1001 86380 86390 1
303799 99303799 1001 86380 86390 1
303620 99303620 1001 86380 86390 1
303505 99303505 1001 86380 86390 1
303562 99303562 1001 86380 86390 1
303589 99303589 1001 86380 86390 1
303590 99303590 1001 86380 86390 1
303421 99303421 1001 86380 86390 1
304058 99304058 1001 86380 86390 1
304126 99304126 1001 86380 86390 1
304790 99304790 1001 86380 86390 1
304714 99304714 1001 86380 86390 1
304500 99304500 1001 86380 86390 1
304539 99304539 1001 86380 86390 1
304643 99304643 1001 86380 86390 1
304520 99304520 1001 86380 86390 1
304523 99304523 1001 86380 86390 1
304277 99304277 1001 86380 86390 1
305012 99305012 1001 86380 86390 1
305054 99305054 1001 86380 86390 1
304873 99304873 1001 86380 86390 1
304997 99304997 1001 86380 86390 1
305518 99305518 1001 86380 86390 1
305484 99305484 1001 86380 86390 1
305565 99305565 1001 86380 86390 1
305286 99305286 1001 86380 86390 1
305395 99305395 1001 86380 86390 1
305374 99305374 1001 86380 86390 1
305118 99305118 1001 86380 86390 1
305099 99305099 1001 86380 86390 1
500000 99500000 1001 86380 86390 1
500647 99500647 1001 86380 86390 1
500624 99500624 1001 86380 86390 1
500803 99500803 1001 86380 86390 1
500618 99500618 1001 86380 86390 1
500508 99500508 1001 86380 86390 1
500586 99500586 1001 86380 86390 1
500535 99500535 1001 86380 86390 1
500604 99500604 1001 86380 86390 1
500352 99500352 1001 86380 86390 1
500210 99500210 1001 86380 86390 1
500295 99500295 1001 86380 86390 1
500876 99500876 1001 86380 86390 1
500980 99500980 1001 86380 86390 1
500981 99500981 1001 86380 86390 1
500871 99500871 1001 86380 86390 1
501512 99501512 1001 86380 86390 1
501517 99501517 1001 86380 86390 1
501520 99501520 1001 86380 86390 1
501534 99501534 1001 86380 86390 1
501253 99501253 1001 86380 86390 1
501361 99501361 1001 86380 86390 1
501351 99501351 1001 86380 86390 1
501391 99501391 1001 86380 86390 1
501420 99501420 1001 86380 86390 1
501667 99501667 1001 86380 86390 1
502337 99502337 1001 86380 86390 1
502432 99502432 1001 86380 86390 1
502434 99502434 1001 86380 86390 1
502330 99502330 1001 86380 86390 1
502444 99502444 1001 86380 86390 1
502451 99502451 1001 86380 86390 1
502104 99502104 1001 86380 86390 1
502170 99502170 1001 86380 86390 1
502248 99502248 1001 86380 86390 1
501896 99501896 1001 86380 86390 1
501974 99501974 1001 86380 86390 1
502034 99502034 1001 86380 86390 1
502527 99502527 1001 86380 86390 1
502593 99502593 1001 86380 86390 1
502569 99502569 1001 86380 86390 1
502547 99502547 1001 86380 86390 1
503231 99503231 1001 86380 86390 1
503172 99503172 1001 86380 86390 1
503045 99503045 1001 86380 86390 1
502724 99502724 1001 86380 86390 1
502703 99502703 1001 86380 86390 1
502864 99502864 1001 86380 86390 1
502682 99502682 1001 86380 86390 1
503382 99503382 1001 86380 86390 1
503358 99503358 1001 86380 86390 1
503298 99503298 1001 86380 86390 1
503338 99503338 1001 86380 86390 1
503961 99503961 1001 86380 86390 1
504079 99504079 1001 86380 86390 1
503906 99503906 1001 86380 86390 1
503859 99503859 1001 86380 86390 1
503911 99503911 1001 86380 86390 1
503545 99503545 1001 86380 86390 1
503534 99503534 1001 86380 86390 1
504123 99504123 1001 86380 86390 1
504217 99504217 1001 86380 86390 1
504913 99504913 1001 86380 86390 1
504899 99504899 1001 86380 86390 1
504848 99504848 1001 86380 86390 1
504705 99504705 1001 86380 86390 1
504718 99504718 1001 86380 86390 1
504707 99504707 1001 86380 86390 1
504578 99504578 1001 86380 86390 1
504581 99504581 1001 86380 86390 1
504517 99504517 1001 86380 86390 1
504479 99504479 1001 86380 86390 1
504457 99504457 1001 86380 86390 1
504476 99504476 1001 86380 86390 1
505113 99505113 1001 86380 86390 1
505010 99505010 1001 86380 86390 1
505686 99505686 1001 86380 86390 1
505626 99505626 1001 86380 86390 1
505422 99505422 1001 86380 86390 1
505449 99505449 1001 86380 86390 1
505424 99505424 1001 86380 86390 1
505364 99505364 1001 86380 86390 1
505521 99505521 1001 86380 86390 1
505294 99505294 1001 86380 86390 1
505156 99505156 1001 86380 86390 1
505223 99505223 1001 86380 86390 1
505187 99505187 1001 86380 86390 1
505901 99505901 1001 86380 86390 1
505941 99505941 1001 86380 86390 1
505877 99505877 1001 86380 86390 1
505776 99505776 1001 86380 86390 1
506519 99506519 1001 86380 86390 1
506537 99506537 1001 86380 86390 1
506461 99506461 1001 86380 86390 1
506423 99506423 1001 86380 86390 1
506399 99506399 1001 86380 86390 1
506211 99506211 1001 86380 86390 1
506315 99506315 1001 86380 86390 1
506328 99506328 1001 86380 86390 1
506214 99506214 1001 86380 86390 1
506104 99506104 1001 86380 86390 1
506144 99506144 1001 86380 86390 1
507285 99507285 1001 86380 86390 1
507401 99507401 1001 86380 86390 1
507120 99507120 1001 86380 86390 1
507121 99507121 1001 86380 86390 1
507174 99507174 1001 86380 86390 1
506893 99506893 1001 86380 86390 1
506857 99506857 1001 86380 86390 1
506873 99506873 1001 86380 86390 1
506835 99506835 1001 86380 86390 1
507587 99507587 1001 86380 86390 1
507511 99507511 1001 86380 86390 1
507433 99507433 1001 86380 86390 1
507540 99507540 1001 86380 86390 1
507494 99507494 1001 86380 86390 1
507533 99507533 1001 86380 86390 1
508215 99508215 1001 86380 86390 1
508069 99508069 1001 86380 86390 1
508063 99508063 1001 86380 86390 1
508103 99508103 1001 86380 86390 1
507930 99507930 1001 86380 86390 1
508021 99508021 1001 86380 86390 1
508012 99508012 1001 86380 86390 1
507884 99507884 1001 86380 86390 1
507795 99507795 1001 86380 86390 1
507809 99507809 1001 86380 86390 1
507790 99507790 1001 86380 86390 1
507661 99507661 1001 86380 86390 1
508391 99508391 1001 86380 86390 1
508430 99508430 1001 86380 86390 1
508249 99508249 1001 86380 86390 1
508353 99508353 1001 86380 86390 1
508277 99508277 1001 86380 86390 1
508292 99508292 1001 86380 86390 1
508398 99508398 1001 86380 86390 1
508922 99508922 1001 86380 86390 1
508925 99508925 1001 86380 86390 1
508881 99508881 1001 86380 86390 1
508779 99508779 1001 86380 86390 1
508728 99508728 1001 86380 86390 1
508549 99508549 1001 86380 86390 1
508594 99508594 1001 86380 86390 1
509268 99509268 1001 86380 86390 1
509102 99509102 1001 86380 86390 1
509090 99509090 1001 86380 86390 1
509156 99509156 1001 86380 86390 1
509262 99509262 1001 86380 86390 1
509095 99509095 1001 86380 86390 1
509803 99509803 1001 86380 86390 1
509702 99509702 1001 86380 86390 1
509591 99509591 1001 86380 86390 1
509653 99509653 1001 86380 86390 1
509436 99509436 1001 86380 86390 1
509359 99509359 1001 86380 86390 1
509437 99509437 1001 86380 86390 1
509393 99509393 1001 86380 86390 1
509381 99509381 1001 86380 86390 1
510014 99510014 1001 86380 86390 1
509999 99509999 1001 86380 86390 1
510013 99510013 1001 86380 86390 1
510391 99510391 1001 86380 86390 1
510380 99510380 1001 86380 86390 1
510510 99510510 1001 86380 86390 1
510467 99510467 1001 86380 86390 1
510176 99510176 1001 86380 86390 1
510522 99510522 1001 86380 86390 1
510887 99510887 1001 86380 86390 1
510810 99510810 1001 86380 86390 1
510864 99510864 1001 86380 86390 1
510903 99510903 1001 86380 86390 1
510826 99510826 1001 86380 86390 1
511523 99511523 1001 86380 86390 1
511419 99511419 1001 86380 86390 1
511471 99511471 1001 86380 86390 1
511357 99511357 1001 86380 86390 1
511422 99511422 1001 86380 86390 1
511158 99511158 1001 86380 86390 1
511159 99511159 1001 86380 86390 1
510957 99510957 1001 86380 86390 1
510996 99510996 1001 86380 86390 1
511061 99511061 1001 86380 86390 1
511115 99511115 1001 86380 86390 1
510974 99510974 1001 86380 86390 1
510949 99510949 1001 86380 86390 1
510964 99510964 1001 86380 86390 1
511030 99511030 1001 86380 86390 1
511693 99511693 1001 86380 86390 1
511698 99511698 1001 86380 86390 1
511556 99511556 1001 86380 86390 1
511703 99511703 1001 86380 86390 1
512224 99512224 1001 86380 86390 1
512280 99512280 1001 86380 86390 1
512361 99512361 1001 86380 86390 1
512310 99512310 1001 86380 86390 1
511993 99511993 1001 86380 86390 1
512098 99512098 1001 86380 86390 1
511981 99511981 1001 86380 86390 1
511969 99511969 1001 86380 86390 1
511982 99511982 1001 86380 86390 1
512060 99512060 1001 86380 86390 1
512067 99512067 1001 86380 86390 1
511829 99511829 1001 86380 86390 1
511897 99511897 1001 86380 86390 1
511911 99511911 1001 86380 86390 1
513141 99513141 1001 86380 86390 1
513038 99513038 1001 86380 86390 1
513031 99513031 1001 86380 86390 1
513192 99513192 1001 86380 86390 1
512793 99512793 1001 86380 86390 1
512919 99512919 1001 86380 86390 1
512842 99512842 1001 86380 86390 1
512600 99512600 1001 86380 86390 1
513370 99513370 1001 86380 86390 1
513402 99513402 1001 86380 86390 1
513404 99513404 1001 86380 86390 1
513393 99513393 1001 86380 86390 1
513278 99513278 1001 86380 86390 1
513830 99513830 1001 86380 86390 1
513908 99513908 1001 86380 86390 1
513973 99513973 1001 86380 86390 1
513846 99513846 1001 86380 86390 1
513926 99513926 1001 86380 86390 1
513646 99513646 1001 86380 86390 1
513707 99513707 1001 86380 86390 1
513501 99513501 1001 86380 86390 1
513464 99513464 1001 86380 86390 1
513516 99513516 1001 86380 86390 1
513586 99513586 1001 86380 86390 1
513509 99513509 1001 86380 86390 1
514044 99514044 1001 86380 86390 1
514205 99514205 1001 86380 86390 1
514168 99514168 1001 86380 86390 1
514820 99514820 1001 86380 86390 1
514707 99514707 1001 86380 86390 1
514535 99514535 1001 86380 86390 1
514291 99514291 1001 86380 86390 1
514397 99514397 1001 86380 86390 1
514385 99514385 1001 86380 86390 1
514921 99514921 1001 86380 86390 1
514886 99514886 1001 86380 86390 1
514938 99514938 1001 86380 86390 1
515047 99515047 1001 86380 86390 1
515516 99515516 1001 86380 86390 1
515633 99515633 1001 86380 86390 1
515597 99515597 1001 86380 86390 1
515551 99515551 1001 86380 86390 1
515488 99515488 1001 86380 86390 1
515501 99515501 1001 86380 86390 1
515339 99515339 1001 86380 86390 1
515444 99515444 1001 86380 86390 1
515457 99515457 1001 86380 86390 1
515128 99515128 1001 86380 86390 1
515182 99515182 1001 86380 86390 1
515171 99515171 1001 86380 86390 1
515120 99515120 1001 86380 86390 1
515252 99515252 1001 86380 86390 1
515824 99515824 1001 86380 86390 1
515877 99515877 1001 86380 86390 1
515709 99515709 1001 86380 86390 1
515817 99515817 1001 86380 86390 1
516421 99516421 1001 86380 86390 1
516479 99516479 1001 86380 86390 1
516371 99516371 1001 86380 86390 1
516428 99516428 1001 86380 86390 1
516340 99516340 1001 86380 86390 1
516503 99516503 1001 86380 86390 1
516191 99516191 1001 86380 86390 1
515992 99515992 1001 86380 86390 1
516049 99516049 1001 86380 86390 1
516636 99516636 1001 86380 86390 1
516561 99516561 1001 86380 86390 1
516564 99516564 1001 86380 86390 1
516543 99516543 1001 86380 86390 1
517148 99517148 1001 86380 86390 1
517141 99517141 1001 86380 86390 1
517069 99517069 1001 86380 86390 1
516928 99516928 1001 86380 86390 1
516753 99516753 1001 86380 86390 1
516818 99516818 1001 86380 86390 1
516877 99516877 1001 86380 86390 1
517453 99517453 1001 86380 86390 1
517537 99517537 1001 86380 86390 1
517996 99517996 1001 86380 86390 1
518010 99518010 1001 86380 86390 1
517922 99517922 1001 86380 86390 1
517949 99517949 1001 86380 86390 1
517651 99517651 1001 86380 86390 1
517653 99517653 1001 86380 86390 1
517705 99517705 1001 86380 86390 1
518210 99518210 1001 86380 86390 1
518340 99518340 1001 86380 86390 1
518185 99518185 1001 86380 86390 1
517749 99517749 1001 86380 86390 1
518175 99518175 1001 86380 86390 1
518176 99518176 1001 86380 86390 1
518311 99518311 1001 86380 86390 1
518325 99518325 1001 86380 86390 1
518351 99518351 1001 86380 86390 1
518939 99518939 1001 86380 86390 1
518631 99518631 1001 86380 86390 1
518687 99518687 1001 86380 86390 1
518512 99518512 1001 86380 86390 1
519049 99519049 1001 86380 86390 1
518997 99518997 1001 86380 86390 1
519089 99519089 1001 86380 86390 1
519142 99519142 1001 86380 86390 1
519027 99519027 1001 86380 86390 1
519123 99519123 1001 86380 86390 1
519162 99519162 1001 86380 86390 1
519787 99519787 1001 86380 86390 1
519667 99519667 1001 86380 86390 1
519556 99519556 1001 86380 86390 1
519453 99519453 1001 86380 86390 1
519572 99519572 1001 86380 86390 1
519473 99519473 1001 86380 86390 1
519516 99519516 1001 86380 86390 1
519465 99519465 1001 86380 86390 1
519231 99519231 1001 86380 86390 1
519214 99519214 1001 86380 86390 1
519878 99519878 1001 86380 86390 1
519970 99519970 1001 86380 86390 1
519996 99519996 1001 86380 86390 1
519819 99519819 1001 86380 86390 1
520472 99520472 1001 86380 86390 1
520540 99520540 1001 86380 86390 1
520528 99520528 1001 86380 86390 1
520471 99520471 1001 86380 86390 1
520331 99520331 1001 86380 86390 1
520162 99520162 1001 86380 86390 1
520085 99520085 1001 86380 86390 1
520701 99520701 1001 86380 86390 1
520729 99520729 1001 86380 86390 1
520641 99520641 1001 86380 86390 1
520759 99520759 1001 86380 86390 1
520772 99520772 1001 86380 86390 1
520695 99520695 1001 86380 86390 1
520750 99520750 1001 86380 86390 1
521331 99521331 1001 86380 86390 1
521452 99521452 1001 86380 86390 1
521283 99521283 1001 86380 86390 1
521426 99521426 1001 86380 86390 1
521225 99521225 1001 86380 86390 1
521151 99521151 1001 86380 86390 1
521570 99521570 1001 86380 86390 1
521664 99521664 1001 86380 86390 1
521656 99521656 1001 86380 86390 1
522215 99522215 1001 86380 86390 1
522254 99522254 1001 86380 86390 1
522289 99522289 1001 86380 86390 1
522164 99522164 1001 86380 86390 1
522262 99522262 1001 86380 86390 1
522264 99522264 1001 86380 86390 1
522169 99522169 1001 86380 86390 1
522213 99522213 1001 86380 86390 1
522038 99522038 1001 86380 86390 1
522080 99522080 1001 86380 86390 1
521865 99521865 1001 86380 86390 1
521684 99521684 1001 86380 86390 1
521754 99521754 1001 86380 86390 1
521849 99521849 1001 86380 86390 1
522474 99522474 1001 86380 86390 1
522412 99522412 1001 86380 86390 1
522308 99522308 1001 86380 86390 1
522415 99522415 1001 86380 86390 1
522468 99522468 1001 86380 86390 1
523118 99523118 1001 86380 86390 1
523032 99523032 1001 86380 86390 1
522930 99522930 1001 86380 86390 1
522960 99522960 1001 86380 86390 1
522848 99522848 1001 86380 86390 1
522601 99522601 1001 86380 86390 1
522635 99522635 1001 86380 86390 1
522560 99522560 1001 86380 86390 1
523221 99523221 1001 86380 86390 1
523211 99523211 1001 86380 86390 1
523888 99523888 1001 86380 86390 1
523824 99523824 1001 86380 86390 1
523789 99523789 1001 86380 86390 1
523606 99523606 1001 86380 86390 1
523634 99523634 1001 86380 86390 1
523328 99523328 1001 86380 86390 1
523461 99523461 1001 86380 86390 1
523334 99523334 1001 86380 86390 1
524097 99524097 1001 86380 86390 1
524085 99524085 1001 86380 86390 1
524077 99524077 1001 86380 86390 1
523964 99523964 1001 86380 86390 1
524706 99524706 1001 86380 86390 1
524590 99524590 1001 86380 86390 1
524624 99524624 1001 86380 86390 1
524575 99524575 1001 86380 86390 1
524370 99524370 1001 86380 86390 1
524371 99524371 1001 86380 86390 1
524404 99524404 1001 86380 86390 1
524536 99524536 1001 86380 86390 1
524345 99524345 1001 86380 86390 1
524347 99524347 1001 86380 86390 1
524949 99524949 1001 86380 86390 1
524889 99524889 1001 86380 86390 1
525476 99525476 1001 86380 86390 1
525210 99525210 1001 86380 86390 1
525199 99525199 1001 86380 86390 1
525296 99525296 1001 86380 86390 1
524994 99524994 1001 86380 86390 1
525074 99525074 1001 86380 86390 1
524996 99524996 1001 86380 86390 1
525664 99525664 1001 86380 86390 1
526233 99526233 1001 86380 86390 1
526241 99526241 1001 86380 86390 1
526025 99526025 1001 86380 86390 1
526044 99526044 1001 86380 86390 1
526186 99526186 1001 86380 86390 1
526020 99526020 1001 86380 86390 1
525908 99525908 1001 86380 86390 1
525857 99525857 1001 86380 86390 1
525962 99525962 1001 86380 86390 1
525834 99525834 1001 86380 86390 1
525939 99525939 1001 86380 86390 1
525943 99525943 1001 86380 86390 1
526484 99526484 1001 86380 86390 1
526487 99526487 1001 86380 86390 1
526488 99526488 1001 86380 86390 1
527160 99527160 1001 86380 86390 1
527136 99527136 1001 86380 86390 1
527218 99527218 1001 86380 86390 1
527119 99527119 1001 86380 86390 1
526892 99526892 1001 86380 86390 1
526873 99526873 1001 86380 86390 1
526787 99526787 1001 86380 86390 1
526645 99526645 1001 86380 86390 1
526820 99526820 1001 86380 86390 1
527440 99527440 1001 86380 86390 1
527435 99527435 1001 86380 86390 1
528075 99528075 1001 86380 86390 1
528050 99528050 1001 86380 86390 1
527906 99527906 1001 86380 86390 1
527819 99527819 1001 86380 86390 1
527781 99527781 1001 86380 86390 1
527790 99527790 1001 86380 86390 1
527550 99527550 1001 86380 86390 1
527473 99527473 1001 86380 86390 1
527502 99527502 1001 86380 86390 1
528098 99528098 1001 86380 86390 1
528099 99528099 1001 86380 86390 1
528143 99528143 1001 86380 86390 1
528899 99528899 1001 86380 86390 1
528698 99528698 1001 86380 86390 1
528700 99528700 1001 86380 86390 1
528631 99528631 1001 86380 86390 1
528684 99528684 1001 86380 86390 1
528310 99528310 1001 86380 86390 1
528357 99528357 1001 86380 86390 1
528911 99528911 1001 86380 86390 1
528989 99528989 1001 86380 86390 1
528943 99528943 1001 86380 86390 1
528933 99528933 1001 86380 86390 1
529573 99529573 1001 86380 86390 1
529527 99529527 1001 86380 86390 1
529533 99529533 1001 86380 86390 1
529546 99529546 1001 86380 86390 1
529502 99529502 1001 86380 86390 1
529239 99529239 1001 86380 86390 1
529243 99529243 1001 86380 86390 1
530375 99530375 1001 86380 86390 1
530341 99530341 1001 86380 86390 1
530342 99530342 1001 86380 86390 1
530139 99530139 1001 86380 86390 1
530076 99530076 1001 86380 86390 1
530000 99530000 1001 86380 86390 1
529991 99529991 1001 86380 86390 1
530112 99530112 1001 86380 86390 1
530074 99530074 1001 86380 86390 1
530087 99530087 1001 86380 86390 1
530621 99530621 1001 86380 86390 1
530715 99530715 1001 86380 86390 1
531341 99531341 1001 86380 86390 1
531366 99531366 1001 86380 86390 1
531184 99531184 1001 86380 86390 1
531185 99531185 1001 86380 86390 1
530917 99530917 1001 86380 86390 1
530814 99530814 1001 86380 86390 1
530959 99530959 1001 86380 86390 1
530765 99530765 1001 86380 86390 1
530805 99530805 1001 86380 86390 1
530845 99530845 1001 86380 86390 1
530834 99530834 1001 86380 86390 1
531455 99531455 1001 86380 86390 1
531573 99531573 1001 86380 86390 1
531473 99531473 1001 86380 86390 1
531388 99531388 1001 86380 86390 1
532051 99532051 1001 86380 86390 1
532015 99532015 1001 86380 86390 1
532137 99532137 1001 86380 86390 1
532050 99532050 1001 86380 86390 1
531875 99531875 1001 86380 86390 1
531902 99531902 1001 86380 86390 1
531995 99531995 1001 86380 86390 1
531958 99531958 1001 86380 86390 1
531934 99531934 1001 86380 86390 1
531632 99531632 1001 86380 86390 1
532340 99532340 1001 86380 86390 1
532998 99532998 1001 86380 86390 1
532855 99532855 1001 86380 86390 1
532845 99532845 1001 86380 86390 1
532872 99532872 1001 86380 86390 1
532993 99532993 1001 86380 86390 1
532719 99532719 1001 86380 86390 1
532812 99532812 1001 86380 86390 1
532527 99532527 1001 86380 86390 1
533703 99533703 1001 86380 86390 1
533668 99533668 1001 86380 86390 1
533738 99533738 1001 86380 86390 1
533530 99533530 1001 86380 86390 1
533479 99533479 1001 86380 86390 1
533598 99533598 1001 86380 86390 1
533253 99533253 1001 86380 86390 1
533279 99533279 1001 86380 86390 1
533305 99533305 1001 86380 86390 1
533914 99533914 1001 86380 86390 1
533980 99533980 1001 86380 86390 1
533970 99533970 1001 86380 86390 1
534568 99534568 1001 86380 86390 1
534494 99534494 1001 86380 86390 1
534572 99534572 1001 86380 86390 1
534585 99534585 1001 86380 86390 1
534625 99534625 1001 86380 86390 1
534452 99534452 1001 86380 86390 1
534420 99534420 1001 86380 86390 1
534447 99534447 1001 86380 86390 1
534229 99534229 1001 86380 86390 1
534724 99534724 1001 86380 86390 1
535368 99535368 1001 86380 86390 1
535413 99535413 1001 86380 86390 1
535468 99535468 1001 86380 86390 1
535194 99535194 1001 86380 86390 1
535143 99535143 1001 86380 86390 1
535105 99535105 1001 86380 86390 1
535109 99535109 1001 86380 86390 1
534916 99534916 1001 86380 86390 1
535021 99535021 1001 86380 86390 1
535073 99535073 1001 86380 86390 1
535091 99535091 1001 86380 86390 1
534914 99534914 1001 86380 86390 1
535684 99535684 1001 86380 86390 1
536247 99536247 1001 86380 86390 1
536275 99536275 1001 86380 86390 1
536317 99536317 1001 86380 86390 1
536202 99536202 1001 86380 86390 1
536001 99536001 1001 86380 86390 1
536105 99536105 1001 86380 86390 1
535972 99535972 1001 86380 86390 1
536102 99536102 1001 86380 86390 1
535858 99535858 1001 86380 86390 1
535820 99535820 1001 86380 86390 1
535847 99535847 1001 86380 86390 1
535719 99535719 1001 86380 86390 1
535721 99535721 1001 86380 86390 1
535790 99535790 1001 86380 86390 1
536367 99536367 1001 86380 86390 1
536446 99536446 1001 86380 86390 1
537048 99537048 1001 86380 86390 1
537063 99537063 1001 86380 86390 1
536987 99536987 1001 86380 86390 1
537109 99537109 1001 86380 86390 1
536844 99536844 1001 86380 86390 1
536911 99536911 1001 86380 86390 1
536770 99536770 1001 86380 86390 1
536580 99536580 1001 86380 86390 1
536686 99536686 1001 86380 86390 1
536543 99536543 1001 86380 86390 1
536744 99536744 1001 86380 86390 1
536655 99536655 1001 86380 86390 1
536579 99536579 1001 86380 86390 1
537189 99537189 1001 86380 86390 1
537322 99537322 1001 86380 86390 1
537180 99537180 1001 86380 86390 1
537365 99537365 1001 86380 86390 1
537170 99537170 1001 86380 86390 1
537275 99537275 1001 86380 86390 1
537905 99537905 1001 86380 86390 1
537895 99537895 1001 86380 86390 1
537980 99537980 1001 86380 86390 1
537922 99537922 1001 86380 86390 1
537731 99537731 1001 86380 86390 1
537760 99537760 1001 86380 86390 1
537763 99537763 1001 86380 86390 1
537740 99537740 1001 86380 86390 1
537432 99537432 1001 86380 86390 1
537381 99537381 1001 86380 86390 1
537524 99537524 1001 86380 86390 1
537504 99537504 1001 86380 86390 1
537517 99537517 1001 86380 86390 1
538009 99538009 1001 86380 86390 1
538016 99538016 1001 86380 86390 1
538175 99538175 1001 86380 86390 1
538690 99538690 1001 86380 86390 1
538665 99538665 1001 86380 86390 1
538800 99538800 1001 86380 86390 1
538414 99538414 1001 86380 86390 1
538403 99538403 1001 86380 86390 1
538537 99538537 1001 86380 86390 1
538237 99538237 1001 86380 86390 1
538999 99538999 1001 86380 86390 1
538910 99538910 1001 86380 86390 1
539017 99539017 1001 86380 86390 1
538836 99538836 1001 86380 86390 1
539502 99539502 1001 86380 86390 1
539626 99539626 1001 86380 86390 1
539328 99539328 1001 86380 86390 1
539075 99539075 1001 86380 86390 1
539166 99539166 1001 86380 86390 1
539115 99539115 1001 86380 86390 1
539677 99539677 1001 86380 86390 1
539834 99539834 1001 86380 86390 1
539783 99539783 1001 86380 86390 1
539763 99539763 1001 86380 86390 1
539712 99539712 1001 86380 86390 1
540378 99540378 1001 86380 86390 1
540461 99540461 1001 86380 86390 1
540297 99540297 1001 86380 86390 1
540132 99540132 1001 86380 86390 1
540200 99540200 1001 86380 86390 1
540256 99540256 1001 86380 86390 1
540046 99540046 1001 86380 86390 1
540568 99540568 1001 86380 86390 1
540596 99540596 1001 86380 86390 1
540481 99540481 1001 86380 86390 1
540547 99540547 1001 86380 86390 1
540651 99540651 1001 86380 86390 1
540909 99540909 1001 86380 86390 1
541078 99541078 1001 86380 86390 1
541016 99541016 1001 86380 86390 1
540737 99540737 1001 86380 86390 1
540777 99540777 1001 86380 86390 1
541471 99541471 1001 86380 86390 1
541926 99541926 1001 86380 86390 1
541982 99541982 1001 86380 86390 1
542113 99542113 1001 86380 86390 1
541748 99541748 1001 86380 86390 1
541857 99541857 1001 86380 86390 1
541822 99541822 1001 86380 86390 1
541502 99541502 1001 86380 86390 1
541660 99541660 1001 86380 86390 1
541623 99541623 1001 86380 86390 1
541573 99541573 1001 86380 86390 1
542206 99542206 1001 86380 86390 1
542142 99542142 1001 86380 86390 1
542924 99542924 1001 86380 86390 1
542878 99542878 1001 86380 86390 1
542776 99542776 1001 86380 86390 1
542474 99542474 1001 86380 86390 1
542412 99542412 1001 86380 86390 1
542994 99542994 1001 86380 86390 1
543125 99543125 1001 86380 86390 1
543061 99543061 1001 86380 86390 1
543030 99543030 1001 86380 86390 1
542967 99542967 1001 86380 86390 1
543598 99543598 1001 86380 86390 1
543677 99543677 1001 86380 86390 1
543730 99543730 1001 86380 86390 1
543463 99543463 1001 86380 86390 1
543442 99543442 1001 86380 86390 1
543306 99543306 1001 86380 86390 1
543281 99543281 1001 86380 86390 1
543269 99543269 1001 86380 86390 1
543336 99543336 1001 86380 86390 1
543352 99543352 1001 86380 86390 1
543301 99543301 1001 86380 86390 1
543225 99543225 1001 86380 86390 1
543292 99543292 1001 86380 86390 1
543904 99543904 1001 86380 86390 1
543948 99543948 1001 86380 86390 1
544536 99544536 1001 86380 86390 1
544408 99544408 1001 86380 86390 1
544532 99544532 1001 86380 86390 1
544237 99544237 1001 86380 86390 1
544263 99544263 1001 86380 86390 1
544171 99544171 1001 86380 86390 1
544020 99544020 1001 86380 86390 1
544180 99544180 1001 86380 86390 1
400326 1196 1001 25200 41217 1
500417 593 1002 60418 68194 1
505863 698 1001 66981 67280 1
514105 804 1001 54813 55112 1
531069 941 1001 42830 43130 1
400166 99400166 1001 86380 86390 1
400358 99400358 1001 86380 86390 1
400626 99400626 1001 86380 86390 1
400624 99400624 1001 86380 86390 1
400580 99400580 1001 86380 86390 1
400825 99400825 1001 86380 86390 1
400922 99400922 1001 86380 86390 1
400860 99400860 1001 86380 86390 1
400944 99400944 1001 86380 86390 1
401073 99401073 1001 86380 86390 1
401202 99401202 1001 86380 86390 1
401223 99401223 1001 86380 86390 1
401308 99401308 1001 86380 86390 1
401436 99401436 1001 86380 86390 1
401368 99401368 1001 86380 86390 1
401506 99401506 1001 86380 86390 1
402020 99402020 1001 86380 86390 1
402254 99402254 1001 86380 86390 1
402317 99402317 1001 86380 86390 1
402580 99402580 1001 86380 86390 1
402763 99402763 1001 86380 86390 1
402865 99402865 1001 86380 86390 1
403282 99403282 1001 86380 86390 1
403213 99403213 1001 86380 86390 1
403401 99403401 1001 86380 86390 1
403472 99403472 1001 86380 86390 1
403557 99403557 1001 86380 86390 1
403640 99403640 1001 86380 86390 1
403833 99403833 1001 86380 86390 1
404027 99404027 1001 86380 86390 1
403961 99403961 1001 86380 86390 1
403996 99403996 1001 86380 86390 1
404069 99404069 1001 86380 86390 1
404304 99404304 1001 86380 86390 1
404462 99404462 1001 86380 86390 1
404733 99404733 1001 86380 86390 1
404739 99404739 1001 86380 86390 1
404918 99404918 1001 86380 86390 1
405034 99405034 1001 86380 86390 1
405016 99405016 1001 86380 86390 1
405045 99405045 1001 86380 86390 1
405162 99405162 1001 86380 86390 1
405254 99405254 1001 86380 86390 1
405222 99405222 1001 86380 86390 1
405452 99405452 1001 86380 86390 1
405657 99405657 1001 86380 86390 1
405714 99405714 1001 86380 86390 1
405669 99405669 1001 86380 86390 1
406146 99406146 1001 86380 86390 1
406240 99406240 1001 86380 86390 1
406296 99406296 1001 86380 86390 1
406460 99406460 1001 86380 86390 1
406539 99406539 1001 86380 86390 1
406676 99406676 1001 86380 86390 1
406940 99406940 1001 86380 86390 1
407757 99407757 1001 86380 86390 1
407782 99407782 1001 86380 86390 1
407973 99407973 1001 86380 86390 1
408156 99408156 1001 86380 86390 1
408321 99408321 1001 86380 86390 1
408394 99408394 1001 86380 86390 1
408438 99408438 1001 86380 86390 1
408672 99408672 1001 86380 86390 1
408711 99408711 1001 86380 86390 1
408866 99408866 1001 86380 86390 1
408864 99408864 1001 86380 86390 1
408896 99408896 1001 86380 86390 1
409213 99409213 1001 86380 86390 1
409433 99409433 1001 86380 86390 1
409524 99409524 1001 86380 86390 1
409718 99409718 1001 86380 86390 1
409853 99409853 1001 86380 86390 1
410621 99410621 1001 86380 86390 1
410810 99410810 1001 86380 86390 1
410955 99410955 1001 86380 86390 1
411196 99411196 1001 86380 86390 1
411255 99411255 1001 86380 86390 1
411260 99411260 1001 86380 86390 1
411713 99411713 1001 86380 86390 1
411867 99411867 1001 86380 86390 1
412032 99412032 1001 86380 86390 1
412446 99412446 1001 86380 86390 1
412429 99412429 1001 86380 86390 1
412415 99412415 1001 86380 86390 1
413386 99413386 1001 86380 86390 1
413192 99413192 1001 86380 86390 1
413276 99413276 1001 86380 86390 1
412705 99412705 1001 86380 86390 1
412519 99412519 1001 86380 86390 1
413930 99413930 1001 86380 86390 1
415198 99415198 1001 86380 86390 1
414959 99414959 1001 86380 86390 1
415049 99415049 1001 86380 86390 1
414590 99414590 1001 86380 86390 1
414593 99414593 1001 86380 86390 1
414803 99414803 1001 86380 86390 1
414665 99414665 1001 86380 86390 1
414557 99414557 1001 86380 86390 1
414585 99414585 1001 86380 86390 1
414179 99414179 1001 86380 86390 1
414332 99414332 1001 86380 86390 1
414344 99414344 1001 86380 86390 1
415384 99415384 1001 86380 86390 1
415480 99415480 1001 86380 86390 1
415595 99415595 1001 86380 86390 1
416212 99416212 1001 86380 86390 1
416579 99416579 1001 86380 86390 1
417078 99417078 1001 86380 86390 1
417041 99417041 1001 86380 86390 1
417371 99417371 1001 86380 86390 1
418620 99418620 1001 86380 86390 1
418743 99418743 1001 86380 86390 1
418609 99418609 1001 86380 86390 1
418448 99418448 1001 86380 86390 1
418686 99418686 1001 86380 86390 1
418178 99418178 1001 86380 86390 1
418057 99418057 1001 86380 86390 1
418143 99418143 1001 86380 86390 1
418208 99418208 1001 86380 86390 1
418145 99418145 1001 86380 86390 1
417966 99417966 1001 86380 86390 1
418005 99418005 1001 86380 86390 1
417898 99417898 1001 86380 86390 1
417695 99417695 1001 86380 86390 1
418980 99418980 1001 86380 86390 1
419107 99419107 1001 86380 86390 1
419034 99419034 1001 86380 86390 1
419125 99419125 1001 86380 86390 1
420092 99420092 1001 86380 86390 1
420278 99420278 1001 86380 86390 1
420356 99420356 1001 86380 86390 1
419938 99419938 1001 86380 86390 1
419748 99419748 1001 86380 86390 1
419890 99419890 1001 86380 86390 1
419832 99419832 1001 86380 86390 1
419978 99419978 1001 86380 86390 1
419347 99419347 1001 86380 86390 1
419374 99419374 1001 86380 86390 1
419382 99419382 1001 86380 86390 1
419502 99419502 1001 86380 86390 1
419620 99419620 1001 86380 86390 1
420494 99420494 1001 86380 86390 1
420507 99420507 1001 86380 86390 1
420829 99420829 1001 86380 86390 1
421969 99421969 1001 86380 86390 1
421726 99421726 1001 86380 86390 1
421880 99421880 1001 86380 86390 1
421612 99421612 1001 86380 86390 1
421442 99421442 1001 86380 86390 1
421600 99421600 1001 86380 86390 1
421489 99421489 1001 86380 86390 1
421683 99421683 1001 86380 86390 1
421013 99421013 1001 86380 86390 1
420841 99420841 1001 86380 86390 1
422196 99422196 1001 86380 86390 1
422385 99422385 1001 86380 86390 1
422219 99422219 1001 86380 86390 1
422488 99422488 1001 86380 86390 1
422495 99422495 1001 86380 86390 1
422159 99422159 1001 86380 86390 1
423317 99423317 1001 86380 86390 1
423646 99423646 1001 86380 86390 1
423432 99423432 1001 86380 86390 1
423190 99423190 1001 86380 86390 1
423288 99423288 1001 86380 86390 1
423201 99423201 1001 86380 86390 1
422696 99422696 1001 86380 86390 1
422798 99422798 1001 86380 86390 1
422681 99422681 1001 86380 86390 1
422863 99422863 1001 86380 86390 1
423938 99423938 1001 86380 86390 1
424050 99424050 1001 86380 86390 1
423763 99423763 1001 86380 86390 1
425337 99425337 1001 86380 86390 1
425183 99425183 1001 86380 86390 1
425347 99425347 1001 86380 86390 1
424755 99424755 1001 86380 86390 1
424868 99424868 1001 86380 86390 1
424798 99424798 1001 86380 86390 1
424638 99424638 1001 86380 86390 1
424226 99424226 1001 86380 86390 1
424374 99424374 1001 86380 86390 1
425444 99425444 1001 86380 86390 1
425802 99425802 1001 86380 86390 1
425549 99425549 1001 86380 86390 1
425578 99425578 1001 86380 86390 1
427060 99427060 1001 86380 86390 1
426521 99426521 1001 86380 86390 1
426628 99426628 1001 86380 86390 1
426285 99426285 1001 86380 86390 1
426360 99426360 1001 86380 86390 1
426535 99426535 1001 86380 86390 1
426688 99426688 1001 86380 86390 1
426093 99426093 1001 86380 86390 1
425893 99425893 1001 86380 86390 1
427119 99427119 1001 86380 86390 1
427340 99427340 1001 86380 86390 1
427256 99427256 1001 86380 86390 1
428541 99428541 1001 86380 86390 1
428574 99428574 1001 86380 86390 1
428615 99428615 1001 86380 86390 1
428579 99428579 1001 86380 86390 1
428417 99428417 1001 86380 86390 1
428584 99428584 1001 86380 86390 1
428228 99428228 1001 86380 86390 1
428150 99428150 1001 86380 86390 1
428181 99428181 1001 86380 86390 1
427762 99427762 1001 86380 86390 1
427815 99427815 1001 86380 86390 1
428929 99428929 1001 86380 86390 1
430101 99430101 1001 86380 86390 1
430260 99430260 1001 86380 86390 1
430285 99430285 1001 86380 86390 1
430135 99430135 1001 86380 86390 1
429957 99429957 1001 86380 86390 1
429813 99429813 1001 86380 86390 1
429602 99429602 1001 86380 86390 1
429607 99429607 1001 86380 86390 1
429245 99429245 1001 86380 86390 1
429444 99429444 1001 86380 86390 1
429212 99429212 1001 86380 86390 1
429280 99429280 1001 86380 86390 1
429238 99429238 1001 86380 86390 1
430639 99430639 1001 86380 86390 1
430711 99430711 1001 86380 86390 1
431688 99431688 1001 86380 86390 1
431915 99431915 1001 86380 86390 1
431308 99431308 1001 86380 86390 1
431268 99431268 1001 86380 86390 1
431494 99431494 1001 86380 86390 1
431165 99431165 1001 86380 86390 1
432242 99432242 1001 86380 86390 1
432380 99432380 1001 86380 86390 1
432226 99432226 1001 86380 86390 1
433653 99433653 1001 86380 86390 1
433617 99433617 1001 86380 86390 1
433609 99433609 1001 86380 86390 1
432962 99432962 1001 86380 86390 1
432492 99432492 1001 86380 86390 1
432651 99432651 1001 86380 86390 1
434092 99434092 1001 86380 86390 1
434093 99434093 1001 86380 86390 1
433953 99433953 1001 86380 86390 1
435395 99435395 1001 86380 86390 1
435098 99435098 1001 86380 86390 1
435267 99435267 1001 86380 86390 1
434754 99434754 1001 86380 86390 1
434638 99434638 1001 86380 86390 1
434826 99434826 1001 86380 86390 1
434900 99434900 1001 86380 86390 1
434927 99434927 1001 86380 86390 1
434976 99434976 1001 86380 86390 1
434861 99434861 1001 86380 86390 1
434891 99434891 1001 86380 86390 1
434290 99434290 1001 86380 86390 1
434248 99434248 1001 86380 86390 1
435551 99435551 1001 86380 86390 1
435501 99435501 1001 86380 86390 1
435816 99435816 1001 86380 86390 1
436802 99436802 1001 86380 86390 1
436875 99436875 1001 86380 86390 1
436544 99436544 1001 86380 86390 1
436482 99436482 1001 86380 86390 1
436356 99436356 1001 86380 86390 1
435926 99435926 1001 86380 86390 1
437241 99437241 1001 86380 86390 1
437308 99437308 1001 86380 86390 1
300001 99300001 1001 86380 86390 1
300604 99300604 1001 86380 86390 1
300542 99300542 1001 86380 86390 1
300611 99300611 1001 86380 86390 1
300439 99300439 1001 86380 86390 1
300267 99300267 1001 86380 86390 1
300869 99300869 1001 86380 86390 1
300925 99300925 1001 86380 86390 1
300744 99300744 1001 86380 86390 1
300913 99300913 1001 86380 86390 1
301532 99301532 1001 86380 86390 1
301445 99301445 1001 86380 86390 1
301436 99301436 1001 86380 86390 1
301336 99301336 1001 86380 86390 1
301182 99301182 1001 86380 86390 1
301237 99301237 1001 86380 86390 1
301241 99301241 1001 86380 86390 1
301255 99301255 1001 86380 86390 1
301047 99301047 1001 86380 86390 1
301744 99301744 1001 86380 86390 1
301628 99301628 1001 86380 86390 1
302239 99302239 1001 86380 86390 1
302261 99302261 1001 86380 86390 1
302237 99302237 1001 86380 86390 1
302072 99302072 1001 86380 86390 1
302111 99302111 1001 86380 86390 1
302150 99302150 1001 86380 86390 1
302143 99302143 1001 86380 86390 1
301785 99301785 1001 86380 86390 1
301948 99301948 1001 86380 86390 1
302573 99302573 1001 86380 86390 1
302470 99302470 1001 86380 86390 1
301968 99301968 1001 86380 86390 1
302505 99302505 1001 86380 86390 1
303053 99303053 1001 86380 86390 1
303184 99303184 1001 86380 86390 1
303010 99303010 1001 86380 86390 1
302956 99302956 1001 86380 86390 1
302780 99302780 1001 86380 86390 1
302681 99302681 1001 86380 86390 1
302753 99302753 1001 86380 86390 1
303359 99303359 1001 86380 86390 1
303244 99303244 1001 86380 86390 1
303338 99303338 1001 86380 86390 1
303236 99303236 1001 86380 86390 1
303316 99303316 1001 86380 86390 1
303932 99303932 1001 86380 86390 1
303788 99303788 1001 86380 86390 1
303782 99303782 1001 86380 86390 1
303821 99303821 1001 86380 86390 1
303746 99303746 1001 86380 86390 1
303683 99303683 1001 86380 86390 1
303829 99303829 1001 86380 86390 1
304197 99304197 1001 86380 86390 1
304668 99304668 1001 86380 86390 1
304802 99304802 1001 86380 86390 1
304662 99304662 1001 86380 86390 1
304778 99304778 1001 86380 86390 1
304527 99304527 1001 86380 86390 1
304528 99304528 1001 86380 86390 1
304388 99304388 1001 86380 86390 1
304365 99304365 1001 86380 86390 1
304327 99304327 1001 86380 86390 1
304973 99304973 1001 86380 86390 1
304891 99304891 1001 86380 86390 1
304892 99304892 1001 86380 86390 1
305562 99305562 1001 86380 86390 1
305487 99305487 1001 86380 86390 1
305579 99305579 1001 86380 86390 1
305542 99305542 1001 86380 86390 1
305284 99305284 1001 86380 86390 1
305259 99305259 1001 86380 86390 1
305224 99305224 1001 86380 86390 1
305140 99305140 1001 86380 86390 1
500092 99500092 1001 86380 86390 1
500080 99500080 1001 86380 86390 1
500002 99500002 1001 86380 86390 1
500172 99500172 1001 86380 86390 1
500095 99500095 1001 86380 86390 1
500046 99500046 1001 86380 86390 1
500712 99500712 1001 86380 86390 1
500674 99500674 1001 86380 86390 1
500690 99500690 1001 86380 86390 1
500772 99500772 1001 86380 86390 1
500409 99500409 1001 86380 86390 1
500527 99500527 1001 86380 86390 1
500464 99500464 1001 86380 86390 1
500378 99500378 1001 86380 86390 1
500293 99500293 1001 86380 86390 1
500229 99500229 1001 86380 86390 1
500853 99500853 1001 86380 86390 1
501011 99501011 1001 86380 86390 1
500974 99500974 1001 86380 86390 1
500912 99500912 1001 86380 86390 1
501523 99501523 1001 86380 86390 1
501606 99501606 1001 86380 86390 1
501499 99501499 1001 86380 86390 1
501474 99501474 1001 86380 86390 1
501527 99501527 1001 86380 86390 1
501628 99501628 1001 86380 86390 1
501371 99501371 1001 86380 86390 1
501373 99501373 1001 86380 86390 1
501298 99501298 1001 86380 86390 1
501250 99501250 1001 86380 86390 1
501289 99501289 1001 86380 86390 1
501170 99501170 1001 86380 86390 1
501094 99501094 1001 86380 86390 1
501107 99501107 1001 86380 86390 1
501759 99501759 1001 86380 86390 1
501787 99501787 1001 86380 86390 1
501658 99501658 1001 86380 86390 1
502262 99502262 1001 86380 86390 1
502440 99502440 1001 86380 86390 1
502173 99502173 1001 86380 86390 1
502244 99502244 1001 86380 86390 1
502219 99502219 1001 86380 86390 1
501910 99501910 1001 86380 86390 1
501873 99501873 1001 86380 86390 1
502022 99502022 1001 86380 86390 1
502489 99502489 1001 86380 86390 1
502581 99502581 1001 86380 86390 1
502659 99502659 1001 86380 86390 1
503202 99503202 1001 86380 86390 1
503243 99503243 1001 86380 86390 1
503094 99503094 1001 86380 86390 1
503289 99503289 1001 86380 86390 1
503036 99503036 1001 86380 86390 1
503050 99503050 1001 86380 86390 1
503066 99503066 1001 86380 86390 1
503084 99503084 1001 86380 86390 1
502867 99502867 1001 86380 86390 1
502791 99502791 1001 86380 86390 1
502856 99502856 1001 86380 86390 1
502819 99502819 1001 86380 86390 1
502821 99502821 1001 86380 86390 1
502783 99502783 1001 86380 86390 1
503393 99503393 1001 86380 86390 1
503397 99503397 1001 86380 86390 1
503360 99503360 1001 86380 86390 1
503399 99503399 1001 86380 86390 1
504090 99504090 1001 86380 86390 1
504071 99504071 1001 86380 86390 1
504059 99504059 1001 86380 86390 1
504062 99504062 1001 86380 86390 1
503752 99503752 1001 86380 86390 1
503716 99503716 1001 86380 86390 1
503668 99503668 1001 86380 86390 1
503657 99503657 1001 86380 86390 1
503698 99503698 1001 86380 86390 1
503634 99503634 1001 86380 86390 1
503519 99503519 1001 86380 86390 1
503688 99503688 1001 86380 86390 1
504763 99504763 1001 86380 86390 1
504828 99504828 1001 86380 86390 1
504881 99504881 1001 86380 86390 1
504817 99504817 1001 86380 86390 1
504843 99504843 1001 86380 86390 1
504882 99504882 1001 86380 86390 1
504833 99504833 1001 86380 86390 1
504873 99504873 1001 86380 86390 1
504687 99504687 1001 86380 86390 1
504538 99504538 1001 86380 86390 1
504367 99504367 1001 86380 86390 1
504393 99504393 1001 86380 86390 1
504458 99504458 1001 86380 86390 1
504359 99504359 1001 86380 86390 1
504450 99504450 1001 86380 86390 1
505083 99505083 1001 86380 86390 1
505096 99505096 1001 86380 86390 1
505008 99505008 1001 86380 86390 1
504959 99504959 1001 86380 86390 1
505131 99505131 1001 86380 86390 1
505733 99505733 1001 86380 86390 1
505580 99505580 1001 86380 86390 1
505662 99505662 1001 86380 86390 1
505358 99505358 1001 86380 86390 1
505401 99505401 1001 86380 86390 1
505533 99505533 1001 86380 86390 1
505421 99505421 1001 86380 86390 1
505304 99505304 1001 86380 86390 1
505279 99505279 1001 86380 86390 1
505162 99505162 1001 86380 86390 1
505297 99505297 1001 86380 86390 1
505781 99505781 1001 86380 86390 1
505787 99505787 1001 86380 86390 1
506454 99506454 1001 86380 86390 1
506596 99506596 1001 86380 86390 1
506457 99506457 1001 86380 86390 1
506479 99506479 1001 86380 86390 1
506382 99506382 1001 86380 86390 1
506253 99506253 1001 86380 86390 1
506358 99506358 1001 86380 86390 1
506371 99506371 1001 86380 86390 1
506191 99506191 1001 86380 86390 1
506066 99506066 1001 86380 86390 1
506134 99506134 1001 86380 86390 1
505996 99505996 1001 86380 86390 1
506735 99506735 1001 86380 86390 1
506664 99506664 1001 86380 86390 1
506627 99506627 1001 86380 86390 1
507392 99507392 1001 86380 86390 1
507376 99507376 1001 86380 86390 1
507054 99507054 1001 86380 86390 1
506998 99506998 1001 86380 86390 1
506818 99506818 1001 86380 86390 1
506961 99506961 1001 86380 86390 1
506991 99506991 1001 86380 86390 1
507613 99507613 1001 86380 86390 1
507432 99507432 1001 86380 86390 1
507627 99507627 1001 86380 86390 1
507423 99507423 1001 86380 86390 1
507490 99507490 1001 86380 86390 1
507531 99507531 1001 86380 86390 1
508048 99508048 1001 86380 86390 1
508177 99508177 1001 86380 86390 1
508192 99508192 1001 86380 86390 1
508105 99508105 1001 86380 86390 1
507858 99507858 1001 86380 86390 1
507658 99507658 1001 86380 86390 1
507805 99507805 1001 86380 86390 1
507780 99507780 1001 86380 86390 1
508326 99508326 1001 86380 86390 1
508330 99508330 1001 86380 86390 1
508383 99508383 1001 86380 86390 1
508948 99508948 1001 86380 86390 1
508505 99508505 1001 86380 86390 1
508547 99508547 1001 86380 86390 1
509228 99509228 1001 86380 86390 1
508871 99508871 1001 86380 86390 1
509103 99509103 1001 86380 86390 1
509277 99509277 1001 86380 86390 1
509863 99509863 1001 86380 86390 1
509825 99509825 1001 86380 86390 1
509900 99509900 1001 86380 86390 1
509749 99509749 1001 86380 86390 1
509711 99509711 1001 86380 86390 1
509545 99509545 1001 86380 86390 1
509677 99509677 1001 86380 86390 1
509587 99509587 1001 86380 86390 1
509691 99509691 1001 86380 86390 1
509590 99509590 1001 86380 86390 1
509310 99509310 1001 86380 86390 1
509363 99509363 1001 86380 86390 1
509429 99509429 1001 86380 86390 1
510056 99510056 1001 86380 86390 1
509943 99509943 1001 86380 86390 1
509904 99509904 1001 86380 86390 1
509960 99509960 1001 86380 86390 1
510709 99510709 1001 86380 86390 1
510456 99510456 1001 86380 86390 1
510392 99510392 1001 86380 86390 1
510438 99510438 1001 86380 86390 1
510490 99510490 1001 86380 86390 1
510118 99510118 1001 86380 86390 1
510265 99510265 1001 86380 86390 1
510266 99510266 1001 86380 86390 1
510191 99510191 1001 86380 86390 1
510797 99510797 1001 86380 86390 1
510875 99510875 1001 86380 86390 1
511411 99511411 1001 86380 86390 1
511101 99511101 1001 86380 86390 1
510939 99510939 1001 86380 86390 1
510955 99510955 1001 86380 86390 1
511555 99511555 1001 86380 86390 1
511737 99511737 1001 86380 86390 1
511557 99511557 1001 86380 86390 1
511728 99511728 1001 86380 86390 1
511742 99511742 1001 86380 86390 1
512317 99512317 1001 86380 86390 1
512270 99512270 1001 86380 86390 1
512210 99512210 1001 86380 86390 1
512020 99512020 1001 86380 86390 1
512165 99512165 1001 86380 86390 1
512146 99512146 1001 86380 86390 1
511874 99511874 1001 86380 86390 1
512442 99512442 1001 86380 86390 1
512449 99512449 1001 86380 86390 1
512452 99512452 1001 86380 86390 1
513120 99513120 1001 86380 86390 1
513047 99513047 1001 86380 86390 1
512876 99512876 1001 86380 86390 1
512903 99512903 1001 86380 86390 1
512994 99512994 1001 86380 86390 1
512611 99512611 1001 86380 86390 1
512677 99512677 1001 86380 86390 1
512755 99512755 1001 86380 86390 1
512724 99512724 1001 86380 86390 1
512635 99512635 1001 86380 86390 1
513231 99513231 1001 86380 86390 1
513257 99513257 1001 86380 86390 1
513311 99513311 1001 86380 86390 1
513365 99513365 1001 86380 86390 1
513249 99513249 1001 86380 86390 1
513369 99513369 1001 86380 86390 1
513944 99513944 1001 86380 86390 1
513901 99513901 1001 86380 86390 1
513650 99513650 1001 86380 86390 1
513783 99513783 1001 86380 86390 1
513604 99513604 1001 86380 86390 1
513592 99513592 1001 86380 86390 1
513504 99513504 1001 86380 86390 1
513573 99513573 1001 86380 86390 1
513599 99513599 1001 86380 86390 1
513576 99513576 1001 86380 86390 1
514134 99514134 1001 86380 86390 1
514177 99514177 1001 86380 86390 1
514102 99514102 1001 86380 86390 1
514194 99514194 1001 86380 86390 1
514052 99514052 1001 86380 86390 1
514806 99514806 1001 86380 86390 1
514704 99514704 1001 86380 86390 1
514832 99514832 1001 86380 86390 1
514800 99514800 1001 86380 86390 1
514463 99514463 1001 86380 86390 1
514241 99514241 1001 86380 86390 1
514413 99514413 1001 86380 86390 1
515026 99515026 1001 86380 86390 1
515006 99515006 1001 86380 86390 1
515059 99515059 1001 86380 86390 1
514970 99514970 1001 86380 86390 1
514879 99514879 1001 86380 86390 1
515645 99515645 1001 86380 86390 1
515680 99515680 1001 86380 86390 1
515660 99515660 1001 86380 86390 1
515523 99515523 1001 86380 86390 1
515642 99515642 1001 86380 86390 1
515674 99515674 1001 86380 86390 1
515502 99515502 1001 86380 86390 1
515442 99515442 1001 86380 86390 1
515313 99515313 1001 86380 86390 1
515329 99515329 1001 86380 86390 1
515166 99515166 1001 86380 86390 1
515184 99515184 1001 86380 86390 1
515095 99515095 1001 86380 86390 1
515722 99515722 1001 86380 86390 1
515686 99515686 1001 86380 86390 1
515754 99515754 1001 86380 86390 1
516434 99516434 1001 86380 86390 1
516373 99516373 1001 86380 86390 1
516399 99516399 1001 86380 86390 1
516292 99516292 1001 86380 86390 1
516243 99516243 1001 86380 86390 1
516256 99516256 1001 86380 86390 1
516269 99516269 1001 86380 86390 1
515942 99515942 1001 86380 86390 1
515907 99515907 1001 86380 86390 1
515911 99515911 1001 86380 86390 1
516067 99516067 1001 86380 86390 1
516573 99516573 1001 86380 86390 1
516576 99516576 1001 86380 86390 1
516630 99516630 1001 86380 86390 1
516606 99516606 1001 86380 86390 1
517272 99517272 1001 86380 86390 1
517250 99517250 1001 86380 86390 1
517225 99517225 1001 86380 86390 1
517264 99517264 1001 86380 86390 1
517330 99517330 1001 86380 86390 1
517105 99517105 1001 86380 86390 1
516978 99516978 1001 86380 86390 1
516953 99516953 1001 86380 86390 1
516985 99516985 1001 86380 86390 1
516820 99516820 1001 86380 86390 1
516911 99516911 1001 86380 86390 1
516873 99516873 1001 86380 86390 1
516746 99516746 1001 86380 86390 1
516878 99516878 1001 86380 86390 1
516904 99516904 1001 86380 86390 1
517464 99517464 1001 86380 86390 1
517400 99517400 1001 86380 86390 1
517483 99517483 1001 86380 86390 1
517523 99517523 1001 86380 86390 1
518073 99518073 1001 86380 86390 1
517975 99517975 1001 86380 86390 1
518120 99518120 1001 86380 86390 1
517884 99517884 1001 86380 86390 1
517584 99517584 1001 86380 86390 1
517572 99517572 1001 86380 86390 1
517627 99517627 1001 86380 86390 1
518251 99518251 1001 86380 86390 1
518242 99518242 1001 86380 86390 1
518178 99518178 1001 86380 86390 1
518247 99518247 1001 86380 86390 1
518734 99518734 1001 86380 86390 1
518711 99518711 1001 86380 86390 1
518776 99518776 1001 86380 86390 1
518726 99518726 1001 86380 86390 1
518779 99518779 1001 86380 86390 1
518767 99518767 1001 86380 86390 1
518496 99518496 1001 86380 86390 1
518402 99518402 1001 86380 86390 1
519114 99519114 1001 86380 86390 1
519180 99519180 1001 86380 86390 1
519086 99519086 1001 86380 86390 1
519533 99519533 1001 86380 86390 1
519522 99519522 1001 86380 86390 1
519562 99519562 1001 86380 86390 1
519601 99519601 1001 86380 86390 1
519475 99519475 1001 86380 86390 1
519527 99519527 1001 86380 86390 1
519374 99519374 1001 86380 86390 1
519286 99519286 1001 86380 86390 1
519278 99519278 1001 86380 86390 1
519227 99519227 1001 86380 86390 1
519230 99519230 1001 86380 86390 1
519334 99519334 1001 86380 86390 1
519931 99519931 1001 86380 86390 1
519972 99519972 1001 86380 86390 1
520569 99520569 1001 86380 86390 1
520619 99520619 1001 86380 86390 1
520426 99520426 1001 86380 86390 1
520414 99520414 1001 86380 86390 1
520313 99520313 1001 86380 86390 1
520390 99520390 1001 86380 86390 1
520208 99520208 1001 86380 86390 1
520197 99520197 1001 86380 86390 1
520120 99520120 1001 86380 86390 1
520662 99520662 1001 86380 86390 1
521399 99521399 1001 86380 86390 1
521412 99521412 1001 86380 86390 1
521208 99521208 1001 86380 86390 1
521130 99521130 1001 86380 86390 1
520860 99520860 1001 86380 86390 1
521007 99521007 1001 86380 86390 1
520933 99520933 1001 86380 86390 1
521025 99521025 1001 86380 86390 1
521671 99521671 1001 86380 86390 1
521565 99521565 1001 86380 86390 1
522191 99522191 1001 86380 86390 1
522098 99522098 1001 86380 86390 1
522010 99522010 1001 86380 86390 1
521952 99521952 1001 86380 86390 1
522021 99522021 1001 86380 86390 1
522060 99522060 1001 86380 86390 1
521853 99521853 1001 86380 86390 1
521790 99521790 1001 86380 86390 1
521730 99521730 1001 86380 86390 1
521834 99521834 1001 86380 86390 1
522437 99522437 1001 86380 86390 1
522386 99522386 1001 86380 86390 1
522465 99522465 1001 86380 86390 1
522929 99522929 1001 86380 86390 1
522932 99522932 1001 86380 86390 1
522921 99522921 1001 86380 86390 1
522862 99522862 1001 86380 86390 1
522890 99522890 1001 86380 86390 1
522829 99522829 1001 86380 86390 1
523310 99523310 1001 86380 86390 1
523237 99523237 1001 86380 86390 1
523189 99523189 1001 86380 86390 1
523217 99523217 1001 86380 86390 1
523282 99523282 1001 86380 86390 1
523843 99523843 1001 86380 86390 1
523882 99523882 1001 86380 86390 1
523823 99523823 1001 86380 86390 1
523850 99523850 1001 86380 86390 1
523841 99523841 1001 86380 86390 1
523558 99523558 1001 86380 86390 1
523701 99523701 1001 86380 86390 1
523599 99523599 1001 86380 86390 1
523613 99523613 1001 86380 86390 1
523673 99523673 1001 86380 86390 1
523495 99523495 1001 86380 86390 1
523521 99523521 1001 86380 86390 1
523409 99523409 1001 86380 86390 1
523474 99523474 1001 86380 86390 1
523331 99523331 1001 86380 86390 1
523993 99523993 1001 86380 86390 1
524146 99524146 1001 86380 86390 1
524096 99524096 1001 86380 86390 1
524693 99524693 1001 86380 86390 1
524647 99524647 1001 86380 86390 1
524639 99524639 1001 86380 86390 1
524396 99524396 1001 86380 86390 1
524450 99524450 1001 86380 86390 1
524374 99524374 1001 86380 86390 1
524176 99524176 1001 86380 86390 1
524280 99524280 1001 86380 86390 1
524242 99524242 1001 86380 86390 1
524205 99524205 1001 86380 86390 1
524244 99524244 1001 86380 86390 1
524159 99524159 1001 86380 86390 1
524900 99524900 1001 86380 86390 1
524965 99524965 1001 86380 86390 1
524864 99524864 1001 86380 86390 1
525430 99525430 1001 86380 86390 1
525447 99525447 1001 86380 86390 1
525488 99525488 1001 86380 86390 1
525190 99525190 1001 86380 86390 1
525336 99525336 1001 86380 86390 1
525041 99525041 1001 86380 86390 1
525034 99525034 1001 86380 86390 1
525740 99525740 1001 86380 86390 1
525732 99525732 1001 86380 86390 1
526283 99526283 1001 86380 86390 1
526366 99526366 1001 86380 86390 1
526127 99526127 1001 86380 86390 1
525932 99525932 1001 86380 86390 1
525988 99525988 1001 86380 86390 1
525911 99525911 1001 86380 86390 1
525954 99525954 1001 86380 86390 1
527047 99527047 1001 86380 86390 1
527074 99527074 1001 86380 86390 1
527234 99527234 1001 86380 86390 1
527054 99527054 1001 86380 86390 1
526954 99526954 1001 86380 86390 1
526871 99526871 1001 86380 86390 1
527041 99527041 1001 86380 86390 1
526720 99526720 1001 86380 86390 1
526709 99526709 1001 86380 86390 1
526633 99526633 1001 86380 86390 1
526649 99526649 1001 86380 86390 1
526664 99526664 1001 86380 86390 1
527367 99527367 1001 86380 86390 1
528011 99528011 1001 86380 86390 1
528037 99528037 1001 86380 86390 1
527908 99527908 1001 86380 86390 1
528053 99528053 1001 86380 86390 1
527967 99527967 1001 86380 86390 1
527664 99527664 1001 86380 86390 1
527732 99527732 1001 86380 86390 1
528140 99528140 1001 86380 86390 1
528192 99528192 1001 86380 86390 1
528120 99528120 1001 86380 86390 1
528198 99528198 1001 86380 86390 1
528160 99528160 1001 86380 86390 1
528746 99528746 1001 86380 86390 1
528856 99528856 1001 86380 86390 1
528754 99528754 1001 86380 86390 1
528780 99528780 1001 86380 86390 1
528606 99528606 1001 86380 86390 1
528689 99528689 1001 86380 86390 1
528677 99528677 1001 86380 86390 1
528615 99528615 1001 86380 86390 1
528465 99528465 1001 86380 86390 1
528391 99528391 1001 86380 86390 1
528404 99528404 1001 86380 86390 1
528444 99528444 1001 86380 86390 1
528485 99528485 1001 86380 86390 1
528954 99528954 1001 86380 86390 1
529070 99529070 1001 86380 86390 1
528931 99528931 1001 86380 86390 1
528905 99528905 1001 86380 86390 1
529051 99529051 1001 86380 86390 1
529678 99529678 1001 86380 86390 1
529554 99529554 1001 86380 86390 1
529532 99529532 1001 86380 86390 1
529622 99529622 1001 86380 86390 1
529345 99529345 1001 86380 86390 1
529478 99529478 1001 86380 86390 1
529212 99529212 1001 86380 86390 1
529278 99529278 1001 86380 86390 1
529115 99529115 1001 86380 86390 1
529778 99529778 1001 86380 86390 1
529805 99529805 1001 86380 86390 1
529891 99529891 1001 86380 86390 1
529866 99529866 1001 86380 86390 1
530421 99530421 1001 86380 86390 1
530327 99530327 1001 86380 86390 1
530238 99530238 1001 86380 86390 1
529971 99529971 1001 86380 86390 1
530016 99530016 1001 86380 86390 1
529967 99529967 1001 86380 86390 1
530589 99530589 1001 86380 86390 1
530721 99530721 1001 86380 86390 1
530648 99530648 1001 86380 86390 1
530651 99530651 1001 86380 86390 1
530666 99530666 1001 86380 86390 1
531282 99531282 1001 86380 86390 1
531195 99531195 1001 86380 86390 1
531326 99531326 1001 86380 86390 1
531034 99531034 1001 86380 86390 1
531090 99531090 1001 86380 86390 1
530888 99530888 1001 86380 86390 1
530785 99530785 1001 86380 86390 1
530863 99530863 1001 86380 86390 1
530941 99530941 1001 86380 86390 1
531565 99531565 1001 86380 86390 1
531518 99531518 1001 86380 86390 1
532155 99532155 1001 86380 86390 1
532075 99532075 1001 86380 86390 1
531987 99531987 1001 86380 86390 1
531815 99531815 1001 86380 86390 1
531597 99531597 1001 86380 86390 1
531741 99531741 1001 86380 86390 1
531729 99531729 1001 86380 86390 1
531781 99531781 1001 86380 86390 1
531678 99531678 1001 86380 86390 1
531666 99531666 1001 86380 86390 1
531641 99531641 1001 86380 86390 1
532244 99532244 1001 86380 86390 1
532352 99532352 1001 86380 86390 1
532961 99532961 1001 86380 86390 1
532885 99532885 1001 86380 86390 1
532926 99532926 1001 86380 86390 1
532670 99532670 1001 86380 86390 1
532662 99532662 1001 86380 86390 1
532798 99532798 1001 86380 86390 1
532452 99532452 1001 86380 86390 1
533132 99533132 1001 86380 86390 1
533231 99533231 1001 86380 86390 1
533742 99533742 1001 86380 86390 1
533799 99533799 1001 86380 86390 1
533735 99533735 1001 86380 86390 1
533687 99533687 1001 86380 86390 1
533767 99533767 1001 86380 86390 1
533511 99533511 1001 86380 86390 1
533592 99533592 1001 86380 86390 1
533489 99533489 1001 86380 86390 1
533557 99533557 1001 86380 86390 1
533277 99533277 1001 86380 86390 1
533309 99533309 1001 86380 86390 1
534029 99534029 1001 86380 86390 1
533928 99533928 1001 86380 86390 1
533930 99533930 1001 86380 86390 1
534633 99534633 1001 86380 86390 1
534682 99534682 1001 86380 86390 1
534609 99534609 1001 86380 86390 1
534466 99534466 1001 86380 86390 1
534288 99534288 1001 86380 86390 1
534359 99534359 1001 86380 86390 1
534412 99534412 1001 86380 86390 1
534438 99534438 1001 86380 86390 1
534153 99534153 1001 86380 86390 1
534196 99534196 1001 86380 86390 1
534152 99534152 1001 86380 86390 1
534114 99534114 1001 86380 86390 1
534820 99534820 1001 86380 86390 1
534783 99534783 1001 86380 86390 1
535510 99535510 1001 86380 86390 1
535338 99535338 1001 86380 86390 1
535265 99535265 1001 86380 86390 1
535229 99535229 1001 86380 86390 1
535281 99535281 1001 86380 86390 1
535272 99535272 1001 86380 86390 1
535302 99535302 1001 86380 86390 1
535147 99535147 1001 86380 86390 1
534918 99534918 1001 86380 86390 1
534894 99534894 1001 86380 86390 1
535560 99535560 1001 86380 86390 1
535561 99535561 1001 86380 86390 1
535523 99535523 1001 86380 86390 1
535590 99535590 1001 86380 86390 1
535528 99535528 1001 86380 86390 1
536143 99536143 1001 86380 86390 1
536279 99536279 1001 86380 86390 1
536166 99536166 1001 86380 86390 1
536004 99536004 1001 86380 86390 1
535744 99535744 1001 86380 86390 1
535848 99535848 1001 86380 86390 1
535915 99535915 1001 86380 86390 1
535903 99535903 1001 86380 86390 1
535814 99535814 1001 86380 86390 1
535904 99535904 1001 86380 86390 1
536528 99536528 1001 86380 86390 1
536412 99536412 1001 86380 86390 1
536457 99536457 1001 86380 86390 1
536483 99536483 1001 86380 86390 1
536536 99536536 1001 86380 86390 1
536983 99536983 1001 86380 86390 1
536990 99536990 1001 86380 86390 1
536780 99536780 1001 86380 86390 1
536821 99536821 1001 86380 86390 1
536606 99536606 1001 86380 86390 1
536545 99536545 1001 86380 86390 1
536666 99536666 1001 86380 86390 1
536680 99536680 1001 86380 86390 1
536617 99536617 1001 86380 86390 1
536565 99536565 1001 86380 86390 1
537250 99537250 1001 86380 86390 1
537278 99537278 1001 86380 86390 1
537174 99537174 1001 86380 86390 1
537310 99537310 1001 86380 86390 1
537249 99537249 1001 86380 86390 1
537794 99537794 1001 86380 86390 1
537762 99537762 1001 86380 86390 1
537584 99537584 1001 86380 86390 1
537611 99537611 1001 86380 86390 1
537411 99537411 1001 86380 86390 1
537540 99537540 1001 86380 86390 1
537544 99537544 1001 86380 86390 1
537454 99537454 1001 86380 86390 1
538087 99538087 1001 86380 86390 1
538080 99538080 1001 86380 86390 1
538043 99538043 1001 86380 86390 1
538121 99538121 1001 86380 86390 1
538531 99538531 1001 86380 86390 1
538544 99538544 1001 86380 86390 1
538603 99538603 1001 86380 86390 1
538555 99538555 1001 86380 86390 1
538252 99538252 1001 86380 86390 1
538330 99538330 1001 86380 86390 1
538332 99538332 1001 86380 86390 1
538971 99538971 1001 86380 86390 1
538883 99538883 1001 86380 86390 1
538948 99538948 1001 86380 86390 1
538873 99538873 1001 86380 86390 1
539525 99539525 1001 86380 86390 1
539532 99539532 1001 86380 86390 1
539599 99539599 1001 86380 86390 1
539393 99539393 1001 86380 86390 1
539420 99539420 1001 86380 86390 1
539061 99539061 1001 86380 86390 1
539225 99539225 1001 86380 86390 1
539083 99539083 1001 86380 86390 1
539652 99539652 1001 86380 86390 1
539743 99539743 1001 86380 86390 1
539756 99539756 1001 86380 86390 1
539738 99539738 1001 86380 86390 1
539648 99539648 1001 86380 86390 1
540299 99540299 1001 86380 86390 1
540292 99540292 1001 86380 86390 1
540387 99540387 1001 86380 86390 1
540108 99540108 1001 86380 86390 1
540019 99540019 1001 86380 86390 1
540049 99540049 1001 86380 86390 1
541205 99541205 1001 86380 86390 1
541194 99541194 1001 86380 86390 1
541131 99541131 1001 86380 86390 1
541281 99541281 1001 86380 86390 1
540966 99540966 1001 86380 86390 1
541070 99541070 1001 86380 86390 1
541045 99541045 1001 86380 86390 1
540706 99540706 1001 86380 86390 1
540824 99540824 1001 86380 86390 1
541410 99541410 1001 86380 86390 1
541294 99541294 1001 86380 86390 1
541414 99541414 1001 86380 86390 1
542048 99542048 1001 86380 86390 1
541786 99541786 1001 86380 86390 1
541527 99541527 1001 86380 86390 1
541543 99541543 1001 86380 86390 1
541572 99541572 1001 86380 86390 1
541638 99541638 1001 86380 86390 1
542131 99542131 1001 86380 86390 1
542263 99542263 1001 86380 86390 1
542855 99542855 1001 86380 86390 1
542858 99542858 1001 86380 86390 1
542664 99542664 1001 86380 86390 1
542582 99542582 1001 86380 86390 1
542609 99542609 1001 86380 86390 1
542351 99542351 1001 86380 86390 1
543038 99543038 1001 86380 86390 1
543117 99543117 1001 86380 86390 1
542991 99542991 1001 86380 86390 1
543004 99543004 1001 86380 86390 1
543591 99543591 1001 86380 86390 1
543604 99543604 1001 86380 86390 1
543726 99543726 1001 86380 86390 1
543649 99543649 1001 86380 86390 1
543715 99543715 1001 86380 86390 1
543601 99543601 1001 86380 86390 1
543556 99543556 1001 86380 86390 1
543388 99543388 1001 86380 86390 1
543549 99543549 1001 86380 86390 1
543511 99543511 1001 86380 86390 1
543192 99543192 1001 86380 86390 1
543283 99543283 1001 86380 86390 1
543349 99543349 1001 86380 86390 1
543872 99543872 1001 86380 86390 1
543772 99543772 1001 86380 86390 1
543929 99543929 1001 86380 86390 1
543935 99543935 1001 86380 86390 1
544539 99544539 1001 86380 86390 1
544413 99544413 1001 86380 86390 1
544404 99544404 1001 86380 86390 1
544333 99544333 1001 86380 86390 1
544072 99544072 1001 86380 86390 1
543982 99543982 1001 86380 86390 1
544036 99544036 1001 86380 86390 1
544027 99544027 1001 86380 86390 1
544646 99544646 1001 86380 86390 1
544678 99544678 1001 86380 86390 1
544684 99544684 1001 86380 86390 1
406487 981 1001 66360 66897 1
406135 234 1001 12000 12357 1
430001 208 1001 79320 80637 1
400055 99400055 1001 86380 86390 1
400110 99400110 1001 86380 86390 1
400190 99400190 1001 86380 86390 1
400411 99400411 1001 86380 86390 1
400391 99400391 1001 86380 86390 1
400485 99400485 1001 86380 86390 1
400425 99400425 1001 86380 86390 1
400501 99400501 1001 86380 86390 1
400565 99400565 1001 86380 86390 1
400663 99400663 1001 86380 86390 1
400630 99400630 1001 86380 86390 1
400632 99400632 1001 86380 86390 1
400771 99400771 1001 86380 86390 1
401022 99401022 1001 86380 86390 1
401110 99401110 1001 86380 86390 1
401300 99401300 1001 86380 86390 1
401464 99401464 1001 86380 86390 1
401383 99401383 1001 86380 86390 1
401568 99401568 1001 86380 86390 1
401556 99401556 1001 86380 86390 1
401586 99401586 1001 86380 86390 1
401765 99401765 1001 86380 86390 1
402012 99402012 1001 86380 86390 1
402221 99402221 1001 86380 86390 1
402181 99402181 1001 86380 86390 1
402504 99402504 1001 86380 86390 1
402903 99402903 1001 86380 86390 1
403477 99403477 1001 86380 86390 1
403527 99403527 1001 86380 86390 1
403449 99403449 1001 86380 86390 1
403678 99403678 1001 86380 86390 1
403648 99403648 1001 86380 86390 1
403854 99403854 1001 86380 86390 1
403906 99403906 1001 86380 86390 1
404036 99404036 1001 86380 86390 1
404167 99404167 1001 86380 86390 1
404323 99404323 1001 86380 86390 1
404471 99404471 1001 86380 86390 1
404423 99404423 1001 86380 86390 1
404436 99404436 1001 86380 86390 1
404669 99404669 1001 86380 86390 1
404831 99404831 1001 86380 86390 1
404895 99404895 1001 86380 86390 1
404965 99404965 1001 86380 86390 1
405057 99405057 1001 86380 86390 1
405251 99405251 1001 86380 86390 1
405264 99405264 1001 86380 86390 1
405365 99405365 1001 86380 86390 1
405337 99405337 1001 86380 86390 1
405462 99405462 1001 86380 86390 1
405507 99405507 1001 86380 86390 1
405694 99405694 1001 86380 86390 1
405941 99405941 1001 86380 86390 1
406114 99406114 1001 86380 86390 1
406174 99406174 1001 86380 86390 1
405983 99405983 1001 86380 86390 1
406084 99406084 1001 86380 86390 1
406270 99406270 1001 86380 86390 1
406253 99406253 1001 86380 86390 1
406263 99406263 1001 86380 86390 1
406342 99406342 1001 86380 86390 1
406552 99406552 1001 86380 86390 1
406518 99406518 1001 86380 86390 1
406605 99406605 1001 86380 86390 1
406638 99406638 1001 86380 86390 1
406695 99406695 1001 86380 86390 1
406747 99406747 1001 86380 86390 1
406938 99406938 1001 86380 86390 1
406995 99406995 1001 86380 86390 1
407062 99407062 1001 86380 86390 1
407064 99407064 1001 86380 86390 1
407319 99407319 1001 86380 86390 1
407587 99407587 1001 86380 86390 1
407602 99407602 1001 86380 86390 1
407853 99407853 1001 86380 86390 1
407928 99407928 1001 86380 86390 1
408009 99408009 1001 86380 86390 1
408098 99408098 1001 86380 86390 1
408578 99408578 1001 86380 86390 1
408865 99408865 1001 86380 86390 1
408925 99408925 1001 86380 86390 1
409074 99409074 1001 86380 86390 1
409009 99409009 1001 86380 86390 1
409266 99409266 1001 86380 86390 1
409322 99409322 1001 86380 86390 1
409423 99409423 1001 86380 86390 1
409711 99409711 1001 86380 86390 1
409842 99409842 1001 86380 86390 1
409816 99409816 1001 86380 86390 1
409863 99409863 1001 86380 86390 1
410076 99410076 1001 86380 86390 1
410290 99410290 1001 86380 86390 1
410333 99410333 1001 86380 86390 1
410715 99410715 1001 86380 86390 1
410979 99410979 1001 86380 86390 1
411310 99411310 1001 86380 86390 1
411340 99411340 1001 86380 86390 1
411395 99411395 1001 86380 86390 1
411403 99411403 1001 86380 86390 1
411835 99411835 1001 86380 86390 1
411788 99411788 1001 86380 86390 1
411980 99411980 1001 86380 86390 1
412100 99412100 1001 86380 86390 1
413630 99413630 1001 86380 86390 1
413475 99413475 1001 86380 86390 1
413433 99413433 1001 86380 86390 1
413417 99413417 1001 86380 86390 1
413238 99413238 1001 86380 86390 1
412889 99412889 1001 86380 86390 1
413144 99413144 1001 86380 86390 1
413039 99413039 1001 86380 86390 1
413274 99413274 1001 86380 86390 1
412694 99412694 1001 86380 86390 1
412725 99412725 1001 86380 86390 1
412826 99412826 1001 86380 86390 1
412741 99412741 1001 86380 86390 1
413864 99413864 1001 86380 86390 1
413992 99413992 1001 86380 86390 1
413738 99413738 1001 86380 86390 1
413917 99413917 1001 86380 86390 1
413856 99413856 1001 86380 86390 1
415078 99415078 1001 86380 86390 1
415201 99415201 1001 86380 86390 1
415183 99415183 1001 86380 86390 1
414664 99414664 1001 86380 86390 1
414699 99414699 1001 86380 86390 1
414290 99414290 1001 86380 86390 1
414455 99414455 1001 86380 86390 1
414434 99414434 1001 86380 86390 1
414186 99414186 1001 86380 86390 1
415529 99415529 1001 86380 86390 1
415323 99415323 1001 86380 86390 1
416813 99416813 1001 86380 86390 1
416590 99416590 1001 86380 86390 1
416952 99416952 1001 86380 86390 1
416659 99416659 1001 86380 86390 1
416162 99416162 1001 86380 86390 1
416501 99416501 1001 86380 86390 1
416269 99416269 1001 86380 86390 1
415749 99415749 1001 86380 86390 1
415726 99415726 1001 86380 86390 1
416130 99416130 1001 86380 86390 1
417256 99417256 1001 86380 86390 1
417280 99417280 1001 86380 86390 1
417358 99417358 1001 86380 86390 1
417143 99417143 1001 86380 86390 1
417360 99417360 1001 86380 86390 1
417243 99417243 1001 86380 86390 1
417572 99417572 1001 86380 86390 1
418574 99418574 1001 86380 86390 1
418581 99418581 1001 86380 86390 1
418588 99418588 1001 86380 86390 1
418783 99418783 1001 86380 86390 1
418082 99418082 1001 86380 86390 1
418291 99418291 1001 86380 86390 1
418072 99418072 1001 86380 86390 1
417915 99417915 1001 86380 86390 1
417725 99417725 1001 86380 86390 1
417620 99417620 1001 86380 86390 1
418013 99418013 1001 86380 86390 1
419032 99419032 1001 86380 86390 1
418814 99418814 1001 86380 86390 1
420256 99420256 1001 86380 86390 1
420302 99420302 1001 86380 86390 1
420351 99420351 1001 86380 86390 1
420794 99420794 1001 86380 86390 1
420477 99420477 1001 86380 86390 1
420505 99420505 1001 86380 86390 1
420506 99420506 1001 86380 86390 1
420584 99420584 1001 86380 86390 1
421717 99421717 1001 86380 86390 1
421702 99421702 1001 86380 86390 1
421735 99421735 1001 86380 86390 1
421273 99421273 1001 86380 86390 1
421322 99421322 1001 86380 86390 1
421653 99421653 1001 86380 86390 1
421240 99421240 1001 86380 86390 1
421160 99421160 1001 86380 86390 1
421163 99421163 1001 86380 86390 1
421164 99421164 1001 86380 86390 1
421228 99421228 1001 86380 86390 1
422291 99422291 1001 86380 86390 1
423388 99423388 1001 86380 86390 1
423347 99423347 1001 86380 86390 1
423716 99423716 1001 86380 86390 1
423033 99423033 1001 86380 86390 1
423034 99423034 1001 86380 86390 1
423096 99423096 1001 86380 86390 1
422622 99422622 1001 86380 86390 1
422540 99422540 1001 86380 86390 1
423916 99423916 1001 86380 86390 1
424100 99424100 1001 86380 86390 1
424072 99424072 1001 86380 86390 1
423837 99423837 1001 86380 86390 1
424061 99424061 1001 86380 86390 1
425276 99425276 1001 86380 86390 1
425226 99425226 1001 86380 86390 1
424450 99424450 1001 86380 86390 1
424238 99424238 1001 86380 86390 1
425743 99425743 1001 86380 86390 1
425693 99425693 1001 86380 86390 1
425427 99425427 1001 86380 86390 1
426865 99426865 1001 86380 86390 1
426756 99426756 1001 86380 86390 1
426427 99426427 1001 86380 86390 1
426681 99426681 1001 86380 86390 1
426218 99426218 1001 86380 86390 1
426196 99426196 1001 86380 86390 1
426256 99426256 1001 86380 86390 1
426029 99426029 1001 86380 86390 1
427137 99427137 1001 86380 86390 1
427483 99427483 1001 86380 86390 1
427358 99427358 1001 86380 86390 1
428678 99428678 1001 86380 86390 1
428374 99428374 1001 86380 86390 1
428723 99428723 1001 86380 86390 1
428664 99428664 1001 86380 86390 1
428159 99428159 1001 86380 86390 1
428239 99428239 1001 86380 86390 1
427653 99427653 1001 86380 86390 1
427535 99427535 1001 86380 86390 1
428866 99428866 1001 86380 86390 1
428968 99428968 1001 86380 86390 1
429121 99429121 1001 86380 86390 1
430065 99430065 1001 86380 86390 1
430117 99430117 1001 86380 86390 1
430182 99430182 1001 86380 86390 1
430188 99430188 1001 86380 86390 1
429903 99429903 1001 86380 86390 1
429686 99429686 1001 86380 86390 1
429615 99429615 1001 86380 86390 1
429934 99429934 1001 86380 86390 1
429791 99429791 1001 86380 86390 1
429727 99429727 1001 86380 86390 1
429653 99429653 1001 86380 86390 1
429798 99429798 1001 86380 86390 1
429465 99429465 1001 86380 86390 1
429222 99429222 1001 86380 86390 1
429497 99429497 1001 86380 86390 1
429396 99429396 1001 86380 86390 1
429507 99429507 1001 86380 86390 1
430425 99430425 1001 86380 86390 1
430552 99430552 1001 86380 86390 1
430495 99430495 1001 86380 86390 1
430596 99430596 1001 86380 86390 1
430451 99430451 1001 86380 86390 1
431923 99431923 1001 86380 86390 1
432014 99432014 1001 86380 86390 1
431903 99431903 1001 86380 86390 1
431565 99431565 1001 86380 86390 1
431295 99431295 1001 86380 86390 1
431572 99431572 1001 86380 86390 1
431146 99431146 1001 86380 86390 1
431150 99431150 1001 86380 86390 1
430872 99430872 1001 86380 86390 1
431215 99431215 1001 86380 86390 1
432288 99432288 1001 86380 86390 1
432316 99432316 1001 86380 86390 1
433377 99433377 1001 86380 86390 1
433696 99433696 1001 86380 86390 1
433547 99433547 1001 86380 86390 1
433191 99433191 1001 86380 86390 1
433292 99433292 1001 86380 86390 1
432974 99432974 1001 86380 86390 1
433064 99433064 1001 86380 86390 1
432981 99432981 1001 86380 86390 1
433286 99433286 1001 86380 86390 1
433265 99433265 1001 86380 86390 1
432687 99432687 1001 86380 86390 1
432547 99432547 1001 86380 86390 1
433783 99433783 1001 86380 86390 1
433897 99433897 1001 86380 86390 1
433789 99433789 1001 86380 86390 1
433898 99433898 1001 86380 86390 1
434069 99434069 1001 86380 86390 1
433820 99433820 1001 86380 86390 1
435153 99435153 1001 86380 86390 1
435354 99435354 1001 86380 86390 1
434736 99434736 1001 86380 86390 1
434842 99434842 1001 86380 86390 1
434739 99434739 1001 86380 86390 1
434880 99434880 1001 86380 86390 1
434468 99434468 1001 86380 86390 1
434284 99434284 1001 86380 86390 1
434423 99434423 1001 86380 86390 1
434173 99434173 1001 86380 86390 1
434328 99434328 1001 86380 86390 1
434334 99434334 1001 86380 86390 1
435675 99435675 1001 86380 86390 1
435677 99435677 1001 86380 86390 1
435704 99435704 1001 86380 86390 1
435762 99435762 1001 86380 86390 1
435679 99435679 1001 86380 86390 1
435805 99435805 1001 86380 86390 1
435673 99435673 1001 86380 86390 1
437028 99437028 1001 86380 86390 1
436963 99436963 1001 86380 86390 1
436911 99436911 1001 86380 86390 1
437072 99437072 1001 86380 86390 1
437146 99437146 1001 86380 86390 1
436545 99436545 1001 86380 86390 1
437301 99437301 1001 86380 86390 1
300071 99300071 1001 86380 86390 1
300050 99300050 1001 86380 86390 1
437256 99437256 1001 86380 86390 1
437339 99437339 1001 86380 86390 1
300683 99300683 1001 86380 86390 1
300623 99300623 1001 86380 86390 1
300343 99300343 1001 86380 86390 1
300408 99300408 1001 86380 86390 1
300357 99300357 1001 86380 86390 1
300411 99300411 1001 86380 86390 1
300291 99300291 1001 86380 86390 1
300177 99300177 1001 86380 86390 1
300909 99300909 1001 86380 86390 1
300769 99300769 1001 86380 86390 1
301387 99301387 1001 86380 86390 1
301364 99301364 1001 86380 86390 1
301485 99301485 1001 86380 86390 1
301411 99301411 1001 86380 86390 1
301373 99301373 1001 86380 86390 1
301206 99301206 1001 86380 86390 1
301312 99301312 1001 86380 86390 1
301147 99301147 1001 86380 86390 1
301317 99301317 1001 86380 86390 1
301343 99301343 1001 86380 86390 1
301279 99301279 1001 86380 86390 1
301202 99301202 1001 86380 86390 1
301319 99301319 1001 86380 86390 1
301335 99301335 1001 86380 86390 1
301064 99301064 1001 86380 86390 1
301118 99301118 1001 86380 86390 1
301005 99301005 1001 86380 86390 1
301631 99301631 1001 86380 86390 1
301594 99301594 1001 86380 86390 1
301569 99301569 1001 86380 86390 1
301666 99301666 1001 86380 86390 1
301602 99301602 1001 86380 86390 1
302179 99302179 1001 86380 86390 1
302369 99302369 1001 86380 86390 1
302121 99302121 1001 86380 86390 1
301881 99301881 1001 86380 86390 1
301808 99301808 1001 86380 86390 1
302444 99302444 1001 86380 86390 1
302459 99302459 1001 86380 86390 1
302477 99302477 1001 86380 86390 1
303124 99303124 1001 86380 86390 1
302802 99302802 1001 86380 86390 1
302803 99302803 1001 86380 86390 1
302730 99302730 1001 86380 86390 1
302680 99302680 1001 86380 86390 1
302603 99302603 1001 86380 86390 1
302773 99302773 1001 86380 86390 1
302610 99302610 1001 86380 86390 1
303256 99303256 1001 86380 86390 1
303275 99303275 1001 86380 86390 1
303223 99303223 1001 86380 86390 1
303974 99303974 1001 86380 86390 1
304015 99304015 1001 86380 86390 1
303873 99303873 1001 86380 86390 1
304029 99304029 1001 86380 86390 1
303778 99303778 1001 86380 86390 1
303506 99303506 1001 86380 86390 1
303525 99303525 1001 86380 86390 1
303577 99303577 1001 86380 86390 1
304122 99304122 1001 86380 86390 1
304227 99304227 1001 86380 86390 1
304088 99304088 1001 86380 86390 1
304856 99304856 1001 86380 86390 1
304563 99304563 1001 86380 86390 1
304458 99304458 1001 86380 86390 1
304320 99304320 1001 86380 86390 1
305027 99305027 1001 86380 86390 1
304913 99304913 1001 86380 86390 1
304914 99304914 1001 86380 86390 1
304967 99304967 1001 86380 86390 1
305046 99305046 1001 86380 86390 1
304996 99304996 1001 86380 86390 1
305366 99305366 1001 86380 86390 1
305405 99305405 1001 86380 86390 1
305368 99305368 1001 86380 86390 1
305371 99305371 1001 86380 86390 1
305397 99305397 1001 86380 86390 1
305334 99305334 1001 86380 86390 1
305375 99305375 1001 86380 86390 1
305222 99305222 1001 86380 86390 1
305239 99305239 1001 86380 86390 1
305165 99305165 1001 86380 86390 1
500165 99500165 1001 86380 86390 1
500178 99500178 1001 86380 86390 1
305273 99305273 1001 86380 86390 1
500144 99500144 1001 86380 86390 1
500082 99500082 1001 86380 86390 1
500176 99500176 1001 86380 86390 1
500189 99500189 1001 86380 86390 1
500763 99500763 1001 86380 86390 1
500782 99500782 1001 86380 86390 1
500689 99500689 1001 86380 86390 1
500569 99500569 1001 86380 86390 1
500512 99500512 1001 86380 86390 1
500502 99500502 1001 86380 86390 1
500325 99500325 1001 86380 86390 1
500195 99500195 1001 86380 86390 1
500366 99500366 1001 86380 86390 1
500250 99500250 1001 86380 86390 1
500294 99500294 1001 86380 86390 1
500282 99500282 1001 86380 86390 1
500902 99500902 1001 86380 86390 1
500973 99500973 1001 86380 86390 1
500831 99500831 1001 86380 86390 1
501604 99501604 1001 86380 86390 1
501591 99501591 1001 86380 86390 1
501522 99501522 1001 86380 86390 1
501305 99501305 1001 86380 86390 1
501396 99501396 1001 86380 86390 1
501244 99501244 1001 86380 86390 1
501234 99501234 1001 86380 86390 1
501430 99501430 1001 86380 86390 1
501315 99501315 1001 86380 86390 1
501202 99501202 1001 86380 86390 1
501690 99501690 1001 86380 86390 1
501674 99501674 1001 86380 86390 1
502312 99502312 1001 86380 86390 1
502408 99502408 1001 86380 86390 1
502449 99502449 1001 86380 86390 1
502385 99502385 1001 86380 86390 1
502208 99502208 1001 86380 86390 1
502119 99502119 1001 86380 86390 1
502136 99502136 1001 86380 86390 1
502098 99502098 1001 86380 86390 1
502088 99502088 1001 86380 86390 1
502102 99502102 1001 86380 86390 1
502194 99502194 1001 86380 86390 1
502207 99502207 1001 86380 86390 1
502040 99502040 1001 86380 86390 1
501860 99501860 1001 86380 86390 1
501943 99501943 1001 86380 86390 1
501944 99501944 1001 86380 86390 1
502540 99502540 1001 86380 86390 1
502658 99502658 1001 86380 86390 1
502594 99502594 1001 86380 86390 1
502586 99502586 1001 86380 86390 1
503258 99503258 1001 86380 86390 1
503103 99503103 1001 86380 86390 1
503223 99503223 1001 86380 86390 1
502989 99502989 1001 86380 86390 1
502811 99502811 1001 86380 86390 1
502695 99502695 1001 86380 86390 1
503448 99503448 1001 86380 86390 1
503475 99503475 1001 86380 86390 1
503463 99503463 1001 86380 86390 1
503465 99503465 1001 86380 86390 1
503350 99503350 1001 86380 86390 1
503300 99503300 1001 86380 86390 1
503937 99503937 1001 86380 86390 1
503991 99503991 1001 86380 86390 1
504096 99504096 1001 86380 86390 1
503969 99503969 1001 86380 86390 1
503957 99503957 1001 86380 86390 1
503959 99503959 1001 86380 86390 1
503883 99503883 1001 86380 86390 1
503523 99503523 1001 86380 86390 1
503692 99503692 1001 86380 86390 1
503605 99503605 1001 86380 86390 1
503520 99503520 1001 86380 86390 1
504233 99504233 1001 86380 86390 1
504147 99504147 1001 86380 86390 1
504278 99504278 1001 86380 86390 1
504164 99504164 1001 86380 86390 1
504152 99504152 1001 86380 86390 1
504793 99504793 1001 86380 86390 1
504845 99504845 1001 86380 86390 1
504933 99504933 1001 86380 86390 1
504652 99504652 1001 86380 86390 1
504704 99504704 1001 86380 86390 1
504632 99504632 1001 86380 86390 1
504340 99504340 1001 86380 86390 1
504341 99504341 1001 86380 86390 1
505125 99505125 1001 86380 86390 1
505003 99505003 1001 86380 86390 1
505608 99505608 1001 86380 86390 1
505636 99505636 1001 86380 86390 1
505383 99505383 1001 86380 86390 1
505461 99505461 1001 86380 86390 1
505488 99505488 1001 86380 86390 1
505478 99505478 1001 86380 86390 1
505362 99505362 1001 86380 86390 1
505546 99505546 1001 86380 86390 1
505432 99505432 1001 86380 86390 1
505152 99505152 1001 86380 86390 1
505179 99505179 1001 86380 86390 1
505205 99505205 1001 86380 86390 1
505273 99505273 1001 86380 86390 1
505836 99505836 1001 86380 86390 1
505775 99505775 1001 86380 86390 1
505803 99505803 1001 86380 86390 1
506404 99506404 1001 86380 86390 1
506443 99506443 1001 86380 86390 1
506512 99506512 1001 86380 86390 1
506378 99506378 1001 86380 86390 1
506306 99506306 1001 86380 86390 1
506219 99506219 1001 86380 86390 1
506635 99506635 1001 86380 86390 1
506694 99506694 1001 86380 86390 1
506604 99506604 1001 86380 86390 1
507309 99507309 1001 86380 86390 1
507413 99507413 1001 86380 86390 1
507185 99507185 1001 86380 86390 1
507109 99507109 1001 86380 86390 1
506970 99506970 1001 86380 86390 1
506898 99506898 1001 86380 86390 1
507475 99507475 1001 86380 86390 1
507517 99507517 1001 86380 86390 1
507480 99507480 1001 86380 86390 1
507430 99507430 1001 86380 86390 1
508112 99508112 1001 86380 86390 1
508183 99508183 1001 86380 86390 1
507993 99507993 1001 86380 86390 1
507864 99507864 1001 86380 86390 1
507934 99507934 1001 86380 86390 1
507883 99507883 1001 86380 86390 1
507633 99507633 1001 86380 86390 1
507647 99507647 1001 86380 86390 1
508414 99508414 1001 86380 86390 1
508380 99508380 1001 86380 86390 1
508358 99508358 1001 86380 86390 1
508947 99508947 1001 86380 86390 1
509055 99509055 1001 86380 86390 1
508942 99508942 1001 86380 86390 1
508765 99508765 1001 86380 86390 1
508782 99508782 1001 86380 86390 1
508796 99508796 1001 86380 86390 1
508679 99508679 1001 86380 86390 1
508693 99508693 1001 86380 86390 1
508661 99508661 1001 86380 86390 1
508600 99508600 1001 86380 86390 1
508513 99508513 1001 86380 86390 1
508631 99508631 1001 86380 86390 1
509201 99509201 1001 86380 86390 1
509178 99509178 1001 86380 86390 1
509231 99509231 1001 86380 86390 1
509129 99509129 1001 86380 86390 1
509107 99509107 1001 86380 86390 1
509121 99509121 1001 86380 86390 1
509852 99509852 1001 86380 86390 1
509788 99509788 1001 86380 86390 1
509814 99509814 1001 86380 86390 1
509714 99509714 1001 86380 86390 1
509794 99509794 1001 86380 86390 1
509719 99509719 1001 86380 86390 1
509504 99509504 1001 86380 86390 1
509622 99509622 1001 86380 86390 1
509285 99509285 1001 86380 86390 1
509456 99509456 1001 86380 86390 1
509990 99509990 1001 86380 86390 1
510032 99510032 1001 86380 86390 1
510099 99510099 1001 86380 86390 1
510012 99510012 1001 86380 86390 1
510600 99510600 1001 86380 86390 1
510711 99510711 1001 86380 86390 1
510686 99510686 1001 86380 86390 1
510449 99510449 1001 86380 86390 1
510415 99510415 1001 86380 86390 1
510248 99510248 1001 86380 86390 1
510159 99510159 1001 86380 86390 1
510249 99510249 1001 86380 86390 1
510213 99510213 1001 86380 86390 1
510306 99510306 1001 86380 86390 1
510919 99510919 1001 86380 86390 1
510829 99510829 1001 86380 86390 1
510862 99510862 1001 86380 86390 1
510838 99510838 1001 86380 86390 1
510930 99510930 1001 86380 86390 1
510735 99510735 1001 86380 86390 1
511387 99511387 1001 86380 86390 1
511531 99511531 1001 86380 86390 1
511380 99511380 1001 86380 86390 1
511222 99511222 1001 86380 86390 1
511318 99511318 1001 86380 86390 1
510959 99510959 1001 86380 86390 1
511011 99511011 1001 86380 86390 1
511127 99511127 1001 86380 86390 1
510961 99510961 1001 86380 86390 1
511106 99511106 1001 86380 86390 1
511134 99511134 1001 86380 86390 1
511111 99511111 1001 86380 86390 1
511615 99511615 1001 86380 86390 1
511585 99511585 1001 86380 86390 1
511690 99511690 1001 86380 86390 1
511561 99511561 1001 86380 86390 1
512318 99512318 1001 86380 86390 1
512254 99512254 1001 86380 86390 1
512136 99512136 1001 86380 86390 1
512007 99512007 1001 86380 86390 1
512093 99512093 1001 86380 86390 1
511776 99511776 1001 86380 86390 1
511857 99511857 1001 86380 86390 1
512550 99512550 1001 86380 86390 1
512410 99512410 1001 86380 86390 1
513003 99513003 1001 86380 86390 1
513132 99513132 1001 86380 86390 1
513083 99513083 1001 86380 86390 1
513058 99513058 1001 86380 86390 1
513110 99513110 1001 86380 86390 1
512986 99512986 1001 86380 86390 1
512962 99512962 1001 86380 86390 1
512814 99512814 1001 86380 86390 1
512828 99512828 1001 86380 86390 1
512597 99512597 1001 86380 86390 1
512696 99512696 1001 86380 86390 1
512593 99512593 1001 86380 86390 1
512712 99512712 1001 86380 86390 1
513233 99513233 1001 86380 86390 1
513969 99513969 1001 86380 86390 1
513999 99513999 1001 86380 86390 1
513884 99513884 1001 86380 86390 1
513900 99513900 1001 86380 86390 1
514022 99514022 1001 86380 86390 1
513608 99513608 1001 86380 86390 1
513570 99513570 1001 86380 86390 1
513444 99513444 1001 86380 86390 1
513522 99513522 1001 86380 86390 1
513574 99513574 1001 86380 86390 1
514183 99514183 1001 86380 86390 1
514190 99514190 1001 86380 86390 1
514207 99514207 1001 86380 86390 1
514786 99514786 1001 86380 86390 1
514511 99514511 1001 86380 86390 1
514514 99514514 1001 86380 86390 1
514492 99514492 1001 86380 86390 1
514608 99514608 1001 86380 86390 1
514572 99514572 1001 86380 86390 1
514321 99514321 1001 86380 86390 1
514284 99514284 1001 86380 86390 1
514984 99514984 1001 86380 86390 1
514992 99514992 1001 86380 86390 1
514942 99514942 1001 86380 86390 1
515683 99515683 1001 86380 86390 1
515610 99515610 1001 86380 86390 1
515627 99515627 1001 86380 86390 1
515076 99515076 1001 86380 86390 1
515144 99515144 1001 86380 86390 1
515083 99515083 1001 86380 86390 1
515726 99515726 1001 86380 86390 1
515765 99515765 1001 86380 86390 1
515856 99515856 1001 86380 86390 1
515831 99515831 1001 86380 86390 1
515859 99515859 1001 86380 86390 1
516407 99516407 1001 86380 86390 1
516423 99516423 1001 86380 86390 1
516456 99516456 1001 86380 86390 1
516229 99516229 1001 86380 86390 1
515941 99515941 1001 86380 86390 1
516088 99516088 1001 86380 86390 1
516037 99516037 1001 86380 86390 1
516076 99516076 1001 86380 86390 1
516016 99516016 1001 86380 86390 1
516603 99516603 1001 86380 86390 1
516604 99516604 1001 86380 86390 1
516647 99516647 1001 86380 86390 1
517221 99517221 1001 86380 86390 1
517209 99517209 1001 86380 86390 1
517307 99517307 1001 86380 86390 1
517015 99517015 1001 86380 86390 1
517126 99517126 1001 86380 86390 1
517089 99517089 1001 86380 86390 1
516781 99516781 1001 86380 86390 1
516744 99516744 1001 86380 86390 1
516786 99516786 1001 86380 86390 1
517398 99517398 1001 86380 86390 1
517411 99517411 1001 86380 86390 1
517463 99517463 1001 86380 86390 1
518022 99518022 1001 86380 86390 1
518030 99518030 1001 86380 86390 1
517865 99517865 1001 86380 86390 1
517943 99517943 1001 86380 86390 1
517761 99517761 1001 86380 86390 1
517846 99517846 1001 86380 86390 1
517861 99517861 1001 86380 86390 1
517902 99517902 1001 86380 86390 1
517941 99517941 1001 86380 86390 1
517553 99517553 1001 86380 86390 1
517741 99517741 1001 86380 86390 1
517742 99517742 1001 86380 86390 1
518184 99518184 1001 86380 86390 1
518289 99518289 1001 86380 86390 1
518165 99518165 1001 86380 86390 1
518347 99518347 1001 86380 86390 1
518244 99518244 1001 86380 86390 1
518350 99518350 1001 86380 86390 1
518234 99518234 1001 86380 86390 1
518863 99518863 1001 86380 86390 1
518832 99518832 1001 86380 86390 1
518721 99518721 1001 86380 86390 1
518606 99518606 1001 86380 86390 1
519088 99519088 1001 86380 86390 1
519094 99519094 1001 86380 86390 1
518996 99518996 1001 86380 86390 1
519813 99519813 1001 86380 86390 1
519651 99519651 1001 86380 86390 1
519535 99519535 1001 86380 86390 1
519420 99519420 1001 86380 86390 1
519605 99519605 1001 86380 86390 1
519424 99519424 1001 86380 86390 1
519349 99519349 1001 86380 86390 1
519292 99519292 1001 86380 86390 1
519243 99519243 1001 86380 86390 1
519969 99519969 1001 86380 86390 1
519857 99519857 1001 86380 86390 1
520485 99520485 1001 86380 86390 1
520474 99520474 1001 86380 86390 1
520610 99520610 1001 86380 86390 1
520501 99520501 1001 86380 86390 1
520268 99520268 1001 86380 86390 1
520375 99520375 1001 86380 86390 1
520248 99520248 1001 86380 86390 1
520051 99520051 1001 86380 86390 1
520181 99520181 1001 86380 86390 1
520780 99520780 1001 86380 86390 1
520794 99520794 1001 86380 86390 1
520770 99520770 1001 86380 86390 1
520670 99520670 1001 86380 86390 1
520790 99520790 1001 86380 86390 1
520647 99520647 1001 86380 86390 1
521427 99521427 1001 86380 86390 1
521123 99521123 1001 86380 86390 1
521202 99521202 1001 86380 86390 1
521112 99521112 1001 86380 86390 1
521244 99521244 1001 86380 86390 1
520899 99520899 1001 86380 86390 1
521582 99521582 1001 86380 86390 1
522257 99522257 1001 86380 86390 1
522183 99522183 1001 86380 86390 1
522199 99522199 1001 86380 86390 1
522111 99522111 1001 86380 86390 1
522188 99522188 1001 86380 86390 1
522013 99522013 1001 86380 86390 1
521926 99521926 1001 86380 86390 1
521723 99521723 1001 86380 86390 1
521827 99521827 1001 86380 86390 1
521699 99521699 1001 86380 86390 1
521725 99521725 1001 86380 86390 1
521770 99521770 1001 86380 86390 1
521825 99521825 1001 86380 86390 1
522356 99522356 1001 86380 86390 1
522345 99522345 1001 86380 86390 1
522488 99522488 1001 86380 86390 1
522294 99522294 1001 86380 86390 1
522961 99522961 1001 86380 86390 1
522963 99522963 1001 86380 86390 1
522813 99522813 1001 86380 86390 1
522896 99522896 1001 86380 86390 1
522682 99522682 1001 86380 86390 1
522561 99522561 1001 86380 86390 1
523206 99523206 1001 86380 86390 1
523311 99523311 1001 86380 86390 1
523134 99523134 1001 86380 86390 1
523267 99523267 1001 86380 86390 1
523306 99523306 1001 86380 86390 1
523307 99523307 1001 86380 86390 1
523191 99523191 1001 86380 86390 1
523139 99523139 1001 86380 86390 1
523140 99523140 1001 86380 86390 1
523766 99523766 1001 86380 86390 1
523923 99523923 1001 86380 86390 1
523931 99523931 1001 86380 86390 1
523716 99523716 1001 86380 86390 1
523668 99523668 1001 86380 86390 1
523591 99523591 1001 86380 86390 1
523670 99523670 1001 86380 86390 1
523481 99523481 1001 86380 86390 1
523524 99523524 1001 86380 86390 1
524137 99524137 1001 86380 86390 1
524060 99524060 1001 86380 86390 1
524086 99524086 1001 86380 86390 1
524125 99524125 1001 86380 86390 1
523974 99523974 1001 86380 86390 1
523990 99523990 1001 86380 86390 1
524080 99524080 1001 86380 86390 1
524744 99524744 1001 86380 86390 1
524700 99524700 1001 86380 86390 1
524539 99524539 1001 86380 86390 1
524411 99524411 1001 86380 86390 1
524365 99524365 1001 86380 86390 1
524521 99524521 1001 86380 86390 1
524190 99524190 1001 86380 86390 1
524335 99524335 1001 86380 86390 1
524169 99524169 1001 86380 86390 1
524291 99524291 1001 86380 86390 1
524831 99524831 1001 86380 86390 1
525481 99525481 1001 86380 86390 1
525425 99525425 1001 86380 86390 1
525519 99525519 1001 86380 86390 1
525327 99525327 1001 86380 86390 1
525321 99525321 1001 86380 86390 1
525206 99525206 1001 86380 86390 1
525208 99525208 1001 86380 86390 1
525028 99525028 1001 86380 86390 1
525056 99525056 1001 86380 86390 1
525752 99525752 1001 86380 86390 1
525791 99525791 1001 86380 86390 1
526315 99526315 1001 86380 86390 1
526252 99526252 1001 86380 86390 1
526265 99526265 1001 86380 86390 1
526128 99526128 1001 86380 86390 1
525907 99525907 1001 86380 86390 1
526003 99526003 1001 86380 86390 1
525889 99525889 1001 86380 86390 1
526007 99526007 1001 86380 86390 1
526553 99526553 1001 86380 86390 1
526517 99526517 1001 86380 86390 1
526548 99526548 1001 86380 86390 1
527058 99527058 1001 86380 86390 1
527141 99527141 1001 86380 86390 1
527142 99527142 1001 86380 86390 1
526890 99526890 1001 86380 86390 1
526846 99526846 1001 86380 86390 1
526809 99526809 1001 86380 86390 1
527296 99527296 1001 86380 86390 1
527960 99527960 1001 86380 86390 1
528026 99528026 1001 86380 86390 1
528041 99528041 1001 86380 86390 1
528028 99528028 1001 86380 86390 1
528034 99528034 1001 86380 86390 1
527754 99527754 1001 86380 86390 1
527835 99527835 1001 86380 86390 1
527784 99527784 1001 86380 86390 1
527749 99527749 1001 86380 86390 1
527496 99527496 1001 86380 86390 1
527561 99527561 1001 86380 86390 1
527627 99527627 1001 86380 86390 1
528275 99528275 1001 86380 86390 1
528901 99528901 1001 86380 86390 1
528849 99528849 1001 86380 86390 1
528618 99528618 1001 86380 86390 1
528632 99528632 1001 86380 86390 1
528532 99528532 1001 86380 86390 1
528464 99528464 1001 86380 86390 1
528471 99528471 1001 86380 86390 1
529044 99529044 1001 86380 86390 1
529006 99529006 1001 86380 86390 1
528917 99528917 1001 86380 86390 1
528983 99528983 1001 86380 86390 1
528998 99528998 1001 86380 86390 1
529535 99529535 1001 86380 86390 1
529669 99529669 1001 86380 86390 1
529704 99529704 1001 86380 86390 1
529657 99529657 1001 86380 86390 1
529607 99529607 1001 86380 86390 1
529380 99529380 1001 86380 86390 1
529344 99529344 1001 86380 86390 1
529424 99529424 1001 86380 86390 1
529140 99529140 1001 86380 86390 1
529310 99529310 1001 86380 86390 1
529286 99529286 1001 86380 86390 1
529791 99529791 1001 86380 86390 1
529843 99529843 1001 86380 86390 1
529908 99529908 1001 86380 86390 1
529753 99529753 1001 86380 86390 1
529846 99529846 1001 86380 86390 1
529898 99529898 1001 86380 86390 1
530527 99530527 1001 86380 86390 1
530247 99530247 1001 86380 86390 1
530226 99530226 1001 86380 86390 1
530292 99530292 1001 86380 86390 1
530054 99530054 1001 86380 86390 1
530093 99530093 1001 86380 86390 1
530639 99530639 1001 86380 86390 1
531287 99531287 1001 86380 86390 1
531032 99531032 1001 86380 86390 1
531163 99531163 1001 86380 86390 1
531165 99531165 1001 86380 86390 1
530974 99530974 1001 86380 86390 1
530988 99530988 1001 86380 86390 1
530877 99530877 1001 86380 86390 1
530800 99530800 1001 86380 86390 1
530945 99530945 1001 86380 86390 1
530909 99530909 1001 86380 86390 1
530965 99530965 1001 86380 86390 1
531550 99531550 1001 86380 86390 1
531453 99531453 1001 86380 86390 1
531544 99531544 1001 86380 86390 1
532105 99532105 1001 86380 86390 1
532160 99532160 1001 86380 86390 1
532100 99532100 1001 86380 86390 1
531819 99531819 1001 86380 86390 1
531912 99531912 1001 86380 86390 1
531874 99531874 1001 86380 86390 1
531957 99531957 1001 86380 86390 1
531868 99531868 1001 86380 86390 1
531731 99531731 1001 86380 86390 1
532267 99532267 1001 86380 86390 1
532410 99532410 1001 86380 86390 1
532892 99532892 1001 86380 86390 1
533003 99533003 1001 86380 86390 1
532883 99532883 1001 86380 86390 1
533014 99533014 1001 86380 86390 1
532923 99532923 1001 86380 86390 1
532898 99532898 1001 86380 86390 1
532684 99532684 1001 86380 86390 1
532737 99532737 1001 86380 86390 1
532712 99532712 1001 86380 86390 1
532752 99532752 1001 86380 86390 1
532423 99532423 1001 86380 86390 1
532521 99532521 1001 86380 86390 1
532534 99532534 1001 86380 86390 1
532471 99532471 1001 86380 86390 1
533183 99533183 1001 86380 86390 1
533669 99533669 1001 86380 86390 1
533734 99533734 1001 86380 86390 1
533675 99533675 1001 86380 86390 1
533855 99533855 1001 86380 86390 1
533643 99533643 1001 86380 86390 1
533517 99533517 1001 86380 86390 1
533519 99533519 1001 86380 86390 1
533532 99533532 1001 86380 86390 1
533586 99533586 1001 86380 86390 1
533291 99533291 1001 86380 86390 1
533396 99533396 1001 86380 86390 1
534509 99534509 1001 86380 86390 1
534349 99534349 1001 86380 86390 1
534369 99534369 1001 86380 86390 1
534371 99534371 1001 86380 86390 1
534116 99534116 1001 86380 86390 1
534106 99534106 1001 86380 86390 1
534147 99534147 1001 86380 86390 1
534266 99534266 1001 86380 86390 1
534762 99534762 1001 86380 86390 1
534766 99534766 1001 86380 86390 1
534717 99534717 1001 86380 86390 1
535313 99535313 1001 86380 86390 1
535328 99535328 1001 86380 86390 1
535280 99535280 1001 86380 86390 1
535283 99535283 1001 86380 86390 1
535119 99535119 1001 86380 86390 1
535071 99535071 1001 86380 86390 1
534890 99534890 1001 86380 86390 1
534922 99534922 1001 86380 86390 1
535053 99535053 1001 86380 86390 1
534963 99534963 1001 86380 86390 1
534966 99534966 1001 86380 86390 1
535624 99535624 1001 86380 86390 1
535678 99535678 1001 86380 86390 1
535712 99535712 1001 86380 86390 1
535532 99535532 1001 86380 86390 1
536277 99536277 1001 86380 86390 1
536230 99536230 1001 86380 86390 1
536205 99536205 1001 86380 86390 1
536110 99536110 1001 86380 86390 1
535968 99535968 1001 86380 86390 1
535916 99535916 1001 86380 86390 1
535763 99535763 1001 86380 86390 1
536463 99536463 1001 86380 86390 1
536348 99536348 1001 86380 86390 1
536431 99536431 1001 86380 86390 1
536970 99536970 1001 86380 86390 1
537130 99537130 1001 86380 86390 1
536989 99536989 1001 86380 86390 1
537148 99537148 1001 86380 86390 1
536992 99536992 1001 86380 86390 1
537158 99537158 1001 86380 86390 1
536933 99536933 1001 86380 86390 1
536836 99536836 1001 86380 86390 1
536664 99536664 1001 86380 86390 1
536692 99536692 1001 86380 86390 1
536590 99536590 1001 86380 86390 1
536720 99536720 1001 86380 86390 1
537268 99537268 1001 86380 86390 1
537320 99537320 1001 86380 86390 1
537363 99537363 1001 86380 86390 1
537352 99537352 1001 86380 86390 1
537698 99537698 1001 86380 86390 1
537621 99537621 1001 86380 86390 1
537700 99537700 1001 86380 86390 1
537649 99537649 1001 86380 86390 1
537461 99537461 1001 86380 86390 1
537501 99537501 1001 86380 86390 1
537505 99537505 1001 86380 86390 1
538023 99538023 1001 86380 86390 1
538143 99538143 1001 86380 86390 1
538169 99538169 1001 86380 86390 1
538182 99538182 1001 86380 86390 1
538144 99538144 1001 86380 86390 1
538106 99538106 1001 86380 86390 1
538122 99538122 1001 86380 86390 1
538622 99538622 1001 86380 86390 1
538636 99538636 1001 86380 86390 1
538652 99538652 1001 86380 86390 1
538706 99538706 1001 86380 86390 1
538584 99538584 1001 86380 86390 1
538501 99538501 1001 86380 86390 1
538595 99538595 1001 86380 86390 1
538315 99538315 1001 86380 86390 1
538915 99538915 1001 86380 86390 1
538945 99538945 1001 86380 86390 1
538830 99538830 1001 86380 86390 1
538973 99538973 1001 86380 86390 1
538912 99538912 1001 86380 86390 1
539003 99539003 1001 86380 86390 1
539574 99539574 1001 86380 86390 1
539253 99539253 1001 86380 86390 1
539306 99539306 1001 86380 86390 1
539284 99539284 1001 86380 86390 1
539297 99539297 1001 86380 86390 1
539421 99539421 1001 86380 86390 1
539097 99539097 1001 86380 86390 1
539149 99539149 1001 86380 86390 1
539089 99539089 1001 86380 86390 1
540460 99540460 1001 86380 86390 1
540225 99540225 1001 86380 86390 1
540239 99540239 1001 86380 86390 1
540162 99540162 1001 86380 86390 1
540100 99540100 1001 86380 86390 1
540218 99540218 1001 86380 86390 1
540246 99540246 1001 86380 86390 1
539918 99539918 1001 86380 86390 1
540659 99540659 1001 86380 86390 1
540572 99540572 1001 86380 86390 1
540624 99540624 1001 86380 86390 1
540577 99540577 1001 86380 86390 1
541191 99541191 1001 86380 86390 1
541183 99541183 1001 86380 86390 1
541200 99541200 1001 86380 86390 1
540897 99540897 1001 86380 86390 1
541046 99541046 1001 86380 86390 1
540835 99540835 1001 86380 86390 1
540852 99540852 1001 86380 86390 1
541395 99541395 1001 86380 86390 1
541371 99541371 1001 86380 86390 1
541436 99541436 1001 86380 86390 1
541416 99541416 1001 86380 86390 1
541952 99541952 1001 86380 86390 1
541975 99541975 1001 86380 86390 1
541875 99541875 1001 86380 86390 1
541825 99541825 1001 86380 86390 1
541566 99541566 1001 86380 86390 1
542184 99542184 1001 86380 86390 1
542189 99542189 1001 86380 86390 1
542254 99542254 1001 86380 86390 1
542179 99542179 1001 86380 86390 1
542764 99542764 1001 86380 86390 1
542805 99542805 1001 86380 86390 1
542769 99542769 1001 86380 86390 1
542775 99542775 1001 86380 86390 1
542936 99542936 1001 86380 86390 1
542508 99542508 1001 86380 86390 1
542485 99542485 1001 86380 86390 1
543099 99543099 1001 86380 86390 1
543063 99543063 1001 86380 86390 1
543090 99543090 1001 86380 86390 1
543068 99543068 1001 86380 86390 1
543671 99543671 1001 86380 86390 1
543582 99543582 1001 86380 86390 1
543571 99543571 1001 86380 86390 1
543624 99543624 1001 86380 86390 1
543590 99543590 1001 86380 86390 1
543552 99543552 1001 86380 86390 1
543386 99543386 1001 86380 86390 1
543543 99543543 1001 86380 86390 1
543546 99543546 1001 86380 86390 1
543270 99543270 1001 86380 86390 1
543337 99543337 1001 86380 86390 1
543237 99543237 1001 86380 86390 1
543174 99543174 1001 86380 86390 1
543913 99543913 1001 86380 86390 1
543799 99543799 1001 86380 86390 1
543814 99543814 1001 86380 86390 1
543853 99543853 1001 86380 86390 1
543919 99543919 1001 86380 86390 1
544405 99544405 1001 86380 86390 1
544535 99544535 1001 86380 86390 1
544537 99544537 1001 86380 86390 1
544462 99544462 1001 86380 86390 1
544489 99544489 1001 86380 86390 1
544480 99544480 1001 86380 86390 1
544302 99544302 1001 86380 86390 1
544207 99544207 1001 86380 86390 1
544338 99544338 1001 86380 86390 1
544093 99544093 1001 86380 86390 1
544095 99544095 1001 86380 86390 1
544147 99544147 1001 86380 86390 1
544045 99544045 1001 86380 86390 1
544608 99544608 1001 86380 86390 1
544733 99544733 1001 86380 86390 1
544708 99544708 1001 86380 86390 1
410788 998 1001 72240 73677 1
400123 99400123 1001 86380 86390 1
400152 99400152 1001 86380 86390 1
400309 99400309 1001 86380 86390 1
400298 99400298 1001 86380 86390 1
400330 99400330 1001 86380 86390 1
400511 99400511 1001 86380 86390 1
400459 99400459 1001 86380 86390 1
400460 99400460 1001 86380 86390 1
400581 99400581 1001 86380 86390 1
400683 99400683 1001 86380 86390 1
400642 99400642 1001 86380 86390 1
400647 99400647 1001 86380 86390 1
400698 99400698 1001 86380 86390 1
400775 99400775 1001 86380 86390 1
400859 99400859 1001 86380 86390 1
401230 99401230 1001 86380 86390 1
401207 99401207 1001 86380 86390 1
401360 99401360 1001 86380 86390 1
401491 99401491 1001 86380 86390 1
401627 99401627 1001 86380 86390 1
401608 99401608 1001 86380 86390 1
401787 99401787 1001 86380 86390 1
401911 99401911 1001 86380 86390 1
401971 99401971 1001 86380 86390 1
402143 99402143 1001 86380 86390 1
402309 99402309 1001 86380 86390 1
402465 99402465 1001 86380 86390 1
402376 99402376 1001 86380 86390 1
402730 99402730 1001 86380 86390 1
402736 99402736 1001 86380 86390 1
402850 99402850 1001 86380 86390 1
402784 99402784 1001 86380 86390 1
402863 99402863 1001 86380 86390 1
403052 99403052 1001 86380 86390 1
403431 99403431 1001 86380 86390 1
403546 99403546 1001 86380 86390 1
403964 99403964 1001 86380 86390 1
404504 99404504 1001 86380 86390 1
404557 99404557 1001 86380 86390 1
404645 99404645 1001 86380 86390 1
404924 99404924 1001 86380 86390 1
405012 99405012 1001 86380 86390 1
405031 99405031 1001 86380 86390 1
405143 99405143 1001 86380 86390 1
405259 99405259 1001 86380 86390 1
405325 99405325 1001 86380 86390 1
405354 99405354 1001 86380 86390 1
405540 99405540 1001 86380 86390 1
405416 99405416 1001 86380 86390 1
405645 99405645 1001 86380 86390 1
405871 99405871 1001 86380 86390 1
405925 99405925 1001 86380 86390 1
406153 99406153 1001 86380 86390 1
406186 99406186 1001 86380 86390 1
406182 99406182 1001 86380 86390 1
406285 99406285 1001 86380 86390 1
406499 99406499 1001 86380 86390 1
406672 99406672 1001 86380 86390 1
406712 99406712 1001 86380 86390 1
406735 99406735 1001 86380 86390 1
406913 99406913 1001 86380 86390 1
407010 99407010 1001 86380 86390 1
407100 99407100 1001 86380 86390 1
407036 99407036 1001 86380 86390 1
407488 99407488 1001 86380 86390 1
407815 99407815 1001 86380 86390 1
407895 99407895 1001 86380 86390 1
408196 99408196 1001 86380 86390 1
408282 99408282 1001 86380 86390 1
408235 99408235 1001 86380 86390 1
408096 99408096 1001 86380 86390 1
408521 99408521 1001 86380 86390 1
408462 99408462 1001 86380 86390 1
408750 99408750 1001 86380 86390 1
408714 99408714 1001 86380 86390 1
408788 99408788 1001 86380 86390 1
408795 99408795 1001 86380 86390 1
408906 99408906 1001 86380 86390 1
408871 99408871 1001 86380 86390 1
409472 99409472 1001 86380 86390 1
409549 99409549 1001 86380 86390 1
409637 99409637 1001 86380 86390 1
409780 99409780 1001 86380 86390 1
409787 99409787 1001 86380 86390 1
410096 99410096 1001 86380 86390 1
410098 99410098 1001 86380 86390 1
410017 99410017 1001 86380 86390 1
410138 99410138 1001 86380 86390 1
410348 99410348 1001 86380 86390 1
410441 99410441 1001 86380 86390 1
410475 99410475 1001 86380 86390 1
410754 99410754 1001 86380 86390 1
410884 99410884 1001 86380 86390 1
410960 99410960 1001 86380 86390 1
411193 99411193 1001 86380 86390 1
411136 99411136 1001 86380 86390 1
411276 99411276 1001 86380 86390 1
411565 99411565 1001 86380 86390 1
411793 99411793 1001 86380 86390 1
411799 99411799 1001 86380 86390 1
412089 99412089 1001 86380 86390 1
412192 99412192 1001 86380 86390 1
412300 99412300 1001 86380 86390 1
413502 99413502 1001 86380 86390 1
413225 99413225 1001 86380 86390 1
413175 99413175 1001 86380 86390 1
413804 99413804 1001 86380 86390 1
413730 99413730 1001 86380 86390 1
413972 99413972 1001 86380 86390 1
413774 99413774 1001 86380 86390 1
414025 99414025 1001 86380 86390 1
413776 99413776 1001 86380 86390 1
413981 99413981 1001 86380 86390 1
415284 99415284 1001 86380 86390 1
415157 99415157 1001 86380 86390 1
414690 99414690 1001 86380 86390 1
414883 99414883 1001 86380 86390 1
414628 99414628 1001 86380 86390 1
414241 99414241 1001 86380 86390 1
415321 99415321 1001 86380 86390 1
416674 99416674 1001 86380 86390 1
416885 99416885 1001 86380 86390 1
416887 99416887 1001 86380 86390 1
416711 99416711 1001 86380 86390 1
416503 99416503 1001 86380 86390 1
416557 99416557 1001 86380 86390 1
415817 99415817 1001 86380 86390 1
415890 99415890 1001 86380 86390 1
415763 99415763 1001 86380 86390 1
415998 99415998 1001 86380 86390 1
416076 99416076 1001 86380 86390 1
415742 99415742 1001 86380 86390 1
417254 99417254 1001 86380 86390 1
417232 99417232 1001 86380 86390 1
417003 99417003 1001 86380 86390 1
417100 99417100 1001 86380 86390 1
417395 99417395 1001 86380 86390 1
417012 99417012 1001 86380 86390 1
417397 99417397 1001 86380 86390 1
417472 99417472 1001 86380 86390 1
417451 99417451 1001 86380 86390 1
417468 99417468 1001 86380 86390 1
418586 99418586 1001 86380 86390 1
418780 99418780 1001 86380 86390 1
418688 99418688 1001 86380 86390 1
418792 99418792 1001 86380 86390 1
418263 99418263 1001 86380 86390 1
417870 99417870 1001 86380 86390 1
417801 99417801 1001 86380 86390 1
417733 99417733 1001 86380 86390 1
419076 99419076 1001 86380 86390 1
418910 99418910 1001 86380 86390 1
418433 99418433 1001 86380 86390 1
419037 99419037 1001 86380 86390 1
418813 99418813 1001 86380 86390 1
420192 99420192 1001 86380 86390 1
420195 99420195 1001 86380 86390 1
420178 99420178 1001 86380 86390 1
420325 99420325 1001 86380 86390 1
419966 99419966 1001 86380 86390 1
419773 99419773 1001 86380 86390 1
419991 99419991 1001 86380 86390 1
419231 99419231 1001 86380 86390 1
419425 99419425 1001 86380 86390 1
419297 99419297 1001 86380 86390 1
419414 99419414 1001 86380 86390 1
420562 99420562 1001 86380 86390 1
420539 99420539 1001 86380 86390 1
420060 99420060 1001 86380 86390 1
420458 99420458 1001 86380 86390 1
421779 99421779 1001 86380 86390 1
421759 99421759 1001 86380 86390 1
421672 99421672 1001 86380 86390 1
421651 99421651 1001 86380 86390 1
420967 99420967 1001 86380 86390 1
420999 99420999 1001 86380 86390 1
421222 99421222 1001 86380 86390 1
422440 99422440 1001 86380 86390 1
422451 99422451 1001 86380 86390 1
423150 99423150 1001 86380 86390 1
423246 99423246 1001 86380 86390 1
422630 99422630 1001 86380 86390 1
422699 99422699 1001 86380 86390 1
422846 99422846 1001 86380 86390 1
422568 99422568 1001 86380 86390 1
423847 99423847 1001 86380 86390 1
424103 99424103 1001 86380 86390 1
424075 99424075 1001 86380 86390 1
423780 99423780 1001 86380 86390 1
423856 99423856 1001 86380 86390 1
425274 99425274 1001 86380 86390 1
425015 99425015 1001 86380 86390 1
425043 99425043 1001 86380 86390 1
424645 99424645 1001 86380 86390 1
424935 99424935 1001 86380 86390 1
424895 99424895 1001 86380 86390 1
424412 99424412 1001 86380 86390 1
424343 99424343 1001 86380 86390 1
424565 99424565 1001 86380 86390 1
424166 99424166 1001 86380 86390 1
425691 99425691 1001 86380 86390 1
425705 99425705 1001 86380 86390 1
427087 99427087 1001 86380 86390 1
426437 99426437 1001 86380 86390 1
426629 99426629 1001 86380 86390 1
426560 99426560 1001 86380 86390 1
426386 99426386 1001 86380 86390 1
426257 99426257 1001 86380 86390 1
427456 99427456 1001 86380 86390 1
427438 99427438 1001 86380 86390 1
427239 99427239 1001 86380 86390 1
427521 99427521 1001 86380 86390 1
428727 99428727 1001 86380 86390 1
428641 99428641 1001 86380 86390 1
428372 99428372 1001 86380 86390 1
428554 99428554 1001 86380 86390 1
428531 99428531 1001 86380 86390 1
428625 99428625 1001 86380 86390 1
428717 99428717 1001 86380 86390 1
428721 99428721 1001 86380 86390 1
427955 99427955 1001 86380 86390 1
428331 99428331 1001 86380 86390 1
427897 99427897 1001 86380 86390 1
427588 99427588 1001 86380 86390 1
428779 99428779 1001 86380 86390 1
429040 99429040 1001 86380 86390 1
429046 99429046 1001 86380 86390 1
430317 99430317 1001 86380 86390 1
430349 99430349 1001 86380 86390 1
430261 99430261 1001 86380 86390 1
430371 99430371 1001 86380 86390 1
429740 99429740 1001 86380 86390 1
429474 99429474 1001 86380 86390 1
429532 99429532 1001 86380 86390 1
429308 99429308 1001 86380 86390 1
430424 99430424 1001 86380 86390 1
430505 99430505 1001 86380 86390 1
430506 99430506 1001 86380 86390 1
430614 99430614 1001 86380 86390 1
430564 99430564 1001 86380 86390 1
432019 99432019 1001 86380 86390 1
431874 99431874 1001 86380 86390 1
431948 99431948 1001 86380 86390 1
431298 99431298 1001 86380 86390 1
431327 99431327 1001 86380 86390 1
431115 99431115 1001 86380 86390 1
430972 99430972 1001 86380 86390 1
431247 99431247 1001 86380 86390 1
431248 99431248 1001 86380 86390 1
431074 99431074 1001 86380 86390 1
431168 99431168 1001 86380 86390 1
432374 99432374 1001 86380 86390 1
432289 99432289 1001 86380 86390 1
432328 99432328 1001 86380 86390 1
432130 99432130 1001 86380 86390 1
433621 99433621 1001 86380 86390 1
432965 99432965 1001 86380 86390 1
433209 99433209 1001 86380 86390 1
432967 99432967 1001 86380 86390 1
433216 99433216 1001 86380 86390 1
433014 99433014 1001 86380 86390 1
433069 99433069 1001 86380 86390 1
432798 99432798 1001 86380 86390 1
432656 99432656 1001 86380 86390 1
432778 99432778 1001 86380 86390 1
432518 99432518 1001 86380 86390 1
433911 99433911 1001 86380 86390 1
433934 99433934 1001 86380 86390 1
433948 99433948 1001 86380 86390 1
433802 99433802 1001 86380 86390 1
434079 99434079 1001 86380 86390 1
433873 99433873 1001 86380 86390 1
433929 99433929 1001 86380 86390 1
434014 99434014 1001 86380 86390 1
435005 99435005 1001 86380 86390 1
435271 99435271 1001 86380 86390 1
435147 99435147 1001 86380 86390 1
434660 99434660 1001 86380 86390 1
434789 99434789 1001 86380 86390 1
434770 99434770 1001 86380 86390 1
434587 99434587 1001 86380 86390 1
434512 99434512 1001 86380 86390 1
434402 99434402 1001 86380 86390 1
434236 99434236 1001 86380 86390 1
434330 99434330 1001 86380 86390 1
434300 99434300 1001 86380 86390 1
434366 99434366 1001 86380 86390 1
436860 99436860 1001 86380 86390 1
436843 99436843 1001 86380 86390 1
436970 99436970 1001 86380 86390 1
436591 99436591 1001 86380 86390 1
436370 99436370 1001 86380 86390 1
436613 99436613 1001 86380 86390 1
436192 99436192 1001 86380 86390 1
437321 99437321 1001 86380 86390 1
437329 99437329 1001 86380 86390 1
300549 99300549 1001 86380 86390 1
300526 99300526 1001 86380 86390 1
300705 99300705 1001 86380 86390 1
300662 99300662 1001 86380 86390 1
300585 99300585 1001 86380 86390 1
300462 99300462 1001 86380 86390 1
300403 99300403 1001 86380 86390 1
300457 99300457 1001 86380 86390 1
300148 99300148 1001 86380 86390 1
300110 99300110 1001 86380 86390 1
300152 99300152 1001 86380 86390 1
300843 99300843 1001 86380 86390 1
300834 99300834 1001 86380 86390 1
300873 99300873 1001 86380 86390 1
300841 99300841 1001 86380 86390 1
301520 99301520 1001 86380 86390 1
301377 99301377 1001 86380 86390 1
301383 99301383 1001 86380 86390 1
301422 99301422 1001 86380 86390 1
301284 99301284 1001 86380 86390 1
301159 99301159 1001 86380 86390 1
301270 99301270 1001 86380 86390 1
300959 99300959 1001 86380 86390 1
301082 99301082 1001 86380 86390 1
301671 99301671 1001 86380 86390 1
301588 99301588 1001 86380 86390 1
302362 99302362 1001 86380 86390 1
302374 99302374 1001 86380 86390 1
302114 99302114 1001 86380 86390 1
302018 99302018 1001 86380 86390 1
301876 99301876 1001 86380 86390 1
301928 99301928 1001 86380 86390 1
301817 99301817 1001 86380 86390 1
301781 99301781 1001 86380 86390 1
301953 99301953 1001 86380 86390 1
302494 99302494 1001 86380 86390 1
302560 99302560 1001 86380 86390 1
302577 99302577 1001 86380 86390 1
302397 99302397 1001 86380 86390 1
302453 99302453 1001 86380 86390 1
303039 99303039 1001 86380 86390 1
303133 99303133 1001 86380 86390 1
303154 99303154 1001 86380 86390 1
302834 99302834 1001 86380 86390 1
302951 99302951 1001 86380 86390 1
302878 99302878 1001 86380 86390 1
302985 99302985 1001 86380 86390 1
302818 99302818 1001 86380 86390 1
302819 99302819 1001 86380 86390 1
302704 99302704 1001 86380 86390 1
302770 99302770 1001 86380 86390 1
302708 99302708 1001 86380 86390 1
302712 99302712 1001 86380 86390 1
302596 99302596 1001 86380 86390 1
303218 99303218 1001 86380 86390 1
303374 99303374 1001 86380 86390 1
303238 99303238 1001 86380 86390 1
303278 99303278 1001 86380 86390 1
303344 99303344 1001 86380 86390 1
304002 99304002 1001 86380 86390 1
303897 99303897 1001 86380 86390 1
303962 99303962 1001 86380 86390 1
303885 99303885 1001 86380 86390 1
303950 99303950 1001 86380 86390 1
303901 99303901 1001 86380 86390 1
303941 99303941 1001 86380 86390 1
303632 99303632 1001 86380 86390 1
303555 99303555 1001 86380 86390 1
303465 99303465 1001 86380 86390 1
303518 99303518 1001 86380 86390 1
303545 99303545 1001 86380 86390 1
303446 99303446 1001 86380 86390 1
304198 99304198 1001 86380 86390 1
304056 99304056 1001 86380 86390 1
304186 99304186 1001 86380 86390 1
304102 99304102 1001 86380 86390 1
304194 99304194 1001 86380 86390 1
304739 99304739 1001 86380 86390 1
304472 99304472 1001 86380 86390 1
304492 99304492 1001 86380 86390 1
304344 99304344 1001 86380 86390 1
304269 99304269 1001 86380 86390 1
304324 99304324 1001 86380 86390 1
304885 99304885 1001 86380 86390 1
304906 99304906 1001 86380 86390 1
305509 99305509 1001 86380 86390 1
305499 99305499 1001 86380 86390 1
305605 99305605 1001 86380 86390 1
305277 99305277 1001 86380 86390 1
305233 99305233 1001 86380 86390 1
305092 99305092 1001 86380 86390 1
305196 99305196 1001 86380 86390 1
500013 99500013 1001 86380 86390 1
500183 99500183 1001 86380 86390 1
500019 99500019 1001 86380 86390 1
305692 99305692 1001 86380 86390 1
500723 99500723 1001 86380 86390 1
500650 99500650 1001 86380 86390 1
500681 99500681 1001 86380 86390 1
500467 99500467 1001 86380 86390 1
500442 99500442 1001 86380 86390 1
500507 99500507 1001 86380 86390 1
500605 99500605 1001 86380 86390 1
500438 99500438 1001 86380 86390 1
500334 99500334 1001 86380 86390 1
500375 99500375 1001 86380 86390 1
500338 99500338 1001 86380 86390 1
500204 99500204 1001 86380 86390 1
501004 99501004 1001 86380 86390 1
500954 99500954 1001 86380 86390 1
500918 99500918 1001 86380 86390 1
500816 99500816 1001 86380 86390 1
501450 99501450 1001 86380 86390 1
501627 99501627 1001 86380 86390 1
501507 99501507 1001 86380 86390 1
501598 99501598 1001 86380 86390 1
501469 99501469 1001 86380 86390 1
501573 99501573 1001 86380 86390 1
501278 99501278 1001 86380 86390 1
501240 99501240 1001 86380 86390 1
501256 99501256 1001 86380 86390 1
501282 99501282 1001 86380 86390 1
501336 99501336 1001 86380 86390 1
501401 99501401 1001 86380 86390 1
501073 99501073 1001 86380 86390 1
501640 99501640 1001 86380 86390 1
502417 99502417 1001 86380 86390 1
502264 99502264 1001 86380 86390 1
502419 99502419 1001 86380 86390 1
502282 99502282 1001 86380 86390 1
502071 99502071 1001 86380 86390 1
502253 99502253 1001 86380 86390 1
502113 99502113 1001 86380 86390 1
501909 99501909 1001 86380 86390 1
502014 99502014 1001 86380 86390 1
501984 99501984 1001 86380 86390 1
502492 99502492 1001 86380 86390 1
502622 99502622 1001 86380 86390 1
502526 99502526 1001 86380 86390 1
503239 99503239 1001 86380 86390 1
503285 99503285 1001 86380 86390 1
502974 99502974 1001 86380 86390 1
503000 99503000 1001 86380 86390 1
502800 99502800 1001 86380 86390 1
502828 99502828 1001 86380 86390 1
502753 99502753 1001 86380 86390 1
502741 99502741 1001 86380 86390 1
502807 99502807 1001 86380 86390 1
503353 99503353 1001 86380 86390 1
503472 99503472 1001 86380 86390 1
503440 99503440 1001 86380 86390 1
504041 99504041 1001 86380 86390 1
503795 99503795 1001 86380 86390 1
503770 99503770 1001 86380 86390 1
503848 99503848 1001 86380 86390 1
503889 99503889 1001 86380 86390 1
503774 99503774 1001 86380 86390 1
503852 99503852 1001 86380 86390 1
503554 99503554 1001 86380 86390 1
503636 99503636 1001 86380 86390 1
504271 99504271 1001 86380 86390 1
504208 99504208 1001 86380 86390 1
504145 99504145 1001 86380 86390 1
504237 99504237 1001 86380 86390 1
504759 99504759 1001 86380 86390 1
504800 99504800 1001 86380 86390 1
504676 99504676 1001 86380 86390 1
504589 99504589 1001 86380 86390 1
504603 99504603 1001 86380 86390 1
504616 99504616 1001 86380 86390 1
504338 99504338 1001 86380 86390 1
504481 99504481 1001 86380 86390 1
504495 99504495 1001 86380 86390 1
504522 99504522 1001 86380 86390 1
504484 99504484 1001 86380 86390 1
504960 99504960 1001 86380 86390 1
505130 99505130 1001 86380 86390 1
505617 99505617 1001 86380 86390 1
505670 99505670 1001 86380 86390 1
505586 99505586 1001 86380 86390 1
505374 99505374 1001 86380 86390 1
505480 99505480 1001 86380 86390 1
505191 99505191 1001 86380 86390 1
505165 99505165 1001 86380 86390 1
505309 99505309 1001 86380 86390 1
505887 99505887 1001 86380 86390 1
505914 99505914 1001 86380 86390 1
505917 99505917 1001 86380 86390 1
506442 99506442 1001 86380 86390 1
506468 99506468 1001 86380 86390 1
506400 99506400 1001 86380 86390 1
506413 99506413 1001 86380 86390 1
506383 99506383 1001 86380 86390 1
505988 99505988 1001 86380 86390 1
506058 99506058 1001 86380 86390 1
506034 99506034 1001 86380 86390 1
506152 99506152 1001 86380 86390 1
506165 99506165 1001 86380 86390 1
506709 99506709 1001 86380 86390 1
506749 99506749 1001 86380 86390 1
506636 99506636 1001 86380 86390 1
506717 99506717 1001 86380 86390 1
507230 99507230 1001 86380 86390 1
507349 99507349 1001 86380 86390 1
507397 99507397 1001 86380 86390 1
507234 99507234 1001 86380 86390 1
507286 99507286 1001 86380 86390 1
507116 99507116 1001 86380 86390 1
507026 99507026 1001 86380 86390 1
507211 99507211 1001 86380 86390 1
507214 99507214 1001 86380 86390 1
507085 99507085 1001 86380 86390 1
506944 99506944 1001 86380 86390 1
506985 99506985 1001 86380 86390 1
506986 99506986 1001 86380 86390 1
506909 99506909 1001 86380 86390 1
507460 99507460 1001 86380 86390 1
507512 99507512 1001 86380 86390 1
507553 99507553 1001 86380 86390 1
507567 99507567 1001 86380 86390 1
507468 99507468 1001 86380 86390 1
508164 99508164 1001 86380 86390 1
508203 99508203 1001 86380 86390 1
508230 99508230 1001 86380 86390 1
508088 99508088 1001 86380 86390 1
508235 99508235 1001 86380 86390 1
508067 99508067 1001 86380 86390 1
507888 99507888 1001 86380 86390 1
507996 99507996 1001 86380 86390 1
507881 99507881 1001 86380 86390 1
507963 99507963 1001 86380 86390 1
507650 99507650 1001 86380 86390 1
508452 99508452 1001 86380 86390 1
508416 99508416 1001 86380 86390 1
508378 99508378 1001 86380 86390 1
508301 99508301 1001 86380 86390 1
508368 99508368 1001 86380 86390 1
508279 99508279 1001 86380 86390 1
509012 99509012 1001 86380 86390 1
508930 99508930 1001 86380 86390 1
508931 99508931 1001 86380 86390 1
508971 99508971 1001 86380 86390 1
508856 99508856 1001 86380 86390 1
508703 99508703 1001 86380 86390 1
508811 99508811 1001 86380 86390 1
508840 99508840 1001 86380 86390 1
508651 99508651 1001 86380 86390 1
508626 99508626 1001 86380 86390 1
508576 99508576 1001 86380 86390 1
508591 99508591 1001 86380 86390 1
509216 99509216 1001 86380 86390 1
509205 99509205 1001 86380 86390 1
509147 99509147 1001 86380 86390 1
509225 99509225 1001 86380 86390 1
509869 99509869 1001 86380 86390 1
509742 99509742 1001 86380 86390 1
509644 99509644 1001 86380 86390 1
509610 99509610 1001 86380 86390 1
509688 99509688 1001 86380 86390 1
509297 99509297 1001 86380 86390 1
510016 99510016 1001 86380 86390 1
509902 99509902 1001 86380 86390 1
509997 99509997 1001 86380 86390 1
510010 99510010 1001 86380 86390 1
509947 99509947 1001 86380 86390 1
510559 99510559 1001 86380 86390 1
510524 99510524 1001 86380 86390 1
510536 99510536 1001 86380 86390 1
510684 99510684 1001 86380 86390 1
510496 99510496 1001 86380 86390 1
510333 99510333 1001 86380 86390 1
510504 99510504 1001 86380 86390 1
510236 99510236 1001 86380 86390 1
510185 99510185 1001 86380 86390 1
510147 99510147 1001 86380 86390 1
510168 99510168 1001 86380 86390 1
510297 99510297 1001 86380 86390 1
510208 99510208 1001 86380 86390 1
510750 99510750 1001 86380 86390 1
511405 99511405 1001 86380 86390 1
511355 99511355 1001 86380 86390 1
511434 99511434 1001 86380 86390 1
511313 99511313 1001 86380 86390 1
511314 99511314 1001 86380 86390 1
511340 99511340 1001 86380 86390 1
511015 99511015 1001 86380 86390 1
511042 99511042 1001 86380 86390 1
511004 99511004 1001 86380 86390 1
511097 99511097 1001 86380 86390 1
511072 99511072 1001 86380 86390 1
511125 99511125 1001 86380 86390 1
511695 99511695 1001 86380 86390 1
511685 99511685 1001 86380 86390 1
511560 99511560 1001 86380 86390 1
512201 99512201 1001 86380 86390 1
512228 99512228 1001 86380 86390 1
512190 99512190 1001 86380 86390 1
512083 99512083 1001 86380 86390 1
512149 99512149 1001 86380 86390 1
512166 99512166 1001 86380 86390 1
512168 99512168 1001 86380 86390 1
512078 99512078 1001 86380 86390 1
511900 99511900 1001 86380 86390 1
511927 99511927 1001 86380 86390 1
511813 99511813 1001 86380 86390 1
511956 99511956 1001 86380 86390 1
511922 99511922 1001 86380 86390 1
511872 99511872 1001 86380 86390 1
512566 99512566 1001 86380 86390 1
513096 99513096 1001 86380 86390 1
512924 99512924 1001 86380 86390 1
512824 99512824 1001 86380 86390 1
512733 99512733 1001 86380 86390 1
513902 99513902 1001 86380 86390 1
513829 99513829 1001 86380 86390 1
513631 99513631 1001 86380 86390 1
513618 99513618 1001 86380 86390 1
513490 99513490 1001 86380 86390 1
513482 99513482 1001 86380 86390 1
514199 99514199 1001 86380 86390 1
514073 99514073 1001 86380 86390 1
514112 99514112 1001 86380 86390 1
514143 99514143 1001 86380 86390 1
514759 99514759 1001 86380 86390 1
514723 99514723 1001 86380 86390 1
514698 99514698 1001 86380 86390 1
514687 99514687 1001 86380 86390 1
514726 99514726 1001 86380 86390 1
514489 99514489 1001 86380 86390 1
514593 99514593 1001 86380 86390 1
514481 99514481 1001 86380 86390 1
514975 99514975 1001 86380 86390 1
514950 99514950 1001 86380 86390 1
514989 99514989 1001 86380 86390 1
515020 99515020 1001 86380 86390 1
515060 99515060 1001 86380 86390 1
515568 99515568 1001 86380 86390 1
515648 99515648 1001 86380 86390 1
515480 99515480 1001 86380 86390 1
515637 99515637 1001 86380 86390 1
515549 99515549 1001 86380 86390 1
515331 99515331 1001 86380 86390 1
515409 99515409 1001 86380 86390 1
515080 99515080 1001 86380 86390 1
515249 99515249 1001 86380 86390 1
515123 99515123 1001 86380 86390 1
515215 99515215 1001 86380 86390 1
515759 99515759 1001 86380 86390 1
515271 99515271 1001 86380 86390 1
515737 99515737 1001 86380 86390 1
515767 99515767 1001 86380 86390 1
516415 99516415 1001 86380 86390 1
516153 99516153 1001 86380 86390 1
516258 99516258 1001 86380 86390 1
516106 99516106 1001 86380 86390 1
516096 99516096 1001 86380 86390 1
516007 99516007 1001 86380 86390 1
516073 99516073 1001 86380 86390 1
516036 99516036 1001 86380 86390 1
516558 99516558 1001 86380 86390 1
516562 99516562 1001 86380 86390 1
516595 99516595 1001 86380 86390 1
517182 99517182 1001 86380 86390 1
517204 99517204 1001 86380 86390 1
517067 99517067 1001 86380 86390 1
517072 99517072 1001 86380 86390 1
516769 99516769 1001 86380 86390 1
516915 99516915 1001 86380 86390 1
516749 99516749 1001 86380 86390 1
517501 99517501 1001 86380 86390 1
518158 99518158 1001 86380 86390 1
517995 99517995 1001 86380 86390 1
518047 99518047 1001 86380 86390 1
518050 99518050 1001 86380 86390 1
518076 99518076 1001 86380 86390 1
518116 99518116 1001 86380 86390 1
517964 99517964 1001 86380 86390 1
517620 99517620 1001 86380 86390 1
517652 99517652 1001 86380 86390 1
517717 99517717 1001 86380 86390 1
517721 99517721 1001 86380 86390 1
518331 99518331 1001 86380 86390 1
518206 99518206 1001 86380 86390 1
518892 99518892 1001 86380 86390 1
518884 99518884 1001 86380 86390 1
518681 99518681 1001 86380 86390 1
518688 99518688 1001 86380 86390 1
518755 99518755 1001 86380 86390 1
518407 99518407 1001 86380 86390 1
518386 99518386 1001 86380 86390 1
519143 99519143 1001 86380 86390 1
519182 99519182 1001 86380 86390 1
519132 99519132 1001 86380 86390 1
519507 99519507 1001 86380 86390 1
519248 99519248 1001 86380 86390 1
519300 99519300 1001 86380 86390 1
519250 99519250 1001 86380 86390 1
519955 99519955 1001 86380 86390 1
519935 99519935 1001 86380 86390 1
519911 99519911 1001 86380 86390 1
519990 99519990 1001 86380 86390 1
520560 99520560 1001 86380 86390 1
520270 99520270 1001 86380 86390 1
520312 99520312 1001 86380 86390 1
520263 99520263 1001 86380 86390 1
520096 99520096 1001 86380 86390 1
520074 99520074 1001 86380 86390 1
520209 99520209 1001 86380 86390 1
520133 99520133 1001 86380 86390 1
520742 99520742 1001 86380 86390 1
520783 99520783 1001 86380 86390 1
520789 99520789 1001 86380 86390 1
520738 99520738 1001 86380 86390 1
521264 99521264 1001 86380 86390 1
521315 99521315 1001 86380 86390 1
521439 99521439 1001 86380 86390 1
521441 99521441 1001 86380 86390 1
521397 99521397 1001 86380 86390 1
521253 99521253 1001 86380 86390 1
521164 99521164 1001 86380 86390 1
521216 99521216 1001 86380 86390 1
521217 99521217 1001 86380 86390 1
521257 99521257 1001 86380 86390 1
521077 99521077 1001 86380 86390 1
520938 99520938 1001 86380 86390 1
520904 99520904 1001 86380 86390 1
520943 99520943 1001 86380 86390 1
521009 99521009 1001 86380 86390 1
521536 99521536 1001 86380 86390 1
521473 99521473 1001 86380 86390 1
522244 99522244 1001 86380 86390 1
522181 99522181 1001 86380 86390 1
522173 99522173 1001 86380 86390 1
522031 99522031 1001 86380 86390 1
521762 99521762 1001 86380 86390 1
521765 99521765 1001 86380 86390 1
522361 99522361 1001 86380 86390 1
523054 99523054 1001 86380 86390 1
523074 99523074 1001 86380 86390 1
523052 99523052 1001 86380 86390 1
522835 99522835 1001 86380 86390 1
522777 99522777 1001 86380 86390 1
522845 99522845 1001 86380 86390 1
522525 99522525 1001 86380 86390 1
522564 99522564 1001 86380 86390 1
522552 99522552 1001 86380 86390 1
522513 99522513 1001 86380 86390 1
522516 99522516 1001 86380 86390 1
522623 99522623 1001 86380 86390 1
523204 99523204 1001 86380 86390 1
523269 99523269 1001 86380 86390 1
523244 99523244 1001 86380 86390 1
523894 99523894 1001 86380 86390 1
523742 99523742 1001 86380 86390 1
523897 99523897 1001 86380 86390 1
523902 99523902 1001 86380 86390 1
523748 99523748 1001 86380 86390 1
523827 99523827 1001 86380 86390 1
523653 99523653 1001 86380 86390 1
523577 99523577 1001 86380 86390 1
523540 99523540 1001 86380 86390 1
523712 99523712 1001 86380 86390 1
523390 99523390 1001 86380 86390 1
523470 99523470 1001 86380 86390 1
[truncated: 4,104,212 more chars]
