# Supplementary material for: Fast and near-optimal monitoring for healthcare acquired infection outbreaks
Source: PLoS Comput Biol. 2019 Sep 16;15(9):e1007284. doi: 10.1371/journal.pcbi.1007284 (PMC6762212; doi:10.1371/journal.pcbi.1007284)
Supplement: S1 Data — (ZIP) [file pcbi.1007284.s006.zip › MobilityLogs1/HAISE_Carilion_all_visits_day_72.txt]

#Person location Sublocation StartTime EndTime Type
436874 531 1001 11700 12057 1
405441 526 1001 37440 37857 1
500185 810 1002 35527 48673 1
500445 704 1002 37244 45797 1
528175 830 1001 27795 28094 1
542379 597 1001 33456 33755 1
400159 99400159 1001 86380 86390 1
400251 99400251 1001 86380 86390 1
400271 99400271 1001 86380 86390 1
400402 99400402 1001 86380 86390 1
400408 99400408 1001 86380 86390 1
400516 99400516 1001 86380 86390 1
400613 99400613 1001 86380 86390 1
400579 99400579 1001 86380 86390 1
400659 99400659 1001 86380 86390 1
400666 99400666 1001 86380 86390 1
400825 99400825 1001 86380 86390 1
401037 99401037 1001 86380 86390 1
400987 99400987 1001 86380 86390 1
401165 99401165 1001 86380 86390 1
401195 99401195 1001 86380 86390 1
401356 99401356 1001 86380 86390 1
401312 99401312 1001 86380 86390 1
401402 99401402 1001 86380 86390 1
401663 99401663 1001 86380 86390 1
401859 99401859 1001 86380 86390 1
402134 99402134 1001 86380 86390 1
402642 99402642 1001 86380 86390 1
402484 99402484 1001 86380 86390 1
402848 99402848 1001 86380 86390 1
402923 99402923 1001 86380 86390 1
403050 99403050 1001 86380 86390 1
403084 99403084 1001 86380 86390 1
403192 99403192 1001 86380 86390 1
403493 99403493 1001 86380 86390 1
403719 99403719 1001 86380 86390 1
403729 99403729 1001 86380 86390 1
403794 99403794 1001 86380 86390 1
403889 99403889 1001 86380 86390 1
404015 99404015 1001 86380 86390 1
404077 99404077 1001 86380 86390 1
404153 99404153 1001 86380 86390 1
404294 99404294 1001 86380 86390 1
404448 99404448 1001 86380 86390 1
404701 99404701 1001 86380 86390 1
405082 99405082 1001 86380 86390 1
405067 99405067 1001 86380 86390 1
405250 99405250 1001 86380 86390 1
405308 99405308 1001 86380 86390 1
405361 99405361 1001 86380 86390 1
405323 99405323 1001 86380 86390 1
405430 99405430 1001 86380 86390 1
405568 99405568 1001 86380 86390 1
405738 99405738 1001 86380 86390 1
405666 99405666 1001 86380 86390 1
405777 99405777 1001 86380 86390 1
405849 99405849 1001 86380 86390 1
406028 99406028 1001 86380 86390 1
406186 99406186 1001 86380 86390 1
406922 99406922 1001 86380 86390 1
406976 99406976 1001 86380 86390 1
407091 99407091 1001 86380 86390 1
407165 99407165 1001 86380 86390 1
407994 99407994 1001 86380 86390 1
408206 99408206 1001 86380 86390 1
408294 99408294 1001 86380 86390 1
408579 99408579 1001 86380 86390 1
408621 99408621 1001 86380 86390 1
408657 99408657 1001 86380 86390 1
408915 99408915 1001 86380 86390 1
408959 99408959 1001 86380 86390 1
409075 99409075 1001 86380 86390 1
409270 99409270 1001 86380 86390 1
409469 99409469 1001 86380 86390 1
409627 99409627 1001 86380 86390 1
409601 99409601 1001 86380 86390 1
409700 99409700 1001 86380 86390 1
409947 99409947 1001 86380 86390 1
410138 99410138 1001 86380 86390 1
410291 99410291 1001 86380 86390 1
410241 99410241 1001 86380 86390 1
410342 99410342 1001 86380 86390 1
410483 99410483 1001 86380 86390 1
410416 99410416 1001 86380 86390 1
410718 99410718 1001 86380 86390 1
410797 99410797 1001 86380 86390 1
410941 99410941 1001 86380 86390 1
411064 99411064 1001 86380 86390 1
411206 99411206 1001 86380 86390 1
411243 99411243 1001 86380 86390 1
411628 99411628 1001 86380 86390 1
411595 99411595 1001 86380 86390 1
411698 99411698 1001 86380 86390 1
411806 99411806 1001 86380 86390 1
411895 99411895 1001 86380 86390 1
411899 99411899 1001 86380 86390 1
412010 99412010 1001 86380 86390 1
412112 99412112 1001 86380 86390 1
412131 99412131 1001 86380 86390 1
412166 99412166 1001 86380 86390 1
412221 99412221 1001 86380 86390 1
412238 99412238 1001 86380 86390 1
412339 99412339 1001 86380 86390 1
412404 99412404 1001 86380 86390 1
413471 99413471 1001 86380 86390 1
413619 99413619 1001 86380 86390 1
413324 99413324 1001 86380 86390 1
413531 99413531 1001 86380 86390 1
413158 99413158 1001 86380 86390 1
413113 99413113 1001 86380 86390 1
413143 99413143 1001 86380 86390 1
413039 99413039 1001 86380 86390 1
413116 99413116 1001 86380 86390 1
412965 99412965 1001 86380 86390 1
413077 99413077 1001 86380 86390 1
413285 99413285 1001 86380 86390 1
413774 99413774 1001 86380 86390 1
413917 99413917 1001 86380 86390 1
414950 99414950 1001 86380 86390 1
415099 99415099 1001 86380 86390 1
414804 99414804 1001 86380 86390 1
414625 99414625 1001 86380 86390 1
414646 99414646 1001 86380 86390 1
414887 99414887 1001 86380 86390 1
414857 99414857 1001 86380 86390 1
414307 99414307 1001 86380 86390 1
415518 99415518 1001 86380 86390 1
416628 99416628 1001 86380 86390 1
416285 99416285 1001 86380 86390 1
416201 99416201 1001 86380 86390 1
416488 99416488 1001 86380 86390 1
415748 99415748 1001 86380 86390 1
415914 99415914 1001 86380 86390 1
417163 99417163 1001 86380 86390 1
417232 99417232 1001 86380 86390 1
417166 99417166 1001 86380 86390 1
417117 99417117 1001 86380 86390 1
417079 99417079 1001 86380 86390 1
417276 99417276 1001 86380 86390 1
417090 99417090 1001 86380 86390 1
417505 99417505 1001 86380 86390 1
417420 99417420 1001 86380 86390 1
418772 99418772 1001 86380 86390 1
418686 99418686 1001 86380 86390 1
418471 99418471 1001 86380 86390 1
418278 99418278 1001 86380 86390 1
418119 99418119 1001 86380 86390 1
418186 99418186 1001 86380 86390 1
417889 99417889 1001 86380 86390 1
417635 99417635 1001 86380 86390 1
417927 99417927 1001 86380 86390 1
418896 99418896 1001 86380 86390 1
419091 99419091 1001 86380 86390 1
419014 99419014 1001 86380 86390 1
420446 99420446 1001 86380 86390 1
419981 99419981 1001 86380 86390 1
419894 99419894 1001 86380 86390 1
419458 99419458 1001 86380 86390 1
419226 99419226 1001 86380 86390 1
420490 99420490 1001 86380 86390 1
420682 99420682 1001 86380 86390 1
421922 99421922 1001 86380 86390 1
421717 99421717 1001 86380 86390 1
422018 99422018 1001 86380 86390 1
421704 99421704 1001 86380 86390 1
421401 99421401 1001 86380 86390 1
421360 99421360 1001 86380 86390 1
420969 99420969 1001 86380 86390 1
420977 99420977 1001 86380 86390 1
422335 99422335 1001 86380 86390 1
422324 99422324 1001 86380 86390 1
423215 99423215 1001 86380 86390 1
423289 99423289 1001 86380 86390 1
422952 99422952 1001 86380 86390 1
423081 99423081 1001 86380 86390 1
423102 99423102 1001 86380 86390 1
422865 99422865 1001 86380 86390 1
422897 99422897 1001 86380 86390 1
422762 99422762 1001 86380 86390 1
423895 99423895 1001 86380 86390 1
423762 99423762 1001 86380 86390 1
424061 99424061 1001 86380 86390 1
423963 99423963 1001 86380 86390 1
425383 99425383 1001 86380 86390 1
425198 99425198 1001 86380 86390 1
425008 99425008 1001 86380 86390 1
425130 99425130 1001 86380 86390 1
425363 99425363 1001 86380 86390 1
424978 99424978 1001 86380 86390 1
424711 99424711 1001 86380 86390 1
424605 99424605 1001 86380 86390 1
424728 99424728 1001 86380 86390 1
424775 99424775 1001 86380 86390 1
424308 99424308 1001 86380 86390 1
425796 99425796 1001 86380 86390 1
425827 99425827 1001 86380 86390 1
425657 99425657 1001 86380 86390 1
425451 99425451 1001 86380 86390 1
425672 99425672 1001 86380 86390 1
426865 99426865 1001 86380 86390 1
427117 99427117 1001 86380 86390 1
426305 99426305 1001 86380 86390 1
426500 99426500 1001 86380 86390 1
426588 99426588 1001 86380 86390 1
426085 99426085 1001 86380 86390 1
426109 99426109 1001 86380 86390 1
426061 99426061 1001 86380 86390 1
426241 99426241 1001 86380 86390 1
425829 99425829 1001 86380 86390 1
427462 99427462 1001 86380 86390 1
427352 99427352 1001 86380 86390 1
427356 99427356 1001 86380 86390 1
427277 99427277 1001 86380 86390 1
427476 99427476 1001 86380 86390 1
428697 99428697 1001 86380 86390 1
428211 99428211 1001 86380 86390 1
428304 99428304 1001 86380 86390 1
428180 99428180 1001 86380 86390 1
427544 99427544 1001 86380 86390 1
427608 99427608 1001 86380 86390 1
427845 99427845 1001 86380 86390 1
428992 99428992 1001 86380 86390 1
429040 99429040 1001 86380 86390 1
428767 99428767 1001 86380 86390 1
428775 99428775 1001 86380 86390 1
429738 99429738 1001 86380 86390 1
429938 99429938 1001 86380 86390 1
429628 99429628 1001 86380 86390 1
429629 99429629 1001 86380 86390 1
429334 99429334 1001 86380 86390 1
429237 99429237 1001 86380 86390 1
430707 99430707 1001 86380 86390 1
430623 99430623 1001 86380 86390 1
430780 99430780 1001 86380 86390 1
430627 99430627 1001 86380 86390 1
431882 99431882 1001 86380 86390 1
431999 99431999 1001 86380 86390 1
431698 99431698 1001 86380 86390 1
431532 99431532 1001 86380 86390 1
431465 99431465 1001 86380 86390 1
431445 99431445 1001 86380 86390 1
431448 99431448 1001 86380 86390 1
431470 99431470 1001 86380 86390 1
431327 99431327 1001 86380 86390 1
431066 99431066 1001 86380 86390 1
430829 99430829 1001 86380 86390 1
431015 99431015 1001 86380 86390 1
431057 99431057 1001 86380 86390 1
433620 99433620 1001 86380 86390 1
433352 99433352 1001 86380 86390 1
433507 99433507 1001 86380 86390 1
433336 99433336 1001 86380 86390 1
432999 99432999 1001 86380 86390 1
433202 99433202 1001 86380 86390 1
433089 99433089 1001 86380 86390 1
432675 99432675 1001 86380 86390 1
432889 99432889 1001 86380 86390 1
432642 99432642 1001 86380 86390 1
432603 99432603 1001 86380 86390 1
433858 99433858 1001 86380 86390 1
433913 99433913 1001 86380 86390 1
433737 99433737 1001 86380 86390 1
433804 99433804 1001 86380 86390 1
435052 99435052 1001 86380 86390 1
435285 99435285 1001 86380 86390 1
435195 99435195 1001 86380 86390 1
435326 99435326 1001 86380 86390 1
435260 99435260 1001 86380 86390 1
434211 99434211 1001 86380 86390 1
434472 99434472 1001 86380 86390 1
435856 99435856 1001 86380 86390 1
435525 99435525 1001 86380 86390 1
435839 99435839 1001 86380 86390 1
435852 99435852 1001 86380 86390 1
436917 99436917 1001 86380 86390 1
436792 99436792 1001 86380 86390 1
436850 99436850 1001 86380 86390 1
436345 99436345 1001 86380 86390 1
436434 99436434 1001 86380 86390 1
436378 99436378 1001 86380 86390 1
436441 99436441 1001 86380 86390 1
436018 99436018 1001 86380 86390 1
436272 99436272 1001 86380 86390 1
300070 99300070 1001 86380 86390 1
437170 99437170 1001 86380 86390 1
437277 99437277 1001 86380 86390 1
437253 99437253 1001 86380 86390 1
300639 99300639 1001 86380 86390 1
300693 99300693 1001 86380 86390 1
300632 99300632 1001 86380 86390 1
300343 99300343 1001 86380 86390 1
300475 99300475 1001 86380 86390 1
300349 99300349 1001 86380 86390 1
300150 99300150 1001 86380 86390 1
300178 99300178 1001 86380 86390 1
300884 99300884 1001 86380 86390 1
300885 99300885 1001 86380 86390 1
300812 99300812 1001 86380 86390 1
300840 99300840 1001 86380 86390 1
300853 99300853 1001 86380 86390 1
301402 99301402 1001 86380 86390 1
301481 99301481 1001 86380 86390 1
301496 99301496 1001 86380 86390 1
301421 99301421 1001 86380 86390 1
301384 99301384 1001 86380 86390 1
301515 99301515 1001 86380 86390 1
301298 99301298 1001 86380 86390 1
301326 99301326 1001 86380 86390 1
301347 99301347 1001 86380 86390 1
301205 99301205 1001 86380 86390 1
300935 99300935 1001 86380 86390 1
301105 99301105 1001 86380 86390 1
301136 99301136 1001 86380 86390 1
301124 99301124 1001 86380 86390 1
300943 99300943 1001 86380 86390 1
300984 99300984 1001 86380 86390 1
301572 99301572 1001 86380 86390 1
301614 99301614 1001 86380 86390 1
301666 99301666 1001 86380 86390 1
301667 99301667 1001 86380 86390 1
302252 99302252 1001 86380 86390 1
302298 99302298 1001 86380 86390 1
302045 99302045 1001 86380 86390 1
302124 99302124 1001 86380 86390 1
302128 99302128 1001 86380 86390 1
302051 99302051 1001 86380 86390 1
301772 99301772 1001 86380 86390 1
301919 99301919 1001 86380 86390 1
301924 99301924 1001 86380 86390 1
301953 99301953 1001 86380 86390 1
302457 99302457 1001 86380 86390 1
302560 99302560 1001 86380 86390 1
302436 99302436 1001 86380 86390 1
302441 99302441 1001 86380 86390 1
302613 99302613 1001 86380 86390 1
302756 99302756 1001 86380 86390 1
302684 99302684 1001 86380 86390 1
303221 99303221 1001 86380 86390 1
303300 99303300 1001 86380 86390 1
303352 99303352 1001 86380 86390 1
303392 99303392 1001 86380 86390 1
303864 99303864 1001 86380 86390 1
303775 99303775 1001 86380 86390 1
303623 99303623 1001 86380 86390 1
303753 99303753 1001 86380 86390 1
303631 99303631 1001 86380 86390 1
303454 99303454 1001 86380 86390 1
304159 99304159 1001 86380 86390 1
304123 99304123 1001 86380 86390 1
304202 99304202 1001 86380 86390 1
304192 99304192 1001 86380 86390 1
304102 99304102 1001 86380 86390 1
304171 99304171 1001 86380 86390 1
304680 99304680 1001 86380 86390 1
304748 99304748 1001 86380 86390 1
304664 99304664 1001 86380 86390 1
304499 99304499 1001 86380 86390 1
304527 99304527 1001 86380 86390 1
304453 99304453 1001 86380 86390 1
304572 99304572 1001 86380 86390 1
304291 99304291 1001 86380 86390 1
304873 99304873 1001 86380 86390 1
304913 99304913 1001 86380 86390 1
304979 99304979 1001 86380 86390 1
304907 99304907 1001 86380 86390 1
305682 99305682 1001 86380 86390 1
305571 99305571 1001 86380 86390 1
305494 99305494 1001 86380 86390 1
305495 99305495 1001 86380 86390 1
305491 99305491 1001 86380 86390 1
305448 99305448 1001 86380 86390 1
305397 99305397 1001 86380 86390 1
305334 99305334 1001 86380 86390 1
305297 99305297 1001 86380 86390 1
305245 99305245 1001 86380 86390 1
305220 99305220 1001 86380 86390 1
305158 99305158 1001 86380 86390 1
500165 99500165 1001 86380 86390 1
500067 99500067 1001 86380 86390 1
500775 99500775 1001 86380 86390 1
500627 99500627 1001 86380 86390 1
500644 99500644 1001 86380 86390 1
500428 99500428 1001 86380 86390 1
500519 99500519 1001 86380 86390 1
500560 99500560 1001 86380 86390 1
500460 99500460 1001 86380 86390 1
500435 99500435 1001 86380 86390 1
500606 99500606 1001 86380 86390 1
500375 99500375 1001 86380 86390 1
500929 99500929 1001 86380 86390 1
501014 99501014 1001 86380 86390 1
500859 99500859 1001 86380 86390 1
501500 99501500 1001 86380 86390 1
501513 99501513 1001 86380 86390 1
501501 99501501 1001 86380 86390 1
501540 99501540 1001 86380 86390 1
501441 99501441 1001 86380 86390 1
501596 99501596 1001 86380 86390 1
501626 99501626 1001 86380 86390 1
501481 99501481 1001 86380 86390 1
501483 99501483 1001 86380 86390 1
501434 99501434 1001 86380 86390 1
501396 99501396 1001 86380 86390 1
501332 99501332 1001 86380 86390 1
501268 99501268 1001 86380 86390 1
501390 99501390 1001 86380 86390 1
501070 99501070 1001 86380 86390 1
501148 99501148 1001 86380 86390 1
501180 99501180 1001 86380 86390 1
501145 99501145 1001 86380 86390 1
501842 99501842 1001 86380 86390 1
501674 99501674 1001 86380 86390 1
502417 99502417 1001 86380 86390 1
502305 99502305 1001 86380 86390 1
502186 99502186 1001 86380 86390 1
501923 99501923 1001 86380 86390 1
501846 99501846 1001 86380 86390 1
502041 99502041 1001 86380 86390 1
502047 99502047 1001 86380 86390 1
502475 99502475 1001 86380 86390 1
502572 99502572 1001 86380 86390 1
503101 99503101 1001 86380 86390 1
503246 99503246 1001 86380 86390 1
503227 99503227 1001 86380 86390 1
502982 99502982 1001 86380 86390 1
502983 99502983 1001 86380 86390 1
503049 99503049 1001 86380 86390 1
502895 99502895 1001 86380 86390 1
502777 99502777 1001 86380 86390 1
502830 99502830 1001 86380 86390 1
503347 99503347 1001 86380 86390 1
504017 99504017 1001 86380 86390 1
503992 99503992 1001 86380 86390 1
503941 99503941 1001 86380 86390 1
504052 99504052 1001 86380 86390 1
503891 99503891 1001 86380 86390 1
503616 99503616 1001 86380 86390 1
503623 99503623 1001 86380 86390 1
504194 99504194 1001 86380 86390 1
504234 99504234 1001 86380 86390 1
504119 99504119 1001 86380 86390 1
504216 99504216 1001 86380 86390 1
504886 99504886 1001 86380 86390 1
504598 99504598 1001 86380 86390 1
504665 99504665 1001 86380 86390 1
504709 99504709 1001 86380 86390 1
504645 99504645 1001 86380 86390 1
504362 99504362 1001 86380 86390 1
504468 99504468 1001 86380 86390 1
504444 99504444 1001 86380 86390 1
504984 99504984 1001 86380 86390 1
505063 99505063 1001 86380 86390 1
505089 99505089 1001 86380 86390 1
505095 99505095 1001 86380 86390 1
505604 99505604 1001 86380 86390 1
505720 99505720 1001 86380 86390 1
505656 99505656 1001 86380 86390 1
505672 99505672 1001 86380 86390 1
505588 99505588 1001 86380 86390 1
505383 99505383 1001 86380 86390 1
505512 99505512 1001 86380 86390 1
505506 99505506 1001 86380 86390 1
505332 99505332 1001 86380 86390 1
505287 99505287 1001 86380 86390 1
505159 99505159 1001 86380 86390 1
505909 99505909 1001 86380 86390 1
505795 99505795 1001 86380 86390 1
505937 99505937 1001 86380 86390 1
505838 99505838 1001 86380 86390 1
505803 99505803 1001 86380 86390 1
506468 99506468 1001 86380 86390 1
506404 99506404 1001 86380 86390 1
506569 99506569 1001 86380 86390 1
506512 99506512 1001 86380 86390 1
506584 99506584 1001 86380 86390 1
506413 99506413 1001 86380 86390 1
506426 99506426 1001 86380 86390 1
506591 99506591 1001 86380 86390 1
506378 99506378 1001 86380 86390 1
506289 99506289 1001 86380 86390 1
506241 99506241 1001 86380 86390 1
506243 99506243 1001 86380 86390 1
506361 99506361 1001 86380 86390 1
506350 99506350 1001 86380 86390 1
506363 99506363 1001 86380 86390 1
506034 99506034 1001 86380 86390 1
506611 99506611 1001 86380 86390 1
507374 99507374 1001 86380 86390 1
507367 99507367 1001 86380 86390 1
507127 99507127 1001 86380 86390 1
507104 99507104 1001 86380 86390 1
507080 99507080 1001 86380 86390 1
506932 99506932 1001 86380 86390 1
507561 99507561 1001 86380 86390 1
508011 99508011 1001 86380 86390 1
508038 99508038 1001 86380 86390 1
507974 99507974 1001 86380 86390 1
507668 99507668 1001 86380 86390 1
507787 99507787 1001 86380 86390 1
507803 99507803 1001 86380 86390 1
507652 99507652 1001 86380 86390 1
508428 99508428 1001 86380 86390 1
508274 99508274 1001 86380 86390 1
508378 99508378 1001 86380 86390 1
508393 99508393 1001 86380 86390 1
508419 99508419 1001 86380 86390 1
508913 99508913 1001 86380 86390 1
508702 99508702 1001 86380 86390 1
508754 99508754 1001 86380 86390 1
508794 99508794 1001 86380 86390 1
508827 99508827 1001 86380 86390 1
508698 99508698 1001 86380 86390 1
508495 99508495 1001 86380 86390 1
508485 99508485 1001 86380 86390 1
508538 99508538 1001 86380 86390 1
508655 99508655 1001 86380 86390 1
509230 99509230 1001 86380 86390 1
509277 99509277 1001 86380 86390 1
509786 99509786 1001 86380 86390 1
509750 99509750 1001 86380 86390 1
509789 99509789 1001 86380 86390 1
509399 99509399 1001 86380 86390 1
509374 99509374 1001 86380 86390 1
509455 99509455 1001 86380 86390 1
509989 99509989 1001 86380 86390 1
509964 99509964 1001 86380 86390 1
510011 99510011 1001 86380 86390 1
510615 99510615 1001 86380 86390 1
510571 99510571 1001 86380 86390 1
510675 99510675 1001 86380 86390 1
510407 99510407 1001 86380 86390 1
510357 99510357 1001 86380 86390 1
510480 99510480 1001 86380 86390 1
510520 99510520 1001 86380 86390 1
510209 99510209 1001 86380 86390 1
510287 99510287 1001 86380 86390 1
510300 99510300 1001 86380 86390 1
510121 99510121 1001 86380 86390 1
510187 99510187 1001 86380 86390 1
510206 99510206 1001 86380 86390 1
510260 99510260 1001 86380 86390 1
510736 99510736 1001 86380 86390 1
510751 99510751 1001 86380 86390 1
510804 99510804 1001 86380 86390 1
510786 99510786 1001 86380 86390 1
511295 99511295 1001 86380 86390 1
511155 99511155 1001 86380 86390 1
511313 99511313 1001 86380 86390 1
511050 99511050 1001 86380 86390 1
511014 99511014 1001 86380 86390 1
510954 99510954 1001 86380 86390 1
511073 99511073 1001 86380 86390 1
511086 99511086 1001 86380 86390 1
511680 99511680 1001 86380 86390 1
511694 99511694 1001 86380 86390 1
511712 99511712 1001 86380 86390 1
511570 99511570 1001 86380 86390 1
512356 99512356 1001 86380 86390 1
512298 99512298 1001 86380 86390 1
512367 99512367 1001 86380 86390 1
512274 99512274 1001 86380 86390 1
512376 99512376 1001 86380 86390 1
512046 99512046 1001 86380 86390 1
512008 99512008 1001 86380 86390 1
512138 99512138 1001 86380 86390 1
512127 99512127 1001 86380 86390 1
511892 99511892 1001 86380 86390 1
511957 99511957 1001 86380 86390 1
512497 99512497 1001 86380 86390 1
513102 99513102 1001 86380 86390 1
513140 99513140 1001 86380 86390 1
512973 99512973 1001 86380 86390 1
512837 99512837 1001 86380 86390 1
512981 99512981 1001 86380 86390 1
512907 99512907 1001 86380 86390 1
512985 99512985 1001 86380 86390 1
512762 99512762 1001 86380 86390 1
513383 99513383 1001 86380 86390 1
513231 99513231 1001 86380 86390 1
513214 99513214 1001 86380 86390 1
513841 99513841 1001 86380 86390 1
513880 99513880 1001 86380 86390 1
514018 99514018 1001 86380 86390 1
513950 99513950 1001 86380 86390 1
513792 99513792 1001 86380 86390 1
513580 99513580 1001 86380 86390 1
513581 99513581 1001 86380 86390 1
513453 99513453 1001 86380 86390 1
513532 99513532 1001 86380 86390 1
513548 99513548 1001 86380 86390 1
514200 99514200 1001 86380 86390 1
514038 99514038 1001 86380 86390 1
514104 99514104 1001 86380 86390 1
514754 99514754 1001 86380 86390 1
514783 99514783 1001 86380 86390 1
514796 99514796 1001 86380 86390 1
514839 99514839 1001 86380 86390 1
514712 99514712 1001 86380 86390 1
514803 99514803 1001 86380 86390 1
514470 99514470 1001 86380 86390 1
514468 99514468 1001 86380 86390 1
514339 99514339 1001 86380 86390 1
514919 99514919 1001 86380 86390 1
515049 99515049 1001 86380 86390 1
514924 99514924 1001 86380 86390 1
514938 99514938 1001 86380 86390 1
514954 99514954 1001 86380 86390 1
515545 99515545 1001 86380 86390 1
515534 99515534 1001 86380 86390 1
515487 99515487 1001 86380 86390 1
515471 99515471 1001 86380 86390 1
515476 99515476 1001 86380 86390 1
515072 99515072 1001 86380 86390 1
515735 99515735 1001 86380 86390 1
515881 99515881 1001 86380 86390 1
515885 99515885 1001 86380 86390 1
516333 99516333 1001 86380 86390 1
516398 99516398 1001 86380 86390 1
516496 99516496 1001 86380 86390 1
516122 99516122 1001 86380 86390 1
516255 99516255 1001 86380 86390 1
515980 99515980 1001 86380 86390 1
515916 99515916 1001 86380 86390 1
515982 99515982 1001 86380 86390 1
515918 99515918 1001 86380 86390 1
515892 99515892 1001 86380 86390 1
516077 99516077 1001 86380 86390 1
515937 99515937 1001 86380 86390 1
516516 99516516 1001 86380 86390 1
517155 99517155 1001 86380 86390 1
517237 99517237 1001 86380 86390 1
517053 99517053 1001 86380 86390 1
517081 99517081 1001 86380 86390 1
517043 99517043 1001 86380 86390 1
516970 99516970 1001 86380 86390 1
516733 99516733 1001 86380 86390 1
516916 99516916 1001 86380 86390 1
516750 99516750 1001 86380 86390 1
516778 99516778 1001 86380 86390 1
517416 99517416 1001 86380 86390 1
517485 99517485 1001 86380 86390 1
518126 99518126 1001 86380 86390 1
518051 99518051 1001 86380 86390 1
518054 99518054 1001 86380 86390 1
517789 99517789 1001 86380 86390 1
517767 99517767 1001 86380 86390 1
517926 99517926 1001 86380 86390 1
517649 99517649 1001 86380 86390 1
517668 99517668 1001 86380 86390 1
517565 99517565 1001 86380 86390 1
518340 99518340 1001 86380 86390 1
517541 99517541 1001 86380 86390 1
518316 99518316 1001 86380 86390 1
518317 99518317 1001 86380 86390 1
518257 99518257 1001 86380 86390 1
518220 99518220 1001 86380 86390 1
518879 99518879 1001 86380 86390 1
518932 99518932 1001 86380 86390 1
518858 99518858 1001 86380 86390 1
518681 99518681 1001 86380 86390 1
518561 99518561 1001 86380 86390 1
518421 99518421 1001 86380 86390 1
518501 99518501 1001 86380 86390 1
518567 99518567 1001 86380 86390 1
519065 99519065 1001 86380 86390 1
519042 99519042 1001 86380 86390 1
519110 99519110 1001 86380 86390 1
519046 99519046 1001 86380 86390 1
519189 99519189 1001 86380 86390 1
519177 99519177 1001 86380 86390 1
519139 99519139 1001 86380 86390 1
519674 99519674 1001 86380 86390 1
519745 99519745 1001 86380 86390 1
519809 99519809 1001 86380 86390 1
519419 99519419 1001 86380 86390 1
519538 99519538 1001 86380 86390 1
519449 99519449 1001 86380 86390 1
519465 99519465 1001 86380 86390 1
519245 99519245 1001 86380 86390 1
519297 99519297 1001 86380 86390 1
519278 99519278 1001 86380 86390 1
519877 99519877 1001 86380 86390 1
519891 99519891 1001 86380 86390 1
520605 99520605 1001 86380 86390 1
520451 99520451 1001 86380 86390 1
520481 99520481 1001 86380 86390 1
520588 99520588 1001 86380 86390 1
520321 99520321 1001 86380 86390 1
520322 99520322 1001 86380 86390 1
520393 99520393 1001 86380 86390 1
520047 99520047 1001 86380 86390 1
520063 99520063 1001 86380 86390 1
520160 99520160 1001 86380 86390 1
520807 99520807 1001 86380 86390 1
520773 99520773 1001 86380 86390 1
521442 99521442 1001 86380 86390 1
521291 99521291 1001 86380 86390 1
521282 99521282 1001 86380 86390 1
521374 99521374 1001 86380 86390 1
521310 99521310 1001 86380 86390 1
521093 99521093 1001 86380 86390 1
520975 99520975 1001 86380 86390 1
521053 99521053 1001 86380 86390 1
520978 99520978 1001 86380 86390 1
520953 99520953 1001 86380 86390 1
520929 99520929 1001 86380 86390 1
520894 99520894 1001 86380 86390 1
520946 99520946 1001 86380 86390 1
521517 99521517 1001 86380 86390 1
522218 99522218 1001 86380 86390 1
522094 99522094 1001 86380 86390 1
522110 99522110 1001 86380 86390 1
521997 99521997 1001 86380 86390 1
521978 99521978 1001 86380 86390 1
521928 99521928 1001 86380 86390 1
521829 99521829 1001 86380 86390 1
521727 99521727 1001 86380 86390 1
521836 99521836 1001 86380 86390 1
521721 99521721 1001 86380 86390 1
522319 99522319 1001 86380 86390 1
522384 99522384 1001 86380 86390 1
523067 99523067 1001 86380 86390 1
523070 99523070 1001 86380 86390 1
522709 99522709 1001 86380 86390 1
522831 99522831 1001 86380 86390 1
522782 99522782 1001 86380 86390 1
522628 99522628 1001 86380 86390 1
522501 99522501 1001 86380 86390 1
523182 99523182 1001 86380 86390 1
523237 99523237 1001 86380 86390 1
523174 99523174 1001 86380 86390 1
523784 99523784 1001 86380 86390 1
523610 99523610 1001 86380 86390 1
523637 99523637 1001 86380 86390 1
523677 99523677 1001 86380 86390 1
523563 99523563 1001 86380 86390 1
523711 99523711 1001 86380 86390 1
523475 99523475 1001 86380 86390 1
523995 99523995 1001 86380 86390 1
524138 99524138 1001 86380 86390 1
523951 99523951 1001 86380 86390 1
524708 99524708 1001 86380 86390 1
524714 99524714 1001 86380 86390 1
524676 99524676 1001 86380 86390 1
524612 99524612 1001 86380 86390 1
524767 99524767 1001 86380 86390 1
524453 99524453 1001 86380 86390 1
524416 99524416 1001 86380 86390 1
524533 99524533 1001 86380 86390 1
524560 99524560 1001 86380 86390 1
524170 99524170 1001 86380 86390 1
524806 99524806 1001 86380 86390 1
524821 99524821 1001 86380 86390 1
524835 99524835 1001 86380 86390 1
524810 99524810 1001 86380 86390 1
524916 99524916 1001 86380 86390 1
524955 99524955 1001 86380 86390 1
524944 99524944 1001 86380 86390 1
524959 99524959 1001 86380 86390 1
525561 99525561 1001 86380 86390 1
525431 99525431 1001 86380 86390 1
525515 99525515 1001 86380 86390 1
525479 99525479 1001 86380 86390 1
525365 99525365 1001 86380 86390 1
525293 99525293 1001 86380 86390 1
525230 99525230 1001 86380 86390 1
525056 99525056 1001 86380 86390 1
525136 99525136 1001 86380 86390 1
525150 99525150 1001 86380 86390 1
525048 99525048 1001 86380 86390 1
525036 99525036 1001 86380 86390 1
524998 99524998 1001 86380 86390 1
525141 99525141 1001 86380 86390 1
525630 99525630 1001 86380 86390 1
526386 99526386 1001 86380 86390 1
526323 99526323 1001 86380 86390 1
526259 99526259 1001 86380 86390 1
526298 99526298 1001 86380 86390 1
526249 99526249 1001 86380 86390 1
526379 99526379 1001 86380 86390 1
526328 99526328 1001 86380 86390 1
526030 99526030 1001 86380 86390 1
526083 99526083 1001 86380 86390 1
525868 99525868 1001 86380 86390 1
525946 99525946 1001 86380 86390 1
525913 99525913 1001 86380 86390 1
525877 99525877 1001 86380 86390 1
526528 99526528 1001 86380 86390 1
526516 99526516 1001 86380 86390 1
526506 99526506 1001 86380 86390 1
527165 99527165 1001 86380 86390 1
527181 99527181 1001 86380 86390 1
527235 99527235 1001 86380 86390 1
527092 99527092 1001 86380 86390 1
527195 99527195 1001 86380 86390 1
527080 99527080 1001 86380 86390 1
526954 99526954 1001 86380 86390 1
527019 99527019 1001 86380 86390 1
526906 99526906 1001 86380 86390 1
526758 99526758 1001 86380 86390 1
526656 99526656 1001 86380 86390 1
526827 99526827 1001 86380 86390 1
526765 99526765 1001 86380 86390 1
526820 99526820 1001 86380 86390 1
527440 99527440 1001 86380 86390 1
527338 99527338 1001 86380 86390 1
527314 99527314 1001 86380 86390 1
527435 99527435 1001 86380 86390 1
527270 99527270 1001 86380 86390 1
528037 99528037 1001 86380 86390 1
527973 99527973 1001 86380 86390 1
528043 99528043 1001 86380 86390 1
527881 99527881 1001 86380 86390 1
527820 99527820 1001 86380 86390 1
527748 99527748 1001 86380 86390 1
527866 99527866 1001 86380 86390 1
527624 99527624 1001 86380 86390 1
527525 99527525 1001 86380 86390 1
528176 99528176 1001 86380 86390 1
528745 99528745 1001 86380 86390 1
528862 99528862 1001 86380 86390 1
528606 99528606 1001 86380 86390 1
528625 99528625 1001 86380 86390 1
528549 99528549 1001 86380 86390 1
528564 99528564 1001 86380 86390 1
528668 99528668 1001 86380 86390 1
528448 99528448 1001 86380 86390 1
529054 99529054 1001 86380 86390 1
528951 99528951 1001 86380 86390 1
529628 99529628 1001 86380 86390 1
529715 99529715 1001 86380 86390 1
529521 99529521 1001 86380 86390 1
529485 99529485 1001 86380 86390 1
529447 99529447 1001 86380 86390 1
529512 99529512 1001 86380 86390 1
529474 99529474 1001 86380 86390 1
529387 99529387 1001 86380 86390 1
529413 99529413 1001 86380 86390 1
529251 99529251 1001 86380 86390 1
529203 99529203 1001 86380 86390 1
529791 99529791 1001 86380 86390 1
529740 99529740 1001 86380 86390 1
529925 99529925 1001 86380 86390 1
529929 99529929 1001 86380 86390 1
530491 99530491 1001 86380 86390 1
530521 99530521 1001 86380 86390 1
530389 99530389 1001 86380 86390 1
530403 99530403 1001 86380 86390 1
530404 99530404 1001 86380 86390 1
530533 99530533 1001 86380 86390 1
530544 99530544 1001 86380 86390 1
530436 99530436 1001 86380 86390 1
530475 99530475 1001 86380 86390 1
530272 99530272 1001 86380 86390 1
530210 99530210 1001 86380 86390 1
530343 99530343 1001 86380 86390 1
530203 99530203 1001 86380 86390 1
530230 99530230 1001 86380 86390 1
529972 99529972 1001 86380 86390 1
530102 99530102 1001 86380 86390 1
529975 99529975 1001 86380 86390 1
530137 99530137 1001 86380 86390 1
530682 99530682 1001 86380 86390 1
530621 99530621 1001 86380 86390 1
530727 99530727 1001 86380 86390 1
531278 99531278 1001 86380 86390 1
531280 99531280 1001 86380 86390 1
531351 99531351 1001 86380 86390 1
531204 99531204 1001 86380 86390 1
531296 99531296 1001 86380 86390 1
531368 99531368 1001 86380 86390 1
531313 99531313 1001 86380 86390 1
531314 99531314 1001 86380 86390 1
531122 99531122 1001 86380 86390 1
531164 99531164 1001 86380 86390 1
530972 99530972 1001 86380 86390 1
531001 99531001 1001 86380 86390 1
530901 99530901 1001 86380 86390 1
530865 99530865 1001 86380 86390 1
530881 99530881 1001 86380 86390 1
530782 99530782 1001 86380 86390 1
531418 99531418 1001 86380 86390 1
531578 99531578 1001 86380 86390 1
531398 99531398 1001 86380 86390 1
531451 99531451 1001 86380 86390 1
532176 99532176 1001 86380 86390 1
532159 99532159 1001 86380 86390 1
532115 99532115 1001 86380 86390 1
531974 99531974 1001 86380 86390 1
531863 99531863 1001 86380 86390 1
531970 99531970 1001 86380 86390 1
531691 99531691 1001 86380 86390 1
531615 99531615 1001 86380 86390 1
531621 99531621 1001 86380 86390 1
532230 99532230 1001 86380 86390 1
532207 99532207 1001 86380 86390 1
532221 99532221 1001 86380 86390 1
532314 99532314 1001 86380 86390 1
532344 99532344 1001 86380 86390 1
532875 99532875 1001 86380 86390 1
532927 99532927 1001 86380 86390 1
532806 99532806 1001 86380 86390 1
532704 99532704 1001 86380 86390 1
532654 99532654 1001 86380 86390 1
532732 99532732 1001 86380 86390 1
532490 99532490 1001 86380 86390 1
532570 99532570 1001 86380 86390 1
532583 99532583 1001 86380 86390 1
532532 99532532 1001 86380 86390 1
532418 99532418 1001 86380 86390 1
532591 99532591 1001 86380 86390 1
533158 99533158 1001 86380 86390 1
533184 99533184 1001 86380 86390 1
533072 99533072 1001 86380 86390 1
533053 99533053 1001 86380 86390 1
533782 99533782 1001 86380 86390 1
533808 99533808 1001 86380 86390 1
533786 99533786 1001 86380 86390 1
533778 99533778 1001 86380 86390 1
533574 99533574 1001 86380 86390 1
533511 99533511 1001 86380 86390 1
533642 99533642 1001 86380 86390 1
533445 99533445 1001 86380 86390 1
533279 99533279 1001 86380 86390 1
533319 99533319 1001 86380 86390 1
533237 99533237 1001 86380 86390 1
533950 99533950 1001 86380 86390 1
534031 99534031 1001 86380 86390 1
534650 99534650 1001 86380 86390 1
534417 99534417 1001 86380 86390 1
534196 99534196 1001 86380 86390 1
534713 99534713 1001 86380 86390 1
534742 99534742 1001 86380 86390 1
535452 99535452 1001 86380 86390 1
535167 99535167 1001 86380 86390 1
535264 99535264 1001 86380 86390 1
535067 99535067 1001 86380 86390 1
535533 99535533 1001 86380 86390 1
535577 99535577 1001 86380 86390 1
535565 99535565 1001 86380 86390 1
535531 99535531 1001 86380 86390 1
536277 99536277 1001 86380 86390 1
536136 99536136 1001 86380 86390 1
535989 99535989 1001 86380 86390 1
535965 99535965 1001 86380 86390 1
535832 99535832 1001 86380 86390 1
535758 99535758 1001 86380 86390 1
536489 99536489 1001 86380 86390 1
536480 99536480 1001 86380 86390 1
536391 99536391 1001 86380 86390 1
537098 99537098 1001 86380 86390 1
537087 99537087 1001 86380 86390 1
537041 99537041 1001 86380 86390 1
537069 99537069 1001 86380 86390 1
536832 99536832 1001 86380 86390 1
536781 99536781 1001 86380 86390 1
536810 99536810 1001 86380 86390 1
536863 99536863 1001 86380 86390 1
536684 99536684 1001 86380 86390 1
536727 99536727 1001 86380 86390 1
536731 99536731 1001 86380 86390 1
536550 99536550 1001 86380 86390 1
537297 99537297 1001 86380 86390 1
537221 99537221 1001 86380 86390 1
537260 99537260 1001 86380 86390 1
537850 99537850 1001 86380 86390 1
537972 99537972 1001 86380 86390 1
537817 99537817 1001 86380 86390 1
537590 99537590 1001 86380 86390 1
537605 99537605 1001 86380 86390 1
537622 99537622 1001 86380 86390 1
537714 99537714 1001 86380 86390 1
537599 99537599 1001 86380 86390 1
538031 99538031 1001 86380 86390 1
537993 99537993 1001 86380 86390 1
538750 99538750 1001 86380 86390 1
538726 99538726 1001 86380 86390 1
538681 99538681 1001 86380 86390 1
538737 99538737 1001 86380 86390 1
538481 99538481 1001 86380 86390 1
538522 99538522 1001 86380 86390 1
538548 99538548 1001 86380 86390 1
538410 99538410 1001 86380 86390 1
538567 99538567 1001 86380 86390 1
538390 99538390 1001 86380 86390 1
538314 99538314 1001 86380 86390 1
538399 99538399 1001 86380 86390 1
538855 99538855 1001 86380 86390 1
538849 99538849 1001 86380 86390 1
539475 99539475 1001 86380 86390 1
539631 99539631 1001 86380 86390 1
539318 99539318 1001 86380 86390 1
539281 99539281 1001 86380 86390 1
539201 99539201 1001 86380 86390 1
539100 99539100 1001 86380 86390 1
539044 99539044 1001 86380 86390 1
539665 99539665 1001 86380 86390 1
539692 99539692 1001 86380 86390 1
539694 99539694 1001 86380 86390 1
539684 99539684 1001 86380 86390 1
540379 99540379 1001 86380 86390 1
540224 99540224 1001 86380 86390 1
540057 99540057 1001 86380 86390 1
540229 99540229 1001 86380 86390 1
540102 99540102 1001 86380 86390 1
540258 99540258 1001 86380 86390 1
540182 99540182 1001 86380 86390 1
540260 99540260 1001 86380 86390 1
540531 99540531 1001 86380 86390 1
540493 99540493 1001 86380 86390 1
540496 99540496 1001 86380 86390 1
540601 99540601 1001 86380 86390 1
540501 99540501 1001 86380 86390 1
540670 99540670 1001 86380 86390 1
541243 99541243 1001 86380 86390 1
541199 99541199 1001 86380 86390 1
541188 99541188 1001 86380 86390 1
541240 99541240 1001 86380 86390 1
541081 99541081 1001 86380 86390 1
540695 99540695 1001 86380 86390 1
541471 99541471 1001 86380 86390 1
541368 99541368 1001 86380 86390 1
541931 99541931 1001 86380 86390 1
541996 99541996 1001 86380 86390 1
541997 99541997 1001 86380 86390 1
541936 99541936 1001 86380 86390 1
542066 99542066 1001 86380 86390 1
542116 99542116 1001 86380 86390 1
541667 99541667 1001 86380 86390 1
541583 99541583 1001 86380 86390 1
542301 99542301 1001 86380 86390 1
542250 99542250 1001 86380 86390 1
542148 99542148 1001 86380 86390 1
542791 99542791 1001 86380 86390 1
542909 99542909 1001 86380 86390 1
542715 99542715 1001 86380 86390 1
542729 99542729 1001 86380 86390 1
542680 99542680 1001 86380 86390 1
542553 99542553 1001 86380 86390 1
542554 99542554 1001 86380 86390 1
542379 99542379 1001 86380 86390 1
542406 99542406 1001 86380 86390 1
542527 99542527 1001 86380 86390 1
543002 99543002 1001 86380 86390 1
543016 99543016 1001 86380 86390 1
543657 99543657 1001 86380 86390 1
543623 99543623 1001 86380 86390 1
543765 99543765 1001 86380 86390 1
543423 99543423 1001 86380 86390 1
543475 99543475 1001 86380 86390 1
543554 99543554 1001 86380 86390 1
543378 99543378 1001 86380 86390 1
543394 99543394 1001 86380 86390 1
543156 99543156 1001 86380 86390 1
543300 99543300 1001 86380 86390 1
543214 99543214 1001 86380 86390 1
543849 99543849 1001 86380 86390 1
543919 99543919 1001 86380 86390 1
543935 99543935 1001 86380 86390 1
544546 99544546 1001 86380 86390 1
544496 99544496 1001 86380 86390 1
544403 99544403 1001 86380 86390 1
544532 99544532 1001 86380 86390 1
544545 99544545 1001 86380 86390 1
544252 99544252 1001 86380 86390 1
544376 99544376 1001 86380 86390 1
544009 99544009 1001 86380 86390 1
544049 99544049 1001 86380 86390 1
544052 99544052 1001 86380 86390 1
421333 622 1001 78000 84237 1
503231 684 1001 59317 59616 1
525417 832 1002 60049 70697 1
528139 662 1002 63399 67827 1
400027 99400027 1001 86380 86390 1
400026 99400026 1001 86380 86390 1
400160 99400160 1001 86380 86390 1
400348 99400348 1001 86380 86390 1
400447 99400447 1001 86380 86390 1
400607 99400607 1001 86380 86390 1
400840 99400840 1001 86380 86390 1
400953 99400953 1001 86380 86390 1
401049 99401049 1001 86380 86390 1
401145 99401145 1001 86380 86390 1
401181 99401181 1001 86380 86390 1
401415 99401415 1001 86380 86390 1
401365 99401365 1001 86380 86390 1
401579 99401579 1001 86380 86390 1
401942 99401942 1001 86380 86390 1
401898 99401898 1001 86380 86390 1
402062 99402062 1001 86380 86390 1
402143 99402143 1001 86380 86390 1
402125 99402125 1001 86380 86390 1
402389 99402389 1001 86380 86390 1
402424 99402424 1001 86380 86390 1
402773 99402773 1001 86380 86390 1
402983 99402983 1001 86380 86390 1
402891 99402891 1001 86380 86390 1
403124 99403124 1001 86380 86390 1
403195 99403195 1001 86380 86390 1
403123 99403123 1001 86380 86390 1
403342 99403342 1001 86380 86390 1
403501 99403501 1001 86380 86390 1
403593 99403593 1001 86380 86390 1
403741 99403741 1001 86380 86390 1
403868 99403868 1001 86380 86390 1
403831 99403831 1001 86380 86390 1
403940 99403940 1001 86380 86390 1
404052 99404052 1001 86380 86390 1
404103 99404103 1001 86380 86390 1
404206 99404206 1001 86380 86390 1
404527 99404527 1001 86380 86390 1
404558 99404558 1001 86380 86390 1
404560 99404560 1001 86380 86390 1
404538 99404538 1001 86380 86390 1
404999 99404999 1001 86380 86390 1
404961 99404961 1001 86380 86390 1
405095 99405095 1001 86380 86390 1
405099 99405099 1001 86380 86390 1
405154 99405154 1001 86380 86390 1
405125 99405125 1001 86380 86390 1
405133 99405133 1001 86380 86390 1
405134 99405134 1001 86380 86390 1
405013 99405013 1001 86380 86390 1
405441 99405441 1001 86380 86390 1
405544 99405544 1001 86380 86390 1
405616 99405616 1001 86380 86390 1
405780 99405780 1001 86380 86390 1
406005 99406005 1001 86380 86390 1
406063 99406063 1001 86380 86390 1
406012 99406012 1001 86380 86390 1
406400 99406400 1001 86380 86390 1
406460 99406460 1001 86380 86390 1
406746 99406746 1001 86380 86390 1
406780 99406780 1001 86380 86390 1
406754 99406754 1001 86380 86390 1
407050 99407050 1001 86380 86390 1
407300 99407300 1001 86380 86390 1
407880 99407880 1001 86380 86390 1
408026 99408026 1001 86380 86390 1
408277 99408277 1001 86380 86390 1
408213 99408213 1001 86380 86390 1
408351 99408351 1001 86380 86390 1
408525 99408525 1001 86380 86390 1
408429 99408429 1001 86380 86390 1
408434 99408434 1001 86380 86390 1
408556 99408556 1001 86380 86390 1
408806 99408806 1001 86380 86390 1
408763 99408763 1001 86380 86390 1
408854 99408854 1001 86380 86390 1
409256 99409256 1001 86380 86390 1
409347 99409347 1001 86380 86390 1
409480 99409480 1001 86380 86390 1
409489 99409489 1001 86380 86390 1
409458 99409458 1001 86380 86390 1
409522 99409522 1001 86380 86390 1
409683 99409683 1001 86380 86390 1
409727 99409727 1001 86380 86390 1
409868 99409868 1001 86380 86390 1
409907 99409907 1001 86380 86390 1
410150 99410150 1001 86380 86390 1
410299 99410299 1001 86380 86390 1
410380 99410380 1001 86380 86390 1
410582 99410582 1001 86380 86390 1
410715 99410715 1001 86380 86390 1
410922 99410922 1001 86380 86390 1
410945 99410945 1001 86380 86390 1
411488 99411488 1001 86380 86390 1
411591 99411591 1001 86380 86390 1
411846 99411846 1001 86380 86390 1
411909 99411909 1001 86380 86390 1
412476 99412476 1001 86380 86390 1
413416 99413416 1001 86380 86390 1
412657 99412657 1001 86380 86390 1
413751 99413751 1001 86380 86390 1
413801 99413801 1001 86380 86390 1
413946 99413946 1001 86380 86390 1
415057 99415057 1001 86380 86390 1
415098 99415098 1001 86380 86390 1
415232 99415232 1001 86380 86390 1
414715 99414715 1001 86380 86390 1
414240 99414240 1001 86380 86390 1
414155 99414155 1001 86380 86390 1
414158 99414158 1001 86380 86390 1
415675 99415675 1001 86380 86390 1
416780 99416780 1001 86380 86390 1
416888 99416888 1001 86380 86390 1
416668 99416668 1001 86380 86390 1
416411 99416411 1001 86380 86390 1
416415 99416415 1001 86380 86390 1
416170 99416170 1001 86380 86390 1
416328 99416328 1001 86380 86390 1
416203 99416203 1001 86380 86390 1
416343 99416343 1001 86380 86390 1
415777 99415777 1001 86380 86390 1
417048 99417048 1001 86380 86390 1
417364 99417364 1001 86380 86390 1
417228 99417228 1001 86380 86390 1
417324 99417324 1001 86380 86390 1
417326 99417326 1001 86380 86390 1
417582 99417582 1001 86380 86390 1
417510 99417510 1001 86380 86390 1
418746 99418746 1001 86380 86390 1
418557 99418557 1001 86380 86390 1
418761 99418761 1001 86380 86390 1
418172 99418172 1001 86380 86390 1
417714 99417714 1001 86380 86390 1
417899 99417899 1001 86380 86390 1
417875 99417875 1001 86380 86390 1
417692 99417692 1001 86380 86390 1
417979 99417979 1001 86380 86390 1
418026 99418026 1001 86380 86390 1
418877 99418877 1001 86380 86390 1
418957 99418957 1001 86380 86390 1
420235 99420235 1001 86380 86390 1
420387 99420387 1001 86380 86390 1
420399 99420399 1001 86380 86390 1
420199 99420199 1001 86380 86390 1
420222 99420222 1001 86380 86390 1
420031 99420031 1001 86380 86390 1
419445 99419445 1001 86380 86390 1
419568 99419568 1001 86380 86390 1
419593 99419593 1001 86380 86390 1
419427 99419427 1001 86380 86390 1
419229 99419229 1001 86380 86390 1
420499 99420499 1001 86380 86390 1
420552 99420552 1001 86380 86390 1
420603 99420603 1001 86380 86390 1
420684 99420684 1001 86380 86390 1
420480 99420480 1001 86380 86390 1
420580 99420580 1001 86380 86390 1
420829 99420829 1001 86380 86390 1
421839 99421839 1001 86380 86390 1
421969 99421969 1001 86380 86390 1
421807 99421807 1001 86380 86390 1
421368 99421368 1001 86380 86390 1
421348 99421348 1001 86380 86390 1
421441 99421441 1001 86380 86390 1
421304 99421304 1001 86380 86390 1
421419 99421419 1001 86380 86390 1
421681 99421681 1001 86380 86390 1
421147 99421147 1001 86380 86390 1
420991 99420991 1001 86380 86390 1
422130 99422130 1001 86380 86390 1
422268 99422268 1001 86380 86390 1
423370 99423370 1001 86380 86390 1
423491 99423491 1001 86380 86390 1
423724 99423724 1001 86380 86390 1
423235 99423235 1001 86380 86390 1
422853 99422853 1001 86380 86390 1
423848 99423848 1001 86380 86390 1
424043 99424043 1001 86380 86390 1
424075 99424075 1001 86380 86390 1
425007 99425007 1001 86380 86390 1
425208 99425208 1001 86380 86390 1
425165 99425165 1001 86380 86390 1
425291 99425291 1001 86380 86390 1
424938 99424938 1001 86380 86390 1
424296 99424296 1001 86380 86390 1
424274 99424274 1001 86380 86390 1
424511 99424511 1001 86380 86390 1
424193 99424193 1001 86380 86390 1
424474 99424474 1001 86380 86390 1
424362 99424362 1001 86380 86390 1
425505 99425505 1001 86380 86390 1
425506 99425506 1001 86380 86390 1
425513 99425513 1001 86380 86390 1
426763 99426763 1001 86380 86390 1
427073 99427073 1001 86380 86390 1
427080 99427080 1001 86380 86390 1
426443 99426443 1001 86380 86390 1
426374 99426374 1001 86380 86390 1
426560 99426560 1001 86380 86390 1
426386 99426386 1001 86380 86390 1
426587 99426587 1001 86380 86390 1
425937 99425937 1001 86380 86390 1
425914 99425914 1001 86380 86390 1
426152 99426152 1001 86380 86390 1
425900 99425900 1001 86380 86390 1
425923 99425923 1001 86380 86390 1
426182 99426182 1001 86380 86390 1
427197 99427197 1001 86380 86390 1
427420 99427420 1001 86380 86390 1
427488 99427488 1001 86380 86390 1
427465 99427465 1001 86380 86390 1
427402 99427402 1001 86380 86390 1
428340 99428340 1001 86380 86390 1
428270 99428270 1001 86380 86390 1
427554 99427554 1001 86380 86390 1
427576 99427576 1001 86380 86390 1
427660 99427660 1001 86380 86390 1
427906 99427906 1001 86380 86390 1
427670 99427670 1001 86380 86390 1
427723 99427723 1001 86380 86390 1
427895 99427895 1001 86380 86390 1
429015 99429015 1001 86380 86390 1
429041 99429041 1001 86380 86390 1
428955 99428955 1001 86380 86390 1
430028 99430028 1001 86380 86390 1
430032 99430032 1001 86380 86390 1
430129 99430129 1001 86380 86390 1
429290 99429290 1001 86380 86390 1
429269 99429269 1001 86380 86390 1
429401 99429401 1001 86380 86390 1
429339 99429339 1001 86380 86390 1
429340 99429340 1001 86380 86390 1
430733 99430733 1001 86380 86390 1
430758 99430758 1001 86380 86390 1
431896 99431896 1001 86380 86390 1
431502 99431502 1001 86380 86390 1
431617 99431617 1001 86380 86390 1
430922 99430922 1001 86380 86390 1
431007 99431007 1001 86380 86390 1
430968 99430968 1001 86380 86390 1
432331 99432331 1001 86380 86390 1
432421 99432421 1001 86380 86390 1
432081 99432081 1001 86380 86390 1
433721 99433721 1001 86380 86390 1
433550 99433550 1001 86380 86390 1
433412 99433412 1001 86380 86390 1
433467 99433467 1001 86380 86390 1
433447 99433447 1001 86380 86390 1
433699 99433699 1001 86380 86390 1
433577 99433577 1001 86380 86390 1
433159 99433159 1001 86380 86390 1
433268 99433268 1001 86380 86390 1
433241 99433241 1001 86380 86390 1
433031 99433031 1001 86380 86390 1
433045 99433045 1001 86380 86390 1
432835 99432835 1001 86380 86390 1
433752 99433752 1001 86380 86390 1
433817 99433817 1001 86380 86390 1
435252 99435252 1001 86380 86390 1
435119 99435119 1001 86380 86390 1
435169 99435169 1001 86380 86390 1
434941 99434941 1001 86380 86390 1
434951 99434951 1001 86380 86390 1
434199 99434199 1001 86380 86390 1
434483 99434483 1001 86380 86390 1
434165 99434165 1001 86380 86390 1
435567 99435567 1001 86380 86390 1
435608 99435608 1001 86380 86390 1
435692 99435692 1001 86380 86390 1
435818 99435818 1001 86380 86390 1
435696 99435696 1001 86380 86390 1
437079 99437079 1001 86380 86390 1
436815 99436815 1001 86380 86390 1
436623 99436623 1001 86380 86390 1
436657 99436657 1001 86380 86390 1
436368 99436368 1001 86380 86390 1
436675 99436675 1001 86380 86390 1
436215 99436215 1001 86380 86390 1
436148 99436148 1001 86380 86390 1
436205 99436205 1001 86380 86390 1
435996 99435996 1001 86380 86390 1
436032 99436032 1001 86380 86390 1
437290 99437290 1001 86380 86390 1
300044 99300044 1001 86380 86390 1
437300 99437300 1001 86380 86390 1
300019 99300019 1001 86380 86390 1
300007 99300007 1001 86380 86390 1
300052 99300052 1001 86380 86390 1
300525 99300525 1001 86380 86390 1
300634 99300634 1001 86380 86390 1
300462 99300462 1001 86380 86390 1
300173 99300173 1001 86380 86390 1
300227 99300227 1001 86380 86390 1
300177 99300177 1001 86380 86390 1
300754 99300754 1001 86380 86390 1
300879 99300879 1001 86380 86390 1
300789 99300789 1001 86380 86390 1
301387 99301387 1001 86380 86390 1
301400 99301400 1001 86380 86390 1
301426 99301426 1001 86380 86390 1
301390 99301390 1001 86380 86390 1
301442 99301442 1001 86380 86390 1
301365 99301365 1001 86380 86390 1
301530 99301530 1001 86380 86390 1
301407 99301407 1001 86380 86390 1
301340 99301340 1001 86380 86390 1
301276 99301276 1001 86380 86390 1
301290 99301290 1001 86380 86390 1
301012 99301012 1001 86380 86390 1
300936 99300936 1001 86380 86390 1
300968 99300968 1001 86380 86390 1
301140 99301140 1001 86380 86390 1
301746 99301746 1001 86380 86390 1
301607 99301607 1001 86380 86390 1
301698 99301698 1001 86380 86390 1
301751 99301751 1001 86380 86390 1
301649 99301649 1001 86380 86390 1
302254 99302254 1001 86380 86390 1
302365 99302365 1001 86380 86390 1
302092 99302092 1001 86380 86390 1
302016 99302016 1001 86380 86390 1
301799 99301799 1001 86380 86390 1
301787 99301787 1001 86380 86390 1
301963 99301963 1001 86380 86390 1
302510 99302510 1001 86380 86390 1
302396 99302396 1001 86380 86390 1
303172 99303172 1001 86380 86390 1
303068 99303068 1001 86380 86390 1
302799 99302799 1001 86380 86390 1
302994 99302994 1001 86380 86390 1
302703 99302703 1001 86380 86390 1
302731 99302731 1001 86380 86390 1
302655 99302655 1001 86380 86390 1
302645 99302645 1001 86380 86390 1
302685 99302685 1001 86380 86390 1
303322 99303322 1001 86380 86390 1
303380 99303380 1001 86380 86390 1
303872 99303872 1001 86380 86390 1
303913 99303913 1001 86380 86390 1
303940 99303940 1001 86380 86390 1
303838 99303838 1001 86380 86390 1
303839 99303839 1001 86380 86390 1
303903 99303903 1001 86380 86390 1
303690 99303690 1001 86380 86390 1
303729 99303729 1001 86380 86390 1
303807 99303807 1001 86380 86390 1
303821 99303821 1001 86380 86390 1
303732 99303732 1001 86380 86390 1
303682 99303682 1001 86380 86390 1
303453 99303453 1001 86380 86390 1
303596 99303596 1001 86380 86390 1
303610 99303610 1001 86380 86390 1
303520 99303520 1001 86380 86390 1
303446 99303446 1001 86380 86390 1
303486 99303486 1001 86380 86390 1
303449 99303449 1001 86380 86390 1
304178 99304178 1001 86380 86390 1
304668 99304668 1001 86380 86390 1
304672 99304672 1001 86380 86390 1
304776 99304776 1001 86380 86390 1
304516 99304516 1001 86380 86390 1
304491 99304491 1001 86380 86390 1
304466 99304466 1001 86380 86390 1
304343 99304343 1001 86380 86390 1
304344 99304344 1001 86380 86390 1
304371 99304371 1001 86380 86390 1
304862 99304862 1001 86380 86390 1
305442 99305442 1001 86380 86390 1
305446 99305446 1001 86380 86390 1
305434 99305434 1001 86380 86390 1
305305 99305305 1001 86380 86390 1
305396 99305396 1001 86380 86390 1
305375 99305375 1001 86380 86390 1
305235 99305235 1001 86380 86390 1
305172 99305172 1001 86380 86390 1
305085 99305085 1001 86380 86390 1
305087 99305087 1001 86380 86390 1
500002 99500002 1001 86380 86390 1
500030 99500030 1001 86380 86390 1
500134 99500134 1001 86380 86390 1
500149 99500149 1001 86380 86390 1
500722 99500722 1001 86380 86390 1
500561 99500561 1001 86380 86390 1
500488 99500488 1001 86380 86390 1
500515 99500515 1001 86380 86390 1
500850 99500850 1001 86380 86390 1
500995 99500995 1001 86380 86390 1
500909 99500909 1001 86380 86390 1
500986 99500986 1001 86380 86390 1
500845 99500845 1001 86380 86390 1
501507 99501507 1001 86380 86390 1
501293 99501293 1001 86380 86390 1
501427 99501427 1001 86380 86390 1
501404 99501404 1001 86380 86390 1
501381 99501381 1001 86380 86390 1
501055 99501055 1001 86380 86390 1
501650 99501650 1001 86380 86390 1
501812 99501812 1001 86380 86390 1
501737 99501737 1001 86380 86390 1
502262 99502262 1001 86380 86390 1
502263 99502263 1001 86380 86390 1
502301 99502301 1001 86380 86390 1
502344 99502344 1001 86380 86390 1
502091 99502091 1001 86380 86390 1
502104 99502104 1001 86380 86390 1
502209 99502209 1001 86380 86390 1
502231 99502231 1001 86380 86390 1
502116 99502116 1001 86380 86390 1
502478 99502478 1001 86380 86390 1
502480 99502480 1001 86380 86390 1
502587 99502587 1001 86380 86390 1
502654 99502654 1001 86380 86390 1
502551 99502551 1001 86380 86390 1
503023 99503023 1001 86380 86390 1
503062 99503062 1001 86380 86390 1
502934 99502934 1001 86380 86390 1
503051 99503051 1001 86380 86390 1
502993 99502993 1001 86380 86390 1
502728 99502728 1001 86380 86390 1
502731 99502731 1001 86380 86390 1
503342 99503342 1001 86380 86390 1
503436 99503436 1001 86380 86390 1
504091 99504091 1001 86380 86390 1
503730 99503730 1001 86380 86390 1
503759 99503759 1001 86380 86390 1
503725 99503725 1001 86380 86390 1
503896 99503896 1001 86380 86390 1
503640 99503640 1001 86380 86390 1
503584 99503584 1001 86380 86390 1
504201 99504201 1001 86380 86390 1
504907 99504907 1001 86380 86390 1
504913 99504913 1001 86380 86390 1
504887 99504887 1001 86380 86390 1
504840 99504840 1001 86380 86390 1
504674 99504674 1001 86380 86390 1
504638 99504638 1001 86380 86390 1
504605 99504605 1001 86380 86390 1
504361 99504361 1001 86380 86390 1
504504 99504504 1001 86380 86390 1
504328 99504328 1001 86380 86390 1
504360 99504360 1001 86380 86390 1
504373 99504373 1001 86380 86390 1
505110 99505110 1001 86380 86390 1
504982 99504982 1001 86380 86390 1
504963 99504963 1001 86380 86390 1
505646 99505646 1001 86380 86390 1
505711 99505711 1001 86380 86390 1
505647 99505647 1001 86380 86390 1
505583 99505583 1001 86380 86390 1
505679 99505679 1001 86380 86390 1
505487 99505487 1001 86380 86390 1
505539 99505539 1001 86380 86390 1
505372 99505372 1001 86380 86390 1
505386 99505386 1001 86380 86390 1
505399 99505399 1001 86380 86390 1
505505 99505505 1001 86380 86390 1
505531 99505531 1001 86380 86390 1
505532 99505532 1001 86380 86390 1
505510 99505510 1001 86380 86390 1
505304 99505304 1001 86380 86390 1
505203 99505203 1001 86380 86390 1
505288 99505288 1001 86380 86390 1
505237 99505237 1001 86380 86390 1
505943 99505943 1001 86380 86390 1
505789 99505789 1001 86380 86390 1
506507 99506507 1001 86380 86390 1
506529 99506529 1001 86380 86390 1
506264 99506264 1001 86380 86390 1
506201 99506201 1001 86380 86390 1
506335 99506335 1001 86380 86390 1
506323 99506323 1001 86380 86390 1
506046 99506046 1001 86380 86390 1
506073 99506073 1001 86380 86390 1
506051 99506051 1001 86380 86390 1
506733 99506733 1001 86380 86390 1
507246 99507246 1001 86380 86390 1
507035 99507035 1001 86380 86390 1
507142 99507142 1001 86380 86390 1
507079 99507079 1001 86380 86390 1
507145 99507145 1001 86380 86390 1
507149 99507149 1001 86380 86390 1
506810 99506810 1001 86380 86390 1
506980 99506980 1001 86380 86390 1
507559 99507559 1001 86380 86390 1
508073 99508073 1001 86380 86390 1
508235 99508235 1001 86380 86390 1
508051 99508051 1001 86380 86390 1
507861 99507861 1001 86380 86390 1
508006 99508006 1001 86380 86390 1
507925 99507925 1001 86380 86390 1
507666 99507666 1001 86380 86390 1
507642 99507642 1001 86380 86390 1
507697 99507697 1001 86380 86390 1
507827 99507827 1001 86380 86390 1
508375 99508375 1001 86380 86390 1
508442 99508442 1001 86380 86390 1
508275 99508275 1001 86380 86390 1
508252 99508252 1001 86380 86390 1
508305 99508305 1001 86380 86390 1
508253 99508253 1001 86380 86390 1
508371 99508371 1001 86380 86390 1
508963 99508963 1001 86380 86390 1
508943 99508943 1001 86380 86390 1
508732 99508732 1001 86380 86390 1
508772 99508772 1001 86380 86390 1
508867 99508867 1001 86380 86390 1
508639 99508639 1001 86380 86390 1
508564 99508564 1001 86380 86390 1
508616 99508616 1001 86380 86390 1
508513 99508513 1001 86380 86390 1
508474 99508474 1001 86380 86390 1
508656 99508656 1001 86380 86390 1
508541 99508541 1001 86380 86390 1
509190 99509190 1001 86380 86390 1
509258 99509258 1001 86380 86390 1
509187 99509187 1001 86380 86390 1
509760 99509760 1001 86380 86390 1
509870 99509870 1001 86380 86390 1
509833 99509833 1001 86380 86390 1
509527 99509527 1001 86380 86390 1
509555 99509555 1001 86380 86390 1
509674 99509674 1001 86380 86390 1
510068 99510068 1001 86380 86390 1
510044 99510044 1001 86380 86390 1
509983 99509983 1001 86380 86390 1
510035 99510035 1001 86380 86390 1
510025 99510025 1001 86380 86390 1
509922 99509922 1001 86380 86390 1
510558 99510558 1001 86380 86390 1
510366 99510366 1001 86380 86390 1
510472 99510472 1001 86380 86390 1
510387 99510387 1001 86380 86390 1
510442 99510442 1001 86380 86390 1
510157 99510157 1001 86380 86390 1
510138 99510138 1001 86380 86390 1
510153 99510153 1001 86380 86390 1
510115 99510115 1001 86380 86390 1
510802 99510802 1001 86380 86390 1
510831 99510831 1001 86380 86390 1
510845 99510845 1001 86380 86390 1
510797 99510797 1001 86380 86390 1
510876 99510876 1001 86380 86390 1
511466 99511466 1001 86380 86390 1
511382 99511382 1001 86380 86390 1
511550 99511550 1001 86380 86390 1
511299 99511299 1001 86380 86390 1
511222 99511222 1001 86380 86390 1
511317 99511317 1001 86380 86390 1
511343 99511343 1001 86380 86390 1
510997 99510997 1001 86380 86390 1
511127 99511127 1001 86380 86390 1
511058 99511058 1001 86380 86390 1
511667 99511667 1001 86380 86390 1
511631 99511631 1001 86380 86390 1
511723 99511723 1001 86380 86390 1
511573 99511573 1001 86380 86390 1
512280 99512280 1001 86380 86390 1
512370 99512370 1001 86380 86390 1
512174 99512174 1001 86380 86390 1
512139 99512139 1001 86380 86390 1
511986 99511986 1001 86380 86390 1
512156 99512156 1001 86380 86390 1
512015 99512015 1001 86380 86390 1
511881 99511881 1001 86380 86390 1
511884 99511884 1001 86380 86390 1
511924 99511924 1001 86380 86390 1
512509 99512509 1001 86380 86390 1
512432 99512432 1001 86380 86390 1
512563 99512563 1001 86380 86390 1
513090 99513090 1001 86380 86390 1
513106 99513106 1001 86380 86390 1
513147 99513147 1001 86380 86390 1
512925 99512925 1001 86380 86390 1
512758 99512758 1001 86380 86390 1
512773 99512773 1001 86380 86390 1
513001 99513001 1001 86380 86390 1
513400 99513400 1001 86380 86390 1
513913 99513913 1001 86380 86390 1
513901 99513901 1001 86380 86390 1
513636 99513636 1001 86380 86390 1
513506 99513506 1001 86380 86390 1
513522 99513522 1001 86380 86390 1
513561 99513561 1001 86380 86390 1
514041 99514041 1001 86380 86390 1
514210 99514210 1001 86380 86390 1
514229 99514229 1001 86380 86390 1
514714 99514714 1001 86380 86390 1
514853 99514853 1001 86380 86390 1
514447 99514447 1001 86380 86390 1
514443 99514443 1001 86380 86390 1
514290 99514290 1001 86380 86390 1
514368 99514368 1001 86380 86390 1
514387 99514387 1001 86380 86390 1
514999 99514999 1001 86380 86390 1
514866 99514866 1001 86380 86390 1
515555 99515555 1001 86380 86390 1
515568 99515568 1001 86380 86390 1
515649 99515649 1001 86380 86390 1
515600 99515600 1001 86380 86390 1
515485 99515485 1001 86380 86390 1
515642 99515642 1001 86380 86390 1
515284 99515284 1001 86380 86390 1
515334 99515334 1001 86380 86390 1
515114 99515114 1001 86380 86390 1
515158 99515158 1001 86380 86390 1
515094 99515094 1001 86380 86390 1
515082 99515082 1001 86380 86390 1
515717 99515717 1001 86380 86390 1
515834 99515834 1001 86380 86390 1
515704 99515704 1001 86380 86390 1
516406 99516406 1001 86380 86390 1
516338 99516338 1001 86380 86390 1
516403 99516403 1001 86380 86390 1
516468 99516468 1001 86380 86390 1
516430 99516430 1001 86380 86390 1
516252 99516252 1001 86380 86390 1
516201 99516201 1001 86380 86390 1
516214 99516214 1001 86380 86390 1
516189 99516189 1001 86380 86390 1
516219 99516219 1001 86380 86390 1
516184 99516184 1001 86380 86390 1
515902 99515902 1001 86380 86390 1
515955 99515955 1001 86380 86390 1
516587 99516587 1001 86380 86390 1
516665 99516665 1001 86380 86390 1
516668 99516668 1001 86380 86390 1
516670 99516670 1001 86380 86390 1
516699 99516699 1001 86380 86390 1
517322 99517322 1001 86380 86390 1
517203 99517203 1001 86380 86390 1
517152 99517152 1001 86380 86390 1
517013 99517013 1001 86380 86390 1
516968 99516968 1001 86380 86390 1
517123 99517123 1001 86380 86390 1
517021 99517021 1001 86380 86390 1
517127 99517127 1001 86380 86390 1
516727 99516727 1001 86380 86390 1
516896 99516896 1001 86380 86390 1
516802 99516802 1001 86380 86390 1
516905 99516905 1001 86380 86390 1
517466 99517466 1001 86380 86390 1
517338 99517338 1001 86380 86390 1
517351 99517351 1001 86380 86390 1
517457 99517457 1001 86380 86390 1
518129 99518129 1001 86380 86390 1
518022 99518022 1001 86380 86390 1
518076 99518076 1001 86380 86390 1
518019 99518019 1001 86380 86390 1
517776 99517776 1001 86380 86390 1
517763 99517763 1001 86380 86390 1
517812 99517812 1001 86380 86390 1
517720 99517720 1001 86380 86390 1
517749 99517749 1001 86380 86390 1
518306 99518306 1001 86380 86390 1
518242 99518242 1001 86380 86390 1
518261 99518261 1001 86380 86390 1
518835 99518835 1001 86380 86390 1
518926 99518926 1001 86380 86390 1
518901 99518901 1001 86380 86390 1
518946 99518946 1001 86380 86390 1
518910 99518910 1001 86380 86390 1
518730 99518730 1001 86380 86390 1
518631 99518631 1001 86380 86390 1
518738 99518738 1001 86380 86390 1
518715 99518715 1001 86380 86390 1
518445 99518445 1001 86380 86390 1
518553 99518553 1001 86380 86390 1
518384 99518384 1001 86380 86390 1
518440 99518440 1001 86380 86390 1
518557 99518557 1001 86380 86390 1
518404 99518404 1001 86380 86390 1
518533 99518533 1001 86380 86390 1
519037 99519037 1001 86380 86390 1
519025 99519025 1001 86380 86390 1
519030 99519030 1001 86380 86390 1
519667 99519667 1001 86380 86390 1
519531 99519531 1001 86380 86390 1
519405 99519405 1001 86380 86390 1
519605 99519605 1001 86380 86390 1
519541 99519541 1001 86380 86390 1
519607 99519607 1001 86380 86390 1
519378 99519378 1001 86380 86390 1
519225 99519225 1001 86380 86390 1
519279 99519279 1001 86380 86390 1
519881 99519881 1001 86380 86390 1
519830 99519830 1001 86380 86390 1
519844 99519844 1001 86380 86390 1
520491 99520491 1001 86380 86390 1
520492 99520492 1001 86380 86390 1
520582 99520582 1001 86380 86390 1
520595 99520595 1001 86380 86390 1
520283 99520283 1001 86380 86390 1
520361 99520361 1001 86380 86390 1
520387 99520387 1001 86380 86390 1
520287 99520287 1001 86380 86390 1
520152 99520152 1001 86380 86390 1
520205 99520205 1001 86380 86390 1
520053 99520053 1001 86380 86390 1
520186 99520186 1001 86380 86390 1
520770 99520770 1001 86380 86390 1
520645 99520645 1001 86380 86390 1
520736 99520736 1001 86380 86390 1
521342 99521342 1001 86380 86390 1
521318 99521318 1001 86380 86390 1
521452 99521452 1001 86380 86390 1
521217 99521217 1001 86380 86390 1
521103 99521103 1001 86380 86390 1
521155 99521155 1001 86380 86390 1
521001 99521001 1001 86380 86390 1
521003 99521003 1001 86380 86390 1
520935 99520935 1001 86380 86390 1
521585 99521585 1001 86380 86390 1
521624 99521624 1001 86380 86390 1
521510 99521510 1001 86380 86390 1
522117 99522117 1001 86380 86390 1
522249 99522249 1001 86380 86390 1
521932 99521932 1001 86380 86390 1
521934 99521934 1001 86380 86390 1
522055 99522055 1001 86380 86390 1
522032 99522032 1001 86380 86390 1
521867 99521867 1001 86380 86390 1
521738 99521738 1001 86380 86390 1
521675 99521675 1001 86380 86390 1
521798 99521798 1001 86380 86390 1
521876 99521876 1001 86380 86390 1
522304 99522304 1001 86380 86390 1
522353 99522353 1001 86380 86390 1
522933 99522933 1001 86380 86390 1
522872 99522872 1001 86380 86390 1
522601 99522601 1001 86380 86390 1
522528 99522528 1001 86380 86390 1
523232 99523232 1001 86380 86390 1
523208 99523208 1001 86380 86390 1
523172 99523172 1001 86380 86390 1
523318 99523318 1001 86380 86390 1
523743 99523743 1001 86380 86390 1
523922 99523922 1001 86380 86390 1
523757 99523757 1001 86380 86390 1
523783 99523783 1001 86380 86390 1
523874 99523874 1001 86380 86390 1
523823 99523823 1001 86380 86390 1
523535 99523535 1001 86380 86390 1
523551 99523551 1001 86380 86390 1
523552 99523552 1001 86380 86390 1
523566 99523566 1001 86380 86390 1
523506 99523506 1001 86380 86390 1
523949 99523949 1001 86380 86390 1
523963 99523963 1001 86380 86390 1
524093 99524093 1001 86380 86390 1
524030 99524030 1001 86380 86390 1
524095 99524095 1001 86380 86390 1
524592 99524592 1001 86380 86390 1
524631 99524631 1001 86380 86390 1
524627 99524627 1001 86380 86390 1
524501 99524501 1001 86380 86390 1
524506 99524506 1001 86380 86390 1
524364 99524364 1001 86380 86390 1
524494 99524494 1001 86380 86390 1
524521 99524521 1001 86380 86390 1
524547 99524547 1001 86380 86390 1
524320 99524320 1001 86380 86390 1
524269 99524269 1001 86380 86390 1
524807 99524807 1001 86380 86390 1
524860 99524860 1001 86380 86390 1
524969 99524969 1001 86380 86390 1
525404 99525404 1001 86380 86390 1
525572 99525572 1001 86380 86390 1
525392 99525392 1001 86380 86390 1
525234 99525234 1001 86380 86390 1
525014 99525014 1001 86380 86390 1
524993 99524993 1001 86380 86390 1
525112 99525112 1001 86380 86390 1
525689 99525689 1001 86380 86390 1
525769 99525769 1001 86380 86390 1
525708 99525708 1001 86380 86390 1
526349 99526349 1001 86380 86390 1
526337 99526337 1001 86380 86390 1
526260 99526260 1001 86380 86390 1
526226 99526226 1001 86380 86390 1
526240 99526240 1001 86380 86390 1
526371 99526371 1001 86380 86390 1
526075 99526075 1001 86380 86390 1
526121 99526121 1001 86380 86390 1
525918 99525918 1001 86380 86390 1
525834 99525834 1001 86380 86390 1
525941 99525941 1001 86380 86390 1
525969 99525969 1001 86380 86390 1
527151 99527151 1001 86380 86390 1
527115 99527115 1001 86380 86390 1
526851 99526851 1001 86380 86390 1
526913 99526913 1001 86380 86390 1
526796 99526796 1001 86380 86390 1
526799 99526799 1001 86380 86390 1
526806 99526806 1001 86380 86390 1
527266 99527266 1001 86380 86390 1
527344 99527344 1001 86380 86390 1
527897 99527897 1001 86380 86390 1
527768 99527768 1001 86380 86390 1
527560 99527560 1001 86380 86390 1
527574 99527574 1001 86380 86390 1
527587 99527587 1001 86380 86390 1
527511 99527511 1001 86380 86390 1
527528 99527528 1001 86380 86390 1
527517 99527517 1001 86380 86390 1
527595 99527595 1001 86380 86390 1
528232 99528232 1001 86380 86390 1
528195 99528195 1001 86380 86390 1
528208 99528208 1001 86380 86390 1
528170 99528170 1001 86380 86390 1
528109 99528109 1001 86380 86390 1
528882 99528882 1001 86380 86390 1
528696 99528696 1001 86380 86390 1
528519 99528519 1001 86380 86390 1
528532 99528532 1001 86380 86390 1
528666 99528666 1001 86380 86390 1
528284 99528284 1001 86380 86390 1
528966 99528966 1001 86380 86390 1
528936 99528936 1001 86380 86390 1
529689 99529689 1001 86380 86390 1
529599 99529599 1001 86380 86390 1
529405 99529405 1001 86380 86390 1
529496 99529496 1001 86380 86390 1
529394 99529394 1001 86380 86390 1
529350 99529350 1001 86380 86390 1
529455 99529455 1001 86380 86390 1
529391 99529391 1001 86380 86390 1
529111 99529111 1001 86380 86390 1
529256 99529256 1001 86380 86390 1
529828 99529828 1001 86380 86390 1
530504 99530504 1001 86380 86390 1
530481 99530481 1001 86380 86390 1
530483 99530483 1001 86380 86390 1
530496 99530496 1001 86380 86390 1
530424 99530424 1001 86380 86390 1
530564 99530564 1001 86380 86390 1
530584 99530584 1001 86380 86390 1
530755 99530755 1001 86380 86390 1
530588 99530588 1001 86380 86390 1
530653 99530653 1001 86380 86390 1
531328 99531328 1001 86380 86390 1
531289 99531289 1001 86380 86390 1
530981 99530981 1001 86380 86390 1
530971 99530971 1001 86380 86390 1
531140 99531140 1001 86380 86390 1
530832 99530832 1001 86380 86390 1
531559 99531559 1001 86380 86390 1
531538 99531538 1001 86380 86390 1
531385 99531385 1001 86380 86390 1
531464 99531464 1001 86380 86390 1
531427 99531427 1001 86380 86390 1
531401 99531401 1001 86380 86390 1
532070 99532070 1001 86380 86390 1
532083 99532083 1001 86380 86390 1
531975 99531975 1001 86380 86390 1
531944 99531944 1001 86380 86390 1
531802 99531802 1001 86380 86390 1
531636 99531636 1001 86380 86390 1
531736 99531736 1001 86380 86390 1
531647 99531647 1001 86380 86390 1
531585 99531585 1001 86380 86390 1
533023 99533023 1001 86380 86390 1
532735 99532735 1001 86380 86390 1
532652 99532652 1001 86380 86390 1
532641 99532641 1001 86380 86390 1
532580 99532580 1001 86380 86390 1
532593 99532593 1001 86380 86390 1
532569 99532569 1001 86380 86390 1
532544 99532544 1001 86380 86390 1
532441 99532441 1001 86380 86390 1
532576 99532576 1001 86380 86390 1
533056 99533056 1001 86380 86390 1
533060 99533060 1001 86380 86390 1
533086 99533086 1001 86380 86390 1
533139 99533139 1001 86380 86390 1
533768 99533768 1001 86380 86390 1
533795 99533795 1001 86380 86390 1
533594 99533594 1001 86380 86390 1
533492 99533492 1001 86380 86390 1
533558 99533558 1001 86380 86390 1
533359 99533359 1001 86380 86390 1
533385 99533385 1001 86380 86390 1
533295 99533295 1001 86380 86390 1
533400 99533400 1001 86380 86390 1
533258 99533258 1001 86380 86390 1
533870 99533870 1001 86380 86390 1
533874 99533874 1001 86380 86390 1
534046 99534046 1001 86380 86390 1
534521 99534521 1001 86380 86390 1
534567 99534567 1001 86380 86390 1
534310 99534310 1001 86380 86390 1
534312 99534312 1001 86380 86390 1
534364 99534364 1001 86380 86390 1
534378 99534378 1001 86380 86390 1
534276 99534276 1001 86380 86390 1
534438 99534438 1001 86380 86390 1
534283 99534283 1001 86380 86390 1
534219 99534219 1001 86380 86390 1
534144 99534144 1001 86380 86390 1
534138 99534138 1001 86380 86390 1
534739 99534739 1001 86380 86390 1
534822 99534822 1001 86380 86390 1
535477 99535477 1001 86380 86390 1
535483 99535483 1001 86380 86390 1
535404 99535404 1001 86380 86390 1
535354 99535354 1001 86380 86390 1
535125 99535125 1001 86380 86390 1
535258 99535258 1001 86380 86390 1
535284 99535284 1001 86380 86390 1
535200 99535200 1001 86380 86390 1
534906 99534906 1001 86380 86390 1
535013 99535013 1001 86380 86390 1
534896 99534896 1001 86380 86390 1
535690 99535690 1001 86380 86390 1
535680 99535680 1001 86380 86390 1
535567 99535567 1001 86380 86390 1
535683 99535683 1001 86380 86390 1
535543 99535543 1001 86380 86390 1
536236 99536236 1001 86380 86390 1
536033 99536033 1001 86380 86390 1
536098 99536098 1001 86380 86390 1
536103 99536103 1001 86380 86390 1
535729 99535729 1001 86380 86390 1
535825 99535825 1001 86380 86390 1
536476 99536476 1001 86380 86390 1
536519 99536519 1001 86380 86390 1
536507 99536507 1001 86380 86390 1
536456 99536456 1001 86380 86390 1
536484 99536484 1001 86380 86390 1
536383 99536383 1001 86380 86390 1
536397 99536397 1001 86380 86390 1
536449 99536449 1001 86380 86390 1
537132 99537132 1001 86380 86390 1
537106 99537106 1001 86380 86390 1
536894 99536894 1001 86380 86390 1
536907 99536907 1001 86380 86390 1
536791 99536791 1001 86380 86390 1
536774 99536774 1001 86380 86390 1
536601 99536601 1001 86380 86390 1
536669 99536669 1001 86380 86390 1
537227 99537227 1001 86380 86390 1
537279 99537279 1001 86380 86390 1
537228 99537228 1001 86380 86390 1
537216 99537216 1001 86380 86390 1
537827 99537827 1001 86380 86390 1
537932 99537932 1001 86380 86390 1
537831 99537831 1001 86380 86390 1
537601 99537601 1001 86380 86390 1
537640 99537640 1001 86380 86390 1
537686 99537686 1001 86380 86390 1
537751 99537751 1001 86380 86390 1
537639 99537639 1001 86380 86390 1
537551 99537551 1001 86380 86390 1
537542 99537542 1001 86380 86390 1
537400 99537400 1001 86380 86390 1
538075 99538075 1001 86380 86390 1
538088 99538088 1001 86380 86390 1
538041 99538041 1001 86380 86390 1
538055 99538055 1001 86380 86390 1
538785 99538785 1001 86380 86390 1
538768 99538768 1001 86380 86390 1
538756 99538756 1001 86380 86390 1
538629 99538629 1001 86380 86390 1
538451 99538451 1001 86380 86390 1
538517 99538517 1001 86380 86390 1
538401 99538401 1001 86380 86390 1
538378 99538378 1001 86380 86390 1
538340 99538340 1001 86380 86390 1
538237 99538237 1001 86380 86390 1
538254 99538254 1001 86380 86390 1
538917 99538917 1001 86380 86390 1
538882 99538882 1001 86380 86390 1
538912 99538912 1001 86380 86390 1
539016 99539016 1001 86380 86390 1
538848 99538848 1001 86380 86390 1
539449 99539449 1001 86380 86390 1
539626 99539626 1001 86380 86390 1
539535 99539535 1001 86380 86390 1
539333 99539333 1001 86380 86390 1
539385 99539385 1001 86380 86390 1
539347 99539347 1001 86380 86390 1
539231 99539231 1001 86380 86390 1
539354 99539354 1001 86380 86390 1
539164 99539164 1001 86380 86390 1
539088 99539088 1001 86380 86390 1
539109 99539109 1001 86380 86390 1
539741 99539741 1001 86380 86390 1
539768 99539768 1001 86380 86390 1
539845 99539845 1001 86380 86390 1
539759 99539759 1001 86380 86390 1
540302 99540302 1001 86380 86390 1
540422 99540422 1001 86380 86390 1
540284 99540284 1001 86380 86390 1
540148 99540148 1001 86380 86390 1
540188 99540188 1001 86380 86390 1
540112 99540112 1001 86380 86390 1
540073 99540073 1001 86380 86390 1
540242 99540242 1001 86380 86390 1
540218 99540218 1001 86380 86390 1
539918 99539918 1001 86380 86390 1
539931 99539931 1001 86380 86390 1
540022 99540022 1001 86380 86390 1
539922 99539922 1001 86380 86390 1
540469 99540469 1001 86380 86390 1
540470 99540470 1001 86380 86390 1
540627 99540627 1001 86380 86390 1
541151 99541151 1001 86380 86390 1
541107 99541107 1001 86380 86390 1
541287 99541287 1001 86380 86390 1
541009 99541009 1001 86380 86390 1
540965 99540965 1001 86380 86390 1
540966 99540966 1001 86380 86390 1
540675 99540675 1001 86380 86390 1
540720 99540720 1001 86380 86390 1
541467 99541467 1001 86380 86390 1
541953 99541953 1001 86380 86390 1
541916 99541916 1001 86380 86390 1
541924 99541924 1001 86380 86390 1
541989 99541989 1001 86380 86390 1
541826 99541826 1001 86380 86390 1
541736 99541736 1001 86380 86390 1
541840 99541840 1001 86380 86390 1
541854 99541854 1001 86380 86390 1
541738 99541738 1001 86380 86390 1
541681 99541681 1001 86380 86390 1
541516 99541516 1001 86380 86390 1
541649 99541649 1001 86380 86390 1
542316 99542316 1001 86380 86390 1
542124 99542124 1001 86380 86390 1
542944 99542944 1001 86380 86390 1
542779 99542779 1001 86380 86390 1
542771 99542771 1001 86380 86390 1
542850 99542850 1001 86380 86390 1
542760 99542760 1001 86380 86390 1
542826 99542826 1001 86380 86390 1
542938 99542938 1001 86380 86390 1
542575 99542575 1001 86380 86390 1
542736 99542736 1001 86380 86390 1
542724 99542724 1001 86380 86390 1
542661 99542661 1001 86380 86390 1
542417 99542417 1001 86380 86390 1
542367 99542367 1001 86380 86390 1
542471 99542471 1001 86380 86390 1
542423 99542423 1001 86380 86390 1
542359 99542359 1001 86380 86390 1
543127 99543127 1001 86380 86390 1
542999 99542999 1001 86380 86390 1
543064 99543064 1001 86380 86390 1
542950 99542950 1001 86380 86390 1
543042 99543042 1001 86380 86390 1
543083 99543083 1001 86380 86390 1
542954 99542954 1001 86380 86390 1
543708 99543708 1001 86380 86390 1
543619 99543619 1001 86380 86390 1
543689 99543689 1001 86380 86390 1
543586 99543586 1001 86380 86390 1
543588 99543588 1001 86380 86390 1
543420 99543420 1001 86380 86390 1
543155 99543155 1001 86380 86390 1
543886 99543886 1001 86380 86390 1
543809 99543809 1001 86380 86390 1
543802 99543802 1001 86380 86390 1
543973 99543973 1001 86380 86390 1
544481 99544481 1001 86380 86390 1
544426 99544426 1001 86380 86390 1
544213 99544213 1001 86380 86390 1
544333 99544333 1001 86380 86390 1
544322 99544322 1001 86380 86390 1
544220 99544220 1001 86380 86390 1
544246 99544246 1001 86380 86390 1
544222 99544222 1001 86380 86390 1
544300 99544300 1001 86380 86390 1
544034 99544034 1001 86380 86390 1
544724 99544724 1001 86380 86390 1
544635 99544635 1001 86380 86390 1
544689 99544689 1001 86380 86390 1
544625 99544625 1001 86380 86390 1
544704 99544704 1001 86380 86390 1
544718 99544718 1001 86380 86390 1
514116 872 1001 65386 65686 1
514176 745 1001 70079 70379 1
400232 99400232 1001 86380 86390 1
400404 99400404 1001 86380 86390 1
400646 99400646 1001 86380 86390 1
401075 99401075 1001 86380 86390 1
401281 99401281 1001 86380 86390 1
401448 99401448 1001 86380 86390 1
401787 99401787 1001 86380 86390 1
401963 99401963 1001 86380 86390 1
402102 99402102 1001 86380 86390 1
402336 99402336 1001 86380 86390 1
402461 99402461 1001 86380 86390 1
402515 99402515 1001 86380 86390 1
402550 99402550 1001 86380 86390 1
402630 99402630 1001 86380 86390 1
402643 99402643 1001 86380 86390 1
402731 99402731 1001 86380 86390 1
402803 99402803 1001 86380 86390 1
402805 99402805 1001 86380 86390 1
402990 99402990 1001 86380 86390 1
403185 99403185 1001 86380 86390 1
403503 99403503 1001 86380 86390 1
403445 99403445 1001 86380 86390 1
403476 99403476 1001 86380 86390 1
403554 99403554 1001 86380 86390 1
403709 99403709 1001 86380 86390 1
403664 99403664 1001 86380 86390 1
403925 99403925 1001 86380 86390 1
404389 99404389 1001 86380 86390 1
404629 99404629 1001 86380 86390 1
404767 99404767 1001 86380 86390 1
404702 99404702 1001 86380 86390 1
404876 99404876 1001 86380 86390 1
404878 99404878 1001 86380 86390 1
404916 99404916 1001 86380 86390 1
404933 99404933 1001 86380 86390 1
405224 99405224 1001 86380 86390 1
405619 99405619 1001 86380 86390 1
405609 99405609 1001 86380 86390 1
405585 99405585 1001 86380 86390 1
405811 99405811 1001 86380 86390 1
405976 99405976 1001 86380 86390 1
405875 99405875 1001 86380 86390 1
406369 99406369 1001 86380 86390 1
406589 99406589 1001 86380 86390 1
406793 99406793 1001 86380 86390 1
406743 99406743 1001 86380 86390 1
406827 99406827 1001 86380 86390 1
406836 99406836 1001 86380 86390 1
406738 99406738 1001 86380 86390 1
406902 99406902 1001 86380 86390 1
406854 99406854 1001 86380 86390 1
406940 99406940 1001 86380 86390 1
406881 99406881 1001 86380 86390 1
407065 99407065 1001 86380 86390 1
407274 99407274 1001 86380 86390 1
407294 99407294 1001 86380 86390 1
407428 99407428 1001 86380 86390 1
407362 99407362 1001 86380 86390 1
407406 99407406 1001 86380 86390 1
407745 99407745 1001 86380 86390 1
407854 99407854 1001 86380 86390 1
408204 99408204 1001 86380 86390 1
408321 99408321 1001 86380 86390 1
408369 99408369 1001 86380 86390 1
408326 99408326 1001 86380 86390 1
408511 99408511 1001 86380 86390 1
408642 99408642 1001 86380 86390 1
409167 99409167 1001 86380 86390 1
409237 99409237 1001 86380 86390 1
409478 99409478 1001 86380 86390 1
409462 99409462 1001 86380 86390 1
409441 99409441 1001 86380 86390 1
409468 99409468 1001 86380 86390 1
409501 99409501 1001 86380 86390 1
409651 99409651 1001 86380 86390 1
409742 99409742 1001 86380 86390 1
409802 99409802 1001 86380 86390 1
409856 99409856 1001 86380 86390 1
409860 99409860 1001 86380 86390 1
409985 99409985 1001 86380 86390 1
409786 99409786 1001 86380 86390 1
410099 99410099 1001 86380 86390 1
410115 99410115 1001 86380 86390 1
410155 99410155 1001 86380 86390 1
410193 99410193 1001 86380 86390 1
410293 99410293 1001 86380 86390 1
410265 99410265 1001 86380 86390 1
410339 99410339 1001 86380 86390 1
410323 99410323 1001 86380 86390 1
410667 99410667 1001 86380 86390 1
410650 99410650 1001 86380 86390 1
410979 99410979 1001 86380 86390 1
411160 99411160 1001 86380 86390 1
411407 99411407 1001 86380 86390 1
411222 99411222 1001 86380 86390 1
411522 99411522 1001 86380 86390 1
411611 99411611 1001 86380 86390 1
411676 99411676 1001 86380 86390 1
411925 99411925 1001 86380 86390 1
412046 99412046 1001 86380 86390 1
412150 99412150 1001 86380 86390 1
412353 99412353 1001 86380 86390 1
412396 99412396 1001 86380 86390 1
412436 99412436 1001 86380 86390 1
413635 99413635 1001 86380 86390 1
413385 99413385 1001 86380 86390 1
413326 99413326 1001 86380 86390 1
413538 99413538 1001 86380 86390 1
412977 99412977 1001 86380 86390 1
413289 99413289 1001 86380 86390 1
413225 99413225 1001 86380 86390 1
412997 99412997 1001 86380 86390 1
413052 99413052 1001 86380 86390 1
413212 99413212 1001 86380 86390 1
412575 99412575 1001 86380 86390 1
412884 99412884 1001 86380 86390 1
412639 99412639 1001 86380 86390 1
412652 99412652 1001 86380 86390 1
412515 99412515 1001 86380 86390 1
412637 99412637 1001 86380 86390 1
414061 99414061 1001 86380 86390 1
413707 99413707 1001 86380 86390 1
415168 99415168 1001 86380 86390 1
415300 99415300 1001 86380 86390 1
414818 99414818 1001 86380 86390 1
414822 99414822 1001 86380 86390 1
414621 99414621 1001 86380 86390 1
414634 99414634 1001 86380 86390 1
414220 99414220 1001 86380 86390 1
414296 99414296 1001 86380 86390 1
414456 99414456 1001 86380 86390 1
415547 99415547 1001 86380 86390 1
415621 99415621 1001 86380 86390 1
415647 99415647 1001 86380 86390 1
415483 99415483 1001 86380 86390 1
416865 99416865 1001 86380 86390 1
416659 99416659 1001 86380 86390 1
416434 99416434 1001 86380 86390 1
416192 99416192 1001 86380 86390 1
416310 99416310 1001 86380 86390 1
416181 99416181 1001 86380 86390 1
415862 99415862 1001 86380 86390 1
415896 99415896 1001 86380 86390 1
417362 99417362 1001 86380 86390 1
417472 99417472 1001 86380 86390 1
417418 99417418 1001 86380 86390 1
418597 99418597 1001 86380 86390 1
418735 99418735 1001 86380 86390 1
418759 99418759 1001 86380 86390 1
418443 99418443 1001 86380 86390 1
418707 99418707 1001 86380 86390 1
418782 99418782 1001 86380 86390 1
418722 99418722 1001 86380 86390 1
418790 99418790 1001 86380 86390 1
418196 99418196 1001 86380 86390 1
417666 99417666 1001 86380 86390 1
417757 99417757 1001 86380 86390 1
418830 99418830 1001 86380 86390 1
419066 99419066 1001 86380 86390 1
418814 99418814 1001 86380 86390 1
420167 99420167 1001 86380 86390 1
420212 99420212 1001 86380 86390 1
419848 99419848 1001 86380 86390 1
419731 99419731 1001 86380 86390 1
419838 99419838 1001 86380 86390 1
419965 99419965 1001 86380 86390 1
420481 99420481 1001 86380 86390 1
421947 99421947 1001 86380 86390 1
422056 99422056 1001 86380 86390 1
421950 99421950 1001 86380 86390 1
421478 99421478 1001 86380 86390 1
421532 99421532 1001 86380 86390 1
420895 99420895 1001 86380 86390 1
420841 99420841 1001 86380 86390 1
422149 99422149 1001 86380 86390 1
422408 99422408 1001 86380 86390 1
422174 99422174 1001 86380 86390 1
422207 99422207 1001 86380 86390 1
423607 99423607 1001 86380 86390 1
423681 99423681 1001 86380 86390 1
423317 99423317 1001 86380 86390 1
423274 99423274 1001 86380 86390 1
423204 99423204 1001 86380 86390 1
423140 99423140 1001 86380 86390 1
422958 99422958 1001 86380 86390 1
422886 99422886 1001 86380 86390 1
422608 99422608 1001 86380 86390 1
422686 99422686 1001 86380 86390 1
424036 99424036 1001 86380 86390 1
423902 99423902 1001 86380 86390 1
425104 99425104 1001 86380 86390 1
425156 99425156 1001 86380 86390 1
425041 99425041 1001 86380 86390 1
425360 99425360 1001 86380 86390 1
424341 99424341 1001 86380 86390 1
424415 99424415 1001 86380 86390 1
424158 99424158 1001 86380 86390 1
424417 99424417 1001 86380 86390 1
424380 99424380 1001 86380 86390 1
425775 99425775 1001 86380 86390 1
425518 99425518 1001 86380 86390 1
425625 99425625 1001 86380 86390 1
426743 99426743 1001 86380 86390 1
426920 99426920 1001 86380 86390 1
426768 99426768 1001 86380 86390 1
427069 99427069 1001 86380 86390 1
426772 99426772 1001 86380 86390 1
426805 99426805 1001 86380 86390 1
426484 99426484 1001 86380 86390 1
426336 99426336 1001 86380 86390 1
426243 99426243 1001 86380 86390 1
426103 99426103 1001 86380 86390 1
428441 99428441 1001 86380 86390 1
428417 99428417 1001 86380 86390 1
428556 99428556 1001 86380 86390 1
428602 99428602 1001 86380 86390 1
428254 99428254 1001 86380 86390 1
427826 99427826 1001 86380 86390 1
427701 99427701 1001 86380 86390 1
427647 99427647 1001 86380 86390 1
428966 99428966 1001 86380 86390 1
429084 99429084 1001 86380 86390 1
428797 99428797 1001 86380 86390 1
430373 99430373 1001 86380 86390 1
430060 99430060 1001 86380 86390 1
429744 99429744 1001 86380 86390 1
429863 99429863 1001 86380 86390 1
430446 99430446 1001 86380 86390 1
430595 99430595 1001 86380 86390 1
431820 99431820 1001 86380 86390 1
431976 99431976 1001 86380 86390 1
432031 99432031 1001 86380 86390 1
431687 99431687 1001 86380 86390 1
431707 99431707 1001 86380 86390 1
431458 99431458 1001 86380 86390 1
431300 99431300 1001 86380 86390 1
431640 99431640 1001 86380 86390 1
431422 99431422 1001 86380 86390 1
430851 99430851 1001 86380 86390 1
430928 99430928 1001 86380 86390 1
430904 99430904 1001 86380 86390 1
432289 99432289 1001 86380 86390 1
432252 99432252 1001 86380 86390 1
432189 99432189 1001 86380 86390 1
432444 99432444 1001 86380 86390 1
433321 99433321 1001 86380 86390 1
433537 99433537 1001 86380 86390 1
432912 99432912 1001 86380 86390 1
433260 99433260 1001 86380 86390 1
433158 99433158 1001 86380 86390 1
433863 99433863 1001 86380 86390 1
434117 99434117 1001 86380 86390 1
434127 99434127 1001 86380 86390 1
433910 99433910 1001 86380 86390 1
435003 99435003 1001 86380 86390 1
435380 99435380 1001 86380 86390 1
435070 99435070 1001 86380 86390 1
434946 99434946 1001 86380 86390 1
434978 99434978 1001 86380 86390 1
434911 99434911 1001 86380 86390 1
434469 99434469 1001 86380 86390 1
434389 99434389 1001 86380 86390 1
435553 99435553 1001 86380 86390 1
435665 99435665 1001 86380 86390 1
436863 99436863 1001 86380 86390 1
436734 99436734 1001 86380 86390 1
436702 99436702 1001 86380 86390 1
436008 99436008 1001 86380 86390 1
436022 99436022 1001 86380 86390 1
436280 99436280 1001 86380 86390 1
437329 99437329 1001 86380 86390 1
437285 99437285 1001 86380 86390 1
300627 99300627 1001 86380 86390 1
300683 99300683 1001 86380 86390 1
300676 99300676 1001 86380 86390 1
300317 99300317 1001 86380 86390 1
300507 99300507 1001 86380 86390 1
300483 99300483 1001 86380 86390 1
300185 99300185 1001 86380 86390 1
300263 99300263 1001 86380 86390 1
300213 99300213 1001 86380 86390 1
300259 99300259 1001 86380 86390 1
300313 99300313 1001 86380 86390 1
300871 99300871 1001 86380 86390 1
300799 99300799 1001 86380 86390 1
300916 99300916 1001 86380 86390 1
300918 99300918 1001 86380 86390 1
301503 99301503 1001 86380 86390 1
301455 99301455 1001 86380 86390 1
301535 99301535 1001 86380 86390 1
301200 99301200 1001 86380 86390 1
301270 99301270 1001 86380 86390 1
301309 99301309 1001 86380 86390 1
301024 99301024 1001 86380 86390 1
300941 99300941 1001 86380 86390 1
301059 99301059 1001 86380 86390 1
300970 99300970 1001 86380 86390 1
301139 99301139 1001 86380 86390 1
301075 99301075 1001 86380 86390 1
301142 99301142 1001 86380 86390 1
301650 99301650 1001 86380 86390 1
301741 99301741 1001 86380 86390 1
301574 99301574 1001 86380 86390 1
301563 99301563 1001 86380 86390 1
302380 99302380 1001 86380 86390 1
302349 99302349 1001 86380 86390 1
302231 99302231 1001 86380 86390 1
302220 99302220 1001 86380 86390 1
302259 99302259 1001 86380 86390 1
302221 99302221 1001 86380 86390 1
302197 99302197 1001 86380 86390 1
302210 99302210 1001 86380 86390 1
302099 99302099 1001 86380 86390 1
302125 99302125 1001 86380 86390 1
302166 99302166 1001 86380 86390 1
302141 99302141 1001 86380 86390 1
302029 99302029 1001 86380 86390 1
302095 99302095 1001 86380 86390 1
302121 99302121 1001 86380 86390 1
301891 99301891 1001 86380 86390 1
302483 99302483 1001 86380 86390 1
302420 99302420 1001 86380 86390 1
302408 99302408 1001 86380 86390 1
302438 99302438 1001 86380 86390 1
303055 99303055 1001 86380 86390 1
303017 99303017 1001 86380 86390 1
303155 99303155 1001 86380 86390 1
302898 99302898 1001 86380 86390 1
302930 99302930 1001 86380 86390 1
302921 99302921 1001 86380 86390 1
302715 99302715 1001 86380 86390 1
302612 99302612 1001 86380 86390 1
302759 99302759 1001 86380 86390 1
302597 99302597 1001 86380 86390 1
302766 99302766 1001 86380 86390 1
303387 99303387 1001 86380 86390 1
303324 99303324 1001 86380 86390 1
303313 99303313 1001 86380 86390 1
303393 99303393 1001 86380 86390 1
303355 99303355 1001 86380 86390 1
303866 99303866 1001 86380 86390 1
303660 99303660 1001 86380 86390 1
303809 99303809 1001 86380 86390 1
303554 99303554 1001 86380 86390 1
303466 99303466 1001 86380 86390 1
303518 99303518 1001 86380 86390 1
303487 99303487 1001 86380 86390 1
304149 99304149 1001 86380 86390 1
304098 99304098 1001 86380 86390 1
304047 99304047 1001 86380 86390 1
304092 99304092 1001 86380 86390 1
304145 99304145 1001 86380 86390 1
304715 99304715 1001 86380 86390 1
304805 99304805 1001 86380 86390 1
304474 99304474 1001 86380 86390 1
304461 99304461 1001 86380 86390 1
304585 99304585 1001 86380 86390 1
304265 99304265 1001 86380 86390 1
304356 99304356 1001 86380 86390 1
304359 99304359 1001 86380 86390 1
304298 99304298 1001 86380 86390 1
304301 99304301 1001 86380 86390 1
304861 99304861 1001 86380 86390 1
305570 99305570 1001 86380 86390 1
305611 99305611 1001 86380 86390 1
305580 99305580 1001 86380 86390 1
305302 99305302 1001 86380 86390 1
305421 99305421 1001 86380 86390 1
305360 99305360 1001 86380 86390 1
305195 99305195 1001 86380 86390 1
305186 99305186 1001 86380 86390 1
305239 99305239 1001 86380 86390 1
500085 99500085 1001 86380 86390 1
500634 99500634 1001 86380 86390 1
500661 99500661 1001 86380 86390 1
500717 99500717 1001 86380 86390 1
500802 99500802 1001 86380 86390 1
500504 99500504 1001 86380 86390 1
500445 99500445 1001 86380 86390 1
500446 99500446 1001 86380 86390 1
500511 99500511 1001 86380 86390 1
500409 99500409 1001 86380 86390 1
500605 99500605 1001 86380 86390 1
500206 99500206 1001 86380 86390 1
500372 99500372 1001 86380 86390 1
500983 99500983 1001 86380 86390 1
500961 99500961 1001 86380 86390 1
500899 99500899 1001 86380 86390 1
501524 99501524 1001 86380 86390 1
501461 99501461 1001 86380 86390 1
501439 99501439 1001 86380 86390 1
501556 99501556 1001 86380 86390 1
501631 99501631 1001 86380 86390 1
501330 99501330 1001 86380 86390 1
501422 99501422 1001 86380 86390 1
501410 99501410 1001 86380 86390 1
501235 99501235 1001 86380 86390 1
501100 99501100 1001 86380 86390 1
501079 99501079 1001 86380 86390 1
501835 99501835 1001 86380 86390 1
501685 99501685 1001 86380 86390 1
502352 99502352 1001 86380 86390 1
502358 99502358 1001 86380 86390 1
502080 99502080 1001 86380 86390 1
502258 99502258 1001 86380 86390 1
502220 99502220 1001 86380 86390 1
501962 99501962 1001 86380 86390 1
501988 99501988 1001 86380 86390 1
502014 99502014 1001 86380 86390 1
502029 99502029 1001 86380 86390 1
501919 99501919 1001 86380 86390 1
501907 99501907 1001 86380 86390 1
501920 99501920 1001 86380 86390 1
502669 99502669 1001 86380 86390 1
502582 99502582 1001 86380 86390 1
502499 99502499 1001 86380 86390 1
503094 99503094 1001 86380 86390 1
503198 99503198 1001 86380 86390 1
502996 99502996 1001 86380 86390 1
502958 99502958 1001 86380 86390 1
503038 99503038 1001 86380 86390 1
502924 99502924 1001 86380 86390 1
503031 99503031 1001 86380 86390 1
503059 99503059 1001 86380 86390 1
502878 99502878 1001 86380 86390 1
502856 99502856 1001 86380 86390 1
502687 99502687 1001 86380 86390 1
503394 99503394 1001 86380 86390 1
503305 99503305 1001 86380 86390 1
503477 99503477 1001 86380 86390 1
503430 99503430 1001 86380 86390 1
503456 99503456 1001 86380 86390 1
503948 99503948 1001 86380 86390 1
503962 99503962 1001 86380 86390 1
503811 99503811 1001 86380 86390 1
503692 99503692 1001 86380 86390 1
503694 99503694 1001 86380 86390 1
503573 99503573 1001 86380 86390 1
504322 99504322 1001 86380 86390 1
504208 99504208 1001 86380 86390 1
504132 99504132 1001 86380 86390 1
504148 99504148 1001 86380 86390 1
504817 99504817 1001 86380 86390 1
504810 99504810 1001 86380 86390 1
504799 99504799 1001 86380 86390 1
504905 99504905 1001 86380 86390 1
504673 99504673 1001 86380 86390 1
504700 99504700 1001 86380 86390 1
504702 99504702 1001 86380 86390 1
504441 99504441 1001 86380 86390 1
504418 99504418 1001 86380 86390 1
505083 99505083 1001 86380 86390 1
504998 99504998 1001 86380 86390 1
505710 99505710 1001 86380 86390 1
505582 99505582 1001 86380 86390 1
505762 99505762 1001 86380 86390 1
505423 99505423 1001 86380 86390 1
505428 99505428 1001 86380 86390 1
505151 99505151 1001 86380 86390 1
505271 99505271 1001 86380 86390 1
505311 99505311 1001 86380 86390 1
505234 99505234 1001 86380 86390 1
505236 99505236 1001 86380 86390 1
505249 99505249 1001 86380 86390 1
505327 99505327 1001 86380 86390 1
505853 99505853 1001 86380 86390 1
505869 99505869 1001 86380 86390 1
506575 99506575 1001 86380 86390 1
506326 99506326 1001 86380 86390 1
506301 99506301 1001 86380 86390 1
506290 99506290 1001 86380 86390 1
506345 99506345 1001 86380 86390 1
506268 99506268 1001 86380 86390 1
506272 99506272 1001 86380 86390 1
506178 99506178 1001 86380 86390 1
506075 99506075 1001 86380 86390 1
506660 99506660 1001 86380 86390 1
506689 99506689 1001 86380 86390 1
506598 99506598 1001 86380 86390 1
506665 99506665 1001 86380 86390 1
506694 99506694 1001 86380 86390 1
506707 99506707 1001 86380 86390 1
507237 99507237 1001 86380 86390 1
507153 99507153 1001 86380 86390 1
507209 99507209 1001 86380 86390 1
507042 99507042 1001 86380 86390 1
507111 99507111 1001 86380 86390 1
507073 99507073 1001 86380 86390 1
506943 99506943 1001 86380 86390 1
506869 99506869 1001 86380 86390 1
506929 99506929 1001 86380 86390 1
506825 99506825 1001 86380 86390 1
507530 99507530 1001 86380 86390 1
507610 99507610 1001 86380 86390 1
507508 99507508 1001 86380 86390 1
508246 99508246 1001 86380 86390 1
508080 99508080 1001 86380 86390 1
507993 99507993 1001 86380 86390 1
507945 99507945 1001 86380 86390 1
507920 99507920 1001 86380 86390 1
507757 99507757 1001 86380 86390 1
507684 99507684 1001 86380 86390 1
508284 99508284 1001 86380 86390 1
508297 99508297 1001 86380 86390 1
508373 99508373 1001 86380 86390 1
508907 99508907 1001 86380 86390 1
509000 99509000 1001 86380 86390 1
508952 99508952 1001 86380 86390 1
509004 99509004 1001 86380 86390 1
509030 99509030 1001 86380 86390 1
509071 99509071 1001 86380 86390 1
508812 99508812 1001 86380 86390 1
508710 99508710 1001 86380 86390 1
508560 99508560 1001 86380 86390 1
508587 99508587 1001 86380 86390 1
508593 99508593 1001 86380 86390 1
508595 99508595 1001 86380 86390 1
509271 99509271 1001 86380 86390 1
509117 99509117 1001 86380 86390 1
509078 99509078 1001 86380 86390 1
509159 99509159 1001 86380 86390 1
509699 99509699 1001 86380 86390 1
509725 99509725 1001 86380 86390 1
509701 99509701 1001 86380 86390 1
509529 99509529 1001 86380 86390 1
509628 99509628 1001 86380 86390 1
509410 99509410 1001 86380 86390 1
509476 99509476 1001 86380 86390 1
509361 99509361 1001 86380 86390 1
509439 99509439 1001 86380 86390 1
509388 99509388 1001 86380 86390 1
509428 99509428 1001 86380 86390 1
509429 99509429 1001 86380 86390 1
509354 99509354 1001 86380 86390 1
509431 99509431 1001 86380 86390 1
509471 99509471 1001 86380 86390 1
509317 99509317 1001 86380 86390 1
509949 99509949 1001 86380 86390 1
510688 99510688 1001 86380 86390 1
510629 99510629 1001 86380 86390 1
510596 99510596 1001 86380 86390 1
510391 99510391 1001 86380 86390 1
510360 99510360 1001 86380 86390 1
510275 99510275 1001 86380 86390 1
510748 99510748 1001 86380 86390 1
511377 99511377 1001 86380 86390 1
511442 99511442 1001 86380 86390 1
511494 99511494 1001 86380 86390 1
511393 99511393 1001 86380 86390 1
511143 99511143 1001 86380 86390 1
511242 99511242 1001 86380 86390 1
511129 99511129 1001 86380 86390 1
511628 99511628 1001 86380 86390 1
511635 99511635 1001 86380 86390 1
512307 99512307 1001 86380 86390 1
512192 99512192 1001 86380 86390 1
512297 99512297 1001 86380 86390 1
512194 99512194 1001 86380 86390 1
512325 99512325 1001 86380 86390 1
512275 99512275 1001 86380 86390 1
511982 99511982 1001 86380 86390 1
512113 99512113 1001 86380 86390 1
511984 99511984 1001 86380 86390 1
512115 99512115 1001 86380 86390 1
512128 99512128 1001 86380 86390 1
512131 99512131 1001 86380 86390 1
511946 99511946 1001 86380 86390 1
512502 99512502 1001 86380 86390 1
512515 99512515 1001 86380 86390 1
513029 99513029 1001 86380 86390 1
513069 99513069 1001 86380 86390 1
513186 99513186 1001 86380 86390 1
513136 99513136 1001 86380 86390 1
512915 99512915 1001 86380 86390 1
512866 99512866 1001 86380 86390 1
512958 99512958 1001 86380 86390 1
512933 99512933 1001 86380 86390 1
512591 99512591 1001 86380 86390 1
512657 99512657 1001 86380 86390 1
513271 99513271 1001 86380 86390 1
513929 99513929 1001 86380 86390 1
514030 99514030 1001 86380 86390 1
513960 99513960 1001 86380 86390 1
513645 99513645 1001 86380 86390 1
513660 99513660 1001 86380 86390 1
513585 99513585 1001 86380 86390 1
514083 99514083 1001 86380 86390 1
514186 99514186 1001 86380 86390 1
514199 99514199 1001 86380 86390 1
514059 99514059 1001 86380 86390 1
514085 99514085 1001 86380 86390 1
514035 99514035 1001 86380 86390 1
514076 99514076 1001 86380 86390 1
514219 99514219 1001 86380 86390 1
514695 99514695 1001 86380 86390 1
514786 99514786 1001 86380 86390 1
514553 99514553 1001 86380 86390 1
514560 99514560 1001 86380 86390 1
514391 99514391 1001 86380 86390 1
514237 99514237 1001 86380 86390 1
514993 99514993 1001 86380 86390 1
514864 99514864 1001 86380 86390 1
515060 99515060 1001 86380 86390 1
515588 99515588 1001 86380 86390 1
515603 99515603 1001 86380 86390 1
515488 99515488 1001 86380 86390 1
515299 99515299 1001 86380 86390 1
515258 99515258 1001 86380 86390 1
515131 99515131 1001 86380 86390 1
515262 99515262 1001 86380 86390 1
515147 99515147 1001 86380 86390 1
515200 99515200 1001 86380 86390 1
515139 99515139 1001 86380 86390 1
515871 99515871 1001 86380 86390 1
516447 99516447 1001 86380 86390 1
516462 99516462 1001 86380 86390 1
516493 99516493 1001 86380 86390 1
516497 99516497 1001 86380 86390 1
516162 99516162 1001 86380 86390 1
516279 99516279 1001 86380 86390 1
516280 99516280 1001 86380 86390 1
516193 99516193 1001 86380 86390 1
516284 99516284 1001 86380 86390 1
516234 99516234 1001 86380 86390 1
516196 99516196 1001 86380 86390 1
516105 99516105 1001 86380 86390 1
516263 99516263 1001 86380 86390 1
515917 99515917 1001 86380 86390 1
516086 99516086 1001 86380 86390 1
515891 99515891 1001 86380 86390 1
515949 99515949 1001 86380 86390 1
516611 99516611 1001 86380 86390 1
516692 99516692 1001 86380 86390 1
516681 99516681 1001 86380 86390 1
516554 99516554 1001 86380 86390 1
517285 99517285 1001 86380 86390 1
517275 99517275 1001 86380 86390 1
517310 99517310 1001 86380 86390 1
517213 99517213 1001 86380 86390 1
517092 99517092 1001 86380 86390 1
516991 99516991 1001 86380 86390 1
516887 99516887 1001 86380 86390 1
516798 99516798 1001 86380 86390 1
516764 99516764 1001 86380 86390 1
517438 99517438 1001 86380 86390 1
517479 99517479 1001 86380 86390 1
517510 99517510 1001 86380 86390 1
517422 99517422 1001 86380 86390 1
518114 99518114 1001 86380 86390 1
518029 99518029 1001 86380 86390 1
518109 99518109 1001 86380 86390 1
518157 99518157 1001 86380 86390 1
517788 99517788 1001 86380 86390 1
517867 99517867 1001 86380 86390 1
517576 99517576 1001 86380 86390 1
517746 99517746 1001 86380 86390 1
518840 99518840 1001 86380 86390 1
518882 99518882 1001 86380 86390 1
518759 99518759 1001 86380 86390 1
518581 99518581 1001 86380 86390 1
518537 99518537 1001 86380 86390 1
518475 99518475 1001 86380 86390 1
518371 99518371 1001 86380 86390 1
518450 99518450 1001 86380 86390 1
518463 99518463 1001 86380 86390 1
518491 99518491 1001 86380 86390 1
518403 99518403 1001 86380 86390 1
518988 99518988 1001 86380 86390 1
519147 99519147 1001 86380 86390 1
519635 99519635 1001 86380 86390 1
519766 99519766 1001 86380 86390 1
519613 99519613 1001 86380 86390 1
519771 99519771 1001 86380 86390 1
519748 99519748 1001 86380 86390 1
519496 99519496 1001 86380 86390 1
519485 99519485 1001 86380 86390 1
519290 99519290 1001 86380 86390 1
519347 99519347 1001 86380 86390 1
519905 99519905 1001 86380 86390 1
519921 99519921 1001 86380 86390 1
520013 99520013 1001 86380 86390 1
519832 99519832 1001 86380 86390 1
519939 99519939 1001 86380 86390 1
520502 99520502 1001 86380 86390 1
520614 99520614 1001 86380 86390 1
520453 99520453 1001 86380 86390 1
520519 99520519 1001 86380 86390 1
520599 99520599 1001 86380 86390 1
520484 99520484 1001 86380 86390 1
520229 99520229 1001 86380 86390 1
520768 99520768 1001 86380 86390 1
520651 99520651 1001 86380 86390 1
520743 99520743 1001 86380 86390 1
520666 99520666 1001 86380 86390 1
520669 99520669 1001 86380 86390 1
520695 99520695 1001 86380 86390 1
520760 99520760 1001 86380 86390 1
520777 99520777 1001 86380 86390 1
521287 99521287 1001 86380 86390 1
521276 99521276 1001 86380 86390 1
521209 99521209 1001 86380 86390 1
521140 99521140 1001 86380 86390 1
521231 99521231 1001 86380 86390 1
520954 99520954 1001 86380 86390 1
520908 99520908 1001 86380 86390 1
521054 99521054 1001 86380 86390 1
521652 99521652 1001 86380 86390 1
522273 99522273 1001 86380 86390 1
522250 99522250 1001 86380 86390 1
522009 99522009 1001 86380 86390 1
521958 99521958 1001 86380 86390 1
522011 99522011 1001 86380 86390 1
521900 99521900 1001 86380 86390 1
522071 99522071 1001 86380 86390 1
521784 99521784 1001 86380 86390 1
521772 99521772 1001 86380 86390 1
522373 99522373 1001 86380 86390 1
522482 99522482 1001 86380 86390 1
523061 99523061 1001 86380 86390 1
522913 99522913 1001 86380 86390 1
522790 99522790 1001 86380 86390 1
522846 99522846 1001 86380 86390 1
522645 99522645 1001 86380 86390 1
522555 99522555 1001 86380 86390 1
522686 99522686 1001 86380 86390 1
522665 99522665 1001 86380 86390 1
523135 99523135 1001 86380 86390 1
523884 99523884 1001 86380 86390 1
523918 99523918 1001 86380 86390 1
523848 99523848 1001 86380 86390 1
523838 99523838 1001 86380 86390 1
523705 99523705 1001 86380 86390 1
524127 99524127 1001 86380 86390 1
523999 99523999 1001 86380 86390 1
524091 99524091 1001 86380 86390 1
524106 99524106 1001 86380 86390 1
524147 99524147 1001 86380 86390 1
524109 99524109 1001 86380 86390 1
523966 99523966 1001 86380 86390 1
524683 99524683 1001 86380 86390 1
524582 99524582 1001 86380 86390 1
524724 99524724 1001 86380 86390 1
524634 99524634 1001 86380 86390 1
524596 99524596 1001 86380 86390 1
524572 99524572 1001 86380 86390 1
524532 99524532 1001 86380 86390 1
524404 99524404 1001 86380 86390 1
524271 99524271 1001 86380 86390 1
524154 99524154 1001 86380 86390 1
524330 99524330 1001 86380 86390 1
524150 99524150 1001 86380 86390 1
524965 99524965 1001 86380 86390 1
524945 99524945 1001 86380 86390 1
524804 99524804 1001 86380 86390 1
524946 99524946 1001 86380 86390 1
525455 99525455 1001 86380 86390 1
525457 99525457 1001 86380 86390 1
525531 99525531 1001 86380 86390 1
525290 99525290 1001 86380 86390 1
525346 99525346 1001 86380 86390 1
525245 99525245 1001 86380 86390 1
525070 99525070 1001 86380 86390 1
525130 99525130 1001 86380 86390 1
525599 99525599 1001 86380 86390 1
525794 99525794 1001 86380 86390 1
525756 99525756 1001 86380 86390 1
525616 99525616 1001 86380 86390 1
526387 99526387 1001 86380 86390 1
526350 99526350 1001 86380 86390 1
526263 99526263 1001 86380 86390 1
526264 99526264 1001 86380 86390 1
526133 99526133 1001 86380 86390 1
526549 99526549 1001 86380 86390 1
526575 99526575 1001 86380 86390 1
526436 99526436 1001 86380 86390 1
526509 99526509 1001 86380 86390 1
526535 99526535 1001 86380 86390 1
527162 99527162 1001 86380 86390 1
527072 99527072 1001 86380 86390 1
527090 99527090 1001 86380 86390 1
527129 99527129 1001 86380 86390 1
527182 99527182 1001 86380 86390 1
526888 99526888 1001 86380 86390 1
526940 99526940 1001 86380 86390 1
527005 99527005 1001 86380 86390 1
526915 99526915 1001 86380 86390 1
526928 99526928 1001 86380 86390 1
526943 99526943 1001 86380 86390 1
526931 99526931 1001 86380 86390 1
527016 99527016 1001 86380 86390 1
526668 99526668 1001 86380 86390 1
526695 99526695 1001 86380 86390 1
526672 99526672 1001 86380 86390 1
526673 99526673 1001 86380 86390 1
526647 99526647 1001 86380 86390 1
526769 99526769 1001 86380 86390 1
527353 99527353 1001 86380 86390 1
527357 99527357 1001 86380 86390 1
528075 99528075 1001 86380 86390 1
528005 99528005 1001 86380 86390 1
527993 99527993 1001 86380 86390 1
527955 99527955 1001 86380 86390 1
527994 99527994 1001 86380 86390 1
527906 99527906 1001 86380 86390 1
527703 99527703 1001 86380 86390 1
527498 99527498 1001 86380 86390 1
528201 99528201 1001 86380 86390 1
528245 99528245 1001 86380 86390 1
528117 99528117 1001 86380 86390 1
528106 99528106 1001 86380 86390 1
528788 99528788 1001 86380 86390 1
528830 99528830 1001 86380 86390 1
528880 99528880 1001 86380 86390 1
528793 99528793 1001 86380 86390 1
528704 99528704 1001 86380 86390 1
528591 99528591 1001 86380 86390 1
528446 99528446 1001 86380 86390 1
528472 99528472 1001 86380 86390 1
528356 99528356 1001 86380 86390 1
528331 99528331 1001 86380 86390 1
528292 99528292 1001 86380 86390 1
529021 99529021 1001 86380 86390 1
529023 99529023 1001 86380 86390 1
529663 99529663 1001 86380 86390 1
529664 99529664 1001 86380 86390 1
529690 99529690 1001 86380 86390 1
529634 99529634 1001 86380 86390 1
529648 99529648 1001 86380 86390 1
529721 99529721 1001 86380 86390 1
529433 99529433 1001 86380 86390 1
529481 99529481 1001 86380 86390 1
529174 99529174 1001 86380 86390 1
529122 99529122 1001 86380 86390 1
529155 99529155 1001 86380 86390 1
529910 99529910 1001 86380 86390 1
529744 99529744 1001 86380 86390 1
529784 99529784 1001 86380 86390 1
529837 99529837 1001 86380 86390 1
529915 99529915 1001 86380 86390 1
530463 99530463 1001 86380 86390 1
530529 99530529 1001 86380 86390 1
530536 99530536 1001 86380 86390 1
530179 99530179 1001 86380 86390 1
530169 99530169 1001 86380 86390 1
530146 99530146 1001 86380 86390 1
530227 99530227 1001 86380 86390 1
530333 99530333 1001 86380 86390 1
530090 99530090 1001 86380 86390 1
530052 99530052 1001 86380 86390 1
530020 99530020 1001 86380 86390 1
530637 99530637 1001 86380 86390 1
530677 99530677 1001 86380 86390 1
531266 99531266 1001 86380 86390 1
531332 99531332 1001 86380 86390 1
530994 99530994 1001 86380 86390 1
530973 99530973 1001 86380 86390 1
531129 99531129 1001 86380 86390 1
530882 99530882 1001 86380 86390 1
530934 99530934 1001 86380 86390 1
531428 99531428 1001 86380 86390 1
531517 99531517 1001 86380 86390 1
532132 99532132 1001 86380 86390 1
532082 99532082 1001 86380 86390 1
532019 99532019 1001 86380 86390 1
532153 99532153 1001 86380 86390 1
531896 99531896 1001 86380 86390 1
531929 99531929 1001 86380 86390 1
531878 99531878 1001 86380 86390 1
531594 99531594 1001 86380 86390 1
531699 99531699 1001 86380 86390 1
532336 99532336 1001 86380 86390 1
532304 99532304 1001 86380 86390 1
532253 99532253 1001 86380 86390 1
532880 99532880 1001 86380 86390 1
532698 99532698 1001 86380 86390 1
532662 99532662 1001 86380 86390 1
532781 99532781 1001 86380 86390 1
532760 99532760 1001 86380 86390 1
532529 99532529 1001 86380 86390 1
532425 99532425 1001 86380 86390 1
532607 99532607 1001 86380 86390 1
532561 99532561 1001 86380 86390 1
533111 99533111 1001 86380 86390 1
533202 99533202 1001 86380 86390 1
533048 99533048 1001 86380 86390 1
533062 99533062 1001 86380 86390 1
533179 99533179 1001 86380 86390 1
533063 99533063 1001 86380 86390 1
533692 99533692 1001 86380 86390 1
533656 99533656 1001 86380 86390 1
533788 99533788 1001 86380 86390 1
533674 99533674 1001 86380 86390 1
533639 99533639 1001 86380 86390 1
533584 99533584 1001 86380 86390 1
533508 99533508 1001 86380 86390 1
533253 99533253 1001 86380 86390 1
533331 99533331 1001 86380 86390 1
533413 99533413 1001 86380 86390 1
533324 99533324 1001 86380 86390 1
533986 99533986 1001 86380 86390 1
534025 99534025 1001 86380 86390 1
534040 99534040 1001 86380 86390 1
533901 99533901 1001 86380 86390 1
534045 99534045 1001 86380 86390 1
534495 99534495 1001 86380 86390 1
534662 99534662 1001 86380 86390 1
534284 99534284 1001 86380 86390 1
534356 99534356 1001 86380 86390 1
534305 99534305 1001 86380 86390 1
534280 99534280 1001 86380 86390 1
534234 99534234 1001 86380 86390 1
534792 99534792 1001 86380 86390 1
534783 99534783 1001 86380 86390 1
535394 99535394 1001 86380 86390 1
535433 99535433 1001 86380 86390 1
535437 99535437 1001 86380 86390 1
535454 99535454 1001 86380 86390 1
535217 99535217 1001 86380 86390 1
535166 99535166 1001 86380 86390 1
535156 99535156 1001 86380 86390 1
535120 99535120 1001 86380 86390 1
535034 99535034 1001 86380 86390 1
535077 99535077 1001 86380 86390 1
534925 99534925 1001 86380 86390 1
534899 99534899 1001 86380 86390 1
535597 99535597 1001 86380 86390 1
535703 99535703 1001 86380 86390 1
535549 99535549 1001 86380 86390 1
535606 99535606 1001 86380 86390 1
536280 99536280 1001 86380 86390 1
536020 99536020 1001 86380 86390 1
535972 99535972 1001 86380 86390 1
535833 99535833 1001 86380 86390 1
535859 99535859 1001 86380 86390 1
535745 99535745 1001 86380 86390 1
535720 99535720 1001 86380 86390 1
535854 99535854 1001 86380 86390 1
536501 99536501 1001 86380 86390 1
536444 99536444 1001 86380 86390 1
536461 99536461 1001 86380 86390 1
537024 99537024 1001 86380 86390 1
536986 99536986 1001 86380 86390 1
537142 99537142 1001 86380 86390 1
536991 99536991 1001 86380 86390 1
537095 99537095 1001 86380 86390 1
537121 99537121 1001 86380 86390 1
537096 99537096 1001 86380 86390 1
536887 99536887 1001 86380 86390 1
536824 99536824 1001 86380 86390 1
536773 99536773 1001 86380 86390 1
536725 99536725 1001 86380 86390 1
536661 99536661 1001 86380 86390 1
536713 99536713 1001 86380 86390 1
536651 99536651 1001 86380 86390 1
536704 99536704 1001 86380 86390 1
536602 99536602 1001 86380 86390 1
537968 99537968 1001 86380 86390 1
537931 99537931 1001 86380 86390 1
537906 99537906 1001 86380 86390 1
537975 99537975 1001 86380 86390 1
537868 99537868 1001 86380 86390 1
537606 99537606 1001 86380 86390 1
537433 99537433 1001 86380 86390 1
537472 99537472 1001 86380 86390 1
537482 99537482 1001 86380 86390 1
538038 99538038 1001 86380 86390 1
538016 99538016 1001 86380 86390 1
538185 99538185 1001 86380 86390 1
538783 99538783 1001 86380 86390 1
538632 99538632 1001 86380 86390 1
538583 99538583 1001 86380 86390 1
538485 99538485 1001 86380 86390 1
538552 99538552 1001 86380 86390 1
538336 99538336 1001 86380 86390 1
538984 99538984 1001 86380 86390 1
538959 99538959 1001 86380 86390 1
538858 99538858 1001 86380 86390 1
538871 99538871 1001 86380 86390 1
539530 99539530 1001 86380 86390 1
539507 99539507 1001 86380 86390 1
539560 99539560 1001 86380 86390 1
539509 99539509 1001 86380 86390 1
539563 99539563 1001 86380 86390 1
539312 99539312 1001 86380 86390 1
539112 99539112 1001 86380 86390 1
539215 99539215 1001 86380 86390 1
539155 99539155 1001 86380 86390 1
539221 99539221 1001 86380 86390 1
539789 99539789 1001 86380 86390 1
539726 99539726 1001 86380 86390 1
540319 99540319 1001 86380 86390 1
540373 99540373 1001 86380 86390 1
540173 99540173 1001 86380 86390 1
540225 99540225 1001 86380 86390 1
540060 99540060 1001 86380 86390 1
540088 99540088 1001 86380 86390 1
540063 99540063 1001 86380 86390 1
540168 99540168 1001 86380 86390 1
540130 99540130 1001 86380 86390 1
539947 99539947 1001 86380 86390 1
540013 99540013 1001 86380 86390 1
540554 99540554 1001 86380 86390 1
540606 99540606 1001 86380 86390 1
540488 99540488 1001 86380 86390 1
541217 99541217 1001 86380 86390 1
541247 99541247 1001 86380 86390 1
541198 99541198 1001 86380 86390 1
541176 99541176 1001 86380 86390 1
541035 99541035 1001 86380 86390 1
540924 99540924 1001 86380 86390 1
541397 99541397 1001 86380 86390 1
542018 99542018 1001 86380 86390 1
542011 99542011 1001 86380 86390 1
541753 99541753 1001 86380 86390 1
541756 99541756 1001 86380 86390 1
541527 99541527 1001 86380 86390 1
541514 99541514 1001 86380 86390 1
541560 99541560 1001 86380 86390 1
541677 99541677 1001 86380 86390 1
541536 99541536 1001 86380 86390 1
542194 99542194 1001 86380 86390 1
542221 99542221 1001 86380 86390 1
542303 99542303 1001 86380 86390 1
542282 99542282 1001 86380 86390 1
542179 99542179 1001 86380 86390 1
542868 99542868 1001 86380 86390 1
542792 99542792 1001 86380 86390 1
542607 99542607 1001 86380 86390 1
542360 99542360 1001 86380 86390 1
542994 99542994 1001 86380 86390 1
543137 99543137 1001 86380 86390 1
543048 99543048 1001 86380 86390 1
542946 99542946 1001 86380 86390 1
542974 99542974 1001 86380 86390 1
543646 99543646 1001 86380 86390 1
543640 99543640 1001 86380 86390 1
543654 99543654 1001 86380 86390 1
543437 99543437 1001 86380 86390 1
543469 99543469 1001 86380 86390 1
543457 99543457 1001 86380 86390 1
543511 99543511 1001 86380 86390 1
543344 99543344 1001 86380 86390 1
543177 99543177 1001 86380 86390 1
543298 99543298 1001 86380 86390 1
543249 99543249 1001 86380 86390 1
543264 99543264 1001 86380 86390 1
543901 99543901 1001 86380 86390 1
543819 99543819 1001 86380 86390 1
544465 99544465 1001 86380 86390 1
544372 99544372 1001 86380 86390 1
544272 99544272 1001 86380 86390 1
543991 99543991 1001 86380 86390 1
543993 99543993 1001 86380 86390 1
544166 99544166 1001 86380 86390 1
544102 99544102 1001 86380 86390 1
544664 99544664 1001 86380 86390 1
544742 99544742 1001 86380 86390 1
500379 693 1002 70270 71389 1
511421 471 1001 50211 50511 1
522543 1028 1001 55537 55837 1
536663 521 1001 68736 69036 1
400012 99400012 1001 86380 86390 1
400215 99400215 1001 86380 86390 1
400178 99400178 1001 86380 86390 1
400181 99400181 1001 86380 86390 1
400928 99400928 1001 86380 86390 1
400941 99400941 1001 86380 86390 1
401377 99401377 1001 86380 86390 1
401513 99401513 1001 86380 86390 1
401773 99401773 1001 86380 86390 1
401966 99401966 1001 86380 86390 1
402030 99402030 1001 86380 86390 1
402255 99402255 1001 86380 86390 1
402358 99402358 1001 86380 86390 1
402319 99402319 1001 86380 86390 1
402538 99402538 1001 86380 86390 1
402505 99402505 1001 86380 86390 1
402666 99402666 1001 86380 86390 1
402707 99402707 1001 86380 86390 1
402708 99402708 1001 86380 86390 1
403004 99403004 1001 86380 86390 1
403400 99403400 1001 86380 86390 1
403441 99403441 1001 86380 86390 1
403367 99403367 1001 86380 86390 1
403726 99403726 1001 86380 86390 1
403658 99403658 1001 86380 86390 1
403689 99403689 1001 86380 86390 1
404303 99404303 1001 86380 86390 1
404413 99404413 1001 86380 86390 1
404475 99404475 1001 86380 86390 1
404516 99404516 1001 86380 86390 1
404668 99404668 1001 86380 86390 1
404757 99404757 1001 86380 86390 1
404843 99404843 1001 86380 86390 1
405644 99405644 1001 86380 86390 1
405625 99405625 1001 86380 86390 1
405637 99405637 1001 86380 86390 1
405846 99405846 1001 86380 86390 1
405987 99405987 1001 86380 86390 1
406226 99406226 1001 86380 86390 1
406209 99406209 1001 86380 86390 1
406263 99406263 1001 86380 86390 1
406391 99406391 1001 86380 86390 1
406539 99406539 1001 86380 86390 1
407000 99407000 1001 86380 86390 1
407123 99407123 1001 86380 86390 1
407079 99407079 1001 86380 86390 1
407329 99407329 1001 86380 86390 1
407319 99407319 1001 86380 86390 1
407417 99407417 1001 86380 86390 1
407512 99407512 1001 86380 86390 1
407828 99407828 1001 86380 86390 1
408146 99408146 1001 86380 86390 1
408283 99408283 1001 86380 86390 1
408312 99408312 1001 86380 86390 1
408333 99408333 1001 86380 86390 1
408496 99408496 1001 86380 86390 1
408501 99408501 1001 86380 86390 1
408409 99408409 1001 86380 86390 1
408627 99408627 1001 86380 86390 1
408529 99408529 1001 86380 86390 1
408678 99408678 1001 86380 86390 1
408768 99408768 1001 86380 86390 1
408921 99408921 1001 86380 86390 1
409064 99409064 1001 86380 86390 1
409116 99409116 1001 86380 86390 1
409207 99409207 1001 86380 86390 1
409599 99409599 1001 86380 86390 1
409697 99409697 1001 86380 86390 1
409718 99409718 1001 86380 86390 1
409929 99409929 1001 86380 86390 1
409958 99409958 1001 86380 86390 1
410015 99410015 1001 86380 86390 1
410488 99410488 1001 86380 86390 1
410445 99410445 1001 86380 86390 1
410537 99410537 1001 86380 86390 1
410519 99410519 1001 86380 86390 1
410702 99410702 1001 86380 86390 1
410732 99410732 1001 86380 86390 1
410795 99410795 1001 86380 86390 1
410937 99410937 1001 86380 86390 1
410997 99410997 1001 86380 86390 1
411193 99411193 1001 86380 86390 1
411456 99411456 1001 86380 86390 1
411484 99411484 1001 86380 86390 1
411474 99411474 1001 86380 86390 1
411939 99411939 1001 86380 86390 1
411975 99411975 1001 86380 86390 1
412055 99412055 1001 86380 86390 1
412241 99412241 1001 86380 86390 1
412450 99412450 1001 86380 86390 1
413604 99413604 1001 86380 86390 1
413502 99413502 1001 86380 86390 1
413485 99413485 1001 86380 86390 1
413557 99413557 1001 86380 86390 1
413183 99413183 1001 86380 86390 1
413059 99413059 1001 86380 86390 1
412909 99412909 1001 86380 86390 1
412943 99412943 1001 86380 86390 1
412967 99412967 1001 86380 86390 1
412946 99412946 1001 86380 86390 1
413079 99413079 1001 86380 86390 1
412950 99412950 1001 86380 86390 1
413154 99413154 1001 86380 86390 1
412528 99412528 1001 86380 86390 1
412871 99412871 1001 86380 86390 1
412836 99412836 1001 86380 86390 1
412661 99412661 1001 86380 86390 1
414036 99414036 1001 86380 86390 1
413845 99413845 1001 86380 86390 1
413815 99413815 1001 86380 86390 1
415055 99415055 1001 86380 86390 1
415085 99415085 1001 86380 86390 1
415159 99415159 1001 86380 86390 1
415184 99415184 1001 86380 86390 1
414703 99414703 1001 86380 86390 1
414531 99414531 1001 86380 86390 1
414590 99414590 1001 86380 86390 1
414640 99414640 1001 86380 86390 1
414622 99414622 1001 86380 86390 1
414545 99414545 1001 86380 86390 1
414523 99414523 1001 86380 86390 1
414177 99414177 1001 86380 86390 1
415620 99415620 1001 86380 86390 1
415336 99415336 1001 86380 86390 1
415603 99415603 1001 86380 86390 1
415559 99415559 1001 86380 86390 1
416936 99416936 1001 86380 86390 1
416678 99416678 1001 86380 86390 1
416874 99416874 1001 86380 86390 1
416689 99416689 1001 86380 86390 1
416189 99416189 1001 86380 86390 1
416350 99416350 1001 86380 86390 1
416408 99416408 1001 86380 86390 1
416341 99416341 1001 86380 86390 1
416250 99416250 1001 86380 86390 1
416108 99416108 1001 86380 86390 1
415943 99415943 1001 86380 86390 1
417173 99417173 1001 86380 86390 1
417080 99417080 1001 86380 86390 1
417153 99417153 1001 86380 86390 1
417499 99417499 1001 86380 86390 1
418574 99418574 1001 86380 86390 1
418302 99418302 1001 86380 86390 1
418303 99418303 1001 86380 86390 1
418103 99418103 1001 86380 86390 1
418091 99418091 1001 86380 86390 1
418054 99418054 1001 86380 86390 1
417716 99417716 1001 86380 86390 1
417901 99417901 1001 86380 86390 1
417727 99417727 1001 86380 86390 1
417646 99417646 1001 86380 86390 1
417730 99417730 1001 86380 86390 1
418873 99418873 1001 86380 86390 1
418938 99418938 1001 86380 86390 1
418939 99418939 1001 86380 86390 1
419147 99419147 1001 86380 86390 1
418992 99418992 1001 86380 86390 1
419121 99419121 1001 86380 86390 1
418975 99418975 1001 86380 86390 1
420215 99420215 1001 86380 86390 1
420106 99420106 1001 86380 86390 1
419919 99419919 1001 86380 86390 1
419794 99419794 1001 86380 86390 1
419450 99419450 1001 86380 86390 1
419409 99419409 1001 86380 86390 1
419501 99419501 1001 86380 86390 1
419401 99419401 1001 86380 86390 1
420542 99420542 1001 86380 86390 1
420780 99420780 1001 86380 86390 1
421941 99421941 1001 86380 86390 1
421926 99421926 1001 86380 86390 1
421872 99421872 1001 86380 86390 1
421453 99421453 1001 86380 86390 1
421273 99421273 1001 86380 86390 1
421511 99421511 1001 86380 86390 1
421099 99421099 1001 86380 86390 1
420867 99420867 1001 86380 86390 1
421111 99421111 1001 86380 86390 1
422344 99422344 1001 86380 86390 1
422394 99422394 1001 86380 86390 1
422427 99422427 1001 86380 86390 1
422303 99422303 1001 86380 86390 1
423459 99423459 1001 86380 86390 1
423660 99423660 1001 86380 86390 1
423564 99423564 1001 86380 86390 1
423113 99423113 1001 86380 86390 1
422948 99422948 1001 86380 86390 1
422976 99422976 1001 86380 86390 1
422679 99422679 1001 86380 86390 1
422778 99422778 1001 86380 86390 1
422610 99422610 1001 86380 86390 1
422930 99422930 1001 86380 86390 1
423938 99423938 1001 86380 86390 1
423828 99423828 1001 86380 86390 1
425171 99425171 1001 86380 86390 1
425336 99425336 1001 86380 86390 1
425340 99425340 1001 86380 86390 1
424783 99424783 1001 86380 86390 1
424623 99424623 1001 86380 86390 1
424456 99424456 1001 86380 86390 1
424427 99424427 1001 86380 86390 1
424256 99424256 1001 86380 86390 1
424177 99424177 1001 86380 86390 1
425448 99425448 1001 86380 86390 1
425540 99425540 1001 86380 86390 1
425456 99425456 1001 86380 86390 1
425823 99425823 1001 86380 86390 1
425579 99425579 1001 86380 86390 1
426923 99426923 1001 86380 86390 1
426719 99426719 1001 86380 86390 1
426848 99426848 1001 86380 86390 1
426861 99426861 1001 86380 86390 1
426941 99426941 1001 86380 86390 1
426862 99426862 1001 86380 86390 1
426662 99426662 1001 86380 86390 1
426276 99426276 1001 86380 86390 1
426438 99426438 1001 86380 86390 1
426247 99426247 1001 86380 86390 1
426181 99426181 1001 86380 86390 1
426239 99426239 1001 86380 86390 1
427145 99427145 1001 86380 86390 1
427119 99427119 1001 86380 86390 1
427303 99427303 1001 86380 86390 1
427358 99427358 1001 86380 86390 1
428702 99428702 1001 86380 86390 1
428656 99428656 1001 86380 86390 1
428033 99428033 1001 86380 86390 1
428143 99428143 1001 86380 86390 1
427993 99427993 1001 86380 86390 1
427850 99427850 1001 86380 86390 1
427605 99427605 1001 86380 86390 1
427833 99427833 1001 86380 86390 1
427587 99427587 1001 86380 86390 1
427570 99427570 1001 86380 86390 1
427645 99427645 1001 86380 86390 1
427919 99427919 1001 86380 86390 1
428918 99428918 1001 86380 86390 1
429142 99429142 1001 86380 86390 1
428958 99428958 1001 86380 86390 1
429989 99429989 1001 86380 86390 1
430253 99430253 1001 86380 86390 1
429632 99429632 1001 86380 86390 1
429622 99429622 1001 86380 86390 1
429681 99429681 1001 86380 86390 1
429608 99429608 1001 86380 86390 1
429293 99429293 1001 86380 86390 1
429346 99429346 1001 86380 86390 1
429349 99429349 1001 86380 86390 1
429218 99429218 1001 86380 86390 1
430609 99430609 1001 86380 86390 1
430512 99430512 1001 86380 86390 1
430625 99430625 1001 86380 86390 1
431883 99431883 1001 86380 86390 1
431702 99431702 1001 86380 86390 1
431024 99431024 1001 86380 86390 1
430850 99430850 1001 86380 86390 1
431077 99431077 1001 86380 86390 1
431141 99431141 1001 86380 86390 1
432396 99432396 1001 86380 86390 1
432374 99432374 1001 86380 86390 1
432083 99432083 1001 86380 86390 1
432356 99432356 1001 86380 86390 1
432264 99432264 1001 86380 86390 1
432394 99432394 1001 86380 86390 1
433691 99433691 1001 86380 86390 1
433600 99433600 1001 86380 86390 1
433055 99433055 1001 86380 86390 1
433167 99433167 1001 86380 86390 1
433057 99433057 1001 86380 86390 1
433207 99433207 1001 86380 86390 1
432759 99432759 1001 86380 86390 1
432715 99432715 1001 86380 86390 1
434021 99434021 1001 86380 86390 1
433318 99433318 1001 86380 86390 1
433826 99433826 1001 86380 86390 1
434109 99434109 1001 86380 86390 1
435337 99435337 1001 86380 86390 1
435039 99435039 1001 86380 86390 1
435205 99435205 1001 86380 86390 1
434769 99434769 1001 86380 86390 1
434833 99434833 1001 86380 86390 1
434809 99434809 1001 86380 86390 1
434509 99434509 1001 86380 86390 1
434352 99434352 1001 86380 86390 1
434354 99434354 1001 86380 86390 1
434193 99434193 1001 86380 86390 1
434313 99434313 1001 86380 86390 1
435644 99435644 1001 86380 86390 1
435765 99435765 1001 86380 86390 1
435795 99435795 1001 86380 86390 1
435868 99435868 1001 86380 86390 1
435476 99435476 1001 86380 86390 1
437078 99437078 1001 86380 86390 1
436759 99436759 1001 86380 86390 1
436682 99436682 1001 86380 86390 1
436630 99436630 1001 86380 86390 1
436731 99436731 1001 86380 86390 1
436428 99436428 1001 86380 86390 1
436721 99436721 1001 86380 86390 1
436746 99436746 1001 86380 86390 1
300049 99300049 1001 86380 86390 1
300000 99300000 1001 86380 86390 1
300626 99300626 1001 86380 86390 1
300560 99300560 1001 86380 86390 1
300270 99300270 1001 86380 86390 1
300260 99300260 1001 86380 86390 1
300736 99300736 1001 86380 86390 1
301422 99301422 1001 86380 86390 1
301181 99301181 1001 86380 86390 1
301184 99301184 1001 86380 86390 1
301212 99301212 1001 86380 86390 1
301189 99301189 1001 86380 86390 1
301102 99301102 1001 86380 86390 1
301750 99301750 1001 86380 86390 1
301635 99301635 1001 86380 86390 1
301648 99301648 1001 86380 86390 1
302346 99302346 1001 86380 86390 1
302215 99302215 1001 86380 86390 1
302375 99302375 1001 86380 86390 1
302110 99302110 1001 86380 86390 1
302098 99302098 1001 86380 86390 1
302091 99302091 1001 86380 86390 1
302080 99302080 1001 86380 86390 1
301769 99301769 1001 86380 86390 1
302468 99302468 1001 86380 86390 1
302472 99302472 1001 86380 86390 1
302578 99302578 1001 86380 86390 1
303007 99303007 1001 86380 86390 1
303038 99303038 1001 86380 86390 1
302611 99302611 1001 86380 86390 1
302718 99302718 1001 86380 86390 1
302644 99302644 1001 86380 86390 1
302646 99302646 1001 86380 86390 1
303347 99303347 1001 86380 86390 1
303272 99303272 1001 86380 86390 1
303831 99303831 1001 86380 86390 1
303921 99303921 1001 86380 86390 1
303923 99303923 1001 86380 86390 1
303794 99303794 1001 86380 86390 1
303570 99303570 1001 86380 86390 1
303615 99303615 1001 86380 86390 1
303525 99303525 1001 86380 86390 1
304074 99304074 1001 86380 86390 1
304180 99304180 1001 86380 86390 1
304219 99304219 1001 86380 86390 1
304235 99304235 1001 86380 86390 1
304132 99304132 1001 86380 86390 1
304796 99304796 1001 86380 86390 1
304669 99304669 1001 86380 86390 1
304682 99304682 1001 86380 86390 1
304760 99304760 1001 86380 86390 1
304853 99304853 1001 86380 86390 1
304630 99304630 1001 86380 86390 1
304268 99304268 1001 86380 86390 1
304437 99304437 1001 86380 86390 1
304258 99304258 1001 86380 86390 1
304401 99304401 1001 86380 86390 1
304338 99304338 1001 86380 86390 1
304928 99304928 1001 86380 86390 1
304929 99304929 1001 86380 86390 1
304881 99304881 1001 86380 86390 1
305573 99305573 1001 86380 86390 1
305561 99305561 1001 86380 86390 1
305343 99305343 1001 86380 86390 1
305333 99305333 1001 86380 86390 1
305081 99305081 1001 86380 86390 1
305173 99305173 1001 86380 86390 1
305161 99305161 1001 86380 86390 1
500014 99500014 1001 86380 86390 1
500143 99500143 1001 86380 86390 1
500003 99500003 1001 86380 86390 1
500057 99500057 1001 86380 86390 1
500176 99500176 1001 86380 86390 1
500648 99500648 1001 86380 86390 1
500623 99500623 1001 86380 86390 1
500782 99500782 1001 86380 86390 1
500650 99500650 1001 86380 86390 1
500678 99500678 1001 86380 86390 1
500805 99500805 1001 86380 86390 1
500461 99500461 1001 86380 86390 1
500529 99500529 1001 86380 86390 1
500581 99500581 1001 86380 86390 1
500244 99500244 1001 86380 86390 1
500336 99500336 1001 86380 86390 1
500388 99500388 1001 86380 86390 1
500223 99500223 1001 86380 86390 1
500897 99500897 1001 86380 86390 1
501440 99501440 1001 86380 86390 1
501598 99501598 1001 86380 86390 1
501331 99501331 1001 86380 86390 1
501397 99501397 1001 86380 86390 1
501403 99501403 1001 86380 86390 1
501326 99501326 1001 86380 86390 1
501162 99501162 1001 86380 86390 1
501203 99501203 1001 86380 86390 1
501090 99501090 1001 86380 86390 1
501183 99501183 1001 86380 86390 1
501703 99501703 1001 86380 86390 1
501743 99501743 1001 86380 86390 1
502280 99502280 1001 86380 86390 1
502422 99502422 1001 86380 86390 1
502333 99502333 1001 86380 86390 1
502083 99502083 1001 86380 86390 1
502142 99502142 1001 86380 86390 1
501884 99501884 1001 86380 86390 1
501910 99501910 1001 86380 86390 1
501941 99501941 1001 86380 86390 1
502593 99502593 1001 86380 86390 1
502595 99502595 1001 86380 86390 1
502590 99502590 1001 86380 86390 1
502487 99502487 1001 86380 86390 1
503153 99503153 1001 86380 86390 1
503121 99503121 1001 86380 86390 1
502932 99502932 1001 86380 86390 1
502961 99502961 1001 86380 86390 1
502990 99502990 1001 86380 86390 1
502831 99502831 1001 86380 86390 1
502783 99502783 1001 86380 86390 1
502797 99502797 1001 86380 86390 1
503366 99503366 1001 86380 86390 1
503451 99503451 1001 86380 86390 1
503401 99503401 1001 86380 86390 1
503350 99503350 1001 86380 86390 1
504054 99504054 1001 86380 86390 1
503919 99503919 1001 86380 86390 1
503985 99503985 1001 86380 86390 1
504107 99504107 1001 86380 86390 1
503922 99503922 1001 86380 86390 1
504053 99504053 1001 86380 86390 1
503633 99503633 1001 86380 86390 1
503595 99503595 1001 86380 86390 1
504278 99504278 1001 86380 86390 1
504152 99504152 1001 86380 86390 1
504256 99504256 1001 86380 86390 1
504867 99504867 1001 86380 86390 1
504842 99504842 1001 86380 86390 1
504843 99504843 1001 86380 86390 1
504819 99504819 1001 86380 86390 1
504814 99504814 1001 86380 86390 1
504621 99504621 1001 86380 86390 1
504699 99504699 1001 86380 86390 1
504675 99504675 1001 86380 86390 1
504600 99504600 1001 86380 86390 1
504562 99504562 1001 86380 86390 1
504550 99504550 1001 86380 86390 1
504324 99504324 1001 86380 86390 1
504497 99504497 1001 86380 86390 1
504511 99504511 1001 86380 86390 1
504434 99504434 1001 86380 86390 1
504447 99504447 1001 86380 86390 1
504997 99504997 1001 86380 86390 1
504975 99504975 1001 86380 86390 1
504949 99504949 1001 86380 86390 1
505738 99505738 1001 86380 86390 1
505621 99505621 1001 86380 86390 1
505597 99505597 1001 86380 86390 1
505677 99505677 1001 86380 86390 1
505384 99505384 1001 86380 86390 1
505152 99505152 1001 86380 86390 1
505166 99505166 1001 86380 86390 1
505183 99505183 1001 86380 86390 1
505857 99505857 1001 86380 86390 1
505819 99505819 1001 86380 86390 1
505866 99505866 1001 86380 86390 1
505919 99505919 1001 86380 86390 1
506548 99506548 1001 86380 86390 1
506438 99506438 1001 86380 86390 1
506377 99506377 1001 86380 86390 1
506365 99506365 1001 86380 86390 1
506212 99506212 1001 86380 86390 1
506348 99506348 1001 86380 86390 1
506258 99506258 1001 86380 86390 1
506147 99506147 1001 86380 86390 1
506021 99506021 1001 86380 86390 1
506060 99506060 1001 86380 86390 1
506038 99506038 1001 86380 86390 1
506745 99506745 1001 86380 86390 1
506603 99506603 1001 86380 86390 1
506682 99506682 1001 86380 86390 1
507245 99507245 1001 86380 86390 1
507339 99507339 1001 86380 86390 1
507129 99507129 1001 86380 86390 1
507021 99507021 1001 86380 86390 1
506896 99506896 1001 86380 86390 1
506901 99506901 1001 86380 86390 1
506902 99506902 1001 86380 86390 1
507448 99507448 1001 86380 86390 1
507502 99507502 1001 86380 86390 1
507504 99507504 1001 86380 86390 1
508060 99508060 1001 86380 86390 1
508151 99508151 1001 86380 86390 1
508204 99508204 1001 86380 86390 1
508090 99508090 1001 86380 86390 1
508194 99508194 1001 86380 86390 1
507958 99507958 1001 86380 86390 1
507984 99507984 1001 86380 86390 1
507644 99507644 1001 86380 86390 1
507713 99507713 1001 86380 86390 1
508311 99508311 1001 86380 86390 1
508390 99508390 1001 86380 86390 1
508417 99508417 1001 86380 86390 1
508251 99508251 1001 86380 86390 1
508270 99508270 1001 86380 86390 1
509075 99509075 1001 86380 86390 1
508981 99508981 1001 86380 86390 1
509033 99509033 1001 86380 86390 1
508697 99508697 1001 86380 86390 1
508865 99508865 1001 86380 86390 1
508635 99508635 1001 86380 86390 1
508610 99508610 1001 86380 86390 1
508562 99508562 1001 86380 86390 1
508578 99508578 1001 86380 86390 1
509176 99509176 1001 86380 86390 1
509242 99509242 1001 86380 86390 1
509152 99509152 1001 86380 86390 1
509632 99509632 1001 86380 86390 1
509673 99509673 1001 86380 86390 1
509504 99509504 1001 86380 86390 1
509345 99509345 1001 86380 86390 1
509441 99509441 1001 86380 86390 1
509444 99509444 1001 86380 86390 1
509393 99509393 1001 86380 86390 1
509472 99509472 1001 86380 86390 1
509901 99509901 1001 86380 86390 1
510100 99510100 1001 86380 86390 1
510063 99510063 1001 86380 86390 1
510572 99510572 1001 86380 86390 1
510586 99510586 1001 86380 86390 1
510548 99510548 1001 86380 86390 1
510640 99510640 1001 86380 86390 1
510698 99510698 1001 86380 86390 1
510594 99510594 1001 86380 86390 1
510398 99510398 1001 86380 86390 1
510376 99510376 1001 86380 86390 1
510135 99510135 1001 86380 86390 1
510161 99510161 1001 86380 86390 1
510240 99510240 1001 86380 86390 1
510141 99510141 1001 86380 86390 1
510790 99510790 1001 86380 86390 1
510794 99510794 1001 86380 86390 1
510833 99510833 1001 86380 86390 1
510822 99510822 1001 86380 86390 1
511551 99511551 1001 86380 86390 1
511371 99511371 1001 86380 86390 1
511178 99511178 1001 86380 86390 1
511192 99511192 1001 86380 86390 1
511314 99511314 1001 86380 86390 1
511148 99511148 1001 86380 86390 1
511229 99511229 1001 86380 86390 1
511165 99511165 1001 86380 86390 1
511072 99511072 1001 86380 86390 1
511659 99511659 1001 86380 86390 1
511701 99511701 1001 86380 86390 1
512252 99512252 1001 86380 86390 1
512265 99512265 1001 86380 86390 1
512266 99512266 1001 86380 86390 1
512005 99512005 1001 86380 86390 1
512034 99512034 1001 86380 86390 1
512022 99512022 1001 86380 86390 1
511878 99511878 1001 86380 86390 1
511867 99511867 1001 86380 86390 1
512484 99512484 1001 86380 86390 1
512408 99512408 1001 86380 86390 1
512462 99512462 1001 86380 86390 1
512503 99512503 1001 86380 86390 1
513194 99513194 1001 86380 86390 1
513047 99513047 1001 86380 86390 1
513112 99513112 1001 86380 86390 1
512849 99512849 1001 86380 86390 1
512727 99512727 1001 86380 86390 1
512744 99512744 1001 86380 86390 1
512772 99512772 1001 86380 86390 1
512659 99512659 1001 86380 86390 1
513253 99513253 1001 86380 86390 1
513266 99513266 1001 86380 86390 1
513346 99513346 1001 86380 86390 1
513373 99513373 1001 86380 86390 1
513207 99513207 1001 86380 86390 1
513838 99513838 1001 86380 86390 1
513917 99513917 1001 86380 86390 1
513840 99513840 1001 86380 86390 1
514027 99514027 1001 86380 86390 1
513685 99513685 1001 86380 86390 1
513741 99513741 1001 86380 86390 1
513706 99513706 1001 86380 86390 1
513490 99513490 1001 86380 86390 1
513412 99513412 1001 86380 86390 1
513510 99513510 1001 86380 86390 1
513474 99513474 1001 86380 86390 1
514095 99514095 1001 86380 86390 1
514071 99514071 1001 86380 86390 1
514162 99514162 1001 86380 86390 1
514112 99514112 1001 86380 86390 1
514724 99514724 1001 86380 86390 1
514524 99514524 1001 86380 86390 1
514649 99514649 1001 86380 86390 1
514495 99514495 1001 86380 86390 1
514344 99514344 1001 86380 86390 1
514307 99514307 1001 86380 86390 1
514284 99514284 1001 86380 86390 1
514932 99514932 1001 86380 86390 1
514883 99514883 1001 86380 86390 1
514955 99514955 1001 86380 86390 1
515615 99515615 1001 86380 86390 1
515500 99515500 1001 86380 86390 1
515426 99515426 1001 86380 86390 1
515329 99515329 1001 86380 86390 1
515407 99515407 1001 86380 86390 1
515357 99515357 1001 86380 86390 1
515157 99515157 1001 86380 86390 1
515093 99515093 1001 86380 86390 1
515107 99515107 1001 86380 86390 1
515254 99515254 1001 86380 86390 1
515126 99515126 1001 86380 86390 1
516471 99516471 1001 86380 86390 1
516464 99516464 1001 86380 86390 1
516375 99516375 1001 86380 86390 1
516467 99516467 1001 86380 86390 1
516416 99516416 1001 86380 86390 1
516507 99516507 1001 86380 86390 1
516316 99516316 1001 86380 86390 1
516148 99516148 1001 86380 86390 1
516295 99516295 1001 86380 86390 1
515995 99515995 1001 86380 86390 1
515908 99515908 1001 86380 86390 1
516584 99516584 1001 86380 86390 1
516559 99516559 1001 86380 86390 1
516649 99516649 1001 86380 86390 1
516658 99516658 1001 86380 86390 1
516672 99516672 1001 86380 86390 1
516647 99516647 1001 86380 86390 1
517271 99517271 1001 86380 86390 1
517240 99517240 1001 86380 86390 1
517319 99517319 1001 86380 86390 1
517270 99517270 1001 86380 86390 1
517142 99517142 1001 86380 86390 1
517154 99517154 1001 86380 86390 1
517245 99517245 1001 86380 86390 1
517331 99517331 1001 86380 86390 1
517026 99517026 1001 86380 86390 1
517002 99517002 1001 86380 86390 1
517070 99517070 1001 86380 86390 1
517109 99517109 1001 86380 86390 1
517086 99517086 1001 86380 86390 1
517024 99517024 1001 86380 86390 1
516947 99516947 1001 86380 86390 1
516821 99516821 1001 86380 86390 1
516881 99516881 1001 86380 86390 1
517360 99517360 1001 86380 86390 1
517516 99517516 1001 86380 86390 1
518125 99518125 1001 86380 86390 1
517998 99517998 1001 86380 86390 1
517896 99517896 1001 86380 86390 1
517821 99517821 1001 86380 86390 1
517849 99517849 1001 86380 86390 1
517914 99517914 1001 86380 86390 1
517771 99517771 1001 86380 86390 1
517916 99517916 1001 86380 86390 1
517621 99517621 1001 86380 86390 1
517714 99517714 1001 86380 86390 1
518318 99518318 1001 86380 86390 1
518884 99518884 1001 86380 86390 1
518702 99518702 1001 86380 86390 1
518462 99518462 1001 86380 86390 1
518490 99518490 1001 86380 86390 1
518400 99518400 1001 86380 86390 1
518493 99518493 1001 86380 86390 1
519077 99519077 1001 86380 86390 1
519130 99519130 1001 86380 86390 1
519785 99519785 1001 86380 86390 1
519791 99519791 1001 86380 86390 1
519801 99519801 1001 86380 86390 1
519733 99519733 1001 86380 86390 1
519439 99519439 1001 86380 86390 1
519270 99519270 1001 86380 86390 1
519389 99519389 1001 86380 86390 1
519302 99519302 1001 86380 86390 1
519904 99519904 1001 86380 86390 1
519866 99519866 1001 86380 86390 1
519919 99519919 1001 86380 86390 1
519988 99519988 1001 86380 86390 1
520459 99520459 1001 86380 86390 1
520634 99520634 1001 86380 86390 1
520260 99520260 1001 86380 86390 1
520364 99520364 1001 86380 86390 1
520226 99520226 1001 86380 86390 1
520134 99520134 1001 86380 86390 1
520680 99520680 1001 86380 86390 1
520643 99520643 1001 86380 86390 1
520662 99520662 1001 86380 86390 1
521338 99521338 1001 86380 86390 1
521319 99521319 1001 86380 86390 1
521454 99521454 1001 86380 86390 1
521161 99521161 1001 86380 86390 1
521214 99521214 1001 86380 86390 1
521229 99521229 1001 86380 86390 1
521207 99521207 1001 86380 86390 1
520961 99520961 1001 86380 86390 1
520860 99520860 1001 86380 86390 1
520980 99520980 1001 86380 86390 1
521045 99521045 1001 86380 86390 1
520983 99520983 1001 86380 86390 1
521660 99521660 1001 86380 86390 1
521597 99521597 1001 86380 86390 1
521664 99521664 1001 86380 86390 1
521665 99521665 1001 86380 86390 1
521473 99521473 1001 86380 86390 1
522215 99522215 1001 86380 86390 1
522232 99522232 1001 86380 86390 1
522246 99522246 1001 86380 86390 1
521881 99521881 1001 86380 86390 1
521999 99521999 1001 86380 86390 1
521897 99521897 1001 86380 86390 1
521898 99521898 1001 86380 86390 1
521939 99521939 1001 86380 86390 1
521711 99521711 1001 86380 86390 1
521861 99521861 1001 86380 86390 1
522406 99522406 1001 86380 86390 1
522359 99522359 1001 86380 86390 1
522324 99522324 1001 86380 86390 1
523016 99523016 1001 86380 86390 1
523087 99523087 1001 86380 86390 1
523075 99523075 1001 86380 86390 1
523107 99523107 1001 86380 86390 1
522950 99522950 1001 86380 86390 1
522718 99522718 1001 86380 86390 1
522818 99522818 1001 86380 86390 1
522524 99522524 1001 86380 86390 1
522693 99522693 1001 86380 86390 1
522669 99522669 1001 86380 86390 1
523943 99523943 1001 86380 86390 1
523864 99523864 1001 86380 86390 1
523938 99523938 1001 86380 86390 1
523706 99523706 1001 86380 86390 1
523619 99523619 1001 86380 86390 1
523620 99523620 1001 86380 86390 1
523737 99523737 1001 86380 86390 1
523468 99523468 1001 86380 86390 1
523432 99523432 1001 86380 86390 1
523330 99523330 1001 86380 86390 1
523487 99523487 1001 86380 86390 1
524097 99524097 1001 86380 86390 1
524114 99524114 1001 86380 86390 1
524077 99524077 1001 86380 86390 1
523953 99523953 1001 86380 86390 1
524602 99524602 1001 86380 86390 1
524656 99524656 1001 86380 86390 1
524759 99524759 1001 86380 86390 1
524448 99524448 1001 86380 86390 1
524552 99524552 1001 86380 86390 1
524462 99524462 1001 86380 86390 1
524427 99524427 1001 86380 86390 1
524180 99524180 1001 86380 86390 1
524160 99524160 1001 86380 86390 1
524837 99524837 1001 86380 86390 1
524853 99524853 1001 86380 86390 1
524948 99524948 1001 86380 86390 1
525460 99525460 1001 86380 86390 1
525448 99525448 1001 86380 86390 1
525577 99525577 1001 86380 86390 1
525475 99525475 1001 86380 86390 1
525413 99525413 1001 86380 86390 1
525504 99525504 1001 86380 86390 1
525591 99525591 1001 86380 86390 1
525466 99525466 1001 86380 86390 1
525356 99525356 1001 86380 86390 1
525347 99525347 1001 86380 86390 1
525348 99525348 1001 86380 86390 1
525001 99525001 1001 86380 86390 1
525040 99525040 1001 86380 86390 1
525095 99525095 1001 86380 86390 1
525018 99525018 1001 86380 86390 1
525140 99525140 1001 86380 86390 1
525754 99525754 1001 86380 86390 1
525656 99525656 1001 86380 86390 1
525617 99525617 1001 86380 86390 1
526423 99526423 1001 86380 86390 1
526395 99526395 1001 86380 86390 1
526301 99526301 1001 86380 86390 1
526408 99526408 1001 86380 86390 1
526414 99526414 1001 86380 86390 1
526266 99526266 1001 86380 86390 1
526077 99526077 1001 86380 86390 1
526150 99526150 1001 86380 86390 1
525854 99525854 1001 86380 86390 1
525816 99525816 1001 86380 86390 1
525959 99525959 1001 86380 86390 1
525833 99525833 1001 86380 86390 1
525848 99525848 1001 86380 86390 1
526466 99526466 1001 86380 86390 1
526586 99526586 1001 86380 86390 1
527213 99527213 1001 86380 86390 1
527220 99527220 1001 86380 86390 1
527101 99527101 1001 86380 86390 1
527119 99527119 1001 86380 86390 1
527007 99527007 1001 86380 86390 1
527035 99527035 1001 86380 86390 1
526841 99526841 1001 86380 86390 1
526733 99526733 1001 86380 86390 1
526659 99526659 1001 86380 86390 1
526724 99526724 1001 86380 86390 1
526639 99526639 1001 86380 86390 1
527419 99527419 1001 86380 86390 1
527321 99527321 1001 86380 86390 1
527880 99527880 1001 86380 86390 1
527830 99527830 1001 86380 86390 1
527715 99527715 1001 86380 86390 1
527789 99527789 1001 86380 86390 1
528196 99528196 1001 86380 86390 1
528107 99528107 1001 86380 86390 1
528172 99528172 1001 86380 86390 1
528198 99528198 1001 86380 86390 1
528147 99528147 1001 86380 86390 1
528097 99528097 1001 86380 86390 1
528888 99528888 1001 86380 86390 1
528846 99528846 1001 86380 86390 1
528599 99528599 1001 86380 86390 1
528508 99528508 1001 86380 86390 1
528497 99528497 1001 86380 86390 1
528386 99528386 1001 86380 86390 1
528310 99528310 1001 86380 86390 1
528420 99528420 1001 86380 86390 1
529094 99529094 1001 86380 86390 1
528971 99528971 1001 86380 86390 1
529063 99529063 1001 86380 86390 1
528973 99528973 1001 86380 86390 1
529534 99529534 1001 86380 86390 1
529710 99529710 1001 86380 86390 1
529499 99529499 1001 86380 86390 1
529384 99529384 1001 86380 86390 1
529339 99529339 1001 86380 86390 1
529158 99529158 1001 86380 86390 1
529226 99529226 1001 86380 86390 1
529109 99529109 1001 86380 86390 1
529149 99529149 1001 86380 86390 1
529189 99529189 1001 86380 86390 1
529207 99529207 1001 86380 86390 1
529843 99529843 1001 86380 86390 1
529771 99529771 1001 86380 86390 1
529775 99529775 1001 86380 86390 1
530550 99530550 1001 86380 86390 1
530390 99530390 1001 86380 86390 1
530385 99530385 1001 86380 86390 1
530205 99530205 1001 86380 86390 1
530289 99530289 1001 86380 86390 1
530341 99530341 1001 86380 86390 1
530039 99530039 1001 86380 86390 1
530061 99530061 1001 86380 86390 1
530571 99530571 1001 86380 86390 1
530689 99530689 1001 86380 86390 1
530703 99530703 1001 86380 86390 1
531281 99531281 1001 86380 86390 1
531273 99531273 1001 86380 86390 1
531327 99531327 1001 86380 86390 1
531044 99531044 1001 86380 86390 1
531088 99531088 1001 86380 86390 1
531090 99531090 1001 86380 86390 1
531116 99531116 1001 86380 86390 1
530974 99530974 1001 86380 86390 1
531042 99531042 1001 86380 86390 1
530904 99530904 1001 86380 86390 1
530815 99530815 1001 86380 86390 1
530763 99530763 1001 86380 86390 1
530894 99530894 1001 86380 86390 1
531523 99531523 1001 86380 86390 1
531421 99531421 1001 86380 86390 1
531395 99531395 1001 86380 86390 1
531413 99531413 1001 86380 86390 1
532120 99532120 1001 86380 86390 1
532136 99532136 1001 86380 86390 1
531922 99531922 1001 86380 86390 1
531823 99531823 1001 86380 86390 1
531995 99531995 1001 86380 86390 1
531881 99531881 1001 86380 86390 1
531947 99531947 1001 86380 86390 1
531769 99531769 1001 86380 86390 1
531719 99531719 1001 86380 86390 1
531657 99531657 1001 86380 86390 1
531777 99531777 1001 86380 86390 1
532280 99532280 1001 86380 86390 1
532243 99532243 1001 86380 86390 1
532348 99532348 1001 86380 86390 1
532942 99532942 1001 86380 86390 1
532853 99532853 1001 86380 86390 1
532919 99532919 1001 86380 86390 1
532871 99532871 1001 86380 86390 1
532860 99532860 1001 86380 86390 1
532886 99532886 1001 86380 86390 1
532925 99532925 1001 86380 86390 1
532887 99532887 1001 86380 86390 1
532801 99532801 1001 86380 86390 1
532754 99532754 1001 86380 86390 1
532759 99532759 1001 86380 86390 1
532521 99532521 1001 86380 86390 1
532421 99532421 1001 86380 86390 1
533069 99533069 1001 86380 86390 1
532619 99532619 1001 86380 86390 1
533141 99533141 1001 86380 86390 1
533050 99533050 1001 86380 86390 1
533090 99533090 1001 86380 86390 1
533052 99533052 1001 86380 86390 1
533759 99533759 1001 86380 86390 1
533722 99533722 1001 86380 86390 1
533484 99533484 1001 86380 86390 1
533512 99533512 1001 86380 86390 1
533462 99533462 1001 86380 86390 1
533463 99533463 1001 86380 86390 1
533611 99533611 1001 86380 86390 1
533624 99533624 1001 86380 86390 1
533251 99533251 1001 86380 86390 1
533307 99533307 1001 86380 86390 1
533437 99533437 1001 86380 86390 1
533270 99533270 1001 86380 86390 1
533425 99533425 1001 86380 86390 1
533335 99533335 1001 86380 86390 1
533337 99533337 1001 86380 86390 1
534030 99534030 1001 86380 86390 1
533993 99533993 1001 86380 86390 1
533863 99533863 1001 86380 86390 1
534500 99534500 1001 86380 86390 1
534489 99534489 1001 86380 86390 1
534297 99534297 1001 86380 86390 1
534382 99534382 1001 86380 86390 1
534331 99534331 1001 86380 86390 1
534448 99534448 1001 86380 86390 1
534257 99534257 1001 86380 86390 1
534064 99534064 1001 86380 86390 1
534108 99534108 1001 86380 86390 1
534186 99534186 1001 86380 86390 1
534866 99534866 1001 86380 86390 1
534793 99534793 1001 86380 86390 1
535400 99535400 1001 86380 86390 1
535427 99535427 1001 86380 86390 1
535178 99535178 1001 86380 86390 1
535101 99535101 1001 86380 86390 1
535212 99535212 1001 86380 86390 1
534915 99534915 1001 86380 86390 1
534981 99534981 1001 86380 86390 1
535089 99535089 1001 86380 86390 1
534927 99534927 1001 86380 86390 1
535637 99535637 1001 86380 86390 1
535612 99535612 1001 86380 86390 1
535668 99535668 1001 86380 86390 1
535619 99535619 1001 86380 86390 1
535529 99535529 1001 86380 86390 1
535647 99535647 1001 86380 86390 1
536144 99536144 1001 86380 86390 1
536196 99536196 1001 86380 86390 1
536149 99536149 1001 86380 86390 1
536241 99536241 1001 86380 86390 1
536294 99536294 1001 86380 86390 1
536206 99536206 1001 86380 86390 1
536373 99536373 1001 86380 86390 1
536454 99536454 1001 86380 86390 1
536509 99536509 1001 86380 86390 1
536511 99536511 1001 86380 86390 1
536408 99536408 1001 86380 86390 1
536525 99536525 1001 86380 86390 1
536356 99536356 1001 86380 86390 1
536997 99536997 1001 86380 86390 1
537001 99537001 1001 86380 86390 1
537058 99537058 1001 86380 86390 1
536840 99536840 1001 86380 86390 1
536762 99536762 1001 86380 86390 1
536802 99536802 1001 86380 86390 1
536931 99536931 1001 86380 86390 1
536830 99536830 1001 86380 86390 1
536833 99536833 1001 86380 86390 1
536748 99536748 1001 86380 86390 1
536742 99536742 1001 86380 86390 1
536641 99536641 1001 86380 86390 1
536657 99536657 1001 86380 86390 1
536696 99536696 1001 86380 86390 1
537276 99537276 1001 86380 86390 1
537284 99537284 1001 86380 86390 1
537287 99537287 1001 86380 86390 1
537170 99537170 1001 86380 86390 1
537301 99537301 1001 86380 86390 1
537826 99537826 1001 86380 86390 1
537917 99537917 1001 86380 86390 1
537922 99537922 1001 86380 86390 1
537983 99537983 1001 86380 86390 1
537654 99537654 1001 86380 86390 1
537680 99537680 1001 86380 86390 1
537728 99537728 1001 86380 86390 1
537677 99537677 1001 86380 86390 1
537742 99537742 1001 86380 86390 1
537565 99537565 1001 86380 86390 1
537374 99537374 1001 86380 86390 1
538001 99538001 1001 86380 86390 1
538042 99538042 1001 86380 86390 1
537995 99537995 1001 86380 86390 1
538168 99538168 1001 86380 86390 1
538143 99538143 1001 86380 86390 1
538122 99538122 1001 86380 86390 1
538175 99538175 1001 86380 86390 1
538637 99538637 1001 86380 86390 1
538631 99538631 1001 86380 86390 1
538546 99538546 1001 86380 86390 1
538543 99538543 1001 86380 86390 1
538389 99538389 1001 86380 86390 1
538253 99538253 1001 86380 86390 1
538361 99538361 1001 86380 86390 1
538827 99538827 1001 86380 86390 1
538906 99538906 1001 86380 86390 1
538972 99538972 1001 86380 86390 1
539547 99539547 1001 86380 86390 1
539398 99539398 1001 86380 86390 1
539374 99539374 1001 86380 86390 1
539136 99539136 1001 86380 86390 1
539106 99539106 1001 86380 86390 1
539650 99539650 1001 86380 86390 1
539659 99539659 1001 86380 86390 1
539727 99539727 1001 86380 86390 1
540390 99540390 1001 86380 86390 1
540346 99540346 1001 86380 86390 1
540411 99540411 1001 86380 86390 1
540059 99540059 1001 86380 86390 1
539980 99539980 1001 86380 86390 1
540032 99540032 1001 86380 86390 1
539998 99539998 1001 86380 86390 1
539869 99539869 1001 86380 86390 1
540582 99540582 1001 86380 86390 1
540572 99540572 1001 86380 86390 1
540563 99540563 1001 86380 86390 1
540486 99540486 1001 86380 86390 1
541165 99541165 1001 86380 86390 1
541207 99541207 1001 86380 86390 1
540881 99540881 1001 86380 86390 1
540995 99540995 1001 86380 86390 1
540674 99540674 1001 86380 86390 1
540806 99540806 1001 86380 86390 1
540730 99540730 1001 86380 86390 1
541473 99541473 1001 86380 86390 1
541461 99541461 1001 86380 86390 1
541399 99541399 1001 86380 86390 1
541466 99541466 1001 86380 86390 1
542017 99542017 1001 86380 86390 1
542032 99542032 1001 86380 86390 1
541945 99541945 1001 86380 86390 1
542106 99542106 1001 86380 86390 1
541889 99541889 1001 86380 86390 1
541851 99541851 1001 86380 86390 1
541878 99541878 1001 86380 86390 1
541867 99541867 1001 86380 86390 1
541886 99541886 1001 86380 86390 1
541564 99541564 1001 86380 86390 1
541504 99541504 1001 86380 86390 1
541546 99541546 1001 86380 86390 1
541663 99541663 1001 86380 86390 1
541574 99541574 1001 86380 86390 1
542158 99542158 1001 86380 86390 1
542213 99542213 1001 86380 86390 1
542768 99542768 1001 86380 86390 1
542924 99542924 1001 86380 86390 1
542776 99542776 1001 86380 86390 1
542676 99542676 1001 86380 86390 1
542587 99542587 1001 86380 86390 1
542591 99542591 1001 86380 86390 1
542659 99542659 1001 86380 86390 1
542453 99542453 1001 86380 86390 1
542415 99542415 1001 86380 86390 1
542325 99542325 1001 86380 86390 1
542400 99542400 1001 86380 86390 1
542414 99542414 1001 86380 86390 1
543026 99543026 1001 86380 86390 1
542978 99542978 1001 86380 86390 1
543656 99543656 1001 86380 86390 1
543621 99543621 1001 86380 86390 1
543752 99543752 1001 86380 86390 1
543761 99543761 1001 86380 86390 1
543464 99543464 1001 86380 86390 1
543479 99543479 1001 86380 86390 1
543560 99543560 1001 86380 86390 1
543470 99543470 1001 86380 86390 1
543445 99543445 1001 86380 86390 1
543219 99543219 1001 86380 86390 1
543209 99543209 1001 86380 86390 1
543197 99543197 1001 86380 86390 1
543199 99543199 1001 86380 86390 1
543917 99543917 1001 86380 86390 1
543918 99543918 1001 86380 86390 1
543817 99543817 1001 86380 86390 1
543882 99543882 1001 86380 86390 1
543883 99543883 1001 86380 86390 1
544535 99544535 1001 86380 86390 1
544262 99544262 1001 86380 86390 1
544224 99544224 1001 86380 86390 1
544264 99544264 1001 86380 86390 1
544363 99544363 1001 86380 86390 1
544033 99544033 1001 86380 86390 1
543996 99543996 1001 86380 86390 1
544036 99544036 1001 86380 86390 1
544091 99544091 1001 86380 86390 1
544027 99544027 1001 86380 86390 1
544705 99544705 1001 86380 86390 1
544630 99544630 1001 86380 86390 1
400106 488 1001 61200 67977 1
400003 99400003 1001 86380 86390 1
400221 99400221 1001 86380 86390 1
400327 99400327 1001 86380 86390 1
400522 99400522 1001 86380 86390 1
400461 99400461 1001 86380 86390 1
400495 99400495 1001 86380 86390 1
400504 99400504 1001 86380 86390 1
400507 99400507 1001 86380 86390 1
400676 99400676 1001 86380 86390 1
400637 99400637 1001 86380 86390 1
400726 99400726 1001 86380 86390 1
400727 99400727 1001 86380 86390 1
400802 99400802 1001 86380 86390 1
400933 99400933 1001 86380 86390 1
401089 99401089 1001 86380 86390 1
401183 99401183 1001 86380 86390 1
401184 99401184 1001 86380 86390 1
401307 99401307 1001 86380 86390 1
401311 99401311 1001 86380 86390 1
401443 99401443 1001 86380 86390 1
401526 99401526 1001 86380 86390 1
401642 99401642 1001 86380 86390 1
401744 99401744 1001 86380 86390 1
401836 99401836 1001 86380 86390 1
401991 99401991 1001 86380 86390 1
401971 99401971 1001 86380 86390 1
402106 99402106 1001 86380 86390 1
402264 99402264 1001 86380 86390 1
402187 99402187 1001 86380 86390 1
402414 99402414 1001 86380 86390 1
402486 99402486 1001 86380 86390 1
402595 99402595 1001 86380 86390 1
402751 99402751 1001 86380 86390 1
402796 99402796 1001 86380 86390 1
402830 99402830 1001 86380 86390 1
403582 99403582 1001 86380 86390 1
403725 99403725 1001 86380 86390 1
403788 99403788 1001 86380 86390 1
403734 99403734 1001 86380 86390 1
403906 99403906 1001 86380 86390 1
403847 99403847 1001 86380 86390 1
403942 99403942 1001 86380 86390 1
404165 99404165 1001 86380 86390 1
404523 99404523 1001 86380 86390 1
404663 99404663 1001 86380 86390 1
405384 99405384 1001 86380 86390 1
405485 99405485 1001 86380 86390 1
405859 99405859 1001 86380 86390 1
406147 99406147 1001 86380 86390 1
406156 99406156 1001 86380 86390 1
406235 99406235 1001 86380 86390 1
406803 99406803 1001 86380 86390 1
406906 99406906 1001 86380 86390 1
406888 99406888 1001 86380 86390 1
407026 99407026 1001 86380 86390 1
407012 99407012 1001 86380 86390 1
407440 99407440 1001 86380 86390 1
407776 99407776 1001 86380 86390 1
407853 99407853 1001 86380 86390 1
408087 99408087 1001 86380 86390 1
408522 99408522 1001 86380 86390 1
408605 99408605 1001 86380 86390 1
408799 99408799 1001 86380 86390 1
408849 99408849 1001 86380 86390 1
408916 99408916 1001 86380 86390 1
408986 99408986 1001 86380 86390 1
409340 99409340 1001 86380 86390 1
409715 99409715 1001 86380 86390 1
410044 99410044 1001 86380 86390 1
410191 99410191 1001 86380 86390 1
410274 99410274 1001 86380 86390 1
410388 99410388 1001 86380 86390 1
410414 99410414 1001 86380 86390 1
410490 99410490 1001 86380 86390 1
410507 99410507 1001 86380 86390 1
410705 99410705 1001 86380 86390 1
410798 99410798 1001 86380 86390 1
410869 99410869 1001 86380 86390 1
411217 99411217 1001 86380 86390 1
411202 99411202 1001 86380 86390 1
411310 99411310 1001 86380 86390 1
411461 99411461 1001 86380 86390 1
411588 99411588 1001 86380 86390 1
411536 99411536 1001 86380 86390 1
411773 99411773 1001 86380 86390 1
411929 99411929 1001 86380 86390 1
411980 99411980 1001 86380 86390 1
412193 99412193 1001 86380 86390 1
412251 99412251 1001 86380 86390 1
412236 99412236 1001 86380 86390 1
412217 99412217 1001 86380 86390 1
413649 99413649 1001 86380 86390 1
413189 99413189 1001 86380 86390 1
412901 99412901 1001 86380 86390 1
412526 99412526 1001 86380 86390 1
412529 99412529 1001 86380 86390 1
412486 99412486 1001 86380 86390 1
412557 99412557 1001 86380 86390 1
412717 99412717 1001 86380 86390 1
413958 99413958 1001 86380 86390 1
415115 99415115 1001 86380 86390 1
414947 99414947 1001 86380 86390 1
415273 99415273 1001 86380 86390 1
415203 99415203 1001 86380 86390 1
415131 99415131 1001 86380 86390 1
415239 99415239 1001 86380 86390 1
414920 99414920 1001 86380 86390 1
414895 99414895 1001 86380 86390 1
414850 99414850 1001 86380 86390 1
414408 99414408 1001 86380 86390 1
414207 99414207 1001 86380 86390 1
415526 99415526 1001 86380 86390 1
416795 99416795 1001 86380 86390 1
416844 99416844 1001 86380 86390 1
416882 99416882 1001 86380 86390 1
416344 99416344 1001 86380 86390 1
416346 99416346 1001 86380 86390 1
416293 99416293 1001 86380 86390 1
416554 99416554 1001 86380 86390 1
416326 99416326 1001 86380 86390 1
416241 99416241 1001 86380 86390 1
416564 99416564 1001 86380 86390 1
416174 99416174 1001 86380 86390 1
416338 99416338 1001 86380 86390 1
415958 99415958 1001 86380 86390 1
416098 99416098 1001 86380 86390 1
415767 99415767 1001 86380 86390 1
415741 99415741 1001 86380 86390 1
417402 99417402 1001 86380 86390 1
417093 99417093 1001 86380 86390 1
416138 99416138 1001 86380 86390 1
417318 99417318 1001 86380 86390 1
418618 99418618 1001 86380 86390 1
418456 99418456 1001 86380 86390 1
418598 99418598 1001 86380 86390 1
418622 99418622 1001 86380 86390 1
418676 99418676 1001 86380 86390 1
418683 99418683 1001 86380 86390 1
418452 99418452 1001 86380 86390 1
418177 99418177 1001 86380 86390 1
418274 99418274 1001 86380 86390 1
418404 99418404 1001 86380 86390 1
418188 99418188 1001 86380 86390 1
418405 99418405 1001 86380 86390 1
418070 99418070 1001 86380 86390 1
417849 99417849 1001 86380 86390 1
420066 99420066 1001 86380 86390 1
420009 99420009 1001 86380 86390 1
419888 99419888 1001 86380 86390 1
419936 99419936 1001 86380 86390 1
419449 99419449 1001 86380 86390 1
419214 99419214 1001 86380 86390 1
419575 99419575 1001 86380 86390 1
419600 99419600 1001 86380 86390 1
419433 99419433 1001 86380 86390 1
419414 99419414 1001 86380 86390 1
419623 99419623 1001 86380 86390 1
420562 99420562 1001 86380 86390 1
420620 99420620 1001 86380 86390 1
420628 99420628 1001 86380 86390 1
421871 99421871 1001 86380 86390 1
421933 99421933 1001 86380 86390 1
421767 99421767 1001 86380 86390 1
422113 99422113 1001 86380 86390 1
421666 99421666 1001 86380 86390 1
421296 99421296 1001 86380 86390 1
421300 99421300 1001 86380 86390 1
421230 99421230 1001 86380 86390 1
421039 99421039 1001 86380 86390 1
421109 99421109 1001 86380 86390 1
421084 99421084 1001 86380 86390 1
422390 99422390 1001 86380 86390 1
423585 99423585 1001 86380 86390 1
423720 99423720 1001 86380 86390 1
423210 99423210 1001 86380 86390 1
422550 99422550 1001 86380 86390 1
422602 99422602 1001 86380 86390 1
422690 99422690 1001 86380 86390 1
422671 99422671 1001 86380 86390 1
424053 99424053 1001 86380 86390 1
425226 99425226 1001 86380 86390 1
425364 99425364 1001 86380 86390 1
424930 99424930 1001 86380 86390 1
424649 99424649 1001 86380 86390 1
424994 99424994 1001 86380 86390 1
424946 99424946 1001 86380 86390 1
424243 99424243 1001 86380 86390 1
424262 99424262 1001 86380 86390 1
424283 99424283 1001 86380 86390 1
424387 99424387 1001 86380 86390 1
424558 99424558 1001 86380 86390 1
425693 99425693 1001 86380 86390 1
425818 99425818 1001 86380 86390 1
426956 99426956 1001 86380 86390 1
426762 99426762 1001 86380 86390 1
426892 99426892 1001 86380 86390 1
426395 99426395 1001 86380 86390 1
426521 99426521 1001 86380 86390 1
426277 99426277 1001 86380 86390 1
426580 99426580 1001 86380 86390 1
426557 99426557 1001 86380 86390 1
426607 99426607 1001 86380 86390 1
426654 99426654 1001 86380 86390 1
426114 99426114 1001 86380 86390 1
426017 99426017 1001 86380 86390 1
425948 99425948 1001 86380 86390 1
426231 99426231 1001 86380 86390 1
427378 99427378 1001 86380 86390 1
427450 99427450 1001 86380 86390 1
427524 99427524 1001 86380 86390 1
428440 99428440 1001 86380 86390 1
428611 99428611 1001 86380 86390 1
428102 99428102 1001 86380 86390 1
428220 99428220 1001 86380 86390 1
428275 99428275 1001 86380 86390 1
427800 99427800 1001 86380 86390 1
428964 99428964 1001 86380 86390 1
429067 99429067 1001 86380 86390 1
430150 99430150 1001 86380 86390 1
430035 99430035 1001 86380 86390 1
430130 99430130 1001 86380 86390 1
429957 99429957 1001 86380 86390 1
429813 99429813 1001 86380 86390 1
429581 99429581 1001 86380 86390 1
429919 99429919 1001 86380 86390 1
429222 99429222 1001 86380 86390 1
429392 99429392 1001 86380 86390 1
429455 99429455 1001 86380 86390 1
429379 99429379 1001 86380 86390 1
429456 99429456 1001 86380 86390 1
430434 99430434 1001 86380 86390 1
430690 99430690 1001 86380 86390 1
430447 99430447 1001 86380 86390 1
431708 99431708 1001 86380 86390 1
431940 99431940 1001 86380 86390 1
431805 99431805 1001 86380 86390 1
431785 99431785 1001 86380 86390 1
431501 99431501 1001 86380 86390 1
431609 99431609 1001 86380 86390 1
431343 99431343 1001 86380 86390 1
430923 99430923 1001 86380 86390 1
431243 99431243 1001 86380 86390 1
432143 99432143 1001 86380 86390 1
432174 99432174 1001 86380 86390 1
432242 99432242 1001 86380 86390 1
432361 99432361 1001 86380 86390 1
432163 99432163 1001 86380 86390 1
432283 99432283 1001 86380 86390 1
433656 99433656 1001 86380 86390 1
433663 99433663 1001 86380 86390 1
433552 99433552 1001 86380 86390 1
433378 99433378 1001 86380 86390 1
433356 99433356 1001 86380 86390 1
433386 99433386 1001 86380 86390 1
433252 99433252 1001 86380 86390 1
433200 99433200 1001 86380 86390 1
433281 99433281 1001 86380 86390 1
432721 99432721 1001 86380 86390 1
432877 99432877 1001 86380 86390 1
432571 99432571 1001 86380 86390 1
432574 99432574 1001 86380 86390 1
432787 99432787 1001 86380 86390 1
433881 99433881 1001 86380 86390 1
433783 99433783 1001 86380 86390 1
433862 99433862 1001 86380 86390 1
433974 99433974 1001 86380 86390 1
434029 99434029 1001 86380 86390 1
434082 99434082 1001 86380 86390 1
435202 99435202 1001 86380 86390 1
435050 99435050 1001 86380 86390 1
434796 99434796 1001 86380 86390 1
434726 99434726 1001 86380 86390 1
434587 99434587 1001 86380 86390 1
434343 99434343 1001 86380 86390 1
434182 99434182 1001 86380 86390 1
435495 99435495 1001 86380 86390 1
436977 99436977 1001 86380 86390 1
437080 99437080 1001 86380 86390 1
436983 99436983 1001 86380 86390 1
436833 99436833 1001 86380 86390 1
436903 99436903 1001 86380 86390 1
436592 99436592 1001 86380 86390 1
436532 99436532 1001 86380 86390 1
436046 99436046 1001 86380 86390 1
436080 99436080 1001 86380 86390 1
437293 99437293 1001 86380 86390 1
300084 99300084 1001 86380 86390 1
300653 99300653 1001 86380 86390 1
300624 99300624 1001 86380 86390 1
300322 99300322 1001 86380 86390 1
300401 99300401 1001 86380 86390 1
300392 99300392 1001 86380 86390 1
300340 99300340 1001 86380 86390 1
300211 99300211 1001 86380 86390 1
300112 99300112 1001 86380 86390 1
300125 99300125 1001 86380 86390 1
300295 99300295 1001 86380 86390 1
300296 99300296 1001 86380 86390 1
300249 99300249 1001 86380 86390 1
300862 99300862 1001 86380 86390 1
300901 99300901 1001 86380 86390 1
300787 99300787 1001 86380 86390 1
300892 99300892 1001 86380 86390 1
301413 99301413 1001 86380 86390 1
301357 99301357 1001 86380 86390 1
301475 99301475 1001 86380 86390 1
301166 99301166 1001 86380 86390 1
301025 99301025 1001 86380 86390 1
300987 99300987 1001 86380 86390 1
301033 99301033 1001 86380 86390 1
301100 99301100 1001 86380 86390 1
300997 99300997 1001 86380 86390 1
301573 99301573 1001 86380 86390 1
301654 99301654 1001 86380 86390 1
302278 99302278 1001 86380 86390 1
302180 99302180 1001 86380 86390 1
302207 99302207 1001 86380 86390 1
302236 99302236 1001 86380 86390 1
302211 99302211 1001 86380 86390 1
302264 99302264 1001 86380 86390 1
302085 99302085 1001 86380 86390 1
302060 99302060 1001 86380 86390 1
302022 99302022 1001 86380 86390 1
301983 99301983 1001 86380 86390 1
302139 99302139 1001 86380 86390 1
302004 99302004 1001 86380 86390 1
301841 99301841 1001 86380 86390 1
301868 99301868 1001 86380 86390 1
301869 99301869 1001 86380 86390 1
301949 99301949 1001 86380 86390 1
301821 99301821 1001 86380 86390 1
301913 99301913 1001 86380 86390 1
301926 99301926 1001 86380 86390 1
302444 99302444 1001 86380 86390 1
302568 99302568 1001 86380 86390 1
302581 99302581 1001 86380 86390 1
302415 99302415 1001 86380 86390 1
303145 99303145 1001 86380 86390 1
303176 99303176 1001 86380 86390 1
303182 99303182 1001 86380 86390 1
303024 99303024 1001 86380 86390 1
302845 99302845 1001 86380 86390 1
302859 99302859 1001 86380 86390 1
302926 99302926 1001 86380 86390 1
302929 99302929 1001 86380 86390 1
302803 99302803 1001 86380 86390 1
302615 99302615 1001 86380 86390 1
302747 99302747 1001 86380 86390 1
303271 99303271 1001 86380 86390 1
303278 99303278 1001 86380 86390 1
303345 99303345 1001 86380 86390 1
303997 99303997 1001 86380 86390 1
303907 99303907 1001 86380 86390 1
303960 99303960 1001 86380 86390 1
303909 99303909 1001 86380 86390 1
303712 99303712 1001 86380 86390 1
303619 99303619 1001 86380 86390 1
303535 99303535 1001 86380 86390 1
303432 99303432 1001 86380 86390 1
303497 99303497 1001 86380 86390 1
303552 99303552 1001 86380 86390 1
304121 99304121 1001 86380 86390 1
304187 99304187 1001 86380 86390 1
304136 99304136 1001 86380 86390 1
304125 99304125 1001 86380 86390 1
304743 99304743 1001 86380 86390 1
304761 99304761 1001 86380 86390 1
304847 99304847 1001 86380 86390 1
304818 99304818 1001 86380 86390 1
304475 99304475 1001 86380 86390 1
304530 99304530 1001 86380 86390 1
304569 99304569 1001 86380 86390 1
304480 99304480 1001 86380 86390 1
304467 99304467 1001 86380 86390 1
304586 99304586 1001 86380 86390 1
304315 99304315 1001 86380 86390 1
304398 99304398 1001 86380 86390 1
304347 99304347 1001 86380 86390 1
304940 99304940 1001 86380 86390 1
305047 99305047 1001 86380 86390 1
305520 99305520 1001 86380 86390 1
305523 99305523 1001 86380 86390 1
305514 99305514 1001 86380 86390 1
305324 99305324 1001 86380 86390 1
305315 99305315 1001 86380 86390 1
305419 99305419 1001 86380 86390 1
305292 99305292 1001 86380 86390 1
305437 99305437 1001 86380 86390 1
305374 99305374 1001 86380 86390 1
305246 99305246 1001 86380 86390 1
305249 99305249 1001 86380 86390 1
500182 99500182 1001 86380 86390 1
500040 99500040 1001 86380 86390 1
500081 99500081 1001 86380 86390 1
500108 99500108 1001 86380 86390 1
500031 99500031 1001 86380 86390 1
500096 99500096 1001 86380 86390 1
500675 99500675 1001 86380 86390 1
500614 99500614 1001 86380 86390 1
500592 99500592 1001 86380 86390 1
500489 99500489 1001 86380 86390 1
500219 99500219 1001 86380 86390 1
500364 99500364 1001 86380 86390 1
500346 99500346 1001 86380 86390 1
500978 99500978 1001 86380 86390 1
500940 99500940 1001 86380 86390 1
500814 99500814 1001 86380 86390 1
500919 99500919 1001 86380 86390 1
500817 99500817 1001 86380 86390 1
500896 99500896 1001 86380 86390 1
500819 99500819 1001 86380 86390 1
500937 99500937 1001 86380 86390 1
501509 99501509 1001 86380 86390 1
501313 99501313 1001 86380 86390 1
501161 99501161 1001 86380 86390 1
501060 99501060 1001 86380 86390 1
501195 99501195 1001 86380 86390 1
501043 99501043 1001 86380 86390 1
501844 99501844 1001 86380 86390 1
501728 99501728 1001 86380 86390 1
501780 99501780 1001 86380 86390 1
501834 99501834 1001 86380 86390 1
501839 99501839 1001 86380 86390 1
501659 99501659 1001 86380 86390 1
502353 99502353 1001 86380 86390 1
502437 99502437 1001 86380 86390 1
502381 99502381 1001 86380 86390 1
502281 99502281 1001 86380 86390 1
502398 99502398 1001 86380 86390 1
501900 99501900 1001 86380 86390 1
502005 99502005 1001 86380 86390 1
502645 99502645 1001 86380 86390 1
502570 99502570 1001 86380 86390 1
502546 99502546 1001 86380 86390 1
502630 99502630 1001 86380 86390 1
503211 99503211 1001 86380 86390 1
503188 99503188 1001 86380 86390 1
502974 99502974 1001 86380 86390 1
502975 99502975 1001 86380 86390 1
502967 99502967 1001 86380 86390 1
503019 99503019 1001 86380 86390 1
502916 99502916 1001 86380 86390 1
502762 99502762 1001 86380 86390 1
502790 99502790 1001 86380 86390 1
502704 99502704 1001 86380 86390 1
502772 99502772 1001 86380 86390 1
502760 99502760 1001 86380 86390 1
503418 99503418 1001 86380 86390 1
503419 99503419 1001 86380 86390 1
503358 99503358 1001 86380 86390 1
503372 99503372 1001 86380 86390 1
503348 99503348 1001 86380 86390 1
503439 99503439 1001 86380 86390 1
503452 99503452 1001 86380 86390 1
503454 99503454 1001 86380 86390 1
503923 99503923 1001 86380 86390 1
504079 99504079 1001 86380 86390 1
503861 99503861 1001 86380 86390 1
503887 99503887 1001 86380 86390 1
503784 99503784 1001 86380 86390 1
503810 99503810 1001 86380 86390 1
503853 99503853 1001 86380 86390 1
503789 99503789 1001 86380 86390 1
503843 99503843 1001 86380 86390 1
503551 99503551 1001 86380 86390 1
503618 99503618 1001 86380 86390 1
503555 99503555 1001 86380 86390 1
504134 99504134 1001 86380 86390 1
504943 99504943 1001 86380 86390 1
504806 99504806 1001 86380 86390 1
504897 99504897 1001 86380 86390 1
504822 99504822 1001 86380 86390 1
504929 99504929 1001 86380 86390 1
504747 99504747 1001 86380 86390 1
504812 99504812 1001 86380 86390 1
504583 99504583 1001 86380 86390 1
504613 99504613 1001 86380 86390 1
504628 99504628 1001 86380 86390 1
504736 99504736 1001 86380 86390 1
504543 99504543 1001 86380 86390 1
504414 99504414 1001 86380 86390 1
504408 99504408 1001 86380 86390 1
504461 99504461 1001 86380 86390 1
505605 99505605 1001 86380 86390 1
505722 99505722 1001 86380 86390 1
505596 99505596 1001 86380 86390 1
505691 99505691 1001 86380 86390 1
505504 99505504 1001 86380 86390 1
505401 99505401 1001 86380 86390 1
505546 99505546 1001 86380 86390 1
505548 99505548 1001 86380 86390 1
505257 99505257 1001 86380 86390 1
505948 99505948 1001 86380 86390 1
505914 99505914 1001 86380 86390 1
505786 99505786 1001 86380 86390 1
505907 99505907 1001 86380 86390 1
506594 99506594 1001 86380 86390 1
506459 99506459 1001 86380 86390 1
506486 99506486 1001 86380 86390 1
506576 99506576 1001 86380 86390 1
506424 99506424 1001 86380 86390 1
506588 99506588 1001 86380 86390 1
506313 99506313 1001 86380 86390 1
506236 99506236 1001 86380 86390 1
506294 99506294 1001 86380 86390 1
506334 99506334 1001 86380 86390 1
506360 99506360 1001 86380 86390 1
506375 99506375 1001 86380 86390 1
506208 99506208 1001 86380 86390 1
506118 99506118 1001 86380 86390 1
506106 99506106 1001 86380 86390 1
506146 99506146 1001 86380 86390 1
506110 99506110 1001 86380 86390 1
506033 99506033 1001 86380 86390 1
506637 99506637 1001 86380 86390 1
506681 99506681 1001 86380 86390 1
507371 99507371 1001 86380 86390 1
507271 99507271 1001 86380 86390 1
507417 99507417 1001 86380 86390 1
507203 99507203 1001 86380 86390 1
507026 99507026 1001 86380 86390 1
507157 99507157 1001 86380 86390 1
507018 99507018 1001 86380 86390 1
507046 99507046 1001 86380 86390 1
506874 99506874 1001 86380 86390 1
506939 99506939 1001 86380 86390 1
507487 99507487 1001 86380 86390 1
507425 99507425 1001 86380 86390 1
507427 99507427 1001 86380 86390 1
508055 99508055 1001 86380 86390 1
508094 99508094 1001 86380 86390 1
508135 99508135 1001 86380 86390 1
508223 99508223 1001 86380 86390 1
508086 99508086 1001 86380 86390 1
508114 99508114 1001 86380 86390 1
507887 99507887 1001 86380 86390 1
507940 99507940 1001 86380 86390 1
507967 99507967 1001 86380 86390 1
507969 99507969 1001 86380 86390 1
507797 99507797 1001 86380 86390 1
507635 99507635 1001 86380 86390 1
507662 99507662 1001 86380 86390 1
507818 99507818 1001 86380 86390 1
508260 99508260 1001 86380 86390 1
508344 99508344 1001 86380 86390 1
508334 99508334 1001 86380 86390 1
508922 99508922 1001 86380 86390 1
508974 99508974 1001 86380 86390 1
509029 99509029 1001 86380 86390 1
509006 99509006 1001 86380 86390 1
508679 99508679 1001 86380 86390 1
508811 99508811 1001 86380 86390 1
508709 99508709 1001 86380 86390 1
508624 99508624 1001 86380 86390 1
508470 99508470 1001 86380 86390 1
508523 99508523 1001 86380 86390 1
508500 99508500 1001 86380 86390 1
508591 99508591 1001 86380 86390 1
508463 99508463 1001 86380 86390 1
509207 99509207 1001 86380 86390 1
509169 99509169 1001 86380 86390 1
509709 99509709 1001 86380 86390 1
509711 99509711 1001 86380 86390 1
509872 99509872 1001 86380 86390 1
509695 99509695 1001 86380 86390 1
509501 99509501 1001 86380 86390 1
509522 99509522 1001 86380 86390 1
509667 99509667 1001 86380 86390 1
509479 99509479 1001 86380 86390 1
509459 99509459 1001 86380 86390 1
510042 99510042 1001 86380 86390 1
510049 99510049 1001 86380 86390 1
510599 99510599 1001 86380 86390 1
510682 99510682 1001 86380 86390 1
510542 99510542 1001 86380 86390 1
510557 99510557 1001 86380 86390 1
510408 99510408 1001 86380 86390 1
510414 99510414 1001 86380 86390 1
510763 99510763 1001 86380 86390 1
510931 99510931 1001 86380 86390 1
510898 99510898 1001 86380 86390 1
510886 99510886 1001 86380 86390 1
510912 99510912 1001 86380 86390 1
510745 99510745 1001 86380 86390 1
510917 99510917 1001 86380 86390 1
511351 99511351 1001 86380 86390 1
511526 99511526 1001 86380 86390 1
511182 99511182 1001 86380 86390 1
511145 99511145 1001 86380 86390 1
511316 99511316 1001 86380 86390 1
511292 99511292 1001 86380 86390 1
511320 99511320 1001 86380 86390 1
511001 99511001 1001 86380 86390 1
511066 99511066 1001 86380 86390 1
511094 99511094 1001 86380 86390 1
511590 99511590 1001 86380 86390 1
511747 99511747 1001 86380 86390 1
511696 99511696 1001 86380 86390 1
511610 99511610 1001 86380 86390 1
511663 99511663 1001 86380 86390 1
511741 99511741 1001 86380 86390 1
512226 99512226 1001 86380 86390 1
512229 99512229 1001 86380 86390 1
511989 99511989 1001 86380 86390 1
511844 99511844 1001 86380 86390 1
511923 99511923 1001 86380 86390 1
512431 99512431 1001 86380 86390 1
512406 99512406 1001 86380 86390 1
512501 99512501 1001 86380 86390 1
512516 99512516 1001 86380 86390 1
513046 99513046 1001 86380 86390 1
513099 99513099 1001 86380 86390 1
513075 99513075 1001 86380 86390 1
512967 99512967 1001 86380 86390 1
512651 99512651 1001 86380 86390 1
512628 99512628 1001 86380 86390 1
512632 99512632 1001 86380 86390 1
513247 99513247 1001 86380 86390 1
513210 99513210 1001 86380 86390 1
513226 99513226 1001 86380 86390 1
513330 99513330 1001 86380 86390 1
513851 99513851 1001 86380 86390 1
513743 99513743 1001 86380 86390 1
513782 99513782 1001 86380 86390 1
513527 99513527 1001 86380 86390 1
513518 99513518 1001 86380 86390 1
513571 99513571 1001 86380 86390 1
513459 99513459 1001 86380 86390 1
513433 99513433 1001 86380 86390 1
514713 99514713 1001 86380 86390 1
514556 99514556 1001 86380 86390 1
514610 99514610 1001 86380 86390 1
514353 99514353 1001 86380 86390 1
514266 99514266 1001 86380 86390 1
514305 99514305 1001 86380 86390 1
514287 99514287 1001 86380 86390 1
515000 99515000 1001 86380 86390 1
514901 99514901 1001 86380 86390 1
515567 99515567 1001 86380 86390 1
515561 99515561 1001 86380 86390 1
515395 99515395 1001 86380 86390 1
515434 99515434 1001 86380 86390 1
515383 99515383 1001 86380 86390 1
515438 99515438 1001 86380 86390 1
515246 99515246 1001 86380 86390 1
515251 99515251 1001 86380 86390 1
515148 99515148 1001 86380 86390 1
515861 99515861 1001 86380 86390 1
515814 99515814 1001 86380 86390 1
515833 99515833 1001 86380 86390 1
515744 99515744 1001 86380 86390 1
516408 99516408 1001 86380 86390 1
516509 99516509 1001 86380 86390 1
516357 99516357 1001 86380 86390 1
516346 99516346 1001 86380 86390 1
516323 99516323 1001 86380 86390 1
516313 99516313 1001 86380 86390 1
516504 99516504 1001 86380 86390 1
516186 99516186 1001 86380 86390 1
515901 99515901 1001 86380 86390 1
516641 99516641 1001 86380 86390 1
516582 99516582 1001 86380 86390 1
517219 99517219 1001 86380 86390 1
516932 99516932 1001 86380 86390 1
516986 99516986 1001 86380 86390 1
516818 99516818 1001 86380 86390 1
516810 99516810 1001 86380 86390 1
516902 99516902 1001 86380 86390 1
516891 99516891 1001 86380 86390 1
517344 99517344 1001 86380 86390 1
518008 99518008 1001 86380 86390 1
518150 99518150 1001 86380 86390 1
518155 99518155 1001 86380 86390 1
518084 99518084 1001 86380 86390 1
517956 99517956 1001 86380 86390 1
517858 99517858 1001 86380 86390 1
517735 99517735 1001 86380 86390 1
517687 99517687 1001 86380 86390 1
517637 99517637 1001 86380 86390 1
517599 99517599 1001 86380 86390 1
517628 99517628 1001 86380 86390 1
517577 99517577 1001 86380 86390 1
517719 99517719 1001 86380 86390 1
517745 99517745 1001 86380 86390 1
517708 99517708 1001 86380 86390 1
518210 99518210 1001 86380 86390 1
518212 99518212 1001 86380 86390 1
518213 99518213 1001 86380 86390 1
518304 99518304 1001 86380 86390 1
518253 99518253 1001 86380 86390 1
518358 99518358 1001 86380 86390 1
518307 99518307 1001 86380 86390 1
518195 99518195 1001 86380 86390 1
518954 99518954 1001 86380 86390 1
518822 99518822 1001 86380 86390 1
518974 99518974 1001 86380 86390 1
518628 99518628 1001 86380 86390 1
518706 99518706 1001 86380 86390 1
518582 99518582 1001 86380 86390 1
518701 99518701 1001 86380 86390 1
518392 99518392 1001 86380 86390 1
518522 99518522 1001 86380 86390 1
518569 99518569 1001 86380 86390 1
518479 99518479 1001 86380 86390 1
518481 99518481 1001 86380 86390 1
519169 99519169 1001 86380 86390 1
519066 99519066 1001 86380 86390 1
519092 99519092 1001 86380 86390 1
519714 99519714 1001 86380 86390 1
519790 99519790 1001 86380 86390 1
519669 99519669 1001 86380 86390 1
519619 99519619 1001 86380 86390 1
519723 99519723 1001 86380 86390 1
519584 99519584 1001 86380 86390 1
519463 99519463 1001 86380 86390 1
519335 99519335 1001 86380 86390 1
519298 99519298 1001 86380 86390 1
519312 99519312 1001 86380 86390 1
519364 99519364 1001 86380 86390 1
519827 99519827 1001 86380 86390 1
520447 99520447 1001 86380 86390 1
520382 99520382 1001 86380 86390 1
520295 99520295 1001 86380 86390 1
520270 99520270 1001 86380 86390 1
520296 99520296 1001 86380 86390 1
520298 99520298 1001 86380 86390 1
520157 99520157 1001 86380 86390 1
520172 99520172 1001 86380 86390 1
520650 99520650 1001 86380 86390 1
520717 99520717 1001 86380 86390 1
520795 99520795 1001 86380 86390 1
520821 99520821 1001 86380 86390 1
521446 99521446 1001 86380 86390 1
521034 99521034 1001 86380 86390 1
521631 99521631 1001 86380 86390 1
521494 99521494 1001 86380 86390 1
521495 99521495 1001 86380 86390 1
521651 99521651 1001 86380 86390 1
522220 99522220 1001 86380 86390 1
522104 99522104 1001 86380 86390 1
522170 99522170 1001 86380 86390 1
522172 99522172 1001 86380 86390 1
522198 99522198 1001 86380 86390 1
522160 99522160 1001 86380 86390 1
521959 99521959 1001 86380 86390 1
521908 99521908 1001 86380 86390 1
522080 99522080 1001 86380 86390 1
521723 99521723 1001 86380 86390 1
521813 99521813 1001 86380 86390 1
521777 99521777 1001 86380 86390 1
521703 99521703 1001 86380 86390 1
521823 99521823 1001 86380 86390 1
521838 99521838 1001 86380 86390 1
522332 99522332 1001 86380 86390 1
522397 99522397 1001 86380 86390 1
522426 99522426 1001 86380 86390 1
523034 99523034 1001 86380 86390 1
523073 99523073 1001 86380 86390 1
523105 99523105 1001 86380 86390 1
523011 99523011 1001 86380 86390 1
522937 99522937 1001 86380 86390 1
522799 99522799 1001 86380 86390 1
522903 99522903 1001 86380 86390 1
522866 99522866 1001 86380 86390 1
522739 99522739 1001 86380 86390 1
522897 99522897 1001 86380 86390 1
522602 99522602 1001 86380 86390 1
522682 99522682 1001 86380 86390 1
523234 99523234 1001 86380 86390 1
523225 99523225 1001 86380 86390 1
523807 99523807 1001 86380 86390 1
523834 99523834 1001 86380 86390 1
523559 99523559 1001 86380 86390 1
523537 99523537 1001 86380 86390 1
523695 99523695 1001 86380 86390 1
523581 99523581 1001 86380 86390 1
523362 99523362 1001 86380 86390 1
523453 99523453 1001 86380 86390 1
523337 99523337 1001 86380 86390 1
523429 99523429 1001 86380 86390 1
523354 99523354 1001 86380 86390 1
523512 99523512 1001 86380 86390 1
524021 99524021 1001 86380 86390 1
524022 99524022 1001 86380 86390 1
523990 99523990 1001 86380 86390 1
524710 99524710 1001 86380 86390 1
524598 99524598 1001 86380 86390 1
524758 99524758 1001 86380 86390 1
524502 99524502 1001 86380 86390 1
524388 99524388 1001 86380 86390 1
524369 99524369 1001 86380 86390 1
524259 99524259 1001 86380 86390 1
524328 99524328 1001 86380 86390 1
524832 99524832 1001 86380 86390 1
524845 99524845 1001 86380 86390 1
524898 99524898 1001 86380 86390 1
524841 99524841 1001 86380 86390 1
524922 99524922 1001 86380 86390 1
525446 99525446 1001 86380 86390 1
525462 99525462 1001 86380 86390 1
525437 99525437 1001 86380 86390 1
525248 99525248 1001 86380 86390 1
525338 99525338 1001 86380 86390 1
525043 99525043 1001 86380 86390 1
525164 99525164 1001 86380 86390 1
525632 99525632 1001 86380 86390 1
525685 99525685 1001 86380 86390 1
525625 99525625 1001 86380 86390 1
525639 99525639 1001 86380 86390 1
525787 99525787 1001 86380 86390 1
526419 99526419 1001 86380 86390 1
526401 99526401 1001 86380 86390 1
526326 99526326 1001 86380 86390 1
526365 99526365 1001 86380 86390 1
526184 99526184 1001 86380 86390 1
526057 99526057 1001 86380 86390 1
526098 99526098 1001 86380 86390 1
526189 99526189 1001 86380 86390 1
525977 99525977 1001 86380 86390 1
525836 99525836 1001 86380 86390 1
526619 99526619 1001 86380 86390 1
527121 99527121 1001 86380 86390 1
527084 99527084 1001 86380 86390 1
527192 99527192 1001 86380 86390 1
527103 99527103 1001 86380 86390 1
527066 99527066 1001 86380 86390 1
527170 99527170 1001 86380 86390 1
527028 99527028 1001 86380 86390 1
526744 99526744 1001 86380 86390 1
526771 99526771 1001 86380 86390 1
526784 99526784 1001 86380 86390 1
526830 99526830 1001 86380 86390 1
526833 99526833 1001 86380 86390 1
526666 99526666 1001 86380 86390 1
527258 99527258 1001 86380 86390 1
527885 99527885 1001 86380 86390 1
528018 99528018 1001 86380 86390 1
527996 99527996 1001 86380 86390 1
527720 99527720 1001 86380 86390 1
527637 99527637 1001 86380 86390 1
527471 99527471 1001 86380 86390 1
528189 99528189 1001 86380 86390 1
528112 99528112 1001 86380 86390 1
528089 99528089 1001 86380 86390 1
528102 99528102 1001 86380 86390 1
528081 99528081 1001 86380 86390 1
528212 99528212 1001 86380 86390 1
528711 99528711 1001 86380 86390 1
528754 99528754 1001 86380 86390 1
528835 99528835 1001 86380 86390 1
528669 99528669 1001 86380 86390 1
528670 99528670 1001 86380 86390 1
528522 99528522 1001 86380 86390 1
528679 99528679 1001 86380 86390 1
528350 99528350 1001 86380 86390 1
528456 99528456 1001 86380 86390 1
528489 99528489 1001 86380 86390 1
528928 99528928 1001 86380 86390 1
529073 99529073 1001 86380 86390 1
529086 99529086 1001 86380 86390 1
529025 99529025 1001 86380 86390 1
529585 99529585 1001 86380 86390 1
529705 99529705 1001 86380 86390 1
529531 99529531 1001 86380 86390 1
529673 99529673 1001 86380 86390 1
529571 99529571 1001 86380 86390 1
529382 99529382 1001 86380 86390 1
529359 99529359 1001 86380 86390 1
529388 99529388 1001 86380 86390 1
529468 99529468 1001 86380 86390 1
529237 99529237 1001 86380 86390 1
529202 99529202 1001 86380 86390 1
529757 99529757 1001 86380 86390 1
529848 99529848 1001 86380 86390 1
529926 99529926 1001 86380 86390 1
529760 99529760 1001 86380 86390 1
530428 99530428 1001 86380 86390 1
530467 99530467 1001 86380 86390 1
530405 99530405 1001 86380 86390 1
530338 99530338 1001 86380 86390 1
530240 99530240 1001 86380 86390 1
529984 99529984 1001 86380 86390 1
530010 99530010 1001 86380 86390 1
530105 99530105 1001 86380 86390 1
530646 99530646 1001 86380 86390 1
530560 99530560 1001 86380 86390 1
531234 99531234 1001 86380 86390 1
531029 99531029 1001 86380 86390 1
531158 99531158 1001 86380 86390 1
530797 99530797 1001 86380 86390 1
530843 99530843 1001 86380 86390 1
530923 99530923 1001 86380 86390 1
531507 99531507 1001 86380 86390 1
531459 99531459 1001 86380 86390 1
531564 99531564 1001 86380 86390 1
532156 99532156 1001 86380 86390 1
532173 99532173 1001 86380 86390 1
532098 99532098 1001 86380 86390 1
531814 99531814 1001 86380 86390 1
531675 99531675 1001 86380 86390 1
531587 99531587 1001 86380 86390 1
531694 99531694 1001 86380 86390 1
531788 99531788 1001 86380 86390 1
531791 99531791 1001 86380 86390 1
532294 99532294 1001 86380 86390 1
532269 99532269 1001 86380 86390 1
532375 99532375 1001 86380 86390 1
532329 99532329 1001 86380 86390 1
532383 99532383 1001 86380 86390 1
533030 99533030 1001 86380 86390 1
532926 99532926 1001 86380 86390 1
532645 99532645 1001 86380 86390 1
532672 99532672 1001 86380 86390 1
532686 99532686 1001 86380 86390 1
532682 99532682 1001 86380 86390 1
532734 99532734 1001 86380 86390 1
532542 99532542 1001 86380 86390 1
532506 99532506 1001 86380 86390 1
532588 99532588 1001 86380 86390 1
533112 99533112 1001 86380 86390 1
533140 99533140 1001 86380 86390 1
533232 99533232 1001 86380 86390 1
533718 99533718 1001 86380 86390 1
533629 99533629 1001 86380 86390 1
533604 99533604 1001 86380 86390 1
533514 99533514 1001 86380 86390 1
533555 99533555 1001 86380 86390 1
533556 99533556 1001 86380 86390 1
533544 99533544 1001 86380 86390 1
533366 99533366 1001 86380 86390 1
533239 99533239 1001 86380 86390 1
533333 99533333 1001 86380 86390 1
534647 99534647 1001 86380 86390 1
534548 99534548 1001 86380 86390 1
534666 99534666 1001 86380 86390 1
534631 99534631 1001 86380 86390 1
534311 99534311 1001 86380 86390 1
534321 99534321 1001 86380 86390 1
534207 99534207 1001 86380 86390 1
534221 99534221 1001 86380 86390 1
534862 99534862 1001 86380 86390 1
534734 99534734 1001 86380 86390 1
534880 99534880 1001 86380 86390 1
534778 99534778 1001 86380 86390 1
534844 99534844 1001 86380 86390 1
534767 99534767 1001 86380 86390 1
534796 99534796 1001 86380 86390 1
535407 99535407 1001 86380 86390 1
535374 99535374 1001 86380 86390 1
535453 99535453 1001 86380 86390 1
535493 99535493 1001 86380 86390 1
535468 99535468 1001 86380 86390 1
535191 99535191 1001 86380 86390 1
535113 99535113 1001 86380 86390 1
535179 99535179 1001 86380 86390 1
535155 99535155 1001 86380 86390 1
535169 99535169 1001 86380 86390 1
535300 99535300 1001 86380 86390 1
534995 99534995 1001 86380 86390 1
535091 99535091 1001 86380 86390 1
534990 99534990 1001 86380 86390 1
535095 99535095 1001 86380 86390 1
535697 99535697 1001 86380 86390 1
535621 99535621 1001 86380 86390 1
536176 99536176 1001 86380 86390 1
536292 99536292 1001 86380 86390 1
536154 99536154 1001 86380 86390 1
535975 99535975 1001 86380 86390 1
536006 99536006 1001 86380 86390 1
535858 99535858 1001 86380 86390 1
535755 99535755 1001 86380 86390 1
535744 99535744 1001 86380 86390 1
535874 99535874 1001 86380 86390 1
535816 99535816 1001 86380 86390 1
535920 99535920 1001 86380 86390 1
536355 99536355 1001 86380 86390 1
536995 99536995 1001 86380 86390 1
537023 99537023 1001 86380 86390 1
537135 99537135 1001 86380 86390 1
536920 99536920 1001 86380 86390 1
536910 99536910 1001 86380 86390 1
536647 99536647 1001 86380 86390 1
537226 99537226 1001 86380 86390 1
537351 99537351 1001 86380 86390 1
537928 99537928 1001 86380 86390 1
537819 99537819 1001 86380 86390 1
537845 99537845 1001 86380 86390 1
537659 99537659 1001 86380 86390 1
537638 99537638 1001 86380 86390 1
537690 99537690 1001 86380 86390 1
537729 99537729 1001 86380 86390 1
537755 99537755 1001 86380 86390 1
537431 99537431 1001 86380 86390 1
538045 99538045 1001 86380 86390 1
538179 99538179 1001 86380 86390 1
538169 99538169 1001 86380 86390 1
538098 99538098 1001 86380 86390 1
538613 99538613 1001 86380 86390 1
538668 99538668 1001 86380 86390 1
538621 99538621 1001 86380 86390 1
538596 99538596 1001 86380 86390 1
538496 99538496 1001 86380 86390 1
538407 99538407 1001 86380 86390 1
538487 99538487 1001 86380 86390 1
538449 99538449 1001 86380 86390 1
538476 99538476 1001 86380 86390 1
538350 99538350 1001 86380 86390 1
538393 99538393 1001 86380 86390 1
538252 99538252 1001 86380 86390 1
538383 99538383 1001 86380 86390 1
538883 99538883 1001 86380 86390 1
538885 99538885 1001 86380 86390 1
539590 99539590 1001 86380 86390 1
539451 99539451 1001 86380 86390 1
539465 99539465 1001 86380 86390 1
539632 99539632 1001 86380 86390 1
539484 99539484 1001 86380 86390 1
539305 99539305 1001 86380 86390 1
539258 99539258 1001 86380 86390 1
539355 99539355 1001 86380 86390 1
539781 99539781 1001 86380 86390 1
539786 99539786 1001 86380 86390 1
540342 99540342 1001 86380 86390 1
540281 99540281 1001 86380 86390 1
540376 99540376 1001 86380 86390 1
540223 99540223 1001 86380 86390 1
540056 99540056 1001 86380 86390 1
540087 99540087 1001 86380 86390 1
540075 99540075 1001 86380 86390 1
539897 99539897 1001 86380 86390 1
540028 99540028 1001 86380 86390 1
540016 99540016 1001 86380 86390 1
539850 99539850 1001 86380 86390 1
539994 99539994 1001 86380 86390 1
540000 99540000 1001 86380 86390 1
540476 99540476 1001 86380 86390 1
540638 99540638 1001 86380 86390 1
540536 99540536 1001 86380 86390 1
541205 99541205 1001 86380 86390 1
541141 99541141 1001 86380 86390 1
541168 99541168 1001 86380 86390 1
540932 99540932 1001 86380 86390 1
540790 99540790 1001 86380 86390 1
540743 99540743 1001 86380 86390 1
540872 99540872 1001 86380 86390 1
540745 99540745 1001 86380 86390 1
541328 99541328 1001 86380 86390 1
541331 99541331 1001 86380 86390 1
541474 99541474 1001 86380 86390 1
541464 99541464 1001 86380 86390 1
541350 99541350 1001 86380 86390 1
541977 99541977 1001 86380 86390 1
541966 99541966 1001 86380 86390 1
542061 99542061 1001 86380 86390 1
541745 99541745 1001 86380 86390 1
541810 99541810 1001 86380 86390 1
541799 99541799 1001 86380 86390 1
541814 99541814 1001 86380 86390 1
541752 99541752 1001 86380 86390 1
541834 99541834 1001 86380 86390 1
541503 99541503 1001 86380 86390 1
541595 99541595 1001 86380 86390 1
542266 99542266 1001 86380 86390 1
542217 99542217 1001 86380 86390 1
542942 99542942 1001 86380 86390 1
542822 99542822 1001 86380 86390 1
542772 99542772 1001 86380 86390 1
542889 99542889 1001 86380 86390 1
542865 99542865 1001 86380 86390 1
542652 99542652 1001 86380 86390 1
542602 99542602 1001 86380 86390 1
542684 99542684 1001 86380 86390 1
542620 99542620 1001 86380 86390 1
542672 99542672 1001 86380 86390 1
542428 99542428 1001 86380 86390 1
542968 99542968 1001 86380 86390 1
543139 99543139 1001 86380 86390 1
543011 99543011 1001 86380 86390 1
543037 99543037 1001 86380 86390 1
543094 99543094 1001 86380 86390 1
543134 99543134 1001 86380 86390 1
543668 99543668 1001 86380 86390 1
543737 99543737 1001 86380 86390 1
543674 99543674 1001 86380 86390 1
543687 99543687 1001 86380 86390 1
543750 99543750 1001 86380 86390 1
543590 99543590 1001 86380 86390 1
543555 99543555 1001 86380 86390 1
543373 99543373 1001 86380 86390 1
543531 99543531 1001 86380 86390 1
543407 99543407 1001 86380 86390 1
543381 99543381 1001 86380 86390 1
543258 99543258 1001 86380 86390 1
543286 99543286 1001 86380 86390 1
543338 99543338 1001 86380 86390 1
543226 99543226 1001 86380 86390 1
543838 99543838 1001 86380 86390 1
543827 99543827 1001 86380 86390 1
543907 99543907 1001 86380 86390 1
543921 99543921 1001 86380 86390 1
543897 99543897 1001 86380 86390 1
544491 99544491 1001 86380 86390 1
544591 99544591 1001 86380 86390 1
544186 99544186 1001 86380 86390 1
544230 99544230 1001 86380 86390 1
544347 99544347 1001 86380 86390 1
544389 99544389 1001 86380 86390 1
544248 99544248 1001 86380 86390 1
544619 99544619 1001 86380 86390 1
408433 372 1001 20100 20757 1
407608 886 1001 12840 15957 1
522619 1039 1001 59639 59939 1
539498 1067 1002 30369 41757 1
400295 99400295 1001 86380 86390 1
400713 99400713 1001 86380 86390 1
400667 99400667 1001 86380 86390 1
400734 99400734 1001 86380 86390 1
400801 99400801 1001 86380 86390 1
400834 99400834 1001 86380 86390 1
400999 99400999 1001 86380 86390 1
401070 99401070 1001 86380 86390 1
401106 99401106 1001 86380 86390 1
401358 99401358 1001 86380 86390 1
401840 99401840 1001 86380 86390 1
401919 99401919 1001 86380 86390 1
401958 99401958 1001 86380 86390 1
402018 99402018 1001 86380 86390 1
402034 99402034 1001 86380 86390 1
402166 99402166 1001 86380 86390 1
402433 99402433 1001 86380 86390 1
402504 99402504 1001 86380 86390 1
402849 99402849 1001 86380 86390 1
402958 99402958 1001 86380 86390 1
403176 99403176 1001 86380 86390 1
403179 99403179 1001 86380 86390 1
403339 99403339 1001 86380 86390 1
403408 99403408 1001 86380 86390 1
403838 99403838 1001 86380 86390 1
404137 99404137 1001 86380 86390 1
404169 99404169 1001 86380 86390 1
404744 99404744 1001 86380 86390 1
405206 99405206 1001 86380 86390 1
405299 99405299 1001 86380 86390 1
405311 99405311 1001 86380 86390 1
405484 99405484 1001 86380 86390 1
405474 99405474 1001 86380 86390 1
405633 99405633 1001 86380 86390 1
405669 99405669 1001 86380 86390 1
405943 99405943 1001 86380 86390 1
406061 99406061 1001 86380 86390 1
406146 99406146 1001 86380 86390 1
406373 99406373 1001 86380 86390 1
406543 99406543 1001 86380 86390 1
406615 99406615 1001 86380 86390 1
406805 99406805 1001 86380 86390 1
406808 99406808 1001 86380 86390 1
406850 99406850 1001 86380 86390 1
406851 99406851 1001 86380 86390 1
406963 99406963 1001 86380 86390 1
407038 99407038 1001 86380 86390 1
407111 99407111 1001 86380 86390 1
407180 99407180 1001 86380 86390 1
407325 99407325 1001 86380 86390 1
407558 99407558 1001 86380 86390 1
407707 99407707 1001 86380 86390 1
407692 99407692 1001 86380 86390 1
407703 99407703 1001 86380 86390 1
407805 99407805 1001 86380 86390 1
407814 99407814 1001 86380 86390 1
407856 99407856 1001 86380 86390 1
407968 99407968 1001 86380 86390 1
408048 99408048 1001 86380 86390 1
408254 99408254 1001 86380 86390 1
408287 99408287 1001 86380 86390 1
408420 99408420 1001 86380 86390 1
408457 99408457 1001 86380 86390 1
408425 99408425 1001 86380 86390 1
408469 99408469 1001 86380 86390 1
408472 99408472 1001 86380 86390 1
408601 99408601 1001 86380 86390 1
409053 99409053 1001 86380 86390 1
409174 99409174 1001 86380 86390 1
409249 99409249 1001 86380 86390 1
409685 99409685 1001 86380 86390 1
409834 99409834 1001 86380 86390 1
409913 99409913 1001 86380 86390 1
410002 99410002 1001 86380 86390 1
410420 99410420 1001 86380 86390 1
410530 99410530 1001 86380 86390 1
410665 99410665 1001 86380 86390 1
410724 99410724 1001 86380 86390 1
410722 99410722 1001 86380 86390 1
410749 99410749 1001 86380 86390 1
410845 99410845 1001 86380 86390 1
411009 99411009 1001 86380 86390 1
410916 99410916 1001 86380 86390 1
411153 99411153 1001 86380 86390 1
411157 99411157 1001 86380 86390 1
411287 99411287 1001 86380 86390 1
411298 99411298 1001 86380 86390 1
411395 99411395 1001 86380 86390 1
411705 99411705 1001 86380 86390 1
411824 99411824 1001 86380 86390 1
411867 99411867 1001 86380 86390 1
412041 99412041 1001 86380 86390 1
412157 99412157 1001 86380 86390 1
412108 99412108 1001 86380 86390 1
412277 99412277 1001 86380 86390 1
412415 99412415 1001 86380 86390 1
412288 99412288 1001 86380 86390 1
413552 99413552 1001 86380 86390 1
413611 99413611 1001 86380 86390 1
413250 99413250 1001 86380 86390 1
412774 99412774 1001 86380 86390 1
412748 99412748 1001 86380 86390 1
412817 99412817 1001 86380 86390 1
413861 99413861 1001 86380 86390 1
413842 99413842 1001 86380 86390 1
415075 99415075 1001 86380 86390 1
415247 99415247 1001 86380 86390 1
415249 99415249 1001 86380 86390 1
414929 99414929 1001 86380 86390 1
415070 99415070 1001 86380 86390 1
414529 99414529 1001 86380 86390 1
414199 99414199 1001 86380 86390 1
414274 99414274 1001 86380 86390 1
414343 99414343 1001 86380 86390 1
414151 99414151 1001 86380 86390 1
414237 99414237 1001 86380 86390 1
415431 99415431 1001 86380 86390 1
415688 99415688 1001 86380 86390 1
416593 99416593 1001 86380 86390 1
416956 99416956 1001 86380 86390 1
416717 99416717 1001 86380 86390 1
416979 99416979 1001 86380 86390 1
416283 99416283 1001 86380 86390 1
416317 99416317 1001 86380 86390 1
416003 99416003 1001 86380 86390 1
417169 99417169 1001 86380 86390 1
417227 99417227 1001 86380 86390 1
417248 99417248 1001 86380 86390 1
417395 99417395 1001 86380 86390 1
417519 99417519 1001 86380 86390 1
417478 99417478 1001 86380 86390 1
418734 99418734 1001 86380 86390 1
418603 99418603 1001 86380 86390 1
418539 99418539 1001 86380 86390 1
418612 99418612 1001 86380 86390 1
418449 99418449 1001 86380 86390 1
418413 99418413 1001 86380 86390 1
418231 99418231 1001 86380 86390 1
418264 99418264 1001 86380 86390 1
417709 99417709 1001 86380 86390 1
417801 99417801 1001 86380 86390 1
419198 99419198 1001 86380 86390 1
419200 99419200 1001 86380 86390 1
418837 99418837 1001 86380 86390 1
420325 99420325 1001 86380 86390 1
419862 99419862 1001 86380 86390 1
419893 99419893 1001 86380 86390 1
419322 99419322 1001 86380 86390 1
419217 99419217 1001 86380 86390 1
419460 99419460 1001 86380 86390 1
420688 99420688 1001 86380 86390 1
421783 99421783 1001 86380 86390 1
421935 99421935 1001 86380 86390 1
422090 99422090 1001 86380 86390 1
421585 99421585 1001 86380 86390 1
421322 99421322 1001 86380 86390 1
421331 99421331 1001 86380 86390 1
421208 99421208 1001 86380 86390 1
421212 99421212 1001 86380 86390 1
420936 99420936 1001 86380 86390 1
421227 99421227 1001 86380 86390 1
420960 99420960 1001 86380 86390 1
422319 99422319 1001 86380 86390 1
423452 99423452 1001 86380 86390 1
423624 99423624 1001 86380 86390 1
422992 99422992 1001 86380 86390 1
423236 99423236 1001 86380 86390 1
422546 99422546 1001 86380 86390 1
422850 99422850 1001 86380 86390 1
423796 99423796 1001 86380 86390 1
423306 99423306 1001 86380 86390 1
424089 99424089 1001 86380 86390 1
425126 99425126 1001 86380 86390 1
425060 99425060 1001 86380 86390 1
424726 99424726 1001 86380 86390 1
424242 99424242 1001 86380 86390 1
424368 99424368 1001 86380 86390 1
424563 99424563 1001 86380 86390 1
425664 99425664 1001 86380 86390 1
425794 99425794 1001 86380 86390 1
426812 99426812 1001 86380 86390 1
426764 99426764 1001 86380 86390 1
426948 99426948 1001 86380 86390 1
426702 99426702 1001 86380 86390 1
426833 99426833 1001 86380 86390 1
426740 99426740 1001 86380 86390 1
426329 99426329 1001 86380 86390 1
426280 99426280 1001 86380 86390 1
426361 99426361 1001 86380 86390 1
426461 99426461 1001 86380 86390 1
426415 99426415 1001 86380 86390 1
426046 99426046 1001 86380 86390 1
426063 99426063 1001 86380 86390 1
426093 99426093 1001 86380 86390 1
425869 99425869 1001 86380 86390 1
425876 99425876 1001 86380 86390 1
425905 99425905 1001 86380 86390 1
425883 99425883 1001 86380 86390 1
427231 99427231 1001 86380 86390 1
427210 99427210 1001 86380 86390 1
427521 99427521 1001 86380 86390 1
428410 99428410 1001 86380 86390 1
428695 99428695 1001 86380 86390 1
428056 99428056 1001 86380 86390 1
428093 99428093 1001 86380 86390 1
428159 99428159 1001 86380 86390 1
428145 99428145 1001 86380 86390 1
427941 99427941 1001 86380 86390 1
427532 99427532 1001 86380 86390 1
427882 99427882 1001 86380 86390 1
427746 99427746 1001 86380 86390 1
428844 99428844 1001 86380 86390 1
428953 99428953 1001 86380 86390 1
428835 99428835 1001 86380 86390 1
429092 99429092 1001 86380 86390 1
430025 99430025 1001 86380 86390 1
430335 99430335 1001 86380 86390 1
430263 99430263 1001 86380 86390 1
429614 99429614 1001 86380 86390 1
429604 99429604 1001 86380 86390 1
429607 99429607 1001 86380 86390 1
429751 99429751 1001 86380 86390 1
429313 99429313 1001 86380 86390 1
430453 99430453 1001 86380 86390 1
430546 99430546 1001 86380 86390 1
430775 99430775 1001 86380 86390 1
430449 99430449 1001 86380 86390 1
431964 99431964 1001 86380 86390 1
431996 99431996 1001 86380 86390 1
431655 99431655 1001 86380 86390 1
432019 99432019 1001 86380 86390 1
432045 99432045 1001 86380 86390 1
431541 99431541 1001 86380 86390 1
431576 99431576 1001 86380 86390 1
431350 99431350 1001 86380 86390 1
430952 99430952 1001 86380 86390 1
431153 99431153 1001 86380 86390 1
430832 99430832 1001 86380 86390 1
431220 99431220 1001 86380 86390 1
430836 99430836 1001 86380 86390 1
430876 99430876 1001 86380 86390 1
431075 99431075 1001 86380 86390 1
431191 99431191 1001 86380 86390 1
430841 99430841 1001 86380 86390 1
430859 99430859 1001 86380 86390 1
432061 99432061 1001 86380 86390 1
432161 99432161 1001 86380 86390 1
433549 99433549 1001 86380 86390 1
433684 99433684 1001 86380 86390 1
433430 99433430 1001 86380 86390 1
433137 99433137 1001 86380 86390 1
432967 99432967 1001 86380 86390 1
433141 99433141 1001 86380 86390 1
433298 99433298 1001 86380 86390 1
433277 99433277 1001 86380 86390 1
432528 99432528 1001 86380 86390 1
432686 99432686 1001 86380 86390 1
433829 99433829 1001 86380 86390 1
433786 99433786 1001 86380 86390 1
434067 99434067 1001 86380 86390 1
435184 99435184 1001 86380 86390 1
435383 99435383 1001 86380 86390 1
435102 99435102 1001 86380 86390 1
434940 99434940 1001 86380 86390 1
434660 99434660 1001 86380 86390 1
434729 99434729 1001 86380 86390 1
434200 99434200 1001 86380 86390 1
434364 99434364 1001 86380 86390 1
434162 99434162 1001 86380 86390 1
435675 99435675 1001 86380 86390 1
435651 99435651 1001 86380 86390 1
435744 99435744 1001 86380 86390 1
435504 99435504 1001 86380 86390 1
435477 99435477 1001 86380 86390 1
437054 99437054 1001 86380 86390 1
437130 99437130 1001 86380 86390 1
437065 99437065 1001 86380 86390 1
437134 99437134 1001 86380 86390 1
436824 99436824 1001 86380 86390 1
436496 99436496 1001 86380 86390 1
436522 99436522 1001 86380 86390 1
436359 99436359 1001 86380 86390 1
436213 99436213 1001 86380 86390 1
436040 99436040 1001 86380 86390 1
435961 99435961 1001 86380 86390 1
436110 99436110 1001 86380 86390 1
436210 99436210 1001 86380 86390 1
437342 99437342 1001 86380 86390 1
300095 99300095 1001 86380 86390 1
437274 99437274 1001 86380 86390 1
437337 99437337 1001 86380 86390 1
300638 99300638 1001 86380 86390 1
300667 99300667 1001 86380 86390 1
300604 99300604 1001 86380 86390 1
300584 99300584 1001 86380 86390 1
300446 99300446 1001 86380 86390 1
300334 99300334 1001 86380 86390 1
300387 99300387 1001 86380 86390 1
300505 99300505 1001 86380 86390 1
300481 99300481 1001 86380 86390 1
300159 99300159 1001 86380 86390 1
300224 99300224 1001 86380 86390 1
300294 99300294 1001 86380 86390 1
300204 99300204 1001 86380 86390 1
300157 99300157 1001 86380 86390 1
300869 99300869 1001 86380 86390 1
300773 99300773 1001 86380 86390 1
301452 99301452 1001 86380 86390 1
301531 99301531 1001 86380 86390 1
301460 99301460 1001 86380 86390 1
301155 99301155 1001 86380 86390 1
301288 99301288 1001 86380 86390 1
301341 99301341 1001 86380 86390 1
301264 99301264 1001 86380 86390 1
301227 99301227 1001 86380 86390 1
301331 99301331 1001 86380 86390 1
301280 99301280 1001 86380 86390 1
301177 99301177 1001 86380 86390 1
301190 99301190 1001 86380 86390 1
301165 99301165 1001 86380 86390 1
300953 99300953 1001 86380 86390 1
301097 99301097 1001 86380 86390 1
301098 99301098 1001 86380 86390 1
301111 99301111 1001 86380 86390 1
301049 99301049 1001 86380 86390 1
301631 99301631 1001 86380 86390 1
301599 99301599 1001 86380 86390 1
301690 99301690 1001 86380 86390 1
302281 99302281 1001 86380 86390 1
302269 99302269 1001 86380 86390 1
302311 99302311 1001 86380 86390 1
302222 99302222 1001 86380 86390 1
302248 99302248 1001 86380 86390 1
302250 99302250 1001 86380 86390 1
302374 99302374 1001 86380 86390 1
302084 99302084 1001 86380 86390 1
302163 99302163 1001 86380 86390 1
302021 99302021 1001 86380 86390 1
302140 99302140 1001 86380 86390 1
302129 99302129 1001 86380 86390 1
301933 99301933 1001 86380 86390 1
301831 99301831 1001 86380 86390 1
301886 99301886 1001 86380 86390 1
302508 99302508 1001 86380 86390 1
302427 99302427 1001 86380 86390 1
303175 99303175 1001 86380 86390 1
303082 99303082 1001 86380 86390 1
303163 99303163 1001 86380 86390 1
303087 99303087 1001 86380 86390 1
303152 99303152 1001 86380 86390 1
302938 99302938 1001 86380 86390 1
302965 99302965 1001 86380 86390 1
302934 99302934 1001 86380 86390 1
302961 99302961 1001 86380 86390 1
302656 99302656 1001 86380 86390 1
302659 99302659 1001 86380 86390 1
302776 99302776 1001 86380 86390 1
303320 99303320 1001 86380 86390 1
303214 99303214 1001 86380 86390 1
303841 99303841 1001 86380 86390 1
303634 99303634 1001 86380 86390 1
303700 99303700 1001 86380 86390 1
303718 99303718 1001 86380 86390 1
303745 99303745 1001 86380 86390 1
303567 99303567 1001 86380 86390 1
303608 99303608 1001 86380 86390 1
303455 99303455 1001 86380 86390 1
303444 99303444 1001 86380 86390 1
304160 99304160 1001 86380 86390 1
304043 99304043 1001 86380 86390 1
304153 99304153 1001 86380 86390 1
304231 99304231 1001 86380 86390 1
304040 99304040 1001 86380 86390 1
304692 99304692 1001 86380 86390 1
304757 99304757 1001 86380 86390 1
304824 99304824 1001 86380 86390 1
304671 99304671 1001 86380 86390 1
304816 99304816 1001 86380 86390 1
304791 99304791 1001 86380 86390 1
304601 99304601 1001 86380 86390 1
304617 99304617 1001 86380 86390 1
304558 99304558 1001 86380 86390 1
304571 99304571 1001 86380 86390 1
304597 99304597 1001 86380 86390 1
304455 99304455 1001 86380 86390 1
304495 99304495 1001 86380 86390 1
304457 99304457 1001 86380 86390 1
304324 99304324 1001 86380 86390 1
304326 99304326 1001 86380 86390 1
304959 99304959 1001 86380 86390 1
305013 99305013 1001 86380 86390 1
304864 99304864 1001 86380 86390 1
304981 99304981 1001 86380 86390 1
305020 99305020 1001 86380 86390 1
305008 99305008 1001 86380 86390 1
304878 99304878 1001 86380 86390 1
305544 99305544 1001 86380 86390 1
305483 99305483 1001 86380 86390 1
305535 99305535 1001 86380 86390 1
305677 99305677 1001 86380 86390 1
305304 99305304 1001 86380 86390 1
305359 99305359 1001 86380 86390 1
305258 99305258 1001 86380 86390 1
305209 99305209 1001 86380 86390 1
305125 99305125 1001 86380 86390 1
305231 99305231 1001 86380 86390 1
305686 99305686 1001 86380 86390 1
500157 99500157 1001 86380 86390 1
305690 99305690 1001 86380 86390 1
500112 99500112 1001 86380 86390 1
500724 99500724 1001 86380 86390 1
500713 99500713 1001 86380 86390 1
500666 99500666 1001 86380 86390 1
500743 99500743 1001 86380 86390 1
500709 99500709 1001 86380 86390 1
500582 99500582 1001 86380 86390 1
500458 99500458 1001 86380 86390 1
500235 99500235 1001 86380 86390 1
500358 99500358 1001 86380 86390 1
500979 99500979 1001 86380 86390 1
500903 99500903 1001 86380 86390 1
500839 99500839 1001 86380 86390 1
500895 99500895 1001 86380 86390 1
500988 99500988 1001 86380 86390 1
501636 99501636 1001 86380 86390 1
501479 99501479 1001 86380 86390 1
501559 99501559 1001 86380 86390 1
501628 99501628 1001 86380 86390 1
501309 99501309 1001 86380 86390 1
501188 99501188 1001 86380 86390 1
501219 99501219 1001 86380 86390 1
501038 99501038 1001 86380 86390 1
501065 99501065 1001 86380 86390 1
501104 99501104 1001 86380 86390 1
501208 99501208 1001 86380 86390 1
501680 99501680 1001 86380 86390 1
502414 99502414 1001 86380 86390 1
502276 99502276 1001 86380 86390 1
502355 99502355 1001 86380 86390 1
502356 99502356 1001 86380 86390 1
502385 99502385 1001 86380 86390 1
502412 99502412 1001 86380 86390 1
502105 99502105 1001 86380 86390 1
502118 99502118 1001 86380 86390 1
502183 99502183 1001 86380 86390 1
502227 99502227 1001 86380 86390 1
502126 99502126 1001 86380 86390 1
501978 99501978 1001 86380 86390 1
501888 99501888 1001 86380 86390 1
501971 99501971 1001 86380 86390 1
501984 99501984 1001 86380 86390 1
502012 99502012 1001 86380 86390 1
502503 99502503 1001 86380 86390 1
503124 99503124 1001 86380 86390 1
503268 99503268 1001 86380 86390 1
503248 99503248 1001 86380 86390 1
503122 99503122 1001 86380 86390 1
503076 99503076 1001 86380 86390 1
502902 99502902 1001 86380 86390 1
502710 99502710 1001 86380 86390 1
502737 99502737 1001 86380 86390 1
502713 99502713 1001 86380 86390 1
502679 99502679 1001 86380 86390 1
502784 99502784 1001 86380 86390 1
503345 99503345 1001 86380 86390 1
503360 99503360 1001 86380 86390 1
504028 99504028 1001 86380 86390 1
504078 99504078 1001 86380 86390 1
503743 99503743 1001 86380 86390 1
503768 99503768 1001 86380 86390 1
503513 99503513 1001 86380 86390 1
503556 99503556 1001 86380 86390 1
503649 99503649 1001 86380 86390 1
504184 99504184 1001 86380 86390 1
504319 99504319 1001 86380 86390 1
504767 99504767 1001 86380 86390 1
504922 99504922 1001 86380 86390 1
504825 99504825 1001 86380 86390 1
504787 99504787 1001 86380 86390 1
504703 99504703 1001 86380 86390 1
504716 99504716 1001 86380 86390 1
504706 99504706 1001 86380 86390 1
504482 99504482 1001 86380 86390 1
504421 99504421 1001 86380 86390 1
504500 99504500 1001 86380 86390 1
504333 99504333 1001 86380 86390 1
505120 99505120 1001 86380 86390 1
505721 99505721 1001 86380 86390 1
505683 99505683 1001 86380 86390 1
505622 99505622 1001 86380 86390 1
505765 99505765 1001 86380 86390 1
505387 99505387 1001 86380 86390 1
505454 99505454 1001 86380 86390 1
505521 99505521 1001 86380 86390 1
505156 99505156 1001 86380 86390 1
505314 99505314 1001 86380 86390 1
505799 99505799 1001 86380 86390 1
505958 99505958 1001 86380 86390 1
506456 99506456 1001 86380 86390 1
506381 99506381 1001 86380 86390 1
506317 99506317 1001 86380 86390 1
506192 99506192 1001 86380 86390 1
506117 99506117 1001 86380 86390 1
506130 99506130 1001 86380 86390 1
506017 99506017 1001 86380 86390 1
505978 99505978 1001 86380 86390 1
506062 99506062 1001 86380 86390 1
506791 99506791 1001 86380 86390 1
507241 99507241 1001 86380 86390 1
507232 99507232 1001 86380 86390 1
507233 99507233 1001 86380 86390 1
507416 99507416 1001 86380 86390 1
507181 99507181 1001 86380 86390 1
507112 99507112 1001 86380 86390 1
506960 99506960 1001 86380 86390 1
506845 99506845 1001 86380 86390 1
507001 99507001 1001 86380 86390 1
506820 99506820 1001 86380 86390 1
506873 99506873 1001 86380 86390 1
506864 99506864 1001 86380 86390 1
507589 99507589 1001 86380 86390 1
507461 99507461 1001 86380 86390 1
507516 99507516 1001 86380 86390 1
507441 99507441 1001 86380 86390 1
507442 99507442 1001 86380 86390 1
508132 99508132 1001 86380 86390 1
508191 99508191 1001 86380 86390 1
508167 99508167 1001 86380 86390 1
508104 99508104 1001 86380 86390 1
508042 99508042 1001 86380 86390 1
508019 99508019 1001 86380 86390 1
507932 99507932 1001 86380 86390 1
507898 99507898 1001 86380 86390 1
507822 99507822 1001 86380 86390 1
507655 99507655 1001 86380 86390 1
507629 99507629 1001 86380 86390 1
507721 99507721 1001 86380 86390 1
507786 99507786 1001 86380 86390 1
507691 99507691 1001 86380 86390 1
507730 99507730 1001 86380 86390 1
508277 99508277 1001 86380 86390 1
508407 99508407 1001 86380 86390 1
508934 99508934 1001 86380 86390 1
508903 99508903 1001 86380 86390 1
508688 99508688 1001 86380 86390 1
508837 99508837 1001 86380 86390 1
508467 99508467 1001 86380 86390 1
508626 99508626 1001 86380 86390 1
508526 99508526 1001 86380 86390 1
509110 99509110 1001 86380 86390 1
509214 99509214 1001 86380 86390 1
509268 99509268 1001 86380 86390 1
509115 99509115 1001 86380 86390 1
509167 99509167 1001 86380 86390 1
509245 99509245 1001 86380 86390 1
509733 99509733 1001 86380 86390 1
509761 99509761 1001 86380 86390 1
509828 99509828 1001 86380 86390 1
509898 99509898 1001 86380 86390 1
509578 99509578 1001 86380 86390 1
509452 99509452 1001 86380 86390 1
509910 99509910 1001 86380 86390 1
510094 99510094 1001 86380 86390 1
509965 99509965 1001 86380 86390 1
509929 99509929 1001 86380 86390 1
510072 99510072 1001 86380 86390 1
510008 99510008 1001 86380 86390 1
510668 99510668 1001 86380 86390 1
510709 99510709 1001 86380 86390 1
510540 99510540 1001 86380 86390 1
510475 99510475 1001 86380 86390 1
510348 99510348 1001 86380 86390 1
510323 99510323 1001 86380 86390 1
510174 99510174 1001 86380 86390 1
510304 99510304 1001 86380 86390 1
510122 99510122 1001 86380 86390 1
510204 99510204 1001 86380 86390 1
510828 99510828 1001 86380 86390 1
510858 99510858 1001 86380 86390 1
510901 99510901 1001 86380 86390 1
511437 99511437 1001 86380 86390 1
511525 99511525 1001 86380 86390 1
511480 99511480 1001 86380 86390 1
511353 99511353 1001 86380 86390 1
511495 99511495 1001 86380 86390 1
511485 99511485 1001 86380 86390 1
511397 99511397 1001 86380 86390 1
511334 99511334 1001 86380 86390 1
511345 99511345 1001 86380 86390 1
510985 99510985 1001 86380 86390 1
511012 99511012 1001 86380 86390 1
511752 99511752 1001 86380 86390 1
511756 99511756 1001 86380 86390 1
512219 99512219 1001 86380 86390 1
512271 99512271 1001 86380 86390 1
512221 99512221 1001 86380 86390 1
512031 99512031 1001 86380 86390 1
512083 99512083 1001 86380 86390 1
512149 99512149 1001 86380 86390 1
512061 99512061 1001 86380 86390 1
512126 99512126 1001 86380 86390 1
512140 99512140 1001 86380 86390 1
512078 99512078 1001 86380 86390 1
512093 99512093 1001 86380 86390 1
511990 99511990 1001 86380 86390 1
511773 99511773 1001 86380 86390 1
511853 99511853 1001 86380 86390 1
511964 99511964 1001 86380 86390 1
512381 99512381 1001 86380 86390 1
512564 99512564 1001 86380 86390 1
513013 99513013 1001 86380 86390 1
513096 99513096 1001 86380 86390 1
513097 99513097 1001 86380 86390 1
513035 99513035 1001 86380 86390 1
512947 99512947 1001 86380 86390 1
512794 99512794 1001 86380 86390 1
512989 99512989 1001 86380 86390 1
512902 99512902 1001 86380 86390 1
512878 99512878 1001 86380 86390 1
512721 99512721 1001 86380 86390 1
513322 99513322 1001 86380 86390 1
513354 99513354 1001 86380 86390 1
513850 99513850 1001 86380 86390 1
513955 99513955 1001 86380 86390 1
513996 99513996 1001 86380 86390 1
513938 99513938 1001 86380 86390 1
513939 99513939 1001 86380 86390 1
513760 99513760 1001 86380 86390 1
513786 99513786 1001 86380 86390 1
513662 99513662 1001 86380 86390 1
513806 99513806 1001 86380 86390 1
513704 99513704 1001 86380 86390 1
513476 99513476 1001 86380 86390 1
513467 99513467 1001 86380 86390 1
514170 99514170 1001 86380 86390 1
514198 99514198 1001 86380 86390 1
514125 99514125 1001 86380 86390 1
514809 99514809 1001 86380 86390 1
514771 99514771 1001 86380 86390 1
514723 99514723 1001 86380 86390 1
514617 99514617 1001 86380 86390 1
514502 99514502 1001 86380 86390 1
514492 99514492 1001 86380 86390 1
514366 99514366 1001 86380 86390 1
514413 99514413 1001 86380 86390 1
514970 99514970 1001 86380 86390 1
514973 99514973 1001 86380 86390 1
515029 99515029 1001 86380 86390 1
514915 99514915 1001 86380 86390 1
515668 99515668 1001 86380 86390 1
515614 99515614 1001 86380 86390 1
515667 99515667 1001 86380 86390 1
515538 99515538 1001 86380 86390 1
515676 99515676 1001 86380 86390 1
515324 99515324 1001 86380 86390 1
515378 99515378 1001 86380 86390 1
515294 99515294 1001 86380 86390 1
515141 99515141 1001 86380 86390 1
515150 99515150 1001 86380 86390 1
515698 99515698 1001 86380 86390 1
515770 99515770 1001 86380 86390 1
516369 99516369 1001 86380 86390 1
516380 99516380 1001 86380 86390 1
516304 99516304 1001 86380 86390 1
516191 99516191 1001 86380 86390 1
516282 99516282 1001 86380 86390 1
516205 99516205 1001 86380 86390 1
516286 99516286 1001 86380 86390 1
516104 99516104 1001 86380 86390 1
516038 99516038 1001 86380 86390 1
516612 99516612 1001 86380 86390 1
516638 99516638 1001 86380 86390 1
516535 99516535 1001 86380 86390 1
516549 99516549 1001 86380 86390 1
516515 99516515 1001 86380 86390 1
517194 99517194 1001 86380 86390 1
517327 99517327 1001 86380 86390 1
517039 99517039 1001 86380 86390 1
516953 99516953 1001 86380 86390 1
517124 99517124 1001 86380 86390 1
517113 99517113 1001 86380 86390 1
516885 99516885 1001 86380 86390 1
516864 99516864 1001 86380 86390 1
516749 99516749 1001 86380 86390 1
516908 99516908 1001 86380 86390 1
517385 99517385 1001 86380 86390 1
517434 99517434 1001 86380 86390 1
518160 99518160 1001 86380 86390 1
518161 99518161 1001 86380 86390 1
518147 99518147 1001 86380 86390 1
517918 99517918 1001 86380 86390 1
517819 99517819 1001 86380 86390 1
517902 99517902 1001 86380 86390 1
517864 99517864 1001 86380 86390 1
517713 99517713 1001 86380 86390 1
518279 99518279 1001 86380 86390 1
518244 99518244 1001 86380 86390 1
518270 99518270 1001 86380 86390 1
518912 99518912 1001 86380 86390 1
518862 99518862 1001 86380 86390 1
518839 99518839 1001 86380 86390 1
518803 99518803 1001 86380 86390 1
518642 99518642 1001 86380 86390 1
518695 99518695 1001 86380 86390 1
518729 99518729 1001 86380 86390 1
518470 99518470 1001 86380 86390 1
518568 99518568 1001 86380 86390 1
518478 99518478 1001 86380 86390 1
518414 99518414 1001 86380 86390 1
519120 99519120 1001 86380 86390 1
519032 99519032 1001 86380 86390 1
519048 99519048 1001 86380 86390 1
519701 99519701 1001 86380 86390 1
519719 99519719 1001 86380 86390 1
519736 99519736 1001 86380 86390 1
519504 99519504 1001 86380 86390 1
519446 99519446 1001 86380 86390 1
519498 99519498 1001 86380 86390 1
519421 99519421 1001 86380 86390 1
519487 99519487 1001 86380 86390 1
519267 99519267 1001 86380 86390 1
519320 99519320 1001 86380 86390 1
519993 99519993 1001 86380 86390 1
519193 99519193 1001 86380 86390 1
519880 99519880 1001 86380 86390 1
519895 99519895 1001 86380 86390 1
519975 99519975 1001 86380 86390 1
520539 99520539 1001 86380 86390 1
520518 99520518 1001 86380 86390 1
520412 99520412 1001 86380 86390 1
520375 99520375 1001 86380 86390 1
520261 99520261 1001 86380 86390 1
520206 99520206 1001 86380 86390 1
520108 99520108 1001 86380 86390 1
520724 99520724 1001 86380 86390 1
521300 99521300 1001 86380 86390 1
521339 99521339 1001 86380 86390 1
521191 99521191 1001 86380 86390 1
520887 99520887 1001 86380 86390 1
520867 99520867 1001 86380 86390 1
522229 99522229 1001 86380 86390 1
522158 99522158 1001 86380 86390 1
522134 99522134 1001 86380 86390 1
521984 99521984 1001 86380 86390 1
522017 99522017 1001 86380 86390 1
521741 99521741 1001 86380 86390 1
521793 99521793 1001 86380 86390 1
521832 99521832 1001 86380 86390 1
521742 99521742 1001 86380 86390 1
521755 99521755 1001 86380 86390 1
521849 99521849 1001 86380 86390 1
522342 99522342 1001 86380 86390 1
522381 99522381 1001 86380 86390 1
523002 99523002 1001 86380 86390 1
522923 99522923 1001 86380 86390 1
523001 99523001 1001 86380 86390 1
522750 99522750 1001 86380 86390 1
522781 99522781 1001 86380 86390 1
522507 99522507 1001 86380 86390 1
522521 99522521 1001 86380 86390 1
523158 99523158 1001 86380 86390 1
523301 99523301 1001 86380 86390 1
523212 99523212 1001 86380 86390 1
523149 99523149 1001 86380 86390 1
523790 99523790 1001 86380 86390 1
523727 99523727 1001 86380 86390 1
523533 99523533 1001 86380 86390 1
523575 99523575 1001 86380 86390 1
523697 99523697 1001 86380 86390 1
523377 99523377 1001 86380 86390 1
523450 99523450 1001 86380 86390 1
524078 99524078 1001 86380 86390 1
524027 99524027 1001 86380 86390 1
524768 99524768 1001 86380 86390 1
524578 99524578 1001 86380 86390 1
524604 99524604 1001 86380 86390 1
524385 99524385 1001 86380 86390 1
524176 99524176 1001 86380 86390 1
524202 99524202 1001 86380 86390 1
524230 99524230 1001 86380 86390 1
524257 99524257 1001 86380 86390 1
524820 99524820 1001 86380 86390 1
524885 99524885 1001 86380 86390 1
524834 99524834 1001 86380 86390 1
524825 99524825 1001 86380 86390 1
525550 99525550 1001 86380 86390 1
525212 99525212 1001 86380 86390 1
525238 99525238 1001 86380 86390 1
525349 99525349 1001 86380 86390 1
525377 99525377 1001 86380 86390 1
524983 99524983 1001 86380 86390 1
525050 99525050 1001 86380 86390 1
525012 99525012 1001 86380 86390 1
525620 99525620 1001 86380 86390 1
525763 99525763 1001 86380 86390 1
525662 99525662 1001 86380 86390 1
526388 99526388 1001 86380 86390 1
526222 99526222 1001 86380 86390 1
526367 99526367 1001 86380 86390 1
526141 99526141 1001 86380 86390 1
526109 99526109 1001 86380 86390 1
526213 99526213 1001 86380 86390 1
525919 99525919 1001 86380 86390 1
525856 99525856 1001 86380 86390 1
526008 99526008 1001 86380 86390 1
526471 99526471 1001 86380 86390 1
526604 99526604 1001 86380 86390 1
526579 99526579 1001 86380 86390 1
527149 99527149 1001 86380 86390 1
527137 99527137 1001 86380 86390 1
527077 99527077 1001 86380 86390 1
526909 99526909 1001 86380 86390 1
526964 99526964 1001 86380 86390 1
526675 99526675 1001 86380 86390 1
527312 99527312 1001 86380 86390 1
527290 99527290 1001 86380 86390 1
527383 99527383 1001 86380 86390 1
527282 99527282 1001 86380 86390 1
527438 99527438 1001 86380 86390 1
527413 99527413 1001 86380 86390 1
527935 99527935 1001 86380 86390 1
528028 99528028 1001 86380 86390 1
527915 99527915 1001 86380 86390 1
527928 99527928 1001 86380 86390 1
527832 99527832 1001 86380 86390 1
527775 99527775 1001 86380 86390 1
527698 99527698 1001 86380 86390 1
527455 99527455 1001 86380 86390 1
527627 99527627 1001 86380 86390 1
527487 99527487 1001 86380 86390 1
528230 99528230 1001 86380 86390 1
528258 99528258 1001 86380 86390 1
528160 99528160 1001 86380 86390 1
528868 99528868 1001 86380 86390 1
528869 99528869 1001 86380 86390 1
528763 99528763 1001 86380 86390 1
528844 99528844 1001 86380 86390 1
528884 99528884 1001 86380 86390 1
528808 99528808 1001 86380 86390 1
528758 99528758 1001 86380 86390 1
528656 99528656 1001 86380 86390 1
528652 99528652 1001 86380 86390 1
528449 99528449 1001 86380 86390 1
528322 99528322 1001 86380 86390 1
528348 99528348 1001 86380 86390 1
528379 99528379 1001 86380 86390 1
528960 99528960 1001 86380 86390 1
528949 99528949 1001 86380 86390 1
529588 99529588 1001 86380 86390 1
529554 99529554 1001 86380 86390 1
529356 99529356 1001 86380 86390 1
529437 99529437 1001 86380 86390 1
529428 99529428 1001 86380 86390 1
529119 99529119 1001 86380 86390 1
529187 99529187 1001 86380 86390 1
529235 99529235 1001 86380 86390 1
529905 99529905 1001 86380 86390 1
529927 99529927 1001 86380 86390 1
529889 99529889 1001 86380 86390 1
529748 99529748 1001 86380 86390 1
530552 99530552 1001 86380 86390 1
530167 99530167 1001 86380 86390 1
530206 99530206 1001 86380 86390 1
530233 99530233 1001 86380 86390 1
530182 99530182 1001 86380 86390 1
530195 99530195 1001 86380 86390 1
530339 99530339 1001 86380 86390 1
530215 99530215 1001 86380 86390 1
530070 99530070 1001 86380 86390 1
530681 99530681 1001 86380 86390 1
530747 99530747 1001 86380 86390 1
530558 99530558 1001 86380 86390 1
531321 99531321 1001 86380 86390 1
531181 99531181 1001 86380 86390 1
531363 99531363 1001 86380 86390 1
531083 99531083 1001 86380 86390 1
531098 99531098 1001 86380 86390 1
531157 99531157 1001 86380 86390 1
531094 99531094 1001 86380 86390 1
530893 99530893 1001 86380 86390 1
530829 99530829 1001 86380 86390 1
530834 99530834 1001 86380 86390 1
531547 99531547 1001 86380 86390 1
531460 99531460 1001 86380 86390 1
531513 99531513 1001 86380 86390 1
531425 99531425 1001 86380 86390 1
531554 99531554 1001 86380 86390 1
532185 99532185 1001 86380 86390 1
532086 99532086 1001 86380 86390 1
531840 99531840 1001 86380 86390 1
531855 99531855 1001 86380 86390 1
531590 99531590 1001 86380 86390 1
532217 99532217 1001 86380 86390 1
532282 99532282 1001 86380 86390 1
532297 99532297 1001 86380 86390 1
532351 99532351 1001 86380 86390 1
532893 99532893 1001 86380 86390 1
532986 99532986 1001 86380 86390 1
533015 99533015 1001 86380 86390 1
532643 99532643 1001 86380 86390 1
532527 99532527 1001 86380 86390 1
532585 99532585 1001 86380 86390 1
533054 99533054 1001 86380 86390 1
533045 99533045 1001 86380 86390 1
533101 99533101 1001 86380 86390 1
533801 99533801 1001 86380 86390 1
533750 99533750 1001 86380 86390 1
533845 99533845 1001 86380 86390 1
533850 99533850 1001 86380 86390 1
533589 99533589 1001 86380 86390 1
533449 99533449 1001 86380 86390 1
533644 99533644 1001 86380 86390 1
533568 99533568 1001 86380 86390 1
533481 99533481 1001 86380 86390 1
533302 99533302 1001 86380 86390 1
533317 99533317 1001 86380 86390 1
533292 99533292 1001 86380 86390 1
533322 99533322 1001 86380 86390 1
533245 99533245 1001 86380 86390 1
533430 99533430 1001 86380 86390 1
533906 99533906 1001 86380 86390 1
533977 99533977 1001 86380 86390 1
534529 99534529 1001 86380 86390 1
534569 99534569 1001 86380 86390 1
534350 99534350 1001 86380 86390 1
534299 99534299 1001 86380 86390 1
534303 99534303 1001 86380 86390 1
534437 99534437 1001 86380 86390 1
534102 99534102 1001 86380 86390 1
534210 99534210 1001 86380 86390 1
534226 99534226 1001 86380 86390 1
534876 99534876 1001 86380 86390 1
534721 99534721 1001 86380 86390 1
534710 99534710 1001 86380 86390 1
534736 99534736 1001 86380 86390 1
534762 99534762 1001 86380 86390 1
534854 99534854 1001 86380 86390 1
534861 99534861 1001 86380 86390 1
535319 99535319 1001 86380 86390 1
535442 99535442 1001 86380 86390 1
535498 99535498 1001 86380 86390 1
535391 99535391 1001 86380 86390 1
535192 99535192 1001 86380 86390 1
535145 99535145 1001 86380 86390 1
535121 99535121 1001 86380 86390 1
534926 99534926 1001 86380 86390 1
535655 99535655 1001 86380 86390 1
535632 99535632 1001 86380 86390 1
536300 99536300 1001 86380 86390 1
536134 99536134 1001 86380 86390 1
536317 99536317 1001 86380 86390 1
536138 99536138 1001 86380 86390 1
536055 99536055 1001 86380 86390 1
536050 99536050 1001 86380 86390 1
535870 99535870 1001 86380 86390 1
535855 99535855 1001 86380 86390 1
536540 99536540 1001 86380 86390 1
536516 99536516 1001 86380 86390 1
536393 99536393 1001 86380 86390 1
536406 99536406 1001 86380 86390 1
537105 99537105 1001 86380 86390 1
536765 99536765 1001 86380 86390 1
536666 99536666 1001 86380 86390 1
536579 99536579 1001 86380 86390 1
536670 99536670 1001 86380 86390 1
537201 99537201 1001 86380 86390 1
537269 99537269 1001 86380 86390 1
537350 99537350 1001 86380 86390 1
537822 99537822 1001 86380 86390 1
537848 99537848 1001 86380 86390 1
537862 99537862 1001 86380 86390 1
537865 99537865 1001 86380 86390 1
537666 99537666 1001 86380 86390 1
537619 99537619 1001 86380 86390 1
537593 99537593 1001 86380 86390 1
537716 99537716 1001 86380 86390 1
537449 99537449 1001 86380 86390 1
537553 99537553 1001 86380 86390 1
537452 99537452 1001 86380 86390 1
537375 99537375 1001 86380 86390 1
538150 99538150 1001 86380 86390 1
538687 99538687 1001 86380 86390 1
538651 99538651 1001 86380 86390 1
538755 99538755 1001 86380 86390 1
538771 99538771 1001 86380 86390 1
538597 99538597 1001 86380 86390 1
538521 99538521 1001 86380 86390 1
538509 99538509 1001 86380 86390 1
538540 99538540 1001 86380 86390 1
538465 99538465 1001 86380 86390 1
538370 99538370 1001 86380 86390 1
538293 99538293 1001 86380 86390 1
538215 99538215 1001 86380 86390 1
538902 99538902 1001 86380 86390 1
538904 99538904 1001 86380 86390 1
538841 99538841 1001 86380 86390 1
538862 99538862 1001 86380 86390 1
539502 99539502 1001 86380 86390 1
539283 99539283 1001 86380 86390 1
539366 99539366 1001 86380 86390 1
539315 99539315 1001 86380 86390 1
539058 99539058 1001 86380 86390 1
539113 99539113 1001 86380 86390 1
539159 99539159 1001 86380 86390 1
539689 99539689 1001 86380 86390 1
539653 99539653 1001 86380 86390 1
539713 99539713 1001 86380 86390 1
540332 99540332 1001 86380 86390 1
540092 99540092 1001 86380 86390 1
540043 99540043 1001 86380 86390 1
539995 99539995 1001 86380 86390 1
539960 99539960 1001 86380 86390 1
540522 99540522 1001 86380 86390 1
540654 99540654 1001 86380 86390 1
540499 99540499 1001 86380 86390 1
541125 99541125 1001 86380 86390 1
541194 99541194 1001 86380 86390 1
541132 99541132 1001 86380 86390 1
541184 99541184 1001 86380 86390 1
541010 99541010 1001 86380 86390 1
541040 99541040 1001 86380 86390 1
540725 99540725 1001 86380 86390 1
540704 99540704 1001 86380 86390 1
540836 99540836 1001 86380 86390 1
540849 99540849 1001 86380 86390 1
540772 99540772 1001 86380 86390 1
540863 99540863 1001 86380 86390 1
541395 99541395 1001 86380 86390 1
541438 99541438 1001 86380 86390 1
541297 99541297 1001 86380 86390 1
541991 99541991 1001 86380 86390 1
542031 99542031 1001 86380 86390 1
541957 99541957 1001 86380 86390 1
542009 99542009 1001 86380 86390 1
542022 99542022 1001 86380 86390 1
542111 99542111 1001 86380 86390 1
541747 99541747 1001 86380 86390 1
541710 99541710 1001 86380 86390 1
541742 99541742 1001 86380 86390 1
541537 99541537 1001 86380 86390 1
541586 99541586 1001 86380 86390 1
542143 99542143 1001 86380 86390 1
542183 99542183 1001 86380 86390 1
542149 99542149 1001 86380 86390 1
542201 99542201 1001 86380 86390 1
542796 99542796 1001 86380 86390 1
542815 99542815 1001 86380 86390 1
542565 99542565 1001 86380 86390 1
542725 99542725 1001 86380 86390 1
542467 99542467 1001 86380 86390 1
542329 99542329 1001 86380 86390 1
542369 99542369 1001 86380 86390 1
542513 99542513 1001 86380 86390 1
542372 99542372 1001 86380 86390 1
543071 99543071 1001 86380 86390 1
543583 99543583 1001 86380 86390 1
543758 99543758 1001 86380 86390 1
543491 99543491 1001 86380 86390 1
543440 99543440 1001 86380 86390 1
543466 99543466 1001 86380 86390 1
543455 99543455 1001 86380 86390 1
543254 99543254 1001 86380 86390 1
543306 99543306 1001 86380 86390 1
543217 99543217 1001 86380 86390 1
543260 99543260 1001 86380 86390 1
543212 99543212 1001 86380 86390 1
543853 99543853 1001 86380 86390 1
543905 99543905 1001 86380 86390 1
543855 99543855 1001 86380 86390 1
543857 99543857 1001 86380 86390 1
544438 99544438 1001 86380 86390 1
544318 99544318 1001 86380 86390 1
544256 99544256 1001 86380 86390 1
544336 99544336 1001 86380 86390 1
544044 99544044 1001 86380 86390 1
544153 99544153 1001 86380 86390 1
544180 99544180 1001 86380 86390 1
544688 99544688 1001 86380 86390 1
544670 99544670 1001 86380 86390 1
418576 896 1001 11640 43017 1
434532 1144 1001 76920 77277 1
404804 213 1001 4860 5277 1
531097 750 1001 70377 70677 1
531101 789 1002 44100 45670 1
536663 521 1002 69046 69650 1
400028 99400028 1001 86380 86390 1
400111 99400111 1001 86380 86390 1
400152 99400152 1001 86380 86390 1
400333 99400333 1001 86380 86390 1
400359 99400359 1001 86380 86390 1
400347 99400347 1001 86380 86390 1
400518 99400518 1001 86380 86390 1
400649 99400649 1001 86380 86390 1
400673 99400673 1001 86380 86390 1
400925 99400925 1001 86380 86390 1
401103 99401103 1001 86380 86390 1
401141 99401141 1001 86380 86390 1
401236 99401236 1001 86380 86390 1
401911 99401911 1001 86380 86390 1
402039 99402039 1001 86380 86390 1
401949 99401949 1001 86380 86390 1
402357 99402357 1001 86380 86390 1
402423 99402423 1001 86380 86390 1
402580 99402580 1001 86380 86390 1
402684 99402684 1001 86380 86390 1
402700 99402700 1001 86380 86390 1
402964 99402964 1001 86380 86390 1
402911 99402911 1001 86380 86390 1
403060 99403060 1001 86380 86390 1
403033 99403033 1001 86380 86390 1
403142 99403142 1001 86380 86390 1
403149 99403149 1001 86380 86390 1
403244 99403244 1001 86380 86390 1
403440 99403440 1001 86380 86390 1
403551 99403551 1001 86380 86390 1
403823 99403823 1001 86380 86390 1
403805 99403805 1001 86380 86390 1
403736 99403736 1001 86380 86390 1
404017 99404017 1001 86380 86390 1
404107 99404107 1001 86380 86390 1
404069 99404069 1001 86380 86390 1
404455 99404455 1001 86380 86390 1
404871 99404871 1001 86380 86390 1
404956 99404956 1001 86380 86390 1
405034 99405034 1001 86380 86390 1
405208 99405208 1001 86380 86390 1
405143 99405143 1001 86380 86390 1
405397 99405397 1001 86380 86390 1
405617 99405617 1001 86380 86390 1
405631 99405631 1001 86380 86390 1
405743 99405743 1001 86380 86390 1
405968 99405968 1001 86380 86390 1
405934 99405934 1001 86380 86390 1
406036 99406036 1001 86380 86390 1
406162 99406162 1001 86380 86390 1
406143 99406143 1001 86380 86390 1
406085 99406085 1001 86380 86390 1
406219 99406219 1001 86380 86390 1
406302 99406302 1001 86380 86390 1
406475 99406475 1001 86380 86390 1
406497 99406497 1001 86380 86390 1
406695 99406695 1001 86380 86390 1
406773 99406773 1001 86380 86390 1
406948 99406948 1001 86380 86390 1
407021 99407021 1001 86380 86390 1
407048 99407048 1001 86380 86390 1
407402 99407402 1001 86380 86390 1
407545 99407545 1001 86380 86390 1
407574 99407574 1001 86380 86390 1
407725 99407725 1001 86380 86390 1
407928 99407928 1001 86380 86390 1
407906 99407906 1001 86380 86390 1
408171 99408171 1001 86380 86390 1
408134 99408134 1001 86380 86390 1
408184 99408184 1001 86380 86390 1
408447 99408447 1001 86380 86390 1
408644 99408644 1001 86380 86390 1
408747 99408747 1001 86380 86390 1
408778 99408778 1001 86380 86390 1
408868 99408868 1001 86380 86390 1
408948 99408948 1001 86380 86390 1
408960 99408960 1001 86380 86390 1
409240 99409240 1001 86380 86390 1
409545 99409545 1001 86380 86390 1
409575 99409575 1001 86380 86390 1
409677 99409677 1001 86380 86390 1
409616 99409616 1001 86380 86390 1
409703 99409703 1001 86380 86390 1
409757 99409757 1001 86380 86390 1
409974 99409974 1001 86380 86390 1
410280 99410280 1001 86380 86390 1
410322 99410322 1001 86380 86390 1
410496 99410496 1001 86380 86390 1
410683 99410683 1001 86380 86390 1
410709 99410709 1001 86380 86390 1
410653 99410653 1001 86380 86390 1
410699 99410699 1001 86380 86390 1
410832 99410832 1001 86380 86390 1
411255 99411255 1001 86380 86390 1
411303 99411303 1001 86380 86390 1
411336 99411336 1001 86380 86390 1
411379 99411379 1001 86380 86390 1
411838 99411838 1001 86380 86390 1
411893 99411893 1001 86380 86390 1
411871 99411871 1001 86380 86390 1
412438 99412438 1001 86380 86390 1
413404 99413404 1001 86380 86390 1
413415 99413415 1001 86380 86390 1
412892 99412892 1001 86380 86390 1
413045 99413045 1001 86380 86390 1
412850 99412850 1001 86380 86390 1
412866 99412866 1001 86380 86390 1
412699 99412699 1001 86380 86390 1
412868 99412868 1001 86380 86390 1
412570 99412570 1001 86380 86390 1
412858 99412858 1001 86380 86390 1
414031 99414031 1001 86380 86390 1
413764 99413764 1001 86380 86390 1
413933 99413933 1001 86380 86390 1
415030 99415030 1001 86380 86390 1
415146 99415146 1001 86380 86390 1
414757 99414757 1001 86380 86390 1
414766 99414766 1001 86380 86390 1
414854 99414854 1001 86380 86390 1
414602 99414602 1001 86380 86390 1
414404 99414404 1001 86380 86390 1
414277 99414277 1001 86380 86390 1
414465 99414465 1001 86380 86390 1
415524 99415524 1001 86380 86390 1
415390 99415390 1001 86380 86390 1
415557 99415557 1001 86380 86390 1
415511 99415511 1001 86380 86390 1
415401 99415401 1001 86380 86390 1
415714 99415714 1001 86380 86390 1
415614 99415614 1001 86380 86390 1
415334 99415334 1001 86380 86390 1
416579 99416579 1001 86380 86390 1
416139 99416139 1001 86380 86390 1
416387 99416387 1001 86380 86390 1
416269 99416269 1001 86380 86390 1
415724 99415724 1001 86380 86390 1
415975 99415975 1001 86380 86390 1
415942 99415942 1001 86380 86390 1
417327 99417327 1001 86380 86390 1
417238 99417238 1001 86380 86390 1
417059 99417059 1001 86380 86390 1
417040 99417040 1001 86380 86390 1
417597 99417597 1001 86380 86390 1
418556 99418556 1001 86380 86390 1
418625 99418625 1001 86380 86390 1
418768 99418768 1001 86380 86390 1
418569 99418569 1001 86380 86390 1
418710 99418710 1001 86380 86390 1
418725 99418725 1001 86380 86390 1
418208 99418208 1001 86380 86390 1
417846 99417846 1001 86380 86390 1
417827 99417827 1001 86380 86390 1
417948 99417948 1001 86380 86390 1
417812 99417812 1001 86380 86390 1
419102 99419102 1001 86380 86390 1
419037 99419037 1001 86380 86390 1
419084 99419084 1001 86380 86390 1
419201 99419201 1001 86380 86390 1
419745 99419745 1001 86380 86390 1
420004 99420004 1001 86380 86390 1
419786 99419786 1001 86380 86390 1
419793 99419793 1001 86380 86390 1
419496 99419496 1001 86380 86390 1
419545 99419545 1001 86380 86390 1
419213 99419213 1001 86380 86390 1
419577 99419577 1001 86380 86390 1
419277 99419277 1001 86380 86390 1
419282 99419282 1001 86380 86390 1
419444 99419444 1001 86380 86390 1
420805 99420805 1001 86380 86390 1
420471 99420471 1001 86380 86390 1
420507 99420507 1001 86380 86390 1
422048 99422048 1001 86380 86390 1
421954 99421954 1001 86380 86390 1
421687 99421687 1001 86380 86390 1
421281 99421281 1001 86380 86390 1
421309 99421309 1001 86380 86390 1
420965 99420965 1001 86380 86390 1
421243 99421243 1001 86380 86390 1
420907 99420907 1001 86380 86390 1
422166 99422166 1001 86380 86390 1
422277 99422277 1001 86380 86390 1
422406 99422406 1001 86380 86390 1
422219 99422219 1001 86380 86390 1
423751 99423751 1001 86380 86390 1
423436 99423436 1001 86380 86390 1
423583 99423583 1001 86380 86390 1
423594 99423594 1001 86380 86390 1
423328 99423328 1001 86380 86390 1
423427 99423427 1001 86380 86390 1
423054 99423054 1001 86380 86390 1
423169 99423169 1001 86380 86390 1
423007 99423007 1001 86380 86390 1
423261 99423261 1001 86380 86390 1
422533 99422533 1001 86380 86390 1
422843 99422843 1001 86380 86390 1
424116 99424116 1001 86380 86390 1
423918 99423918 1001 86380 86390 1
423890 99423890 1001 86380 86390 1
425220 99425220 1001 86380 86390 1
425248 99425248 1001 86380 86390 1
425093 99425093 1001 86380 86390 1
425161 99425161 1001 86380 86390 1
425352 99425352 1001 86380 86390 1
424626 99424626 1001 86380 86390 1
424875 99424875 1001 86380 86390 1
424459 99424459 1001 86380 86390 1
425604 99425604 1001 86380 86390 1
425605 99425605 1001 86380 86390 1
425633 99425633 1001 86380 86390 1
425589 99425589 1001 86380 86390 1
425752 99425752 1001 86380 86390 1
426885 99426885 1001 86380 86390 1
426478 99426478 1001 86380 86390 1
426612 99426612 1001 86380 86390 1
425988 99425988 1001 86380 86390 1
426196 99426196 1001 86380 86390 1
426144 99426144 1001 86380 86390 1
426210 99426210 1001 86380 86390 1
427258 99427258 1001 86380 86390 1
427353 99427353 1001 86380 86390 1
427206 99427206 1001 86380 86390 1
427241 99427241 1001 86380 86390 1
427528 99427528 1001 86380 86390 1
428353 99428353 1001 86380 86390 1
428711 99428711 1001 86380 86390 1
428562 99428562 1001 86380 86390 1
427802 99427802 1001 86380 86390 1
427735 99427735 1001 86380 86390 1
427561 99427561 1001 86380 86390 1
427885 99427885 1001 86380 86390 1
427673 99427673 1001 86380 86390 1
428761 99428761 1001 86380 86390 1
428789 99428789 1001 86380 86390 1
428849 99428849 1001 86380 86390 1
430245 99430245 1001 86380 86390 1
429967 99429967 1001 86380 86390 1
430162 99430162 1001 86380 86390 1
429755 99429755 1001 86380 86390 1
429781 99429781 1001 86380 86390 1
429721 99429721 1001 86380 86390 1
429862 99429862 1001 86380 86390 1
429241 99429241 1001 86380 86390 1
429410 99429410 1001 86380 86390 1
429497 99429497 1001 86380 86390 1
429440 99429440 1001 86380 86390 1
429233 99429233 1001 86380 86390 1
429257 99429257 1001 86380 86390 1
431678 99431678 1001 86380 86390 1
431751 99431751 1001 86380 86390 1
432013 99432013 1001 86380 86390 1
431925 99431925 1001 86380 86390 1
431441 99431441 1001 86380 86390 1
431573 99431573 1001 86380 86390 1
430895 99430895 1001 86380 86390 1
431247 99431247 1001 86380 86390 1
431248 99431248 1001 86380 86390 1
432210 99432210 1001 86380 86390 1
432314 99432314 1001 86380 86390 1
432389 99432389 1001 86380 86390 1
433486 99433486 1001 86380 86390 1
433427 99433427 1001 86380 86390 1
433650 99433650 1001 86380 86390 1
433266 99433266 1001 86380 86390 1
433227 99433227 1001 86380 86390 1
432936 99432936 1001 86380 86390 1
433283 99433283 1001 86380 86390 1
432983 99432983 1001 86380 86390 1
433095 99433095 1001 86380 86390 1
432894 99432894 1001 86380 86390 1
432629 99432629 1001 86380 86390 1
432872 99432872 1001 86380 86390 1
432624 99432624 1001 86380 86390 1
433809 99433809 1001 86380 86390 1
435128 99435128 1001 86380 86390 1
435259 99435259 1001 86380 86390 1
435403 99435403 1001 86380 86390 1
435273 99435273 1001 86380 86390 1
434967 99434967 1001 86380 86390 1
434706 99434706 1001 86380 86390 1
434876 99434876 1001 86380 86390 1
434678 99434678 1001 86380 86390 1
434172 99434172 1001 86380 86390 1
434495 99434495 1001 86380 86390 1
434558 99434558 1001 86380 86390 1
435830 99435830 1001 86380 86390 1
435712 99435712 1001 86380 86390 1
435735 99435735 1001 86380 86390 1
435466 99435466 1001 86380 86390 1
435618 99435618 1001 86380 86390 1
437095 99437095 1001 86380 86390 1
437043 99437043 1001 86380 86390 1
436396 99436396 1001 86380 86390 1
436695 99436695 1001 86380 86390 1
436649 99436649 1001 86380 86390 1
436469 99436469 1001 86380 86390 1
436206 99436206 1001 86380 86390 1
436226 99436226 1001 86380 86390 1
436330 99436330 1001 86380 86390 1
300017 99300017 1001 86380 86390 1
437248 99437248 1001 86380 86390 1
300037 99300037 1001 86380 86390 1
300012 99300012 1001 86380 86390 1
437254 99437254 1001 86380 86390 1
300526 99300526 1001 86380 86390 1
300608 99300608 1001 86380 86390 1
300557 99300557 1001 86380 86390 1
300545 99300545 1001 86380 86390 1
300451 99300451 1001 86380 86390 1
300439 99300439 1001 86380 86390 1
300375 99300375 1001 86380 86390 1
300495 99300495 1001 86380 86390 1
300291 99300291 1001 86380 86390 1
300143 99300143 1001 86380 86390 1
300208 99300208 1001 86380 86390 1
300832 99300832 1001 86380 86390 1
300743 99300743 1001 86380 86390 1
300848 99300848 1001 86380 86390 1
300913 99300913 1001 86380 86390 1
300906 99300906 1001 86380 86390 1
301453 99301453 1001 86380 86390 1
301466 99301466 1001 86380 86390 1
301431 99301431 1001 86380 86390 1
301355 99301355 1001 86380 86390 1
301471 99301471 1001 86380 86390 1
301537 99301537 1001 86380 86390 1
301185 99301185 1001 86380 86390 1
301159 99301159 1001 86380 86390 1
301343 99301343 1001 86380 86390 1
301204 99301204 1001 86380 86390 1
301116 99301116 1001 86380 86390 1
301070 99301070 1001 86380 86390 1
301019 99301019 1001 86380 86390 1
301023 99301023 1001 86380 86390 1
301612 99301612 1001 86380 86390 1
302201 99302201 1001 86380 86390 1
302227 99302227 1001 86380 86390 1
302023 99302023 1001 86380 86390 1
301895 99301895 1001 86380 86390 1
301857 99301857 1001 86380 86390 1
301922 99301922 1001 86380 86390 1
301961 99301961 1001 86380 86390 1
301846 99301846 1001 86380 86390 1
301951 99301951 1001 86380 86390 1
301940 99301940 1001 86380 86390 1
302462 99302462 1001 86380 86390 1
302554 99302554 1001 86380 86390 1
302567 99302567 1001 86380 86390 1
302516 99302516 1001 86380 86390 1
302386 99302386 1001 86380 86390 1
302556 99302556 1001 86380 86390 1
303134 99303134 1001 86380 86390 1
303147 99303147 1001 86380 86390 1
303023 99303023 1001 86380 86390 1
303102 99303102 1001 86380 86390 1
302925 99302925 1001 86380 86390 1
302813 99302813 1001 86380 86390 1
302694 99302694 1001 86380 86390 1
303281 99303281 1001 86380 86390 1
303248 99303248 1001 86380 86390 1
303406 99303406 1001 86380 86390 1
303224 99303224 1001 86380 86390 1
303332 99303332 1001 86380 86390 1
303924 99303924 1001 86380 86390 1
303848 99303848 1001 86380 86390 1
304019 99304019 1001 86380 86390 1
303644 99303644 1001 86380 86390 1
303510 99303510 1001 86380 86390 1
303575 99303575 1001 86380 86390 1
303539 99303539 1001 86380 86390 1
304108 99304108 1001 86380 86390 1
304100 99304100 1001 86380 86390 1
304142 99304142 1001 86380 86390 1
304709 99304709 1001 86380 86390 1
304727 99304727 1001 86380 86390 1
304677 99304677 1001 86380 86390 1
304564 99304564 1001 86380 86390 1
304573 99304573 1001 86380 86390 1
304484 99304484 1001 86380 86390 1
304243 99304243 1001 86380 86390 1
304387 99304387 1001 86380 86390 1
304274 99304274 1001 86380 86390 1
304923 99304923 1001 86380 86390 1
304937 99304937 1001 86380 86390 1
305029 99305029 1001 86380 86390 1
305569 99305569 1001 86380 86390 1
305610 99305610 1001 86380 86390 1
305636 99305636 1001 86380 86390 1
305350 99305350 1001 86380 86390 1
305274 99305274 1001 86380 86390 1
305381 99305381 1001 86380 86390 1
305439 99305439 1001 86380 86390 1
305180 99305180 1001 86380 86390 1
305181 99305181 1001 86380 86390 1
305169 99305169 1001 86380 86390 1
305086 99305086 1001 86380 86390 1
305100 99305100 1001 86380 86390 1
500049 99500049 1001 86380 86390 1
500016 99500016 1001 86380 86390 1
500147 99500147 1001 86380 86390 1
500173 99500173 1001 86380 86390 1
305693 99305693 1001 86380 86390 1
500749 99500749 1001 86380 86390 1
500780 99500780 1001 86380 86390 1
500663 99500663 1001 86380 86390 1
500547 99500547 1001 86380 86390 1
500270 99500270 1001 86380 86390 1
500400 99500400 1001 86380 86390 1
500240 99500240 1001 86380 86390 1
500268 99500268 1001 86380 86390 1
500869 99500869 1001 86380 86390 1
501538 99501538 1001 86380 86390 1
501475 99501475 1001 86380 86390 1
501502 99501502 1001 86380 86390 1
501541 99501541 1001 86380 86390 1
501582 99501582 1001 86380 86390 1
501480 99501480 1001 86380 86390 1
501266 99501266 1001 86380 86390 1
501255 99501255 1001 86380 86390 1
501337 99501337 1001 86380 86390 1
501342 99501342 1001 86380 86390 1
501044 99501044 1001 86380 86390 1
501177 99501177 1001 86380 86390 1
501132 99501132 1001 86380 86390 1
501158 99501158 1001 86380 86390 1
501753 99501753 1001 86380 86390 1
501826 99501826 1001 86380 86390 1
501814 99501814 1001 86380 86390 1
502273 99502273 1001 86380 86390 1
502354 99502354 1001 86380 86390 1
502136 99502136 1001 86380 86390 1
502232 99502232 1001 86380 86390 1
502077 99502077 1001 86380 86390 1
501937 99501937 1001 86380 86390 1
502002 99502002 1001 86380 86390 1
501926 99501926 1001 86380 86390 1
501914 99501914 1001 86380 86390 1
501849 99501849 1001 86380 86390 1
501851 99501851 1001 86380 86390 1
501864 99501864 1001 86380 86390 1
501869 99501869 1001 86380 86390 1
502581 99502581 1001 86380 86390 1
502492 99502492 1001 86380 86390 1
502649 99502649 1001 86380 86390 1
502468 99502468 1001 86380 86390 1
502651 99502651 1001 86380 86390 1
503253 99503253 1001 86380 86390 1
503203 99503203 1001 86380 86390 1
503140 99503140 1001 86380 86390 1
503148 99503148 1001 86380 86390 1
502969 99502969 1001 86380 86390 1
503018 99503018 1001 86380 86390 1
503033 99503033 1001 86380 86390 1
502701 99502701 1001 86380 86390 1
502719 99502719 1001 86380 86390 1
503487 99503487 1001 86380 86390 1
503349 99503349 1001 86380 86390 1
503995 99503995 1001 86380 86390 1
504013 99504013 1001 86380 86390 1
503949 99503949 1001 86380 86390 1
503864 99503864 1001 86380 86390 1
503877 99503877 1001 86380 86390 1
503722 99503722 1001 86380 86390 1
503776 99503776 1001 86380 86390 1
503766 99503766 1001 86380 86390 1
503516 99503516 1001 86380 86390 1
504297 99504297 1001 86380 86390 1
504289 99504289 1001 86380 86390 1
504187 99504187 1001 86380 86390 1
504226 99504226 1001 86380 86390 1
504280 99504280 1001 86380 86390 1
504138 99504138 1001 86380 86390 1
504139 99504139 1001 86380 86390 1
504909 99504909 1001 86380 86390 1
504750 99504750 1001 86380 86390 1
504546 99504546 1001 86380 86390 1
504602 99504602 1001 86380 86390 1
504630 99504630 1001 86380 86390 1
504581 99504581 1001 86380 86390 1
504646 99504646 1001 86380 86390 1
504442 99504442 1001 86380 86390 1
504339 99504339 1001 86380 86390 1
504383 99504383 1001 86380 86390 1
505117 99505117 1001 86380 86390 1
505739 99505739 1001 86380 86390 1
505701 99505701 1001 86380 86390 1
505515 99505515 1001 86380 86390 1
505439 99505439 1001 86380 86390 1
505493 99505493 1001 86380 86390 1
505187 99505187 1001 86380 86390 1
505787 99505787 1001 86380 86390 1
505917 99505917 1001 86380 86390 1
506469 99506469 1001 86380 86390 1
506482 99506482 1001 86380 86390 1
506508 99506508 1001 86380 86390 1
506414 99506414 1001 86380 86390 1
506592 99506592 1001 86380 86390 1
506352 99506352 1001 86380 86390 1
506371 99506371 1001 86380 86390 1
506384 99506384 1001 86380 86390 1
506286 99506286 1001 86380 86390 1
506092 99506092 1001 86380 86390 1
506071 99506071 1001 86380 86390 1
506102 99506102 1001 86380 86390 1
506077 99506077 1001 86380 86390 1
506794 99506794 1001 86380 86390 1
507361 99507361 1001 86380 86390 1
507089 99507089 1001 86380 86390 1
507052 99507052 1001 86380 86390 1
507207 99507207 1001 86380 86390 1
507028 99507028 1001 86380 86390 1
506840 99506840 1001 86380 86390 1
506999 99506999 1001 86380 86390 1
506949 99506949 1001 86380 86390 1
506886 99506886 1001 86380 86390 1
507523 99507523 1001 86380 86390 1
507498 99507498 1001 86380 86390 1
507439 99507439 1001 86380 86390 1
507544 99507544 1001 86380 86390 1
508070 99508070 1001 86380 86390 1
508053 99508053 1001 86380 86390 1
507876 99507876 1001 86380 86390 1
507852 99507852 1001 86380 86390 1
507995 99507995 1001 86380 86390 1
507840 99507840 1001 86380 86390 1
507882 99507882 1001 86380 86390 1
507884 99507884 1001 86380 86390 1
507961 99507961 1001 86380 86390 1
508040 99508040 1001 86380 86390 1
507705 99507705 1001 86380 86390 1
507752 99507752 1001 86380 86390 1
508394 99508394 1001 86380 86390 1
508987 99508987 1001 86380 86390 1
508954 99508954 1001 86380 86390 1
508905 99508905 1001 86380 86390 1
508944 99508944 1001 86380 86390 1
508684 99508684 1001 86380 86390 1
508737 99508737 1001 86380 86390 1
508505 99508505 1001 86380 86390 1
508661 99508661 1001 86380 86390 1
508537 99508537 1001 86380 86390 1
508568 99508568 1001 86380 86390 1
509215 99509215 1001 86380 86390 1
509254 99509254 1001 86380 86390 1
509270 99509270 1001 86380 86390 1
509129 99509129 1001 86380 86390 1
509247 99509247 1001 86380 86390 1
509827 99509827 1001 86380 86390 1
509871 99509871 1001 86380 86390 1
509819 99509819 1001 86380 86390 1
509705 99509705 1001 86380 86390 1
509743 99509743 1001 86380 86390 1
509835 99509835 1001 86380 86390 1
509771 99509771 1001 86380 86390 1
509603 99509603 1001 86380 86390 1
509357 99509357 1001 86380 86390 1
509409 99509409 1001 86380 86390 1
510587 99510587 1001 86380 86390 1
510627 99510627 1001 86380 86390 1
510580 99510580 1001 86380 86390 1
510456 99510456 1001 86380 86390 1
510353 99510353 1001 86380 86390 1
510432 99510432 1001 86380 86390 1
510222 99510222 1001 86380 86390 1
510261 99510261 1001 86380 86390 1
510171 99510171 1001 86380 86390 1
510150 99510150 1001 86380 86390 1
510283 99510283 1001 86380 86390 1
510127 99510127 1001 86380 86390 1
510194 99510194 1001 86380 86390 1
510892 99510892 1001 86380 86390 1
510919 99510919 1001 86380 86390 1
510844 99510844 1001 86380 86390 1
510741 99510741 1001 86380 86390 1
510759 99510759 1001 86380 86390 1
511456 99511456 1001 86380 86390 1
511257 99511257 1001 86380 86390 1
511208 99511208 1001 86380 86390 1
511212 99511212 1001 86380 86390 1
511009 99511009 1001 86380 86390 1
511126 99511126 1001 86380 86390 1
510944 99510944 1001 86380 86390 1
511575 99511575 1001 86380 86390 1
511640 99511640 1001 86380 86390 1
511645 99511645 1001 86380 86390 1
511660 99511660 1001 86380 86390 1
511611 99511611 1001 86380 86390 1
511665 99511665 1001 86380 86390 1
512152 99512152 1001 86380 86390 1
512166 99512166 1001 86380 86390 1
512092 99512092 1001 86380 86390 1
512002 99512002 1001 86380 86390 1
511939 99511939 1001 86380 86390 1
511836 99511836 1001 86380 86390 1
511876 99511876 1001 86380 86390 1
511865 99511865 1001 86380 86390 1
511779 99511779 1001 86380 86390 1
511769 99511769 1001 86380 86390 1
512496 99512496 1001 86380 86390 1
512562 99512562 1001 86380 86390 1
512555 99512555 1001 86380 86390 1
513065 99513065 1001 86380 86390 1
513146 99513146 1001 86380 86390 1
513007 99513007 1001 86380 86390 1
513111 99513111 1001 86380 86390 1
512805 99512805 1001 86380 86390 1
512966 99512966 1001 86380 86390 1
512852 99512852 1001 86380 86390 1
512620 99512620 1001 86380 86390 1
513877 99513877 1001 86380 86390 1
513972 99513972 1001 86380 86390 1
513934 99513934 1001 86380 86390 1
514024 99514024 1001 86380 86390 1
513940 99513940 1001 86380 86390 1
513789 99513789 1001 86380 86390 1
513815 99513815 1001 86380 86390 1
513765 99513765 1001 86380 86390 1
513781 99513781 1001 86380 86390 1
513719 99513719 1001 86380 86390 1
513810 99513810 1001 86380 86390 1
513475 99513475 1001 86380 86390 1
513586 99513586 1001 86380 86390 1
514118 99514118 1001 86380 86390 1
514069 99514069 1001 86380 86390 1
514187 99514187 1001 86380 86390 1
514782 99514782 1001 86380 86390 1
514692 99514692 1001 86380 86390 1
514688 99514688 1001 86380 86390 1
514574 99514574 1001 86380 86390 1
514579 99514579 1001 86380 86390 1
514520 99514520 1001 86380 86390 1
514547 99514547 1001 86380 86390 1
514241 99514241 1001 86380 86390 1
514332 99514332 1001 86380 86390 1
514281 99514281 1001 86380 86390 1
514427 99514427 1001 86380 86390 1
514907 99514907 1001 86380 86390 1
514921 99514921 1001 86380 86390 1
515031 99515031 1001 86380 86390 1
514877 99514877 1001 86380 86390 1
515580 99515580 1001 86380 86390 1
515645 99515645 1001 86380 86390 1
515532 99515532 1001 86380 86390 1
515559 99515559 1001 86380 86390 1
515563 99515563 1001 86380 86390 1
515285 99515285 1001 86380 86390 1
515352 99515352 1001 86380 86390 1
515391 99515391 1001 86380 86390 1
515396 99515396 1001 86380 86390 1
515347 99515347 1001 86380 86390 1
515080 99515080 1001 86380 86390 1
515138 99515138 1001 86380 86390 1
515848 99515848 1001 86380 86390 1
516329 99516329 1001 86380 86390 1
516397 99516397 1001 86380 86390 1
516480 99516480 1001 86380 86390 1
516494 99516494 1001 86380 86390 1
516418 99516418 1001 86380 86390 1
516268 99516268 1001 86380 86390 1
516222 99516222 1001 86380 86390 1
516300 99516300 1001 86380 86390 1
516251 99516251 1001 86380 86390 1
516060 99516060 1001 86380 86390 1
515920 99515920 1001 86380 86390 1
515950 99515950 1001 86380 86390 1
516016 99516016 1001 86380 86390 1
516572 99516572 1001 86380 86390 1
516636 99516636 1001 86380 86390 1
516512 99516512 1001 86380 86390 1
516656 99516656 1001 86380 86390 1
516528 99516528 1001 86380 86390 1
517168 99517168 1001 86380 86390 1
517196 99517196 1001 86380 86390 1
517256 99517256 1001 86380 86390 1
517067 99517067 1001 86380 86390 1
516940 99516940 1001 86380 86390 1
517020 99517020 1001 86380 86390 1
517059 99517059 1001 86380 86390 1
516958 99516958 1001 86380 86390 1
516960 99516960 1001 86380 86390 1
516819 99516819 1001 86380 86390 1
516729 99516729 1001 86380 86390 1
516743 99516743 1001 86380 86390 1
517501 99517501 1001 86380 86390 1
517399 99517399 1001 86380 86390 1
517390 99517390 1001 86380 86390 1
518033 99518033 1001 86380 86390 1
518141 99518141 1001 86380 86390 1
517750 99517750 1001 86380 86390 1
517894 99517894 1001 86380 86390 1
517792 99517792 1001 86380 86390 1
517805 99517805 1001 86380 86390 1
517807 99517807 1001 86380 86390 1
517875 99517875 1001 86380 86390 1
517940 99517940 1001 86380 86390 1
517572 99517572 1001 86380 86390 1
517730 99517730 1001 86380 86390 1
517706 99517706 1001 86380 86390 1
517721 99517721 1001 86380 86390 1
518227 99518227 1001 86380 86390 1
518271 99518271 1001 86380 86390 1
518326 99518326 1001 86380 86390 1
518833 99518833 1001 86380 86390 1
518855 99518855 1001 86380 86390 1
518921 99518921 1001 86380 86390 1
518747 99518747 1001 86380 86390 1
518722 99518722 1001 86380 86390 1
518659 99518659 1001 86380 86390 1
518752 99518752 1001 86380 86390 1
518663 99518663 1001 86380 86390 1
518379 99518379 1001 86380 86390 1
518420 99518420 1001 86380 86390 1
518492 99518492 1001 86380 86390 1
518521 99518521 1001 86380 86390 1
519088 99519088 1001 86380 86390 1
519129 99519129 1001 86380 86390 1
519181 99519181 1001 86380 86390 1
519173 99519173 1001 86380 86390 1
519096 99519096 1001 86380 86390 1
519098 99519098 1001 86380 86390 1
519047 99519047 1001 86380 86390 1
519163 99519163 1001 86380 86390 1
519074 99519074 1001 86380 86390 1
519737 99519737 1001 86380 86390 1
519763 99519763 1001 86380 86390 1
519738 99519738 1001 86380 86390 1
519713 99519713 1001 86380 86390 1
519640 99519640 1001 86380 86390 1
519731 99519731 1001 86380 86390 1
519658 99519658 1001 86380 86390 1
519440 99519440 1001 86380 86390 1
519506 99519506 1001 86380 86390 1
519520 99519520 1001 86380 86390 1
519473 99519473 1001 86380 86390 1
519526 99519526 1001 86380 86390 1
519593 99519593 1001 86380 86390 1
519391 99519391 1001 86380 86390 1
519227 99519227 1001 86380 86390 1
519202 99519202 1001 86380 86390 1
519876 99519876 1001 86380 86390 1
519995 99519995 1001 86380 86390 1
519831 99519831 1001 86380 86390 1
519858 99519858 1001 86380 86390 1
519926 99519926 1001 86380 86390 1
520527 99520527 1001 86380 86390 1
520528 99520528 1001 86380 86390 1
520542 99520542 1001 86380 86390 1
520520 99520520 1001 86380 86390 1
520370 99520370 1001 86380 86390 1
520122 99520122 1001 86380 86390 1
520100 99520100 1001 86380 86390 1
520055 99520055 1001 86380 86390 1
520818 99520818 1001 86380 86390 1
520837 99520837 1001 86380 86390 1
521236 99521236 1001 86380 86390 1
521072 99521072 1001 86380 86390 1
521073 99521073 1001 86380 86390 1
521088 99521088 1001 86380 86390 1
521129 99521129 1001 86380 86390 1
520912 99520912 1001 86380 86390 1
521653 99521653 1001 86380 86390 1
521498 99521498 1001 86380 86390 1
522137 99522137 1001 86380 86390 1
522265 99522265 1001 86380 86390 1
522156 99522156 1001 86380 86390 1
522147 99522147 1001 86380 86390 1
522186 99522186 1001 86380 86390 1
522135 99522135 1001 86380 86390 1
521906 99521906 1001 86380 86390 1
522013 99522013 1001 86380 86390 1
521740 99521740 1001 86380 86390 1
521692 99521692 1001 86380 86390 1
522410 99522410 1001 86380 86390 1
522481 99522481 1001 86380 86390 1
522404 99522404 1001 86380 86390 1
522943 99522943 1001 86380 86390 1
523008 99523008 1001 86380 86390 1
522944 99522944 1001 86380 86390 1
523023 99523023 1001 86380 86390 1
522735 99522735 1001 86380 86390 1
522904 99522904 1001 86380 86390 1
522898 99522898 1001 86380 86390 1
522579 99522579 1001 86380 86390 1
522695 99522695 1001 86380 86390 1
522568 99522568 1001 86380 86390 1
522675 99522675 1001 86380 86390 1
523262 99523262 1001 86380 86390 1
523188 99523188 1001 86380 86390 1
523308 99523308 1001 86380 86390 1
523894 99523894 1001 86380 86390 1
523872 99523872 1001 86380 86390 1
523760 99523760 1001 86380 86390 1
523773 99523773 1001 86380 86390 1
523762 99523762 1001 86380 86390 1
523788 99523788 1001 86380 86390 1
523942 99523942 1001 86380 86390 1
523714 99523714 1001 86380 86390 1
523548 99523548 1001 86380 86390 1
523673 99523673 1001 86380 86390 1
523431 99523431 1001 86380 86390 1
523444 99523444 1001 86380 86390 1
523472 99523472 1001 86380 86390 1
523370 99523370 1001 86380 86390 1
523332 99523332 1001 86380 86390 1
523530 99523530 1001 86380 86390 1
523335 99523335 1001 86380 86390 1
524087 99524087 1001 86380 86390 1
524139 99524139 1001 86380 86390 1
523945 99523945 1001 86380 86390 1
524699 99524699 1001 86380 86390 1
524583 99524583 1001 86380 86390 1
524610 99524610 1001 86380 86390 1
524626 99524626 1001 86380 86390 1
524554 99524554 1001 86380 86390 1
524360 99524360 1001 86380 86390 1
524508 99524508 1001 86380 86390 1
524782 99524782 1001 86380 86390 1
524970 99524970 1001 86380 86390 1
524882 99524882 1001 86380 86390 1
525522 99525522 1001 86380 86390 1
525420 99525420 1001 86380 86390 1
525589 99525589 1001 86380 86390 1
525209 99525209 1001 86380 86390 1
525313 99525313 1001 86380 86390 1
525352 99525352 1001 86380 86390 1
525215 99525215 1001 86380 86390 1
525269 99525269 1001 86380 86390 1
525283 99525283 1001 86380 86390 1
525081 99525081 1001 86380 86390 1
525122 99525122 1001 86380 86390 1
525618 99525618 1001 86380 86390 1
526333 99526333 1001 86380 86390 1
526231 99526231 1001 86380 86390 1
526199 99526199 1001 86380 86390 1
526099 99526099 1001 86380 86390 1
525895 99525895 1001 86380 86390 1
525902 99525902 1001 86380 86390 1
525995 99525995 1001 86380 86390 1
526551 99526551 1001 86380 86390 1
527071 99527071 1001 86380 86390 1
527164 99527164 1001 86380 86390 1
526877 99526877 1001 86380 86390 1
526958 99526958 1001 86380 86390 1
526881 99526881 1001 86380 86390 1
527001 99527001 1001 86380 86390 1
527027 99527027 1001 86380 86390 1
526924 99526924 1001 86380 86390 1
527029 99527029 1001 86380 86390 1
526681 99526681 1001 86380 86390 1
526722 99526722 1001 86380 86390 1
526662 99526662 1001 86380 86390 1
527365 99527365 1001 86380 86390 1
527405 99527405 1001 86380 86390 1
527422 99527422 1001 86380 86390 1
527410 99527410 1001 86380 86390 1
527998 99527998 1001 86380 86390 1
527937 99527937 1001 86380 86390 1
527916 99527916 1001 86380 86390 1
528070 99528070 1001 86380 86390 1
527932 99527932 1001 86380 86390 1
527858 99527858 1001 86380 86390 1
527683 99527683 1001 86380 86390 1
527814 99527814 1001 86380 86390 1
527711 99527711 1001 86380 86390 1
527602 99527602 1001 86380 86390 1
527615 99527615 1001 86380 86390 1
528254 99528254 1001 86380 86390 1
528128 99528128 1001 86380 86390 1
528751 99528751 1001 86380 86390 1
528505 99528505 1001 86380 86390 1
528424 99528424 1001 86380 86390 1
528312 99528312 1001 86380 86390 1
528430 99528430 1001 86380 86390 1
528380 99528380 1001 86380 86390 1
528357 99528357 1001 86380 86390 1
528913 99528913 1001 86380 86390 1
528979 99528979 1001 86380 86390 1
529005 99529005 1001 86380 86390 1
529018 99529018 1001 86380 86390 1
528917 99528917 1001 86380 86390 1
528975 99528975 1001 86380 86390 1
529704 99529704 1001 86380 86390 1
529716 99529716 1001 86380 86390 1
529674 99529674 1001 86380 86390 1
529393 99529393 1001 86380 86390 1
529483 99529483 1001 86380 86390 1
529490 99529490 1001 86380 86390 1
529400 99529400 1001 86380 86390 1
529303 99529303 1001 86380 86390 1
529151 99529151 1001 86380 86390 1
529193 99529193 1001 86380 86390 1
529880 99529880 1001 86380 86390 1
529816 99529816 1001 86380 86390 1
529755 99529755 1001 86380 86390 1
529886 99529886 1001 86380 86390 1
529731 99529731 1001 86380 86390 1
529877 99529877 1001 86380 86390 1
529852 99529852 1001 86380 86390 1
530515 99530515 1001 86380 86390 1
530525 99530525 1001 86380 86390 1
530366 99530366 1001 86380 86390 1
530154 99530154 1001 86380 86390 1
530194 99530194 1001 86380 86390 1
530287 99530287 1001 86380 86390 1
530251 99530251 1001 86380 86390 1
530255 99530255 1001 86380 86390 1
530036 99530036 1001 86380 86390 1
530019 99530019 1001 86380 86390 1
530072 99530072 1001 86380 86390 1
530643 99530643 1001 86380 86390 1
530699 99530699 1001 86380 86390 1
530583 99530583 1001 86380 86390 1
530598 99530598 1001 86380 86390 1
530676 99530676 1001 86380 86390 1
531267 99531267 1001 86380 86390 1
531243 99531243 1001 86380 86390 1
531010 99531010 1001 86380 86390 1
531155 99531155 1001 86380 86390 1
531040 99531040 1001 86380 86390 1
531092 99531092 1001 86380 86390 1
530954 99530954 1001 86380 86390 1
530898 99530898 1001 86380 86390 1
530951 99530951 1001 86380 86390 1
530913 99530913 1001 86380 86390 1
531448 99531448 1001 86380 86390 1
532053 99532053 1001 86380 86390 1
532062 99532062 1001 86380 86390 1
531835 99531835 1001 86380 86390 1
531702 99531702 1001 86380 86390 1
531680 99531680 1001 86380 86390 1
531656 99531656 1001 86380 86390 1
531670 99531670 1001 86380 86390 1
531735 99531735 1001 86380 86390 1
531764 99531764 1001 86380 86390 1
532296 99532296 1001 86380 86390 1
532299 99532299 1001 86380 86390 1
532841 99532841 1001 86380 86390 1
532909 99532909 1001 86380 86390 1
532884 99532884 1001 86380 86390 1
532966 99532966 1001 86380 86390 1
532979 99532979 1001 86380 86390 1
532668 99532668 1001 86380 86390 1
532502 99532502 1001 86380 86390 1
532515 99532515 1001 86380 86390 1
532503 99532503 1001 86380 86390 1
533119 99533119 1001 86380 86390 1
533041 99533041 1001 86380 86390 1
533744 99533744 1001 86380 86390 1
533751 99533751 1001 86380 86390 1
533701 99533701 1001 86380 86390 1
533853 99533853 1001 86380 86390 1
533615 99533615 1001 86380 86390 1
533394 99533394 1001 86380 86390 1
533407 99533407 1001 86380 86390 1
533412 99533412 1001 86380 86390 1
533374 99533374 1001 86380 86390 1
533934 99533934 1001 86380 86390 1
534042 99534042 1001 86380 86390 1
534017 99534017 1001 86380 86390 1
533943 99533943 1001 86380 86390 1
534503 99534503 1001 86380 86390 1
534636 99534636 1001 86380 86390 1
534551 99534551 1001 86380 86390 1
534515 99534515 1001 86380 86390 1
534418 99534418 1001 86380 86390 1
534457 99534457 1001 86380 86390 1
534397 99534397 1001 86380 86390 1
534089 99534089 1001 86380 86390 1
534185 99534185 1001 86380 86390 1
534162 99534162 1001 86380 86390 1
534163 99534163 1001 86380 86390 1
534241 99534241 1001 86380 86390 1
534165 99534165 1001 86380 86390 1
534217 99534217 1001 86380 86390 1
534720 99534720 1001 86380 86390 1
534770 99534770 1001 86380 86390 1
535317 99535317 1001 86380 86390 1
535395 99535395 1001 86380 86390 1
535331 99535331 1001 86380 86390 1
535510 99535510 1001 86380 86390 1
535461 99535461 1001 86380 86390 1
535397 99535397 1001 86380 86390 1
535325 99535325 1001 86380 86390 1
535265 99535265 1001 86380 86390 1
535150 99535150 1001 86380 86390 1
535059 99535059 1001 86380 86390 1
534901 99534901 1001 86380 86390 1
536170 99536170 1001 86380 86390 1
536288 99536288 1001 86380 86390 1
536227 99536227 1001 86380 86390 1
536256 99536256 1001 86380 86390 1
535937 99535937 1001 86380 86390 1
535939 99535939 1001 86380 86390 1
535979 99535979 1001 86380 86390 1
536060 99536060 1001 86380 86390 1
536061 99536061 1001 86380 86390 1
536126 99536126 1001 86380 86390 1
536090 99536090 1001 86380 86390 1
535899 99535899 1001 86380 86390 1
536464 99536464 1001 86380 86390 1
536353 99536353 1001 86380 86390 1
536486 99536486 1001 86380 86390 1
536396 99536396 1001 86380 86390 1
537129 99537129 1001 86380 86390 1
537082 99537082 1001 86380 86390 1
537108 99537108 1001 86380 86390 1
536835 99536835 1001 86380 86390 1
536955 99536955 1001 86380 86390 1
536943 99536943 1001 86380 86390 1
536740 99536740 1001 86380 86390 1
536577 99536577 1001 86380 86390 1
537291 99537291 1001 86380 86390 1
537344 99537344 1001 86380 86390 1
537352 99537352 1001 86380 86390 1
537914 99537914 1001 86380 86390 1
537832 99537832 1001 86380 86390 1
537884 99537884 1001 86380 86390 1
537923 99537923 1001 86380 86390 1
537602 99537602 1001 86380 86390 1
537682 99537682 1001 86380 86390 1
537594 99537594 1001 86380 86390 1
537465 99537465 1001 86380 86390 1
538060 99538060 1001 86380 86390 1
538009 99538009 1001 86380 86390 1
538012 99538012 1001 86380 86390 1
538172 99538172 1001 86380 86390 1
538174 99538174 1001 86380 86390 1
538644 99538644 1001 86380 86390 1
538646 99538646 1001 86380 86390 1
538518 99538518 1001 86380 86390 1
538541 99538541 1001 86380 86390 1
538285 99538285 1001 86380 86390 1
538234 99538234 1001 86380 86390 1
538289 99538289 1001 86380 86390 1
538264 99538264 1001 86380 86390 1
538296 99538296 1001 86380 86390 1
538852 99538852 1001 86380 86390 1
538955 99538955 1001 86380 86390 1
538978 99538978 1001 86380 86390 1
539574 99539574 1001 86380 86390 1
539429 99539429 1001 86380 86390 1
539085 99539085 1001 86380 86390 1
539193 99539193 1001 86380 86390 1
539197 99539197 1001 86380 86390 1
539028 99539028 1001 86380 86390 1
539716 99539716 1001 86380 86390 1
539731 99539731 1001 86380 86390 1
540404 99540404 1001 86380 86390 1
540152 99540152 1001 86380 86390 1
540129 99540129 1001 86380 86390 1
539988 99539988 1001 86380 86390 1
539886 99539886 1001 86380 86390 1
539876 99539876 1001 86380 86390 1
539930 99539930 1001 86380 86390 1
539957 99539957 1001 86380 86390 1
540580 99540580 1001 86380 86390 1
540503 99540503 1001 86380 86390 1
540607 99540607 1001 86380 86390 1
540669 99540669 1001 86380 86390 1
541246 99541246 1001 86380 86390 1
541124 99541124 1001 86380 86390 1
540882 99540882 1001 86380 86390 1
540910 99540910 1001 86380 86390 1
541013 99541013 1001 86380 86390 1
540990 99540990 1001 86380 86390 1
540994 99540994 1001 86380 86390 1
540750 99540750 1001 86380 86390 1
540767 99540767 1001 86380 86390 1
540731 99540731 1001 86380 86390 1
541346 99541346 1001 86380 86390 1
541294 99541294 1001 86380 86390 1
542097 99542097 1001 86380 86390 1
542012 99542012 1001 86380 86390 1
541963 99541963 1001 86380 86390 1
541798 99541798 1001 86380 86390 1
541813 99541813 1001 86380 86390 1
541725 99541725 1001 86380 86390 1
541832 99541832 1001 86380 86390 1
541755 99541755 1001 86380 86390 1
541539 99541539 1001 86380 86390 1
541669 99541669 1001 86380 86390 1
541674 99541674 1001 86380 86390 1
542225 99542225 1001 86380 86390 1
542218 99542218 1001 86380 86390 1
542755 99542755 1001 86380 86390 1
542854 99542854 1001 86380 86390 1
542561 99542561 1001 86380 86390 1
542640 99542640 1001 86380 86390 1
542706 99542706 1001 86380 86390 1
542551 99542551 1001 86380 86390 1
542579 99542579 1001 86380 86390 1
542455 99542455 1001 86380 86390 1
542470 99542470 1001 86380 86390 1
542433 99542433 1001 86380 86390 1
542477 99542477 1001 86380 86390 1
543149 99543149 1001 86380 86390 1
543073 99543073 1001 86380 86390 1
543099 99543099 1001 86380 86390 1
543074 99543074 1001 86380 86390 1
542533 99542533 1001 86380 86390 1
543115 99543115 1001 86380 86390 1
543133 99543133 1001 86380 86390 1
543069 99543069 1001 86380 86390 1
543082 99543082 1001 86380 86390 1
542992 99542992 1001 86380 86390 1
543018 99543018 1001 86380 86390 1
543006 99543006 1001 86380 86390 1
543603 99543603 1001 86380 86390 1
543283 99543283 1001 86380 86390 1
543246 99543246 1001 86380 86390 1
543339 99543339 1001 86380 86390 1
543158 99543158 1001 86380 86390 1
543198 99543198 1001 86380 86390 1
543252 99543252 1001 86380 86390 1
543266 99543266 1001 86380 86390 1
543846 99543846 1001 86380 86390 1
543898 99543898 1001 86380 86390 1
543976 99543976 1001 86380 86390 1
543871 99543871 1001 86380 86390 1
544469 99544469 1001 86380 86390 1
544482 99544482 1001 86380 86390 1
544461 99544461 1001 86380 86390 1
544539 99544539 1001 86380 86390 1
544398 99544398 1001 86380 86390 1
544504 99544504 1001 86380 86390 1
544414 99544414 1001 86380 86390 1
544342 99544342 1001 86380 86390 1
544356 99544356 1001 86380 86390 1
544184 99544184 1001 86380 86390 1
544030 99544030 1001 86380 86390 1
544082 99544082 1001 86380 86390 1
544152 99544152 1001 86380 86390 1
544599 99544599 1001 86380 86390 1
544626 99544626 1001 86380 86390 1
544629 99544629 1001 86380 86390 1
539432 962 1002 47569 50618 1
400225 99400225 1001 86380 86390 1
400279 99400279 1001 86380 86390 1
400389 99400389 1001 86380 86390 1
400343 99400343 1001 86380 86390 1
400549 99400549 1001 86380 86390 1
400786 99400786 1001 86380 86390 1
400808 99400808 1001 86380 86390 1
400921 99400921 1001 86380 86390 1
401119 99401119 1001 86380 86390 1
400939 99400939 1001 86380 86390 1
401305 99401305 1001 86380 86390 1
401351 99401351 1001 86380 86390 1
401466 99401466 1001 86380 86390 1
401562 99401562 1001 86380 86390 1
401683 99401683 1001 86380 86390 1
401723 99401723 1001 86380 86390 1
402045 99402045 1001 86380 86390 1
402214 99402214 1001 86380 86390 1
402314 99402314 1001 86380 86390 1
402321 99402321 1001 86380 86390 1
402345 99402345 1001 86380 86390 1
402480 99402480 1001 86380 86390 1
402806 99402806 1001 86380 86390 1
402807 99402807 1001 86380 86390 1
402902 99402902 1001 86380 86390 1
402972 99402972 1001 86380 86390 1
403361 99403361 1001 86380 86390 1
403532 99403532 1001 86380 86390 1
403613 99403613 1001 86380 86390 1
403698 99403698 1001 86380 86390 1
403714 99403714 1001 86380 86390 1
403916 99403916 1001 86380 86390 1
404190 99404190 1001 86380 86390 1
404155 99404155 1001 86380 86390 1
404296 99404296 1001 86380 86390 1
404324 99404324 1001 86380 86390 1
404565 99404565 1001 86380 86390 1
404638 99404638 1001 86380 86390 1
404639 99404639 1001 86380 86390 1
404728 99404728 1001 86380 86390 1
404706 99404706 1001 86380 86390 1
404847 99404847 1001 86380 86390 1
404814 99404814 1001 86380 86390 1
405085 99405085 1001 86380 86390 1
405105 99405105 1001 86380 86390 1
405071 99405071 1001 86380 86390 1
405330 99405330 1001 86380 86390 1
405464 99405464 1001 86380 86390 1
405466 99405466 1001 86380 86390 1
405453 99405453 1001 86380 86390 1
405440 99405440 1001 86380 86390 1
405910 99405910 1001 86380 86390 1
405927 99405927 1001 86380 86390 1
405960 99405960 1001 86380 86390 1
406203 99406203 1001 86380 86390 1
406484 99406484 1001 86380 86390 1
406425 99406425 1001 86380 86390 1
406535 99406535 1001 86380 86390 1
406705 99406705 1001 86380 86390 1
406896 99406896 1001 86380 86390 1
407092 99407092 1001 86380 86390 1
407136 99407136 1001 86380 86390 1
407154 99407154 1001 86380 86390 1
407456 99407456 1001 86380 86390 1
408187 99408187 1001 86380 86390 1
408233 99408233 1001 86380 86390 1
408352 99408352 1001 86380 86390 1
408396 99408396 1001 86380 86390 1
408517 99408517 1001 86380 86390 1
408614 99408614 1001 86380 86390 1
408598 99408598 1001 86380 86390 1
408803 99408803 1001 86380 86390 1
408847 99408847 1001 86380 86390 1
408907 99408907 1001 86380 86390 1
409069 99409069 1001 86380 86390 1
409026 99409026 1001 86380 86390 1
409152 99409152 1001 86380 86390 1
409109 99409109 1001 86380 86390 1
409447 99409447 1001 86380 86390 1
409565 99409565 1001 86380 86390 1
409667 99409667 1001 86380 86390 1
409910 99409910 1001 86380 86390 1
410093 99410093 1001 86380 86390 1
410236 99410236 1001 86380 86390 1
410347 99410347 1001 86380 86390 1
410305 99410305 1001 86380 86390 1
410410 99410410 1001 86380 86390 1
410433 99410433 1001 86380 86390 1
410543 99410543 1001 86380 86390 1
410554 99410554 1001 86380 86390 1
410646 99410646 1001 86380 86390 1
410949 99410949 1001 86380 86390 1
411117 99411117 1001 86380 86390 1
411238 99411238 1001 86380 86390 1
411378 99411378 1001 86380 86390 1
411444 99411444 1001 86380 86390 1
411697 99411697 1001 86380 86390 1
412023 99412023 1001 86380 86390 1
412220 99412220 1001 86380 86390 1
412269 99412269 1001 86380 86390 1
412428 99412428 1001 86380 86390 1
412378 99412378 1001 86380 86390 1
412464 99412464 1001 86380 86390 1
412287 99412287 1001 86380 86390 1
413694 99413694 1001 86380 86390 1
413402 99413402 1001 86380 86390 1
413434 99413434 1001 86380 86390 1
413435 99413435 1001 86380 86390 1
413437 99413437 1001 86380 86390 1
413553 99413553 1001 86380 86390 1
413221 99413221 1001 86380 86390 1
412940 99412940 1001 86380 86390 1
413069 99413069 1001 86380 86390 1
412861 99412861 1001 86380 86390 1
412615 99412615 1001 86380 86390 1
412801 99412801 1001 86380 86390 1
412856 99412856 1001 86380 86390 1
412736 99412736 1001 86380 86390 1
414015 99414015 1001 86380 86390 1
413875 99413875 1001 86380 86390 1
413708 99413708 1001 86380 86390 1
413799 99413799 1001 86380 86390 1
413961 99413961 1001 86380 86390 1
415213 99415213 1001 86380 86390 1
415262 99415262 1001 86380 86390 1
415296 99415296 1001 86380 86390 1
415311 99415311 1001 86380 86390 1
414825 99414825 1001 86380 86390 1
414745 99414745 1001 86380 86390 1
414826 99414826 1001 86380 86390 1
414253 99414253 1001 86380 86390 1
414386 99414386 1001 86380 86390 1
414149 99414149 1001 86380 86390 1
414387 99414387 1001 86380 86390 1
414922 99414922 1001 86380 86390 1
415494 99415494 1001 86380 86390 1
415333 99415333 1001 86380 86390 1
416935 99416935 1001 86380 86390 1
416799 99416799 1001 86380 86390 1
416620 99416620 1001 86380 86390 1
416980 99416980 1001 86380 86390 1
416527 99416527 1001 86380 86390 1
416294 99416294 1001 86380 86390 1
415723 99415723 1001 86380 86390 1
415792 99415792 1001 86380 86390 1
417078 99417078 1001 86380 86390 1
417157 99417157 1001 86380 86390 1
418678 99418678 1001 86380 86390 1
418487 99418487 1001 86380 86390 1
418682 99418682 1001 86380 86390 1
418780 99418780 1001 86380 86390 1
418181 99418181 1001 86380 86390 1
418118 99418118 1001 86380 86390 1
417735 99417735 1001 86380 86390 1
417815 99417815 1001 86380 86390 1
417914 99417914 1001 86380 86390 1
419206 99419206 1001 86380 86390 1
418838 99418838 1001 86380 86390 1
420440 99420440 1001 86380 86390 1
420263 99420263 1001 86380 86390 1
420186 99420186 1001 86380 86390 1
419784 99419784 1001 86380 86390 1
419860 99419860 1001 86380 86390 1
419812 99419812 1001 86380 86390 1
419797 99419797 1001 86380 86390 1
419349 99419349 1001 86380 86390 1
419474 99419474 1001 86380 86390 1
419531 99419531 1001 86380 86390 1
419535 99419535 1001 86380 86390 1
420642 99420642 1001 86380 86390 1
420816 99420816 1001 86380 86390 1
420725 99420725 1001 86380 86390 1
422081 99422081 1001 86380 86390 1
421959 99421959 1001 86380 86390 1
421566 99421566 1001 86380 86390 1
421455 99421455 1001 86380 86390 1
421519 99421519 1001 86380 86390 1
421580 99421580 1001 86380 86390 1
421493 99421493 1001 86380 86390 1
421288 99421288 1001 86380 86390 1
420922 99420922 1001 86380 86390 1
421225 99421225 1001 86380 86390 1
422192 99422192 1001 86380 86390 1
422504 99422504 1001 86380 86390 1
422146 99422146 1001 86380 86390 1
422151 99422151 1001 86380 86390 1
422511 99422511 1001 86380 86390 1
423672 99423672 1001 86380 86390 1
423652 99423652 1001 86380 86390 1
423581 99423581 1001 86380 86390 1
423694 99423694 1001 86380 86390 1
423618 99423618 1001 86380 86390 1
423736 99423736 1001 86380 86390 1
423244 99423244 1001 86380 86390 1
423097 99423097 1001 86380 86390 1
423014 99423014 1001 86380 86390 1
422747 99422747 1001 86380 86390 1
422783 99422783 1001 86380 86390 1
422733 99422733 1001 86380 86390 1
424110 99424110 1001 86380 86390 1
425013 99425013 1001 86380 86390 1
425288 99425288 1001 86380 86390 1
425316 99425316 1001 86380 86390 1
424754 99424754 1001 86380 86390 1
424935 99424935 1001 86380 86390 1
424213 99424213 1001 86380 86390 1
424343 99424343 1001 86380 86390 1
424576 99424576 1001 86380 86390 1
424194 99424194 1001 86380 86390 1
425573 99425573 1001 86380 86390 1
425705 99425705 1001 86380 86390 1
425737 99425737 1001 86380 86390 1
426933 99426933 1001 86380 86390 1
426400 99426400 1001 86380 86390 1
426365 99426365 1001 86380 86390 1
426159 99426159 1001 86380 86390 1
426018 99426018 1001 86380 86390 1
427220 99427220 1001 86380 86390 1
428366 99428366 1001 86380 86390 1
428401 99428401 1001 86380 86390 1
427996 99427996 1001 86380 86390 1
428337 99428337 1001 86380 86390 1
428094 99428094 1001 86380 86390 1
427674 99427674 1001 86380 86390 1
427781 99427781 1001 86380 86390 1
427630 99427630 1001 86380 86390 1
427759 99427759 1001 86380 86390 1
428994 99428994 1001 86380 86390 1
429102 99429102 1001 86380 86390 1
429090 99429090 1001 86380 86390 1
430228 99430228 1001 86380 86390 1
430236 99430236 1001 86380 86390 1
429711 99429711 1001 86380 86390 1
429943 99429943 1001 86380 86390 1
429792 99429792 1001 86380 86390 1
429247 99429247 1001 86380 86390 1
429554 99429554 1001 86380 86390 1
429342 99429342 1001 86380 86390 1
430685 99430685 1001 86380 86390 1
430403 99430403 1001 86380 86390 1
430689 99430689 1001 86380 86390 1
430626 99430626 1001 86380 86390 1
430649 99430649 1001 86380 86390 1
430603 99430603 1001 86380 86390 1
430756 99430756 1001 86380 86390 1
432021 99432021 1001 86380 86390 1
431550 99431550 1001 86380 86390 1
431331 99431331 1001 86380 86390 1
431316 99431316 1001 86380 86390 1
430974 99430974 1001 86380 86390 1
431214 99431214 1001 86380 86390 1
430843 99430843 1001 86380 86390 1
432434 99432434 1001 86380 86390 1
433661 99433661 1001 86380 86390 1
433400 99433400 1001 86380 86390 1
432938 99432938 1001 86380 86390 1
433046 99433046 1001 86380 86390 1
432824 99432824 1001 86380 86390 1
432625 99432625 1001 86380 86390 1
432765 99432765 1001 86380 86390 1
434093 99434093 1001 86380 86390 1
433815 99433815 1001 86380 86390 1
433898 99433898 1001 86380 86390 1
434007 99434007 1001 86380 86390 1
433853 99433853 1001 86380 86390 1
435082 99435082 1001 86380 86390 1
435406 99435406 1001 86380 86390 1
435357 99435357 1001 86380 86390 1
435360 99435360 1001 86380 86390 1
434932 99434932 1001 86380 86390 1
434888 99434888 1001 86380 86390 1
434456 99434456 1001 86380 86390 1
434197 99434197 1001 86380 86390 1
435892 99435892 1001 86380 86390 1
436827 99436827 1001 86380 86390 1
437076 99437076 1001 86380 86390 1
436854 99436854 1001 86380 86390 1
436873 99436873 1001 86380 86390 1
436471 99436471 1001 86380 86390 1
436365 99436365 1001 86380 86390 1
436685 99436685 1001 86380 86390 1
436506 99436506 1001 86380 86390 1
436463 99436463 1001 86380 86390 1
436095 99436095 1001 86380 86390 1
435992 99435992 1001 86380 86390 1
436221 99436221 1001 86380 86390 1
300045 99300045 1001 86380 86390 1
300058 99300058 1001 86380 86390 1
300677 99300677 1001 86380 86390 1
300633 99300633 1001 86380 86390 1
300621 99300621 1001 86380 86390 1
300514 99300514 1001 86380 86390 1
300440 99300440 1001 86380 86390 1
300187 99300187 1001 86380 86390 1
300233 99300233 1001 86380 86390 1
300130 99300130 1001 86380 86390 1
300158 99300158 1001 86380 86390 1
300751 99300751 1001 86380 86390 1
300911 99300911 1001 86380 86390 1
300821 99300821 1001 86380 86390 1
300838 99300838 1001 86380 86390 1
301522 99301522 1001 86380 86390 1
301488 99301488 1001 86380 86390 1
301272 99301272 1001 86380 86390 1
301285 99301285 1001 86380 86390 1
301147 99301147 1001 86380 86390 1
301316 99301316 1001 86380 86390 1
301253 99301253 1001 86380 86390 1
301348 99301348 1001 86380 86390 1
301042 99301042 1001 86380 86390 1
300938 99300938 1001 86380 86390 1
301669 99301669 1001 86380 86390 1
301350 99301350 1001 86380 86390 1
302307 99302307 1001 86380 86390 1
302217 99302217 1001 86380 86390 1
302301 99302301 1001 86380 86390 1
302340 99302340 1001 86380 86390 1
301969 99301969 1001 86380 86390 1
302101 99302101 1001 86380 86390 1
302012 99302012 1001 86380 86390 1
301967 99301967 1001 86380 86390 1
302547 99302547 1001 86380 86390 1
301760 99301760 1001 86380 86390 1
302500 99302500 1001 86380 86390 1
302539 99302539 1001 86380 86390 1
303085 99303085 1001 86380 86390 1
302849 99302849 1001 86380 86390 1
302876 99302876 1001 86380 86390 1
302894 99302894 1001 86380 86390 1
302708 99302708 1001 86380 86390 1
303388 99303388 1001 86380 86390 1
303405 99303405 1001 86380 86390 1
303341 99303341 1001 86380 86390 1
303212 99303212 1001 86380 86390 1
303330 99303330 1001 86380 86390 1
303922 99303922 1001 86380 86390 1
304009 99304009 1001 86380 86390 1
303927 99303927 1001 86380 86390 1
303685 99303685 1001 86380 86390 1
303778 99303778 1001 86380 86390 1
303757 99303757 1001 86380 86390 1
303811 99303811 1001 86380 86390 1
303748 99303748 1001 86380 86390 1
303473 99303473 1001 86380 86390 1
304225 99304225 1001 86380 86390 1
304220 99304220 1001 86380 86390 1
304469 99304469 1001 86380 86390 1
304522 99304522 1001 86380 86390 1
304435 99304435 1001 86380 86390 1
304375 99304375 1001 86380 86390 1
305040 99305040 1001 86380 86390 1
304938 99304938 1001 86380 86390 1
304877 99304877 1001 86380 86390 1
304867 99304867 1001 86380 86390 1
305497 99305497 1001 86380 86390 1
305594 99305594 1001 86380 86390 1
305417 99305417 1001 86380 86390 1
305366 99305366 1001 86380 86390 1
305445 99305445 1001 86380 86390 1
305394 99305394 1001 86380 86390 1
305358 99305358 1001 86380 86390 1
305226 99305226 1001 86380 86390 1
305175 99305175 1001 86380 86390 1
305073 99305073 1001 86380 86390 1
500184 99500184 1001 86380 86390 1
500161 99500161 1001 86380 86390 1
500712 99500712 1001 86380 86390 1
500765 99500765 1001 86380 86390 1
500639 99500639 1001 86380 86390 1
500420 99500420 1001 86380 86390 1
500434 99500434 1001 86380 86390 1
500527 99500527 1001 86380 86390 1
500399 99500399 1001 86380 86390 1
500197 99500197 1001 86380 86390 1
500214 99500214 1001 86380 86390 1
500993 99500993 1001 86380 86390 1
500998 99500998 1001 86380 86390 1
500908 99500908 1001 86380 86390 1
501601 99501601 1001 86380 86390 1
501530 99501530 1001 86380 86390 1
501544 99501544 1001 86380 86390 1
501572 99501572 1001 86380 86390 1
501495 99501495 1001 86380 86390 1
501409 99501409 1001 86380 86390 1
501270 99501270 1001 86380 86390 1
501363 99501363 1001 86380 86390 1
501286 99501286 1001 86380 86390 1
501394 99501394 1001 86380 86390 1
501099 99501099 1001 86380 86390 1
501152 99501152 1001 86380 86390 1
501165 99501165 1001 86380 86390 1
501197 99501197 1001 86380 86390 1
501724 99501724 1001 86380 86390 1
502429 99502429 1001 86380 86390 1
502428 99502428 1001 86380 86390 1
502313 99502313 1001 86380 86390 1
502446 99502446 1001 86380 86390 1
502458 99502458 1001 86380 86390 1
502296 99502296 1001 86380 86390 1
502463 99502463 1001 86380 86390 1
502249 99502249 1001 86380 86390 1
502159 99502159 1001 86380 86390 1
502123 99502123 1001 86380 86390 1
502100 99502100 1001 86380 86390 1
502259 99502259 1001 86380 86390 1
501859 99501859 1001 86380 86390 1
501873 99501873 1001 86380 86390 1
501887 99501887 1001 86380 86390 1
502033 99502033 1001 86380 86390 1
501921 99501921 1001 86380 86390 1
502516 99502516 1001 86380 86390 1
502504 99502504 1001 86380 86390 1
502608 99502608 1001 86380 86390 1
502588 99502588 1001 86380 86390 1
503204 99503204 1001 86380 86390 1
503239 99503239 1001 86380 86390 1
502908 99502908 1001 86380 86390 1
503025 99503025 1001 86380 86390 1
502987 99502987 1001 86380 86390 1
503039 99503039 1001 86380 86390 1
503001 99503001 1001 86380 86390 1
503015 99503015 1001 86380 86390 1
503082 99503082 1001 86380 86390 1
502852 99502852 1001 86380 86390 1
502803 99502803 1001 86380 86390 1
502819 99502819 1001 86380 86390 1
502716 99502716 1001 86380 86390 1
503315 99503315 1001 86380 86390 1
503317 99503317 1001 86380 86390 1
503402 99503402 1001 86380 86390 1
504057 99504057 1001 86380 86390 1
504100 99504100 1001 86380 86390 1
503847 99503847 1001 86380 86390 1
503770 99503770 1001 86380 86390 1
503720 99503720 1001 86380 86390 1
503509 99503509 1001 86380 86390 1
503542 99503542 1001 86380 86390 1
503570 99503570 1001 86380 86390 1
503586 99503586 1001 86380 86390 1
504287 99504287 1001 86380 86390 1
504171 99504171 1001 86380 86390 1
504275 99504275 1001 86380 86390 1
504742 99504742 1001 86380 86390 1
504859 99504859 1001 86380 86390 1
504861 99504861 1001 86380 86390 1
504900 99504900 1001 86380 86390 1
504689 99504689 1001 86380 86390 1
504574 99504574 1001 86380 86390 1
504679 99504679 1001 86380 86390 1
504542 99504542 1001 86380 86390 1
504469 99504469 1001 86380 86390 1
504488 99504488 1001 86380 86390 1
504954 99504954 1001 86380 86390 1
505092 99505092 1001 86380 86390 1
505041 99505041 1001 86380 86390 1
505735 99505735 1001 86380 86390 1
505610 99505610 1001 86380 86390 1
505586 99505586 1001 86380 86390 1
505520 99505520 1001 86380 86390 1
505470 99505470 1001 86380 86390 1
505496 99505496 1001 86380 86390 1
505331 99505331 1001 86380 86390 1
505922 99505922 1001 86380 86390 1
505938 99505938 1001 86380 86390 1
505800 99505800 1001 86380 86390 1
505878 99505878 1001 86380 86390 1
505918 99505918 1001 86380 86390 1
505894 99505894 1001 86380 86390 1
505830 99505830 1001 86380 86390 1
506550 99506550 1001 86380 86390 1
506267 99506267 1001 86380 86390 1
506244 99506244 1001 86380 86390 1
506284 99506284 1001 86380 86390 1
506041 99506041 1001 86380 86390 1
506643 99506643 1001 86380 86390 1
507362 99507362 1001 86380 86390 1
507221 99507221 1001 86380 86390 1
507234 99507234 1001 86380 86390 1
507325 99507325 1001 86380 86390 1
507248 99507248 1001 86380 86390 1
507088 99507088 1001 86380 86390 1
507090 99507090 1001 86380 86390 1
507029 99507029 1001 86380 86390 1
507202 99507202 1001 86380 86390 1
506827 99506827 1001 86380 86390 1
506957 99506957 1001 86380 86390 1
506880 99506880 1001 86380 86390 1
506945 99506945 1001 86380 86390 1
506883 99506883 1001 86380 86390 1
506978 99506978 1001 86380 86390 1
507627 99507627 1001 86380 86390 1
507501 99507501 1001 86380 86390 1
507528 99507528 1001 86380 86390 1
507428 99507428 1001 86380 86390 1
507625 99507625 1001 86380 86390 1
508096 99508096 1001 86380 86390 1
508101 99508101 1001 86380 86390 1
508236 99508236 1001 86380 86390 1
507923 99507923 1001 86380 86390 1
507964 99507964 1001 86380 86390 1
507667 99507667 1001 86380 86390 1
507746 99507746 1001 86380 86390 1
507709 99507709 1001 86380 86390 1
507735 99507735 1001 86380 86390 1
507631 99507631 1001 86380 86390 1
507774 99507774 1001 86380 86390 1
507686 99507686 1001 86380 86390 1
507648 99507648 1001 86380 86390 1
508295 99508295 1001 86380 86390 1
508898 99508898 1001 86380 86390 1
508941 99508941 1001 86380 86390 1
508955 99508955 1001 86380 86390 1
509068 99509068 1001 86380 86390 1
508727 99508727 1001 86380 86390 1
508864 99508864 1001 86380 86390 1
508826 99508826 1001 86380 86390 1
508506 99508506 1001 86380 86390 1
508599 99508599 1001 86380 86390 1
508536 99508536 1001 86380 86390 1
508600 99508600 1001 86380 86390 1
509177 99509177 1001 86380 86390 1
509077 99509077 1001 86380 86390 1
509260 99509260 1001 86380 86390 1
509223 99509223 1001 86380 86390 1
509134 99509134 1001 86380 86390 1
509746 99509746 1001 86380 86390 1
509776 99509776 1001 86380 86390 1
509751 99509751 1001 86380 86390 1
509585 99509585 1001 86380 86390 1
509551 99509551 1001 86380 86390 1
509283 99509283 1001 86380 86390 1
509340 99509340 1001 86380 86390 1
509392 99509392 1001 86380 86390 1
509902 99509902 1001 86380 86390 1
509919 99509919 1001 86380 86390 1
509986 99509986 1001 86380 86390 1
510665 99510665 1001 86380 86390 1
510617 99510617 1001 86380 86390 1
510553 99510553 1001 86380 86390 1
510396 99510396 1001 86380 86390 1
510502 99510502 1001 86380 86390 1
510403 99510403 1001 86380 86390 1
510237 99510237 1001 86380 86390 1
510125 99510125 1001 86380 86390 1
510272 99510272 1001 86380 86390 1
510803 99510803 1001 86380 86390 1
510752 99510752 1001 86380 86390 1
510850 99510850 1001 86380 86390 1
511375 99511375 1001 86380 86390 1
511472 99511472 1001 86380 86390 1
511337 99511337 1001 86380 86390 1
511198 99511198 1001 86380 86390 1
511024 99511024 1001 86380 86390 1
510986 99510986 1001 86380 86390 1
511674 99511674 1001 86380 86390 1
511688 99511688 1001 86380 86390 1
511740 99511740 1001 86380 86390 1
512321 99512321 1001 86380 86390 1
512359 99512359 1001 86380 86390 1
512206 99512206 1001 86380 86390 1
512135 99512135 1001 86380 86390 1
512104 99512104 1001 86380 86390 1
512068 99512068 1001 86380 86390 1
512120 99512120 1001 86380 86390 1
511787 99511787 1001 86380 86390 1
511814 99511814 1001 86380 86390 1
511768 99511768 1001 86380 86390 1
512518 99512518 1001 86380 86390 1
512545 99512545 1001 86380 86390 1
513178 99513178 1001 86380 86390 1
512850 99512850 1001 86380 86390 1
512678 99512678 1001 86380 86390 1
512658 99512658 1001 86380 86390 1
512699 99512699 1001 86380 86390 1
513318 99513318 1001 86380 86390 1
513293 99513293 1001 86380 86390 1
513281 99513281 1001 86380 86390 1
513282 99513282 1001 86380 86390 1
513378 99513378 1001 86380 86390 1
513250 99513250 1001 86380 86390 1
513918 99513918 1001 86380 86390 1
513847 99513847 1001 86380 86390 1
513787 99513787 1001 86380 86390 1
513710 99513710 1001 86380 86390 1
513652 99513652 1001 86380 86390 1
513678 99513678 1001 86380 86390 1
513639 99513639 1001 86380 86390 1
514158 99514158 1001 86380 86390 1
514043 99514043 1001 86380 86390 1
514212 99514212 1001 86380 86390 1
514124 99514124 1001 86380 86390 1
514074 99514074 1001 86380 86390 1
514768 99514768 1001 86380 86390 1
514705 99514705 1001 86380 86390 1
514814 99514814 1001 86380 86390 1
514843 99514843 1001 86380 86390 1
514817 99514817 1001 86380 86390 1
514537 99514537 1001 86380 86390 1
514615 99514615 1001 86380 86390 1
514513 99514513 1001 86380 86390 1
514448 99514448 1001 86380 86390 1
514528 99514528 1001 86380 86390 1
514554 99514554 1001 86380 86390 1
514504 99514504 1001 86380 86390 1
514569 99514569 1001 86380 86390 1
514557 99514557 1001 86380 86390 1
514598 99514598 1001 86380 86390 1
514301 99514301 1001 86380 86390 1
514369 99514369 1001 86380 86390 1
514408 99514408 1001 86380 86390 1
514336 99514336 1001 86380 86390 1
514300 99514300 1001 86380 86390 1
515022 99515022 1001 86380 86390 1
515001 99515001 1001 86380 86390 1
514979 99514979 1001 86380 86390 1
514879 99514879 1001 86380 86390 1
515536 99515536 1001 86380 86390 1
515361 99515361 1001 86380 86390 1
515310 99515310 1001 86380 86390 1
515416 99515416 1001 86380 86390 1
515346 99515346 1001 86380 86390 1
515156 99515156 1001 86380 86390 1
515851 99515851 1001 86380 86390 1
515877 99515877 1001 86380 86390 1
515826 99515826 1001 86380 86390 1
515789 99515789 1001 86380 86390 1
515819 99515819 1001 86380 86390 1
515768 99515768 1001 86380 86390 1
515756 99515756 1001 86380 86390 1
515705 99515705 1001 86380 86390 1
516345 99516345 1001 86380 86390 1
516310 99516310 1001 86380 86390 1
516353 99516353 1001 86380 86390 1
516145 99516145 1001 86380 86390 1
516274 99516274 1001 86380 86390 1
516006 99516006 1001 86380 86390 1
516022 99516022 1001 86380 86390 1
515990 99515990 1001 86380 86390 1
515939 99515939 1001 86380 86390 1
516069 99516069 1001 86380 86390 1
516618 99516618 1001 86380 86390 1
516608 99516608 1001 86380 86390 1
517181 99517181 1001 86380 86390 1
517332 99517332 1001 86380 86390 1
517084 99517084 1001 86380 86390 1
517049 99517049 1001 86380 86390 1
516787 99516787 1001 86380 86390 1
517488 99517488 1001 86380 86390 1
517411 99517411 1001 86380 86390 1
517530 99517530 1001 86380 86390 1
517401 99517401 1001 86380 86390 1
518118 99518118 1001 86380 86390 1
518032 99518032 1001 86380 86390 1
517895 99517895 1001 86380 86390 1
517809 99517809 1001 86380 86390 1
517862 99517862 1001 86380 86390 1
517710 99517710 1001 86380 86390 1
517666 99517666 1001 86380 86390 1
517656 99517656 1001 86380 86390 1
518237 99518237 1001 86380 86390 1
518230 99518230 1001 86380 86390 1
518245 99518245 1001 86380 86390 1
518812 99518812 1001 86380 86390 1
518853 99518853 1001 86380 86390 1
518976 99518976 1001 86380 86390 1
518935 99518935 1001 86380 86390 1
518652 99518652 1001 86380 86390 1
518620 99518620 1001 86380 86390 1
518596 99518596 1001 86380 86390 1
518611 99518611 1001 86380 86390 1
518624 99518624 1001 86380 86390 1
518638 99518638 1001 86380 86390 1
518512 99518512 1001 86380 86390 1
518439 99518439 1001 86380 86390 1
518390 99518390 1001 86380 86390 1
519012 99519012 1001 86380 86390 1
519103 99519103 1001 86380 86390 1
519043 99519043 1001 86380 86390 1
519150 99519150 1001 86380 86390 1
519711 99519711 1001 86380 86390 1
519671 99519671 1001 86380 86390 1
519466 99519466 1001 86380 86390 1
519454 99519454 1001 86380 86390 1
519497 99519497 1001 86380 86390 1
519489 99519489 1001 86380 86390 1
519257 99519257 1001 86380 86390 1
519206 99519206 1001 86380 86390 1
519945 99519945 1001 86380 86390 1
519828 99519828 1001 86380 86390 1
519911 99519911 1001 86380 86390 1
519977 99519977 1001 86380 86390 1
520409 99520409 1001 86380 86390 1
520400 99520400 1001 86380 86390 1
520285 99520285 1001 86380 86390 1
520416 99520416 1001 86380 86390 1
520109 99520109 1001 86380 86390 1
520072 99520072 1001 86380 86390 1
520164 99520164 1001 86380 86390 1
520052 99520052 1001 86380 86390 1
520220 99520220 1001 86380 86390 1
520121 99520121 1001 86380 86390 1
520844 99520844 1001 86380 86390 1
520691 99520691 1001 86380 86390 1
521301 99521301 1001 86380 86390 1
521381 99521381 1001 86380 86390 1
521444 99521444 1001 86380 86390 1
521173 99521173 1001 86380 86390 1
521097 99521097 1001 86380 86390 1
521101 99521101 1001 86380 86390 1
521244 99521244 1001 86380 86390 1
520872 99520872 1001 86380 86390 1
520846 99520846 1001 86380 86390 1
520859 99520859 1001 86380 86390 1
521016 99521016 1001 86380 86390 1
521033 99521033 1001 86380 86390 1
520917 99520917 1001 86380 86390 1
520905 99520905 1001 86380 86390 1
521609 99521609 1001 86380 86390 1
521637 99521637 1001 86380 86390 1
521561 99521561 1001 86380 86390 1
522126 99522126 1001 86380 86390 1
522219 99522219 1001 86380 86390 1
522290 99522290 1001 86380 86390 1
521884 99521884 1001 86380 86390 1
521976 99521976 1001 86380 86390 1
522015 99522015 1001 86380 86390 1
521795 99521795 1001 86380 86390 1
522329 99522329 1001 86380 86390 1
522915 99522915 1001 86380 86390 1
523096 99523096 1001 86380 86390 1
523064 99523064 1001 86380 86390 1
522949 99522949 1001 86380 86390 1
522827 99522827 1001 86380 86390 1
522869 99522869 1001 86380 86390 1
522754 99522754 1001 86380 86390 1
522820 99522820 1001 86380 86390 1
522655 99522655 1001 86380 86390 1
522681 99522681 1001 86380 86390 1
522580 99522580 1001 86380 86390 1
522503 99522503 1001 86380 86390 1
522584 99522584 1001 86380 86390 1
523311 99523311 1001 86380 86390 1
523248 99523248 1001 86380 86390 1
523249 99523249 1001 86380 86390 1
523315 99523315 1001 86380 86390 1
523165 99523165 1001 86380 86390 1
523716 99523716 1001 86380 86390 1
523693 99523693 1001 86380 86390 1
523616 99523616 1001 86380 86390 1
523682 99523682 1001 86380 86390 1
523657 99523657 1001 86380 86390 1
523375 99523375 1001 86380 86390 1
523373 99523373 1001 86380 86390 1
523504 99523504 1001 86380 86390 1
523984 99523984 1001 86380 86390 1
524088 99524088 1001 86380 86390 1
524080 99524080 1001 86380 86390 1
524031 99524031 1001 86380 86390 1
524748 99524748 1001 86380 86390 1
524588 99524588 1001 86380 86390 1
524499 99524499 1001 86380 86390 1
524292 99524292 1001 86380 86390 1
524178 99524178 1001 86380 86390 1
524224 99524224 1001 86380 86390 1
524889 99524889 1001 86380 86390 1
524947 99524947 1001 86380 86390 1
525508 99525508 1001 86380 86390 1
525582 99525582 1001 86380 86390 1
525588 99525588 1001 86380 86390 1
525592 99525592 1001 86380 86390 1
525302 99525302 1001 86380 86390 1
525355 99525355 1001 86380 86390 1
525268 99525268 1001 86380 86390 1
525333 99525333 1001 86380 86390 1
525321 99525321 1001 86380 86390 1
525350 99525350 1001 86380 86390 1
525260 99525260 1001 86380 86390 1
524992 99524992 1001 86380 86390 1
525078 99525078 1001 86380 86390 1
525789 99525789 1001 86380 86390 1
525713 99525713 1001 86380 86390 1
525767 99525767 1001 86380 86390 1
525743 99525743 1001 86380 86390 1
525759 99525759 1001 86380 86390 1
525734 99525734 1001 86380 86390 1
526320 99526320 1001 86380 86390 1
526273 99526273 1001 86380 86390 1
526238 99526238 1001 86380 86390 1
526330 99526330 1001 86380 86390 1
526357 99526357 1001 86380 86390 1
526144 99526144 1001 86380 86390 1
525842 99525842 1001 86380 86390 1
525960 99525960 1001 86380 86390 1
525930 99525930 1001 86380 86390 1
526465 99526465 1001 86380 86390 1
527102 99527102 1001 86380 86390 1
526981 99526981 1001 86380 86390 1
526946 99526946 1001 86380 86390 1
527025 99527025 1001 86380 86390 1
526925 99526925 1001 86380 86390 1
526705 99526705 1001 86380 86390 1
526671 99526671 1001 86380 86390 1
526633 99526633 1001 86380 86390 1
526828 99526828 1001 86380 86390 1
526768 99526768 1001 86380 86390 1
527300 99527300 1001 86380 86390 1
527374 99527374 1001 86380 86390 1
527920 99527920 1001 86380 86390 1
527972 99527972 1001 86380 86390 1
527923 99527923 1001 86380 86390 1
527842 99527842 1001 86380 86390 1
527532 99527532 1001 86380 86390 1
527636 99527636 1001 86380 86390 1
527586 99527586 1001 86380 86390 1
527639 99527639 1001 86380 86390 1
527461 99527461 1001 86380 86390 1
527466 99527466 1001 86380 86390 1
528165 99528165 1001 86380 86390 1
528205 99528205 1001 86380 86390 1
528145 99528145 1001 86380 86390 1
528820 99528820 1001 86380 86390 1
528662 99528662 1001 86380 86390 1
528524 99528524 1001 86380 86390 1
528285 99528285 1001 86380 86390 1
528483 99528483 1001 86380 86390 1
529044 99529044 1001 86380 86390 1
528980 99528980 1001 86380 86390 1
528974 99528974 1001 86380 86390 1
529624 99529624 1001 86380 86390 1
529618 99529618 1001 86380 86390 1
529633 99529633 1001 86380 86390 1
529544 99529544 1001 86380 86390 1
529718 99529718 1001 86380 86390 1
529366 99529366 1001 86380 86390 1
529436 99529436 1001 86380 86390 1
529398 99529398 1001 86380 86390 1
529335 99529335 1001 86380 86390 1
529286 99529286 1001 86380 86390 1
529841 99529841 1001 86380 86390 1
529900 99529900 1001 86380 86390 1
529761 99529761 1001 86380 86390 1
530399 99530399 1001 86380 86390 1
530388 99530388 1001 86380 86390 1
530457 99530457 1001 86380 86390 1
530549 99530549 1001 86380 86390 1
530218 99530218 1001 86380 86390 1
530180 99530180 1001 86380 86390 1
530219 99530219 1001 86380 86390 1
530185 99530185 1001 86380 86390 1
530188 99530188 1001 86380 86390 1
530321 99530321 1001 86380 86390 1
529934 99529934 1001 86380 86390 1
530104 99530104 1001 86380 86390 1
529937 99529937 1001 86380 86390 1
530043 99530043 1001 86380 86390 1
530125 99530125 1001 86380 86390 1
530087 99530087 1001 86380 86390 1
531365 99531365 1001 86380 86390 1
531300 99531300 1001 86380 86390 1
531114 99531114 1001 86380 86390 1
531013 99531013 1001 86380 86390 1
531014 99531014 1001 86380 86390 1
530837 99530837 1001 86380 86390 1
530916 99530916 1001 86380 86390 1
530921 99530921 1001 86380 86390 1
530858 99530858 1001 86380 86390 1
531457 99531457 1001 86380 86390 1
531524 99531524 1001 86380 86390 1
531504 99531504 1001 86380 86390 1
531440 99531440 1001 86380 86390 1
532177 99532177 1001 86380 86390 1
532160 99532160 1001 86380 86390 1
532161 99532161 1001 86380 86390 1
532163 99532163 1001 86380 86390 1
532194 99532194 1001 86380 86390 1
531901 99531901 1001 86380 86390 1
531876 99531876 1001 86380 86390 1
531968 99531968 1001 86380 86390 1
531983 99531983 1001 86380 86390 1
531880 99531880 1001 86380 86390 1
531933 99531933 1001 86380 86390 1
531946 99531946 1001 86380 86390 1
531688 99531688 1001 86380 86390 1
531606 99531606 1001 86380 86390 1
531661 99531661 1001 86380 86390 1
532247 99532247 1001 86380 86390 1
532390 99532390 1001 86380 86390 1
532716 99532716 1001 86380 86390 1
532755 99532755 1001 86380 86390 1
532693 99532693 1001 86380 86390 1
532436 99532436 1001 86380 86390 1
532475 99532475 1001 86380 86390 1
532618 99532618 1001 86380 86390 1
532439 99532439 1001 86380 86390 1
532480 99532480 1001 86380 86390 1
532493 99532493 1001 86380 86390 1
532546 99532546 1001 86380 86390 1
532443 99532443 1001 86380 86390 1
532431 99532431 1001 86380 86390 1
532472 99532472 1001 86380 86390 1
532552 99532552 1001 86380 86390 1
533132 99533132 1001 86380 86390 1
533160 99533160 1001 86380 86390 1
533169 99533169 1001 86380 86390 1
533820 99533820 1001 86380 86390 1
533704 99533704 1001 86380 86390 1
533828 99533828 1001 86380 86390 1
533707 99533707 1001 86380 86390 1
533682 99533682 1001 86380 86390 1
533616 99533616 1001 86380 86390 1
533620 99533620 1001 86380 86390 1
533262 99533262 1001 86380 86390 1
533392 99533392 1001 86380 86390 1
533406 99533406 1001 86380 86390 1
533250 99533250 1001 86380 86390 1
533396 99533396 1001 86380 86390 1
533384 99533384 1001 86380 86390 1
533352 99533352 1001 86380 86390 1
534051 99534051 1001 86380 86390 1
534054 99534054 1001 86380 86390 1
534018 99534018 1001 86380 86390 1
534044 99534044 1001 86380 86390 1
533916 99533916 1001 86380 86390 1
534663 99534663 1001 86380 86390 1
534549 99534549 1001 86380 86390 1
534669 99534669 1001 86380 86390 1
534675 99534675 1001 86380 86390 1
534336 99534336 1001 86380 86390 1
534324 99534324 1001 86380 86390 1
534302 99534302 1001 86380 86390 1
534381 99534381 1001 86380 86390 1
534271 99534271 1001 86380 86390 1
534201 99534201 1001 86380 86390 1
534871 99534871 1001 86380 86390 1
534756 99534756 1001 86380 86390 1
535351 99535351 1001 86380 86390 1
535403 99535403 1001 86380 86390 1
535253 99535253 1001 86380 86390 1
535255 99535255 1001 86380 86390 1
535272 99535272 1001 86380 86390 1
535160 99535160 1001 86380 86390 1
534969 99534969 1001 86380 86390 1
535598 99535598 1001 86380 86390 1
535707 99535707 1001 86380 86390 1
535525 99535525 1001 86380 86390 1
535554 99535554 1001 86380 86390 1
535528 99535528 1001 86380 86390 1
536186 99536186 1001 86380 86390 1
536164 99536164 1001 86380 86390 1
536217 99536217 1001 86380 86390 1
535988 99535988 1001 86380 86390 1
536003 99536003 1001 86380 86390 1
536071 99536071 1001 86380 86390 1
535955 99535955 1001 86380 86390 1
535982 99535982 1001 86380 86390 1
535895 99535895 1001 86380 86390 1
536527 99536527 1001 86380 86390 1
536529 99536529 1001 86380 86390 1
536365 99536365 1001 86380 86390 1
536443 99536443 1001 86380 86390 1
536366 99536366 1001 86380 86390 1
536471 99536471 1001 86380 86390 1
537073 99537073 1001 86380 86390 1
537063 99537063 1001 86380 86390 1
536966 99536966 1001 86380 86390 1
537057 99537057 1001 86380 86390 1
536790 99536790 1001 86380 86390 1
536752 99536752 1001 86380 86390 1
536792 99536792 1001 86380 86390 1
536819 99536819 1001 86380 86390 1
536949 99536949 1001 86380 86390 1
536808 99536808 1001 86380 86390 1
536900 99536900 1001 86380 86390 1
536757 99536757 1001 86380 86390 1
536953 99536953 1001 86380 86390 1
536876 99536876 1001 86380 86390 1
536902 99536902 1001 86380 86390 1
536586 99536586 1001 86380 86390 1
536665 99536665 1001 86380 86390 1
536679 99536679 1001 86380 86390 1
536656 99536656 1001 86380 86390 1
537237 99537237 1001 86380 86390 1
537246 99537246 1001 86380 86390 1
537925 99537925 1001 86380 86390 1
537801 99537801 1001 86380 86390 1
537945 99537945 1001 86380 86390 1
537844 99537844 1001 86380 86390 1
537910 99537910 1001 86380 86390 1
537807 99537807 1001 86380 86390 1
537708 99537708 1001 86380 86390 1
537773 99537773 1001 86380 86390 1
537385 99537385 1001 86380 86390 1
537481 99537481 1001 86380 86390 1
538014 99538014 1001 86380 86390 1
538056 99538056 1001 86380 86390 1
538005 99538005 1001 86380 86390 1
538006 99538006 1001 86380 86390 1
538753 99538753 1001 86380 86390 1
538807 99538807 1001 86380 86390 1
538587 99538587 1001 86380 86390 1
538499 99538499 1001 86380 86390 1
538514 99538514 1001 86380 86390 1
538553 99538553 1001 86380 86390 1
538261 99538261 1001 86380 86390 1
538942 99538942 1001 86380 86390 1
538878 99538878 1001 86380 86390 1
538948 99538948 1001 86380 86390 1
538874 99538874 1001 86380 86390 1
539453 99539453 1001 86380 86390 1
539562 99539562 1001 86380 86390 1
539074 99539074 1001 86380 86390 1
539222 99539222 1001 86380 86390 1
539020 99539020 1001 86380 86390 1
539758 99539758 1001 86380 86390 1
539776 99539776 1001 86380 86390 1
540343 99540343 1001 86380 86390 1
540442 99540442 1001 86380 86390 1
540450 99540450 1001 86380 86390 1
540310 99540310 1001 86380 86390 1
540131 99540131 1001 86380 86390 1
540134 99540134 1001 86380 86390 1
540160 99540160 1001 86380 86390 1
540083 99540083 1001 86380 86390 1
540187 99540187 1001 86380 86390 1
540203 99540203 1001 86380 86390 1
540062 99540062 1001 86380 86390 1
540231 99540231 1001 86380 86390 1
539977 99539977 1001 86380 86390 1
540005 99540005 1001 86380 86390 1
539981 99539981 1001 86380 86390 1
540010 99540010 1001 86380 86390 1
539961 99539961 1001 86380 86390 1
540571 99540571 1001 86380 86390 1
540471 99540471 1001 86380 86390 1
540618 99540618 1001 86380 86390 1
541174 99541174 1001 86380 86390 1
540920 99540920 1001 86380 86390 1
540986 99540986 1001 86380 86390 1
541067 99541067 1001 86380 86390 1
540967 99540967 1001 86380 86390 1
540749 99540749 1001 86380 86390 1
540832 99540832 1001 86380 86390 1
540809 99540809 1001 86380 86390 1
541311 99541311 1001 86380 86390 1
541364 99541364 1001 86380 86390 1
541470 99541470 1001 86380 86390 1
541938 99541938 1001 86380 86390 1
541980 99541980 1001 86380 86390 1
542090 99542090 1001 86380 86390 1
542075 99542075 1001 86380 86390 1
541962 99541962 1001 86380 86390 1
541740 99541740 1001 86380 86390 1
541808 99541808 1001 86380 86390 1
541614 99541614 1001 86380 86390 1
541606 99541606 1001 86380 86390 1
541569 99541569 1001 86380 86390 1
541518 99541518 1001 86380 86390 1
542916 99542916 1001 86380 86390 1
542917 99542917 1001 86380 86390 1
542731 99542731 1001 86380 86390 1
542604 99542604 1001 86380 86390 1
542660 99542660 1001 86380 86390 1
542557 99542557 1001 86380 86390 1
542411 99542411 1001 86380 86390 1
543126 99543126 1001 86380 86390 1
542987 99542987 1001 86380 86390 1
543604 99543604 1001 86380 86390 1
543542 99543542 1001 86380 86390 1
543522 99543522 1001 86380 86390 1
543382 99543382 1001 86380 86390 1
543269 99543269 1001 86380 86390 1
543322 99543322 1001 86380 86390 1
543299 99543299 1001 86380 86390 1
543329 99543329 1001 86380 86390 1
543861 99543861 1001 86380 86390 1
543887 99543887 1001 86380 86390 1
543967 99543967 1001 86380 86390 1
543916 99543916 1001 86380 86390 1
543813 99543813 1001 86380 86390 1
543775 99543775 1001 86380 86390 1
543778 99543778 1001 86380 86390 1
544510 99544510 1001 86380 86390 1
544459 99544459 1001 86380 86390 1
544503 99544503 1001 86380 86390 1
544197 99544197 1001 86380 86390 1
544303 99544303 1001 86380 86390 1
544267 99544267 1001 86380 86390 1
544319 99544319 1001 86380 86390 1
544204 99544204 1001 86380 86390 1
544313 99544313 1001 86380 86390 1
544028 99544028 1001 86380 86390 1
544062 99544062 1001 86380 86390 1
544024 99544024 1001 86380 86390 1
544115 99544115 1001 86380 86390 1
544698 99544698 1001 86380 86390 1
544711 99544711 1001 86380 86390 1
544729 99544729 1001 86380 86390 1
544631 99544631 1001 86380 86390 1
417298 212 1001 64740 65097 1
416903 788 1001 68640 75597 1
514145 1065 1001 29128 29427 1
533838 739 1001 35933 36232 1
400064 99400064 1001 86380 86390 1
400036 99400036 1001 86380 86390 1
400326 99400326 1001 86380 86390 1
400604 99400604 1001 86380 86390 1
400829 99400829 1001 86380 86390 1
400724 99400724 1001 86380 86390 1
401175 99401175 1001 86380 86390 1
401417 99401417 1001 86380 86390 1
401681 99401681 1001 86380 86390 1
401753 99401753 1001 86380 86390 1
401896 99401896 1001 86380 86390 1
402012 99402012 1001 86380 86390 1
402117 99402117 1001 86380 86390 1
402149 99402149 1001 86380 86390 1
402341 99402341 1001 86380 86390 1
402290 99402290 1001 86380 86390 1
402982 99402982 1001 86380 86390 1
403013 99403013 1001 86380 86390 1
403383 99403383 1001 86380 86390 1
403727 99403727 1001 86380 86390 1
403671 99403671 1001 86380 86390 1
403817 99403817 1001 86380 86390 1
403776 99403776 1001 86380 86390 1
403798 99403798 1001 86380 86390 1
403872 99403872 1001 86380 86390 1
403961 99403961 1001 86380 86390 1
403994 99403994 1001 86380 86390 1
404461 99404461 1001 86380 86390 1
404533 99404533 1001 86380 86390 1
404508 99404508 1001 86380 86390 1
404779 99404779 1001 86380 86390 1
404973 99404973 1001 86380 86390 1
405236 99405236 1001 86380 86390 1
405262 99405262 1001 86380 86390 1
405383 99405383 1001 86380 86390 1
405516 99405516 1001 86380 86390 1
405627 99405627 1001 86380 86390 1
405612 99405612 1001 86380 86390 1
405779 99405779 1001 86380 86390 1
406053 99406053 1001 86380 86390 1
406037 99406037 1001 86380 86390 1
406216 99406216 1001 86380 86390 1
406421 99406421 1001 86380 86390 1
406622 99406622 1001 86380 86390 1
406706 99406706 1001 86380 86390 1
406887 99406887 1001 86380 86390 1
407064 99407064 1001 86380 86390 1
407336 99407336 1001 86380 86390 1
407411 99407411 1001 86380 86390 1
407590 99407590 1001 86380 86390 1
407746 99407746 1001 86380 86390 1
407731 99407731 1001 86380 86390 1
407771 99407771 1001 86380 86390 1
408018 99408018 1001 86380 86390 1
408054 99408054 1001 86380 86390 1
408593 99408593 1001 86380 86390 1
408797 99408797 1001 86380 86390 1
408824 99408824 1001 86380 86390 1
409087 99409087 1001 86380 86390 1
409241 99409241 1001 86380 86390 1
409305 99409305 1001 86380 86390 1
409403 99409403 1001 86380 86390 1
409577 99409577 1001 86380 86390 1
409618 99409618 1001 86380 86390 1
409639 99409639 1001 86380 86390 1
409646 99409646 1001 86380 86390 1
409690 99409690 1001 86380 86390 1
409803 99409803 1001 86380 86390 1
409941 99409941 1001 86380 86390 1
410159 99410159 1001 86380 86390 1
410333 99410333 1001 86380 86390 1
410948 99410948 1001 86380 86390 1
411318 99411318 1001 86380 86390 1
411547 99411547 1001 86380 86390 1
411566 99411566 1001 86380 86390 1
411854 99411854 1001 86380 86390 1
411651 99411651 1001 86380 86390 1
412007 99412007 1001 86380 86390 1
412035 99412035 1001 86380 86390 1
412183 99412183 1001 86380 86390 1
412172 99412172 1001 86380 86390 1
412222 99412222 1001 86380 86390 1
412325 99412325 1001 86380 86390 1
412327 99412327 1001 86380 86390 1
412342 99412342 1001 86380 86390 1
412308 99412308 1001 86380 86390 1
413523 99413523 1001 86380 86390 1
413549 99413549 1001 86380 86390 1
413351 99413351 1001 86380 86390 1
413587 99413587 1001 86380 86390 1
413614 99413614 1001 86380 86390 1
412931 99412931 1001 86380 86390 1
413215 99413215 1001 86380 86390 1
412938 99412938 1001 86380 86390 1
413091 99413091 1001 86380 86390 1
413019 99413019 1001 86380 86390 1
412944 99412944 1001 86380 86390 1
413227 99413227 1001 86380 86390 1
413234 99413234 1001 86380 86390 1
412756 99412756 1001 86380 86390 1
412728 99412728 1001 86380 86390 1
413759 99413759 1001 86380 86390 1
414093 99414093 1001 86380 86390 1
413971 99413971 1001 86380 86390 1
414105 99414105 1001 86380 86390 1
414955 99414955 1001 86380 86390 1
415289 99415289 1001 86380 86390 1
415018 99415018 1001 86380 86390 1
414615 99414615 1001 86380 86390 1
414568 99414568 1001 86380 86390 1
414514 99414514 1001 86380 86390 1
414608 99414608 1001 86380 86390 1
414673 99414673 1001 86380 86390 1
414834 99414834 1001 86380 86390 1
414198 99414198 1001 86380 86390 1
414483 99414483 1001 86380 86390 1
414170 99414170 1001 86380 86390 1
414270 99414270 1001 86380 86390 1
415720 99415720 1001 86380 86390 1
415478 99415478 1001 86380 86390 1
415453 99415453 1001 86380 86390 1
415627 99415627 1001 86380 86390 1
415536 99415536 1001 86380 86390 1
416878 99416878 1001 86380 86390 1
416325 99416325 1001 86380 86390 1
416240 99416240 1001 86380 86390 1
416051 99416051 1001 86380 86390 1
415933 99415933 1001 86380 86390 1
415963 99415963 1001 86380 86390 1
415753 99415753 1001 86380 86390 1
415935 99415935 1001 86380 86390 1
416039 99416039 1001 86380 86390 1
416002 99416002 1001 86380 86390 1
417147 99417147 1001 86380 86390 1
417265 99417265 1001 86380 86390 1
417368 99417368 1001 86380 86390 1
417397 99417397 1001 86380 86390 1
417419 99417419 1001 86380 86390 1
418179 99418179 1001 86380 86390 1
418310 99418310 1001 86380 86390 1
418314 99418314 1001 86380 86390 1
417917 99417917 1001 86380 86390 1
417777 99417777 1001 86380 86390 1
417671 99417671 1001 86380 86390 1
417862 99417862 1001 86380 86390 1
417791 99417791 1001 86380 86390 1
418927 99418927 1001 86380 86390 1
419021 99419021 1001 86380 86390 1
419131 99419131 1001 86380 86390 1
419199 99419199 1001 86380 86390 1
418966 99418966 1001 86380 86390 1
419181 99419181 1001 86380 86390 1
419045 99419045 1001 86380 86390 1
420076 99420076 1001 86380 86390 1
420240 99420240 1001 86380 86390 1
420355 99420355 1001 86380 86390 1
420417 99420417 1001 86380 86390 1
420418 99420418 1001 86380 86390 1
420429 99420429 1001 86380 86390 1
420211 99420211 1001 86380 86390 1
419866 99419866 1001 86380 86390 1
419680 99419680 1001 86380 86390 1
419874 99419874 1001 86380 86390 1
419900 99419900 1001 86380 86390 1
419408 99419408 1001 86380 86390 1
419455 99419455 1001 86380 86390 1
419557 99419557 1001 86380 86390 1
420453 99420453 1001 86380 86390 1
420559 99420559 1001 86380 86390 1
421944 99421944 1001 86380 86390 1
422057 99422057 1001 86380 86390 1
421913 99421913 1001 86380 86390 1
421955 99421955 1001 86380 86390 1
421546 99421546 1001 86380 86390 1
421672 99421672 1001 86380 86390 1
421461 99421461 1001 86380 86390 1
421629 99421629 1001 86380 86390 1
421389 99421389 1001 86380 86390 1
421611 99421611 1001 86380 86390 1
420872 99420872 1001 86380 86390 1
420933 99420933 1001 86380 86390 1
423610 99423610 1001 86380 86390 1
423702 99423702 1001 86380 86390 1
423331 99423331 1001 86380 86390 1
423117 99423117 1001 86380 86390 1
423159 99423159 1001 86380 86390 1
423083 99423083 1001 86380 86390 1
423285 99423285 1001 86380 86390 1
422979 99422979 1001 86380 86390 1
422828 99422828 1001 86380 86390 1
422854 99422854 1001 86380 86390 1
422780 99422780 1001 86380 86390 1
422885 99422885 1001 86380 86390 1
422862 99422862 1001 86380 86390 1
422815 99422815 1001 86380 86390 1
422898 99422898 1001 86380 86390 1
423901 99423901 1001 86380 86390 1
424136 99424136 1001 86380 86390 1
425149 99425149 1001 86380 86390 1
425109 99425109 1001 86380 86390 1
425132 99425132 1001 86380 86390 1
425263 99425263 1001 86380 86390 1
424633 99424633 1001 86380 86390 1
424609 99424609 1001 86380 86390 1
424247 99424247 1001 86380 86390 1
424396 99424396 1001 86380 86390 1
424478 99424478 1001 86380 86390 1
424448 99424448 1001 86380 86390 1
424526 99424526 1001 86380 86390 1
424206 99424206 1001 86380 86390 1
425649 99425649 1001 86380 86390 1
425599 99425599 1001 86380 86390 1
425774 99425774 1001 86380 86390 1
427033 99427033 1001 86380 86390 1
427047 99427047 1001 86380 86390 1
426984 99426984 1001 86380 86390 1
426705 99426705 1001 86380 86390 1
427021 99427021 1001 86380 86390 1
426690 99426690 1001 86380 86390 1
426344 99426344 1001 86380 86390 1
426574 99426574 1001 86380 86390 1
426644 99426644 1001 86380 86390 1
426451 99426451 1001 86380 86390 1
426409 99426409 1001 86380 86390 1
426457 99426457 1001 86380 86390 1
426660 99426660 1001 86380 86390 1
425970 99425970 1001 86380 86390 1
426101 99426101 1001 86380 86390 1
426274 99426274 1001 86380 86390 1
427446 99427446 1001 86380 86390 1
427159 99427159 1001 86380 86390 1
428592 99428592 1001 86380 86390 1
428612 99428612 1001 86380 86390 1
428528 99428528 1001 86380 86390 1
428356 99428356 1001 86380 86390 1
428322 99428322 1001 86380 86390 1
427957 99427957 1001 86380 86390 1
428336 99428336 1001 86380 86390 1
427666 99427666 1001 86380 86390 1
427918 99427918 1001 86380 86390 1
429003 99429003 1001 86380 86390 1
429007 99429007 1001 86380 86390 1
429108 99429108 1001 86380 86390 1
430146 99430146 1001 86380 86390 1
430367 99430367 1001 86380 86390 1
429633 99429633 1001 86380 86390 1
429764 99429764 1001 86380 86390 1
429575 99429575 1001 86380 86390 1
429523 99429523 1001 86380 86390 1
429498 99429498 1001 86380 86390 1
429235 99429235 1001 86380 86390 1
429404 99429404 1001 86380 86390 1
429542 99429542 1001 86380 86390 1
430523 99430523 1001 86380 86390 1
430714 99430714 1001 86380 86390 1
430697 99430697 1001 86380 86390 1
431798 99431798 1001 86380 86390 1
431392 99431392 1001 86380 86390 1
431168 99431168 1001 86380 86390 1
432226 99432226 1001 86380 86390 1
432359 99432359 1001 86380 86390 1
433719 99433719 1001 86380 86390 1
433491 99433491 1001 86380 86390 1
433593 99433593 1001 86380 86390 1
433692 99433692 1001 86380 86390 1
433704 99433704 1001 86380 86390 1
433503 99433503 1001 86380 86390 1
433212 99433212 1001 86380 86390 1
432971 99432971 1001 86380 86390 1
433083 99433083 1001 86380 86390 1
432718 99432718 1001 86380 86390 1
432834 99432834 1001 86380 86390 1
432708 99432708 1001 86380 86390 1
432620 99432620 1001 86380 86390 1
432524 99432524 1001 86380 86390 1
435224 99435224 1001 86380 86390 1
435385 99435385 1001 86380 86390 1
435416 99435416 1001 86380 86390 1
434784 99434784 1001 86380 86390 1
434974 99434974 1001 86380 86390 1
434831 99434831 1001 86380 86390 1
434224 99434224 1001 86380 86390 1
434395 99434395 1001 86380 86390 1
435762 99435762 1001 86380 86390 1
435576 99435576 1001 86380 86390 1
435450 99435450 1001 86380 86390 1
436991 99436991 1001 86380 86390 1
436799 99436799 1001 86380 86390 1
436093 99436093 1001 86380 86390 1
436069 99436069 1001 86380 86390 1
435927 99435927 1001 86380 86390 1
436019 99436019 1001 86380 86390 1
300054 99300054 1001 86380 86390 1
300081 99300081 1001 86380 86390 1
437349 99437349 1001 86380 86390 1
437326 99437326 1001 86380 86390 1
300328 99300328 1001 86380 86390 1
300332 99300332 1001 86380 86390 1
300411 99300411 1001 86380 86390 1
300443 99300443 1001 86380 86390 1
300226 99300226 1001 86380 86390 1
300164 99300164 1001 86380 86390 1
300191 99300191 1001 86380 86390 1
300282 99300282 1001 86380 86390 1
300218 99300218 1001 86380 86390 1
300778 99300778 1001 86380 86390 1
301545 99301545 1001 86380 86390 1
301547 99301547 1001 86380 86390 1
301144 99301144 1001 86380 86390 1
301251 99301251 1001 86380 86390 1
301160 99301160 1001 86380 86390 1
300998 99300998 1001 86380 86390 1
301050 99301050 1001 86380 86390 1
301119 99301119 1001 86380 86390 1
300993 99300993 1001 86380 86390 1
301006 99301006 1001 86380 86390 1
301581 99301581 1001 86380 86390 1
301608 99301608 1001 86380 86390 1
301585 99301585 1001 86380 86390 1
302255 99302255 1001 86380 86390 1
302322 99302322 1001 86380 86390 1
302313 99302313 1001 86380 86390 1
302223 99302223 1001 86380 86390 1
302327 99302327 1001 86380 86390 1
302276 99302276 1001 86380 86390 1
302225 99302225 1001 86380 86390 1
301999 99301999 1001 86380 86390 1
301974 99301974 1001 86380 86390 1
301840 99301840 1001 86380 86390 1
301866 99301866 1001 86380 86390 1
301763 99301763 1001 86380 86390 1
301830 99301830 1001 86380 86390 1
301778 99301778 1001 86380 86390 1
301896 99301896 1001 86380 86390 1
301822 99301822 1001 86380 86390 1
302501 99302501 1001 86380 86390 1
302553 99302553 1001 86380 86390 1
302388 99302388 1001 86380 86390 1
303203 99303203 1001 86380 86390 1
303177 99303177 1001 86380 86390 1
303140 99303140 1001 86380 86390 1
302846 99302846 1001 86380 86390 1
302850 99302850 1001 86380 86390 1
302601 99302601 1001 86380 86390 1
302602 99302602 1001 86380 86390 1
303219 99303219 1001 86380 86390 1
303311 99303311 1001 86380 86390 1
303222 99303222 1001 86380 86390 1
303382 99303382 1001 86380 86390 1
303215 99303215 1001 86380 86390 1
304033 99304033 1001 86380 86390 1
303937 99303937 1001 86380 86390 1
303887 99303887 1001 86380 86390 1
303862 99303862 1001 86380 86390 1
303738 99303738 1001 86380 86390 1
303790 99303790 1001 86380 86390 1
303678 99303678 1001 86380 86390 1
303640 99303640 1001 86380 86390 1
303813 99303813 1001 86380 86390 1
303489 99303489 1001 86380 86390 1
303593 99303593 1001 86380 86390 1
303581 99303581 1001 86380 86390 1
303574 99303574 1001 86380 86390 1
303523 99303523 1001 86380 86390 1
304186 99304186 1001 86380 86390 1
304174 99304174 1001 86380 86390 1
304112 99304112 1001 86380 86390 1
304191 99304191 1001 86380 86390 1
304048 99304048 1001 86380 86390 1
304075 99304075 1001 86380 86390 1
304140 99304140 1001 86380 86390 1
304205 99304205 1001 86380 86390 1
304525 99304525 1001 86380 86390 1
304513 99304513 1001 86380 86390 1
304552 99304552 1001 86380 86390 1
304489 99304489 1001 86380 86390 1
304548 99304548 1001 86380 86390 1
304391 99304391 1001 86380 86390 1
304404 99304404 1001 86380 86390 1
304934 99304934 1001 86380 86390 1
305054 99305054 1001 86380 86390 1
304901 99304901 1001 86380 86390 1
305638 99305638 1001 86380 86390 1
305629 99305629 1001 86380 86390 1
305671 99305671 1001 86380 86390 1
305619 99305619 1001 86380 86390 1
305466 99305466 1001 86380 86390 1
305294 99305294 1001 86380 86390 1
305347 99305347 1001 86380 86390 1
305413 99305413 1001 86380 86390 1
305199 99305199 1001 86380 86390 1
500171 99500171 1001 86380 86390 1
500032 99500032 1001 86380 86390 1
500058 99500058 1001 86380 86390 1
500660 99500660 1001 86380 86390 1
500665 99500665 1001 86380 86390 1
500794 99500794 1001 86380 86390 1
500769 99500769 1001 86380 86390 1
500534 99500534 1001 86380 86390 1
500524 99500524 1001 86380 86390 1
500565 99500565 1001 86380 86390 1
500604 99500604 1001 86380 86390 1
500424 99500424 1001 86380 86390 1
500323 99500323 1001 86380 86390 1
500272 99500272 1001 86380 86390 1
500316 99500316 1001 86380 86390 1
500291 99500291 1001 86380 86390 1
500864 99500864 1001 86380 86390 1
500957 99500957 1001 86380 86390 1
500880 99500880 1001 86380 86390 1
500949 99500949 1001 86380 86390 1
500962 99500962 1001 86380 86390 1
501488 99501488 1001 86380 86390 1
501490 99501490 1001 86380 86390 1
501471 99501471 1001 86380 86390 1
501587 99501587 1001 86380 86390 1
501252 99501252 1001 86380 86390 1
501298 99501298 1001 86380 86390 1
501315 99501315 1001 86380 86390 1
501201 99501201 1001 86380 86390 1
501072 99501072 1001 86380 86390 1
501111 99501111 1001 86380 86390 1
501073 99501073 1001 86380 86390 1
501022 99501022 1001 86380 86390 1
501131 99501131 1001 86380 86390 1
501224 99501224 1001 86380 86390 1
501784 99501784 1001 86380 86390 1
501772 99501772 1001 86380 86390 1
501785 99501785 1001 86380 86390 1
501799 99501799 1001 86380 86390 1
501738 99501738 1001 86380 86390 1
501661 99501661 1001 86380 86390 1
502376 99502376 1001 86380 86390 1
502342 99502342 1001 86380 86390 1
502317 99502317 1001 86380 86390 1
502371 99502371 1001 86380 86390 1
502248 99502248 1001 86380 86390 1
502256 99502256 1001 86380 86390 1
501951 99501951 1001 86380 86390 1
501927 99501927 1001 86380 86390 1
501903 99501903 1001 86380 86390 1
501917 99501917 1001 86380 86390 1
502510 99502510 1001 86380 86390 1
502549 99502549 1001 86380 86390 1
503150 99503150 1001 86380 86390 1
503117 99503117 1001 86380 86390 1
503109 99503109 1001 86380 86390 1
502956 99502956 1001 86380 86390 1
503055 99503055 1001 86380 86390 1
502992 99502992 1001 86380 86390 1
502842 99502842 1001 86380 86390 1
502768 99502768 1001 86380 86390 1
502808 99502808 1001 86380 86390 1
502809 99502809 1001 86380 86390 1
503445 99503445 1001 86380 86390 1
503370 99503370 1001 86380 86390 1
503423 99503423 1001 86380 86390 1
503307 99503307 1001 86380 86390 1
503450 99503450 1001 86380 86390 1
504071 99504071 1001 86380 86390 1
504048 99504048 1001 86380 86390 1
503748 99503748 1001 86380 86390 1
503882 99503882 1001 86380 86390 1
503858 99503858 1001 86380 86390 1
503871 99503871 1001 86380 86390 1
503872 99503872 1001 86380 86390 1
504166 99504166 1001 86380 86390 1
504183 99504183 1001 86380 86390 1
504756 99504756 1001 86380 86390 1
504660 99504660 1001 86380 86390 1
504440 99504440 1001 86380 86390 1
504525 99504525 1001 86380 86390 1
505096 99505096 1001 86380 86390 1
505136 99505136 1001 86380 86390 1
504959 99504959 1001 86380 86390 1
505104 99505104 1001 86380 86390 1
505028 99505028 1001 86380 86390 1
505133 99505133 1001 86380 86390 1
505734 99505734 1001 86380 86390 1
505613 99505613 1001 86380 86390 1
505424 99505424 1001 86380 86390 1
505533 99505533 1001 86380 86390 1
505254 99505254 1001 86380 86390 1
505334 99505334 1001 86380 86390 1
505182 99505182 1001 86380 86390 1
505888 99505888 1001 86380 86390 1
505973 99505973 1001 86380 86390 1
506457 99506457 1001 86380 86390 1
506473 99506473 1001 86380 86390 1
506449 99506449 1001 86380 86390 1
506580 99506580 1001 86380 86390 1
506053 99506053 1001 86380 86390 1
506028 99506028 1001 86380 86390 1
506171 99506171 1001 86380 86390 1
506008 99506008 1001 86380 86390 1
506649 99506649 1001 86380 86390 1
506668 99506668 1001 86380 86390 1
506720 99506720 1001 86380 86390 1
506604 99506604 1001 86380 86390 1
507254 99507254 1001 86380 86390 1
507223 99507223 1001 86380 86390 1
507226 99507226 1001 86380 86390 1
507036 99507036 1001 86380 86390 1
506815 99506815 1001 86380 86390 1
506942 99506942 1001 86380 86390 1
507446 99507446 1001 86380 86390 1
507473 99507473 1001 86380 86390 1
507495 99507495 1001 86380 86390 1
507534 99507534 1001 86380 86390 1
508133 99508133 1001 86380 86390 1
508213 99508213 1001 86380 86390 1
508187 99508187 1001 86380 86390 1
507954 99507954 1001 86380 86390 1
507653 99507653 1001 86380 86390 1
507745 99507745 1001 86380 86390 1
507811 99507811 1001 86380 86390 1
507671 99507671 1001 86380 86390 1
507646 99507646 1001 86380 86390 1
507820 99507820 1001 86380 86390 1
507833 99507833 1001 86380 86390 1
508285 99508285 1001 86380 86390 1
508339 99508339 1001 86380 86390 1
508352 99508352 1001 86380 86390 1
508383 99508383 1001 86380 86390 1
508930 99508930 1001 86380 86390 1
508892 99508892 1001 86380 86390 1
508744 99508744 1001 86380 86390 1
508860 99508860 1001 86380 86390 1
508758 99508758 1001 86380 86390 1
508670 99508670 1001 86380 86390 1
508471 99508471 1001 86380 86390 1
508601 99508601 1001 86380 86390 1
508491 99508491 1001 86380 86390 1
509112 99509112 1001 86380 86390 1
509184 99509184 1001 86380 86390 1
509108 99509108 1001 86380 86390 1
509109 99509109 1001 86380 86390 1
509721 99509721 1001 86380 86390 1
509838 99509838 1001 86380 86390 1
509877 99509877 1001 86380 86390 1
509713 99509713 1001 86380 86390 1
509890 99509890 1001 86380 86390 1
509650 99509650 1001 86380 86390 1
509573 99509573 1001 86380 86390 1
509599 99509599 1001 86380 86390 1
509664 99509664 1001 86380 86390 1
509562 99509562 1001 86380 86390 1
509642 99509642 1001 86380 86390 1
509668 99509668 1001 86380 86390 1
509912 99509912 1001 86380 86390 1
509916 99509916 1001 86380 86390 1
510700 99510700 1001 86380 86390 1
510670 99510670 1001 86380 86390 1
510555 99510555 1001 86380 86390 1
510422 99510422 1001 86380 86390 1
510439 99510439 1001 86380 86390 1
510491 99510491 1001 86380 86390 1
510453 99510453 1001 86380 86390 1
510428 99510428 1001 86380 86390 1
510170 99510170 1001 86380 86390 1
510284 99510284 1001 86380 86390 1
510731 99510731 1001 86380 86390 1
510915 99510915 1001 86380 86390 1
511445 99511445 1001 86380 86390 1
511410 99511410 1001 86380 86390 1
511166 99511166 1001 86380 86390 1
511205 99511205 1001 86380 86390 1
511221 99511221 1001 86380 86390 1
511144 99511144 1001 86380 86390 1
511277 99511277 1001 86380 86390 1
511114 99511114 1001 86380 86390 1
511079 99511079 1001 86380 86390 1
510990 99510990 1001 86380 86390 1
511081 99511081 1001 86380 86390 1
510993 99510993 1001 86380 86390 1
511642 99511642 1001 86380 86390 1
511655 99511655 1001 86380 86390 1
511567 99511567 1001 86380 86390 1
511596 99511596 1001 86380 86390 1
511755 99511755 1001 86380 86390 1
512214 99512214 1001 86380 86390 1
512256 99512256 1001 86380 86390 1
512183 99512183 1001 86380 86390 1
512020 99512020 1001 86380 86390 1
511784 99511784 1001 86380 86390 1
511927 99511927 1001 86380 86390 1
511799 99511799 1001 86380 86390 1
511915 99511915 1001 86380 86390 1
512480 99512480 1001 86380 86390 1
512513 99512513 1001 86380 86390 1
512463 99512463 1001 86380 86390 1
513133 99513133 1001 86380 86390 1
513034 99513034 1001 86380 86390 1
513197 99513197 1001 86380 86390 1
512848 99512848 1001 86380 86390 1
512990 99512990 1001 86380 86390 1
512799 99512799 1001 86380 86390 1
512813 99512813 1001 86380 86390 1
512739 99512739 1001 86380 86390 1
512717 99512717 1001 86380 86390 1
512783 99512783 1001 86380 86390 1
512771 99512771 1001 86380 86390 1
512656 99512656 1001 86380 86390 1
512604 99512604 1001 86380 86390 1
513296 99513296 1001 86380 86390 1
513245 99513245 1001 86380 86390 1
513297 99513297 1001 86380 86390 1
513336 99513336 1001 86380 86390 1
513338 99513338 1001 86380 86390 1
513313 99513313 1001 86380 86390 1
513353 99513353 1001 86380 86390 1
513993 99513993 1001 86380 86390 1
513867 99513867 1001 86380 86390 1
513907 99513907 1001 86380 86390 1
513936 99513936 1001 86380 86390 1
513817 99513817 1001 86380 86390 1
513623 99513623 1001 86380 86390 1
513740 99513740 1001 86380 86390 1
513811 99513811 1001 86380 86390 1
513507 99513507 1001 86380 86390 1
514093 99514093 1001 86380 86390 1
514185 99514185 1001 86380 86390 1
514225 99514225 1001 86380 86390 1
514174 99514174 1001 86380 86390 1
514128 99514128 1001 86380 86390 1
514037 99514037 1001 86380 86390 1
514066 99514066 1001 86380 86390 1
514807 99514807 1001 86380 86390 1
514657 99514657 1001 86380 86390 1
514726 99514726 1001 86380 86390 1
514613 99514613 1001 86380 86390 1
514499 99514499 1001 86380 86390 1
514479 99514479 1001 86380 86390 1
514444 99514444 1001 86380 86390 1
514358 99514358 1001 86380 86390 1
514937 99514937 1001 86380 86390 1
515650 99515650 1001 86380 86390 1
515481 99515481 1001 86380 86390 1
515665 99515665 1001 86380 86390 1
515077 99515077 1001 86380 86390 1
515144 99515144 1001 86380 86390 1
515261 99515261 1001 86380 86390 1
515850 99515850 1001 86380 86390 1
515827 99515827 1001 86380 86390 1
515882 99515882 1001 86380 86390 1
516508 99516508 1001 86380 86390 1
516448 99516448 1001 86380 86390 1
516439 99516439 1001 86380 86390 1
516488 99516488 1001 86380 86390 1
516456 99516456 1001 86380 86390 1
516366 99516366 1001 86380 86390 1
516175 99516175 1001 86380 86390 1
516141 99516141 1001 86380 86390 1
516157 99516157 1001 86380 86390 1
516650 99516650 1001 86380 86390 1
516552 99516552 1001 86380 86390 1
516566 99516566 1001 86380 86390 1
516581 99516581 1001 86380 86390 1
517246 99517246 1001 86380 86390 1
517250 99517250 1001 86380 86390 1
517231 99517231 1001 86380 86390 1
517094 99517094 1001 86380 86390 1
517032 99517032 1001 86380 86390 1
517074 99517074 1001 86380 86390 1
517361 99517361 1001 86380 86390 1
517478 99517478 1001 86380 86390 1
517525 99517525 1001 86380 86390 1
518010 99518010 1001 86380 86390 1
518138 99518138 1001 86380 86390 1
518079 99518079 1001 86380 86390 1
518080 99518080 1001 86380 86390 1
517904 99517904 1001 86380 86390 1
517857 99517857 1001 86380 86390 1
517755 99517755 1001 86380 86390 1
517786 99517786 1001 86380 86390 1
517580 99517580 1001 86380 86390 1
517556 99517556 1001 86380 86390 1
517627 99517627 1001 86380 86390 1
518319 99518319 1001 86380 86390 1
518269 99518269 1001 86380 86390 1
518308 99518308 1001 86380 86390 1
518218 99518218 1001 86380 86390 1
518361 99518361 1001 86380 86390 1
518820 99518820 1001 86380 86390 1
518873 99518873 1001 86380 86390 1
518886 99518886 1001 86380 86390 1
518826 99518826 1001 86380 86390 1
518731 99518731 1001 86380 86390 1
518757 99518757 1001 86380 86390 1
518602 99518602 1001 86380 86390 1
518405 99518405 1001 86380 86390 1
518509 99518509 1001 86380 86390 1
518374 99518374 1001 86380 86390 1
518558 99518558 1001 86380 86390 1
518534 99518534 1001 86380 86390 1
519026 99519026 1001 86380 86390 1
518992 99518992 1001 86380 86390 1
519781 99519781 1001 86380 86390 1
519637 99519637 1001 86380 86390 1
519770 99519770 1001 86380 86390 1
519795 99519795 1001 86380 86390 1
519693 99519693 1001 86380 86390 1
519632 99519632 1001 86380 86390 1
519404 99519404 1001 86380 86390 1
519361 99519361 1001 86380 86390 1
519272 99519272 1001 86380 86390 1
519380 99519380 1001 86380 86390 1
519373 99519373 1001 86380 86390 1
519927 99519927 1001 86380 86390 1
519865 99519865 1001 86380 86390 1
519923 99519923 1001 86380 86390 1
520488 99520488 1001 86380 86390 1
520452 99520452 1001 86380 86390 1
520467 99520467 1001 86380 86390 1
520558 99520558 1001 86380 86390 1
520496 99520496 1001 86380 86390 1
520243 99520243 1001 86380 86390 1
520432 99520432 1001 86380 86390 1
520095 99520095 1001 86380 86390 1
520031 99520031 1001 86380 86390 1
520834 99520834 1001 86380 86390 1
520693 99520693 1001 86380 86390 1
520747 99520747 1001 86380 86390 1
520644 99520644 1001 86380 86390 1
521299 99521299 1001 86380 86390 1
521263 99521263 1001 86380 86390 1
521340 99521340 1001 86380 86390 1
521420 99521420 1001 86380 86390 1
521107 99521107 1001 86380 86390 1
521120 99521120 1001 86380 86390 1
521201 99521201 1001 86380 86390 1
521228 99521228 1001 86380 86390 1
520848 99520848 1001 86380 86390 1
521557 99521557 1001 86380 86390 1
521546 99521546 1001 86380 86390 1
521586 99521586 1001 86380 86390 1
521612 99521612 1001 86380 86390 1
522127 99522127 1001 86380 86390 1
522129 99522129 1001 86380 86390 1
522195 99522195 1001 86380 86390 1
522285 99522285 1001 86380 86390 1
522061 99522061 1001 86380 86390 1
521961 99521961 1001 86380 86390 1
521942 99521942 1001 86380 86390 1
521840 99521840 1001 86380 86390 1
521790 99521790 1001 86380 86390 1
521753 99521753 1001 86380 86390 1
521843 99521843 1001 86380 86390 1
521818 99521818 1001 86380 86390 1
521695 99521695 1001 86380 86390 1
522356 99522356 1001 86380 86390 1
522435 99522435 1001 86380 86390 1
522335 99522335 1001 86380 86390 1
522417 99522417 1001 86380 86390 1
522366 99522366 1001 86380 86390 1
523003 99523003 1001 86380 86390 1
523077 99523077 1001 86380 86390 1
523112 99523112 1001 86380 86390 1
522774 99522774 1001 86380 86390 1
522868 99522868 1001 86380 86390 1
522593 99522593 1001 86380 86390 1
522530 99522530 1001 86380 86390 1
522504 99522504 1001 86380 86390 1
523156 99523156 1001 86380 86390 1
523263 99523263 1001 86380 86390 1
523178 99523178 1001 86380 86390 1
523777 99523777 1001 86380 86390 1
523907 99523907 1001 86380 86390 1
523909 99523909 1001 86380 86390 1
523767 99523767 1001 86380 86390 1
523793 99523793 1001 86380 86390 1
523846 99523846 1001 86380 86390 1
523771 99523771 1001 86380 86390 1
523772 99523772 1001 86380 86390 1
523888 99523888 1001 86380 86390 1
523597 99523597 1001 86380 86390 1
523623 99523623 1001 86380 86390 1
523676 99523676 1001 86380 86390 1
523626 99523626 1001 86380 86390 1
523641 99523641 1001 86380 86390 1
523342 99523342 1001 86380 86390 1
524016 99524016 1001 86380 86390 1
524069 99524069 1001 86380 86390 1
524735 99524735 1001 86380 86390 1
524617 99524617 1001 86380 86390 1
524743 99524743 1001 86380 86390 1
524688 99524688 1001 86380 86390 1
524691 99524691 1001 86380 86390 1
524410 99524410 1001 86380 86390 1
524228 99524228 1001 86380 86390 1
524247 99524247 1001 86380 86390 1
524185 99524185 1001 86380 86390 1
524917 99524917 1001 86380 86390 1
524956 99524956 1001 86380 86390 1
524802 99524802 1001 86380 86390 1
524843 99524843 1001 86380 86390 1
525471 99525471 1001 86380 86390 1
525459 99525459 1001 86380 86390 1
525538 99525538 1001 86380 86390 1
525578 99525578 1001 86380 86390 1
525489 99525489 1001 86380 86390 1
525583 99525583 1001 86380 86390 1
525556 99525556 1001 86380 86390 1
525275 99525275 1001 86380 86390 1
525314 99525314 1001 86380 86390 1
525264 99525264 1001 86380 86390 1
525170 99525170 1001 86380 86390 1
525015 99525015 1001 86380 86390 1
525071 99525071 1001 86380 86390 1
525020 99525020 1001 86380 86390 1
525024 99525024 1001 86380 86390 1
525673 99525673 1001 86380 86390 1
525691 99525691 1001 86380 86390 1
525642 99525642 1001 86380 86390 1
525785 99525785 1001 86380 86390 1
525721 99525721 1001 86380 86390 1
526284 99526284 1001 86380 86390 1
526014 99526014 1001 86380 86390 1
526212 99526212 1001 86380 86390 1
526070 99526070 1001 86380 86390 1
526071 99526071 1001 86380 86390 1
526214 99526214 1001 86380 86390 1
525971 99525971 1001 86380 86390 1
525947 99525947 1001 86380 86390 1
525857 99525857 1001 86380 86390 1
525988 99525988 1001 86380 86390 1
526430 99526430 1001 86380 86390 1
526612 99526612 1001 86380 86390 1
526496 99526496 1001 86380 86390 1
527081 99527081 1001 86380 86390 1
527070 99527070 1001 86380 86390 1
526903 99526903 1001 86380 86390 1
526667 99526667 1001 86380 86390 1
526644 99526644 1001 86380 86390 1
526711 99526711 1001 86380 86390 1
527287 99527287 1001 86380 86390 1
527293 99527293 1001 86380 86390 1
527423 99527423 1001 86380 86390 1
527372 99527372 1001 86380 86390 1
527399 99527399 1001 86380 86390 1
527896 99527896 1001 86380 86390 1
527961 99527961 1001 86380 86390 1
527977 99527977 1001 86380 86390 1
528035 99528035 1001 86380 86390 1
527701 99527701 1001 86380 86390 1
527754 99527754 1001 86380 86390 1
527767 99527767 1001 86380 86390 1
527781 99527781 1001 86380 86390 1
527794 99527794 1001 86380 86390 1
527733 99527733 1001 86380 86390 1
527777 99527777 1001 86380 86390 1
527598 99527598 1001 86380 86390 1
527510 99527510 1001 86380 86390 1
527478 99527478 1001 86380 86390 1
528190 99528190 1001 86380 86390 1
528134 99528134 1001 86380 86390 1
528800 99528800 1001 86380 86390 1
528727 99528727 1001 86380 86390 1
528883 99528883 1001 86380 86390 1
528684 99528684 1001 86380 86390 1
528496 99528496 1001 86380 86390 1
528601 99528601 1001 86380 86390 1
528667 99528667 1001 86380 86390 1
528477 99528477 1001 86380 86390 1
528370 99528370 1001 86380 86390 1
528473 99528473 1001 86380 86390 1
529079 99529079 1001 86380 86390 1
529028 99529028 1001 86380 86390 1
528982 99528982 1001 86380 86390 1
529653 99529653 1001 86380 86390 1
529699 99529699 1001 86380 86390 1
529631 99529631 1001 86380 86390 1
529567 99529567 1001 86380 86390 1
529684 99529684 1001 86380 86390 1
529714 99529714 1001 86380 86390 1
529320 99529320 1001 86380 86390 1
529210 99529210 1001 86380 86390 1
529191 99529191 1001 86380 86390 1
529153 99529153 1001 86380 86390 1
529179 99529179 1001 86380 86390 1
529192 99529192 1001 86380 86390 1
529183 99529183 1001 86380 86390 1
529885 99529885 1001 86380 86390 1
529835 99529835 1001 86380 86390 1
529825 99529825 1001 86380 86390 1
529891 99529891 1001 86380 86390 1
530402 99530402 1001 86380 86390 1
530547 99530547 1001 86380 86390 1
530372 99530372 1001 86380 86390 1
530340 99530340 1001 86380 86390 1
530328 99530328 1001 86380 86390 1
530304 99530304 1001 86380 86390 1
530129 99530129 1001 86380 86390 1
529979 99529979 1001 86380 86390 1
529992 99529992 1001 86380 86390 1
529980 99529980 1001 86380 86390 1
529993 99529993 1001 86380 86390 1
530659 99530659 1001 86380 86390 1
530743 99530743 1001 86380 86390 1
530705 99530705 1001 86380 86390 1
531317 99531317 1001 86380 86390 1
531191 99531191 1001 86380 86390 1
531218 99531218 1001 86380 86390 1
531236 99531236 1001 86380 86390 1
531096 99531096 1001 86380 86390 1
531123 99531123 1001 86380 86390 1
531103 99531103 1001 86380 86390 1
531405 99531405 1001 86380 86390 1
531471 99531471 1001 86380 86390 1
531420 99531420 1001 86380 86390 1
531472 99531472 1001 86380 86390 1
531501 99531501 1001 86380 86390 1
531502 99531502 1001 86380 86390 1
532186 99532186 1001 86380 86390 1
531643 99531643 1001 86380 86390 1
531697 99531697 1001 86380 86390 1
532235 99532235 1001 86380 86390 1
532301 99532301 1001 86380 86390 1
532213 99532213 1001 86380 86390 1
532369 99532369 1001 86380 86390 1
532839 99532839 1001 86380 86390 1
532828 99532828 1001 86380 86390 1
532892 99532892 1001 86380 86390 1
533013 99533013 1001 86380 86390 1
532687 99532687 1001 86380 86390 1
532783 99532783 1001 86380 86390 1
532771 99532771 1001 86380 86390 1
532695 99532695 1001 86380 86390 1
532785 99532785 1001 86380 86390 1
532558 99532558 1001 86380 86390 1
532584 99532584 1001 86380 86390 1
533214 99533214 1001 86380 86390 1
533231 99533231 1001 86380 86390 1
533037 99533037 1001 86380 86390 1
533732 99533732 1001 86380 86390 1
533842 99533842 1001 86380 86390 1
533752 99533752 1001 86380 86390 1
533849 99533849 1001 86380 86390 1
533805 99533805 1001 86380 86390 1
533549 99533549 1001 86380 86390 1
533537 99533537 1001 86380 86390 1
533567 99533567 1001 86380 86390 1
533646 99533646 1001 86380 86390 1
533343 99533343 1001 86380 86390 1
533282 99533282 1001 86380 86390 1
533325 99533325 1001 86380 86390 1
533417 99533417 1001 86380 86390 1
533971 99533971 1001 86380 86390 1
533982 99533982 1001 86380 86390 1
534570 99534570 1001 86380 86390 1
534519 99534519 1001 86380 86390 1
534657 99534657 1001 86380 86390 1
534552 99534552 1001 86380 86390 1
534619 99534619 1001 86380 86390 1
534363 99534363 1001 86380 86390 1
534245 99534245 1001 86380 86390 1
534259 99534259 1001 86380 86390 1
534237 99534237 1001 86380 86390 1
534255 99534255 1001 86380 86390 1
534790 99534790 1001 86380 86390 1
534868 99534868 1001 86380 86390 1
534699 99534699 1001 86380 86390 1
534779 99534779 1001 86380 86390 1
535472 99535472 1001 86380 86390 1
535448 99535448 1001 86380 86390 1
535428 99535428 1001 86380 86390 1
535456 99535456 1001 86380 86390 1
535252 99535252 1001 86380 86390 1
535282 99535282 1001 86380 86390 1
534944 99534944 1001 86380 86390 1
534961 99534961 1001 86380 86390 1
534974 99534974 1001 86380 86390 1
534897 99534897 1001 86380 86390 1
534910 99534910 1001 86380 86390 1
534988 99534988 1001 86380 86390 1
534914 99534914 1001 86380 86390 1
535714 99535714 1001 86380 86390 1
535586 99535586 1001 86380 86390 1
535711 99535711 1001 86380 86390 1
535518 99535518 1001 86380 86390 1
536336 99536336 1001 86380 86390 1
536310 99536310 1001 86380 86390 1
536240 99536240 1001 86380 86390 1
536331 99536331 1001 86380 86390 1
536079 99536079 1001 86380 86390 1
535940 99535940 1001 86380 86390 1
535993 99535993 1001 86380 86390 1
535996 99535996 1001 86380 86390 1
535960 99535960 1001 86380 86390 1
535810 99535810 1001 86380 86390 1
535790 99535790 1001 86380 86390 1
537093 99537093 1001 86380 86390 1
537005 99537005 1001 86380 86390 1
536908 99536908 1001 86380 86390 1
536937 99536937 1001 86380 86390 1
536583 99536583 1001 86380 86390 1
536600 99536600 1001 86380 86390 1
536589 99536589 1001 86380 86390 1
537263 99537263 1001 86380 86390 1
537347 99537347 1001 86380 86390 1
537257 99537257 1001 86380 86390 1
537261 99537261 1001 86380 86390 1
537795 99537795 1001 86380 86390 1
537656 99537656 1001 86380 86390 1
537437 99537437 1001 86380 86390 1
537518 99537518 1001 86380 86390 1
537535 99537535 1001 86380 86390 1
537784 99537784 1001 86380 86390 1
538801 99538801 1001 86380 86390 1
538607 99538607 1001 86380 86390 1
538278 99538278 1001 86380 86390 1
538969 99538969 1001 86380 86390 1
539002 99539002 1001 86380 86390 1
539477 99539477 1001 86380 86390 1
539518 99539518 1001 86380 86390 1
539573 99539573 1001 86380 86390 1
539447 99539447 1001 86380 86390 1
539320 99539320 1001 86380 86390 1
539296 99539296 1001 86380 86390 1
539304 99539304 1001 86380 86390 1
539171 99539171 1001 86380 86390 1
539120 99539120 1001 86380 86390 1
539682 99539682 1001 86380 86390 1
539695 99539695 1001 86380 86390 1
539824 99539824 1001 86380 86390 1
539699 99539699 1001 86380 86390 1
539830 99539830 1001 86380 86390 1
540124 99540124 1001 86380 86390 1
540228 99540228 1001 86380 86390 1
540101 99540101 1001 86380 86390 1
540104 99540104 1001 86380 86390 1
540047 99540047 1001 86380 86390 1
539999 99539999 1001 86380 86390 1
540491 99540491 1001 86380 86390 1
540545 99540545 1001 86380 86390 1
540640 99540640 1001 86380 86390 1
540539 99540539 1001 86380 86390 1
541164 99541164 1001 86380 86390 1
541232 99541232 1001 86380 86390 1
541210 99541210 1001 86380 86390 1
541250 99541250 1001 86380 86390 1
541202 99541202 1001 86380 86390 1
541036 99541036 1001 86380 86390 1
541024 99541024 1001 86380 86390 1
541026 99541026 1001 86380 86390 1
541003 99541003 1001 86380 86390 1
540685 99540685 1001 86380 86390 1
540757 99540757 1001 86380 86390 1
540719 99540719 1001 86380 86390 1
540875 99540875 1001 86380 86390 1
540748 99540748 1001 86380 86390 1
540877 99540877 1001 86380 86390 1
541445 99541445 1001 86380 86390 1
541409 99541409 1001 86380 86390 1
541372 99541372 1001 86380 86390 1
541374 99541374 1001 86380 86390 1
541491 99541491 1001 86380 86390 1
541468 99541468 1001 86380 86390 1
542082 99542082 1001 86380 86390 1
542043 99542043 1001 86380 86390 1
542084 99542084 1001 86380 86390 1
541981 99541981 1001 86380 86390 1
542067 99542067 1001 86380 86390 1
541815 99541815 1001 86380 86390 1
541728 99541728 1001 86380 86390 1
541590 99541590 1001 86380 86390 1
541542 99541542 1001 86380 86390 1
542173 99542173 1001 86380 86390 1
542230 99542230 1001 86380 86390 1
542308 99542308 1001 86380 86390 1
542855 99542855 1001 86380 86390 1
542891 99542891 1001 86380 86390 1
542789 99542789 1001 86380 86390 1
542626 99542626 1001 86380 86390 1
542567 99542567 1001 86380 86390 1
542735 99542735 1001 86380 86390 1
542518 99542518 1001 86380 86390 1
542351 99542351 1001 86380 86390 1
542355 99542355 1001 86380 86390 1
542435 99542435 1001 86380 86390 1
542463 99542463 1001 86380 86390 1
543124 99543124 1001 86380 86390 1
543010 99543010 1001 86380 86390 1
543638 99543638 1001 86380 86390 1
543482 99543482 1001 86380 86390 1
543318 99543318 1001 86380 86390 1
543153 99543153 1001 86380 86390 1
543316 99543316 1001 86380 86390 1
543278 99543278 1001 86380 86390 1
543937 99543937 1001 86380 86390 1
543837 99543837 1001 86380 86390 1
543785 99543785 1001 86380 86390 1
543864 99543864 1001 86380 86390 1
543894 99543894 1001 86380 86390 1
544485 99544485 1001 86380 86390 1
544538 99544538 1001 86380 86390 1
544551 99544551 1001 86380 86390 1
544500 99544500 1001 86380 86390 1
544583 99544583 1001 86380 86390 1
544249 99544249 1001 86380 86390 1
544301 99544301 1001 86380 86390 1
544314 99544314 1001 86380 86390 1
544353 99544353 1001 86380 86390 1
544239 99544239 1001 86380 86390 1
544266 99544266 1001 86380 86390 1
544320 99544320 1001 86380 86390 1
544053 99544053 1001 86380 86390 1
544738 99544738 1001 86380 86390 1
544649 99544649 1001 86380 86390 1
544671 99544671 1001 86380 86390 1
411308 381 1001 28020 28437 1
511418 762 1001 69475 69775 1
400109 99400109 1001 86380 86390 1
400233 99400233 1001 86380 86390 1
400425 99400425 1001 86380 86390 1
400429 99400429 1001 86380 86390 1
400679 99400679 1001 86380 86390 1
400675 99400675 1001 86380 86390 1
400755 99400755 1001 86380 86390 1
400837 99400837 1001 86380 86390 1
401172 99401172 1001 86380 86390 1
401360 99401360 1001 86380 86390 1
401628 99401628 1001 86380 86390 1
401807 99401807 1001 86380 86390 1
401585 99401585 1001 86380 86390 1
401890 99401890 1001 86380 86390 1
401986 99401986 1001 86380 86390 1
402222 99402222 1001 86380 86390 1
402419 99402419 1001 86380 86390 1
402275 99402275 1001 86380 86390 1
402730 99402730 1001 86380 86390 1
402854 99402854 1001 86380 86390 1
403357 99403357 1001 86380 86390 1
403712 99403712 1001 86380 86390 1
403908 99403908 1001 86380 86390 1
404034 99404034 1001 86380 86390 1
404196 99404196 1001 86380 86390 1
404495 99404495 1001 86380 86390 1
405363 99405363 1001 86380 86390 1
405953 99405953 1001 86380 86390 1
405902 99405902 1001 86380 86390 1
406041 99406041 1001 86380 86390 1
406259 99406259 1001 86380 86390 1
406486 99406486 1001 86380 86390 1
406520 99406520 1001 86380 86390 1
406722 99406722 1001 86380 86390 1
406639 99406639 1001 86380 86390 1
406734 99406734 1001 86380 86390 1
406683 99406683 1001 86380 86390 1
406632 99406632 1001 86380 86390 1
406715 99406715 1001 86380 86390 1
406786 99406786 1001 86380 86390 1
407078 99407078 1001 86380 86390 1
407237 99407237 1001 86380 86390 1
407328 99407328 1001 86380 86390 1
407416 99407416 1001 86380 86390 1
407419 99407419 1001 86380 86390 1
407381 99407381 1001 86380 86390 1
407630 99407630 1001 86380 86390 1
407572 99407572 1001 86380 86390 1
407609 99407609 1001 86380 86390 1
407758 99407758 1001 86380 86390 1
407830 99407830 1001 86380 86390 1
407911 99407911 1001 86380 86390 1
408141 99408141 1001 86380 86390 1
408359 99408359 1001 86380 86390 1
408590 99408590 1001 86380 86390 1
408703 99408703 1001 86380 86390 1
408693 99408693 1001 86380 86390 1
408782 99408782 1001 86380 86390 1
408949 99408949 1001 86380 86390 1
408951 99408951 1001 86380 86390 1
409051 99409051 1001 86380 86390 1
409127 99409127 1001 86380 86390 1
409460 99409460 1001 86380 86390 1
409781 99409781 1001 86380 86390 1
409890 99409890 1001 86380 86390 1
410152 99410152 1001 86380 86390 1
410232 99410232 1001 86380 86390 1
410406 99410406 1001 86380 86390 1
410329 99410329 1001 86380 86390 1
410776 99410776 1001 86380 86390 1
410968 99410968 1001 86380 86390 1
411076 99411076 1001 86380 86390 1
411116 99411116 1001 86380 86390 1
411235 99411235 1001 86380 86390 1
411237 99411237 1001 86380 86390 1
411406 99411406 1001 86380 86390 1
411476 99411476 1001 86380 86390 1
411866 99411866 1001 86380 86390 1
412462 99412462 1001 86380 86390 1
412408 99412408 1001 86380 86390 1
413419 99413419 1001 86380 86390 1
413293 99413293 1001 86380 86390 1
413508 99413508 1001 86380 86390 1
413032 99413032 1001 86380 86390 1
412958 99412958 1001 86380 86390 1
412666 99412666 1001 86380 86390 1
412802 99412802 1001 86380 86390 1
412703 99412703 1001 86380 86390 1
412654 99412654 1001 86380 86390 1
412659 99412659 1001 86380 86390 1
414059 99414059 1001 86380 86390 1
413969 99413969 1001 86380 86390 1
413871 99413871 1001 86380 86390 1
413879 99413879 1001 86380 86390 1
415176 99415176 1001 86380 86390 1
415087 99415087 1001 86380 86390 1
415071 99415071 1001 86380 86390 1
414377 99414377 1001 86380 86390 1
414282 99414282 1001 86380 86390 1
415574 99415574 1001 86380 86390 1
415422 99415422 1001 86380 86390 1
415501 99415501 1001 86380 86390 1
415630 99415630 1001 86380 86390 1
415330 99415330 1001 86380 86390 1
416839 99416839 1001 86380 86390 1
416810 99416810 1001 86380 86390 1
416320 99416320 1001 86380 86390 1
416160 99416160 1001 86380 86390 1
416339 99416339 1001 86380 86390 1
416210 99416210 1001 86380 86390 1
416006 99416006 1001 86380 86390 1
416049 99416049 1001 86380 86390 1
415982 99415982 1001 86380 86390 1
417274 99417274 1001 86380 86390 1
417133 99417133 1001 86380 86390 1
417015 99417015 1001 86380 86390 1
417545 99417545 1001 86380 86390 1
417554 99417554 1001 86380 86390 1
418599 99418599 1001 86380 86390 1
418439 99418439 1001 86380 86390 1
418447 99418447 1001 86380 86390 1
418795 99418795 1001 86380 86390 1
418432 99418432 1001 86380 86390 1
418162 99418162 1001 86380 86390 1
418299 99418299 1001 86380 86390 1
418950 99418950 1001 86380 86390 1
418826 99418826 1001 86380 86390 1
418895 99418895 1001 86380 86390 1
418869 99418869 1001 86380 86390 1
420243 99420243 1001 86380 86390 1
420096 99420096 1001 86380 86390 1
420152 99420152 1001 86380 86390 1
420220 99420220 1001 86380 86390 1
420003 99420003 1001 86380 86390 1
420058 99420058 1001 86380 86390 1
420006 99420006 1001 86380 86390 1
419704 99419704 1001 86380 86390 1
420649 99420649 1001 86380 86390 1
421967 99421967 1001 86380 86390 1
421841 99421841 1001 86380 86390 1
421828 99421828 1001 86380 86390 1
421297 99421297 1001 86380 86390 1
421380 99421380 1001 86380 86390 1
421466 99421466 1001 86380 86390 1
420971 99420971 1001 86380 86390 1
422508 99422508 1001 86380 86390 1
423744 99423744 1001 86380 86390 1
422982 99422982 1001 86380 86390 1
423005 99423005 1001 86380 86390 1
423183 99423183 1001 86380 86390 1
423048 99423048 1001 86380 86390 1
422775 99422775 1001 86380 86390 1
422729 99422729 1001 86380 86390 1
422662 99422662 1001 86380 86390 1
422929 99422929 1001 86380 86390 1
422867 99422867 1001 86380 86390 1
422648 99422648 1001 86380 86390 1
424112 99424112 1001 86380 86390 1
425313 99425313 1001 86380 86390 1
425347 99425347 1001 86380 86390 1
425123 99425123 1001 86380 86390 1
424905 99424905 1001 86380 86390 1
424866 99424866 1001 86380 86390 1
424742 99424742 1001 86380 86390 1
424772 99424772 1001 86380 86390 1
424411 99424411 1001 86380 86390 1
424255 99424255 1001 86380 86390 1
425677 99425677 1001 86380 86390 1
425816 99425816 1001 86380 86390 1
425399 99425399 1001 86380 86390 1
427012 99427012 1001 86380 86390 1
426899 99426899 1001 86380 86390 1
426934 99426934 1001 86380 86390 1
427085 99427085 1001 86380 86390 1
426966 99426966 1001 86380 86390 1
426663 99426663 1001 86380 86390 1
426625 99426625 1001 86380 86390 1
426641 99426641 1001 86380 86390 1
426096 99426096 1001 86380 86390 1
427339 99427339 1001 86380 86390 1
427310 99427310 1001 86380 86390 1
428600 99428600 1001 86380 86390 1
428724 99428724 1001 86380 86390 1
428229 99428229 1001 86380 86390 1
428193 99428193 1001 86380 86390 1
428133 99428133 1001 86380 86390 1
428109 99428109 1001 86380 86390 1
427822 99427822 1001 86380 86390 1
427761 99427761 1001 86380 86390 1
427671 99427671 1001 86380 86390 1
428795 99428795 1001 86380 86390 1
428774 99428774 1001 86380 86390 1
428956 99428956 1001 86380 86390 1
429172 99429172 1001 86380 86390 1
430164 99430164 1001 86380 86390 1
429801 99429801 1001 86380 86390 1
429366 99429366 1001 86380 86390 1
429458 99429458 1001 86380 86390 1
430584 99430584 1001 86380 86390 1
430686 99430686 1001 86380 86390 1
430533 99430533 1001 86380 86390 1
431738 99431738 1001 86380 86390 1
431750 99431750 1001 86380 86390 1
431295 99431295 1001 86380 86390 1
431510 99431510 1001 86380 86390 1
431363 99431363 1001 86380 86390 1
431443 99431443 1001 86380 86390 1
431270 99431270 1001 86380 86390 1
431144 99431144 1001 86380 86390 1
431199 99431199 1001 86380 86390 1
430930 99430930 1001 86380 86390 1
430934 99430934 1001 86380 86390 1
432323 99432323 1001 86380 86390 1
432419 99432419 1001 86380 86390 1
432474 99432474 1001 86380 86390 1
432195 99432195 1001 86380 86390 1
432340 99432340 1001 86380 86390 1
432449 99432449 1001 86380 86390 1
433462 99433462 1001 86380 86390 1
433442 99433442 1001 86380 86390 1
433592 99433592 1001 86380 86390 1
433703 99433703 1001 86380 86390 1
433428 99433428 1001 86380 86390 1
433454 99433454 1001 86380 86390 1
433714 99433714 1001 86380 86390 1
433483 99433483 1001 86380 86390 1
433214 99433214 1001 86380 86390 1
433201 99433201 1001 86380 86390 1
433086 99433086 1001 86380 86390 1
432757 99432757 1001 86380 86390 1
432891 99432891 1001 86380 86390 1
433733 99433733 1001 86380 86390 1
433754 99433754 1001 86380 86390 1
434125 99434125 1001 86380 86390 1
433866 99433866 1001 86380 86390 1
435063 99435063 1001 86380 86390 1
434739 99434739 1001 86380 86390 1
434898 99434898 1001 86380 86390 1
434877 99434877 1001 86380 86390 1
434467 99434467 1001 86380 86390 1
434578 99434578 1001 86380 86390 1
434335 99434335 1001 86380 86390 1
434367 99434367 1001 86380 86390 1
435550 99435550 1001 86380 86390 1
435721 99435721 1001 86380 86390 1
436788 99436788 1001 86380 86390 1
436992 99436992 1001 86380 86390 1
437151 99437151 1001 86380 86390 1
436494 99436494 1001 86380 86390 1
436518 99436518 1001 86380 86390 1
436430 99436430 1001 86380 86390 1
436580 99436580 1001 86380 86390 1
436264 99436264 1001 86380 86390 1
437241 99437241 1001 86380 86390 1
437328 99437328 1001 86380 86390 1
300063 99300063 1001 86380 86390 1
437362 99437362 1001 86380 86390 1
300001 99300001 1001 86380 86390 1
300702 99300702 1001 86380 86390 1
300673 99300673 1001 86380 86390 1
300399 99300399 1001 86380 86390 1
300520 99300520 1001 86380 86390 1
300266 99300266 1001 86380 86390 1
300309 99300309 1001 86380 86390 1
300155 99300155 1001 86380 86390 1
300301 99300301 1001 86380 86390 1
300739 99300739 1001 86380 86390 1
300856 99300856 1001 86380 86390 1
300796 99300796 1001 86380 86390 1
300746 99300746 1001 86380 86390 1
301485 99301485 1001 86380 86390 1
301438 99301438 1001 86380 86390 1
301273 99301273 1001 86380 86390 1
301152 99301152 1001 86380 86390 1
301269 99301269 1001 86380 86390 1
301283 99301283 1001 86380 86390 1
300950 99300950 1001 86380 86390 1
301125 99301125 1001 86380 86390 1
302219 99302219 1001 86380 86390 1
302184 99302184 1001 86380 86390 1
302235 99302235 1001 86380 86390 1
302261 99302261 1001 86380 86390 1
302152 99302152 1001 86380 86390 1
302077 99302077 1001 86380 86390 1
302079 99302079 1001 86380 86390 1
302118 99302118 1001 86380 86390 1
302054 99302054 1001 86380 86390 1
302158 99302158 1001 86380 86390 1
302083 99302083 1001 86380 86390 1
301762 99301762 1001 86380 86390 1
301932 99301932 1001 86380 86390 1
301848 99301848 1001 86380 86390 1
302512 99302512 1001 86380 86390 1
302502 99302502 1001 86380 86390 1
302439 99302439 1001 86380 86390 1
303079 99303079 1001 86380 86390 1
303075 99303075 1001 86380 86390 1
302914 99302914 1001 86380 86390 1
302944 99302944 1001 86380 86390 1
302815 99302815 1001 86380 86390 1
302741 99302741 1001 86380 86390 1
302781 99302781 1001 86380 86390 1
302706 99302706 1001 86380 86390 1
303270 99303270 1001 86380 86390 1
303262 99303262 1001 86380 86390 1
303225 99303225 1001 86380 86390 1
303356 99303356 1001 86380 86390 1
303987 99303987 1001 86380 86390 1
304020 99304020 1001 86380 86390 1
303762 99303762 1001 86380 86390 1
303767 99303767 1001 86380 86390 1
303691 99303691 1001 86380 86390 1
303708 99303708 1001 86380 86390 1
303684 99303684 1001 86380 86390 1
303511 99303511 1001 86380 86390 1
304057 99304057 1001 86380 86390 1
304037 99304037 1001 86380 86390 1
304206 99304206 1001 86380 86390 1
304155 99304155 1001 86380 86390 1
304119 99304119 1001 86380 86390 1
304730 99304730 1001 86380 86390 1
304822 99304822 1001 86380 86390 1
304713 99304713 1001 86380 86390 1
304850 99304850 1001 86380 86390 1
304599 99304599 1001 86380 86390 1
304293 99304293 1001 86380 86390 1
304988 99304988 1001 86380 86390 1
304902 99304902 1001 86380 86390 1
305019 99305019 1001 86380 86390 1
304996 99304996 1001 86380 86390 1
304932 99304932 1001 86380 86390 1
305036 99305036 1001 86380 86390 1
305526 99305526 1001 86380 86390 1
305326 99305326 1001 86380 86390 1
305339 99305339 1001 86380 86390 1
305459 99305459 1001 86380 86390 1
305475 99305475 1001 86380 86390 1
305438 99305438 1001 86380 86390 1
305196 99305196 1001 86380 86390 1
305264 99305264 1001 86380 86390 1
305176 99305176 1001 86380 86390 1
305166 99305166 1001 86380 86390 1
500140 99500140 1001 86380 86390 1
500037 99500037 1001 86380 86390 1
500106 99500106 1001 86380 86390 1
500086 99500086 1001 86380 86390 1
500776 99500776 1001 86380 86390 1
500714 99500714 1001 86380 86390 1
500414 99500414 1001 86380 86390 1
500518 99500518 1001 86380 86390 1
500583 99500583 1001 86380 86390 1
500520 99500520 1001 86380 86390 1
500577 99500577 1001 86380 86390 1
500552 99500552 1001 86380 86390 1
500578 99500578 1001 86380 86390 1
500450 99500450 1001 86380 86390 1
500275 99500275 1001 86380 86390 1
500827 99500827 1001 86380 86390 1
500976 99500976 1001 86380 86390 1
500989 99500989 1001 86380 86390 1
500938 99500938 1001 86380 86390 1
501535 99501535 1001 86380 86390 1
501399 99501399 1001 86380 86390 1
501351 99501351 1001 86380 86390 1
501392 99501392 1001 86380 86390 1
501064 99501064 1001 86380 86390 1
501082 99501082 1001 86380 86390 1
501147 99501147 1001 86380 86390 1
501729 99501729 1001 86380 86390 1
501732 99501732 1001 86380 86390 1
501657 99501657 1001 86380 86390 1
501710 99501710 1001 86380 86390 1
501750 99501750 1001 86380 86390 1
502311 99502311 1001 86380 86390 1
502283 99502283 1001 86380 86390 1
502176 99502176 1001 86380 86390 1
502192 99502192 1001 86380 86390 1
502128 99502128 1001 86380 86390 1
502141 99502141 1001 86380 86390 1
502090 99502090 1001 86380 86390 1
501911 99501911 1001 86380 86390 1
501925 99501925 1001 86380 86390 1
501940 99501940 1001 86380 86390 1
501853 99501853 1001 86380 86390 1
501894 99501894 1001 86380 86390 1
503240 99503240 1001 86380 86390 1
503215 99503215 1001 86380 86390 1
503205 99503205 1001 86380 86390 1
503106 99503106 1001 86380 86390 1
502893 99502893 1001 86380 86390 1
502988 99502988 1001 86380 86390 1
503002 99503002 1001 86380 86390 1
502680 99502680 1001 86380 86390 1
502734 99502734 1001 86380 86390 1
502773 99502773 1001 86380 86390 1
503346 99503346 1001 86380 86390 1
503463 99503463 1001 86380 86390 1
503373 99503373 1001 86380 86390 1
503469 99503469 1001 86380 86390 1
504004 99504004 1001 86380 86390 1
503983 99503983 1001 86380 86390 1
503761 99503761 1001 86380 86390 1
503498 99503498 1001 86380 86390 1
503643 99503643 1001 86380 86390 1
503605 99503605 1001 86380 86390 1
503515 99503515 1001 86380 86390 1
503676 99503676 1001 86380 86390 1
504141 99504141 1001 86380 86390 1
504235 99504235 1001 86380 86390 1
504315 99504315 1001 86380 86390 1
504199 99504199 1001 86380 86390 1
504212 99504212 1001 86380 86390 1
504794 99504794 1001 86380 86390 1
504923 99504923 1001 86380 86390 1
504771 99504771 1001 86380 86390 1
504862 99504862 1001 86380 86390 1
504932 99504932 1001 86380 86390 1
504387 99504387 1001 86380 86390 1
504466 99504466 1001 86380 86390 1
504454 99504454 1001 86380 86390 1
504394 99504394 1001 86380 86390 1
504974 99504974 1001 86380 86390 1
505067 99505067 1001 86380 86390 1
505619 99505619 1001 86380 86390 1
505595 99505595 1001 86380 86390 1
505572 99505572 1001 86380 86390 1
505573 99505573 1001 86380 86390 1
505370 99505370 1001 86380 86390 1
505565 99505565 1001 86380 86390 1
505438 99505438 1001 86380 86390 1
505534 99505534 1001 86380 86390 1
505419 99505419 1001 86380 86390 1
505549 99505549 1001 86380 86390 1
505511 99505511 1001 86380 86390 1
505200 99505200 1001 86380 86390 1
505346 99505346 1001 86380 86390 1
505168 99505168 1001 86380 86390 1
505887 99505887 1001 86380 86390 1
505880 99505880 1001 86380 86390 1
505960 99505960 1001 86380 86390 1
506393 99506393 1001 86380 86390 1
506510 99506510 1001 86380 86390 1
506579 99506579 1001 86380 86390 1
506185 99506185 1001 86380 86390 1
506661 99506661 1001 86380 86390 1
506792 99506792 1001 86380 86390 1
506642 99506642 1001 86380 86390 1
507293 99507293 1001 86380 86390 1
507279 99507279 1001 86380 86390 1
507182 99507182 1001 86380 86390 1
507198 99507198 1001 86380 86390 1
507047 99507047 1001 86380 86390 1
506967 99506967 1001 86380 86390 1
506890 99506890 1001 86380 86390 1
507432 99507432 1001 86380 86390 1
507562 99507562 1001 86380 86390 1
507482 99507482 1001 86380 86390 1
508063 99508063 1001 86380 86390 1
508036 99508036 1001 86380 86390 1
507986 99507986 1001 86380 86390 1
507873 99507873 1001 86380 86390 1
507847 99507847 1001 86380 86390 1
507682 99507682 1001 86380 86390 1
507722 99507722 1001 86380 86390 1
507673 99507673 1001 86380 86390 1
507738 99507738 1001 86380 86390 1
508316 99508316 1001 86380 86390 1
508346 99508346 1001 86380 86390 1
509014 99509014 1001 86380 86390 1
509021 99509021 1001 86380 86390 1
508880 99508880 1001 86380 86390 1
508840 99508840 1001 86380 86390 1
508490 99508490 1001 86380 86390 1
509850 99509850 1001 86380 86390 1
509782 99509782 1001 86380 86390 1
509745 99509745 1001 86380 86390 1
509595 99509595 1001 86380 86390 1
509634 99509634 1001 86380 86390 1
509588 99509588 1001 86380 86390 1
509436 99509436 1001 86380 86390 1
509387 99509387 1001 86380 86390 1
509981 99509981 1001 86380 86390 1
510046 99510046 1001 86380 86390 1
509969 99509969 1001 86380 86390 1
510074 99510074 1001 86380 86390 1
509945 99509945 1001 86380 86390 1
510010 99510010 1001 86380 86390 1
510686 99510686 1001 86380 86390 1
510622 99510622 1001 86380 86390 1
510724 99510724 1001 86380 86390 1
510444 99510444 1001 86380 86390 1
510320 99510320 1001 86380 86390 1
510374 99510374 1001 86380 86390 1
510131 99510131 1001 86380 86390 1
510116 99510116 1001 86380 86390 1
510143 99510143 1001 86380 86390 1
510893 99510893 1001 86380 86390 1
510906 99510906 1001 86380 86390 1
510314 99510314 1001 86380 86390 1
510771 99510771 1001 86380 86390 1
510851 99510851 1001 86380 86390 1
510852 99510852 1001 86380 86390 1
511365 99511365 1001 86380 86390 1
511289 99511289 1001 86380 86390 1
511344 99511344 1001 86380 86390 1
510970 99510970 1001 86380 86390 1
510981 99510981 1001 86380 86390 1
511719 99511719 1001 86380 86390 1
511657 99511657 1001 86380 86390 1
511658 99511658 1001 86380 86390 1
511649 99511649 1001 86380 86390 1
511727 99511727 1001 86380 86390 1
511676 99511676 1001 86380 86390 1
511612 99511612 1001 86380 86390 1
511639 99511639 1001 86380 86390 1
512191 99512191 1001 86380 86390 1
512333 99512333 1001 86380 86390 1
512210 99512210 1001 86380 86390 1
512288 99512288 1001 86380 86390 1
511993 99511993 1001 86380 86390 1
512047 99512047 1001 86380 86390 1
512159 99512159 1001 86380 86390 1
511778 99511778 1001 86380 86390 1
511818 99511818 1001 86380 86390 1
511857 99511857 1001 86380 86390 1
511847 99511847 1001 86380 86390 1
512428 99512428 1001 86380 86390 1
512508 99512508 1001 86380 86390 1
512421 99512421 1001 86380 86390 1
512450 99512450 1001 86380 86390 1
512399 99512399 1001 86380 86390 1
513154 99513154 1001 86380 86390 1
513064 99513064 1001 86380 86390 1
513143 99513143 1001 86380 86390 1
513079 99513079 1001 86380 86390 1
513149 99513149 1001 86380 86390 1
513086 99513086 1001 86380 86390 1
513139 99513139 1001 86380 86390 1
512968 99512968 1001 86380 86390 1
512599 99512599 1001 86380 86390 1
512693 99512693 1001 86380 86390 1
512709 99512709 1001 86380 86390 1
513387 99513387 1001 86380 86390 1
513276 99513276 1001 86380 86390 1
513959 99513959 1001 86380 86390 1
513921 99513921 1001 86380 86390 1
513924 99513924 1001 86380 86390 1
513775 99513775 1001 86380 86390 1
513801 99513801 1001 86380 86390 1
513803 99513803 1001 86380 86390 1
513727 99513727 1001 86380 86390 1
513663 99513663 1001 86380 86390 1
513807 99513807 1001 86380 86390 1
513823 99513823 1001 86380 86390 1
513557 99513557 1001 86380 86390 1
513441 99513441 1001 86380 86390 1
513457 99513457 1001 86380 86390 1
513574 99513574 1001 86380 86390 1
514119 99514119 1001 86380 86390 1
514214 99514214 1001 86380 86390 1
514190 99514190 1001 86380 86390 1
514075 99514075 1001 86380 86390 1
514767 99514767 1001 86380 86390 1
514834 99514834 1001 86380 86390 1
514709 99514709 1001 86380 86390 1
514763 99514763 1001 86380 86390 1
514663 99514663 1001 86380 86390 1
514594 99514594 1001 86380 86390 1
514478 99514478 1001 86380 86390 1
514465 99514465 1001 86380 86390 1
514505 99514505 1001 86380 86390 1
514276 99514276 1001 86380 86390 1
514292 99514292 1001 86380 86390 1
514396 99514396 1001 86380 86390 1
514296 99514296 1001 86380 86390 1
514274 99514274 1001 86380 86390 1
515002 99515002 1001 86380 86390 1
515653 99515653 1001 86380 86390 1
515610 99515610 1001 86380 86390 1
515362 99515362 1001 86380 86390 1
515427 99515427 1001 86380 86390 1
515461 99515461 1001 86380 86390 1
515101 99515101 1001 86380 86390 1
515154 99515154 1001 86380 86390 1
515132 99515132 1001 86380 86390 1
515097 99515097 1001 86380 86390 1
515202 99515202 1001 86380 86390 1
515799 99515799 1001 86380 86390 1
515695 99515695 1001 86380 86390 1
515727 99515727 1001 86380 86390 1
515806 99515806 1001 86380 86390 1
516460 99516460 1001 86380 86390 1
516396 99516396 1001 86380 86390 1
516311 99516311 1001 86380 86390 1
516350 99516350 1001 86380 86390 1
516164 99516164 1001 86380 86390 1
516203 99516203 1001 86380 86390 1
516250 99516250 1001 86380 86390 1
515993 99515993 1001 86380 86390 1
516675 99516675 1001 86380 86390 1
516696 99516696 1001 86380 86390 1
516697 99516697 1001 86380 86390 1
517171 99517171 1001 86380 86390 1
517243 99517243 1001 86380 86390 1
517004 99517004 1001 86380 86390 1
517006 99517006 1001 86380 86390 1
516972 99516972 1001 86380 86390 1
516836 99516836 1001 86380 86390 1
516913 99516913 1001 86380 86390 1
516732 99516732 1001 86380 86390 1
516825 99516825 1001 86380 86390 1
516817 99516817 1001 86380 86390 1
517418 99517418 1001 86380 86390 1
517487 99517487 1001 86380 86390 1
518107 99518107 1001 86380 86390 1
518153 99518153 1001 86380 86390 1
518045 99518045 1001 86380 86390 1
518097 99518097 1001 86380 86390 1
517579 99517579 1001 86380 86390 1
517736 99517736 1001 86380 86390 1
517674 99517674 1001 86380 86390 1
517689 99517689 1001 86380 86390 1
517654 99517654 1001 86380 86390 1
518276 99518276 1001 86380 86390 1
518254 99518254 1001 86380 86390 1
518203 99518203 1001 86380 86390 1
518164 99518164 1001 86380 86390 1
518256 99518256 1001 86380 86390 1
518207 99518207 1001 86380 86390 1
518808 99518808 1001 86380 86390 1
518955 99518955 1001 86380 86390 1
518842 99518842 1001 86380 86390 1
518883 99518883 1001 86380 86390 1
518896 99518896 1001 86380 86390 1
518665 99518665 1001 86380 86390 1
518744 99518744 1001 86380 86390 1
518591 99518591 1001 86380 86390 1
518670 99518670 1001 86380 86390 1
518684 99518684 1001 86380 86390 1
518778 99518778 1001 86380 86390 1
518538 99518538 1001 86380 86390 1
519036 99519036 1001 86380 86390 1
519083 99519083 1001 86380 86390 1
519135 99519135 1001 86380 86390 1
519161 99519161 1001 86380 86390 1
519126 99519126 1001 86380 86390 1
519700 99519700 1001 86380 86390 1
519716 99519716 1001 86380 86390 1
519759 99519759 1001 86380 86390 1
519472 99519472 1001 86380 86390 1
519246 99519246 1001 86380 86390 1
519237 99519237 1001 86380 86390 1
519343 99519343 1001 86380 86390 1
519216 99519216 1001 86380 86390 1
519872 99519872 1001 86380 86390 1
519989 99519989 1001 86380 86390 1
519834 99519834 1001 86380 86390 1
519848 99519848 1001 86380 86390 1
519964 99519964 1001 86380 86390 1
520640 99520640 1001 86380 86390 1
520463 99520463 1001 86380 86390 1
520586 99520586 1001 86380 86390 1
520471 99520471 1001 86380 86390 1
520510 99520510 1001 86380 86390 1
520434 99520434 1001 86380 86390 1
520410 99520410 1001 86380 86390 1
520347 99520347 1001 86380 86390 1
520399 99520399 1001 86380 86390 1
520378 99520378 1001 86380 86390 1
520264 99520264 1001 86380 86390 1
520199 99520199 1001 86380 86390 1
520727 99520727 1001 86380 86390 1
520805 99520805 1001 86380 86390 1
520702 99520702 1001 86380 86390 1
520718 99520718 1001 86380 86390 1
520786 99520786 1001 86380 86390 1
520658 99520658 1001 86380 86390 1
520840 99520840 1001 86380 86390 1
521409 99521409 1001 86380 86390 1
521306 99521306 1001 86380 86390 1
521309 99521309 1001 86380 86390 1
521323 99521323 1001 86380 86390 1
521098 99521098 1001 86380 86390 1
521126 99521126 1001 86380 86390 1
520994 99520994 1001 86380 86390 1
521593 99521593 1001 86380 86390 1
521467 99521467 1001 86380 86390 1
521521 99521521 1001 86380 86390 1
521522 99521522 1001 86380 86390 1
522163 99522163 1001 86380 86390 1
522260 99522260 1001 86380 86390 1
522262 99522262 1001 86380 86390 1
522095 99522095 1001 86380 86390 1
522162 99522162 1001 86380 86390 1
521972 99521972 1001 86380 86390 1
522005 99522005 1001 86380 86390 1
522020 99522020 1001 86380 86390 1
521815 99521815 1001 86380 86390 1
521722 99521722 1001 86380 86390 1
522394 99522394 1001 86380 86390 1
522407 99522407 1001 86380 86390 1
521672 99521672 1001 86380 86390 1
522411 99522411 1001 86380 86390 1
522441 99522441 1001 86380 86390 1
522967 99522967 1001 86380 86390 1
523020 99523020 1001 86380 86390 1
523110 99523110 1001 86380 86390 1
522561 99522561 1001 86380 86390 1
523122 99523122 1001 86380 86390 1
523856 99523856 1001 86380 86390 1
523809 99523809 1001 86380 86390 1
523799 99523799 1001 86380 86390 1
523814 99523814 1001 86380 86390 1
523879 99523879 1001 86380 86390 1
523815 99523815 1001 86380 86390 1
523534 99523534 1001 86380 86390 1
523561 99523561 1001 86380 86390 1
523538 99523538 1001 86380 86390 1
523707 99523707 1001 86380 86390 1
523591 99523591 1001 86380 86390 1
523393 99523393 1001 86380 86390 1
523451 99523451 1001 86380 86390 1
524023 99524023 1001 86380 86390 1
524024 99524024 1001 86380 86390 1
524141 99524141 1001 86380 86390 1
524067 99524067 1001 86380 86390 1
524769 99524769 1001 86380 86390 1
524516 99524516 1001 86380 86390 1
524454 99524454 1001 86380 86390 1
524193 99524193 1001 86380 86390 1
524181 99524181 1001 86380 86390 1
524173 99524173 1001 86380 86390 1
524239 99524239 1001 86380 86390 1
524899 99524899 1001 86380 86390 1
524797 99524797 1001 86380 86390 1
524957 99524957 1001 86380 86390 1
525301 99525301 1001 86380 86390 1
525224 99525224 1001 86380 86390 1
525228 99525228 1001 86380 86390 1
525296 99525296 1001 86380 86390 1
525074 99525074 1001 86380 86390 1
525166 99525166 1001 86380 86390 1
525102 99525102 1001 86380 86390 1
525180 99525180 1001 86380 86390 1
525775 99525775 1001 86380 86390 1
525623 99525623 1001 86380 86390 1
525636 99525636 1001 86380 86390 1
526372 99526372 1001 86380 86390 1
526303 99526303 1001 86380 86390 1
526180 99526180 1001 86380 86390 1
526055 99526055 1001 86380 86390 1
526177 99526177 1001 86380 86390 1
525973 99525973 1001 86380 86390 1
525870 99525870 1001 86380 86390 1
525967 99525967 1001 86380 86390 1
526523 99526523 1001 86380 86390 1
527138 99527138 1001 86380 86390 1
526875 99526875 1001 86380 86390 1
526889 99526889 1001 86380 86390 1
526976 99526976 1001 86380 86390 1
526632 99526632 1001 86380 86390 1
526649 99526649 1001 86380 86390 1
526819 99526819 1001 86380 86390 1
526664 99526664 1001 86380 86390 1
527259 99527259 1001 86380 86390 1
527367 99527367 1001 86380 86390 1
527397 99527397 1001 86380 86390 1
527882 99527882 1001 86380 86390 1
527921 99527921 1001 86380 86390 1
528074 99528074 1001 86380 86390 1
527889 99527889 1001 86380 86390 1
527941 99527941 1001 86380 86390 1
527863 99527863 1001 86380 86390 1
527736 99527736 1001 86380 86390 1
527815 99527815 1001 86380 86390 1
527674 99527674 1001 86380 86390 1
527628 99527628 1001 86380 86390 1
527565 99527565 1001 86380 86390 1
527632 99527632 1001 86380 86390 1
528244 99528244 1001 86380 86390 1
528143 99528143 1001 86380 86390 1
528234 99528234 1001 86380 86390 1
528248 99528248 1001 86380 86390 1
528133 99528133 1001 86380 86390 1
528828 99528828 1001 86380 86390 1
528716 99528716 1001 86380 86390 1
528595 99528595 1001 86380 86390 1
528615 99528615 1001 86380 86390 1
528332 99528332 1001 86380 86390 1
528438 99528438 1001 86380 86390 1
528433 99528433 1001 86380 86390 1
528460 99528460 1001 86380 86390 1
528944 99528944 1001 86380 86390 1
529089 99529089 1001 86380 86390 1
529578 99529578 1001 86380 86390 1
529711 99529711 1001 86380 86390 1
529646 99529646 1001 86380 86390 1
529608 99529608 1001 86380 86390 1
529327 99529327 1001 86380 86390 1
529501 99529501 1001 86380 86390 1
529282 99529282 1001 86380 86390 1
529860 99529860 1001 86380 86390 1
529796 99529796 1001 86380 86390 1
529758 99529758 1001 86380 86390 1
529788 99529788 1001 86380 86390 1
530458 99530458 1001 86380 86390 1
530548 99530548 1001 86380 86390 1
530222 99530222 1001 86380 86390 1
530241 99530241 1001 86380 86390 1
530191 99530191 1001 86380 86390 1
530128 99530128 1001 86380 86390 1
530121 99530121 1001 86380 86390 1
530022 99530022 1001 86380 86390 1
530645 99530645 1001 86380 86390 1
530749 99530749 1001 86380 86390 1
531320 99531320 1001 86380 86390 1
531217 99531217 1001 86380 86390 1
531197 99531197 1001 86380 86390 1
531058 99531058 1001 86380 86390 1
531127 99531127 1001 86380 86390 1
531119 99531119 1001 86380 86390 1
531171 99531171 1001 86380 86390 1
530798 99530798 1001 86380 86390 1
530824 99530824 1001 86380 86390 1
530876 99530876 1001 86380 86390 1
530931 99530931 1001 86380 86390 1
530945 99530945 1001 86380 86390 1
530859 99530859 1001 86380 86390 1
531415 99531415 1001 86380 86390 1
531560 99531560 1001 86380 86390 1
531400 99531400 1001 86380 86390 1
532105 99532105 1001 86380 86390 1
532058 99532058 1001 86380 86390 1
532125 99532125 1001 86380 86390 1
531818 99531818 1001 86380 86390 1
531927 99531927 1001 86380 86390 1
531797 99531797 1001 86380 86390 1
531826 99531826 1001 86380 86390 1
531685 99531685 1001 86380 86390 1
531700 99531700 1001 86380 86390 1
532293 99532293 1001 86380 86390 1
532308 99532308 1001 86380 86390 1
532285 99532285 1001 86380 86390 1
532289 99532289 1001 86380 86390 1
532933 99532933 1001 86380 86390 1
532924 99532924 1001 86380 86390 1
532847 99532847 1001 86380 86390 1
532980 99532980 1001 86380 86390 1
532761 99532761 1001 86380 86390 1
532543 99532543 1001 86380 86390 1
532598 99532598 1001 86380 86390 1
532563 99532563 1001 86380 86390 1
533189 99533189 1001 86380 86390 1
533034 99533034 1001 86380 86390 1
533771 99533771 1001 86380 86390 1
533708 99533708 1001 86380 86390 1
533790 99533790 1001 86380 86390 1
533702 99533702 1001 86380 86390 1
533641 99533641 1001 86380 86390 1
533560 99533560 1001 86380 86390 1
533314 99533314 1001 86380 86390 1
533240 99533240 1001 86380 86390 1
533298 99533298 1001 86380 86390 1
533249 99533249 1001 86380 86390 1
533910 99533910 1001 86380 86390 1
534009 99534009 1001 86380 86390 1
534612 99534612 1001 86380 86390 1
534592 99534592 1001 86380 86390 1
534426 99534426 1001 86380 86390 1
534362 99534362 1001 86380 86390 1
534273 99534273 1001 86380 86390 1
534443 99534443 1001 86380 86390 1
534420 99534420 1001 86380 86390 1
534167 99534167 1001 86380 86390 1
534193 99534193 1001 86380 86390 1
534106 99534106 1001 86380 86390 1
534124 99534124 1001 86380 86390 1
534780 99534780 1001 86380 86390 1
534845 99534845 1001 86380 86390 1
535346 99535346 1001 86380 86390 1
535413 99535413 1001 86380 86390 1
535312 99535312 1001 86380 86390 1
535242 99535242 1001 86380 86390 1
535127 99535127 1001 86380 86390 1
535193 99535193 1001 86380 86390 1
535071 99535071 1001 86380 86390 1
535072 99535072 1001 86380 86390 1
535636 99535636 1001 86380 86390 1
536248 99536248 1001 86380 86390 1
536200 99536200 1001 86380 86390 1
536254 99536254 1001 86380 86390 1
536229 99536229 1001 86380 86390 1
536258 99536258 1001 86380 86390 1
535966 99535966 1001 86380 86390 1
535931 99535931 1001 86380 86390 1
535934 99535934 1001 86380 86390 1
535845 99535845 1001 86380 86390 1
535721 99535721 1001 86380 86390 1
535738 99535738 1001 86380 86390 1
535921 99535921 1001 86380 86390 1
536477 99536477 1001 86380 86390 1
537074 99537074 1001 86380 86390 1
537136 99537136 1001 86380 86390 1
537143 99537143 1001 86380 86390 1
536869 99536869 1001 86380 86390 1
536818 99536818 1001 86380 86390 1
536845 99536845 1001 86380 86390 1
536911 99536911 1001 86380 86390 1
536875 99536875 1001 86380 86390 1
536662 99536662 1001 86380 86390 1
536715 99536715 1001 86380 86390 1
536741 99536741 1001 86380 86390 1
536587 99536587 1001 86380 86390 1
537341 99537341 1001 86380 86390 1
537254 99537254 1001 86380 86390 1
537810 99537810 1001 86380 86390 1
537970 99537970 1001 86380 86390 1
537986 99537986 1001 86380 86390 1
537683 99537683 1001 86380 86390 1
537774 99537774 1001 86380 86390 1
537697 99537697 1001 86380 86390 1
537672 99537672 1001 86380 86390 1
537740 99537740 1001 86380 86390 1
537637 99537637 1001 86380 86390 1
537524 99537524 1001 86380 86390 1
537401 99537401 1001 86380 86390 1
537377 99537377 1001 86380 86390 1
537378 99537378 1001 86380 86390 1
537998 99537998 1001 86380 86390 1
538015 99538015 1001 86380 86390 1
538017 99538017 1001 86380 86390 1
538030 99538030 1001 86380 86390 1
538103 99538103 1001 86380 86390 1
538161 99538161 1001 86380 86390 1
538662 99538662 1001 86380 86390 1
538766 99538766 1001 86380 86390 1
538795 99538795 1001 86380 86390 1
538619 99538619 1001 86380 86390 1
538484 99538484 1001 86380 86390 1
538448 99538448 1001 86380 86390 1
538364 99538364 1001 86380 86390 1
538319 99538319 1001 86380 86390 1
538202 99538202 1001 86380 86390 1
538359 99538359 1001 86380 86390 1
538309 99538309 1001 86380 86390 1
538850 99538850 1001 86380 86390 1
538968 99538968 1001 86380 86390 1
538899 99538899 1001 86380 86390 1
539607 99539607 1001 86380 86390 1
539458 99539458 1001 86380 86390 1
539409 99539409 1001 86380 86390 1
539319 99539319 1001 86380 86390 1
539295 99539295 1001 86380 86390 1
539401 99539401 1001 86380 86390 1
539404 99539404 1001 86380 86390 1
539330 99539330 1001 86380 86390 1
539087 99539087 1001 86380 86390 1
539038 99539038 1001 86380 86390 1
539078 99539078 1001 86380 86390 1
539066 99539066 1001 86380 86390 1
539810 99539810 1001 86380 86390 1
540365 99540365 1001 86380 86390 1
540356 99540356 1001 86380 86390 1
540195 99540195 1001 86380 86390 1
539926 99539926 1001 86380 86390 1
540033 99540033 1001 86380 86390 1
540039 99540039 1001 86380 86390 1
540504 99540504 1001 86380 86390 1
540506 99540506 1001 86380 86390 1
540562 99540562 1001 86380 86390 1
540603 99540603 1001 86380 86390 1
541268 99541268 1001 86380 86390 1
541224 99541224 1001 86380 86390 1
541162 99541162 1001 86380 86390 1
540919 99540919 1001 86380 86390 1
541055 99541055 1001 86380 86390 1
540955 99540955 1001 86380 86390 1
540827 99540827 1001 86380 86390 1
540830 99540830 1001 86380 86390 1
540717 99540717 1001 86380 86390 1
540758 99540758 1001 86380 86390 1
541376 99541376 1001 86380 86390 1
541377 99541377 1001 86380 86390 1
541312 99541312 1001 86380 86390 1
541327 99541327 1001 86380 86390 1
541431 99541431 1001 86380 86390 1
541921 99541921 1001 86380 86390 1
542050 99542050 1001 86380 86390 1
541836 99541836 1001 86380 86390 1
541914 99541914 1001 86380 86390 1
541779 99541779 1001 86380 86390 1
541499 99541499 1001 86380 86390 1
541534 99541534 1001 86380 86390 1
542195 99542195 1001 86380 86390 1
542290 99542290 1001 86380 86390 1
542135 99542135 1001 86380 86390 1
542126 99542126 1001 86380 86390 1
542926 99542926 1001 86380 86390 1
542811 99542811 1001 86380 86390 1
542876 99542876 1001 86380 86390 1
542812 99542812 1001 86380 86390 1
542703 99542703 1001 86380 86390 1
542562 99542562 1001 86380 86390 1
542550 99542550 1001 86380 86390 1
542669 99542669 1001 86380 86390 1
542723 99542723 1001 86380 86390 1
542493 99542493 1001 86380 86390 1
542443 99542443 1001 86380 86390 1
542456 99542456 1001 86380 86390 1
542495 99542495 1001 86380 86390 1
542524 99542524 1001 86380 86390 1
542386 99542386 1001 86380 86390 1
542964 99542964 1001 86380 86390 1
543057 99543057 1001 86380 86390 1
543707 99543707 1001 86380 86390 1
543759 99543759 1001 86380 86390 1
543477 99543477 1001 86380 86390 1
543376 99543376 1001 86380 86390 1
543493 99543493 1001 86380 86390 1
543875 99543875 1001 86380 86390 1
543876 99543876 1001 86380 86390 1
543777 99543777 1001 86380 86390 1
543895 99543895 1001 86380 86390 1
544548 99544548 1001 86380 86390 1
544397 99544397 1001 86380 86390 1
544423 99544423 1001 86380 86390 1
544554 99544554 1001 86380 86390 1
544198 99544198 1001 86380 86390 1
544323 99544323 1001 86380 86390 1
544324 99544324 1001 86380 86390 1
544247 99544247 1001 86380 86390 1
544377 99544377 1001 86380 86390 1
544147 99544147 1001 86380 86390 1
543980 99543980 1001 86380 86390 1
544163 99544163 1001 86380 86390 1
543998 99543998 1001 86380 86390 1
544014 99544014 1001 86380 86390 1
544662 99544662 1001 86380 86390 1
544665 99544665 1001 86380 86390 1
544667 99544667 1001 86380 86390 1
544657 99544657 1001 86380 86390 1
427014 733 1001 38880 40017 1
508611 1054 1002 62215 64539 1
514145 1065 1002 29438 32537 1
400068 99400068 1001 86380 86390 1
400033 99400033 1001 86380 86390 1
400173 99400173 1001 86380 86390 1
400310 99400310 1001 86380 86390 1
400433 99400433 1001 86380 86390 1
400519 99400519 1001 86380 86390 1
400647 99400647 1001 86380 86390 1
400770 99400770 1001 86380 86390 1
401044 99401044 1001 86380 86390 1
401077 99401077 1001 86380 86390 1
401289 99401289 1001 86380 86390 1
401567 99401567 1001 86380 86390 1
401937 99401937 1001 86380 86390 1
402184 99402184 1001 86380 86390 1
402237 99402237 1001 86380 86390 1
402273 99402273 1001 86380 86390 1
402436 99402436 1001 86380 86390 1
402463 99402463 1001 86380 86390 1
402555 99402555 1001 86380 86390 1
402597 99402597 1001 86380 86390 1
402883 99402883 1001 86380 86390 1
403285 99403285 1001 86380 86390 1
403214 99403214 1001 86380 86390 1
403271 99403271 1001 86380 86390 1
403346 99403346 1001 86380 86390 1
403350 99403350 1001 86380 86390 1
403355 99403355 1001 86380 86390 1
403447 99403447 1001 86380 86390 1
403590 99403590 1001 86380 86390 1
404298 99404298 1001 86380 86390 1
404305 99404305 1001 86380 86390 1
404472 99404472 1001 86380 86390 1
404640 99404640 1001 86380 86390 1
404710 99404710 1001 86380 86390 1
404935 99404935 1001 86380 86390 1
404914 99404914 1001 86380 86390 1
405110 99405110 1001 86380 86390 1
405092 99405092 1001 86380 86390 1
405210 99405210 1001 86380 86390 1
405148 99405148 1001 86380 86390 1
405401 99405401 1001 86380 86390 1
405414 99405414 1001 86380 86390 1
405372 99405372 1001 86380 86390 1
405510 99405510 1001 86380 86390 1
405607 99405607 1001 86380 86390 1
405838 99405838 1001 86380 86390 1
405869 99405869 1001 86380 86390 1
405852 99405852 1001 86380 86390 1
405885 99405885 1001 86380 86390 1
405930 99405930 1001 86380 86390 1
406132 99406132 1001 86380 86390 1
406413 99406413 1001 86380 86390 1
406396 99406396 1001 86380 86390 1
406582 99406582 1001 86380 86390 1
406573 99406573 1001 86380 86390 1
407062 99407062 1001 86380 86390 1
407094 99407094 1001 86380 86390 1
407129 99407129 1001 86380 86390 1
407077 99407077 1001 86380 86390 1
407207 99407207 1001 86380 86390 1
407301 99407301 1001 86380 86390 1
407384 99407384 1001 86380 86390 1
407382 99407382 1001 86380 86390 1
407531 99407531 1001 86380 86390 1
407586 99407586 1001 86380 86390 1
407881 99407881 1001 86380 86390 1
408040 99408040 1001 86380 86390 1
408292 99408292 1001 86380 86390 1
408223 99408223 1001 86380 86390 1
408481 99408481 1001 86380 86390 1
408521 99408521 1001 86380 86390 1
408736 99408736 1001 86380 86390 1
408742 99408742 1001 86380 86390 1
408801 99408801 1001 86380 86390 1
409006 99409006 1001 86380 86390 1
409126 99409126 1001 86380 86390 1
409210 99409210 1001 86380 86390 1
409364 99409364 1001 86380 86390 1
409466 99409466 1001 86380 86390 1
409484 99409484 1001 86380 86390 1
409495 99409495 1001 86380 86390 1
409451 99409451 1001 86380 86390 1
409713 99409713 1001 86380 86390 1
409942 99409942 1001 86380 86390 1
410199 99410199 1001 86380 86390 1
410111 99410111 1001 86380 86390 1
410258 99410258 1001 86380 86390 1
410295 99410295 1001 86380 86390 1
410904 99410904 1001 86380 86390 1
411016 99411016 1001 86380 86390 1
411089 99411089 1001 86380 86390 1
411070 99411070 1001 86380 86390 1
411148 99411148 1001 86380 86390 1
411403 99411403 1001 86380 86390 1
411468 99411468 1001 86380 86390 1
411573 99411573 1001 86380 86390 1
411738 99411738 1001 86380 86390 1
411701 99411701 1001 86380 86390 1
411797 99411797 1001 86380 86390 1
411829 99411829 1001 86380 86390 1
412097 99412097 1001 86380 86390 1
412163 99412163 1001 86380 86390 1
412092 99412092 1001 86380 86390 1
412194 99412194 1001 86380 86390 1
412255 99412255 1001 86380 86390 1
412233 99412233 1001 86380 86390 1
412234 99412234 1001 86380 86390 1
412352 99412352 1001 86380 86390 1
413511 99413511 1001 86380 86390 1
412910 99412910 1001 86380 86390 1
413018 99413018 1001 86380 86390 1
412896 99412896 1001 86380 86390 1
413176 99413176 1001 86380 86390 1
412665 99412665 1001 86380 86390 1
412733 99412733 1001 86380 86390 1
412769 99412769 1001 86380 86390 1
413783 99413783 1001 86380 86390 1
413986 99413986 1001 86380 86390 1
413873 99413873 1001 86380 86390 1
413791 99413791 1001 86380 86390 1
413874 99413874 1001 86380 86390 1
414067 99414067 1001 86380 86390 1
413793 99413793 1001 86380 86390 1
414074 99414074 1001 86380 86390 1
415256 99415256 1001 86380 86390 1
415263 99415263 1001 86380 86390 1
415078 99415078 1001 86380 86390 1
414630 99414630 1001 86380 86390 1
414284 99414284 1001 86380 86390 1
415598 99415598 1001 86380 86390 1
415619 99415619 1001 86380 86390 1
415601 99415601 1001 86380 86390 1
415449 99415449 1001 86380 86390 1
415464 99415464 1001 86380 86390 1
415466 99415466 1001 86380 86390 1
416932 99416932 1001 86380 86390 1
416640 99416640 1001 86380 86390 1
416817 99416817 1001 86380 86390 1
416391 99416391 1001 86380 86390 1
416130 99416130 1001 86380 86390 1
417197 99417197 1001 86380 86390 1
417314 99417314 1001 86380 86390 1
417245 99417245 1001 86380 86390 1
417190 99417190 1001 86380 86390 1
417426 99417426 1001 86380 86390 1
418624 99418624 1001 86380 86390 1
418655 99418655 1001 86380 86390 1
418681 99418681 1001 86380 86390 1
418521 99418521 1001 86380 86390 1
418222 99418222 1001 86380 86390 1
418124 99418124 1001 86380 86390 1
418072 99418072 1001 86380 86390 1
417678 99417678 1001 86380 86390 1
417623 99417623 1001 86380 86390 1
417879 99417879 1001 86380 86390 1
418931 99418931 1001 86380 86390 1
419055 99419055 1001 86380 86390 1
418936 99418936 1001 86380 86390 1
419041 99419041 1001 86380 86390 1
419883 99419883 1001 86380 86390 1
419756 99419756 1001 86380 86390 1
420690 99420690 1001 86380 86390 1
420790 99420790 1001 86380 86390 1
420515 99420515 1001 86380 86390 1
420671 99420671 1001 86380 86390 1
421799 99421799 1001 86380 86390 1
422007 99422007 1001 86380 86390 1
421612 99421612 1001 86380 86390 1
421398 99421398 1001 86380 86390 1
421621 99421621 1001 86380 86390 1
421502 99421502 1001 86380 86390 1
421202 99421202 1001 86380 86390 1
420901 99420901 1001 86380 86390 1
420982 99420982 1001 86380 86390 1
420939 99420939 1001 86380 86390 1
422360 99422360 1001 86380 86390 1
422498 99422498 1001 86380 86390 1
423505 99423505 1001 86380 86390 1
423513 99423513 1001 86380 86390 1
423608 99423608 1001 86380 86390 1
423598 99423598 1001 86380 86390 1
423088 99423088 1001 86380 86390 1
423247 99423247 1001 86380 86390 1
423019 99423019 1001 86380 86390 1
422663 99422663 1001 86380 86390 1
423880 99423880 1001 86380 86390 1
425200 99425200 1001 86380 86390 1
424732 99424732 1001 86380 86390 1
424596 99424596 1001 86380 86390 1
424675 99424675 1001 86380 86390 1
424608 99424608 1001 86380 86390 1
424234 99424234 1001 86380 86390 1
425470 99425470 1001 86380 86390 1
425703 99425703 1001 86380 86390 1
425768 99425768 1001 86380 86390 1
427066 99427066 1001 86380 86390 1
426855 99426855 1001 86380 86390 1
426856 99426856 1001 86380 86390 1
426998 99426998 1001 86380 86390 1
427022 99427022 1001 86380 86390 1
426518 99426518 1001 86380 86390 1
426376 99426376 1001 86380 86390 1
426664 99426664 1001 86380 86390 1
426328 99426328 1001 86380 86390 1
426670 99426670 1001 86380 86390 1
426437 99426437 1001 86380 86390 1
426342 99426342 1001 86380 86390 1
426194 99426194 1001 86380 86390 1
426126 99426126 1001 86380 86390 1
427342 99427342 1001 86380 86390 1
427200 99427200 1001 86380 86390 1
427437 99427437 1001 86380 86390 1
427271 99427271 1001 86380 86390 1
428595 99428595 1001 86380 86390 1
428624 99428624 1001 86380 86390 1
428625 99428625 1001 86380 86390 1
428532 99428532 1001 86380 86390 1
428465 99428465 1001 86380 86390 1
428072 99428072 1001 86380 86390 1
427958 99427958 1001 86380 86390 1
428269 99428269 1001 86380 86390 1
428221 99428221 1001 86380 86390 1
428081 99428081 1001 86380 86390 1
428271 99428271 1001 86380 86390 1
427585 99427585 1001 86380 86390 1
427789 99427789 1001 86380 86390 1
427551 99427551 1001 86380 86390 1
428937 99428937 1001 86380 86390 1
428785 99428785 1001 86380 86390 1
429026 99429026 1001 86380 86390 1
428750 99428750 1001 86380 86390 1
430268 99430268 1001 86380 86390 1
430126 99430126 1001 86380 86390 1
429621 99429621 1001 86380 86390 1
429577 99429577 1001 86380 86390 1
429471 99429471 1001 86380 86390 1
429275 99429275 1001 86380 86390 1
429444 99429444 1001 86380 86390 1
430641 99430641 1001 86380 86390 1
430713 99430713 1001 86380 86390 1
430564 99430564 1001 86380 86390 1
430597 99430597 1001 86380 86390 1
430474 99430474 1001 86380 86390 1
430572 99430572 1001 86380 86390 1
431915 99431915 1001 86380 86390 1
432025 99432025 1001 86380 86390 1
431686 99431686 1001 86380 86390 1
431957 99431957 1001 86380 86390 1
431431 99431431 1001 86380 86390 1
431364 99431364 1001 86380 86390 1
430945 99430945 1001 86380 86390 1
431140 99431140 1001 86380 86390 1
432240 99432240 1001 86380 86390 1
432427 99432427 1001 86380 86390 1
432414 99432414 1001 86380 86390 1
432212 99432212 1001 86380 86390 1
433410 99433410 1001 86380 86390 1
433434 99433434 1001 86380 86390 1
433416 99433416 1001 86380 86390 1
433471 99433471 1001 86380 86390 1
433421 99433421 1001 86380 86390 1
433515 99433515 1001 86380 86390 1
432909 99432909 1001 86380 86390 1
433118 99433118 1001 86380 86390 1
432959 99432959 1001 86380 86390 1
433154 99433154 1001 86380 86390 1
432849 99432849 1001 86380 86390 1
432888 99432888 1001 86380 86390 1
433996 99433996 1001 86380 86390 1
434070 99434070 1001 86380 86390 1
433953 99433953 1001 86380 86390 1
435032 99435032 1001 86380 86390 1
435315 99435315 1001 86380 86390 1
435081 99435081 1001 86380 86390 1
435370 99435370 1001 86380 86390 1
435134 99435134 1001 86380 86390 1
435201 99435201 1001 86380 86390 1
435069 99435069 1001 86380 86390 1
435271 99435271 1001 86380 86390 1
434736 99434736 1001 86380 86390 1
434625 99434625 1001 86380 86390 1
434609 99434609 1001 86380 86390 1
434865 99434865 1001 86380 86390 1
434339 99434339 1001 86380 86390 1
434268 99434268 1001 86380 86390 1
434408 99434408 1001 86380 86390 1
434419 99434419 1001 86380 86390 1
435886 99435886 1001 86380 86390 1
435620 99435620 1001 86380 86390 1
436805 99436805 1001 86380 86390 1
436821 99436821 1001 86380 86390 1
436975 99436975 1001 86380 86390 1
436383 99436383 1001 86380 86390 1
436735 99436735 1001 86380 86390 1
436464 99436464 1001 86380 86390 1
436537 99436537 1001 86380 86390 1
436678 99436678 1001 86380 86390 1
436361 99436361 1001 86380 86390 1
435901 99435901 1001 86380 86390 1
436300 99436300 1001 86380 86390 1
437258 99437258 1001 86380 86390 1
437304 99437304 1001 86380 86390 1
300010 99300010 1001 86380 86390 1
300091 99300091 1001 86380 86390 1
300591 99300591 1001 86380 86390 1
300609 99300609 1001 86380 86390 1
300431 99300431 1001 86380 86390 1
300153 99300153 1001 86380 86390 1
300932 99300932 1001 86380 86390 1
300920 99300920 1001 86380 86390 1
300808 99300808 1001 86380 86390 1
300744 99300744 1001 86380 86390 1
301445 99301445 1001 86380 86390 1
301511 99301511 1001 86380 86390 1
301369 99301369 1001 86380 86390 1
301373 99301373 1001 86380 86390 1
301451 99301451 1001 86380 86390 1
301208 99301208 1001 86380 86390 1
301129 99301129 1001 86380 86390 1
301065 99301065 1001 86380 86390 1
301066 99301066 1001 86380 86390 1
301015 99301015 1001 86380 86390 1
301004 99301004 1001 86380 86390 1
301137 99301137 1001 86380 86390 1
301725 99301725 1001 86380 86390 1
301637 99301637 1001 86380 86390 1
302266 99302266 1001 86380 86390 1
302179 99302179 1001 86380 86390 1
302183 99302183 1001 86380 86390 1
302274 99302274 1001 86380 86390 1
302175 99302175 1001 86380 86390 1
301995 99301995 1001 86380 86390 1
301989 99301989 1001 86380 86390 1
302148 99302148 1001 86380 86390 1
301774 99301774 1001 86380 86390 1
301855 99301855 1001 86380 86390 1
301936 99301936 1001 86380 86390 1
301771 99301771 1001 86380 86390 1
302417 99302417 1001 86380 86390 1
303086 99303086 1001 86380 86390 1
303138 99303138 1001 86380 86390 1
303139 99303139 1001 86380 86390 1
302915 99302915 1001 86380 86390 1
302768 99302768 1001 86380 86390 1
302739 99302739 1001 86380 86390 1
303242 99303242 1001 86380 86390 1
303286 99303286 1001 86380 86390 1
303287 99303287 1001 86380 86390 1
303326 99303326 1001 86380 86390 1
303917 99303917 1001 86380 86390 1
303947 99303947 1001 86380 86390 1
303989 99303989 1001 86380 86390 1
303953 99303953 1001 86380 86390 1
304024 99304024 1001 86380 86390 1
303994 99303994 1001 86380 86390 1
303801 99303801 1001 86380 86390 1
303698 99303698 1001 86380 86390 1
303714 99303714 1001 86380 86390 1
303805 99303805 1001 86380 86390 1
303709 99303709 1001 86380 86390 1
303571 99303571 1001 86380 86390 1
303507 99303507 1001 86380 86390 1
303431 99303431 1001 86380 86390 1
304065 99304065 1001 86380 86390 1
304485 99304485 1001 86380 86390 1
304459 99304459 1001 86380 86390 1
304526 99304526 1001 86380 86390 1
304610 99304610 1001 86380 86390 1
304456 99304456 1001 86380 86390 1
304327 99304327 1001 86380 86390 1
304976 99304976 1001 86380 86390 1
305028 99305028 1001 86380 86390 1
305032 99305032 1001 86380 86390 1
305482 99305482 1001 86380 86390 1
305515 99305515 1001 86380 86390 1
305645 99305645 1001 86380 86390 1
305352 99305352 1001 86380 86390 1
305471 99305471 1001 86380 86390 1
305120 99305120 1001 86380 86390 1
305069 99305069 1001 86380 86390 1
500087 99500087 1001 86380 86390 1
500025 99500025 1001 86380 86390 1
500091 99500091 1001 86380 86390 1
500041 99500041 1001 86380 86390 1
500042 99500042 1001 86380 86390 1
500159 99500159 1001 86380 86390 1
500174 99500174 1001 86380 86390 1
500125 99500125 1001 86380 86390 1
500711 99500711 1001 86380 86390 1
500662 99500662 1001 86380 86390 1
500677 99500677 1001 86380 86390 1
500731 99500731 1001 86380 86390 1
500569 99500569 1001 86380 86390 1
500304 99500304 1001 86380 86390 1
500356 99500356 1001 86380 86390 1
500333 99500333 1001 86380 86390 1
500980 99500980 1001 86380 86390 1
500969 99500969 1001 86380 86390 1
500970 99500970 1001 86380 86390 1
501523 99501523 1001 86380 86390 1
501622 99501622 1001 86380 86390 1
501560 99501560 1001 86380 86390 1
501320 99501320 1001 86380 86390 1
501260 99501260 1001 86380 86390 1
501187 99501187 1001 86380 86390 1
501020 99501020 1001 86380 86390 1
501024 99501024 1001 86380 86390 1
501818 99501818 1001 86380 86390 1
501667 99501667 1001 86380 86390 1
501837 99501837 1001 86380 86390 1
501708 99501708 1001 86380 86390 1
501763 99501763 1001 86380 86390 1
502404 99502404 1001 86380 86390 1
502461 99502461 1001 86380 86390 1
502234 99502234 1001 86380 86390 1
502120 99502120 1001 86380 86390 1
502215 99502215 1001 86380 86390 1
501912 99501912 1001 86380 86390 1
501986 99501986 1001 86380 86390 1
502038 99502038 1001 86380 86390 1
502514 99502514 1001 86380 86390 1
502489 99502489 1001 86380 86390 1
502580 99502580 1001 86380 86390 1
502600 99502600 1001 86380 86390 1
502483 99502483 1001 86380 86390 1
503202 99503202 1001 86380 86390 1
503266 99503266 1001 86380 86390 1
503207 99503207 1001 86380 86390 1
503249 99503249 1001 86380 86390 1
503224 99503224 1001 86380 86390 1
503225 99503225 1001 86380 86390 1
503136 99503136 1001 86380 86390 1
503008 99503008 1001 86380 86390 1
502931 99502931 1001 86380 86390 1
502997 99502997 1001 86380 86390 1
502883 99502883 1001 86380 86390 1
502928 99502928 1001 86380 86390 1
502942 99502942 1001 86380 86390 1
503007 99503007 1001 86380 86390 1
503046 99503046 1001 86380 86390 1
502723 99502723 1001 86380 86390 1
502802 99502802 1001 86380 86390 1
502791 99502791 1001 86380 86390 1
502706 99502706 1001 86380 86390 1
503393 99503393 1001 86380 86390 1
503357 99503357 1001 86380 86390 1
503371 99503371 1001 86380 86390 1
504016 99504016 1001 86380 86390 1
503926 99503926 1001 86380 86390 1
503999 99503999 1001 86380 86390 1
503936 99503936 1001 86380 86390 1
503834 99503834 1001 86380 86390 1
503809 99503809 1001 86380 86390 1
503771 99503771 1001 86380 86390 1
503889 99503889 1001 86380 86390 1
503739 99503739 1001 86380 86390 1
503885 99503885 1001 86380 86390 1
503522 99503522 1001 86380 86390 1
503666 99503666 1001 86380 86390 1
503697 99503697 1001 86380 86390 1
504219 99504219 1001 86380 86390 1
504120 99504120 1001 86380 86390 1
504277 99504277 1001 86380 86390 1
504303 99504303 1001 86380 86390 1
504161 99504161 1001 86380 86390 1
504854 99504854 1001 86380 86390 1
504752 99504752 1001 86380 86390 1
504857 99504857 1001 86380 86390 1
504885 99504885 1001 86380 86390 1
504744 99504744 1001 86380 86390 1
504888 99504888 1001 86380 86390 1
504890 99504890 1001 86380 86390 1
504903 99504903 1001 86380 86390 1
504622 99504622 1001 86380 86390 1
504551 99504551 1001 86380 86390 1
504707 99504707 1001 86380 86390 1
504520 99504520 1001 86380 86390 1
504332 99504332 1001 86380 86390 1
505020 99505020 1001 86380 86390 1
505065 99505065 1001 86380 86390 1
504976 99504976 1001 86380 86390 1
505590 99505590 1001 86380 86390 1
505652 99505652 1001 86380 86390 1
505730 99505730 1001 86380 86390 1
505305 99505305 1001 86380 86390 1
505267 99505267 1001 86380 86390 1
505171 99505171 1001 86380 86390 1
505913 99505913 1001 86380 86390 1
505863 99505863 1001 86380 86390 1
505839 99505839 1001 86380 86390 1
505893 99505893 1001 86380 86390 1
505776 99505776 1001 86380 86390 1
505843 99505843 1001 86380 86390 1
505959 99505959 1001 86380 86390 1
506519 99506519 1001 86380 86390 1
506451 99506451 1001 86380 86390 1
506300 99506300 1001 86380 86390 1
506358 99506358 1001 86380 86390 1
506257 99506257 1001 86380 86390 1
506122 99506122 1001 86380 86390 1
506635 99506635 1001 86380 86390 1
506752 99506752 1001 86380 86390 1
506610 99506610 1001 86380 86390 1
506679 99506679 1001 86380 86390 1
506692 99506692 1001 86380 86390 1
506605 99506605 1001 86380 86390 1
507376 99507376 1001 86380 86390 1
507225 99507225 1001 86380 86390 1
507044 99507044 1001 86380 86390 1
507070 99507070 1001 86380 86390 1
506958 99506958 1001 86380 86390 1
506843 99506843 1001 86380 86390 1
506804 99506804 1001 86380 86390 1
507536 99507536 1001 86380 86390 1
507583 99507583 1001 86380 86390 1
508149 99508149 1001 86380 86390 1
508193 99508193 1001 86380 86390 1
508129 99508129 1001 86380 86390 1
508208 99508208 1001 86380 86390 1
507928 99507928 1001 86380 86390 1
507892 99507892 1001 86380 86390 1
508021 99508021 1001 86380 86390 1
507894 99507894 1001 86380 86390 1
507872 99507872 1001 86380 86390 1
508310 99508310 1001 86380 86390 1
508401 99508401 1001 86380 86390 1
508282 99508282 1001 86380 86390 1
509056 99509056 1001 86380 86390 1
[truncated: 4,083,814 more chars]
