# Supplementary material for: Fast and near-optimal monitoring for healthcare acquired infection outbreaks
Source: PLoS Comput Biol. 2019 Sep 16;15(9):e1007284. doi: 10.1371/journal.pcbi.1007284 (PMC6762212; doi:10.1371/journal.pcbi.1007284)
Supplement: S1 Data — (ZIP) [file pcbi.1007284.s006.zip › MobilityLogs1/HAISE_Carilion_all_visits_day_73.txt]

#Person location Sublocation StartTime EndTime Type
413758 220 1001 42600 42957 1
427677 211 1001 17160 17937 1
500458 640 1001 43296 43595 1
500458 640 1002 43606 47272 1
505899 989 1002 29773 40313 1
400002 99400002 1001 86380 86390 1
400265 99400265 1001 86380 86390 1
400358 99400358 1001 86380 86390 1
400555 99400555 1001 86380 86390 1
400766 99400766 1001 86380 86390 1
400808 99400808 1001 86380 86390 1
400909 99400909 1001 86380 86390 1
400966 99400966 1001 86380 86390 1
401215 99401215 1001 86380 86390 1
401224 99401224 1001 86380 86390 1
401326 99401326 1001 86380 86390 1
401328 99401328 1001 86380 86390 1
401318 99401318 1001 86380 86390 1
401532 99401532 1001 86380 86390 1
401487 99401487 1001 86380 86390 1
401496 99401496 1001 86380 86390 1
401968 99401968 1001 86380 86390 1
402007 99402007 1001 86380 86390 1
402072 99402072 1001 86380 86390 1
402126 99402126 1001 86380 86390 1
402347 99402347 1001 86380 86390 1
402331 99402331 1001 86380 86390 1
402579 99402579 1001 86380 86390 1
402545 99402545 1001 86380 86390 1
402830 99402830 1001 86380 86390 1
403823 99403823 1001 86380 86390 1
403918 99403918 1001 86380 86390 1
403869 99403869 1001 86380 86390 1
403883 99403883 1001 86380 86390 1
403968 99403968 1001 86380 86390 1
404106 99404106 1001 86380 86390 1
404069 99404069 1001 86380 86390 1
404211 99404211 1001 86380 86390 1
404338 99404338 1001 86380 86390 1
404583 99404583 1001 86380 86390 1
404552 99404552 1001 86380 86390 1
404679 99404679 1001 86380 86390 1
404606 99404606 1001 86380 86390 1
404664 99404664 1001 86380 86390 1
404901 99404901 1001 86380 86390 1
404847 99404847 1001 86380 86390 1
404848 99404848 1001 86380 86390 1
404877 99404877 1001 86380 86390 1
404926 99404926 1001 86380 86390 1
405117 99405117 1001 86380 86390 1
405430 99405430 1001 86380 86390 1
405581 99405581 1001 86380 86390 1
405609 99405609 1001 86380 86390 1
406037 99406037 1001 86380 86390 1
405988 99405988 1001 86380 86390 1
406302 99406302 1001 86380 86390 1
406575 99406575 1001 86380 86390 1
406513 99406513 1001 86380 86390 1
406625 99406625 1001 86380 86390 1
406738 99406738 1001 86380 86390 1
407175 99407175 1001 86380 86390 1
407179 99407179 1001 86380 86390 1
407146 99407146 1001 86380 86390 1
407605 99407605 1001 86380 86390 1
407739 99407739 1001 86380 86390 1
407698 99407698 1001 86380 86390 1
407805 99407805 1001 86380 86390 1
407783 99407783 1001 86380 86390 1
407937 99407937 1001 86380 86390 1
408167 99408167 1001 86380 86390 1
408260 99408260 1001 86380 86390 1
408223 99408223 1001 86380 86390 1
408387 99408387 1001 86380 86390 1
408315 99408315 1001 86380 86390 1
408605 99408605 1001 86380 86390 1
408755 99408755 1001 86380 86390 1
408692 99408692 1001 86380 86390 1
408865 99408865 1001 86380 86390 1
408964 99408964 1001 86380 86390 1
408918 99408918 1001 86380 86390 1
409025 99409025 1001 86380 86390 1
409052 99409052 1001 86380 86390 1
409361 99409361 1001 86380 86390 1
409534 99409534 1001 86380 86390 1
409857 99409857 1001 86380 86390 1
409810 99409810 1001 86380 86390 1
409954 99409954 1001 86380 86390 1
410196 99410196 1001 86380 86390 1
410330 99410330 1001 86380 86390 1
410665 99410665 1001 86380 86390 1
411313 99411313 1001 86380 86390 1
411354 99411354 1001 86380 86390 1
411360 99411360 1001 86380 86390 1
411344 99411344 1001 86380 86390 1
411715 99411715 1001 86380 86390 1
411740 99411740 1001 86380 86390 1
411655 99411655 1001 86380 86390 1
411884 99411884 1001 86380 86390 1
412301 99412301 1001 86380 86390 1
413311 99413311 1001 86380 86390 1
413374 99413374 1001 86380 86390 1
413382 99413382 1001 86380 86390 1
413653 99413653 1001 86380 86390 1
413434 99413434 1001 86380 86390 1
413655 99413655 1001 86380 86390 1
413386 99413386 1001 86380 86390 1
413557 99413557 1001 86380 86390 1
413561 99413561 1001 86380 86390 1
412934 99412934 1001 86380 86390 1
413130 99413130 1001 86380 86390 1
413236 99413236 1001 86380 86390 1
412748 99412748 1001 86380 86390 1
412615 99412615 1001 86380 86390 1
412484 99412484 1001 86380 86390 1
412513 99412513 1001 86380 86390 1
414011 99414011 1001 86380 86390 1
413902 99413902 1001 86380 86390 1
413706 99413706 1001 86380 86390 1
414928 99414928 1001 86380 86390 1
414951 99414951 1001 86380 86390 1
414807 99414807 1001 86380 86390 1
414670 99414670 1001 86380 86390 1
414561 99414561 1001 86380 86390 1
414410 99414410 1001 86380 86390 1
414465 99414465 1001 86380 86390 1
414488 99414488 1001 86380 86390 1
415385 99415385 1001 86380 86390 1
415675 99415675 1001 86380 86390 1
415623 99415623 1001 86380 86390 1
416546 99416546 1001 86380 86390 1
416051 99416051 1001 86380 86390 1
416114 99416114 1001 86380 86390 1
415889 99415889 1001 86380 86390 1
415769 99415769 1001 86380 86390 1
415943 99415943 1001 86380 86390 1
417280 99417280 1001 86380 86390 1
416582 99416582 1001 86380 86390 1
417575 99417575 1001 86380 86390 1
417418 99417418 1001 86380 86390 1
418501 99418501 1001 86380 86390 1
418539 99418539 1001 86380 86390 1
418522 99418522 1001 86380 86390 1
418369 99418369 1001 86380 86390 1
418219 99418219 1001 86380 86390 1
418135 99418135 1001 86380 86390 1
418211 99418211 1001 86380 86390 1
418187 99418187 1001 86380 86390 1
418191 99418191 1001 86380 86390 1
417767 99417767 1001 86380 86390 1
417848 99417848 1001 86380 86390 1
417723 99417723 1001 86380 86390 1
417912 99417912 1001 86380 86390 1
419129 99419129 1001 86380 86390 1
418919 99418919 1001 86380 86390 1
418994 99418994 1001 86380 86390 1
420382 99420382 1001 86380 86390 1
420068 99420068 1001 86380 86390 1
420205 99420205 1001 86380 86390 1
420070 99420070 1001 86380 86390 1
419959 99419959 1001 86380 86390 1
419815 99419815 1001 86380 86390 1
419449 99419449 1001 86380 86390 1
419375 99419375 1001 86380 86390 1
419488 99419488 1001 86380 86390 1
420817 99420817 1001 86380 86390 1
420569 99420569 1001 86380 86390 1
420452 99420452 1001 86380 86390 1
420629 99420629 1001 86380 86390 1
420783 99420783 1001 86380 86390 1
420506 99420506 1001 86380 86390 1
420481 99420481 1001 86380 86390 1
420558 99420558 1001 86380 86390 1
421824 99421824 1001 86380 86390 1
421369 99421369 1001 86380 86390 1
421473 99421473 1001 86380 86390 1
421104 99421104 1001 86380 86390 1
421191 99421191 1001 86380 86390 1
420845 99420845 1001 86380 86390 1
420953 99420953 1001 86380 86390 1
422433 99422433 1001 86380 86390 1
422386 99422386 1001 86380 86390 1
422258 99422258 1001 86380 86390 1
423433 99423433 1001 86380 86390 1
423431 99423431 1001 86380 86390 1
422960 99422960 1001 86380 86390 1
423302 99423302 1001 86380 86390 1
422696 99422696 1001 86380 86390 1
422706 99422706 1001 86380 86390 1
422864 99422864 1001 86380 86390 1
424020 99424020 1001 86380 86390 1
423752 99423752 1001 86380 86390 1
423857 99423857 1001 86380 86390 1
423983 99423983 1001 86380 86390 1
425334 99425334 1001 86380 86390 1
424942 99424942 1001 86380 86390 1
424189 99424189 1001 86380 86390 1
424157 99424157 1001 86380 86390 1
424403 99424403 1001 86380 86390 1
424203 99424203 1001 86380 86390 1
424523 99424523 1001 86380 86390 1
425796 99425796 1001 86380 86390 1
425532 99425532 1001 86380 86390 1
425697 99425697 1001 86380 86390 1
426948 99426948 1001 86380 86390 1
426923 99426923 1001 86380 86390 1
426776 99426776 1001 86380 86390 1
426553 99426553 1001 86380 86390 1
426498 99426498 1001 86380 86390 1
425915 99425915 1001 86380 86390 1
426257 99426257 1001 86380 86390 1
426144 99426144 1001 86380 86390 1
426111 99426111 1001 86380 86390 1
427509 99427509 1001 86380 86390 1
427513 99427513 1001 86380 86390 1
427355 99427355 1001 86380 86390 1
427303 99427303 1001 86380 86390 1
427425 99427425 1001 86380 86390 1
428732 99428732 1001 86380 86390 1
428697 99428697 1001 86380 86390 1
428295 99428295 1001 86380 86390 1
428079 99428079 1001 86380 86390 1
428271 99428271 1001 86380 86390 1
427704 99427704 1001 86380 86390 1
427546 99427546 1001 86380 86390 1
427911 99427911 1001 86380 86390 1
427569 99427569 1001 86380 86390 1
427842 99427842 1001 86380 86390 1
429079 99429079 1001 86380 86390 1
429159 99429159 1001 86380 86390 1
429160 99429160 1001 86380 86390 1
430273 99430273 1001 86380 86390 1
430170 99430170 1001 86380 86390 1
430107 99430107 1001 86380 86390 1
429813 99429813 1001 86380 86390 1
429723 99429723 1001 86380 86390 1
429258 99429258 1001 86380 86390 1
430546 99430546 1001 86380 86390 1
430552 99430552 1001 86380 86390 1
430459 99430459 1001 86380 86390 1
430438 99430438 1001 86380 86390 1
431811 99431811 1001 86380 86390 1
431645 99431645 1001 86380 86390 1
431560 99431560 1001 86380 86390 1
431288 99431288 1001 86380 86390 1
430896 99430896 1001 86380 86390 1
432267 99432267 1001 86380 86390 1
432324 99432324 1001 86380 86390 1
432361 99432361 1001 86380 86390 1
432476 99432476 1001 86380 86390 1
432234 99432234 1001 86380 86390 1
432370 99432370 1001 86380 86390 1
432197 99432197 1001 86380 86390 1
433462 99433462 1001 86380 86390 1
433623 99433623 1001 86380 86390 1
432699 99432699 1001 86380 86390 1
432798 99432798 1001 86380 86390 1
432804 99432804 1001 86380 86390 1
434115 99434115 1001 86380 86390 1
433914 99433914 1001 86380 86390 1
433871 99433871 1001 86380 86390 1
435339 99435339 1001 86380 86390 1
435136 99435136 1001 86380 86390 1
435239 99435239 1001 86380 86390 1
434702 99434702 1001 86380 86390 1
434467 99434467 1001 86380 86390 1
434370 99434370 1001 86380 86390 1
434330 99434330 1001 86380 86390 1
434528 99434528 1001 86380 86390 1
434580 99434580 1001 86380 86390 1
435763 99435763 1001 86380 86390 1
435599 99435599 1001 86380 86390 1
437008 99437008 1001 86380 86390 1
436490 99436490 1001 86380 86390 1
436548 99436548 1001 86380 86390 1
436614 99436614 1001 86380 86390 1
436276 99436276 1001 86380 86390 1
435965 99435965 1001 86380 86390 1
436029 99436029 1001 86380 86390 1
300005 99300005 1001 86380 86390 1
300007 99300007 1001 86380 86390 1
437308 99437308 1001 86380 86390 1
300659 99300659 1001 86380 86390 1
300649 99300649 1001 86380 86390 1
300472 99300472 1001 86380 86390 1
300422 99300422 1001 86380 86390 1
300410 99300410 1001 86380 86390 1
300451 99300451 1001 86380 86390 1
300166 99300166 1001 86380 86390 1
300117 99300117 1001 86380 86390 1
300275 99300275 1001 86380 86390 1
300792 99300792 1001 86380 86390 1
300769 99300769 1001 86380 86390 1
300927 99300927 1001 86380 86390 1
300891 99300891 1001 86380 86390 1
301481 99301481 1001 86380 86390 1
301471 99301471 1001 86380 86390 1
301034 99301034 1001 86380 86390 1
301099 99301099 1001 86380 86390 1
300983 99300983 1001 86380 86390 1
301142 99301142 1001 86380 86390 1
301749 99301749 1001 86380 86390 1
301750 99301750 1001 86380 86390 1
301556 99301556 1001 86380 86390 1
301650 99301650 1001 86380 86390 1
301563 99301563 1001 86380 86390 1
302330 99302330 1001 86380 86390 1
302352 99302352 1001 86380 86390 1
302338 99302338 1001 86380 86390 1
302199 99302199 1001 86380 86390 1
302021 99302021 1001 86380 86390 1
302066 99302066 1001 86380 86390 1
302041 99302041 1001 86380 86390 1
302029 99302029 1001 86380 86390 1
302094 99302094 1001 86380 86390 1
302443 99302443 1001 86380 86390 1
302457 99302457 1001 86380 86390 1
302419 99302419 1001 86380 86390 1
303117 99303117 1001 86380 86390 1
303189 99303189 1001 86380 86390 1
302803 99302803 1001 86380 86390 1
302895 99302895 1001 86380 86390 1
302922 99302922 1001 86380 86390 1
302702 99302702 1001 86380 86390 1
302674 99302674 1001 86380 86390 1
303294 99303294 1001 86380 86390 1
303270 99303270 1001 86380 86390 1
303335 99303335 1001 86380 86390 1
303403 99303403 1001 86380 86390 1
303404 99303404 1001 86380 86390 1
303355 99303355 1001 86380 86390 1
303317 99303317 1001 86380 86390 1
303343 99303343 1001 86380 86390 1
303409 99303409 1001 86380 86390 1
303371 99303371 1001 86380 86390 1
303836 99303836 1001 86380 86390 1
303954 99303954 1001 86380 86390 1
303776 99303776 1001 86380 86390 1
303800 99303800 1001 86380 86390 1
303490 99303490 1001 86380 86390 1
303569 99303569 1001 86380 86390 1
304159 99304159 1001 86380 86390 1
304083 99304083 1001 86380 86390 1
304132 99304132 1001 86380 86390 1
304706 99304706 1001 86380 86390 1
304697 99304697 1001 86380 86390 1
304814 99304814 1001 86380 86390 1
304686 99304686 1001 86380 86390 1
304742 99304742 1001 86380 86390 1
304461 99304461 1001 86380 86390 1
304593 99304593 1001 86380 86390 1
304505 99304505 1001 86380 86390 1
304534 99304534 1001 86380 86390 1
304315 99304315 1001 86380 86390 1
304380 99304380 1001 86380 86390 1
304263 99304263 1001 86380 86390 1
305041 99305041 1001 86380 86390 1
304860 99304860 1001 86380 86390 1
305034 99305034 1001 86380 86390 1
305682 99305682 1001 86380 86390 1
305585 99305585 1001 86380 86390 1
305586 99305586 1001 86380 86390 1
305496 99305496 1001 86380 86390 1
305615 99305615 1001 86380 86390 1
305552 99305552 1001 86380 86390 1
305380 99305380 1001 86380 86390 1
305267 99305267 1001 86380 86390 1
500145 99500145 1001 86380 86390 1
500762 99500762 1001 86380 86390 1
500780 99500780 1001 86380 86390 1
500790 99500790 1001 86380 86390 1
500755 99500755 1001 86380 86390 1
500799 99500799 1001 86380 86390 1
500543 99500543 1001 86380 86390 1
500570 99500570 1001 86380 86390 1
500455 99500455 1001 86380 86390 1
500539 99500539 1001 86380 86390 1
500412 99500412 1001 86380 86390 1
500220 99500220 1001 86380 86390 1
500233 99500233 1001 86380 86390 1
500227 99500227 1001 86380 86390 1
500382 99500382 1001 86380 86390 1
500816 99500816 1001 86380 86390 1
500964 99500964 1001 86380 86390 1
501321 99501321 1001 86380 86390 1
501230 99501230 1001 86380 86390 1
501037 99501037 1001 86380 86390 1
501185 99501185 1001 86380 86390 1
501704 99501704 1001 86380 86390 1
501640 99501640 1001 86380 86390 1
501813 99501813 1001 86380 86390 1
501801 99501801 1001 86380 86390 1
501725 99501725 1001 86380 86390 1
502337 99502337 1001 86380 86390 1
502338 99502338 1001 86380 86390 1
502403 99502403 1001 86380 86390 1
502433 99502433 1001 86380 86390 1
502315 99502315 1001 86380 86390 1
502355 99502355 1001 86380 86390 1
502445 99502445 1001 86380 86390 1
502084 99502084 1001 86380 86390 1
502112 99502112 1001 86380 86390 1
502167 99502167 1001 86380 86390 1
501965 99501965 1001 86380 86390 1
502017 99502017 1001 86380 86390 1
501979 99501979 1001 86380 86390 1
501890 99501890 1001 86380 86390 1
502022 99502022 1001 86380 86390 1
502050 99502050 1001 86380 86390 1
501947 99501947 1001 86380 86390 1
502606 99502606 1001 86380 86390 1
501845 99501845 1001 86380 86390 1
502470 99502470 1001 86380 86390 1
502499 99502499 1001 86380 86390 1
502539 99502539 1001 86380 86390 1
503244 99503244 1001 86380 86390 1
503181 99503181 1001 86380 86390 1
503174 99503174 1001 86380 86390 1
502893 99502893 1001 86380 86390 1
503016 99503016 1001 86380 86390 1
502856 99502856 1001 86380 86390 1
502728 99502728 1001 86380 86390 1
502741 99502741 1001 86380 86390 1
502821 99502821 1001 86380 86390 1
503318 99503318 1001 86380 86390 1
503307 99503307 1001 86380 86390 1
503376 99503376 1001 86380 86390 1
503417 99503417 1001 86380 86390 1
504116 99504116 1001 86380 86390 1
503984 99503984 1001 86380 86390 1
503922 99503922 1001 86380 86390 1
503760 99503760 1001 86380 86390 1
503762 99503762 1001 86380 86390 1
503654 99503654 1001 86380 86390 1
503547 99503547 1001 86380 86390 1
504273 99504273 1001 86380 86390 1
504276 99504276 1001 86380 86390 1
504920 99504920 1001 86380 86390 1
504877 99504877 1001 86380 86390 1
504596 99504596 1001 86380 86390 1
504624 99504624 1001 86380 86390 1
504652 99504652 1001 86380 86390 1
504496 99504496 1001 86380 86390 1
504371 99504371 1001 86380 86390 1
504449 99504449 1001 86380 86390 1
505110 99505110 1001 86380 86390 1
504323 99504323 1001 86380 86390 1
505016 99505016 1001 86380 86390 1
505029 99505029 1001 86380 86390 1
504964 99504964 1001 86380 86390 1
505004 99505004 1001 86380 86390 1
505711 99505711 1001 86380 86390 1
505635 99505635 1001 86380 86390 1
505584 99505584 1001 86380 86390 1
505396 99505396 1001 86380 86390 1
505452 99505452 1001 86380 86390 1
505150 99505150 1001 86380 86390 1
505217 99505217 1001 86380 86390 1
505338 99505338 1001 86380 86390 1
505222 99505222 1001 86380 86390 1
505187 99505187 1001 86380 86390 1
505822 99505822 1001 86380 86390 1
505917 99505917 1001 86380 86390 1
506494 99506494 1001 86380 86390 1
506567 99506567 1001 86380 86390 1
506419 99506419 1001 86380 86390 1
506486 99506486 1001 86380 86390 1
506425 99506425 1001 86380 86390 1
506256 99506256 1001 86380 86390 1
506016 99506016 1001 86380 86390 1
506148 99506148 1001 86380 86390 1
506100 99506100 1001 86380 86390 1
506623 99506623 1001 86380 86390 1
506689 99506689 1001 86380 86390 1
507303 99507303 1001 86380 86390 1
507127 99507127 1001 86380 86390 1
507169 99507169 1001 86380 86390 1
507041 99507041 1001 86380 86390 1
507080 99507080 1001 86380 86390 1
507016 99507016 1001 86380 86390 1
506828 99506828 1001 86380 86390 1
506836 99506836 1001 86380 86390 1
507474 99507474 1001 86380 86390 1
507545 99507545 1001 86380 86390 1
507597 99507597 1001 86380 86390 1
507470 99507470 1001 86380 86390 1
507599 99507599 1001 86380 86390 1
508121 99508121 1001 86380 86390 1
508097 99508097 1001 86380 86390 1
508142 99508142 1001 86380 86390 1
507955 99507955 1001 86380 86390 1
507654 99507654 1001 86380 86390 1
507796 99507796 1001 86380 86390 1
507727 99507727 1001 86380 86390 1
508951 99508951 1001 86380 86390 1
508964 99508964 1001 86380 86390 1
509005 99509005 1001 86380 86390 1
508715 99508715 1001 86380 86390 1
508664 99508664 1001 86380 86390 1
508763 99508763 1001 86380 86390 1
508457 99508457 1001 86380 86390 1
508484 99508484 1001 86380 86390 1
508498 99508498 1001 86380 86390 1
508604 99508604 1001 86380 86390 1
509189 99509189 1001 86380 86390 1
509077 99509077 1001 86380 86390 1
509862 99509862 1001 86380 86390 1
509852 99509852 1001 86380 86390 1
509770 99509770 1001 86380 86390 1
509529 99509529 1001 86380 86390 1
509530 99509530 1001 86380 86390 1
509653 99509653 1001 86380 86390 1
509428 99509428 1001 86380 86390 1
509481 99509481 1001 86380 86390 1
509952 99509952 1001 86380 86390 1
510031 99510031 1001 86380 86390 1
510103 99510103 1001 86380 86390 1
510586 99510586 1001 86380 86390 1
510622 99510622 1001 86380 86390 1
510344 99510344 1001 86380 86390 1
510215 99510215 1001 86380 86390 1
510208 99510208 1001 86380 86390 1
510853 99510853 1001 86380 86390 1
510931 99510931 1001 86380 86390 1
510751 99510751 1001 86380 86390 1
510921 99510921 1001 86380 86390 1
511537 99511537 1001 86380 86390 1
511146 99511146 1001 86380 86390 1
511075 99511075 1001 86380 86390 1
511026 99511026 1001 86380 86390 1
511041 99511041 1001 86380 86390 1
511106 99511106 1001 86380 86390 1
511094 99511094 1001 86380 86390 1
511069 99511069 1001 86380 86390 1
511058 99511058 1001 86380 86390 1
511020 99511020 1001 86380 86390 1
511594 99511594 1001 86380 86390 1
511740 99511740 1001 86380 86390 1
511678 99511678 1001 86380 86390 1
512346 99512346 1001 86380 86390 1
512350 99512350 1001 86380 86390 1
512282 99512282 1001 86380 86390 1
512361 99512361 1001 86380 86390 1
512336 99512336 1001 86380 86390 1
511888 99511888 1001 86380 86390 1
511863 99511863 1001 86380 86390 1
511941 99511941 1001 86380 86390 1
511761 99511761 1001 86380 86390 1
511815 99511815 1001 86380 86390 1
511795 99511795 1001 86380 86390 1
511911 99511911 1001 86380 86390 1
512572 99512572 1001 86380 86390 1
512471 99512471 1001 86380 86390 1
513172 99513172 1001 86380 86390 1
513082 99513082 1001 86380 86390 1
512886 99512886 1001 86380 86390 1
512863 99512863 1001 86380 86390 1
512881 99512881 1001 86380 86390 1
512687 99512687 1001 86380 86390 1
512767 99512767 1001 86380 86390 1
512642 99512642 1001 86380 86390 1
512603 99512603 1001 86380 86390 1
512643 99512643 1001 86380 86390 1
512644 99512644 1001 86380 86390 1
512620 99512620 1001 86380 86390 1
513364 99513364 1001 86380 86390 1
513301 99513301 1001 86380 86390 1
513276 99513276 1001 86380 86390 1
513748 99513748 1001 86380 86390 1
513803 99513803 1001 86380 86390 1
513768 99513768 1001 86380 86390 1
513692 99513692 1001 86380 86390 1
513557 99513557 1001 86380 86390 1
513586 99513586 1001 86380 86390 1
514046 99514046 1001 86380 86390 1
514073 99514073 1001 86380 86390 1
514129 99514129 1001 86380 86390 1
514208 99514208 1001 86380 86390 1
514715 99514715 1001 86380 86390 1
514827 99514827 1001 86380 86390 1
514660 99514660 1001 86380 86390 1
514537 99514537 1001 86380 86390 1
514581 99514581 1001 86380 86390 1
514531 99514531 1001 86380 86390 1
514328 99514328 1001 86380 86390 1
514304 99514304 1001 86380 86390 1
514356 99514356 1001 86380 86390 1
514386 99514386 1001 86380 86390 1
514402 99514402 1001 86380 86390 1
515051 99515051 1001 86380 86390 1
514905 99514905 1001 86380 86390 1
514879 99514879 1001 86380 86390 1
515609 99515609 1001 86380 86390 1
515506 99515506 1001 86380 86390 1
515571 99515571 1001 86380 86390 1
515623 99515623 1001 86380 86390 1
515374 99515374 1001 86380 86390 1
515379 99515379 1001 86380 86390 1
515288 99515288 1001 86380 86390 1
515448 99515448 1001 86380 86390 1
515437 99515437 1001 86380 86390 1
515088 99515088 1001 86380 86390 1
515121 99515121 1001 86380 86390 1
515228 99515228 1001 86380 86390 1
515863 99515863 1001 86380 86390 1
515852 99515852 1001 86380 86390 1
515819 99515819 1001 86380 86390 1
515807 99515807 1001 86380 86390 1
516474 99516474 1001 86380 86390 1
516429 99516429 1001 86380 86390 1
516366 99516366 1001 86380 86390 1
516206 99516206 1001 86380 86390 1
516210 99516210 1001 86380 86390 1
516275 99516275 1001 86380 86390 1
515992 99515992 1001 86380 86390 1
516048 99516048 1001 86380 86390 1
515921 99515921 1001 86380 86390 1
516028 99516028 1001 86380 86390 1
516625 99516625 1001 86380 86390 1
516523 99516523 1001 86380 86390 1
516705 99516705 1001 86380 86390 1
516591 99516591 1001 86380 86390 1
517312 99517312 1001 86380 86390 1
517239 99517239 1001 86380 86390 1
517228 99517228 1001 86380 86390 1
517054 99517054 1001 86380 86390 1
516992 99516992 1001 86380 86390 1
516928 99516928 1001 86380 86390 1
517059 99517059 1001 86380 86390 1
517111 99517111 1001 86380 86390 1
516930 99516930 1001 86380 86390 1
517011 99517011 1001 86380 86390 1
517012 99517012 1001 86380 86390 1
516740 99516740 1001 86380 86390 1
516793 99516793 1001 86380 86390 1
516783 99516783 1001 86380 86390 1
516902 99516902 1001 86380 86390 1
516773 99516773 1001 86380 86390 1
516762 99516762 1001 86380 86390 1
516724 99516724 1001 86380 86390 1
518012 99518012 1001 86380 86390 1
517992 99517992 1001 86380 86390 1
517723 99517723 1001 86380 86390 1
517664 99517664 1001 86380 86390 1
518225 99518225 1001 86380 86390 1
518176 99518176 1001 86380 86390 1
518217 99518217 1001 86380 86390 1
518219 99518219 1001 86380 86390 1
518285 99518285 1001 86380 86390 1
518821 99518821 1001 86380 86390 1
518616 99518616 1001 86380 86390 1
518618 99518618 1001 86380 86390 1
518658 99518658 1001 86380 86390 1
518684 99518684 1001 86380 86390 1
518728 99518728 1001 86380 86390 1
518625 99518625 1001 86380 86390 1
518446 99518446 1001 86380 86390 1
518511 99518511 1001 86380 86390 1
518410 99518410 1001 86380 86390 1
518492 99518492 1001 86380 86390 1
518481 99518481 1001 86380 86390 1
519133 99519133 1001 86380 86390 1
519164 99519164 1001 86380 86390 1
519726 99519726 1001 86380 86390 1
519714 99519714 1001 86380 86390 1
519770 99519770 1001 86380 86390 1
519618 99519618 1001 86380 86390 1
519656 99519656 1001 86380 86390 1
519807 99519807 1001 86380 86390 1
519546 99519546 1001 86380 86390 1
519599 99519599 1001 86380 86390 1
519474 99519474 1001 86380 86390 1
519552 99519552 1001 86380 86390 1
519578 99519578 1001 86380 86390 1
519514 99519514 1001 86380 86390 1
519222 99519222 1001 86380 86390 1
519295 99519295 1001 86380 86390 1
519967 99519967 1001 86380 86390 1
519828 99519828 1001 86380 86390 1
519842 99519842 1001 86380 86390 1
519920 99519920 1001 86380 86390 1
519972 99519972 1001 86380 86390 1
520485 99520485 1001 86380 86390 1
520473 99520473 1001 86380 86390 1
520488 99520488 1001 86380 86390 1
520506 99520506 1001 86380 86390 1
520468 99520468 1001 86380 86390 1
520559 99520559 1001 86380 86390 1
520573 99520573 1001 86380 86390 1
520281 99520281 1001 86380 86390 1
520259 99520259 1001 86380 86390 1
520312 99520312 1001 86380 86390 1
520378 99520378 1001 86380 86390 1
520379 99520379 1001 86380 86390 1
520341 99520341 1001 86380 86390 1
520114 99520114 1001 86380 86390 1
520115 99520115 1001 86380 86390 1
520182 99520182 1001 86380 86390 1
520081 99520081 1001 86380 86390 1
520742 99520742 1001 86380 86390 1
520731 99520731 1001 86380 86390 1
520662 99520662 1001 86380 86390 1
521405 99521405 1001 86380 86390 1
521418 99521418 1001 86380 86390 1
521355 99521355 1001 86380 86390 1
521421 99521421 1001 86380 86390 1
521359 99521359 1001 86380 86390 1
521413 99521413 1001 86380 86390 1
521221 99521221 1001 86380 86390 1
521215 99521215 1001 86380 86390 1
521233 99521233 1001 86380 86390 1
521130 99521130 1001 86380 86390 1
520884 99520884 1001 86380 86390 1
520937 99520937 1001 86380 86390 1
520950 99520950 1001 86380 86390 1
521028 99521028 1001 86380 86390 1
520986 99520986 1001 86380 86390 1
521659 99521659 1001 86380 86390 1
521518 99521518 1001 86380 86390 1
522190 99522190 1001 86380 86390 1
522178 99522178 1001 86380 86390 1
522277 99522277 1001 86380 86390 1
522238 99522238 1001 86380 86390 1
522200 99522200 1001 86380 86390 1
521881 99521881 1001 86380 86390 1
521973 99521973 1001 86380 86390 1
521924 99521924 1001 86380 86390 1
521942 99521942 1001 86380 86390 1
521867 99521867 1001 86380 86390 1
521770 99521770 1001 86380 86390 1
521706 99521706 1001 86380 86390 1
521785 99521785 1001 86380 86390 1
521798 99521798 1001 86380 86390 1
521695 99521695 1001 86380 86390 1
522493 99522493 1001 86380 86390 1
522391 99522391 1001 86380 86390 1
522952 99522952 1001 86380 86390 1
522955 99522955 1001 86380 86390 1
523108 99523108 1001 86380 86390 1
522923 99522923 1001 86380 86390 1
522709 99522709 1001 86380 86390 1
522828 99522828 1001 86380 86390 1
522911 99522911 1001 86380 86390 1
522693 99522693 1001 86380 86390 1
522528 99522528 1001 86380 86390 1
523279 99523279 1001 86380 86390 1
523295 99523295 1001 86380 86390 1
523943 99523943 1001 86380 86390 1
523883 99523883 1001 86380 86390 1
523925 99523925 1001 86380 86390 1
523815 99523815 1001 86380 86390 1
523650 99523650 1001 86380 86390 1
523549 99523549 1001 86380 86390 1
523692 99523692 1001 86380 86390 1
523436 99523436 1001 86380 86390 1
523398 99523398 1001 86380 86390 1
523489 99523489 1001 86380 86390 1
523954 99523954 1001 86380 86390 1
524138 99524138 1001 86380 86390 1
523996 99523996 1001 86380 86390 1
524604 99524604 1001 86380 86390 1
524618 99524618 1001 86380 86390 1
524689 99524689 1001 86380 86390 1
524763 99524763 1001 86380 86390 1
524463 99524463 1001 86380 86390 1
524464 99524464 1001 86380 86390 1
524478 99524478 1001 86380 86390 1
524556 99524556 1001 86380 86390 1
524441 99524441 1001 86380 86390 1
524430 99524430 1001 86380 86390 1
524456 99524456 1001 86380 86390 1
524561 99524561 1001 86380 86390 1
524267 99524267 1001 86380 86390 1
524322 99524322 1001 86380 86390 1
524348 99524348 1001 86380 86390 1
524353 99524353 1001 86380 86390 1
524316 99524316 1001 86380 86390 1
524854 99524854 1001 86380 86390 1
525434 99525434 1001 86380 86390 1
525578 99525578 1001 86380 86390 1
525467 99525467 1001 86380 86390 1
525545 99525545 1001 86380 86390 1
525380 99525380 1001 86380 86390 1
525344 99525344 1001 86380 86390 1
525171 99525171 1001 86380 86390 1
525147 99525147 1001 86380 86390 1
525175 99525175 1001 86380 86390 1
525151 99525151 1001 86380 86390 1
525762 99525762 1001 86380 86390 1
525648 99525648 1001 86380 86390 1
525641 99525641 1001 86380 86390 1
525785 99525785 1001 86380 86390 1
526234 99526234 1001 86380 86390 1
526398 99526398 1001 86380 86390 1
526327 99526327 1001 86380 86390 1
526023 99526023 1001 86380 86390 1
526027 99526027 1001 86380 86390 1
526112 99526112 1001 86380 86390 1
526061 99526061 1001 86380 86390 1
526009 99526009 1001 86380 86390 1
525841 99525841 1001 86380 86390 1
525895 99525895 1001 86380 86390 1
525924 99525924 1001 86380 86390 1
525904 99525904 1001 86380 86390 1
526476 99526476 1001 86380 86390 1
526502 99526502 1001 86380 86390 1
526626 99526626 1001 86380 86390 1
527094 99527094 1001 86380 86390 1
527172 99527172 1001 86380 86390 1
527223 99527223 1001 86380 86390 1
527225 99527225 1001 86380 86390 1
527233 99527233 1001 86380 86390 1
527090 99527090 1001 86380 86390 1
527144 99527144 1001 86380 86390 1
526970 99526970 1001 86380 86390 1
526746 99526746 1001 86380 86390 1
526656 99526656 1001 86380 86390 1
526735 99526735 1001 86380 86390 1
526779 99526779 1001 86380 86390 1
526690 99526690 1001 86380 86390 1
526652 99526652 1001 86380 86390 1
527336 99527336 1001 86380 86390 1
527425 99527425 1001 86380 86390 1
528011 99528011 1001 86380 86390 1
527934 99527934 1001 86380 86390 1
527886 99527886 1001 86380 86390 1
528057 99528057 1001 86380 86390 1
527942 99527942 1001 86380 86390 1
527802 99527802 1001 86380 86390 1
527739 99527739 1001 86380 86390 1
527566 99527566 1001 86380 86390 1
527518 99527518 1001 86380 86390 1
527466 99527466 1001 86380 86390 1
528206 99528206 1001 86380 86390 1
528157 99528157 1001 86380 86390 1
528730 99528730 1001 86380 86390 1
528756 99528756 1001 86380 86390 1
528517 99528517 1001 86380 86390 1
528675 99528675 1001 86380 86390 1
528534 99528534 1001 86380 86390 1
528512 99528512 1001 86380 86390 1
528374 99528374 1001 86380 86390 1
528414 99528414 1001 86380 86390 1
528318 99528318 1001 86380 86390 1
529014 99529014 1001 86380 86390 1
528938 99528938 1001 86380 86390 1
529699 99529699 1001 86380 86390 1
529659 99529659 1001 86380 86390 1
529481 99529481 1001 86380 86390 1
529270 99529270 1001 86380 86390 1
529919 99529919 1001 86380 86390 1
529872 99529872 1001 86380 86390 1
529796 99529796 1001 86380 86390 1
529864 99529864 1001 86380 86390 1
530412 99530412 1001 86380 86390 1
530516 99530516 1001 86380 86390 1
530299 99530299 1001 86380 86390 1
530288 99530288 1001 86380 86390 1
530304 99530304 1001 86380 86390 1
530012 99530012 1001 86380 86390 1
530118 99530118 1001 86380 86390 1
530069 99530069 1001 86380 86390 1
530099 99530099 1001 86380 86390 1
530112 99530112 1001 86380 86390 1
530628 99530628 1001 86380 86390 1
530621 99530621 1001 86380 86390 1
530687 99530687 1001 86380 86390 1
530663 99530663 1001 86380 86390 1
530741 99530741 1001 86380 86390 1
531135 99531135 1001 86380 86390 1
531101 99531101 1001 86380 86390 1
531053 99531053 1001 86380 86390 1
531030 99531030 1001 86380 86390 1
530823 99530823 1001 86380 86390 1
530805 99530805 1001 86380 86390 1
530768 99530768 1001 86380 86390 1
531510 99531510 1001 86380 86390 1
531437 99531437 1001 86380 86390 1
531583 99531583 1001 86380 86390 1
532039 99532039 1001 86380 86390 1
532177 99532177 1001 86380 86390 1
532085 99532085 1001 86380 86390 1
532035 99532035 1001 86380 86390 1
531910 99531910 1001 86380 86390 1
531885 99531885 1001 86380 86390 1
531843 99531843 1001 86380 86390 1
531727 99531727 1001 86380 86390 1
531689 99531689 1001 86380 86390 1
531613 99531613 1001 86380 86390 1
531718 99531718 1001 86380 86390 1
531774 99531774 1001 86380 86390 1
531711 99531711 1001 86380 86390 1
531751 99531751 1001 86380 86390 1
532410 99532410 1001 86380 86390 1
532244 99532244 1001 86380 86390 1
532248 99532248 1001 86380 86390 1
532291 99532291 1001 86380 86390 1
532915 99532915 1001 86380 86390 1
532980 99532980 1001 86380 86390 1
532767 99532767 1001 86380 86390 1
532758 99532758 1001 86380 86390 1
532747 99532747 1001 86380 86390 1
532825 99532825 1001 86380 86390 1
532491 99532491 1001 86380 86390 1
532433 99532433 1001 86380 86390 1
532461 99532461 1001 86380 86390 1
533094 99533094 1001 86380 86390 1
533692 99533692 1001 86380 86390 1
533720 99533720 1001 86380 86390 1
533774 99533774 1001 86380 86390 1
533672 99533672 1001 86380 86390 1
533751 99533751 1001 86380 86390 1
533753 99533753 1001 86380 86390 1
533535 99533535 1001 86380 86390 1
533640 99533640 1001 86380 86390 1
533524 99533524 1001 86380 86390 1
533477 99533477 1001 86380 86390 1
533559 99533559 1001 86380 86390 1
533262 99533262 1001 86380 86390 1
533263 99533263 1001 86380 86390 1
533394 99533394 1001 86380 86390 1
533343 99533343 1001 86380 86390 1
533382 99533382 1001 86380 86390 1
533999 99533999 1001 86380 86390 1
533950 99533950 1001 86380 86390 1
534022 99534022 1001 86380 86390 1
534582 99534582 1001 86380 86390 1
534651 99534651 1001 86380 86390 1
534653 99534653 1001 86380 86390 1
534332 99534332 1001 86380 86390 1
534283 99534283 1001 86380 86390 1
534244 99534244 1001 86380 86390 1
534168 99534168 1001 86380 86390 1
534261 99534261 1001 86380 86390 1
534070 99534070 1001 86380 86390 1
534125 99534125 1001 86380 86390 1
534204 99534204 1001 86380 86390 1
534788 99534788 1001 86380 86390 1
534727 99534727 1001 86380 86390 1
535436 99535436 1001 86380 86390 1
535462 99535462 1001 86380 86390 1
535346 99535346 1001 86380 86390 1
535248 99535248 1001 86380 86390 1
535045 99535045 1001 86380 86390 1
535086 99535086 1001 86380 86390 1
535688 99535688 1001 86380 86390 1
535626 99535626 1001 86380 86390 1
535589 99535589 1001 86380 86390 1
535551 99535551 1001 86380 86390 1
535684 99535684 1001 86380 86390 1
535529 99535529 1001 86380 86390 1
536213 99536213 1001 86380 86390 1
536319 99536319 1001 86380 86390 1
535926 99535926 1001 86380 86390 1
535979 99535979 1001 86380 86390 1
536109 99536109 1001 86380 86390 1
536129 99536129 1001 86380 86390 1
535745 99535745 1001 86380 86390 1
535867 99535867 1001 86380 86390 1
535791 99535791 1001 86380 86390 1
535805 99535805 1001 86380 86390 1
536443 99536443 1001 86380 86390 1
536484 99536484 1001 86380 86390 1
537036 99537036 1001 86380 86390 1
537038 99537038 1001 86380 86390 1
537052 99537052 1001 86380 86390 1
537043 99537043 1001 86380 86390 1
536818 99536818 1001 86380 86390 1
536873 99536873 1001 86380 86390 1
536606 99536606 1001 86380 86390 1
536707 99536707 1001 86380 86390 1
537327 99537327 1001 86380 86390 1
537266 99537266 1001 86380 86390 1
537209 99537209 1001 86380 86390 1
537785 99537785 1001 86380 86390 1
537839 99537839 1001 86380 86390 1
537968 99537968 1001 86380 86390 1
537792 99537792 1001 86380 86390 1
537832 99537832 1001 86380 86390 1
537897 99537897 1001 86380 86390 1
537614 99537614 1001 86380 86390 1
537694 99537694 1001 86380 86390 1
537621 99537621 1001 86380 86390 1
537713 99537713 1001 86380 86390 1
537769 99537769 1001 86380 86390 1
537460 99537460 1001 86380 86390 1
537375 99537375 1001 86380 86390 1
537547 99537547 1001 86380 86390 1
537405 99537405 1001 86380 86390 1
538010 99538010 1001 86380 86390 1
538056 99538056 1001 86380 86390 1
538130 99538130 1001 86380 86390 1
538690 99538690 1001 86380 86390 1
538684 99538684 1001 86380 86390 1
538659 99538659 1001 86380 86390 1
538429 99538429 1001 86380 86390 1
538584 99538584 1001 86380 86390 1
538534 99538534 1001 86380 86390 1
538523 99538523 1001 86380 86390 1
538379 99538379 1001 86380 86390 1
538276 99538276 1001 86380 86390 1
538278 99538278 1001 86380 86390 1
538954 99538954 1001 86380 86390 1
538971 99538971 1001 86380 86390 1
538871 99538871 1001 86380 86390 1
538966 99538966 1001 86380 86390 1
539516 99539516 1001 86380 86390 1
539452 99539452 1001 86380 86390 1
539623 99539623 1001 86380 86390 1
539471 99539471 1001 86380 86390 1
539270 99539270 1001 86380 86390 1
539258 99539258 1001 86380 86390 1
539355 99539355 1001 86380 86390 1
539177 99539177 1001 86380 86390 1
539093 99539093 1001 86380 86390 1
539200 99539200 1001 86380 86390 1
539678 99539678 1001 86380 86390 1
539655 99539655 1001 86380 86390 1
540390 99540390 1001 86380 86390 1
540368 99540368 1001 86380 86390 1
540394 99540394 1001 86380 86390 1
540283 99540283 1001 86380 86390 1
540213 99540213 1001 86380 86390 1
540062 99540062 1001 86380 86390 1
540015 99540015 1001 86380 86390 1
540043 99540043 1001 86380 86390 1
539915 99539915 1001 86380 86390 1
540649 99540649 1001 86380 86390 1
540586 99540586 1001 86380 86390 1
540575 99540575 1001 86380 86390 1
540667 99540667 1001 86380 86390 1
540485 99540485 1001 86380 86390 1
540500 99540500 1001 86380 86390 1
540617 99540617 1001 86380 86390 1
541106 99541106 1001 86380 86390 1
541224 99541224 1001 86380 86390 1
541289 99541289 1001 86380 86390 1
540908 99540908 1001 86380 86390 1
540960 99540960 1001 86380 86390 1
541031 99541031 1001 86380 86390 1
541058 99541058 1001 86380 86390 1
540815 99540815 1001 86380 86390 1
540816 99540816 1001 86380 86390 1
540701 99540701 1001 86380 86390 1
540833 99540833 1001 86380 86390 1
540837 99540837 1001 86380 86390 1
540721 99540721 1001 86380 86390 1
540864 99540864 1001 86380 86390 1
540684 99540684 1001 86380 86390 1
541433 99541433 1001 86380 86390 1
541422 99541422 1001 86380 86390 1
541477 99541477 1001 86380 86390 1
541414 99541414 1001 86380 86390 1
541311 99541311 1001 86380 86390 1
541924 99541924 1001 86380 86390 1
541759 99541759 1001 86380 86390 1
541709 99541709 1001 86380 86390 1
541892 99541892 1001 86380 86390 1
541725 99541725 1001 86380 86390 1
541727 99541727 1001 86380 86390 1
541692 99541692 1001 86380 86390 1
541563 99541563 1001 86380 86390 1
541685 99541685 1001 86380 86390 1
541610 99541610 1001 86380 86390 1
542174 99542174 1001 86380 86390 1
542150 99542150 1001 86380 86390 1
542189 99542189 1001 86380 86390 1
542902 99542902 1001 86380 86390 1
542762 99542762 1001 86380 86390 1
542405 99542405 1001 86380 86390 1
542406 99542406 1001 86380 86390 1
542436 99542436 1001 86380 86390 1
542362 99542362 1001 86380 86390 1
542968 99542968 1001 86380 86390 1
543033 99543033 1001 86380 86390 1
543150 99543150 1001 86380 86390 1
543076 99543076 1001 86380 86390 1
543038 99543038 1001 86380 86390 1
543146 99543146 1001 86380 86390 1
542978 99542978 1001 86380 86390 1
543696 99543696 1001 86380 86390 1
543700 99543700 1001 86380 86390 1
543586 99543586 1001 86380 86390 1
543576 99543576 1001 86380 86390 1
543590 99543590 1001 86380 86390 1
543420 99543420 1001 86380 86390 1
543499 99543499 1001 86380 86390 1
543179 99543179 1001 86380 86390 1
543258 99543258 1001 86380 86390 1
543782 99543782 1001 86380 86390 1
544481 99544481 1001 86380 86390 1
544524 99544524 1001 86380 86390 1
544574 99544574 1001 86380 86390 1
544582 99544582 1001 86380 86390 1
544412 99544412 1001 86380 86390 1
544478 99544478 1001 86380 86390 1
544340 99544340 1001 86380 86390 1
544317 99544317 1001 86380 86390 1
544242 99544242 1001 86380 86390 1
544284 99544284 1001 86380 86390 1
544024 99544024 1001 86380 86390 1
544168 99544168 1001 86380 86390 1
514144 867 1002 55291 55559 1
400063 99400063 1001 86380 86390 1
400068 99400068 1001 86380 86390 1
400161 99400161 1001 86380 86390 1
400300 99400300 1001 86380 86390 1
400257 99400257 1001 86380 86390 1
400571 99400571 1001 86380 86390 1
400657 99400657 1001 86380 86390 1
400708 99400708 1001 86380 86390 1
400634 99400634 1001 86380 86390 1
400679 99400679 1001 86380 86390 1
400824 99400824 1001 86380 86390 1
400829 99400829 1001 86380 86390 1
401157 99401157 1001 86380 86390 1
401084 99401084 1001 86380 86390 1
401246 99401246 1001 86380 86390 1
401223 99401223 1001 86380 86390 1
401564 99401564 1001 86380 86390 1
401677 99401677 1001 86380 86390 1
401589 99401589 1001 86380 86390 1
401821 99401821 1001 86380 86390 1
402237 99402237 1001 86380 86390 1
402230 99402230 1001 86380 86390 1
402384 99402384 1001 86380 86390 1
402564 99402564 1001 86380 86390 1
402539 99402539 1001 86380 86390 1
402839 99402839 1001 86380 86390 1
403014 99403014 1001 86380 86390 1
403527 99403527 1001 86380 86390 1
403684 99403684 1001 86380 86390 1
403714 99403714 1001 86380 86390 1
404082 99404082 1001 86380 86390 1
404290 99404290 1001 86380 86390 1
404472 99404472 1001 86380 86390 1
404399 99404399 1001 86380 86390 1
404638 99404638 1001 86380 86390 1
404669 99404669 1001 86380 86390 1
404724 99404724 1001 86380 86390 1
405175 99405175 1001 86380 86390 1
405234 99405234 1001 86380 86390 1
405383 99405383 1001 86380 86390 1
405485 99405485 1001 86380 86390 1
405853 99405853 1001 86380 86390 1
405945 99405945 1001 86380 86390 1
406197 99406197 1001 86380 86390 1
406359 99406359 1001 86380 86390 1
406611 99406611 1001 86380 86390 1
406725 99406725 1001 86380 86390 1
406702 99406702 1001 86380 86390 1
406989 99406989 1001 86380 86390 1
406976 99406976 1001 86380 86390 1
406840 99406840 1001 86380 86390 1
406962 99406962 1001 86380 86390 1
407251 99407251 1001 86380 86390 1
407479 99407479 1001 86380 86390 1
407659 99407659 1001 86380 86390 1
407880 99407880 1001 86380 86390 1
407817 99407817 1001 86380 86390 1
407823 99407823 1001 86380 86390 1
408018 99408018 1001 86380 86390 1
408086 99408086 1001 86380 86390 1
408198 99408198 1001 86380 86390 1
408098 99408098 1001 86380 86390 1
408290 99408290 1001 86380 86390 1
408388 99408388 1001 86380 86390 1
408456 99408456 1001 86380 86390 1
408543 99408543 1001 86380 86390 1
408606 99408606 1001 86380 86390 1
408642 99408642 1001 86380 86390 1
408568 99408568 1001 86380 86390 1
408712 99408712 1001 86380 86390 1
408803 99408803 1001 86380 86390 1
408823 99408823 1001 86380 86390 1
408958 99408958 1001 86380 86390 1
409035 99409035 1001 86380 86390 1
409109 99409109 1001 86380 86390 1
409133 99409133 1001 86380 86390 1
409414 99409414 1001 86380 86390 1
410869 99410869 1001 86380 86390 1
411024 99411024 1001 86380 86390 1
411059 99411059 1001 86380 86390 1
411043 99411043 1001 86380 86390 1
411119 99411119 1001 86380 86390 1
411147 99411147 1001 86380 86390 1
411112 99411112 1001 86380 86390 1
411138 99411138 1001 86380 86390 1
411232 99411232 1001 86380 86390 1
411334 99411334 1001 86380 86390 1
411338 99411338 1001 86380 86390 1
411325 99411325 1001 86380 86390 1
411543 99411543 1001 86380 86390 1
411824 99411824 1001 86380 86390 1
411808 99411808 1001 86380 86390 1
411999 99411999 1001 86380 86390 1
412114 99412114 1001 86380 86390 1
412105 99412105 1001 86380 86390 1
412185 99412185 1001 86380 86390 1
413552 99413552 1001 86380 86390 1
413215 99413215 1001 86380 86390 1
413274 99413274 1001 86380 86390 1
412997 99412997 1001 86380 86390 1
412902 99412902 1001 86380 86390 1
412866 99412866 1001 86380 86390 1
412515 99412515 1001 86380 86390 1
414040 99414040 1001 86380 86390 1
413919 99413919 1001 86380 86390 1
415320 99415320 1001 86380 86390 1
415149 99415149 1001 86380 86390 1
415295 99415295 1001 86380 86390 1
415207 99415207 1001 86380 86390 1
414821 99414821 1001 86380 86390 1
414740 99414740 1001 86380 86390 1
414523 99414523 1001 86380 86390 1
414910 99414910 1001 86380 86390 1
414919 99414919 1001 86380 86390 1
414414 99414414 1001 86380 86390 1
414287 99414287 1001 86380 86390 1
415325 99415325 1001 86380 86390 1
415713 99415713 1001 86380 86390 1
415383 99415383 1001 86380 86390 1
416930 99416930 1001 86380 86390 1
416663 99416663 1001 86380 86390 1
416346 99416346 1001 86380 86390 1
416146 99416146 1001 86380 86390 1
416309 99416309 1001 86380 86390 1
416040 99416040 1001 86380 86390 1
415790 99415790 1001 86380 86390 1
416101 99416101 1001 86380 86390 1
415848 99415848 1001 86380 86390 1
416130 99416130 1001 86380 86390 1
415743 99415743 1001 86380 86390 1
417400 99417400 1001 86380 86390 1
417312 99417312 1001 86380 86390 1
417181 99417181 1001 86380 86390 1
417015 99417015 1001 86380 86390 1
417474 99417474 1001 86380 86390 1
418458 99418458 1001 86380 86390 1
418801 99418801 1001 86380 86390 1
418622 99418622 1001 86380 86390 1
418747 99418747 1001 86380 86390 1
418677 99418677 1001 86380 86390 1
418625 99418625 1001 86380 86390 1
418584 99418584 1001 86380 86390 1
418686 99418686 1001 86380 86390 1
418039 99418039 1001 86380 86390 1
418169 99418169 1001 86380 86390 1
418380 99418380 1001 86380 86390 1
418147 99418147 1001 86380 86390 1
418332 99418332 1001 86380 86390 1
417967 99417967 1001 86380 86390 1
417929 99417929 1001 86380 86390 1
420417 99420417 1001 86380 86390 1
420139 99420139 1001 86380 86390 1
420438 99420438 1001 86380 86390 1
419729 99419729 1001 86380 86390 1
419451 99419451 1001 86380 86390 1
419519 99419519 1001 86380 86390 1
419531 99419531 1001 86380 86390 1
419258 99419258 1001 86380 86390 1
420565 99420565 1001 86380 86390 1
420753 99420753 1001 86380 86390 1
421968 99421968 1001 86380 86390 1
421549 99421549 1001 86380 86390 1
420918 99420918 1001 86380 86390 1
420897 99420897 1001 86380 86390 1
420948 99420948 1001 86380 86390 1
421188 99421188 1001 86380 86390 1
421193 99421193 1001 86380 86390 1
421023 99421023 1001 86380 86390 1
420837 99420837 1001 86380 86390 1
422235 99422235 1001 86380 86390 1
423581 99423581 1001 86380 86390 1
423352 99423352 1001 86380 86390 1
423736 99423736 1001 86380 86390 1
423111 99423111 1001 86380 86390 1
423151 99423151 1001 86380 86390 1
423038 99423038 1001 86380 86390 1
422751 99422751 1001 86380 86390 1
422579 99422579 1001 86380 86390 1
422637 99422637 1001 86380 86390 1
422686 99422686 1001 86380 86390 1
423767 99423767 1001 86380 86390 1
423854 99423854 1001 86380 86390 1
423818 99423818 1001 86380 86390 1
425225 99425225 1001 86380 86390 1
425096 99425096 1001 86380 86390 1
425163 99425163 1001 86380 86390 1
424707 99424707 1001 86380 86390 1
424741 99424741 1001 86380 86390 1
424691 99424691 1001 86380 86390 1
424573 99424573 1001 86380 86390 1
424519 99424519 1001 86380 86390 1
424362 99424362 1001 86380 86390 1
425802 99425802 1001 86380 86390 1
425389 99425389 1001 86380 86390 1
425591 99425591 1001 86380 86390 1
425616 99425616 1001 86380 86390 1
425456 99425456 1001 86380 86390 1
425419 99425419 1001 86380 86390 1
427113 99427113 1001 86380 86390 1
427003 99427003 1001 86380 86390 1
426875 99426875 1001 86380 86390 1
427069 99427069 1001 86380 86390 1
426941 99426941 1001 86380 86390 1
426942 99426942 1001 86380 86390 1
426406 99426406 1001 86380 86390 1
426467 99426467 1001 86380 86390 1
426190 99426190 1001 86380 86390 1
425994 99425994 1001 86380 86390 1
427384 99427384 1001 86380 86390 1
428655 99428655 1001 86380 86390 1
428509 99428509 1001 86380 86390 1
427963 99427963 1001 86380 86390 1
427575 99427575 1001 86380 86390 1
427781 99427781 1001 86380 86390 1
427581 99427581 1001 86380 86390 1
427647 99427647 1001 86380 86390 1
429003 99429003 1001 86380 86390 1
428956 99428956 1001 86380 86390 1
430217 99430217 1001 86380 86390 1
430147 99430147 1001 86380 86390 1
430051 99430051 1001 86380 86390 1
429738 99429738 1001 86380 86390 1
429811 99429811 1001 86380 86390 1
429675 99429675 1001 86380 86390 1
429726 99429726 1001 86380 86390 1
429630 99429630 1001 86380 86390 1
429192 99429192 1001 86380 86390 1
430404 99430404 1001 86380 86390 1
430466 99430466 1001 86380 86390 1
430700 99430700 1001 86380 86390 1
431803 99431803 1001 86380 86390 1
431685 99431685 1001 86380 86390 1
431928 99431928 1001 86380 86390 1
431282 99431282 1001 86380 86390 1
431332 99431332 1001 86380 86390 1
431381 99431381 1001 86380 86390 1
431303 99431303 1001 86380 86390 1
431144 99431144 1001 86380 86390 1
431240 99431240 1001 86380 86390 1
431066 99431066 1001 86380 86390 1
432201 99432201 1001 86380 86390 1
432095 99432095 1001 86380 86390 1
432136 99432136 1001 86380 86390 1
433634 99433634 1001 86380 86390 1
433521 99433521 1001 86380 86390 1
433690 99433690 1001 86380 86390 1
432946 99432946 1001 86380 86390 1
433281 99433281 1001 86380 86390 1
432558 99432558 1001 86380 86390 1
432715 99432715 1001 86380 86390 1
432843 99432843 1001 86380 86390 1
433817 99433817 1001 86380 86390 1
433837 99433837 1001 86380 86390 1
433918 99433918 1001 86380 86390 1
434024 99434024 1001 86380 86390 1
434051 99434051 1001 86380 86390 1
435106 99435106 1001 86380 86390 1
435318 99435318 1001 86380 86390 1
435056 99435056 1001 86380 86390 1
435401 99435401 1001 86380 86390 1
434620 99434620 1001 86380 86390 1
434186 99434186 1001 86380 86390 1
434300 99434300 1001 86380 86390 1
435679 99435679 1001 86380 86390 1
435628 99435628 1001 86380 86390 1
435805 99435805 1001 86380 86390 1
435878 99435878 1001 86380 86390 1
435673 99435673 1001 86380 86390 1
436854 99436854 1001 86380 86390 1
436759 99436759 1001 86380 86390 1
436875 99436875 1001 86380 86390 1
437031 99437031 1001 86380 86390 1
436996 99436996 1001 86380 86390 1
436449 99436449 1001 86380 86390 1
436730 99436730 1001 86380 86390 1
436528 99436528 1001 86380 86390 1
436484 99436484 1001 86380 86390 1
436722 99436722 1001 86380 86390 1
435949 99435949 1001 86380 86390 1
436016 99436016 1001 86380 86390 1
436201 99436201 1001 86380 86390 1
436183 99436183 1001 86380 86390 1
300003 99300003 1001 86380 86390 1
300076 99300076 1001 86380 86390 1
300103 99300103 1001 86380 86390 1
437235 99437235 1001 86380 86390 1
437289 99437289 1001 86380 86390 1
300666 99300666 1001 86380 86390 1
300577 99300577 1001 86380 86390 1
300632 99300632 1001 86380 86390 1
300397 99300397 1001 86380 86390 1
300359 99300359 1001 86380 86390 1
300372 99300372 1001 86380 86390 1
300327 99300327 1001 86380 86390 1
300201 99300201 1001 86380 86390 1
300125 99300125 1001 86380 86390 1
300139 99300139 1001 86380 86390 1
300256 99300256 1001 86380 86390 1
300168 99300168 1001 86380 86390 1
300181 99300181 1001 86380 86390 1
300132 99300132 1001 86380 86390 1
300764 99300764 1001 86380 86390 1
300743 99300743 1001 86380 86390 1
300874 99300874 1001 86380 86390 1
300814 99300814 1001 86380 86390 1
301503 99301503 1001 86380 86390 1
301362 99301362 1001 86380 86390 1
301525 99301525 1001 86380 86390 1
301470 99301470 1001 86380 86390 1
301373 99301373 1001 86380 86390 1
301346 99301346 1001 86380 86390 1
301089 99301089 1001 86380 86390 1
301069 99301069 1001 86380 86390 1
301032 99301032 1001 86380 86390 1
301007 99301007 1001 86380 86390 1
301010 99301010 1001 86380 86390 1
301748 99301748 1001 86380 86390 1
302195 99302195 1001 86380 86390 1
302312 99302312 1001 86380 86390 1
302339 99302339 1001 86380 86390 1
302102 99302102 1001 86380 86390 1
302080 99302080 1001 86380 86390 1
301851 99301851 1001 86380 86390 1
301945 99301945 1001 86380 86390 1
301836 99301836 1001 86380 86390 1
302502 99302502 1001 86380 86390 1
303119 99303119 1001 86380 86390 1
303056 99303056 1001 86380 86390 1
303045 99303045 1001 86380 86390 1
303008 99303008 1001 86380 86390 1
302942 99302942 1001 86380 86390 1
302904 99302904 1001 86380 86390 1
302719 99302719 1001 86380 86390 1
302672 99302672 1001 86380 86390 1
303269 99303269 1001 86380 86390 1
303302 99303302 1001 86380 86390 1
303354 99303354 1001 86380 86390 1
303316 99303316 1001 86380 86390 1
303240 99303240 1001 86380 86390 1
303956 99303956 1001 86380 86390 1
304005 99304005 1001 86380 86390 1
303924 99303924 1001 86380 86390 1
303876 99303876 1001 86380 86390 1
303864 99303864 1001 86380 86390 1
303783 99303783 1001 86380 86390 1
303720 99303720 1001 86380 86390 1
303451 99303451 1001 86380 86390 1
303470 99303470 1001 86380 86390 1
303599 99303599 1001 86380 86390 1
303498 99303498 1001 86380 86390 1
304100 99304100 1001 86380 86390 1
304127 99304127 1001 86380 86390 1
304102 99304102 1001 86380 86390 1
304106 99304106 1001 86380 86390 1
304829 99304829 1001 86380 86390 1
304785 99304785 1001 86380 86390 1
304828 99304828 1001 86380 86390 1
304695 99304695 1001 86380 86390 1
304842 99304842 1001 86380 86390 1
304816 99304816 1001 86380 86390 1
304791 99304791 1001 86380 86390 1
304716 99304716 1001 86380 86390 1
304578 99304578 1001 86380 86390 1
304630 99304630 1001 86380 86390 1
304501 99304501 1001 86380 86390 1
304436 99304436 1001 86380 86390 1
304351 99304351 1001 86380 86390 1
304287 99304287 1001 86380 86390 1
304249 99304249 1001 86380 86390 1
304923 99304923 1001 86380 86390 1
304976 99304976 1001 86380 86390 1
304968 99304968 1001 86380 86390 1
305570 99305570 1001 86380 86390 1
305535 99305535 1001 86380 86390 1
305667 99305667 1001 86380 86390 1
305479 99305479 1001 86380 86390 1
305363 99305363 1001 86380 86390 1
305353 99305353 1001 86380 86390 1
305156 99305156 1001 86380 86390 1
305122 99305122 1001 86380 86390 1
305202 99305202 1001 86380 86390 1
305686 99305686 1001 86380 86390 1
500135 99500135 1001 86380 86390 1
500622 99500622 1001 86380 86390 1
500783 99500783 1001 86380 86390 1
500651 99500651 1001 86380 86390 1
500743 99500743 1001 86380 86390 1
500693 99500693 1001 86380 86390 1
500696 99500696 1001 86380 86390 1
500482 99500482 1001 86380 86390 1
500548 99500548 1001 86380 86390 1
500514 99500514 1001 86380 86390 1
500566 99500566 1001 86380 86390 1
500411 99500411 1001 86380 86390 1
500490 99500490 1001 86380 86390 1
500206 99500206 1001 86380 86390 1
500212 99500212 1001 86380 86390 1
500888 99500888 1001 86380 86390 1
500828 99500828 1001 86380 86390 1
500882 99500882 1001 86380 86390 1
500951 99500951 1001 86380 86390 1
501543 99501543 1001 86380 86390 1
501544 99501544 1001 86380 86390 1
501455 99501455 1001 86380 86390 1
501421 99501421 1001 86380 86390 1
501314 99501314 1001 86380 86390 1
501075 99501075 1001 86380 86390 1
501193 99501193 1001 86380 86390 1
501091 99501091 1001 86380 86390 1
501092 99501092 1001 86380 86390 1
501755 99501755 1001 86380 86390 1
501811 99501811 1001 86380 86390 1
502325 99502325 1001 86380 86390 1
502419 99502419 1001 86380 86390 1
502348 99502348 1001 86380 86390 1
502133 99502133 1001 86380 86390 1
502224 99502224 1001 86380 86390 1
502056 99502056 1001 86380 86390 1
502057 99502057 1001 86380 86390 1
502139 99502139 1001 86380 86390 1
502014 99502014 1001 86380 86390 1
501976 99501976 1001 86380 86390 1
502046 99502046 1001 86380 86390 1
501973 99501973 1001 86380 86390 1
502501 99502501 1001 86380 86390 1
502566 99502566 1001 86380 86390 1
502530 99502530 1001 86380 86390 1
502509 99502509 1001 86380 86390 1
502574 99502574 1001 86380 86390 1
502591 99502591 1001 86380 86390 1
503260 99503260 1001 86380 86390 1
503103 99503103 1001 86380 86390 1
503116 99503116 1001 86380 86390 1
503155 99503155 1001 86380 86390 1
503282 99503282 1001 86380 86390 1
502970 99502970 1001 86380 86390 1
503028 99503028 1001 86380 86390 1
503059 99503059 1001 86380 86390 1
502811 99502811 1001 86380 86390 1
503496 99503496 1001 86380 86390 1
503370 99503370 1001 86380 86390 1
503487 99503487 1001 86380 86390 1
503293 99503293 1001 86380 86390 1
503352 99503352 1001 86380 86390 1
503860 99503860 1001 86380 86390 1
503805 99503805 1001 86380 86390 1
503870 99503870 1001 86380 86390 1
503727 99503727 1001 86380 86390 1
503588 99503588 1001 86380 86390 1
503553 99503553 1001 86380 86390 1
503606 99503606 1001 86380 86390 1
503569 99503569 1001 86380 86390 1
503660 99503660 1001 86380 86390 1
504192 99504192 1001 86380 86390 1
504309 99504309 1001 86380 86390 1
504176 99504176 1001 86380 86390 1
504908 99504908 1001 86380 86390 1
504743 99504743 1001 86380 86390 1
504827 99504827 1001 86380 86390 1
504621 99504621 1001 86380 86390 1
504687 99504687 1001 86380 86390 1
504553 99504553 1001 86380 86390 1
504567 99504567 1001 86380 86390 1
504542 99504542 1001 86380 86390 1
504519 99504519 1001 86380 86390 1
504468 99504468 1001 86380 86390 1
504356 99504356 1001 86380 86390 1
504488 99504488 1001 86380 86390 1
504398 99504398 1001 86380 86390 1
504516 99504516 1001 86380 86390 1
505135 99505135 1001 86380 86390 1
505088 99505088 1001 86380 86390 1
505037 99505037 1001 86380 86390 1
505630 99505630 1001 86380 86390 1
505633 99505633 1001 86380 86390 1
505689 99505689 1001 86380 86390 1
505489 99505489 1001 86380 86390 1
505363 99505363 1001 86380 86390 1
505533 99505533 1001 86380 86390 1
505446 99505446 1001 86380 86390 1
505298 99505298 1001 86380 86390 1
505235 99505235 1001 86380 86390 1
505845 99505845 1001 86380 86390 1
505820 99505820 1001 86380 86390 1
505924 99505924 1001 86380 86390 1
505904 99505904 1001 86380 86390 1
505946 99505946 1001 86380 86390 1
506507 99506507 1001 86380 86390 1
506418 99506418 1001 86380 86390 1
506536 99506536 1001 86380 86390 1
506399 99506399 1001 86380 86390 1
506515 99506515 1001 86380 86390 1
506187 99506187 1001 86380 86390 1
506343 99506343 1001 86380 86390 1
506268 99506268 1001 86380 86390 1
506133 99506133 1001 86380 86390 1
506046 99506046 1001 86380 86390 1
506010 99506010 1001 86380 86390 1
506142 99506142 1001 86380 86390 1
506737 99506737 1001 86380 86390 1
506703 99506703 1001 86380 86390 1
506615 99506615 1001 86380 86390 1
506682 99506682 1001 86380 86390 1
507373 99507373 1001 86380 86390 1
507104 99507104 1001 86380 86390 1
507053 99507053 1001 86380 86390 1
507107 99507107 1001 86380 86390 1
507019 99507019 1001 86380 86390 1
507202 99507202 1001 86380 86390 1
506929 99506929 1001 86380 86390 1
507528 99507528 1001 86380 86390 1
507568 99507568 1001 86380 86390 1
507453 99507453 1001 86380 86390 1
507573 99507573 1001 86380 86390 1
508099 99508099 1001 86380 86390 1
508193 99508193 1001 86380 86390 1
507876 99507876 1001 86380 86390 1
507915 99507915 1001 86380 86390 1
507864 99507864 1001 86380 86390 1
507972 99507972 1001 86380 86390 1
507842 99507842 1001 86380 86390 1
507986 99507986 1001 86380 86390 1
507936 99507936 1001 86380 86390 1
507925 99507925 1001 86380 86390 1
508016 99508016 1001 86380 86390 1
507715 99507715 1001 86380 86390 1
507691 99507691 1001 86380 86390 1
508271 99508271 1001 86380 86390 1
508364 99508364 1001 86380 86390 1
508986 99508986 1001 86380 86390 1
508794 99508794 1001 86380 86390 1
508787 99508787 1001 86380 86390 1
508561 99508561 1001 86380 86390 1
508639 99508639 1001 86380 86390 1
508576 99508576 1001 86380 86390 1
508500 99508500 1001 86380 86390 1
508474 99508474 1001 86380 86390 1
508634 99508634 1001 86380 86390 1
509216 99509216 1001 86380 86390 1
509155 99509155 1001 86380 86390 1
509158 99509158 1001 86380 86390 1
509736 99509736 1001 86380 86390 1
509762 99509762 1001 86380 86390 1
509886 99509886 1001 86380 86390 1
509707 99509707 1001 86380 86390 1
509513 99509513 1001 86380 86390 1
509657 99509657 1001 86380 86390 1
509544 99509544 1001 86380 86390 1
509650 99509650 1001 86380 86390 1
509574 99509574 1001 86380 86390 1
509577 99509577 1001 86380 86390 1
509437 99509437 1001 86380 86390 1
509350 99509350 1001 86380 86390 1
509363 99509363 1001 86380 86390 1
509382 99509382 1001 86380 86390 1
509976 99509976 1001 86380 86390 1
509941 99509941 1001 86380 86390 1
509915 99509915 1001 86380 86390 1
510045 99510045 1001 86380 86390 1
509969 99509969 1001 86380 86390 1
510527 99510527 1001 86380 86390 1
510540 99510540 1001 86380 86390 1
510340 99510340 1001 86380 86390 1
510500 99510500 1001 86380 86390 1
510423 99510423 1001 86380 86390 1
510360 99510360 1001 86380 86390 1
510478 99510478 1001 86380 86390 1
510427 99510427 1001 86380 86390 1
510453 99510453 1001 86380 86390 1
510324 99510324 1001 86380 86390 1
510468 99510468 1001 86380 86390 1
510119 99510119 1001 86380 86390 1
510237 99510237 1001 86380 86390 1
510278 99510278 1001 86380 86390 1
510122 99510122 1001 86380 86390 1
510214 99510214 1001 86380 86390 1
510746 99510746 1001 86380 86390 1
511373 99511373 1001 86380 86390 1
511418 99511418 1001 86380 86390 1
511536 99511536 1001 86380 86390 1
511217 99511217 1001 86380 86390 1
511233 99511233 1001 86380 86390 1
511196 99511196 1001 86380 86390 1
511274 99511274 1001 86380 86390 1
511171 99511171 1001 86380 86390 1
511303 99511303 1001 86380 86390 1
511329 99511329 1001 86380 86390 1
510984 99510984 1001 86380 86390 1
510979 99510979 1001 86380 86390 1
510953 99510953 1001 86380 86390 1
511073 99511073 1001 86380 86390 1
511563 99511563 1001 86380 86390 1
511721 99511721 1001 86380 86390 1
512264 99512264 1001 86380 86390 1
512291 99512291 1001 86380 86390 1
512176 99512176 1001 86380 86390 1
512230 99512230 1001 86380 86390 1
512295 99512295 1001 86380 86390 1
512285 99512285 1001 86380 86390 1
512275 99512275 1001 86380 86390 1
511984 99511984 1001 86380 86390 1
512130 99512130 1001 86380 86390 1
511835 99511835 1001 86380 86390 1
511944 99511944 1001 86380 86390 1
511961 99511961 1001 86380 86390 1
511779 99511779 1001 86380 86390 1
511925 99511925 1001 86380 86390 1
512405 99512405 1001 86380 86390 1
512576 99512576 1001 86380 86390 1
512385 99512385 1001 86380 86390 1
512503 99512503 1001 86380 86390 1
513017 99513017 1001 86380 86390 1
513186 99513186 1001 86380 86390 1
513113 99513113 1001 86380 86390 1
512961 99512961 1001 86380 86390 1
512799 99512799 1001 86380 86390 1
512932 99512932 1001 86380 86390 1
512614 99512614 1001 86380 86390 1
512718 99512718 1001 86380 86390 1
512724 99512724 1001 86380 86390 1
513373 99513373 1001 86380 86390 1
513386 99513386 1001 86380 86390 1
513218 99513218 1001 86380 86390 1
513220 99513220 1001 86380 86390 1
513221 99513221 1001 86380 86390 1
513278 99513278 1001 86380 86390 1
513854 99513854 1001 86380 86390 1
513825 99513825 1001 86380 86390 1
513775 99513775 1001 86380 86390 1
513779 99513779 1001 86380 86390 1
513665 99513665 1001 86380 86390 1
513822 99513822 1001 86380 86390 1
513618 99513618 1001 86380 86390 1
513571 99513571 1001 86380 86390 1
513560 99513560 1001 86380 86390 1
514215 99514215 1001 86380 86390 1
514100 99514100 1001 86380 86390 1
514219 99514219 1001 86380 86390 1
514040 99514040 1001 86380 86390 1
514731 99514731 1001 86380 86390 1
514747 99514747 1001 86380 86390 1
514800 99514800 1001 86380 86390 1
514815 99514815 1001 86380 86390 1
514752 99514752 1001 86380 86390 1
514615 99514615 1001 86380 86390 1
514603 99514603 1001 86380 86390 1
514430 99514430 1001 86380 86390 1
514265 99514265 1001 86380 86390 1
514439 99514439 1001 86380 86390 1
515036 99515036 1001 86380 86390 1
514935 99514935 1001 86380 86390 1
514963 99514963 1001 86380 86390 1
514887 99514887 1001 86380 86390 1
514926 99514926 1001 86380 86390 1
514916 99514916 1001 86380 86390 1
515682 99515682 1001 86380 86390 1
515635 99515635 1001 86380 86390 1
515617 99515617 1001 86380 86390 1
515377 99515377 1001 86380 86390 1
515314 99515314 1001 86380 86390 1
515431 99515431 1001 86380 86390 1
515435 99515435 1001 86380 86390 1
515187 99515187 1001 86380 86390 1
515214 99515214 1001 86380 86390 1
515165 99515165 1001 86380 86390 1
515087 99515087 1001 86380 86390 1
515838 99515838 1001 86380 86390 1
515726 99515726 1001 86380 86390 1
515804 99515804 1001 86380 86390 1
515755 99515755 1001 86380 86390 1
516458 99516458 1001 86380 86390 1
516398 99516398 1001 86380 86390 1
516389 99516389 1001 86380 86390 1
516135 99516135 1001 86380 86390 1
516214 99516214 1001 86380 86390 1
516230 99516230 1001 86380 86390 1
516231 99516231 1001 86380 86390 1
516114 99516114 1001 86380 86390 1
516263 99516263 1001 86380 86390 1
516020 99516020 1001 86380 86390 1
515997 99515997 1001 86380 86390 1
515987 99515987 1001 86380 86390 1
516053 99516053 1001 86380 86390 1
516055 99516055 1001 86380 86390 1
516546 99516546 1001 86380 86390 1
516688 99516688 1001 86380 86390 1
516714 99516714 1001 86380 86390 1
516664 99516664 1001 86380 86390 1
516587 99516587 1001 86380 86390 1
516522 99516522 1001 86380 86390 1
516602 99516602 1001 86380 86390 1
516629 99516629 1001 86380 86390 1
516694 99516694 1001 86380 86390 1
517234 99517234 1001 86380 86390 1
517260 99517260 1001 86380 86390 1
517301 99517301 1001 86380 86390 1
517172 99517172 1001 86380 86390 1
517161 99517161 1001 86380 86390 1
517291 99517291 1001 86380 86390 1
517314 99517314 1001 86380 86390 1
517245 99517245 1001 86380 86390 1
516955 99516955 1001 86380 86390 1
517112 99517112 1001 86380 86390 1
516742 99516742 1001 86380 86390 1
516923 99516923 1001 86380 86390 1
517492 99517492 1001 86380 86390 1
517428 99517428 1001 86380 86390 1
517365 99517365 1001 86380 86390 1
517405 99517405 1001 86380 86390 1
518062 99518062 1001 86380 86390 1
517999 99517999 1001 86380 86390 1
517975 99517975 1001 86380 86390 1
518042 99518042 1001 86380 86390 1
518055 99518055 1001 86380 86390 1
517752 99517752 1001 86380 86390 1
517791 99517791 1001 86380 86390 1
517582 99517582 1001 86380 86390 1
517574 99517574 1001 86380 86390 1
517747 99517747 1001 86380 86390 1
518212 99518212 1001 86380 86390 1
518216 99518216 1001 86380 86390 1
518838 99518838 1001 86380 86390 1
518908 99518908 1001 86380 86390 1
518617 99518617 1001 86380 86390 1
518669 99518669 1001 86380 86390 1
518650 99518650 1001 86380 86390 1
518459 99518459 1001 86380 86390 1
518473 99518473 1001 86380 86390 1
518541 99518541 1001 86380 86390 1
518453 99518453 1001 86380 86390 1
518389 99518389 1001 86380 86390 1
519063 99519063 1001 86380 86390 1
519097 99519097 1001 86380 86390 1
519033 99519033 1001 86380 86390 1
519742 99519742 1001 86380 86390 1
519809 99519809 1001 86380 86390 1
519415 99519415 1001 86380 86390 1
519455 99519455 1001 86380 86390 1
519585 99519585 1001 86380 86390 1
519534 99519534 1001 86380 86390 1
519206 99519206 1001 86380 86390 1
519328 99519328 1001 86380 86390 1
519317 99519317 1001 86380 86390 1
519961 99519961 1001 86380 86390 1
520540 99520540 1001 86380 86390 1
520529 99520529 1001 86380 86390 1
520568 99520568 1001 86380 86390 1
520628 99520628 1001 86380 86390 1
520630 99520630 1001 86380 86390 1
520446 99520446 1001 86380 86390 1
520279 99520279 1001 86380 86390 1
520333 99520333 1001 86380 86390 1
520138 99520138 1001 86380 86390 1
520074 99520074 1001 86380 86390 1
520805 99520805 1001 86380 86390 1
520668 99520668 1001 86380 86390 1
520838 99520838 1001 86380 86390 1
520725 99520725 1001 86380 86390 1
520648 99520648 1001 86380 86390 1
521422 99521422 1001 86380 86390 1
521249 99521249 1001 86380 86390 1
521225 99521225 1001 86380 86390 1
520948 99520948 1001 86380 86390 1
520858 99520858 1001 86380 86390 1
520856 99520856 1001 86380 86390 1
522268 99522268 1001 86380 86390 1
522131 99522131 1001 86380 86390 1
522132 99522132 1001 86380 86390 1
521922 99521922 1001 86380 86390 1
522066 99522066 1001 86380 86390 1
522046 99522046 1001 86380 86390 1
521790 99521790 1001 86380 86390 1
521700 99521700 1001 86380 86390 1
521794 99521794 1001 86380 86390 1
521747 99521747 1001 86380 86390 1
522329 99522329 1001 86380 86390 1
522817 99522817 1001 86380 86390 1
522805 99522805 1001 86380 86390 1
522536 99522536 1001 86380 86390 1
522633 99522633 1001 86380 86390 1
522505 99522505 1001 86380 86390 1
522703 99522703 1001 86380 86390 1
523132 99523132 1001 86380 86390 1
523280 99523280 1001 86380 86390 1
523880 99523880 1001 86380 86390 1
523857 99523857 1001 86380 86390 1
523782 99523782 1001 86380 86390 1
523835 99523835 1001 86380 86390 1
523861 99523861 1001 86380 86390 1
523810 99523810 1001 86380 86390 1
523876 99523876 1001 86380 86390 1
523838 99523838 1001 86380 86390 1
523675 99523675 1001 86380 86390 1
523690 99523690 1001 86380 86390 1
523600 99523600 1001 86380 86390 1
523553 99523553 1001 86380 86390 1
523541 99523541 1001 86380 86390 1
523351 99523351 1001 86380 86390 1
523423 99523423 1001 86380 86390 1
523373 99523373 1001 86380 86390 1
524019 99524019 1001 86380 86390 1
523970 99523970 1001 86380 86390 1
524140 99524140 1001 86380 86390 1
524141 99524141 1001 86380 86390 1
524090 99524090 1001 86380 86390 1
523989 99523989 1001 86380 86390 1
524758 99524758 1001 86380 86390 1
524565 99524565 1001 86380 86390 1
524401 99524401 1001 86380 86390 1
524457 99524457 1001 86380 86390 1
524433 99524433 1001 86380 86390 1
524563 99524563 1001 86380 86390 1
524277 99524277 1001 86380 86390 1
524265 99524265 1001 86380 86390 1
524937 99524937 1001 86380 86390 1
524903 99524903 1001 86380 86390 1
524944 99524944 1001 86380 86390 1
525433 99525433 1001 86380 86390 1
525451 99525451 1001 86380 86390 1
525319 99525319 1001 86380 86390 1
524990 99524990 1001 86380 86390 1
525152 99525152 1001 86380 86390 1
525723 99525723 1001 86380 86390 1
525620 99525620 1001 86380 86390 1
525741 99525741 1001 86380 86390 1
525743 99525743 1001 86380 86390 1
525653 99525653 1001 86380 86390 1
525617 99525617 1001 86380 86390 1
525670 99525670 1001 86380 86390 1
526282 99526282 1001 86380 86390 1
526289 99526289 1001 86380 86390 1
526358 99526358 1001 86380 86390 1
526118 99526118 1001 86380 86390 1
526197 99526197 1001 86380 86390 1
526486 99526486 1001 86380 86390 1
526609 99526609 1001 86380 86390 1
527101 99527101 1001 86380 86390 1
527232 99527232 1001 86380 86390 1
527167 99527167 1001 86380 86390 1
527181 99527181 1001 86380 86390 1
527104 99527104 1001 86380 86390 1
527054 99527054 1001 86380 86390 1
526910 99526910 1001 86380 86390 1
526989 99526989 1001 86380 86390 1
526900 99526900 1001 86380 86390 1
526734 99526734 1001 86380 86390 1
526686 99526686 1001 86380 86390 1
526726 99526726 1001 86380 86390 1
526702 99526702 1001 86380 86390 1
527388 99527388 1001 86380 86390 1
527337 99527337 1001 86380 86390 1
527394 99527394 1001 86380 86390 1
527448 99527448 1001 86380 86390 1
527333 99527333 1001 86380 86390 1
527450 99527450 1001 86380 86390 1
527959 99527959 1001 86380 86390 1
527896 99527896 1001 86380 86390 1
527911 99527911 1001 86380 86390 1
527902 99527902 1001 86380 86390 1
527743 99527743 1001 86380 86390 1
527679 99527679 1001 86380 86390 1
527605 99527605 1001 86380 86390 1
527620 99527620 1001 86380 86390 1
528257 99528257 1001 86380 86390 1
528135 99528135 1001 86380 86390 1
528775 99528775 1001 86380 86390 1
528740 99528740 1001 86380 86390 1
528794 99528794 1001 86380 86390 1
528669 99528669 1001 86380 86390 1
528530 99528530 1001 86380 86390 1
528556 99528556 1001 86380 86390 1
528624 99528624 1001 86380 86390 1
528549 99528549 1001 86380 86390 1
528627 99528627 1001 86380 86390 1
528407 99528407 1001 86380 86390 1
529084 99529084 1001 86380 86390 1
529033 99529033 1001 86380 86390 1
529104 99529104 1001 86380 86390 1
529599 99529599 1001 86380 86390 1
529638 99529638 1001 86380 86390 1
529613 99529613 1001 86380 86390 1
529692 99529692 1001 86380 86390 1
529658 99529658 1001 86380 86390 1
529594 99529594 1001 86380 86390 1
529366 99529366 1001 86380 86390 1
529405 99529405 1001 86380 86390 1
529317 99529317 1001 86380 86390 1
529332 99529332 1001 86380 86390 1
529372 99529372 1001 86380 86390 1
529454 99529454 1001 86380 86390 1
529274 99529274 1001 86380 86390 1
529165 99529165 1001 86380 86390 1
529180 99529180 1001 86380 86390 1
529193 99529193 1001 86380 86390 1
529299 99529299 1001 86380 86390 1
529868 99529868 1001 86380 86390 1
529844 99529844 1001 86380 86390 1
529923 99529923 1001 86380 86390 1
529834 99529834 1001 86380 86390 1
529813 99529813 1001 86380 86390 1
530401 99530401 1001 86380 86390 1
530466 99530466 1001 86380 86390 1
530431 99530431 1001 86380 86390 1
530356 99530356 1001 86380 86390 1
530498 99530498 1001 86380 86390 1
530292 99530292 1001 86380 86390 1
529997 99529997 1001 86380 86390 1
530047 99530047 1001 86380 86390 1
530716 99530716 1001 86380 86390 1
531240 99531240 1001 86380 86390 1
531269 99531269 1001 86380 86390 1
531004 99531004 1001 86380 86390 1
530865 99530865 1001 86380 86390 1
530788 99530788 1001 86380 86390 1
530844 99530844 1001 86380 86390 1
530886 99530886 1001 86380 86390 1
531441 99531441 1001 86380 86390 1
531454 99531454 1001 86380 86390 1
531432 99531432 1001 86380 86390 1
531485 99531485 1001 86380 86390 1
532155 99532155 1001 86380 86390 1
532176 99532176 1001 86380 86390 1
532044 99532044 1001 86380 86390 1
532135 99532135 1001 86380 86390 1
532162 99532162 1001 86380 86390 1
532009 99532009 1001 86380 86390 1
531798 99531798 1001 86380 86390 1
531754 99531754 1001 86380 86390 1
531717 99531717 1001 86380 86390 1
531588 99531588 1001 86380 86390 1
531706 99531706 1001 86380 86390 1
532307 99532307 1001 86380 86390 1
532333 99532333 1001 86380 86390 1
532231 99532231 1001 86380 86390 1
532212 99532212 1001 86380 86390 1
532318 99532318 1001 86380 86390 1
532894 99532894 1001 86380 86390 1
533006 99533006 1001 86380 86390 1
532901 99532901 1001 86380 86390 1
532671 99532671 1001 86380 86390 1
532659 99532659 1001 86380 86390 1
532661 99532661 1001 86380 86390 1
532781 99532781 1001 86380 86390 1
532631 99532631 1001 86380 86390 1
532449 99532449 1001 86380 86390 1
532488 99532488 1001 86380 86390 1
532530 99532530 1001 86380 86390 1
532505 99532505 1001 86380 86390 1
532456 99532456 1001 86380 86390 1
532421 99532421 1001 86380 86390 1
533109 99533109 1001 86380 86390 1
533087 99533087 1001 86380 86390 1
533808 99533808 1001 86380 86390 1
533793 99533793 1001 86380 86390 1
533564 99533564 1001 86380 86390 1
533597 99533597 1001 86380 86390 1
533419 99533419 1001 86380 86390 1
533342 99533342 1001 86380 86390 1
533330 99533330 1001 86380 86390 1
533309 99533309 1001 86380 86390 1
533349 99533349 1001 86380 86390 1
533427 99533427 1001 86380 86390 1
533391 99533391 1001 86380 86390 1
533896 99533896 1001 86380 86390 1
533939 99533939 1001 86380 86390 1
534555 99534555 1001 86380 86390 1
534595 99534595 1001 86380 86390 1
534642 99534642 1001 86380 86390 1
534566 99534566 1001 86380 86390 1
534408 99534408 1001 86380 86390 1
534078 99534078 1001 86380 86390 1
534210 99534210 1001 86380 86390 1
534212 99534212 1001 86380 86390 1
534215 99534215 1001 86380 86390 1
534151 99534151 1001 86380 86390 1
534840 99534840 1001 86380 86390 1
534731 99534731 1001 86380 86390 1
535123 99535123 1001 86380 86390 1
535164 99535164 1001 86380 86390 1
535008 99535008 1001 86380 86390 1
535021 99535021 1001 86380 86390 1
535087 99535087 1001 86380 86390 1
535090 99535090 1001 86380 86390 1
535067 99535067 1001 86380 86390 1
534966 99534966 1001 86380 86390 1
535627 99535627 1001 86380 86390 1
535630 99535630 1001 86380 86390 1
536156 99536156 1001 86380 86390 1
536059 99536059 1001 86380 86390 1
536034 99536034 1001 86380 86390 1
536060 99536060 1001 86380 86390 1
536035 99536035 1001 86380 86390 1
536090 99536090 1001 86380 86390 1
535783 99535783 1001 86380 86390 1
536413 99536413 1001 86380 86390 1
536491 99536491 1001 86380 86390 1
536531 99536531 1001 86380 86390 1
536448 99536448 1001 86380 86390 1
536969 99536969 1001 86380 86390 1
536984 99536984 1001 86380 86390 1
537067 99537067 1001 86380 86390 1
536913 99536913 1001 86380 86390 1
536952 99536952 1001 86380 86390 1
536889 99536889 1001 86380 86390 1
536561 99536561 1001 86380 86390 1
536601 99536601 1001 86380 86390 1
536670 99536670 1001 86380 86390 1
537789 99537789 1001 86380 86390 1
537971 99537971 1001 86380 86390 1
537945 99537945 1001 86380 86390 1
537806 99537806 1001 86380 86390 1
537690 99537690 1001 86380 86390 1
537768 99537768 1001 86380 86390 1
538039 99538039 1001 86380 86390 1
538031 99538031 1001 86380 86390 1
538083 99538083 1001 86380 86390 1
538045 99538045 1001 86380 86390 1
538156 99538156 1001 86380 86390 1
538147 99538147 1001 86380 86390 1
538787 99538787 1001 86380 86390 1
538651 99538651 1001 86380 86390 1
538468 99538468 1001 86380 86390 1
538364 99538364 1001 86380 86390 1
538265 99538265 1001 86380 86390 1
538268 99538268 1001 86380 86390 1
538868 99538868 1001 86380 86390 1
538923 99538923 1001 86380 86390 1
539014 99539014 1001 86380 86390 1
538913 99538913 1001 86380 86390 1
539442 99539442 1001 86380 86390 1
539625 99539625 1001 86380 86390 1
539283 99539283 1001 86380 86390 1
539433 99539433 1001 86380 86390 1
539197 99539197 1001 86380 86390 1
539715 99539715 1001 86380 86390 1
539820 99539820 1001 86380 86390 1
539840 99539840 1001 86380 86390 1
540276 99540276 1001 86380 86390 1
540341 99540341 1001 86380 86390 1
540436 99540436 1001 86380 86390 1
540462 99540462 1001 86380 86390 1
540223 99540223 1001 86380 86390 1
540162 99540162 1001 86380 86390 1
540086 99540086 1001 86380 86390 1
540073 99540073 1001 86380 86390 1
540152 99540152 1001 86380 86390 1
539884 99539884 1001 86380 86390 1
540046 99540046 1001 86380 86390 1
539919 99539919 1001 86380 86390 1
539999 99539999 1001 86380 86390 1
540544 99540544 1001 86380 86390 1
540512 99540512 1001 86380 86390 1
540486 99540486 1001 86380 86390 1
540605 99540605 1001 86380 86390 1
541230 99541230 1001 86380 86390 1
541090 99541090 1001 86380 86390 1
541105 99541105 1001 86380 86390 1
541275 99541275 1001 86380 86390 1
541288 99541288 1001 86380 86390 1
541062 99541062 1001 86380 86390 1
541042 99541042 1001 86380 86390 1
540980 99540980 1001 86380 86390 1
541006 99541006 1001 86380 86390 1
540866 99540866 1001 86380 86390 1
540730 99540730 1001 86380 86390 1
541395 99541395 1001 86380 86390 1
542016 99542016 1001 86380 86390 1
542032 99542032 1001 86380 86390 1
542100 99542100 1001 86380 86390 1
541771 99541771 1001 86380 86390 1
541766 99541766 1001 86380 86390 1
541899 99541899 1001 86380 86390 1
541658 99541658 1001 86380 86390 1
541536 99541536 1001 86380 86390 1
542300 99542300 1001 86380 86390 1
542240 99542240 1001 86380 86390 1
542292 99542292 1001 86380 86390 1
542318 99542318 1001 86380 86390 1
542176 99542176 1001 86380 86390 1
542322 99542322 1001 86380 86390 1
542912 99542912 1001 86380 86390 1
542809 99542809 1001 86380 86390 1
542812 99542812 1001 86380 86390 1
542904 99542904 1001 86380 86390 1
542415 99542415 1001 86380 86390 1
542416 99542416 1001 86380 86390 1
542366 99542366 1001 86380 86390 1
542511 99542511 1001 86380 86390 1
542426 99542426 1001 86380 86390 1
543121 99543121 1001 86380 86390 1
543018 99543018 1001 86380 86390 1
543619 99543619 1001 86380 86390 1
543650 99543650 1001 86380 86390 1
543663 99543663 1001 86380 86390 1
543495 99543495 1001 86380 86390 1
543382 99543382 1001 86380 86390 1
543295 99543295 1001 86380 86390 1
544564 99544564 1001 86380 86390 1
544212 99544212 1001 86380 86390 1
544214 99544214 1001 86380 86390 1
544281 99544281 1001 86380 86390 1
544346 99544346 1001 86380 86390 1
544310 99544310 1001 86380 86390 1
544042 99544042 1001 86380 86390 1
544019 99544019 1001 86380 86390 1
544140 99544140 1001 86380 86390 1
544064 99544064 1001 86380 86390 1
544711 99544711 1001 86380 86390 1
544651 99544651 1001 86380 86390 1
427310 378 1001 20580 21357 1
434875 218 1001 32220 32577 1
500378 693 1002 47375 49620 1
531009 1042 1001 31715 32014 1
400309 99400309 1001 86380 86390 1
400268 99400268 1001 86380 86390 1
400486 99400486 1001 86380 86390 1
400487 99400487 1001 86380 86390 1
400447 99400447 1001 86380 86390 1
400821 99400821 1001 86380 86390 1
401257 99401257 1001 86380 86390 1
401478 99401478 1001 86380 86390 1
401391 99401391 1001 86380 86390 1
401568 99401568 1001 86380 86390 1
401576 99401576 1001 86380 86390 1
401647 99401647 1001 86380 86390 1
401751 99401751 1001 86380 86390 1
401794 99401794 1001 86380 86390 1
401710 99401710 1001 86380 86390 1
401855 99401855 1001 86380 86390 1
402166 99402166 1001 86380 86390 1
402232 99402232 1001 86380 86390 1
402329 99402329 1001 86380 86390 1
402538 99402538 1001 86380 86390 1
402647 99402647 1001 86380 86390 1
402782 99402782 1001 86380 86390 1
402784 99402784 1001 86380 86390 1
402903 99402903 1001 86380 86390 1
403175 99403175 1001 86380 86390 1
403298 99403298 1001 86380 86390 1
403301 99403301 1001 86380 86390 1
403303 99403303 1001 86380 86390 1
403800 99403800 1001 86380 86390 1
403969 99403969 1001 86380 86390 1
403967 99403967 1001 86380 86390 1
404184 99404184 1001 86380 86390 1
404311 99404311 1001 86380 86390 1
404262 99404262 1001 86380 86390 1
404402 99404402 1001 86380 86390 1
404408 99404408 1001 86380 86390 1
404411 99404411 1001 86380 86390 1
404464 99404464 1001 86380 86390 1
404656 99404656 1001 86380 86390 1
404588 99404588 1001 86380 86390 1
404715 99404715 1001 86380 86390 1
405205 99405205 1001 86380 86390 1
405462 99405462 1001 86380 86390 1
405692 99405692 1001 86380 86390 1
405861 99405861 1001 86380 86390 1
405876 99405876 1001 86380 86390 1
405927 99405927 1001 86380 86390 1
406050 99406050 1001 86380 86390 1
406054 99406054 1001 86380 86390 1
406065 99406065 1001 86380 86390 1
406369 99406369 1001 86380 86390 1
406552 99406552 1001 86380 86390 1
406850 99406850 1001 86380 86390 1
406937 99406937 1001 86380 86390 1
407039 99407039 1001 86380 86390 1
407504 99407504 1001 86380 86390 1
407573 99407573 1001 86380 86390 1
407709 99407709 1001 86380 86390 1
407693 99407693 1001 86380 86390 1
407881 99407881 1001 86380 86390 1
407802 99407802 1001 86380 86390 1
408196 99408196 1001 86380 86390 1
408282 99408282 1001 86380 86390 1
408441 99408441 1001 86380 86390 1
408772 99408772 1001 86380 86390 1
408977 99408977 1001 86380 86390 1
408925 99408925 1001 86380 86390 1
409113 99409113 1001 86380 86390 1
409340 99409340 1001 86380 86390 1
409375 99409375 1001 86380 86390 1
409463 99409463 1001 86380 86390 1
409445 99409445 1001 86380 86390 1
409423 99409423 1001 86380 86390 1
409614 99409614 1001 86380 86390 1
409863 99409863 1001 86380 86390 1
409958 99409958 1001 86380 86390 1
409966 99409966 1001 86380 86390 1
410098 99410098 1001 86380 86390 1
410265 99410265 1001 86380 86390 1
410245 99410245 1001 86380 86390 1
410405 99410405 1001 86380 86390 1
410652 99410652 1001 86380 86390 1
410636 99410636 1001 86380 86390 1
410699 99410699 1001 86380 86390 1
410672 99410672 1001 86380 86390 1
410764 99410764 1001 86380 86390 1
410817 99410817 1001 86380 86390 1
410885 99410885 1001 86380 86390 1
411087 99411087 1001 86380 86390 1
411271 99411271 1001 86380 86390 1
411842 99411842 1001 86380 86390 1
412213 99412213 1001 86380 86390 1
413399 99413399 1001 86380 86390 1
413591 99413591 1001 86380 86390 1
413544 99413544 1001 86380 86390 1
413163 99413163 1001 86380 86390 1
412950 99412950 1001 86380 86390 1
412853 99412853 1001 86380 86390 1
413802 99413802 1001 86380 86390 1
413862 99413862 1001 86380 86390 1
415187 99415187 1001 86380 86390 1
414953 99414953 1001 86380 86390 1
415273 99415273 1001 86380 86390 1
415129 99415129 1001 86380 86390 1
415049 99415049 1001 86380 86390 1
415299 99415299 1001 86380 86390 1
414801 99414801 1001 86380 86390 1
414669 99414669 1001 86380 86390 1
414381 99414381 1001 86380 86390 1
414369 99414369 1001 86380 86390 1
415622 99415622 1001 86380 86390 1
414922 99414922 1001 86380 86390 1
415376 99415376 1001 86380 86390 1
415466 99415466 1001 86380 86390 1
415381 99415381 1001 86380 86390 1
416697 99416697 1001 86380 86390 1
416843 99416843 1001 86380 86390 1
416682 99416682 1001 86380 86390 1
416962 99416962 1001 86380 86390 1
416720 99416720 1001 86380 86390 1
416325 99416325 1001 86380 86390 1
416008 99416008 1001 86380 86390 1
417067 99417067 1001 86380 86390 1
417116 99417116 1001 86380 86390 1
417126 99417126 1001 86380 86390 1
417009 99417009 1001 86380 86390 1
417133 99417133 1001 86380 86390 1
417607 99417607 1001 86380 86390 1
417435 99417435 1001 86380 86390 1
418474 99418474 1001 86380 86390 1
418670 99418670 1001 86380 86390 1
417921 99417921 1001 86380 86390 1
417671 99417671 1001 86380 86390 1
417887 99417887 1001 86380 86390 1
419079 99419079 1001 86380 86390 1
418887 99418887 1001 86380 86390 1
419147 99419147 1001 86380 86390 1
418865 99418865 1001 86380 86390 1
420192 99420192 1001 86380 86390 1
420160 99420160 1001 86380 86390 1
420267 99420267 1001 86380 86390 1
420190 99420190 1001 86380 86390 1
420374 99420374 1001 86380 86390 1
419783 99419783 1001 86380 86390 1
419826 99419826 1001 86380 86390 1
419864 99419864 1001 86380 86390 1
419651 99419651 1001 86380 86390 1
419903 99419903 1001 86380 86390 1
419430 99419430 1001 86380 86390 1
420707 99420707 1001 86380 86390 1
420697 99420697 1001 86380 86390 1
420559 99420559 1001 86380 86390 1
422088 99422088 1001 86380 86390 1
421986 99421986 1001 86380 86390 1
421440 99421440 1001 86380 86390 1
421363 99421363 1001 86380 86390 1
421632 99421632 1001 86380 86390 1
420839 99420839 1001 86380 86390 1
421080 99421080 1001 86380 86390 1
421008 99421008 1001 86380 86390 1
421115 99421115 1001 86380 86390 1
420885 99420885 1001 86380 86390 1
422150 99422150 1001 86380 86390 1
422292 99422292 1001 86380 86390 1
422378 99422378 1001 86380 86390 1
423492 99423492 1001 86380 86390 1
423455 99423455 1001 86380 86390 1
423570 99423570 1001 86380 86390 1
422598 99422598 1001 86380 86390 1
422678 99422678 1001 86380 86390 1
422886 99422886 1001 86380 86390 1
422580 99422580 1001 86380 86390 1
423792 99423792 1001 86380 86390 1
423886 99423886 1001 86380 86390 1
424072 99424072 1001 86380 86390 1
424075 99424075 1001 86380 86390 1
423927 99423927 1001 86380 86390 1
424109 99424109 1001 86380 86390 1
425246 99425246 1001 86380 86390 1
425243 99425243 1001 86380 86390 1
424592 99424592 1001 86380 86390 1
424826 99424826 1001 86380 86390 1
424938 99424938 1001 86380 86390 1
424816 99424816 1001 86380 86390 1
424262 99424262 1001 86380 86390 1
424298 99424298 1001 86380 86390 1
424396 99424396 1001 86380 86390 1
424374 99424374 1001 86380 86390 1
424195 99424195 1001 86380 86390 1
424485 99424485 1001 86380 86390 1
424528 99424528 1001 86380 86390 1
425536 99425536 1001 86380 86390 1
425814 99425814 1001 86380 86390 1
425824 99425824 1001 86380 86390 1
426974 99426974 1001 86380 86390 1
426899 99426899 1001 86380 86390 1
426891 99426891 1001 86380 86390 1
426443 99426443 1001 86380 86390 1
425930 99425930 1001 86380 86390 1
426059 99426059 1001 86380 86390 1
426004 99426004 1001 86380 86390 1
427152 99427152 1001 86380 86390 1
427277 99427277 1001 86380 86390 1
428428 99428428 1001 86380 86390 1
428703 99428703 1001 86380 86390 1
428628 99428628 1001 86380 86390 1
428319 99428319 1001 86380 86390 1
428144 99428144 1001 86380 86390 1
428132 99428132 1001 86380 86390 1
428107 99428107 1001 86380 86390 1
428309 99428309 1001 86380 86390 1
427703 99427703 1001 86380 86390 1
427601 99427601 1001 86380 86390 1
427803 99427803 1001 86380 86390 1
427660 99427660 1001 86380 86390 1
427715 99427715 1001 86380 86390 1
427645 99427645 1001 86380 86390 1
428785 99428785 1001 86380 86390 1
429116 99429116 1001 86380 86390 1
430313 99430313 1001 86380 86390 1
430122 99430122 1001 86380 86390 1
429973 99429973 1001 86380 86390 1
430157 99430157 1001 86380 86390 1
430355 99430355 1001 86380 86390 1
429832 99429832 1001 86380 86390 1
429818 99429818 1001 86380 86390 1
429847 99429847 1001 86380 86390 1
429629 99429629 1001 86380 86390 1
429188 99429188 1001 86380 86390 1
429493 99429493 1001 86380 86390 1
430730 99430730 1001 86380 86390 1
431882 99431882 1001 86380 86390 1
431719 99431719 1001 86380 86390 1
431763 99431763 1001 86380 86390 1
431959 99431959 1001 86380 86390 1
431450 99431450 1001 86380 86390 1
430970 99430970 1001 86380 86390 1
430975 99430975 1001 86380 86390 1
430980 99430980 1001 86380 86390 1
431181 99431181 1001 86380 86390 1
430934 99430934 1001 86380 86390 1
432384 99432384 1001 86380 86390 1
433405 99433405 1001 86380 86390 1
433196 99433196 1001 86380 86390 1
432976 99432976 1001 86380 86390 1
432846 99432846 1001 86380 86390 1
432880 99432880 1001 86380 86390 1
432630 99432630 1001 86380 86390 1
432776 99432776 1001 86380 86390 1
432533 99432533 1001 86380 86390 1
432613 99432613 1001 86380 86390 1
432657 99432657 1001 86380 86390 1
432863 99432863 1001 86380 86390 1
434040 99434040 1001 86380 86390 1
434014 99434014 1001 86380 86390 1
435314 99435314 1001 86380 86390 1
435321 99435321 1001 86380 86390 1
435329 99435329 1001 86380 86390 1
435071 99435071 1001 86380 86390 1
434939 99434939 1001 86380 86390 1
434643 99434643 1001 86380 86390 1
434972 99434972 1001 86380 86390 1
434468 99434468 1001 86380 86390 1
434388 99434388 1001 86380 86390 1
434463 99434463 1001 86380 86390 1
434495 99434495 1001 86380 86390 1
434417 99434417 1001 86380 86390 1
435544 99435544 1001 86380 86390 1
435837 99435837 1001 86380 86390 1
435444 99435444 1001 86380 86390 1
435747 99435747 1001 86380 86390 1
435452 99435452 1001 86380 86390 1
436895 99436895 1001 86380 86390 1
436933 99436933 1001 86380 86390 1
436709 99436709 1001 86380 86390 1
436685 99436685 1001 86380 86390 1
436695 99436695 1001 86380 86390 1
436539 99436539 1001 86380 86390 1
436193 99436193 1001 86380 86390 1
436196 99436196 1001 86380 86390 1
436274 99436274 1001 86380 86390 1
435912 99435912 1001 86380 86390 1
300080 99300080 1001 86380 86390 1
300081 99300081 1001 86380 86390 1
437319 99437319 1001 86380 86390 1
300036 99300036 1001 86380 86390 1
300013 99300013 1001 86380 86390 1
300690 99300690 1001 86380 86390 1
300601 99300601 1001 86380 86390 1
300592 99300592 1001 86380 86390 1
300543 99300543 1001 86380 86390 1
300342 99300342 1001 86380 86390 1
300407 99300407 1001 86380 86390 1
300237 99300237 1001 86380 86390 1
300293 99300293 1001 86380 86390 1
300272 99300272 1001 86380 86390 1
300222 99300222 1001 86380 86390 1
300524 99300524 1001 86380 86390 1
300847 99300847 1001 86380 86390 1
300861 99300861 1001 86380 86390 1
301449 99301449 1001 86380 86390 1
301311 99301311 1001 86380 86390 1
301183 99301183 1001 86380 86390 1
301222 99301222 1001 86380 86390 1
301184 99301184 1001 86380 86390 1
301076 99301076 1001 86380 86390 1
300979 99300979 1001 86380 86390 1
301023 99301023 1001 86380 86390 1
301591 99301591 1001 86380 86390 1
300934 99300934 1001 86380 86390 1
301670 99301670 1001 86380 86390 1
301595 99301595 1001 86380 86390 1
301651 99301651 1001 86380 86390 1
302295 99302295 1001 86380 86390 1
302206 99302206 1001 86380 86390 1
302219 99302219 1001 86380 86390 1
302237 99302237 1001 86380 86390 1
302060 99302060 1001 86380 86390 1
302064 99302064 1001 86380 86390 1
302005 99302005 1001 86380 86390 1
302160 99302160 1001 86380 86390 1
302161 99302161 1001 86380 86390 1
301932 99301932 1001 86380 86390 1
302407 99302407 1001 86380 86390 1
302446 99302446 1001 86380 86390 1
302553 99302553 1001 86380 86390 1
302401 99302401 1001 86380 86390 1
303015 99303015 1001 86380 86390 1
303108 99303108 1001 86380 86390 1
302809 99302809 1001 86380 86390 1
302953 99302953 1001 86380 86390 1
302828 99302828 1001 86380 86390 1
302985 99302985 1001 86380 86390 1
302703 99302703 1001 86380 86390 1
302591 99302591 1001 86380 86390 1
302605 99302605 1001 86380 86390 1
302684 99302684 1001 86380 86390 1
302714 99302714 1001 86380 86390 1
303336 99303336 1001 86380 86390 1
303852 99303852 1001 86380 86390 1
303943 99303943 1001 86380 86390 1
303879 99303879 1001 86380 86390 1
304024 99304024 1001 86380 86390 1
303942 99303942 1001 86380 86390 1
303790 99303790 1001 86380 86390 1
303503 99303503 1001 86380 86390 1
303571 99303571 1001 86380 86390 1
303549 99303549 1001 86380 86390 1
303422 99303422 1001 86380 86390 1
304135 99304135 1001 86380 86390 1
304151 99304151 1001 86380 86390 1
304074 99304074 1001 86380 86390 1
304180 99304180 1001 86380 86390 1
304129 99304129 1001 86380 86390 1
304078 99304078 1001 86380 86390 1
304499 99304499 1001 86380 86390 1
304552 99304552 1001 86380 86390 1
304634 99304634 1001 86380 86390 1
304533 99304533 1001 86380 86390 1
304613 99304613 1001 86380 86390 1
304383 99304383 1001 86380 86390 1
304435 99304435 1001 86380 86390 1
304269 99304269 1001 86380 86390 1
304884 99304884 1001 86380 86390 1
304898 99304898 1001 86380 86390 1
304916 99304916 1001 86380 86390 1
305658 99305658 1001 86380 86390 1
305666 99305666 1001 86380 86390 1
305668 99305668 1001 86380 86390 1
305540 99305540 1001 86380 86390 1
305619 99305619 1001 86380 86390 1
305620 99305620 1001 86380 86390 1
305440 99305440 1001 86380 86390 1
305413 99305413 1001 86380 86390 1
305195 99305195 1001 86380 86390 1
305065 99305065 1001 86380 86390 1
305222 99305222 1001 86380 86390 1
305106 99305106 1001 86380 86390 1
305214 99305214 1001 86380 86390 1
305127 99305127 1001 86380 86390 1
305244 99305244 1001 86380 86390 1
500077 99500077 1001 86380 86390 1
500146 99500146 1001 86380 86390 1
500004 99500004 1001 86380 86390 1
500121 99500121 1001 86380 86390 1
500186 99500186 1001 86380 86390 1
500071 99500071 1001 86380 86390 1
500007 99500007 1001 86380 86390 1
500711 99500711 1001 86380 86390 1
500752 99500752 1001 86380 86390 1
500792 99500792 1001 86380 86390 1
500770 99500770 1001 86380 86390 1
500437 99500437 1001 86380 86390 1
500378 99500378 1001 86380 86390 1
500199 99500199 1001 86380 86390 1
500243 99500243 1001 86380 86390 1
501007 99501007 1001 86380 86390 1
500829 99500829 1001 86380 86390 1
500936 99500936 1001 86380 86390 1
501462 99501462 1001 86380 86390 1
501616 99501616 1001 86380 86390 1
501599 99501599 1001 86380 86390 1
501309 99501309 1001 86380 86390 1
501214 99501214 1001 86380 86390 1
501062 99501062 1001 86380 86390 1
501054 99501054 1001 86380 86390 1
501173 99501173 1001 86380 86390 1
501688 99501688 1001 86380 86390 1
501663 99501663 1001 86380 86390 1
501668 99501668 1001 86380 86390 1
501695 99501695 1001 86380 86390 1
501826 99501826 1001 86380 86390 1
501659 99501659 1001 86380 86390 1
501726 99501726 1001 86380 86390 1
501739 99501739 1001 86380 86390 1
502353 99502353 1001 86380 86390 1
502436 99502436 1001 86380 86390 1
502371 99502371 1001 86380 86390 1
502362 99502362 1001 86380 86390 1
502426 99502426 1001 86380 86390 1
502249 99502249 1001 86380 86390 1
502160 99502160 1001 86380 86390 1
502109 99502109 1001 86380 86390 1
502059 99502059 1001 86380 86390 1
502230 99502230 1001 86380 86390 1
502219 99502219 1001 86380 86390 1
501963 99501963 1001 86380 86390 1
502028 99502028 1001 86380 86390 1
501900 99501900 1001 86380 86390 1
502048 99502048 1001 86380 86390 1
502502 99502502 1001 86380 86390 1
503247 99503247 1001 86380 86390 1
503107 99503107 1001 86380 86390 1
502853 99502853 1001 86380 86390 1
502750 99502750 1001 86380 86390 1
503356 99503356 1001 86380 86390 1
503415 99503415 1001 86380 86390 1
503480 99503480 1001 86380 86390 1
504062 99504062 1001 86380 86390 1
504000 99504000 1001 86380 86390 1
503835 99503835 1001 86380 86390 1
503875 99503875 1001 86380 86390 1
503826 99503826 1001 86380 86390 1
503828 99503828 1001 86380 86390 1
503766 99503766 1001 86380 86390 1
503779 99503779 1001 86380 86390 1
503542 99503542 1001 86380 86390 1
503543 99503543 1001 86380 86390 1
503673 99503673 1001 86380 86390 1
503611 99503611 1001 86380 86390 1
503521 99503521 1001 86380 86390 1
503703 99503703 1001 86380 86390 1
504206 99504206 1001 86380 86390 1
504303 99504303 1001 86380 86390 1
504294 99504294 1001 86380 86390 1
504771 99504771 1001 86380 86390 1
504836 99504836 1001 86380 86390 1
504863 99504863 1001 86380 86390 1
504941 99504941 1001 86380 86390 1
504788 99504788 1001 86380 86390 1
504572 99504572 1001 86380 86390 1
504669 99504669 1001 86380 86390 1
504401 99504401 1001 86380 86390 1
504448 99504448 1001 86380 86390 1
504450 99504450 1001 86380 86390 1
504502 99504502 1001 86380 86390 1
505019 99505019 1001 86380 86390 1
505115 99505115 1001 86380 86390 1
504974 99504974 1001 86380 86390 1
505656 99505656 1001 86380 86390 1
505549 99505549 1001 86380 86390 1
505380 99505380 1001 86380 86390 1
505332 99505332 1001 86380 86390 1
505178 99505178 1001 86380 86390 1
505780 99505780 1001 86380 86390 1
505892 99505892 1001 86380 86390 1
505918 99505918 1001 86380 86390 1
505959 99505959 1001 86380 86390 1
506545 99506545 1001 86380 86390 1
506533 99506533 1001 86380 86390 1
506431 99506431 1001 86380 86390 1
506396 99506396 1001 86380 86390 1
506474 99506474 1001 86380 86390 1
506542 99506542 1001 86380 86390 1
506530 99506530 1001 86380 86390 1
506303 99506303 1001 86380 86390 1
506383 99506383 1001 86380 86390 1
506192 99506192 1001 86380 86390 1
506387 99506387 1001 86380 86390 1
506273 99506273 1001 86380 86390 1
506389 99506389 1001 86380 86390 1
506104 99506104 1001 86380 86390 1
506043 99506043 1001 86380 86390 1
506007 99506007 1001 86380 86390 1
506606 99506606 1001 86380 86390 1
506781 99506781 1001 86380 86390 1
506600 99506600 1001 86380 86390 1
506666 99506666 1001 86380 86390 1
507386 99507386 1001 86380 86390 1
507282 99507282 1001 86380 86390 1
507290 99507290 1001 86380 86390 1
507414 99507414 1001 86380 86390 1
507239 99507239 1001 86380 86390 1
507305 99507305 1001 86380 86390 1
507153 99507153 1001 86380 86390 1
507155 99507155 1001 86380 86390 1
507109 99507109 1001 86380 86390 1
506971 99506971 1001 86380 86390 1
506993 99506993 1001 86380 86390 1
507601 99507601 1001 86380 86390 1
507473 99507473 1001 86380 86390 1
507551 99507551 1001 86380 86390 1
507546 99507546 1001 86380 86390 1
508145 99508145 1001 86380 86390 1
508215 99508215 1001 86380 86390 1
508098 99508098 1001 86380 86390 1
508061 99508061 1001 86380 86390 1
508165 99508165 1001 86380 86390 1
508130 99508130 1001 86380 86390 1
507995 99507995 1001 86380 86390 1
507853 99507853 1001 86380 86390 1
507934 99507934 1001 86380 86390 1
507884 99507884 1001 86380 86390 1
507949 99507949 1001 86380 86390 1
507806 99507806 1001 86380 86390 1
507677 99507677 1001 86380 86390 1
507794 99507794 1001 86380 86390 1
508259 99508259 1001 86380 86390 1
508368 99508368 1001 86380 86390 1
508254 99508254 1001 86380 86390 1
508295 99508295 1001 86380 86390 1
508960 99508960 1001 86380 86390 1
509025 99509025 1001 86380 86390 1
508805 99508805 1001 86380 86390 1
508669 99508669 1001 86380 86390 1
508815 99508815 1001 86380 86390 1
508777 99508777 1001 86380 86390 1
508596 99508596 1001 86380 86390 1
508472 99508472 1001 86380 86390 1
508565 99508565 1001 86380 86390 1
509228 99509228 1001 86380 86390 1
509246 99509246 1001 86380 86390 1
509144 99509144 1001 86380 86390 1
509196 99509196 1001 86380 86390 1
509109 99509109 1001 86380 86390 1
509226 99509226 1001 86380 86390 1
509384 99509384 1001 86380 86390 1
509348 99509348 1001 86380 86390 1
509478 99509478 1001 86380 86390 1
509327 99509327 1001 86380 86390 1
510691 99510691 1001 86380 86390 1
510575 99510575 1001 86380 86390 1
510381 99510381 1001 86380 86390 1
510318 99510318 1001 86380 86390 1
510491 99510491 1001 86380 86390 1
510282 99510282 1001 86380 86390 1
510312 99510312 1001 86380 86390 1
510832 99510832 1001 86380 86390 1
510847 99510847 1001 86380 86390 1
510785 99510785 1001 86380 86390 1
510838 99510838 1001 86380 86390 1
511455 99511455 1001 86380 86390 1
511472 99511472 1001 86380 86390 1
511514 99511514 1001 86380 86390 1
511243 99511243 1001 86380 86390 1
511193 99511193 1001 86380 86390 1
511161 99511161 1001 86380 86390 1
511103 99511103 1001 86380 86390 1
511120 99511120 1001 86380 86390 1
511018 99511018 1001 86380 86390 1
511750 99511750 1001 86380 86390 1
511635 99511635 1001 86380 86390 1
511584 99511584 1001 86380 86390 1
511702 99511702 1001 86380 86390 1
512328 99512328 1001 86380 86390 1
512239 99512239 1001 86380 86390 1
512358 99512358 1001 86380 86390 1
512206 99512206 1001 86380 86390 1
512125 99512125 1001 86380 86390 1
511970 99511970 1001 86380 86390 1
512156 99512156 1001 86380 86390 1
512169 99512169 1001 86380 86390 1
512014 99512014 1001 86380 86390 1
512118 99512118 1001 86380 86390 1
512055 99512055 1001 86380 86390 1
511833 99511833 1001 86380 86390 1
511821 99511821 1001 86380 86390 1
512560 99512560 1001 86380 86390 1
512514 99512514 1001 86380 86390 1
513012 99513012 1001 86380 86390 1
513056 99513056 1001 86380 86390 1
513031 99513031 1001 86380 86390 1
513121 99513121 1001 86380 86390 1
513083 99513083 1001 86380 86390 1
513048 99513048 1001 86380 86390 1
512844 99512844 1001 86380 86390 1
512845 99512845 1001 86380 86390 1
512897 99512897 1001 86380 86390 1
512988 99512988 1001 86380 86390 1
512859 99512859 1001 86380 86390 1
512950 99512950 1001 86380 86390 1
512904 99512904 1001 86380 86390 1
512969 99512969 1001 86380 86390 1
512782 99512782 1001 86380 86390 1
513349 99513349 1001 86380 86390 1
513966 99513966 1001 86380 86390 1
513673 99513673 1001 86380 86390 1
513817 99513817 1001 86380 86390 1
513675 99513675 1001 86380 86390 1
513561 99513561 1001 86380 86390 1
514222 99514222 1001 86380 86390 1
514097 99514097 1001 86380 86390 1
514125 99514125 1001 86380 86390 1
514808 99514808 1001 86380 86390 1
514726 99514726 1001 86380 86390 1
514675 99514675 1001 86380 86390 1
514522 99514522 1001 86380 86390 1
514564 99514564 1001 86380 86390 1
514631 99514631 1001 86380 86390 1
514555 99514555 1001 86380 86390 1
514624 99514624 1001 86380 86390 1
514281 99514281 1001 86380 86390 1
514375 99514375 1001 86380 86390 1
514442 99514442 1001 86380 86390 1
514908 99514908 1001 86380 86390 1
515000 99515000 1001 86380 86390 1
515042 99515042 1001 86380 86390 1
515058 99515058 1001 86380 86390 1
515480 99515480 1001 86380 86390 1
515570 99515570 1001 86380 86390 1
515458 99515458 1001 86380 86390 1
515330 99515330 1001 86380 86390 1
515424 99515424 1001 86380 86390 1
515463 99515463 1001 86380 86390 1
515195 99515195 1001 86380 86390 1
515105 99515105 1001 86380 86390 1
515082 99515082 1001 86380 86390 1
515178 99515178 1001 86380 86390 1
515758 99515758 1001 86380 86390 1
515063 99515063 1001 86380 86390 1
515813 99515813 1001 86380 86390 1
515790 99515790 1001 86380 86390 1
515741 99515741 1001 86380 86390 1
515705 99515705 1001 86380 86390 1
516371 99516371 1001 86380 86390 1
516486 99516486 1001 86380 86390 1
516352 99516352 1001 86380 86390 1
516393 99516393 1001 86380 86390 1
516253 99516253 1001 86380 86390 1
516177 99516177 1001 86380 86390 1
516257 99516257 1001 86380 86390 1
516284 99516284 1001 86380 86390 1
516182 99516182 1001 86380 86390 1
516058 99516058 1001 86380 86390 1
515995 99515995 1001 86380 86390 1
516064 99516064 1001 86380 86390 1
515922 99515922 1001 86380 86390 1
516550 99516550 1001 86380 86390 1
517240 99517240 1001 86380 86390 1
517046 99517046 1001 86380 86390 1
517008 99517008 1001 86380 86390 1
516931 99516931 1001 86380 86390 1
517116 99517116 1001 86380 86390 1
516789 99516789 1001 86380 86390 1
516855 99516855 1001 86380 86390 1
517496 99517496 1001 86380 86390 1
518129 99518129 1001 86380 86390 1
518105 99518105 1001 86380 86390 1
518151 99518151 1001 86380 86390 1
518004 99518004 1001 86380 86390 1
518084 99518084 1001 86380 86390 1
517922 99517922 1001 86380 86390 1
517935 99517935 1001 86380 86390 1
517693 99517693 1001 86380 86390 1
518329 99518329 1001 86380 86390 1
518229 99518229 1001 86380 86390 1
518730 99518730 1001 86380 86390 1
518769 99518769 1001 86380 86390 1
518578 99518578 1001 86380 86390 1
518708 99518708 1001 86380 86390 1
518721 99518721 1001 86380 86390 1
518370 99518370 1001 86380 86390 1
518475 99518475 1001 86380 86390 1
518477 99518477 1001 86380 86390 1
518404 99518404 1001 86380 86390 1
519170 99519170 1001 86380 86390 1
519030 99519030 1001 86380 86390 1
519698 99519698 1001 86380 86390 1
519604 99519604 1001 86380 86390 1
519566 99519566 1001 86380 86390 1
519324 99519324 1001 86380 86390 1
519260 99519260 1001 86380 86390 1
519376 99519376 1001 86380 86390 1
519397 99519397 1001 86380 86390 1
519889 99519889 1001 86380 86390 1
519929 99519929 1001 86380 86390 1
519995 99519995 1001 86380 86390 1
519880 99519880 1001 86380 86390 1
519817 99519817 1001 86380 86390 1
519885 99519885 1001 86380 86390 1
519978 99519978 1001 86380 86390 1
520438 99520438 1001 86380 86390 1
520613 99520613 1001 86380 86390 1
520623 99520623 1001 86380 86390 1
520383 99520383 1001 86380 86390 1
520373 99520373 1001 86380 86390 1
520426 99520426 1001 86380 86390 1
520248 99520248 1001 86380 86390 1
520263 99520263 1001 86380 86390 1
520354 99520354 1001 86380 86390 1
520227 99520227 1001 86380 86390 1
520193 99520193 1001 86380 86390 1
520219 99520219 1001 86380 86390 1
520051 99520051 1001 86380 86390 1
520066 99520066 1001 86380 86390 1
520663 99520663 1001 86380 86390 1
520650 99520650 1001 86380 86390 1
520801 99520801 1001 86380 86390 1
520647 99520647 1001 86380 86390 1
521084 99521084 1001 86380 86390 1
521052 99521052 1001 86380 86390 1
520929 99520929 1001 86380 86390 1
521024 99521024 1001 86380 86390 1
521496 99521496 1001 86380 86390 1
521525 99521525 1001 86380 86390 1
522100 99522100 1001 86380 86390 1
522115 99522115 1001 86380 86390 1
522232 99522232 1001 86380 86390 1
522170 99522170 1001 86380 86390 1
522235 99522235 1001 86380 86390 1
521959 99521959 1001 86380 86390 1
521953 99521953 1001 86380 86390 1
522019 99522019 1001 86380 86390 1
521762 99521762 1001 86380 86390 1
521772 99521772 1001 86380 86390 1
522316 99522316 1001 86380 86390 1
523057 99523057 1001 86380 86390 1
523036 99523036 1001 86380 86390 1
523000 99523000 1001 86380 86390 1
522904 99522904 1001 86380 86390 1
522816 99522816 1001 86380 86390 1
522896 99522896 1001 86380 86390 1
522691 99522691 1001 86380 86390 1
522672 99522672 1001 86380 86390 1
522673 99522673 1001 86380 86390 1
522676 99522676 1001 86380 86390 1
523222 99523222 1001 86380 86390 1
523119 99523119 1001 86380 86390 1
523177 99523177 1001 86380 86390 1
523192 99523192 1001 86380 86390 1
523856 99523856 1001 86380 86390 1
523833 99523833 1001 86380 86390 1
523797 99523797 1001 86380 86390 1
523750 99523750 1001 86380 86390 1
523905 99523905 1001 86380 86390 1
523612 99523612 1001 86380 86390 1
523390 99523390 1001 86380 86390 1
523510 99523510 1001 86380 86390 1
523387 99523387 1001 86380 86390 1
523946 99523946 1001 86380 86390 1
524000 99524000 1001 86380 86390 1
524107 99524107 1001 86380 86390 1
524589 99524589 1001 86380 86390 1
524669 99524669 1001 86380 86390 1
524605 99524605 1001 86380 86390 1
524650 99524650 1001 86380 86390 1
524625 99524625 1001 86380 86390 1
524530 99524530 1001 86380 86390 1
524543 99524543 1001 86380 86390 1
524522 99524522 1001 86380 86390 1
524524 99524524 1001 86380 86390 1
524772 99524772 1001 86380 86390 1
525455 99525455 1001 86380 86390 1
525507 99525507 1001 86380 86390 1
525406 99525406 1001 86380 86390 1
525407 99525407 1001 86380 86390 1
525424 99525424 1001 86380 86390 1
525516 99525516 1001 86380 86390 1
525453 99525453 1001 86380 86390 1
525287 99525287 1001 86380 86390 1
525367 99525367 1001 86380 86390 1
525271 99525271 1001 86380 86390 1
525159 99525159 1001 86380 86390 1
524979 99524979 1001 86380 86390 1
525180 99525180 1001 86380 86390 1
525712 99525712 1001 86380 86390 1
525687 99525687 1001 86380 86390 1
525713 99525713 1001 86380 86390 1
525637 99525637 1001 86380 86390 1
526347 99526347 1001 86380 86390 1
526219 99526219 1001 86380 86390 1
526339 99526339 1001 86380 86390 1
526172 99526172 1001 86380 86390 1
526162 99526162 1001 86380 86390 1
526176 99526176 1001 86380 86390 1
525964 99525964 1001 86380 86390 1
525824 99525824 1001 86380 86390 1
525812 99525812 1001 86380 86390 1
526523 99526523 1001 86380 86390 1
526464 99526464 1001 86380 86390 1
526620 99526620 1001 86380 86390 1
526506 99526506 1001 86380 86390 1
526572 99526572 1001 86380 86390 1
526443 99526443 1001 86380 86390 1
527230 99527230 1001 86380 86390 1
527077 99527077 1001 86380 86390 1
526933 99526933 1001 86380 86390 1
527000 99527000 1001 86380 86390 1
526975 99526975 1001 86380 86390 1
526846 99526846 1001 86380 86390 1
526964 99526964 1001 86380 86390 1
526977 99526977 1001 86380 86390 1
526695 99526695 1001 86380 86390 1
526636 99526636 1001 86380 86390 1
526715 99526715 1001 86380 86390 1
527377 99527377 1001 86380 86390 1
527045 99527045 1001 86380 86390 1
527345 99527345 1001 86380 86390 1
527257 99527257 1001 86380 86390 1
527374 99527374 1001 86380 86390 1
528033 99528033 1001 86380 86390 1
528068 99528068 1001 86380 86390 1
527846 99527846 1001 86380 86390 1
527771 99527771 1001 86380 86390 1
527736 99527736 1001 86380 86390 1
527467 99527467 1001 86380 86390 1
527480 99527480 1001 86380 86390 1
527545 99527545 1001 86380 86390 1
527489 99527489 1001 86380 86390 1
528176 99528176 1001 86380 86390 1
528174 99528174 1001 86380 86390 1
528733 99528733 1001 86380 86390 1
528840 99528840 1001 86380 86390 1
528883 99528883 1001 86380 86390 1
528732 99528732 1001 86380 86390 1
528555 99528555 1001 86380 86390 1
528503 99528503 1001 86380 86390 1
528441 99528441 1001 86380 86390 1
528470 99528470 1001 86380 86390 1
528970 99528970 1001 86380 86390 1
529022 99529022 1001 86380 86390 1
528922 99528922 1001 86380 86390 1
529624 99529624 1001 86380 86390 1
529641 99529641 1001 86380 86390 1
529577 99529577 1001 86380 86390 1
529706 99529706 1001 86380 86390 1
529714 99529714 1001 86380 86390 1
529559 99529559 1001 86380 86390 1
529323 99529323 1001 86380 86390 1
529442 99529442 1001 86380 86390 1
529188 99529188 1001 86380 86390 1
529150 99529150 1001 86380 86390 1
529216 99529216 1001 86380 86390 1
529297 99529297 1001 86380 86390 1
529285 99529285 1001 86380 86390 1
529311 99529311 1001 86380 86390 1
529866 99529866 1001 86380 86390 1
529908 99529908 1001 86380 86390 1
529898 99529898 1001 86380 86390 1
529873 99529873 1001 86380 86390 1
529861 99529861 1001 86380 86390 1
529865 99529865 1001 86380 86390 1
530386 99530386 1001 86380 86390 1
530527 99530527 1001 86380 86390 1
530432 99530432 1001 86380 86390 1
530385 99530385 1001 86380 86390 1
530270 99530270 1001 86380 86390 1
530246 99530246 1001 86380 86390 1
530303 99530303 1001 86380 86390 1
529958 99529958 1001 86380 86390 1
530657 99530657 1001 86380 86390 1
530696 99530696 1001 86380 86390 1
530557 99530557 1001 86380 86390 1
530601 99530601 1001 86380 86390 1
531227 99531227 1001 86380 86390 1
531215 99531215 1001 86380 86390 1
531332 99531332 1001 86380 86390 1
531047 99531047 1001 86380 86390 1
531125 99531125 1001 86380 86390 1
531061 99531061 1001 86380 86390 1
531100 99531100 1001 86380 86390 1
531128 99531128 1001 86380 86390 1
531118 99531118 1001 86380 86390 1
531003 99531003 1001 86380 86390 1
531146 99531146 1001 86380 86390 1
531172 99531172 1001 86380 86390 1
530802 99530802 1001 86380 86390 1
531493 99531493 1001 86380 86390 1
531405 99531405 1001 86380 86390 1
531394 99531394 1001 86380 86390 1
531570 99531570 1001 86380 86390 1
532168 99532168 1001 86380 86390 1
532093 99532093 1001 86380 86390 1
532179 99532179 1001 86380 86390 1
531845 99531845 1001 86380 86390 1
531861 99531861 1001 86380 86390 1
531813 99531813 1001 86380 86390 1
531983 99531983 1001 86380 86390 1
531947 99531947 1001 86380 86390 1
531624 99531624 1001 86380 86390 1
531590 99531590 1001 86380 86390 1
531720 99531720 1001 86380 86390 1
531759 99531759 1001 86380 86390 1
531748 99531748 1001 86380 86390 1
531672 99531672 1001 86380 86390 1
531594 99531594 1001 86380 86390 1
532934 99532934 1001 86380 86390 1
532872 99532872 1001 86380 86390 1
532899 99532899 1001 86380 86390 1
533171 99533171 1001 86380 86390 1
533056 99533056 1001 86380 86390 1
533736 99533736 1001 86380 86390 1
533661 99533661 1001 86380 86390 1
533676 99533676 1001 86380 86390 1
533754 99533754 1001 86380 86390 1
533474 99533474 1001 86380 86390 1
533513 99533513 1001 86380 86390 1
533526 99533526 1001 86380 86390 1
533604 99533604 1001 86380 86390 1
533540 99533540 1001 86380 86390 1
533444 99533444 1001 86380 86390 1
533386 99533386 1001 86380 86390 1
533377 99533377 1001 86380 86390 1
533910 99533910 1001 86380 86390 1
533923 99533923 1001 86380 86390 1
533889 99533889 1001 86380 86390 1
534008 99534008 1001 86380 86390 1
534662 99534662 1001 86380 86390 1
534550 99534550 1001 86380 86390 1
534390 99534390 1001 86380 86390 1
534407 99534407 1001 86380 86390 1
534420 99534420 1001 86380 86390 1
534293 99534293 1001 86380 86390 1
534192 99534192 1001 86380 86390 1
534115 99534115 1001 86380 86390 1
534148 99534148 1001 86380 86390 1
534189 99534189 1001 86380 86390 1
534216 99534216 1001 86380 86390 1
534858 99534858 1001 86380 86390 1
534809 99534809 1001 86380 86390 1
535373 99535373 1001 86380 86390 1
535464 99535464 1001 86380 86390 1
535362 99535362 1001 86380 86390 1
535268 99535268 1001 86380 86390 1
535168 99535168 1001 86380 86390 1
535060 99535060 1001 86380 86390 1
534977 99534977 1001 86380 86390 1
534991 99534991 1001 86380 86390 1
535095 99535095 1001 86380 86390 1
535625 99535625 1001 86380 86390 1
535563 99535563 1001 86380 86390 1
535708 99535708 1001 86380 86390 1
535661 99535661 1001 86380 86390 1
536194 99536194 1001 86380 86390 1
536173 99536173 1001 86380 86390 1
536278 99536278 1001 86380 86390 1
536326 99536326 1001 86380 86390 1
536166 99536166 1001 86380 86390 1
536118 99536118 1001 86380 86390 1
536054 99536054 1001 86380 86390 1
535929 99535929 1001 86380 86390 1
535995 99535995 1001 86380 86390 1
535957 99535957 1001 86380 86390 1
536074 99536074 1001 86380 86390 1
536114 99536114 1001 86380 86390 1
535985 99535985 1001 86380 86390 1
535768 99535768 1001 86380 86390 1
536351 99536351 1001 86380 86390 1
536341 99536341 1001 86380 86390 1
536524 99536524 1001 86380 86390 1
537087 99537087 1001 86380 86390 1
537132 99537132 1001 86380 86390 1
537030 99537030 1001 86380 86390 1
537071 99537071 1001 86380 86390 1
537156 99537156 1001 86380 86390 1
536882 99536882 1001 86380 86390 1
536792 99536792 1001 86380 86390 1
536746 99536746 1001 86380 86390 1
537254 99537254 1001 86380 86390 1
537364 99537364 1001 86380 86390 1
537906 99537906 1001 86380 86390 1
537907 99537907 1001 86380 86390 1
537654 99537654 1001 86380 86390 1
537707 99537707 1001 86380 86390 1
537675 99537675 1001 86380 86390 1
537741 99537741 1001 86380 86390 1
537586 99537586 1001 86380 86390 1
537599 99537599 1001 86380 86390 1
537678 99537678 1001 86380 86390 1
537386 99537386 1001 86380 86390 1
537533 99537533 1001 86380 86390 1
537368 99537368 1001 86380 86390 1
538019 99538019 1001 86380 86390 1
538192 99538192 1001 86380 86390 1
538193 99538193 1001 86380 86390 1
538118 99538118 1001 86380 86390 1
538678 99538678 1001 86380 86390 1
538721 99538721 1001 86380 86390 1
538775 99538775 1001 86380 86390 1
538426 99538426 1001 86380 86390 1
538375 99538375 1001 86380 86390 1
538195 99538195 1001 86380 86390 1
538327 99538327 1001 86380 86390 1
538368 99538368 1001 86380 86390 1
538360 99538360 1001 86380 86390 1
538890 99538890 1001 86380 86390 1
538875 99538875 1001 86380 86390 1
538927 99538927 1001 86380 86390 1
539539 99539539 1001 86380 86390 1
539504 99539504 1001 86380 86390 1
539441 99539441 1001 86380 86390 1
539560 99539560 1001 86380 86390 1
539328 99539328 1001 86380 86390 1
539303 99539303 1001 86380 86390 1
539067 99539067 1001 86380 86390 1
539147 99539147 1001 86380 86390 1
539667 99539667 1001 86380 86390 1
539825 99539825 1001 86380 86390 1
539673 99539673 1001 86380 86390 1
539841 99539841 1001 86380 86390 1
539726 99539726 1001 86380 86390 1
539792 99539792 1001 86380 86390 1
540144 99540144 1001 86380 86390 1
540082 99540082 1001 86380 86390 1
540136 99540136 1001 86380 86390 1
540216 99540216 1001 86380 86390 1
540154 99540154 1001 86380 86390 1
539968 99539968 1001 86380 86390 1
539864 99539864 1001 86380 86390 1
540535 99540535 1001 86380 86390 1
541116 99541116 1001 86380 86390 1
541200 99541200 1001 86380 86390 1
540920 99540920 1001 86380 86390 1
540976 99540976 1001 86380 86390 1
540733 99540733 1001 86380 86390 1
541309 99541309 1001 86380 86390 1
541401 99541401 1001 86380 86390 1
541481 99541481 1001 86380 86390 1
541993 99541993 1001 86380 86390 1
541758 99541758 1001 86380 86390 1
541887 99541887 1001 86380 86390 1
541774 99541774 1001 86380 86390 1
541762 99541762 1001 86380 86390 1
541803 99541803 1001 86380 86390 1
541830 99541830 1001 86380 86390 1
541895 99541895 1001 86380 86390 1
541533 99541533 1001 86380 86390 1
542284 99542284 1001 86380 86390 1
542297 99542297 1001 86380 86390 1
542299 99542299 1001 86380 86390 1
542175 99542175 1001 86380 86390 1
542779 99542779 1001 86380 86390 1
542754 99542754 1001 86380 86390 1
542885 99542885 1001 86380 86390 1
542927 99542927 1001 86380 86390 1
542866 99542866 1001 86380 86390 1
542598 99542598 1001 86380 86390 1
542657 99542657 1001 86380 86390 1
542632 99542632 1001 86380 86390 1
542723 99542723 1001 86380 86390 1
542505 99542505 1001 86380 86390 1
542402 99542402 1001 86380 86390 1
542508 99542508 1001 86380 86390 1
542413 99542413 1001 86380 86390 1
542741 99542741 1001 86380 86390 1
543064 99543064 1001 86380 86390 1
543042 99543042 1001 86380 86390 1
543069 99543069 1001 86380 86390 1
543739 99543739 1001 86380 86390 1
543646 99543646 1001 86380 86390 1
543713 99543713 1001 86380 86390 1
543730 99543730 1001 86380 86390 1
543760 99543760 1001 86380 86390 1
543762 99543762 1001 86380 86390 1
543615 99543615 1001 86380 86390 1
543719 99543719 1001 86380 86390 1
543424 99543424 1001 86380 86390 1
543418 99543418 1001 86380 86390 1
543395 99543395 1001 86380 86390 1
543157 99543157 1001 86380 86390 1
543253 99543253 1001 86380 86390 1
543956 99543956 1001 86380 86390 1
543843 99543843 1001 86380 86390 1
543831 99543831 1001 86380 86390 1
543897 99543897 1001 86380 86390 1
544542 99544542 1001 86380 86390 1
544585 99544585 1001 86380 86390 1
544543 99544543 1001 86380 86390 1
544250 99544250 1001 86380 86390 1
544239 99544239 1001 86380 86390 1
544306 99544306 1001 86380 86390 1
544332 99544332 1001 86380 86390 1
544184 99544184 1001 86380 86390 1
544018 99544018 1001 86380 86390 1
544114 99544114 1001 86380 86390 1
544179 99544179 1001 86380 86390 1
544141 99544141 1001 86380 86390 1
543986 99543986 1001 86380 86390 1
544038 99544038 1001 86380 86390 1
544692 99544692 1001 86380 86390 1
544615 99544615 1001 86380 86390 1
544655 99544655 1001 86380 86390 1
429887 215 1001 17820 18477 1
519761 1044 1002 46015 50112 1
542320 1061 1002 56448 56838 1
400107 99400107 1001 86380 86390 1
400149 99400149 1001 86380 86390 1
400368 99400368 1001 86380 86390 1
400506 99400506 1001 86380 86390 1
400646 99400646 1001 86380 86390 1
400825 99400825 1001 86380 86390 1
400908 99400908 1001 86380 86390 1
400947 99400947 1001 86380 86390 1
401363 99401363 1001 86380 86390 1
401344 99401344 1001 86380 86390 1
401830 99401830 1001 86380 86390 1
402104 99402104 1001 86380 86390 1
402125 99402125 1001 86380 86390 1
402240 99402240 1001 86380 86390 1
402285 99402285 1001 86380 86390 1
402356 99402356 1001 86380 86390 1
402806 99402806 1001 86380 86390 1
402837 99402837 1001 86380 86390 1
402931 99402931 1001 86380 86390 1
402964 99402964 1001 86380 86390 1
403082 99403082 1001 86380 86390 1
403125 99403125 1001 86380 86390 1
403128 99403128 1001 86380 86390 1
403179 99403179 1001 86380 86390 1
403336 99403336 1001 86380 86390 1
403455 99403455 1001 86380 86390 1
403457 99403457 1001 86380 86390 1
403565 99403565 1001 86380 86390 1
403620 99403620 1001 86380 86390 1
403779 99403779 1001 86380 86390 1
403924 99403924 1001 86380 86390 1
404034 99404034 1001 86380 86390 1
404221 99404221 1001 86380 86390 1
404176 99404176 1001 86380 86390 1
404384 99404384 1001 86380 86390 1
404653 99404653 1001 86380 86390 1
404597 99404597 1001 86380 86390 1
404776 99404776 1001 86380 86390 1
405107 99405107 1001 86380 86390 1
405187 99405187 1001 86380 86390 1
405163 99405163 1001 86380 86390 1
405251 99405251 1001 86380 86390 1
405323 99405323 1001 86380 86390 1
405362 99405362 1001 86380 86390 1
405567 99405567 1001 86380 86390 1
405655 99405655 1001 86380 86390 1
405705 99405705 1001 86380 86390 1
405744 99405744 1001 86380 86390 1
405839 99405839 1001 86380 86390 1
405870 99405870 1001 86380 86390 1
406255 99406255 1001 86380 86390 1
406391 99406391 1001 86380 86390 1
406179 99406179 1001 86380 86390 1
406638 99406638 1001 86380 86390 1
406743 99406743 1001 86380 86390 1
406888 99406888 1001 86380 86390 1
407021 99407021 1001 86380 86390 1
407010 99407010 1001 86380 86390 1
407222 99407222 1001 86380 86390 1
407319 99407319 1001 86380 86390 1
407556 99407556 1001 86380 86390 1
407486 99407486 1001 86380 86390 1
407626 99407626 1001 86380 86390 1
407733 99407733 1001 86380 86390 1
407768 99407768 1001 86380 86390 1
407800 99407800 1001 86380 86390 1
408009 99408009 1001 86380 86390 1
408352 99408352 1001 86380 86390 1
408372 99408372 1001 86380 86390 1
408355 99408355 1001 86380 86390 1
408356 99408356 1001 86380 86390 1
408409 99408409 1001 86380 86390 1
408471 99408471 1001 86380 86390 1
408785 99408785 1001 86380 86390 1
408849 99408849 1001 86380 86390 1
408985 99408985 1001 86380 86390 1
409062 99409062 1001 86380 86390 1
409033 99409033 1001 86380 86390 1
409266 99409266 1001 86380 86390 1
409219 99409219 1001 86380 86390 1
409250 99409250 1001 86380 86390 1
409270 99409270 1001 86380 86390 1
409304 99409304 1001 86380 86390 1
409441 99409441 1001 86380 86390 1
409491 99409491 1001 86380 86390 1
409451 99409451 1001 86380 86390 1
409592 99409592 1001 86380 86390 1
409529 99409529 1001 86380 86390 1
409829 99409829 1001 86380 86390 1
409950 99409950 1001 86380 86390 1
409942 99409942 1001 86380 86390 1
410269 99410269 1001 86380 86390 1
410228 99410228 1001 86380 86390 1
410328 99410328 1001 86380 86390 1
410427 99410427 1001 86380 86390 1
410608 99410608 1001 86380 86390 1
410668 99410668 1001 86380 86390 1
411103 99411103 1001 86380 86390 1
411244 99411244 1001 86380 86390 1
411378 99411378 1001 86380 86390 1
411436 99411436 1001 86380 86390 1
411619 99411619 1001 86380 86390 1
411887 99411887 1001 86380 86390 1
411871 99411871 1001 86380 86390 1
411881 99411881 1001 86380 86390 1
412112 99412112 1001 86380 86390 1
412108 99412108 1001 86380 86390 1
412166 99412166 1001 86380 86390 1
412389 99412389 1001 86380 86390 1
413645 99413645 1001 86380 86390 1
413523 99413523 1001 86380 86390 1
413501 99413501 1001 86380 86390 1
413083 99413083 1001 86380 86390 1
412500 99412500 1001 86380 86390 1
412822 99412822 1001 86380 86390 1
412645 99412645 1001 86380 86390 1
412702 99412702 1001 86380 86390 1
412679 99412679 1001 86380 86390 1
412860 99412860 1001 86380 86390 1
413920 99413920 1001 86380 86390 1
413968 99413968 1001 86380 86390 1
413741 99413741 1001 86380 86390 1
414653 99414653 1001 86380 86390 1
414822 99414822 1001 86380 86390 1
414690 99414690 1001 86380 86390 1
414750 99414750 1001 86380 86390 1
414220 99414220 1001 86380 86390 1
414437 99414437 1001 86380 86390 1
414368 99414368 1001 86380 86390 1
414440 99414440 1001 86380 86390 1
414418 99414418 1001 86380 86390 1
415703 99415703 1001 86380 86390 1
415402 99415402 1001 86380 86390 1
415663 99415663 1001 86380 86390 1
416885 99416885 1001 86380 86390 1
416865 99416865 1001 86380 86390 1
416914 99416914 1001 86380 86390 1
416721 99416721 1001 86380 86390 1
416776 99416776 1001 86380 86390 1
416779 99416779 1001 86380 86390 1
416426 99416426 1001 86380 86390 1
416032 99416032 1001 86380 86390 1
416072 99416072 1001 86380 86390 1
415923 99415923 1001 86380 86390 1
417279 99417279 1001 86380 86390 1
417235 99417235 1001 86380 86390 1
417057 99417057 1001 86380 86390 1
417155 99417155 1001 86380 86390 1
417480 99417480 1001 86380 86390 1
417492 99417492 1001 86380 86390 1
418652 99418652 1001 86380 86390 1
418513 99418513 1001 86380 86390 1
418683 99418683 1001 86380 86390 1
418646 99418646 1001 86380 86390 1
418249 99418249 1001 86380 86390 1
418422 99418422 1001 86380 86390 1
418171 99418171 1001 86380 86390 1
417866 99417866 1001 86380 86390 1
417703 99417703 1001 86380 86390 1
418877 99418877 1001 86380 86390 1
418952 99418952 1001 86380 86390 1
419027 99419027 1001 86380 86390 1
418953 99418953 1001 86380 86390 1
419136 99419136 1001 86380 86390 1
419084 99419084 1001 86380 86390 1
419066 99419066 1001 86380 86390 1
420178 99420178 1001 86380 86390 1
420314 99420314 1001 86380 86390 1
420341 99420341 1001 86380 86390 1
420345 99420345 1001 86380 86390 1
419770 99419770 1001 86380 86390 1
420056 99420056 1001 86380 86390 1
419643 99419643 1001 86380 86390 1
419756 99419756 1001 86380 86390 1
419681 99419681 1001 86380 86390 1
419213 99419213 1001 86380 86390 1
420653 99420653 1001 86380 86390 1
420679 99420679 1001 86380 86390 1
421692 99421692 1001 86380 86390 1
421729 99421729 1001 86380 86390 1
421552 99421552 1001 86380 86390 1
421648 99421648 1001 86380 86390 1
421466 99421466 1001 86380 86390 1
422316 99422316 1001 86380 86390 1
422157 99422157 1001 86380 86390 1
423456 99423456 1001 86380 86390 1
422965 99422965 1001 86380 86390 1
423820 99423820 1001 86380 86390 1
424098 99424098 1001 86380 86390 1
424042 99424042 1001 86380 86390 1
425232 99425232 1001 86380 86390 1
425357 99425357 1001 86380 86390 1
424866 99424866 1001 86380 86390 1
424766 99424766 1001 86380 86390 1
424655 99424655 1001 86380 86390 1
424772 99424772 1001 86380 86390 1
424874 99424874 1001 86380 86390 1
425531 99425531 1001 86380 86390 1
425446 99425446 1001 86380 86390 1
425476 99425476 1001 86380 86390 1
427055 99427055 1001 86380 86390 1
427063 99427063 1001 86380 86390 1
427085 99427085 1001 86380 86390 1
426456 99426456 1001 86380 86390 1
426532 99426532 1001 86380 86390 1
425981 99425981 1001 86380 86390 1
425893 99425893 1001 86380 86390 1
426016 99426016 1001 86380 86390 1
426159 99426159 1001 86380 86390 1
427168 99427168 1001 86380 86390 1
427419 99427419 1001 86380 86390 1
427204 99427204 1001 86380 86390 1
428670 99428670 1001 86380 86390 1
428608 99428608 1001 86380 86390 1
428528 99428528 1001 86380 86390 1
428340 99428340 1001 86380 86390 1
428219 99428219 1001 86380 86390 1
428272 99428272 1001 86380 86390 1
427804 99427804 1001 86380 86390 1
427587 99427587 1001 86380 86390 1
429141 99429141 1001 86380 86390 1
430229 99430229 1001 86380 86390 1
430112 99430112 1001 86380 86390 1
429571 99429571 1001 86380 86390 1
429862 99429862 1001 86380 86390 1
429747 99429747 1001 86380 86390 1
429949 99429949 1001 86380 86390 1
429899 99429899 1001 86380 86390 1
429298 99429298 1001 86380 86390 1
429262 99429262 1001 86380 86390 1
429538 99429538 1001 86380 86390 1
430685 99430685 1001 86380 86390 1
430806 99430806 1001 86380 86390 1
430542 99430542 1001 86380 86390 1
431736 99431736 1001 86380 86390 1
431700 99431700 1001 86380 86390 1
431923 99431923 1001 86380 86390 1
431972 99431972 1001 86380 86390 1
432034 99432034 1001 86380 86390 1
431265 99431265 1001 86380 86390 1
431267 99431267 1001 86380 86390 1
431575 99431575 1001 86380 86390 1
431579 99431579 1001 86380 86390 1
431062 99431062 1001 86380 86390 1
431168 99431168 1001 86380 86390 1
432428 99432428 1001 86380 86390 1
432434 99432434 1001 86380 86390 1
432382 99432382 1001 86380 86390 1
432213 99432213 1001 86380 86390 1
433391 99433391 1001 86380 86390 1
433466 99433466 1001 86380 86390 1
433707 99433707 1001 86380 86390 1
433188 99433188 1001 86380 86390 1
433146 99433146 1001 86380 86390 1
433231 99433231 1001 86380 86390 1
433046 99433046 1001 86380 86390 1
432849 99432849 1001 86380 86390 1
432762 99432762 1001 86380 86390 1
432574 99432574 1001 86380 86390 1
433754 99433754 1001 86380 86390 1
433793 99433793 1001 86380 86390 1
435362 99435362 1001 86380 86390 1
435391 99435391 1001 86380 86390 1
435416 99435416 1001 86380 86390 1
434638 99434638 1001 86380 86390 1
434817 99434817 1001 86380 86390 1
434790 99434790 1001 86380 86390 1
434767 99434767 1001 86380 86390 1
434633 99434633 1001 86380 86390 1
434837 99434837 1001 86380 86390 1
434734 99434734 1001 86380 86390 1
434227 99434227 1001 86380 86390 1
434263 99434263 1001 86380 86390 1
434143 99434143 1001 86380 86390 1
434149 99434149 1001 86380 86390 1
435756 99435756 1001 86380 86390 1
435677 99435677 1001 86380 86390 1
435656 99435656 1001 86380 86390 1
435662 99435662 1001 86380 86390 1
435694 99435694 1001 86380 86390 1
437078 99437078 1001 86380 86390 1
436898 99436898 1001 86380 86390 1
436963 99436963 1001 86380 86390 1
436790 99436790 1001 86380 86390 1
437034 99437034 1001 86380 86390 1
436518 99436518 1001 86380 86390 1
436554 99436554 1001 86380 86390 1
436141 99436141 1001 86380 86390 1
436174 99436174 1001 86380 86390 1
436204 99436204 1001 86380 86390 1
436148 99436148 1001 86380 86390 1
436205 99436205 1001 86380 86390 1
437215 99437215 1001 86380 86390 1
437216 99437216 1001 86380 86390 1
437346 99437346 1001 86380 86390 1
300613 99300613 1001 86380 86390 1
300614 99300614 1001 86380 86390 1
300653 99300653 1001 86380 86390 1
300643 99300643 1001 86380 86390 1
300350 99300350 1001 86380 86390 1
300351 99300351 1001 86380 86390 1
300276 99300276 1001 86380 86390 1
300240 99300240 1001 86380 86390 1
300242 99300242 1001 86380 86390 1
300152 99300152 1001 86380 86390 1
300230 99300230 1001 86380 86390 1
300129 99300129 1001 86380 86390 1
300883 99300883 1001 86380 86390 1
300808 99300808 1001 86380 86390 1
300784 99300784 1001 86380 86390 1
301431 99301431 1001 86380 86390 1
301444 99301444 1001 86380 86390 1
301406 99301406 1001 86380 86390 1
301325 99301325 1001 86380 86390 1
301300 99301300 1001 86380 86390 1
301236 99301236 1001 86380 86390 1
301160 99301160 1001 86380 86390 1
301254 99301254 1001 86380 86390 1
300946 99300946 1001 86380 86390 1
301014 99301014 1001 86380 86390 1
301092 99301092 1001 86380 86390 1
300955 99300955 1001 86380 86390 1
301111 99301111 1001 86380 86390 1
301566 99301566 1001 86380 86390 1
301712 99301712 1001 86380 86390 1
301700 99301700 1001 86380 86390 1
302346 99302346 1001 86380 86390 1
302256 99302256 1001 86380 86390 1
302356 99302356 1001 86380 86390 1
302238 99302238 1001 86380 86390 1
302123 99302123 1001 86380 86390 1
302023 99302023 1001 86380 86390 1
302103 99302103 1001 86380 86390 1
302068 99302068 1001 86380 86390 1
302148 99302148 1001 86380 86390 1
301917 99301917 1001 86380 86390 1
301795 99301795 1001 86380 86390 1
302478 99302478 1001 86380 86390 1
302480 99302480 1001 86380 86390 1
303017 99303017 1001 86380 86390 1
302950 99302950 1001 86380 86390 1
302796 99302796 1001 86380 86390 1
302868 99302868 1001 86380 86390 1
302679 99302679 1001 86380 86390 1
302633 99302633 1001 86380 86390 1
302607 99302607 1001 86380 86390 1
302608 99302608 1001 86380 86390 1
303307 99303307 1001 86380 86390 1
303216 99303216 1001 86380 86390 1
303210 99303210 1001 86380 86390 1
303909 99303909 1001 86380 86390 1
303685 99303685 1001 86380 86390 1
303803 99303803 1001 86380 86390 1
303627 99303627 1001 86380 86390 1
303654 99303654 1001 86380 86390 1
303425 99303425 1001 86380 86390 1
303518 99303518 1001 86380 86390 1
303553 99303553 1001 86380 86390 1
304113 99304113 1001 86380 86390 1
304076 99304076 1001 86380 86390 1
304155 99304155 1001 86380 86390 1
304181 99304181 1001 86380 86390 1
304053 99304053 1001 86380 86390 1
304759 99304759 1001 86380 86390 1
304723 99304723 1001 86380 86390 1
304794 99304794 1001 86380 86390 1
304581 99304581 1001 86380 86390 1
304622 99304622 1001 86380 86390 1
304454 99304454 1001 86380 86390 1
304561 99304561 1001 86380 86390 1
304239 99304239 1001 86380 86390 1
304292 99304292 1001 86380 86390 1
304280 99304280 1001 86380 86390 1
304255 99304255 1001 86380 86390 1
304259 99304259 1001 86380 86390 1
304390 99304390 1001 86380 86390 1
304998 99304998 1001 86380 86390 1
304862 99304862 1001 86380 86390 1
305656 99305656 1001 86380 86390 1
305529 99305529 1001 86380 86390 1
305338 99305338 1001 86380 86390 1
305313 99305313 1001 86380 86390 1
305354 99305354 1001 86380 86390 1
305445 99305445 1001 86380 86390 1
305474 99305474 1001 86380 86390 1
305091 99305091 1001 86380 86390 1
305209 99305209 1001 86380 86390 1
305211 99305211 1001 86380 86390 1
305110 99305110 1001 86380 86390 1
305128 99305128 1001 86380 86390 1
500050 99500050 1001 86380 86390 1
500038 99500038 1001 86380 86390 1
500093 99500093 1001 86380 86390 1
500645 99500645 1001 86380 86390 1
500710 99500710 1001 86380 86390 1
500661 99500661 1001 86380 86390 1
500683 99500683 1001 86380 86390 1
500518 99500518 1001 86380 86390 1
500442 99500442 1001 86380 86390 1
500598 99500598 1001 86380 86390 1
500511 99500511 1001 86380 86390 1
500525 99500525 1001 86380 86390 1
500296 99500296 1001 86380 86390 1
500236 99500236 1001 86380 86390 1
500852 99500852 1001 86380 86390 1
500970 99500970 1001 86380 86390 1
500998 99500998 1001 86380 86390 1
501503 99501503 1001 86380 86390 1
501568 99501568 1001 86380 86390 1
501480 99501480 1001 86380 86390 1
501493 99501493 1001 86380 86390 1
501547 99501547 1001 86380 86390 1
501409 99501409 1001 86380 86390 1
501350 99501350 1001 86380 86390 1
501430 99501430 1001 86380 86390 1
501379 99501379 1001 86380 86390 1
501211 99501211 1001 86380 86390 1
501108 99501108 1001 86380 86390 1
501701 99501701 1001 86380 86390 1
501787 99501787 1001 86380 86390 1
501646 99501646 1001 86380 86390 1
502438 99502438 1001 86380 86390 1
502264 99502264 1001 86380 86390 1
502439 99502439 1001 86380 86390 1
502447 99502447 1001 86380 86390 1
502333 99502333 1001 86380 86390 1
502425 99502425 1001 86380 86390 1
502244 99502244 1001 86380 86390 1
501925 99501925 1001 86380 86390 1
501919 99501919 1001 86380 86390 1
501945 99501945 1001 86380 86390 1
502557 99502557 1001 86380 86390 1
503204 99503204 1001 86380 86390 1
503245 99503245 1001 86380 86390 1
503234 99503234 1001 86380 86390 1
503235 99503235 1001 86380 86390 1
503287 99503287 1001 86380 86390 1
503027 99503027 1001 86380 86390 1
502804 99502804 1001 86380 86390 1
502822 99502822 1001 86380 86390 1
503298 99503298 1001 86380 86390 1
504114 99504114 1001 86380 86390 1
503917 99503917 1001 86380 86390 1
504060 99504060 1001 86380 86390 1
504099 99504099 1001 86380 86390 1
503933 99503933 1001 86380 86390 1
503881 99503881 1001 86380 86390 1
503844 99503844 1001 86380 86390 1
503652 99503652 1001 86380 86390 1
503525 99503525 1001 86380 86390 1
503628 99503628 1001 86380 86390 1
503577 99503577 1001 86380 86390 1
504167 99504167 1001 86380 86390 1
504286 99504286 1001 86380 86390 1
504253 99504253 1001 86380 86390 1
504910 99504910 1001 86380 86390 1
504913 99504913 1001 86380 86390 1
504924 99504924 1001 86380 86390 1
504901 99504901 1001 86380 86390 1
504597 99504597 1001 86380 86390 1
504704 99504704 1001 86380 86390 1
504504 99504504 1001 86380 86390 1
504482 99504482 1001 86380 86390 1
504509 99504509 1001 86380 86390 1
504341 99504341 1001 86380 86390 1
504370 99504370 1001 86380 86390 1
504396 99504396 1001 86380 86390 1
505111 99505111 1001 86380 86390 1
505060 99505060 1001 86380 86390 1
505674 99505674 1001 86380 86390 1
505754 99505754 1001 86380 86390 1
505388 99505388 1001 86380 86390 1
505493 99505493 1001 86380 86390 1
505201 99505201 1001 86380 86390 1
505813 99505813 1001 86380 86390 1
505920 99505920 1001 86380 86390 1
505947 99505947 1001 86380 86390 1
506482 99506482 1001 86380 86390 1
506508 99506508 1001 86380 86390 1
506578 99506578 1001 86380 86390 1
506423 99506423 1001 86380 86390 1
506450 99506450 1001 86380 86390 1
506587 99506587 1001 86380 86390 1
506543 99506543 1001 86380 86390 1
506357 99506357 1001 86380 86390 1
506293 99506293 1001 86380 86390 1
506333 99506333 1001 86380 86390 1
506321 99506321 1001 86380 86390 1
506048 99506048 1001 86380 86390 1
506101 99506101 1001 86380 86390 1
506725 99506725 1001 86380 86390 1
506609 99506609 1001 86380 86390 1
506758 99506758 1001 86380 86390 1
507421 99507421 1001 86380 86390 1
507286 99507286 1001 86380 86390 1
507013 99507013 1001 86380 86390 1
507029 99507029 1001 86380 86390 1
507189 99507189 1001 86380 86390 1
507086 99507086 1001 86380 86390 1
506970 99506970 1001 86380 86390 1
506841 99506841 1001 86380 86390 1
506999 99506999 1001 86380 86390 1
506808 99506808 1001 86380 86390 1
506889 99506889 1001 86380 86390 1
506903 99506903 1001 86380 86390 1
507548 99507548 1001 86380 86390 1
507592 99507592 1001 86380 86390 1
507554 99507554 1001 86380 86390 1
507571 99507571 1001 86380 86390 1
507481 99507481 1001 86380 86390 1
508184 99508184 1001 86380 86390 1
508094 99508094 1001 86380 86390 1
508174 99508174 1001 86380 86390 1
508238 99508238 1001 86380 86390 1
508242 99508242 1001 86380 86390 1
507980 99507980 1001 86380 86390 1
507985 99507985 1001 86380 86390 1
507935 99507935 1001 86380 86390 1
508013 99508013 1001 86380 86390 1
507669 99507669 1001 86380 86390 1
507789 99507789 1001 86380 86390 1
508366 99508366 1001 86380 86390 1
508332 99508332 1001 86380 86390 1
509012 99509012 1001 86380 86390 1
509038 99509038 1001 86380 86390 1
508970 99508970 1001 86380 86390 1
508778 99508778 1001 86380 86390 1
508705 99508705 1001 86380 86390 1
508533 99508533 1001 86380 86390 1
509111 99509111 1001 86380 86390 1
509080 99509080 1001 86380 86390 1
509161 99509161 1001 86380 86390 1
509760 99509760 1001 86380 86390 1
509856 99509856 1001 86380 86390 1
509766 99509766 1001 86380 86390 1
509847 99509847 1001 86380 86390 1
509783 99509783 1001 86380 86390 1
509566 99509566 1001 86380 86390 1
509674 99509674 1001 86380 86390 1
509662 99509662 1001 86380 86390 1
509665 99509665 1001 86380 86390 1
509322 99509322 1001 86380 86390 1
509389 99509389 1001 86380 86390 1
509289 99509289 1001 86380 86390 1
510056 99510056 1001 86380 86390 1
509916 99509916 1001 86380 86390 1
510038 99510038 1001 86380 86390 1
510572 99510572 1001 86380 86390 1
510723 99510723 1001 86380 86390 1
510561 99510561 1001 86380 86390 1
510657 99510657 1001 86380 86390 1
510716 99510716 1001 86380 86390 1
510718 99510718 1001 86380 86390 1
510623 99510623 1001 86380 86390 1
510508 99510508 1001 86380 86390 1
510353 99510353 1001 86380 86390 1
510338 99510338 1001 86380 86390 1
510161 99510161 1001 86380 86390 1
510239 99510239 1001 86380 86390 1
510241 99510241 1001 86380 86390 1
510139 99510139 1001 86380 86390 1
510736 99510736 1001 86380 86390 1
510928 99510928 1001 86380 86390 1
510930 99510930 1001 86380 86390 1
511424 99511424 1001 86380 86390 1
511508 99511508 1001 86380 86390 1
511207 99511207 1001 86380 86390 1
511220 99511220 1001 86380 86390 1
511237 99511237 1001 86380 86390 1
511176 99511176 1001 86380 86390 1
511254 99511254 1001 86380 86390 1
511113 99511113 1001 86380 86390 1
510977 99510977 1001 86380 86390 1
510993 99510993 1001 86380 86390 1
511714 99511714 1001 86380 86390 1
512286 99512286 1001 86380 86390 1
512061 99512061 1001 86380 86390 1
512171 99512171 1001 86380 86390 1
511823 99511823 1001 86380 86390 1
511867 99511867 1001 86380 86390 1
511778 99511778 1001 86380 86390 1
512388 99512388 1001 86380 86390 1
512545 99512545 1001 86380 86390 1
512539 99512539 1001 86380 86390 1
513065 99513065 1001 86380 86390 1
513079 99513079 1001 86380 86390 1
513067 99513067 1001 86380 86390 1
513022 99513022 1001 86380 86390 1
512872 99512872 1001 86380 86390 1
512729 99512729 1001 86380 86390 1
512694 99512694 1001 86380 86390 1
512669 99512669 1001 86380 86390 1
512775 99512775 1001 86380 86390 1
513254 99513254 1001 86380 86390 1
513248 99513248 1001 86380 86390 1
513406 99513406 1001 86380 86390 1
513941 99513941 1001 86380 86390 1
513648 99513648 1001 86380 86390 1
513706 99513706 1001 86380 86390 1
513694 99513694 1001 86380 86390 1
513518 99513518 1001 86380 86390 1
513498 99513498 1001 86380 86390 1
514172 99514172 1001 86380 86390 1
514855 99514855 1001 86380 86390 1
514823 99514823 1001 86380 86390 1
514471 99514471 1001 86380 86390 1
514541 99514541 1001 86380 86390 1
514274 99514274 1001 86380 86390 1
515024 99515024 1001 86380 86390 1
514986 99514986 1001 86380 86390 1
514974 99514974 1001 86380 86390 1
515046 99515046 1001 86380 86390 1
515060 99515060 1001 86380 86390 1
515568 99515568 1001 86380 86390 1
515596 99515596 1001 86380 86390 1
515389 99515389 1001 86380 86390 1
515273 99515273 1001 86380 86390 1
515328 99515328 1001 86380 86390 1
515394 99515394 1001 86380 86390 1
515396 99515396 1001 86380 86390 1
515269 99515269 1001 86380 86390 1
515065 99515065 1001 86380 86390 1
515069 99515069 1001 86380 86390 1
515135 99515135 1001 86380 86390 1
515756 99515756 1001 86380 86390 1
516421 99516421 1001 86380 86390 1
516411 99516411 1001 86380 86390 1
516403 99516403 1001 86380 86390 1
516339 99516339 1001 86380 86390 1
516149 99516149 1001 86380 86390 1
516192 99516192 1001 86380 86390 1
516095 99516095 1001 86380 86390 1
515993 99515993 1001 86380 86390 1
515930 99515930 1001 86380 86390 1
516060 99516060 1001 86380 86390 1
515984 99515984 1001 86380 86390 1
515948 99515948 1001 86380 86390 1
516603 99516603 1001 86380 86390 1
516605 99516605 1001 86380 86390 1
516543 99516543 1001 86380 86390 1
517248 99517248 1001 86380 86390 1
517197 99517197 1001 86380 86390 1
517280 99517280 1001 86380 86390 1
517230 99517230 1001 86380 86390 1
517026 99517026 1001 86380 86390 1
516935 99516935 1001 86380 86390 1
517023 99517023 1001 86380 86390 1
516959 99516959 1001 86380 86390 1
517051 99517051 1001 86380 86390 1
516754 99516754 1001 86380 86390 1
516917 99516917 1001 86380 86390 1
516723 99516723 1001 86380 86390 1
516791 99516791 1001 86380 86390 1
517516 99517516 1001 86380 86390 1
517465 99517465 1001 86380 86390 1
517391 99517391 1001 86380 86390 1
517418 99517418 1001 86380 86390 1
517344 99517344 1001 86380 86390 1
518079 99518079 1001 86380 86390 1
517778 99517778 1001 86380 86390 1
517896 99517896 1001 86380 86390 1
517948 99517948 1001 86380 86390 1
517754 99517754 1001 86380 86390 1
517875 99517875 1001 86380 86390 1
517696 99517696 1001 86380 86390 1
517711 99517711 1001 86380 86390 1
517732 99517732 1001 86380 86390 1
518249 99518249 1001 86380 86390 1
518301 99518301 1001 86380 86390 1
518245 99518245 1001 86380 86390 1
518284 99518284 1001 86380 86390 1
518233 99518233 1001 86380 86390 1
518362 99518362 1001 86380 86390 1
518350 99518350 1001 86380 86390 1
518925 99518925 1001 86380 86390 1
518926 99518926 1001 86380 86390 1
518800 99518800 1001 86380 86390 1
518966 99518966 1001 86380 86390 1
518943 99518943 1001 86380 86390 1
518905 99518905 1001 86380 86390 1
518819 99518819 1001 86380 86390 1
518783 99518783 1001 86380 86390 1
518764 99518764 1001 86380 86390 1
518547 99518547 1001 86380 86390 1
519040 99519040 1001 86380 86390 1
519095 99519095 1001 86380 86390 1
519121 99519121 1001 86380 86390 1
519187 99519187 1001 86380 86390 1
519058 99519058 1001 86380 86390 1
519098 99519098 1001 86380 86390 1
519150 99519150 1001 86380 86390 1
519008 99519008 1001 86380 86390 1
519648 99519648 1001 86380 86390 1
519637 99519637 1001 86380 86390 1
519811 99519811 1001 86380 86390 1
519584 99519584 1001 86380 86390 1
519498 99519498 1001 86380 86390 1
519488 99519488 1001 86380 86390 1
519233 99519233 1001 86380 86390 1
519272 99519272 1001 86380 86390 1
519364 99519364 1001 86380 86390 1
519980 99519980 1001 86380 86390 1
519854 99519854 1001 86380 86390 1
519870 99519870 1001 86380 86390 1
519975 99519975 1001 86380 86390 1
520472 99520472 1001 86380 86390 1
520565 99520565 1001 86380 86390 1
520606 99520606 1001 86380 86390 1
520608 99520608 1001 86380 86390 1
520490 99520490 1001 86380 86390 1
520581 99520581 1001 86380 86390 1
520255 99520255 1001 86380 86390 1
520411 99520411 1001 86380 86390 1
520256 99520256 1001 86380 86390 1
520249 99520249 1001 86380 86390 1
520405 99520405 1001 86380 86390 1
520330 99520330 1001 86380 86390 1
520110 99520110 1001 86380 86390 1
520127 99520127 1001 86380 86390 1
520068 99520068 1001 86380 86390 1
520787 99520787 1001 86380 86390 1
521390 99521390 1001 86380 86390 1
521435 99521435 1001 86380 86390 1
521330 99521330 1001 86380 86390 1
521411 99521411 1001 86380 86390 1
521253 99521253 1001 86380 86390 1
521202 99521202 1001 86380 86390 1
521230 99521230 1001 86380 86390 1
521193 99521193 1001 86380 86390 1
521156 99521156 1001 86380 86390 1
520922 99520922 1001 86380 86390 1
521489 99521489 1001 86380 86390 1
522255 99522255 1001 86380 86390 1
522212 99522212 1001 86380 86390 1
522098 99522098 1001 86380 86390 1
521736 99521736 1001 86380 86390 1
521694 99521694 1001 86380 86390 1
521812 99521812 1001 86380 86390 1
521825 99521825 1001 86380 86390 1
522450 99522450 1001 86380 86390 1
523017 99523017 1001 86380 86390 1
523069 99523069 1001 86380 86390 1
523033 99523033 1001 86380 86390 1
522733 99522733 1001 86380 86390 1
522812 99522812 1001 86380 86390 1
522894 99522894 1001 86380 86390 1
522743 99522743 1001 86380 86390 1
522656 99522656 1001 86380 86390 1
522699 99522699 1001 86380 86390 1
522598 99522598 1001 86380 86390 1
523201 99523201 1001 86380 86390 1
523806 99523806 1001 86380 86390 1
523773 99523773 1001 86380 86390 1
523828 99523828 1001 86380 86390 1
523610 99523610 1001 86380 86390 1
523731 99523731 1001 86380 86390 1
523607 99523607 1001 86380 86390 1
523389 99523389 1001 86380 86390 1
523428 99523428 1001 86380 86390 1
523443 99523443 1001 86380 86390 1
523341 99523341 1001 86380 86390 1
523381 99523381 1001 86380 86390 1
523332 99523332 1001 86380 86390 1
523501 99523501 1001 86380 86390 1
524021 99524021 1001 86380 86390 1
523986 99523986 1001 86380 86390 1
524025 99524025 1001 86380 86390 1
524130 99524130 1001 86380 86390 1
524105 99524105 1001 86380 86390 1
524685 99524685 1001 86380 86390 1
524712 99524712 1001 86380 86390 1
524575 99524575 1001 86380 86390 1
524692 99524692 1001 86380 86390 1
524361 99524361 1001 86380 86390 1
524429 99524429 1001 86380 86390 1
524432 99524432 1001 86380 86390 1
524177 99524177 1001 86380 86390 1
524257 99524257 1001 86380 86390 1
524349 99524349 1001 86380 86390 1
524160 99524160 1001 86380 86390 1
524355 99524355 1001 86380 86390 1
524174 99524174 1001 86380 86390 1
524975 99524975 1001 86380 86390 1
524921 99524921 1001 86380 86390 1
525393 99525393 1001 86380 86390 1
525412 99525412 1001 86380 86390 1
525346 99525346 1001 86380 86390 1
525131 99525131 1001 86380 86390 1
525094 99525094 1001 86380 86390 1
525134 99525134 1001 86380 86390 1
525060 99525060 1001 86380 86390 1
525116 99525116 1001 86380 86390 1
525749 99525749 1001 86380 86390 1
525706 99525706 1001 86380 86390 1
525720 99525720 1001 86380 86390 1
525759 99525759 1001 86380 86390 1
525604 99525604 1001 86380 86390 1
526255 99526255 1001 86380 86390 1
526268 99526268 1001 86380 86390 1
526323 99526323 1001 86380 86390 1
526274 99526274 1001 86380 86390 1
526263 99526263 1001 86380 86390 1
525827 99525827 1001 86380 86390 1
525847 99525847 1001 86380 86390 1
526003 99526003 1001 86380 86390 1
526004 99526004 1001 86380 86390 1
525862 99525862 1001 86380 86390 1
526591 99526591 1001 86380 86390 1
526556 99526556 1001 86380 86390 1
526558 99526558 1001 86380 86390 1
526468 99526468 1001 86380 86390 1
526521 99526521 1001 86380 86390 1
527215 99527215 1001 86380 86390 1
527085 99527085 1001 86380 86390 1
527060 99527060 1001 86380 86390 1
527087 99527087 1001 86380 86390 1
527139 99527139 1001 86380 86390 1
527044 99527044 1001 86380 86390 1
526876 99526876 1001 86380 86390 1
526972 99526972 1001 86380 86390 1
526857 99526857 1001 86380 86390 1
526962 99526962 1001 86380 86390 1
526631 99526631 1001 86380 86390 1
526665 99526665 1001 86380 86390 1
526821 99526821 1001 86380 86390 1
527453 99527453 1001 86380 86390 1
527436 99527436 1001 86380 86390 1
527267 99527267 1001 86380 86390 1
527399 99527399 1001 86380 86390 1
528073 99528073 1001 86380 86390 1
527895 99527895 1001 86380 86390 1
527864 99527864 1001 86380 86390 1
527815 99527815 1001 86380 86390 1
527483 99527483 1001 86380 86390 1
527551 99527551 1001 86380 86390 1
527616 99527616 1001 86380 86390 1
527629 99527629 1001 86380 86390 1
528126 99528126 1001 86380 86390 1
528180 99528180 1001 86380 86390 1
528093 99528093 1001 86380 86390 1
528173 99528173 1001 86380 86390 1
528711 99528711 1001 86380 86390 1
528713 99528713 1001 86380 86390 1
528843 99528843 1001 86380 86390 1
528560 99528560 1001 86380 86390 1
528309 99528309 1001 86380 86390 1
528357 99528357 1001 86380 86390 1
529094 99529094 1001 86380 86390 1
529392 99529392 1001 86380 86390 1
529461 99529461 1001 86380 86390 1
529348 99529348 1001 86380 86390 1
529134 99529134 1001 86380 86390 1
529173 99529173 1001 86380 86390 1
529829 99529829 1001 86380 86390 1
529767 99529767 1001 86380 86390 1
529929 99529929 1001 86380 86390 1
530380 99530380 1001 86380 86390 1
530499 99530499 1001 86380 86390 1
530488 99530488 1001 86380 86390 1
530245 99530245 1001 86380 86390 1
530146 99530146 1001 86380 86390 1
530023 99530023 1001 86380 86390 1
529999 99529999 1001 86380 86390 1
529994 99529994 1001 86380 86390 1
530074 99530074 1001 86380 86390 1
530731 99530731 1001 86380 86390 1
530719 99530719 1001 86380 86390 1
530747 99530747 1001 86380 86390 1
530593 99530593 1001 86380 86390 1
530571 99530571 1001 86380 86390 1
530588 99530588 1001 86380 86390 1
530614 99530614 1001 86380 86390 1
531278 99531278 1001 86380 86390 1
531209 99531209 1001 86380 86390 1
531274 99531274 1001 86380 86390 1
531185 99531185 1001 86380 86390 1
531083 99531083 1001 86380 86390 1
531032 99531032 1001 86380 86390 1
531163 99531163 1001 86380 86390 1
531009 99531009 1001 86380 86390 1
531037 99531037 1001 86380 86390 1
530789 99530789 1001 86380 86390 1
532068 99532068 1001 86380 86390 1
531982 99531982 1001 86380 86390 1
531803 99531803 1001 86380 86390 1
531882 99531882 1001 86380 86390 1
531690 99531690 1001 86380 86390 1
531749 99531749 1001 86380 86390 1
532309 99532309 1001 86380 86390 1
532311 99532311 1001 86380 86390 1
532390 99532390 1001 86380 86390 1
532302 99532302 1001 86380 86390 1
532958 99532958 1001 86380 86390 1
532921 99532921 1001 86380 86390 1
532860 99532860 1001 86380 86390 1
532954 99532954 1001 86380 86390 1
532780 99532780 1001 86380 86390 1
532755 99532755 1001 86380 86390 1
532575 99532575 1001 86380 86390 1
532588 99532588 1001 86380 86390 1
533187 99533187 1001 86380 86390 1
533200 99533200 1001 86380 86390 1
533205 99533205 1001 86380 86390 1
533563 99533563 1001 86380 86390 1
533449 99533449 1001 86380 86390 1
533645 99533645 1001 86380 86390 1
533278 99533278 1001 86380 86390 1
533402 99533402 1001 86380 86390 1
533946 99533946 1001 86380 86390 1
533967 99533967 1001 86380 86390 1
533994 99533994 1001 86380 86390 1
534060 99534060 1001 86380 86390 1
534388 99534388 1001 86380 86390 1
534285 99534285 1001 86380 86390 1
534377 99534377 1001 86380 86390 1
534133 99534133 1001 86380 86390 1
534243 99534243 1001 86380 86390 1
534803 99534803 1001 86380 86390 1
535508 99535508 1001 86380 86390 1
535307 99535307 1001 86380 86390 1
535083 99535083 1001 86380 86390 1
535072 99535072 1001 86380 86390 1
534951 99534951 1001 86380 86390 1
535068 99535068 1001 86380 86390 1
534978 99534978 1001 86380 86390 1
535597 99535597 1001 86380 86390 1
535656 99535656 1001 86380 86390 1
536044 99536044 1001 86380 86390 1
536032 99536032 1001 86380 86390 1
536008 99536008 1001 86380 86390 1
536073 99536073 1001 86380 86390 1
535943 99535943 1001 86380 86390 1
535744 99535744 1001 86380 86390 1
535798 99535798 1001 86380 86390 1
535893 99535893 1001 86380 86390 1
536509 99536509 1001 86380 86390 1
537012 99537012 1001 86380 86390 1
536853 99536853 1001 86380 86390 1
536809 99536809 1001 86380 86390 1
536902 99536902 1001 86380 86390 1
536723 99536723 1001 86380 86390 1
536556 99536556 1001 86380 86390 1
536560 99536560 1001 86380 86390 1
536614 99536614 1001 86380 86390 1
537193 99537193 1001 86380 86390 1
537219 99537219 1001 86380 86390 1
537943 99537943 1001 86380 86390 1
537965 99537965 1001 86380 86390 1
537790 99537790 1001 86380 86390 1
537974 99537974 1001 86380 86390 1
537896 99537896 1001 86380 86390 1
537749 99537749 1001 86380 86390 1
537634 99537634 1001 86380 86390 1
537738 99537738 1001 86380 86390 1
537767 99537767 1001 86380 86390 1
537484 99537484 1001 86380 86390 1
537549 99537549 1001 86380 86390 1
537463 99537463 1001 86380 86390 1
537373 99537373 1001 86380 86390 1
537503 99537503 1001 86380 86390 1
537555 99537555 1001 86380 86390 1
538752 99538752 1001 86380 86390 1
538624 99538624 1001 86380 86390 1
538418 99538418 1001 86380 86390 1
538473 99538473 1001 86380 86390 1
538437 99538437 1001 86380 86390 1
538272 99538272 1001 86380 86390 1
538287 99538287 1001 86380 86390 1
538203 99538203 1001 86380 86390 1
538399 99538399 1001 86380 86390 1
538850 99538850 1001 86380 86390 1
538864 99538864 1001 86380 86390 1
538990 99538990 1001 86380 86390 1
539564 99539564 1001 86380 86390 1
539467 99539467 1001 86380 86390 1
539635 99539635 1001 86380 86390 1
539297 99539297 1001 86380 86390 1
539390 99539390 1001 86380 86390 1
539379 99539379 1001 86380 86390 1
539317 99539317 1001 86380 86390 1
539085 99539085 1001 86380 86390 1
539124 99539124 1001 86380 86390 1
539164 99539164 1001 86380 86390 1
539090 99539090 1001 86380 86390 1
539066 99539066 1001 86380 86390 1
539670 99539670 1001 86380 86390 1
539764 99539764 1001 86380 86390 1
539765 99539765 1001 86380 86390 1
539817 99539817 1001 86380 86390 1
540417 99540417 1001 86380 86390 1
540422 99540422 1001 86380 86390 1
540345 99540345 1001 86380 86390 1
540281 99540281 1001 86380 86390 1
540412 99540412 1001 86380 86390 1
540150 99540150 1001 86380 86390 1
540178 99540178 1001 86380 86390 1
540205 99540205 1001 86380 86390 1
540040 99540040 1001 86380 86390 1
539964 99539964 1001 86380 86390 1
539930 99539930 1001 86380 86390 1
540008 99540008 1001 86380 86390 1
540026 99540026 1001 86380 86390 1
540530 99540530 1001 86380 86390 1
540495 99540495 1001 86380 86390 1
540655 99540655 1001 86380 86390 1
541091 99541091 1001 86380 86390 1
541118 99541118 1001 86380 86390 1
541281 99541281 1001 86380 86390 1
541214 99541214 1001 86380 86390 1
540907 99540907 1001 86380 86390 1
540961 99540961 1001 86380 86390 1
540776 99540776 1001 86380 86390 1
540741 99540741 1001 86380 86390 1
540680 99540680 1001 86380 86390 1
541484 99541484 1001 86380 86390 1
541838 99541838 1001 86380 86390 1
541717 99541717 1001 86380 86390 1
541698 99541698 1001 86380 86390 1
542198 99542198 1001 86380 86390 1
542303 99542303 1001 86380 86390 1
542799 99542799 1001 86380 86390 1
542597 99542597 1001 86380 86390 1
542678 99542678 1001 86380 86390 1
542692 99542692 1001 86380 86390 1
542553 99542553 1001 86380 86390 1
542634 99542634 1001 86380 86390 1
542557 99542557 1001 86380 86390 1
542364 99542364 1001 86380 86390 1
542418 99542418 1001 86380 86390 1
542419 99542419 1001 86380 86390 1
542375 99542375 1001 86380 86390 1
543046 99543046 1001 86380 86390 1
543099 99543099 1001 86380 86390 1
543113 99543113 1001 86380 86390 1
542946 99542946 1001 86380 86390 1
543002 99543002 1001 86380 86390 1
542979 99542979 1001 86380 86390 1
543629 99543629 1001 86380 86390 1
543721 99543721 1001 86380 86390 1
543608 99543608 1001 86380 86390 1
543621 99543621 1001 86380 86390 1
543714 99543714 1001 86380 86390 1
543628 99543628 1001 86380 86390 1
543475 99543475 1001 86380 86390 1
543399 99543399 1001 86380 86390 1
543478 99543478 1001 86380 86390 1
543469 99543469 1001 86380 86390 1
543474 99543474 1001 86380 86390 1
543300 99543300 1001 86380 86390 1
543937 99543937 1001 86380 86390 1
543925 99543925 1001 86380 86390 1
543967 99543967 1001 86380 86390 1
544433 99544433 1001 86380 86390 1
544460 99544460 1001 86380 86390 1
544454 99544454 1001 86380 86390 1
544380 99544380 1001 86380 86390 1
544278 99544278 1001 86380 86390 1
543989 99543989 1001 86380 86390 1
544107 99544107 1001 86380 86390 1
544146 99544146 1001 86380 86390 1
544044 99544044 1001 86380 86390 1
544686 99544686 1001 86380 86390 1
544727 99544727 1001 86380 86390 1
544704 99544704 1001 86380 86390 1
432890 219 1001 49560 50997 1
423427 733 1001 83340 83757 1
528222 491 1001 63409 63708 1
528080 1201 1001 59287 59586 1
539498 1067 1001 45254 45553 1
536667 649 1001 66196 66495 1
400017 99400017 1001 86380 86390 1
400104 99400104 1001 86380 86390 1
400200 99400200 1001 86380 86390 1
400204 99400204 1001 86380 86390 1
400247 99400247 1001 86380 86390 1
400534 99400534 1001 86380 86390 1
400625 99400625 1001 86380 86390 1
400721 99400721 1001 86380 86390 1
400819 99400819 1001 86380 86390 1
401075 99401075 1001 86380 86390 1
401342 99401342 1001 86380 86390 1
401544 99401544 1001 86380 86390 1
401510 99401510 1001 86380 86390 1
401601 99401601 1001 86380 86390 1
401858 99401858 1001 86380 86390 1
402181 99402181 1001 86380 86390 1
402395 99402395 1001 86380 86390 1
402435 99402435 1001 86380 86390 1
402462 99402462 1001 86380 86390 1
402501 99402501 1001 86380 86390 1
402777 99402777 1001 86380 86390 1
402779 99402779 1001 86380 86390 1
402955 99402955 1001 86380 86390 1
403355 99403355 1001 86380 86390 1
403678 99403678 1001 86380 86390 1
403742 99403742 1001 86380 86390 1
403732 99403732 1001 86380 86390 1
403832 99403832 1001 86380 86390 1
404028 99404028 1001 86380 86390 1
404018 99404018 1001 86380 86390 1
404085 99404085 1001 86380 86390 1
404198 99404198 1001 86380 86390 1
404357 99404357 1001 86380 86390 1
404639 99404639 1001 86380 86390 1
405101 99405101 1001 86380 86390 1
405568 99405568 1001 86380 86390 1
405649 99405649 1001 86380 86390 1
405773 99405773 1001 86380 86390 1
405918 99405918 1001 86380 86390 1
406310 99406310 1001 86380 86390 1
406447 99406447 1001 86380 86390 1
406630 99406630 1001 86380 86390 1
406826 99406826 1001 86380 86390 1
406805 99406805 1001 86380 86390 1
406754 99406754 1001 86380 86390 1
406963 99406963 1001 86380 86390 1
407121 99407121 1001 86380 86390 1
407177 99407177 1001 86380 86390 1
407171 99407171 1001 86380 86390 1
407261 99407261 1001 86380 86390 1
407422 99407422 1001 86380 86390 1
407531 99407531 1001 86380 86390 1
407593 99407593 1001 86380 86390 1
408195 99408195 1001 86380 86390 1
408309 99408309 1001 86380 86390 1
408368 99408368 1001 86380 86390 1
408321 99408321 1001 86380 86390 1
408400 99408400 1001 86380 86390 1
408517 99408517 1001 86380 86390 1
408607 99408607 1001 86380 86390 1
409069 99409069 1001 86380 86390 1
409460 99409460 1001 86380 86390 1
409765 99409765 1001 86380 86390 1
409728 99409728 1001 86380 86390 1
409796 99409796 1001 86380 86390 1
410111 99410111 1001 86380 86390 1
410385 99410385 1001 86380 86390 1
410482 99410482 1001 86380 86390 1
410448 99410448 1001 86380 86390 1
410473 99410473 1001 86380 86390 1
410731 99410731 1001 86380 86390 1
410785 99410785 1001 86380 86390 1
410806 99410806 1001 86380 86390 1
410844 99410844 1001 86380 86390 1
411003 99411003 1001 86380 86390 1
411057 99411057 1001 86380 86390 1
411698 99411698 1001 86380 86390 1
411746 99411746 1001 86380 86390 1
411701 99411701 1001 86380 86390 1
411809 99411809 1001 86380 86390 1
411872 99411872 1001 86380 86390 1
412035 99412035 1001 86380 86390 1
412172 99412172 1001 86380 86390 1
412404 99412404 1001 86380 86390 1
412469 99412469 1001 86380 86390 1
412352 99412352 1001 86380 86390 1
413334 99413334 1001 86380 86390 1
413341 99413341 1001 86380 86390 1
413302 99413302 1001 86380 86390 1
413360 99413360 1001 86380 86390 1
412913 99412913 1001 86380 86390 1
412895 99412895 1001 86380 86390 1
413151 99413151 1001 86380 86390 1
412486 99412486 1001 86380 86390 1
412537 99412537 1001 86380 86390 1
412788 99412788 1001 86380 86390 1
413929 99413929 1001 86380 86390 1
415072 99415072 1001 86380 86390 1
415239 99415239 1001 86380 86390 1
414741 99414741 1001 86380 86390 1
414543 99414543 1001 86380 86390 1
414514 99414514 1001 86380 86390 1
414855 99414855 1001 86380 86390 1
414332 99414332 1001 86380 86390 1
414234 99414234 1001 86380 86390 1
414284 99414284 1001 86380 86390 1
415373 99415373 1001 86380 86390 1
415609 99415609 1001 86380 86390 1
416683 99416683 1001 86380 86390 1
416898 99416898 1001 86380 86390 1
416668 99416668 1001 86380 86390 1
416140 99416140 1001 86380 86390 1
416415 99416415 1001 86380 86390 1
416327 99416327 1001 86380 86390 1
415955 99415955 1001 86380 86390 1
416054 99416054 1001 86380 86390 1
415824 99415824 1001 86380 86390 1
417138 99417138 1001 86380 86390 1
417102 99417102 1001 86380 86390 1
417012 99417012 1001 86380 86390 1
417428 99417428 1001 86380 86390 1
418765 99418765 1001 86380 86390 1
418035 99418035 1001 86380 86390 1
418174 99418174 1001 86380 86390 1
417798 99417798 1001 86380 86390 1
417854 99417854 1001 86380 86390 1
417695 99417695 1001 86380 86390 1
418998 99418998 1001 86380 86390 1
419133 99419133 1001 86380 86390 1
418831 99418831 1001 86380 86390 1
419119 99419119 1001 86380 86390 1
420378 99420378 1001 86380 86390 1
420208 99420208 1001 86380 86390 1
420350 99420350 1001 86380 86390 1
420373 99420373 1001 86380 86390 1
419838 99419838 1001 86380 86390 1
419844 99419844 1001 86380 86390 1
419402 99419402 1001 86380 86390 1
419575 99419575 1001 86380 86390 1
419390 99419390 1001 86380 86390 1
419580 99419580 1001 86380 86390 1
419620 99419620 1001 86380 86390 1
420570 99420570 1001 86380 86390 1
420797 99420797 1001 86380 86390 1
420682 99420682 1001 86380 86390 1
421961 99421961 1001 86380 86390 1
422084 99422084 1001 86380 86390 1
422104 99422104 1001 86380 86390 1
421431 99421431 1001 86380 86390 1
421454 99421454 1001 86380 86390 1
421618 99421618 1001 86380 86390 1
421273 99421273 1001 86380 86390 1
421299 99421299 1001 86380 86390 1
421333 99421333 1001 86380 86390 1
421310 99421310 1001 86380 86390 1
421231 99421231 1001 86380 86390 1
421043 99421043 1001 86380 86390 1
421153 99421153 1001 86380 86390 1
420978 99420978 1001 86380 86390 1
421137 99421137 1001 86380 86390 1
420855 99420855 1001 86380 86390 1
422200 99422200 1001 86380 86390 1
422172 99422172 1001 86380 86390 1
422452 99422452 1001 86380 86390 1
423405 99423405 1001 86380 86390 1
423457 99423457 1001 86380 86390 1
423272 99423272 1001 86380 86390 1
423249 99423249 1001 86380 86390 1
422989 99422989 1001 86380 86390 1
423281 99423281 1001 86380 86390 1
423299 99423299 1001 86380 86390 1
423143 99423143 1001 86380 86390 1
422786 99422786 1001 86380 86390 1
422843 99422843 1001 86380 86390 1
422568 99422568 1001 86380 86390 1
423985 99423985 1001 86380 86390 1
424017 99424017 1001 86380 86390 1
423944 99423944 1001 86380 86390 1
424022 99424022 1001 86380 86390 1
423764 99423764 1001 86380 86390 1
425198 99425198 1001 86380 86390 1
425033 99425033 1001 86380 86390 1
425181 99425181 1001 86380 86390 1
425346 99425346 1001 86380 86390 1
425186 99425186 1001 86380 86390 1
424732 99424732 1001 86380 86390 1
424737 99424737 1001 86380 86390 1
424787 99424787 1001 86380 86390 1
424868 99424868 1001 86380 86390 1
424603 99424603 1001 86380 86390 1
424998 99424998 1001 86380 86390 1
425000 99425000 1001 86380 86390 1
424368 99424368 1001 86380 86390 1
424418 99424418 1001 86380 86390 1
424306 99424306 1001 86380 86390 1
425529 99425529 1001 86380 86390 1
425630 99425630 1001 86380 86390 1
425473 99425473 1001 86380 86390 1
425719 99425719 1001 86380 86390 1
426894 99426894 1001 86380 86390 1
426873 99426873 1001 86380 86390 1
426876 99426876 1001 86380 86390 1
426522 99426522 1001 86380 86390 1
426647 99426647 1001 86380 86390 1
426628 99426628 1001 86380 86390 1
426605 99426605 1001 86380 86390 1
426336 99426336 1001 86380 86390 1
426588 99426588 1001 86380 86390 1
425913 99425913 1001 86380 86390 1
426048 99426048 1001 86380 86390 1
425870 99425870 1001 86380 86390 1
426226 99426226 1001 86380 86390 1
425931 99425931 1001 86380 86390 1
426146 99426146 1001 86380 86390 1
427462 99427462 1001 86380 86390 1
427248 99427248 1001 86380 86390 1
427469 99427469 1001 86380 86390 1
427190 99427190 1001 86380 86390 1
427256 99427256 1001 86380 86390 1
428500 99428500 1001 86380 86390 1
428374 99428374 1001 86380 86390 1
428413 99428413 1001 86380 86390 1
428708 99428708 1001 86380 86390 1
428511 99428511 1001 86380 86390 1
428039 99428039 1001 86380 86390 1
428127 99428127 1001 86380 86390 1
427943 99427943 1001 86380 86390 1
427774 99427774 1001 86380 86390 1
427777 99427777 1001 86380 86390 1
427593 99427593 1001 86380 86390 1
427672 99427672 1001 86380 86390 1
428992 99428992 1001 86380 86390 1
429098 99429098 1001 86380 86390 1
429987 99429987 1001 86380 86390 1
430243 99430243 1001 86380 86390 1
430277 99430277 1001 86380 86390 1
430035 99430035 1001 86380 86390 1
429591 99429591 1001 86380 86390 1
429743 99429743 1001 86380 86390 1
429604 99429604 1001 86380 86390 1
429650 99429650 1001 86380 86390 1
429578 99429578 1001 86380 86390 1
429586 99429586 1001 86380 86390 1
429320 99429320 1001 86380 86390 1
429378 99429378 1001 86380 86390 1
429458 99429458 1001 86380 86390 1
429515 99429515 1001 86380 86390 1
430578 99430578 1001 86380 86390 1
430593 99430593 1001 86380 86390 1
430697 99430697 1001 86380 86390 1
431860 99431860 1001 86380 86390 1
432011 99432011 1001 86380 86390 1
431590 99431590 1001 86380 86390 1
431572 99431572 1001 86380 86390 1
431602 99431602 1001 86380 86390 1
431242 99431242 1001 86380 86390 1
431243 99431243 1001 86380 86390 1
431044 99431044 1001 86380 86390 1
430991 99430991 1001 86380 86390 1
432288 99432288 1001 86380 86390 1
432103 99432103 1001 86380 86390 1
432236 99432236 1001 86380 86390 1
433518 99433518 1001 86380 86390 1
433604 99433604 1001 86380 86390 1
433202 99433202 1001 86380 86390 1
432626 99432626 1001 86380 86390 1
432829 99432829 1001 86380 86390 1
432612 99432612 1001 86380 86390 1
432866 99432866 1001 86380 86390 1
432738 99432738 1001 86380 86390 1
434114 99434114 1001 86380 86390 1
434137 99434137 1001 86380 86390 1
433835 99433835 1001 86380 86390 1
435195 99435195 1001 86380 86390 1
435303 99435303 1001 86380 86390 1
435176 99435176 1001 86380 86390 1
434918 99434918 1001 86380 86390 1
434793 99434793 1001 86380 86390 1
434671 99434671 1001 86380 86390 1
434421 99434421 1001 86380 86390 1
434590 99434590 1001 86380 86390 1
434141 99434141 1001 86380 86390 1
434216 99434216 1001 86380 86390 1
434433 99434433 1001 86380 86390 1
434217 99434217 1001 86380 86390 1
434445 99434445 1001 86380 86390 1
434196 99434196 1001 86380 86390 1
435458 99435458 1001 86380 86390 1
435870 99435870 1001 86380 86390 1
435882 99435882 1001 86380 86390 1
435886 99435886 1001 86380 86390 1
436821 99436821 1001 86380 86390 1
436970 99436970 1001 86380 86390 1
436888 99436888 1001 86380 86390 1
436445 99436445 1001 86380 86390 1
436044 99436044 1001 86380 86390 1
436140 99436140 1001 86380 86390 1
436078 99436078 1001 86380 86390 1
436107 99436107 1001 86380 86390 1
436278 99436278 1001 86380 86390 1
435919 99435919 1001 86380 86390 1
436062 99436062 1001 86380 86390 1
436335 99436335 1001 86380 86390 1
437259 99437259 1001 86380 86390 1
437350 99437350 1001 86380 86390 1
300073 99300073 1001 86380 86390 1
300009 99300009 1001 86380 86390 1
300571 99300571 1001 86380 86390 1
300610 99300610 1001 86380 86390 1
300484 99300484 1001 86380 86390 1
300462 99300462 1001 86380 86390 1
300172 99300172 1001 86380 86390 1
300266 99300266 1001 86380 86390 1
300229 99300229 1001 86380 86390 1
300268 99300268 1001 86380 86390 1
300294 99300294 1001 86380 86390 1
300205 99300205 1001 86380 86390 1
300298 99300298 1001 86380 86390 1
300907 99300907 1001 86380 86390 1
301402 99301402 1001 86380 86390 1
301541 99301541 1001 86380 86390 1
301543 99301543 1001 86380 86390 1
301341 99301341 1001 86380 86390 1
301216 99301216 1001 86380 86390 1
300977 99300977 1001 86380 86390 1
301062 99301062 1001 86380 86390 1
301630 99301630 1001 86380 86390 1
301708 99301708 1001 86380 86390 1
301736 99301736 1001 86380 86390 1
301568 99301568 1001 86380 86390 1
301569 99301569 1001 86380 86390 1
302192 99302192 1001 86380 86390 1
302110 99302110 1001 86380 86390 1
301984 99301984 1001 86380 86390 1
302057 99302057 1001 86380 86390 1
301922 99301922 1001 86380 86390 1
302383 99302383 1001 86380 86390 1
303010 99303010 1001 86380 86390 1
303153 99303153 1001 86380 86390 1
303025 99303025 1001 86380 86390 1
302962 99302962 1001 86380 86390 1
302751 99302751 1001 86380 86390 1
302792 99302792 1001 86380 86390 1
303304 99303304 1001 86380 86390 1
303840 99303840 1001 86380 86390 1
303857 99303857 1001 86380 86390 1
303910 99303910 1001 86380 86390 1
303915 99303915 1001 86380 86390 1
303690 99303690 1001 86380 86390 1
303781 99303781 1001 86380 86390 1
303732 99303732 1001 86380 86390 1
303798 99303798 1001 86380 86390 1
303502 99303502 1001 86380 86390 1
303480 99303480 1001 86380 86390 1
303585 99303585 1001 86380 86390 1
303560 99303560 1001 86380 86390 1
303573 99303573 1001 86380 86390 1
304203 99304203 1001 86380 86390 1
304166 99304166 1001 86380 86390 1
304691 99304691 1001 86380 86390 1
304729 99304729 1001 86380 86390 1
304471 99304471 1001 86380 86390 1
304281 99304281 1001 86380 86390 1
304243 99304243 1001 86380 86390 1
304350 99304350 1001 86380 86390 1
304428 99304428 1001 86380 86390 1
305025 99305025 1001 86380 86390 1
305059 99305059 1001 86380 86390 1
305583 99305583 1001 86380 86390 1
305648 99305648 1001 86380 86390 1
305311 99305311 1001 86380 86390 1
305379 99305379 1001 86380 86390 1
305406 99305406 1001 86380 86390 1
305119 99305119 1001 86380 86390 1
305224 99305224 1001 86380 86390 1
500066 99500066 1001 86380 86390 1
500173 99500173 1001 86380 86390 1
500188 99500188 1001 86380 86390 1
500800 99500800 1001 86380 86390 1
500808 99500808 1001 86380 86390 1
500481 99500481 1001 86380 86390 1
500459 99500459 1001 86380 86390 1
500460 99500460 1001 86380 86390 1
500568 99500568 1001 86380 86390 1
500210 99500210 1001 86380 86390 1
500315 99500315 1001 86380 86390 1
500397 99500397 1001 86380 86390 1
500202 99500202 1001 86380 86390 1
500385 99500385 1001 86380 86390 1
500863 99500863 1001 86380 86390 1
500905 99500905 1001 86380 86390 1
500855 99500855 1001 86380 86390 1
500843 99500843 1001 86380 86390 1
500858 99500858 1001 86380 86390 1
501578 99501578 1001 86380 86390 1
501492 99501492 1001 86380 86390 1
501454 99501454 1001 86380 86390 1
501232 99501232 1001 86380 86390 1
501339 99501339 1001 86380 86390 1
501365 99501365 1001 86380 86390 1
501071 99501071 1001 86380 86390 1
501163 99501163 1001 86380 86390 1
501076 99501076 1001 86380 86390 1
501718 99501718 1001 86380 86390 1
502275 99502275 1001 86380 86390 1
502345 99502345 1001 86380 86390 1
502460 99502460 1001 86380 86390 1
502080 99502080 1001 86380 86390 1
502187 99502187 1001 86380 86390 1
502097 99502097 1001 86380 86390 1
501935 99501935 1001 86380 86390 1
502041 99502041 1001 86380 86390 1
501915 99501915 1001 86380 86390 1
501932 99501932 1001 86380 86390 1
502619 99502619 1001 86380 86390 1
502542 99502542 1001 86380 86390 1
502518 99502518 1001 86380 86390 1
502549 99502549 1001 86380 86390 1
503261 99503261 1001 86380 86390 1
503206 99503206 1001 86380 86390 1
503237 99503237 1001 86380 86390 1
502919 99502919 1001 86380 86390 1
503063 99503063 1001 86380 86390 1
503064 99503064 1001 86380 86390 1
502922 99502922 1001 86380 86390 1
503079 99503079 1001 86380 86390 1
502914 99502914 1001 86380 86390 1
502901 99502901 1001 86380 86390 1
502696 99502696 1001 86380 86390 1
502751 99502751 1001 86380 86390 1
502677 99502677 1001 86380 86390 1
502874 99502874 1001 86380 86390 1
503427 99503427 1001 86380 86390 1
504030 99504030 1001 86380 86390 1
504020 99504020 1001 86380 86390 1
504008 99504008 1001 86380 86390 1
503931 99503931 1001 86380 86390 1
504023 99504023 1001 86380 86390 1
504012 99504012 1001 86380 86390 1
503723 99503723 1001 86380 86390 1
503752 99503752 1001 86380 86390 1
503791 99503791 1001 86380 86390 1
503768 99503768 1001 86380 86390 1
503872 99503872 1001 86380 86390 1
503681 99503681 1001 86380 86390 1
503651 99503651 1001 86380 86390 1
504246 99504246 1001 86380 86390 1
504241 99504241 1001 86380 86390 1
504845 99504845 1001 86380 86390 1
504860 99504860 1001 86380 86390 1
504784 99504784 1001 86380 86390 1
504785 99504785 1001 86380 86390 1
504725 99504725 1001 86380 86390 1
504713 99504713 1001 86380 86390 1
504639 99504639 1001 86380 86390 1
504656 99504656 1001 86380 86390 1
504734 99504734 1001 86380 86390 1
504696 99504696 1001 86380 86390 1
504400 99504400 1001 86380 86390 1
504430 99504430 1001 86380 86390 1
504419 99504419 1001 86380 86390 1
504498 99504498 1001 86380 86390 1
504994 99504994 1001 86380 86390 1
505010 99505010 1001 86380 86390 1
505063 99505063 1001 86380 86390 1
505079 99505079 1001 86380 86390 1
504962 99504962 1001 86380 86390 1
505030 99505030 1001 86380 86390 1
505745 99505745 1001 86380 86390 1
505527 99505527 1001 86380 86390 1
505528 99505528 1001 86380 86390 1
505455 99505455 1001 86380 86390 1
505392 99505392 1001 86380 86390 1
505381 99505381 1001 86380 86390 1
505278 99505278 1001 86380 86390 1
505280 99505280 1001 86380 86390 1
505293 99505293 1001 86380 86390 1
505965 99505965 1001 86380 86390 1
506442 99506442 1001 86380 86390 1
506444 99506444 1001 86380 86390 1
506394 99506394 1001 86380 86390 1
506125 99506125 1001 86380 86390 1
506761 99506761 1001 86380 86390 1
506667 99506667 1001 86380 86390 1
507361 99507361 1001 86380 86390 1
507326 99507326 1001 86380 86390 1
507340 99507340 1001 86380 86390 1
507407 99507407 1001 86380 86390 1
507330 99507330 1001 86380 86390 1
507191 99507191 1001 86380 86390 1
507102 99507102 1001 86380 86390 1
507116 99507116 1001 86380 86390 1
507066 99507066 1001 86380 86390 1
507072 99507072 1001 86380 86390 1
507151 99507151 1001 86380 86390 1
506996 99506996 1001 86380 86390 1
507009 99507009 1001 86380 86390 1
506821 99506821 1001 86380 86390 1
506901 99506901 1001 86380 86390 1
507588 99507588 1001 86380 86390 1
507476 99507476 1001 86380 86390 1
507452 99507452 1001 86380 86390 1
507584 99507584 1001 86380 86390 1
508212 99508212 1001 86380 86390 1
508247 99508247 1001 86380 86390 1
508069 99508069 1001 86380 86390 1
508149 99508149 1001 86380 86390 1
507939 99507939 1001 86380 86390 1
508021 99508021 1001 86380 86390 1
507705 99507705 1001 86380 86390 1
507645 99507645 1001 86380 86390 1
507687 99507687 1001 86380 86390 1
507726 99507726 1001 86380 86390 1
507804 99507804 1001 86380 86390 1
508439 99508439 1001 86380 86390 1
508299 99508299 1001 86380 86390 1
508390 99508390 1001 86380 86390 1
508291 99508291 1001 86380 86390 1
508267 99508267 1001 86380 86390 1
508334 99508334 1001 86380 86390 1
508908 99508908 1001 86380 86390 1
508991 99508991 1001 86380 86390 1
508808 99508808 1001 86380 86390 1
508693 99508693 1001 86380 86390 1
508609 99508609 1001 86380 86390 1
508638 99508638 1001 86380 86390 1
508588 99508588 1001 86380 86390 1
508554 99508554 1001 86380 86390 1
508543 99508543 1001 86380 86390 1
509119 99509119 1001 86380 86390 1
509815 99509815 1001 86380 86390 1
509828 99509828 1001 86380 86390 1
509726 99509726 1001 86380 86390 1
509889 99509889 1001 86380 86390 1
509809 99509809 1001 86380 86390 1
509503 99509503 1001 86380 86390 1
509547 99509547 1001 86380 86390 1
509550 99509550 1001 86380 86390 1
509462 99509462 1001 86380 86390 1
509427 99509427 1001 86380 86390 1
509442 99509442 1001 86380 86390 1
509368 99509368 1001 86380 86390 1
510040 99510040 1001 86380 86390 1
509954 99509954 1001 86380 86390 1
510100 99510100 1001 86380 86390 1
510065 99510065 1001 86380 86390 1
510692 99510692 1001 86380 86390 1
510654 99510654 1001 86380 86390 1
510545 99510545 1001 86380 86390 1
510317 99510317 1001 86380 86390 1
510356 99510356 1001 86380 86390 1
510499 99510499 1001 86380 86390 1
510287 99510287 1001 86380 86390 1
510111 99510111 1001 86380 86390 1
510191 99510191 1001 86380 86390 1
510308 99510308 1001 86380 86390 1
510907 99510907 1001 86380 86390 1
510878 99510878 1001 86380 86390 1
511524 99511524 1001 86380 86390 1
511141 99511141 1001 86380 86390 1
511262 99511262 1001 86380 86390 1
511239 99511239 1001 86380 86390 1
510963 99510963 1001 86380 86390 1
510990 99510990 1001 86380 86390 1
511757 99511757 1001 86380 86390 1
511564 99511564 1001 86380 86390 1
511644 99511644 1001 86380 86390 1
511639 99511639 1001 86380 86390 1
512313 99512313 1001 86380 86390 1
512041 99512041 1001 86380 86390 1
512119 99512119 1001 86380 86390 1
512042 99512042 1001 86380 86390 1
511848 99511848 1001 86380 86390 1
511836 99511836 1001 86380 86390 1
511845 99511845 1001 86380 86390 1
512415 99512415 1001 86380 86390 1
512428 99512428 1001 86380 86390 1
512534 99512534 1001 86380 86390 1
512561 99512561 1001 86380 86390 1
512523 99512523 1001 86380 86390 1
512579 99512579 1001 86380 86390 1
513118 99513118 1001 86380 86390 1
513196 99513196 1001 86380 86390 1
513075 99513075 1001 86380 86390 1
512898 99512898 1001 86380 86390 1
512939 99512939 1001 86380 86390 1
512982 99512982 1001 86380 86390 1
512905 99512905 1001 86380 86390 1
512650 99512650 1001 86380 86390 1
513261 99513261 1001 86380 86390 1
513313 99513313 1001 86380 86390 1
513391 99513391 1001 86380 86390 1
513853 99513853 1001 86380 86390 1
513870 99513870 1001 86380 86390 1
513926 99513926 1001 86380 86390 1
513826 99513826 1001 86380 86390 1
513745 99513745 1001 86380 86390 1
513514 99513514 1001 86380 86390 1
513478 99513478 1001 86380 86390 1
513532 99513532 1001 86380 86390 1
513614 99513614 1001 86380 86390 1
513589 99513589 1001 86380 86390 1
513448 99513448 1001 86380 86390 1
514138 99514138 1001 86380 86390 1
514126 99514126 1001 86380 86390 1
514141 99514141 1001 86380 86390 1
514732 99514732 1001 86380 86390 1
514846 99514846 1001 86380 86390 1
514713 99514713 1001 86380 86390 1
514613 99514613 1001 86380 86390 1
514305 99514305 1001 86380 86390 1
514308 99514308 1001 86380 86390 1
514426 99514426 1001 86380 86390 1
514970 99514970 1001 86380 86390 1
514996 99514996 1001 86380 86390 1
515035 99515035 1001 86380 86390 1
515683 99515683 1001 86380 86390 1
515497 99515497 1001 86380 86390 1
515349 99515349 1001 86380 86390 1
515325 99515325 1001 86380 86390 1
515416 99515416 1001 86380 86390 1
515218 99515218 1001 86380 86390 1
515219 99515219 1001 86380 86390 1
515194 99515194 1001 86380 86390 1
515247 99515247 1001 86380 86390 1
515733 99515733 1001 86380 86390 1
515877 99515877 1001 86380 86390 1
515750 99515750 1001 86380 86390 1
515846 99515846 1001 86380 86390 1
515770 99515770 1001 86380 86390 1
516358 99516358 1001 86380 86390 1
516322 99516322 1001 86380 86390 1
516351 99516351 1001 86380 86390 1
516271 99516271 1001 86380 86390 1
516274 99516274 1001 86380 86390 1
516034 99516034 1001 86380 86390 1
516656 99516656 1001 86380 86390 1
516582 99516582 1001 86380 86390 1
516634 99516634 1001 86380 86390 1
517275 99517275 1001 86380 86390 1
516962 99516962 1001 86380 86390 1
516926 99516926 1001 86380 86390 1
517019 99517019 1001 86380 86390 1
517125 99517125 1001 86380 86390 1
517022 99517022 1001 86380 86390 1
516864 99516864 1001 86380 86390 1
516761 99516761 1001 86380 86390 1
516830 99516830 1001 86380 86390 1
517491 99517491 1001 86380 86390 1
517504 99517504 1001 86380 86390 1
517366 99517366 1001 86380 86390 1
517511 99517511 1001 86380 86390 1
517526 99517526 1001 86380 86390 1
517958 99517958 1001 86380 86390 1
517961 99517961 1001 86380 86390 1
517978 99517978 1001 86380 86390 1
518031 99518031 1001 86380 86390 1
517788 99517788 1001 86380 86390 1
517879 99517879 1001 86380 86390 1
517802 99517802 1001 86380 86390 1
517807 99517807 1001 86380 86390 1
517709 99517709 1001 86380 86390 1
517678 99517678 1001 86380 86390 1
518259 99518259 1001 86380 86390 1
518169 99518169 1001 86380 86390 1
518940 99518940 1001 86380 86390 1
518498 99518498 1001 86380 86390 1
518503 99518503 1001 86380 86390 1
518465 99518465 1001 86380 86390 1
519093 99519093 1001 86380 86390 1
519651 99519651 1001 86380 86390 1
519771 99519771 1001 86380 86390 1
519800 99519800 1001 86380 86390 1
519970 99519970 1001 86380 86390 1
519818 99519818 1001 86380 86390 1
519871 99519871 1001 86380 86390 1
519910 99519910 1001 86380 86390 1
520589 99520589 1001 86380 86390 1
520486 99520486 1001 86380 86390 1
520620 99520620 1001 86380 86390 1
520519 99520519 1001 86380 86390 1
520283 99520283 1001 86380 86390 1
520096 99520096 1001 86380 86390 1
520176 99520176 1001 86380 86390 1
520821 99520821 1001 86380 86390 1
520653 99520653 1001 86380 86390 1
520785 99520785 1001 86380 86390 1
520722 99520722 1001 86380 86390 1
520761 99520761 1001 86380 86390 1
520814 99520814 1001 86380 86390 1
521340 99521340 1001 86380 86390 1
521143 99521143 1001 86380 86390 1
521005 99521005 1001 86380 86390 1
521006 99521006 1001 86380 86390 1
520998 99520998 1001 86380 86390 1
521644 99521644 1001 86380 86390 1
521484 99521484 1001 86380 86390 1
522137 99522137 1001 86380 86390 1
522233 99522233 1001 86380 86390 1
522078 99522078 1001 86380 86390 1
522040 99522040 1001 86380 86390 1
522043 99522043 1001 86380 86390 1
522007 99522007 1001 86380 86390 1
521841 99521841 1001 86380 86390 1
521843 99521843 1001 86380 86390 1
521811 99521811 1001 86380 86390 1
522452 99522452 1001 86380 86390 1
522465 99522465 1001 86380 86390 1
522310 99522310 1001 86380 86390 1
523117 99523117 1001 86380 86390 1
523096 99523096 1001 86380 86390 1
523065 99523065 1001 86380 86390 1
522760 99522760 1001 86380 86390 1
522790 99522790 1001 86380 86390 1
522846 99522846 1001 86380 86390 1
522782 99522782 1001 86380 86390 1
522540 99522540 1001 86380 86390 1
522700 99522700 1001 86380 86390 1
522599 99522599 1001 86380 86390 1
523206 99523206 1001 86380 86390 1
523185 99523185 1001 86380 86390 1
523162 99523162 1001 86380 86390 1
523282 99523282 1001 86380 86390 1
523926 99523926 1001 86380 86390 1
523761 99523761 1001 86380 86390 1
523580 99523580 1001 86380 86390 1
523363 99523363 1001 86380 86390 1
523441 99523441 1001 86380 86390 1
523481 99523481 1001 86380 86390 1
523520 99523520 1001 86380 86390 1
523517 99523517 1001 86380 86390 1
524566 99524566 1001 86380 86390 1
524661 99524661 1001 86380 86390 1
524584 99524584 1001 86380 86390 1
524373 99524373 1001 86380 86390 1
524400 99524400 1001 86380 86390 1
524452 99524452 1001 86380 86390 1
524517 99524517 1001 86380 86390 1
524511 99524511 1001 86380 86390 1
524165 99524165 1001 86380 86390 1
524233 99524233 1001 86380 86390 1
524262 99524262 1001 86380 86390 1
524915 99524915 1001 86380 86390 1
525523 99525523 1001 86380 86390 1
525493 99525493 1001 86380 86390 1
525378 99525378 1001 86380 86390 1
525199 99525199 1001 86380 86390 1
525253 99525253 1001 86380 86390 1
525148 99525148 1001 86380 86390 1
525047 99525047 1001 86380 86390 1
525077 99525077 1001 86380 86390 1
525143 99525143 1001 86380 86390 1
525647 99525647 1001 86380 86390 1
525674 99525674 1001 86380 86390 1
526295 99526295 1001 86380 86390 1
526376 99526376 1001 86380 86390 1
526223 99526223 1001 86380 86390 1
526052 99526052 1001 86380 86390 1
526135 99526135 1001 86380 86390 1
526097 99526097 1001 86380 86390 1
526032 99526032 1001 86380 86390 1
526086 99526086 1001 86380 86390 1
525907 99525907 1001 86380 86390 1
525927 99525927 1001 86380 86390 1
526627 99526627 1001 86380 86390 1
526589 99526589 1001 86380 86390 1
526542 99526542 1001 86380 86390 1
527152 99527152 1001 86380 86390 1
527066 99527066 1001 86380 86390 1
527158 99527158 1001 86380 86390 1
526939 99526939 1001 86380 86390 1
526961 99526961 1001 86380 86390 1
526924 99526924 1001 86380 86390 1
526731 99526731 1001 86380 86390 1
526767 99526767 1001 86380 86390 1
527311 99527311 1001 86380 86390 1
527282 99527282 1001 86380 86390 1
528075 99528075 1001 86380 86390 1
527881 99527881 1001 86380 86390 1
527517 99527517 1001 86380 86390 1
528230 99528230 1001 86380 86390 1
528145 99528145 1001 86380 86390 1
528251 99528251 1001 86380 86390 1
528264 99528264 1001 86380 86390 1
528786 99528786 1001 86380 86390 1
528876 99528876 1001 86380 86390 1
528816 99528816 1001 86380 86390 1
528804 99528804 1001 86380 86390 1
528857 99528857 1001 86380 86390 1
528579 99528579 1001 86380 86390 1
528516 99528516 1001 86380 86390 1
528545 99528545 1001 86380 86390 1
528597 99528597 1001 86380 86390 1
528288 99528288 1001 86380 86390 1
528303 99528303 1001 86380 86390 1
528356 99528356 1001 86380 86390 1
529068 99529068 1001 86380 86390 1
528909 99528909 1001 86380 86390 1
528936 99528936 1001 86380 86390 1
529597 99529597 1001 86380 86390 1
529483 99529483 1001 86380 86390 1
529409 99529409 1001 86380 86390 1
529334 99529334 1001 86380 86390 1
529455 99529455 1001 86380 86390 1
529854 99529854 1001 86380 86390 1
529744 99529744 1001 86380 86390 1
529890 99529890 1001 86380 86390 1
530463 99530463 1001 86380 86390 1
530394 99530394 1001 86380 86390 1
530275 99530275 1001 86380 86390 1
530185 99530185 1001 86380 86390 1
530190 99530190 1001 86380 86390 1
530066 99530066 1001 86380 86390 1
529949 99529949 1001 86380 86390 1
530092 99530092 1001 86380 86390 1
530082 99530082 1001 86380 86390 1
530057 99530057 1001 86380 86390 1
530746 99530746 1001 86380 86390 1
531344 99531344 1001 86380 86390 1
531188 99531188 1001 86380 86390 1
531201 99531201 1001 86380 86390 1
531292 99531292 1001 86380 86390 1
531355 99531355 1001 86380 86390 1
531258 99531258 1001 86380 86390 1
531284 99531284 1001 86380 86390 1
531031 99531031 1001 86380 86390 1
530968 99530968 1001 86380 86390 1
531113 99531113 1001 86380 86390 1
530998 99530998 1001 86380 86390 1
531166 99531166 1001 86380 86390 1
530854 99530854 1001 86380 86390 1
530809 99530809 1001 86380 86390 1
530965 99530965 1001 86380 86390 1
531575 99531575 1001 86380 86390 1
531474 99531474 1001 86380 86390 1
531491 99531491 1001 86380 86390 1
531492 99531492 1001 86380 86390 1
532105 99532105 1001 86380 86390 1
532144 99532144 1001 86380 86390 1
532023 99532023 1001 86380 86390 1
531936 99531936 1001 86380 86390 1
531899 99531899 1001 86380 86390 1
531822 99531822 1001 86380 86390 1
531662 99531662 1001 86380 86390 1
531755 99531755 1001 86380 86390 1
531745 99531745 1001 86380 86390 1
531752 99531752 1001 86380 86390 1
532320 99532320 1001 86380 86390 1
532264 99532264 1001 86380 86390 1
533030 99533030 1001 86380 86390 1
532884 99532884 1001 86380 86390 1
533015 99533015 1001 86380 86390 1
532875 99532875 1001 86380 86390 1
532684 99532684 1001 86380 86390 1
532662 99532662 1001 86380 86390 1
532664 99532664 1001 86380 86390 1
532552 99532552 1001 86380 86390 1
533122 99533122 1001 86380 86390 1
533759 99533759 1001 86380 86390 1
533696 99533696 1001 86380 86390 1
533697 99533697 1001 86380 86390 1
533848 99533848 1001 86380 86390 1
533588 99533588 1001 86380 86390 1
533290 99533290 1001 86380 86390 1
533299 99533299 1001 86380 86390 1
533351 99533351 1001 86380 86390 1
533924 99533924 1001 86380 86390 1
533978 99533978 1001 86380 86390 1
533940 99533940 1001 86380 86390 1
534005 99534005 1001 86380 86390 1
534058 99534058 1001 86380 86390 1
534517 99534517 1001 86380 86390 1
534547 99534547 1001 86380 86390 1
534466 99534466 1001 86380 86390 1
534281 99534281 1001 86380 86390 1
534707 99534707 1001 86380 86390 1
534749 99534749 1001 86380 86390 1
534754 99534754 1001 86380 86390 1
534795 99534795 1001 86380 86390 1
535312 99535312 1001 86380 86390 1
535404 99535404 1001 86380 86390 1
535202 99535202 1001 86380 86390 1
535208 99535208 1001 86380 86390 1
534929 99534929 1001 86380 86390 1
534893 99534893 1001 86380 86390 1
535055 99535055 1001 86380 86390 1
534965 99534965 1001 86380 86390 1
535520 99535520 1001 86380 86390 1
535572 99535572 1001 86380 86390 1
535586 99535586 1001 86380 86390 1
535098 99535098 1001 86380 86390 1
535681 99535681 1001 86380 86390 1
535709 99535709 1001 86380 86390 1
535647 99535647 1001 86380 86390 1
535936 99535936 1001 86380 86390 1
535969 99535969 1001 86380 86390 1
535782 99535782 1001 86380 86390 1
535913 99535913 1001 86380 86390 1
535823 99535823 1001 86380 86390 1
535918 99535918 1001 86380 86390 1
536464 99536464 1001 86380 86390 1
536426 99536426 1001 86380 86390 1
536452 99536452 1001 86380 86390 1
536519 99536519 1001 86380 86390 1
536473 99536473 1001 86380 86390 1
536996 99536996 1001 86380 86390 1
536971 99536971 1001 86380 86390 1
537042 99537042 1001 86380 86390 1
536789 99536789 1001 86380 86390 1
536918 99536918 1001 86380 86390 1
536919 99536919 1001 86380 86390 1
536881 99536881 1001 86380 86390 1
536895 99536895 1001 86380 86390 1
536765 99536765 1001 86380 86390 1
536831 99536831 1001 86380 86390 1
536955 99536955 1001 86380 86390 1
536580 99536580 1001 86380 86390 1
536634 99536634 1001 86380 86390 1
536704 99536704 1001 86380 86390 1
537198 99537198 1001 86380 86390 1
537316 99537316 1001 86380 86390 1
537226 99537226 1001 86380 86390 1
537220 99537220 1001 86380 86390 1
537287 99537287 1001 86380 86390 1
537952 99537952 1001 86380 86390 1
537961 99537961 1001 86380 86390 1
537930 99537930 1001 86380 86390 1
537869 99537869 1001 86380 86390 1
537977 99537977 1001 86380 86390 1
537883 99537883 1001 86380 86390 1
537979 99537979 1001 86380 86390 1
537710 99537710 1001 86380 86390 1
537763 99537763 1001 86380 86390 1
537609 99537609 1001 86380 86390 1
537524 99537524 1001 86380 86390 1
537421 99537421 1001 86380 86390 1
537422 99537422 1001 86380 86390 1
537529 99537529 1001 86380 86390 1
537413 99537413 1001 86380 86390 1
537440 99537440 1001 86380 86390 1
538042 99538042 1001 86380 86390 1
538175 99538175 1001 86380 86390 1
538768 99538768 1001 86380 86390 1
538757 99538757 1001 86380 86390 1
538445 99538445 1001 86380 86390 1
538234 99538234 1001 86380 86390 1
538273 99538273 1001 86380 86390 1
538253 99538253 1001 86380 86390 1
538333 99538333 1001 86380 86390 1
538988 99538988 1001 86380 86390 1
538819 99538819 1001 86380 86390 1
539579 99539579 1001 86380 86390 1
539450 99539450 1001 86380 86390 1
539615 99539615 1001 86380 86390 1
539558 99539558 1001 86380 86390 1
539584 99539584 1001 86380 86390 1
539602 99539602 1001 86380 86390 1
539396 99539396 1001 86380 86390 1
539269 99539269 1001 86380 86390 1
539296 99539296 1001 86380 86390 1
539403 99539403 1001 86380 86390 1
539366 99539366 1001 86380 86390 1
539833 99539833 1001 86380 86390 1
539708 99539708 1001 86380 86390 1
539761 99539761 1001 86380 86390 1
539789 99539789 1001 86380 86390 1
539662 99539662 1001 86380 86390 1
540366 99540366 1001 86380 86390 1
540380 99540380 1001 86380 86390 1
540265 99540265 1001 86380 86390 1
540278 99540278 1001 86380 86390 1
540304 99540304 1001 86380 86390 1
540409 99540409 1001 86380 86390 1
540294 99540294 1001 86380 86390 1
540385 99540385 1001 86380 86390 1
540321 99540321 1001 86380 86390 1
540324 99540324 1001 86380 86390 1
540376 99540376 1001 86380 86390 1
540123 99540123 1001 86380 86390 1
540059 99540059 1001 86380 86390 1
540165 99540165 1001 86380 86390 1
540204 99540204 1001 86380 86390 1
540088 99540088 1001 86380 86390 1
539953 99539953 1001 86380 86390 1
539969 99539969 1001 86380 86390 1
539856 99539856 1001 86380 86390 1
540552 99540552 1001 86380 86390 1
540565 99540565 1001 86380 86390 1
540592 99540592 1001 86380 86390 1
541191 99541191 1001 86380 86390 1
541292 99541292 1001 86380 86390 1
541182 99541182 1001 86380 86390 1
541093 99541093 1001 86380 86390 1
541287 99541287 1001 86380 86390 1
541227 99541227 1001 86380 86390 1
541286 99541286 1001 86380 86390 1
541111 99541111 1001 86380 86390 1
540901 99540901 1001 86380 86390 1
540870 99540870 1001 86380 86390 1
540728 99540728 1001 86380 86390 1
540808 99540808 1001 86380 86390 1
540719 99540719 1001 86380 86390 1
540771 99540771 1001 86380 86390 1
541333 99541333 1001 86380 86390 1
541411 99541411 1001 86380 86390 1
541480 99541480 1001 86380 86390 1
541992 99541992 1001 86380 86390 1
542028 99542028 1001 86380 86390 1
541854 99541854 1001 86380 86390 1
541751 99541751 1001 86380 86390 1
541817 99541817 1001 86380 86390 1
541579 99541579 1001 86380 86390 1
541505 99541505 1001 86380 86390 1
541689 99541689 1001 86380 86390 1
542145 99542145 1001 86380 86390 1
542302 99542302 1001 86380 86390 1
542199 99542199 1001 86380 86390 1
542217 99542217 1001 86380 86390 1
542870 99542870 1001 86380 86390 1
542850 99542850 1001 86380 86390 1
542840 99542840 1001 86380 86390 1
542590 99542590 1001 86380 86390 1
542681 99542681 1001 86380 86390 1
542685 99542685 1001 86380 86390 1
542376 99542376 1001 86380 86390 1
542352 99542352 1001 86380 86390 1
542470 99542470 1001 86380 86390 1
542344 99542344 1001 86380 86390 1
542527 99542527 1001 86380 86390 1
543034 99543034 1001 86380 86390 1
543743 99543743 1001 86380 86390 1
543701 99543701 1001 86380 86390 1
543729 99543729 1001 86380 86390 1
543757 99543757 1001 86380 86390 1
543613 99543613 1001 86380 86390 1
543372 99543372 1001 86380 86390 1
543516 99543516 1001 86380 86390 1
543558 99543558 1001 86380 86390 1
543563 99543563 1001 86380 86390 1
543434 99543434 1001 86380 86390 1
543461 99543461 1001 86380 86390 1
543202 99543202 1001 86380 86390 1
543345 99543345 1001 86380 86390 1
543230 99543230 1001 86380 86390 1
543324 99543324 1001 86380 86390 1
543209 99543209 1001 86380 86390 1
543315 99543315 1001 86380 86390 1
543290 99543290 1001 86380 86390 1
543833 99543833 1001 86380 86390 1
543962 99543962 1001 86380 86390 1
543795 99543795 1001 86380 86390 1
543786 99543786 1001 86380 86390 1
543789 99543789 1001 86380 86390 1
544482 99544482 1001 86380 86390 1
544420 99544420 1001 86380 86390 1
544539 99544539 1001 86380 86390 1
544576 99544576 1001 86380 86390 1
544249 99544249 1001 86380 86390 1
544384 99544384 1001 86380 86390 1
544339 99544339 1001 86380 86390 1
544020 99544020 1001 86380 86390 1
544098 99544098 1001 86380 86390 1
544036 99544036 1001 86380 86390 1
544105 99544105 1001 86380 86390 1
544131 99544131 1001 86380 86390 1
544666 99544666 1001 86380 86390 1
544721 99544721 1001 86380 86390 1
433021 319 1001 3060 3477 1
404739 237 1001 69780 70137 1
421201 211 1001 38820 39297 1
542400 966 1002 34095 36938 1
400112 99400112 1001 86380 86390 1
400613 99400613 1001 86380 86390 1
401023 99401023 1001 86380 86390 1
400944 99400944 1001 86380 86390 1
401261 99401261 1001 86380 86390 1
401222 99401222 1001 86380 86390 1
401302 99401302 1001 86380 86390 1
401351 99401351 1001 86380 86390 1
401327 99401327 1001 86380 86390 1
401484 99401484 1001 86380 86390 1
401505 99401505 1001 86380 86390 1
401557 99401557 1001 86380 86390 1
401612 99401612 1001 86380 86390 1
401944 99401944 1001 86380 86390 1
401928 99401928 1001 86380 86390 1
402223 99402223 1001 86380 86390 1
402321 99402321 1001 86380 86390 1
402324 99402324 1001 86380 86390 1
402682 99402682 1001 86380 86390 1
402630 99402630 1001 86380 86390 1
402641 99402641 1001 86380 86390 1
402712 99402712 1001 86380 86390 1
402733 99402733 1001 86380 86390 1
402796 99402796 1001 86380 86390 1
402899 99402899 1001 86380 86390 1
403016 99403016 1001 86380 86390 1
403171 99403171 1001 86380 86390 1
403096 99403096 1001 86380 86390 1
403449 99403449 1001 86380 86390 1
403822 99403822 1001 86380 86390 1
403759 99403759 1001 86380 86390 1
403736 99403736 1001 86380 86390 1
404143 99404143 1001 86380 86390 1
404266 99404266 1001 86380 86390 1
404379 99404379 1001 86380 86390 1
404517 99404517 1001 86380 86390 1
404516 99404516 1001 86380 86390 1
405100 99405100 1001 86380 86390 1
405144 99405144 1001 86380 86390 1
405475 99405475 1001 86380 86390 1
405516 99405516 1001 86380 86390 1
405616 99405616 1001 86380 86390 1
405834 99405834 1001 86380 86390 1
405887 99405887 1001 86380 86390 1
406127 99406127 1001 86380 86390 1
406128 99406128 1001 86380 86390 1
406213 99406213 1001 86380 86390 1
406301 99406301 1001 86380 86390 1
406545 99406545 1001 86380 86390 1
406510 99406510 1001 86380 86390 1
406619 99406619 1001 86380 86390 1
406667 99406667 1001 86380 86390 1
406905 99406905 1001 86380 86390 1
406884 99406884 1001 86380 86390 1
406913 99406913 1001 86380 86390 1
406981 99406981 1001 86380 86390 1
407045 99407045 1001 86380 86390 1
407114 99407114 1001 86380 86390 1
407186 99407186 1001 86380 86390 1
407298 99407298 1001 86380 86390 1
407965 99407965 1001 86380 86390 1
408204 99408204 1001 86380 86390 1
408277 99408277 1001 86380 86390 1
408283 99408283 1001 86380 86390 1
408245 99408245 1001 86380 86390 1
408276 99408276 1001 86380 86390 1
408496 99408496 1001 86380 86390 1
409092 99409092 1001 86380 86390 1
409077 99409077 1001 86380 86390 1
409358 99409358 1001 86380 86390 1
409341 99409341 1001 86380 86390 1
409484 99409484 1001 86380 86390 1
409468 99409468 1001 86380 86390 1
409458 99409458 1001 86380 86390 1
409527 99409527 1001 86380 86390 1
409572 99409572 1001 86380 86390 1
409665 99409665 1001 86380 86390 1
410138 99410138 1001 86380 86390 1
410264 99410264 1001 86380 86390 1
410380 99410380 1001 86380 86390 1
410543 99410543 1001 86380 86390 1
410529 99410529 1001 86380 86390 1
410530 99410530 1001 86380 86390 1
410889 99410889 1001 86380 86390 1
410867 99410867 1001 86380 86390 1
410935 99410935 1001 86380 86390 1
410992 99410992 1001 86380 86390 1
411142 99411142 1001 86380 86390 1
411206 99411206 1001 86380 86390 1
411238 99411238 1001 86380 86390 1
411636 99411636 1001 86380 86390 1
411726 99411726 1001 86380 86390 1
411745 99411745 1001 86380 86390 1
411889 99411889 1001 86380 86390 1
412013 99412013 1001 86380 86390 1
412043 99412043 1001 86380 86390 1
412178 99412178 1001 86380 86390 1
412106 99412106 1001 86380 86390 1
412248 99412248 1001 86380 86390 1
412450 99412450 1001 86380 86390 1
412333 99412333 1001 86380 86390 1
413491 99413491 1001 86380 86390 1
413520 99413520 1001 86380 86390 1
413525 99413525 1001 86380 86390 1
413669 99413669 1001 86380 86390 1
413415 99413415 1001 86380 86390 1
413136 99413136 1001 86380 86390 1
413225 99413225 1001 86380 86390 1
412896 99412896 1001 86380 86390 1
413253 99413253 1001 86380 86390 1
412781 99412781 1001 86380 86390 1
412717 99412717 1001 86380 86390 1
413951 99413951 1001 86380 86390 1
414930 99414930 1001 86380 86390 1
415070 99415070 1001 86380 86390 1
414962 99414962 1001 86380 86390 1
414376 99414376 1001 86380 86390 1
414231 99414231 1001 86380 86390 1
414467 99414467 1001 86380 86390 1
414137 99414137 1001 86380 86390 1
415603 99415603 1001 86380 86390 1
415656 99415656 1001 86380 86390 1
415492 99415492 1001 86380 86390 1
415561 99415561 1001 86380 86390 1
415359 99415359 1001 86380 86390 1
416499 99416499 1001 86380 86390 1
416175 99416175 1001 86380 86390 1
416361 99416361 1001 86380 86390 1
416137 99416137 1001 86380 86390 1
415995 99415995 1001 86380 86390 1
417073 99417073 1001 86380 86390 1
417258 99417258 1001 86380 86390 1
417156 99417156 1001 86380 86390 1
417425 99417425 1001 86380 86390 1
417552 99417552 1001 86380 86390 1
418456 99418456 1001 86380 86390 1
418619 99418619 1001 86380 86390 1
418251 99418251 1001 86380 86390 1
418314 99418314 1001 86380 86390 1
418043 99418043 1001 86380 86390 1
418822 99418822 1001 86380 86390 1
418936 99418936 1001 86380 86390 1
419165 99419165 1001 86380 86390 1
419040 99419040 1001 86380 86390 1
418941 99418941 1001 86380 86390 1
418832 99418832 1001 86380 86390 1
420094 99420094 1001 86380 86390 1
420158 99420158 1001 86380 86390 1
420269 99420269 1001 86380 86390 1
419725 99419725 1001 86380 86390 1
419642 99419642 1001 86380 86390 1
419791 99419791 1001 86380 86390 1
419793 99419793 1001 86380 86390 1
420049 99420049 1001 86380 86390 1
419311 99419311 1001 86380 86390 1
419622 99419622 1001 86380 86390 1
420500 99420500 1001 86380 86390 1
420705 99420705 1001 86380 86390 1
421688 99421688 1001 86380 86390 1
421982 99421982 1001 86380 86390 1
421913 99421913 1001 86380 86390 1
421858 99421858 1001 86380 86390 1
421609 99421609 1001 86380 86390 1
421119 99421119 1001 86380 86390 1
421071 99421071 1001 86380 86390 1
420867 99420867 1001 86380 86390 1
421129 99421129 1001 86380 86390 1
421022 99421022 1001 86380 86390 1
421138 99421138 1001 86380 86390 1
421117 99421117 1001 86380 86390 1
422443 99422443 1001 86380 86390 1
422509 99422509 1001 86380 86390 1
422121 99422121 1001 86380 86390 1
422473 99422473 1001 86380 86390 1
422299 99422299 1001 86380 86390 1
423713 99423713 1001 86380 86390 1
423638 99423638 1001 86380 86390 1
423564 99423564 1001 86380 86390 1
423329 99423329 1001 86380 86390 1
423167 99423167 1001 86380 86390 1
423025 99423025 1001 86380 86390 1
423273 99423273 1001 86380 86390 1
423282 99423282 1001 86380 86390 1
422550 99422550 1001 86380 86390 1
422533 99422533 1001 86380 86390 1
422644 99422644 1001 86380 86390 1
422825 99422825 1001 86380 86390 1
425023 99425023 1001 86380 86390 1
424612 99424612 1001 86380 86390 1
424869 99424869 1001 86380 86390 1
424793 99424793 1001 86380 86390 1
424846 99424846 1001 86380 86390 1
424359 99424359 1001 86380 86390 1
424256 99424256 1001 86380 86390 1
424429 99424429 1001 86380 86390 1
424336 99424336 1001 86380 86390 1
425404 99425404 1001 86380 86390 1
425813 99425813 1001 86380 86390 1
425651 99425651 1001 86380 86390 1
426740 99426740 1001 86380 86390 1
426742 99426742 1001 86380 86390 1
426050 99426050 1001 86380 86390 1
426096 99426096 1001 86380 86390 1
425918 99425918 1001 86380 86390 1
426057 99426057 1001 86380 86390 1
426058 99426058 1001 86380 86390 1
426079 99426079 1001 86380 86390 1
426238 99426238 1001 86380 86390 1
427487 99427487 1001 86380 86390 1
427466 99427466 1001 86380 86390 1
428515 99428515 1001 86380 86390 1
428188 99428188 1001 86380 86390 1
428063 99428063 1001 86380 86390 1
428282 99428282 1001 86380 86390 1
428242 99428242 1001 86380 86390 1
428244 99428244 1001 86380 86390 1
428136 99428136 1001 86380 86390 1
427801 99427801 1001 86380 86390 1
427683 99427683 1001 86380 86390 1
428959 99428959 1001 86380 86390 1
428845 99428845 1001 86380 86390 1
428847 99428847 1001 86380 86390 1
428878 99428878 1001 86380 86390 1
428887 99428887 1001 86380 86390 1
428799 99428799 1001 86380 86390 1
428835 99428835 1001 86380 86390 1
428757 99428757 1001 86380 86390 1
429062 99429062 1001 86380 86390 1
428936 99428936 1001 86380 86390 1
430225 99430225 1001 86380 86390 1
430153 99430153 1001 86380 86390 1
429974 99429974 1001 86380 86390 1
430366 99430366 1001 86380 86390 1
429886 99429886 1001 86380 86390 1
429795 99429795 1001 86380 86390 1
429564 99429564 1001 86380 86390 1
429523 99429523 1001 86380 86390 1
429535 99429535 1001 86380 86390 1
429384 99429384 1001 86380 86390 1
430573 99430573 1001 86380 86390 1
430743 99430743 1001 86380 86390 1
430393 99430393 1001 86380 86390 1
432052 99432052 1001 86380 86390 1
432004 99432004 1001 86380 86390 1
431948 99431948 1001 86380 86390 1
431480 99431480 1001 86380 86390 1
430882 99430882 1001 86380 86390 1
430866 99430866 1001 86380 86390 1
432380 99432380 1001 86380 86390 1
432446 99432446 1001 86380 86390 1
433356 99433356 1001 86380 86390 1
433358 99433358 1001 86380 86390 1
433717 99433717 1001 86380 86390 1
433076 99433076 1001 86380 86390 1
433085 99433085 1001 86380 86390 1
433038 99433038 1001 86380 86390 1
433309 99433309 1001 86380 86390 1
432791 99432791 1001 86380 86390 1
432889 99432889 1001 86380 86390 1
432766 99432766 1001 86380 86390 1
434017 99434017 1001 86380 86390 1
435179 99435179 1001 86380 86390 1
435216 99435216 1001 86380 86390 1
435114 99435114 1001 86380 86390 1
435330 99435330 1001 86380 86390 1
434622 99434622 1001 86380 86390 1
434745 99434745 1001 86380 86390 1
434427 99434427 1001 86380 86390 1
434406 99434406 1001 86380 86390 1
434472 99434472 1001 86380 86390 1
434520 99434520 1001 86380 86390 1
434241 99434241 1001 86380 86390 1
434593 99434593 1001 86380 86390 1
436953 99436953 1001 86380 86390 1
436456 99436456 1001 86380 86390 1
436475 99436475 1001 86380 86390 1
436214 99436214 1001 86380 86390 1
436265 99436265 1001 86380 86390 1
435952 99435952 1001 86380 86390 1
435928 99435928 1001 86380 86390 1
436320 99436320 1001 86380 86390 1
437236 99437236 1001 86380 86390 1
437264 99437264 1001 86380 86390 1
437277 99437277 1001 86380 86390 1
437281 99437281 1001 86380 86390 1
437198 99437198 1001 86380 86390 1
300540 99300540 1001 86380 86390 1
300683 99300683 1001 86380 86390 1
300633 99300633 1001 86380 86390 1
300634 99300634 1001 86380 86390 1
300719 99300719 1001 86380 86390 1
300689 99300689 1001 86380 86390 1
300344 99300344 1001 86380 86390 1
300435 99300435 1001 86380 86390 1
300506 99300506 1001 86380 86390 1
300520 99300520 1001 86380 86390 1
300120 99300120 1001 86380 86390 1
300135 99300135 1001 86380 86390 1
300248 99300248 1001 86380 86390 1
300892 99300892 1001 86380 86390 1
301492 99301492 1001 86380 86390 1
301456 99301456 1001 86380 86390 1
301330 99301330 1001 86380 86390 1
301240 99301240 1001 86380 86390 1
301039 99301039 1001 86380 86390 1
301018 99301018 1001 86380 86390 1
301044 99301044 1001 86380 86390 1
301603 99301603 1001 86380 86390 1
301668 99301668 1001 86380 86390 1
301656 99301656 1001 86380 86390 1
301652 99301652 1001 86380 86390 1
302342 99302342 1001 86380 86390 1
302333 99302333 1001 86380 86390 1
302360 99302360 1001 86380 86390 1
302251 99302251 1001 86380 86390 1
302037 99302037 1001 86380 86390 1
302131 99302131 1001 86380 86390 1
301863 99301863 1001 86380 86390 1
301930 99301930 1001 86380 86390 1
301791 99301791 1001 86380 86390 1
301860 99301860 1001 86380 86390 1
301901 99301901 1001 86380 86390 1
302559 99302559 1001 86380 86390 1
302568 99302568 1001 86380 86390 1
302504 99302504 1001 86380 86390 1
303053 99303053 1001 86380 86390 1
303131 99303131 1001 86380 86390 1
303157 99303157 1001 86380 86390 1
303175 99303175 1001 86380 86390 1
302951 99302951 1001 86380 86390 1
302952 99302952 1001 86380 86390 1
302930 99302930 1001 86380 86390 1
302829 99302829 1001 86380 86390 1
303353 99303353 1001 86380 86390 1
303865 99303865 1001 86380 86390 1
303984 99303984 1001 86380 86390 1
304010 99304010 1001 86380 86390 1
303845 99303845 1001 86380 86390 1
303897 99303897 1001 86380 86390 1
303873 99303873 1001 86380 86390 1
303980 99303980 1001 86380 86390 1
304029 99304029 1001 86380 86390 1
303780 99303780 1001 86380 86390 1
303819 99303819 1001 86380 86390 1
303544 99303544 1001 86380 86390 1
303609 99303609 1001 86380 86390 1
303613 99303613 1001 86380 86390 1
304123 99304123 1001 86380 86390 1
304091 99304091 1001 86380 86390 1
304156 99304156 1001 86380 86390 1
304182 99304182 1001 86380 86390 1
304857 99304857 1001 86380 86390 1
304827 99304827 1001 86380 86390 1
304774 99304774 1001 86380 86390 1
304835 99304835 1001 86380 86390 1
304789 99304789 1001 86380 86390 1
304765 99304765 1001 86380 86390 1
304853 99304853 1001 86380 86390 1
304703 99304703 1001 86380 86390 1
304513 99304513 1001 86380 86390 1
304559 99304559 1001 86380 86390 1
304651 99304651 1001 86380 86390 1
304345 99304345 1001 86380 86390 1
304271 99304271 1001 86380 86390 1
304415 99304415 1001 86380 86390 1
304289 99304289 1001 86380 86390 1
304948 99304948 1001 86380 86390 1
304932 99304932 1001 86380 86390 1
305557 99305557 1001 86380 86390 1
305610 99305610 1001 86380 86390 1
305657 99305657 1001 86380 86390 1
305574 99305574 1001 86380 86390 1
305536 99305536 1001 86380 86390 1
305287 99305287 1001 86380 86390 1
305277 99305277 1001 86380 86390 1
305420 99305420 1001 86380 86390 1
305297 99305297 1001 86380 86390 1
305149 99305149 1001 86380 86390 1
500813 99500813 1001 86380 86390 1
500687 99500687 1001 86380 86390 1
500638 99500638 1001 86380 86390 1
500626 99500626 1001 86380 86390 1
500665 99500665 1001 86380 86390 1
500722 99500722 1001 86380 86390 1
500439 99500439 1001 86380 86390 1
500476 99500476 1001 86380 86390 1
500502 99500502 1001 86380 86390 1
500841 99500841 1001 86380 86390 1
500945 99500945 1001 86380 86390 1
500997 99500997 1001 86380 86390 1
501000 99501000 1001 86380 86390 1
500899 99500899 1001 86380 86390 1
500938 99500938 1001 86380 86390 1
501551 99501551 1001 86380 86390 1
501572 99501572 1001 86380 86390 1
501356 99501356 1001 86380 86390 1
501251 99501251 1001 86380 86390 1
501213 99501213 1001 86380 86390 1
501103 99501103 1001 86380 86390 1
501184 99501184 1001 86380 86390 1
501030 99501030 1001 86380 86390 1
501703 99501703 1001 86380 86390 1
501765 99501765 1001 86380 86390 1
502327 99502327 1001 86380 86390 1
502291 99502291 1001 86380 86390 1
502304 99502304 1001 86380 86390 1
502318 99502318 1001 86380 86390 1
502409 99502409 1001 86380 86390 1
502361 99502361 1001 86380 86390 1
502323 99502323 1001 86380 86390 1
502143 99502143 1001 86380 86390 1
502054 99502054 1001 86380 86390 1
502074 99502074 1001 86380 86390 1
502101 99502101 1001 86380 86390 1
502181 99502181 1001 86380 86390 1
501884 99501884 1001 86380 86390 1
501885 99501885 1001 86380 86390 1
501928 99501928 1001 86380 86390 1
502032 99502032 1001 86380 86390 1
501904 99501904 1001 86380 86390 1
501917 99501917 1001 86380 86390 1
501944 99501944 1001 86380 86390 1
502480 99502480 1001 86380 86390 1
503229 99503229 1001 86380 86390 1
503168 99503168 1001 86380 86390 1
503104 99503104 1001 86380 86390 1
503272 99503272 1001 86380 86390 1
503119 99503119 1001 86380 86390 1
503159 99503159 1001 86380 86390 1
503250 99503250 1001 86380 86390 1
502930 99502930 1001 86380 86390 1
502969 99502969 1001 86380 86390 1
503047 99503047 1001 86380 86390 1
503031 99503031 1001 86380 86390 1
502866 99502866 1001 86380 86390 1
502803 99502803 1001 86380 86390 1
502842 99502842 1001 86380 86390 1
502809 99502809 1001 86380 86390 1
502862 99502862 1001 86380 86390 1
502759 99502759 1001 86380 86390 1
503317 99503317 1001 86380 86390 1
503438 99503438 1001 86380 86390 1
504068 99504068 1001 86380 86390 1
504043 99504043 1001 86380 86390 1
503958 99503958 1001 86380 86390 1
503834 99503834 1001 86380 86390 1
503877 99503877 1001 86380 86390 1
503742 99503742 1001 86380 86390 1
503694 99503694 1001 86380 86390 1
503686 99503686 1001 86380 86390 1
504207 99504207 1001 86380 86390 1
504942 99504942 1001 86380 86390 1
504781 99504781 1001 86380 86390 1
504859 99504859 1001 86380 86390 1
504686 99504686 1001 86380 86390 1
504712 99504712 1001 86380 86390 1
504714 99504714 1001 86380 86390 1
504574 99504574 1001 86380 86390 1
504587 99504587 1001 86380 86390 1
504549 99504549 1001 86380 86390 1
504479 99504479 1001 86380 86390 1
504343 99504343 1001 86380 86390 1
504425 99504425 1001 86380 86390 1
505020 99505020 1001 86380 86390 1
504531 99504531 1001 86380 86390 1
505025 99505025 1001 86380 86390 1
505358 99505358 1001 86380 86390 1
505360 99505360 1001 86380 86390 1
505521 99505521 1001 86380 86390 1
505421 99505421 1001 86380 86390 1
505357 99505357 1001 86380 86390 1
505203 99505203 1001 86380 86390 1
505320 99505320 1001 86380 86390 1
505154 99505154 1001 86380 86390 1
505238 99505238 1001 86380 86390 1
505844 99505844 1001 86380 86390 1
505975 99505975 1001 86380 86390 1
505928 99505928 1001 86380 86390 1
505789 99505789 1001 86380 86390 1
506428 99506428 1001 86380 86390 1
506468 99506468 1001 86380 86390 1
506559 99506559 1001 86380 86390 1
506456 99506456 1001 86380 86390 1
506535 99506535 1001 86380 86390 1
506462 99506462 1001 86380 86390 1
506528 99506528 1001 86380 86390 1
506517 99506517 1001 86380 86390 1
506326 99506326 1001 86380 86390 1
506277 99506277 1001 86380 86390 1
506080 99506080 1001 86380 86390 1
505989 99505989 1001 86380 86390 1
506005 99506005 1001 86380 86390 1
506147 99506147 1001 86380 86390 1
506006 99506006 1001 86380 86390 1
506037 99506037 1001 86380 86390 1
506672 99506672 1001 86380 86390 1
506724 99506724 1001 86380 86390 1
506702 99506702 1001 86380 86390 1
506626 99506626 1001 86380 86390 1
507307 99507307 1001 86380 86390 1
507376 99507376 1001 86380 86390 1
507225 99507225 1001 86380 86390 1
507101 99507101 1001 86380 86390 1
507173 99507173 1001 86380 86390 1
507098 99507098 1001 86380 86390 1
506906 99506906 1001 86380 86390 1
506991 99506991 1001 86380 86390 1
507494 99507494 1001 86380 86390 1
508179 99508179 1001 86380 86390 1
508356 99508356 1001 86380 86390 1
508348 99508348 1001 86380 86390 1
509074 99509074 1001 86380 86390 1
509045 99509045 1001 86380 86390 1
508911 99508911 1001 86380 86390 1
509066 99509066 1001 86380 86390 1
508701 99508701 1001 86380 86390 1
508708 99508708 1001 86380 86390 1
508721 99508721 1001 86380 86390 1
508854 99508854 1001 86380 86390 1
508455 99508455 1001 86380 86390 1
509085 99509085 1001 86380 86390 1
509118 99509118 1001 86380 86390 1
509132 99509132 1001 86380 86390 1
509888 99509888 1001 86380 86390 1
509630 99509630 1001 86380 86390 1
509594 99509594 1001 86380 86390 1
509507 99509507 1001 86380 86390 1
509307 99509307 1001 86380 86390 1
509392 99509392 1001 86380 86390 1
509923 99509923 1001 86380 86390 1
509968 99509968 1001 86380 86390 1
509994 99509994 1001 86380 86390 1
510085 99510085 1001 86380 86390 1
510037 99510037 1001 86380 86390 1
510651 99510651 1001 86380 86390 1
510594 99510594 1001 86380 86390 1
510674 99510674 1001 86380 86390 1
510484 99510484 1001 86380 86390 1
510345 99510345 1001 86380 86390 1
510464 99510464 1001 86380 86390 1
510490 99510490 1001 86380 86390 1
510361 99510361 1001 86380 86390 1
510442 99510442 1001 86380 86390 1
510248 99510248 1001 86380 86390 1
510121 99510121 1001 86380 86390 1
510290 99510290 1001 86380 86390 1
510203 99510203 1001 86380 86390 1
510297 99510297 1001 86380 86390 1
510233 99510233 1001 86380 86390 1
510877 99510877 1001 86380 86390 1
511509 99511509 1001 86380 86390 1
511511 99511511 1001 86380 86390 1
511325 99511325 1001 86380 86390 1
510945 99510945 1001 86380 86390 1
511015 99511015 1001 86380 86390 1
511131 99511131 1001 86380 86390 1
510937 99510937 1001 86380 86390 1
511667 99511667 1001 86380 86390 1
511633 99511633 1001 86380 86390 1
511595 99511595 1001 86380 86390 1
511752 99511752 1001 86380 86390 1
511637 99511637 1001 86380 86390 1
511625 99511625 1001 86380 86390 1
512240 99512240 1001 86380 86390 1
512178 99512178 1001 86380 86390 1
512190 99512190 1001 86380 86390 1
512269 99512269 1001 86380 86390 1
512197 99512197 1001 86380 86390 1
512088 99512088 1001 86380 86390 1
512090 99512090 1001 86380 86390 1
511991 99511991 1001 86380 86390 1
511759 99511759 1001 86380 86390 1
511839 99511839 1001 86380 86390 1
511831 99511831 1001 86380 86390 1
512392 99512392 1001 86380 86390 1
512382 99512382 1001 86380 86390 1
512435 99512435 1001 86380 86390 1
512966 99512966 1001 86380 86390 1
512906 99512906 1001 86380 86390 1
512958 99512958 1001 86380 86390 1
512715 99512715 1001 86380 86390 1
512665 99512665 1001 86380 86390 1
512783 99512783 1001 86380 86390 1
512686 99512686 1001 86380 86390 1
513320 99513320 1001 86380 86390 1
513246 99513246 1001 86380 86390 1
513247 99513247 1001 86380 86390 1
513300 99513300 1001 86380 86390 1
513339 99513339 1001 86380 86390 1
513275 99513275 1001 86380 86390 1
513277 99513277 1001 86380 86390 1
513623 99513623 1001 86380 86390 1
513732 99513732 1001 86380 86390 1
513681 99513681 1001 86380 86390 1
513500 99513500 1001 86380 86390 1
513427 99513427 1001 86380 86390 1
513531 99513531 1001 86380 86390 1
513611 99513611 1001 86380 86390 1
514060 99514060 1001 86380 86390 1
514665 99514665 1001 86380 86390 1
514730 99514730 1001 86380 86390 1
514692 99514692 1001 86380 86390 1
514651 99514651 1001 86380 86390 1
514365 99514365 1001 86380 86390 1
514278 99514278 1001 86380 86390 1
514296 99514296 1001 86380 86390 1
514894 99514894 1001 86380 86390 1
514653 99514653 1001 86380 86390 1
515053 99515053 1001 86380 86390 1
515055 99515055 1001 86380 86390 1
515585 99515585 1001 86380 86390 1
515638 99515638 1001 86380 86390 1
515538 99515538 1001 86380 86390 1
515350 99515350 1001 86380 86390 1
515315 99515315 1001 86380 86390 1
515471 99515471 1001 86380 86390 1
515370 99515370 1001 86380 86390 1
515232 99515232 1001 86380 86390 1
515763 99515763 1001 86380 86390 1
516307 99516307 1001 86380 86390 1
516498 99516498 1001 86380 86390 1
516444 99516444 1001 86380 86390 1
516124 99516124 1001 86380 86390 1
516293 99516293 1001 86380 86390 1
516181 99516181 1001 86380 86390 1
516220 99516220 1001 86380 86390 1
516286 99516286 1001 86380 86390 1
516303 99516303 1001 86380 86390 1
516086 99516086 1001 86380 86390 1
516049 99516049 1001 86380 86390 1
515961 99515961 1001 86380 86390 1
516616 99516616 1001 86380 86390 1
516567 99516567 1001 86380 86390 1
516659 99516659 1001 86380 86390 1
516556 99516556 1001 86380 86390 1
516609 99516609 1001 86380 86390 1
516648 99516648 1001 86380 86390 1
517252 99517252 1001 86380 86390 1
517329 99517329 1001 86380 86390 1
517014 99517014 1001 86380 86390 1
517037 99517037 1001 86380 86390 1
517063 99517063 1001 86380 86390 1
516795 99516795 1001 86380 86390 1
516863 99516863 1001 86380 86390 1
516765 99516765 1001 86380 86390 1
516908 99516908 1001 86380 86390 1
517481 99517481 1001 86380 86390 1
517432 99517432 1001 86380 86390 1
517499 99517499 1001 86380 86390 1
518113 99518113 1001 86380 86390 1
518139 99518139 1001 86380 86390 1
518121 99518121 1001 86380 86390 1
518083 99518083 1001 86380 86390 1
517751 99517751 1001 86380 86390 1
517846 99517846 1001 86380 86390 1
517910 99517910 1001 86380 86390 1
517899 99517899 1001 86380 86390 1
517810 99517810 1001 86380 86390 1
517627 99517627 1001 86380 86390 1
517576 99517576 1001 86380 86390 1
518278 99518278 1001 86380 86390 1
518293 99518293 1001 86380 86390 1
518246 99518246 1001 86380 86390 1
518960 99518960 1001 86380 86390 1
518959 99518959 1001 86380 86390 1
518932 99518932 1001 86380 86390 1
518773 99518773 1001 86380 86390 1
518580 99518580 1001 86380 86390 1
518672 99518672 1001 86380 86390 1
518564 99518564 1001 86380 86390 1
518449 99518449 1001 86380 86390 1
519144 99519144 1001 86380 86390 1
519081 99519081 1001 86380 86390 1
519728 99519728 1001 86380 86390 1
519785 99519785 1001 86380 86390 1
519729 99519729 1001 86380 86390 1
519626 99519626 1001 86380 86390 1
519798 99519798 1001 86380 86390 1
519759 99519759 1001 86380 86390 1
519491 99519491 1001 86380 86390 1
519280 99519280 1001 86380 86390 1
519371 99519371 1001 86380 86390 1
519901 99519901 1001 86380 86390 1
519928 99519928 1001 86380 86390 1
519892 99519892 1001 86380 86390 1
519976 99519976 1001 86380 86390 1
520605 99520605 1001 86380 86390 1
520502 99520502 1001 86380 86390 1
520228 99520228 1001 86380 86390 1
520295 99520295 1001 86380 86390 1
520337 99520337 1001 86380 86390 1
520377 99520377 1001 86380 86390 1
520200 99520200 1001 86380 86390 1
520029 99520029 1001 86380 86390 1
520776 99520776 1001 86380 86390 1
520686 99520686 1001 86380 86390 1
521268 99521268 1001 86380 86390 1
521148 99521148 1001 86380 86390 1
520874 99520874 1001 86380 86390 1
520875 99520875 1001 86380 86390 1
521017 99521017 1001 86380 86390 1
520902 99520902 1001 86380 86390 1
520956 99520956 1001 86380 86390 1
520944 99520944 1001 86380 86390 1
521038 99521038 1001 86380 86390 1
521607 99521607 1001 86380 86390 1
521638 99521638 1001 86380 86390 1
521510 99521510 1001 86380 86390 1
521665 99521665 1001 86380 86390 1
522208 99522208 1001 86380 86390 1
522118 99522118 1001 86380 86390 1
522187 99522187 1001 86380 86390 1
522110 99522110 1001 86380 86390 1
521975 99521975 1001 86380 86390 1
522029 99522029 1001 86380 86390 1
521940 99521940 1001 86380 86390 1
522045 99522045 1001 86380 86390 1
521917 99521917 1001 86380 86390 1
521813 99521813 1001 86380 86390 1
521852 99521852 1001 86380 86390 1
521729 99521729 1001 86380 86390 1
521875 99521875 1001 86380 86390 1
521863 99521863 1001 86380 86390 1
522431 99522431 1001 86380 86390 1
522406 99522406 1001 86380 86390 1
522421 99522421 1001 86380 86390 1
522474 99522474 1001 86380 86390 1
522312 99522312 1001 86380 86390 1
522340 99522340 1001 86380 86390 1
522938 99522938 1001 86380 86390 1
523058 99523058 1001 86380 86390 1
522810 99522810 1001 86380 86390 1
522747 99522747 1001 86380 86390 1
522766 99522766 1001 86380 86390 1
522859 99522859 1001 86380 86390 1
522808 99522808 1001 86380 86390 1
522678 99522678 1001 86380 86390 1
522512 99522512 1001 86380 86390 1
522586 99522586 1001 86380 86390 1
523275 99523275 1001 86380 86390 1
523231 99523231 1001 86380 86390 1
523911 99523911 1001 86380 86390 1
523770 99523770 1001 86380 86390 1
523665 99523665 1001 86380 86390 1
523706 99523706 1001 86380 86390 1
523629 99523629 1001 86380 86390 1
523673 99523673 1001 86380 86390 1
523415 99523415 1001 86380 86390 1
523507 99523507 1001 86380 86390 1
523456 99523456 1001 86380 86390 1
523354 99523354 1001 86380 86390 1
523522 99523522 1001 86380 86390 1
523426 99523426 1001 86380 86390 1
524123 99524123 1001 86380 86390 1
523987 99523987 1001 86380 86390 1
524030 99524030 1001 86380 86390 1
524606 99524606 1001 86380 86390 1
524607 99524607 1001 86380 86390 1
524585 99524585 1001 86380 86390 1
524421 99524421 1001 86380 86390 1
524384 99524384 1001 86380 86390 1
524413 99524413 1001 86380 86390 1
524465 99524465 1001 86380 86390 1
524533 99524533 1001 86380 86390 1
524404 99524404 1001 86380 86390 1
524469 99524469 1001 86380 86390 1
524420 99524420 1001 86380 86390 1
524248 99524248 1001 86380 86390 1
524261 99524261 1001 86380 86390 1
524210 99524210 1001 86380 86390 1
524187 99524187 1001 86380 86390 1
524806 99524806 1001 86380 86390 1
524859 99524859 1001 86380 86390 1
524824 99524824 1001 86380 86390 1
524906 99524906 1001 86380 86390 1
524881 99524881 1001 86380 86390 1
524882 99524882 1001 86380 86390 1
525575 99525575 1001 86380 86390 1
525399 99525399 1001 86380 86390 1
525215 99525215 1001 86380 86390 1
525307 99525307 1001 86380 86390 1
525282 99525282 1001 86380 86390 1
525244 99525244 1001 86380 86390 1
525246 99525246 1001 86380 86390 1
525801 99525801 1001 86380 86390 1
526258 99526258 1001 86380 86390 1
526272 99526272 1001 86380 86390 1
526353 99526353 1001 86380 86390 1
526407 99526407 1001 86380 86390 1
526328 99526328 1001 86380 86390 1
526367 99526367 1001 86380 86390 1
526089 99526089 1001 86380 86390 1
526206 99526206 1001 86380 86390 1
526132 99526132 1001 86380 86390 1
526096 99526096 1001 86380 86390 1
525991 99525991 1001 86380 86390 1
526462 99526462 1001 86380 86390 1
527118 99527118 1001 86380 86390 1
527080 99527080 1001 86380 86390 1
527093 99527093 1001 86380 86390 1
527043 99527043 1001 86380 86390 1
526941 99526941 1001 86380 86390 1
526995 99526995 1001 86380 86390 1
526988 99526988 1001 86380 86390 1
526732 99526732 1001 86380 86390 1
526708 99526708 1001 86380 86390 1
526633 99526633 1001 86380 86390 1
526778 99526778 1001 86380 86390 1
526755 99526755 1001 86380 86390 1
526691 99526691 1001 86380 86390 1
526794 99526794 1001 86380 86390 1
526639 99526639 1001 86380 86390 1
527310 99527310 1001 86380 86390 1
527264 99527264 1001 86380 86390 1
527331 99527331 1001 86380 86390 1
528013 99528013 1001 86380 86390 1
527912 99527912 1001 86380 86390 1
527965 99527965 1001 86380 86390 1
527970 99527970 1001 86380 86390 1
527755 99527755 1001 86380 86390 1
527796 99527796 1001 86380 86390 1
527554 99527554 1001 86380 86390 1
528137 99528137 1001 86380 86390 1
528131 99528131 1001 86380 86390 1
528187 99528187 1001 86380 86390 1
528611 99528611 1001 86380 86390 1
528689 99528689 1001 86380 86390 1
528655 99528655 1001 86380 86390 1
528348 99528348 1001 86380 86390 1
529010 99529010 1001 86380 86390 1
529608 99529608 1001 86380 86390 1
529546 99529546 1001 86380 86390 1
529316 99529316 1001 86380 86390 1
529434 99529434 1001 86380 86390 1
529412 99529412 1001 86380 86390 1
529375 99529375 1001 86380 86390 1
529119 99529119 1001 86380 86390 1
529303 99529303 1001 86380 86390 1
529122 99529122 1001 86380 86390 1
529255 99529255 1001 86380 86390 1
529849 99529849 1001 86380 86390 1
529825 99529825 1001 86380 86390 1
530350 99530350 1001 86380 86390 1
530392 99530392 1001 86380 86390 1
530535 99530535 1001 86380 86390 1
530422 99530422 1001 86380 86390 1
530449 99530449 1001 86380 86390 1
530306 99530306 1001 86380 86390 1
530116 99530116 1001 86380 86390 1
530013 99530013 1001 86380 86390 1
530136 99530136 1001 86380 86390 1
531315 99531315 1001 86380 86390 1
531376 99531376 1001 86380 86390 1
531178 99531178 1001 86380 86390 1
531325 99531325 1001 86380 86390 1
531237 99531237 1001 86380 86390 1
531069 99531069 1001 86380 86390 1
530916 99530916 1001 86380 86390 1
530774 99530774 1001 86380 86390 1
530829 99530829 1001 86380 86390 1
530947 99530947 1001 86380 86390 1
531537 99531537 1001 86380 86390 1
531499 99531499 1001 86380 86390 1
531463 99531463 1001 86380 86390 1
531543 99531543 1001 86380 86390 1
532185 99532185 1001 86380 86390 1
532114 99532114 1001 86380 86390 1
531991 99531991 1001 86380 86390 1
531966 99531966 1001 86380 86390 1
531838 99531838 1001 86380 86390 1
531781 99531781 1001 86380 86390 1
531719 99531719 1001 86380 86390 1
532217 99532217 1001 86380 86390 1
532262 99532262 1001 86380 86390 1
532356 99532356 1001 86380 86390 1
532963 99532963 1001 86380 86390 1
532770 99532770 1001 86380 86390 1
532427 99532427 1001 86380 86390 1
532455 99532455 1001 86380 86390 1
532610 99532610 1001 86380 86390 1
532611 99532611 1001 86380 86390 1
532525 99532525 1001 86380 86390 1
533140 99533140 1001 86380 86390 1
533856 99533856 1001 86380 86390 1
533658 99533658 1001 86380 86390 1
533843 99533843 1001 86380 86390 1
533615 99533615 1001 86380 86390 1
533552 99533552 1001 86380 86390 1
533518 99533518 1001 86380 86390 1
533508 99533508 1001 86380 86390 1
533926 99533926 1001 86380 86390 1
534034 99534034 1001 86380 86390 1
534655 99534655 1001 86380 86390 1
534509 99534509 1001 86380 86390 1
534527 99534527 1001 86380 86390 1
534400 99534400 1001 86380 86390 1
534412 99534412 1001 86380 86390 1
534112 99534112 1001 86380 86390 1
534100 99534100 1001 86380 86390 1
534269 99534269 1001 86380 86390 1
534737 99534737 1001 86380 86390 1
534881 99534881 1001 86380 86390 1
534729 99534729 1001 86380 86390 1
534807 99534807 1001 86380 86390 1
534782 99534782 1001 86380 86390 1
535392 99535392 1001 86380 86390 1
535230 99535230 1001 86380 86390 1
535116 99535116 1001 86380 86390 1
535261 99535261 1001 86380 86390 1
535058 99535058 1001 86380 86390 1
535000 99535000 1001 86380 86390 1
534913 99534913 1001 86380 86390 1
535675 99535675 1001 86380 86390 1
535533 99535533 1001 86380 86390 1
535666 99535666 1001 86380 86390 1
535514 99535514 1001 86380 86390 1
535527 99535527 1001 86380 86390 1
535696 99535696 1001 86380 86390 1
535619 99535619 1001 86380 86390 1
536248 99536248 1001 86380 86390 1
536172 99536172 1001 86380 86390 1
536186 99536186 1001 86380 86390 1
536329 99536329 1001 86380 86390 1
535954 99535954 1001 86380 86390 1
536097 99536097 1001 86380 86390 1
535931 99535931 1001 86380 86390 1
535850 99535850 1001 86380 86390 1
535747 99535747 1001 86380 86390 1
535725 99535725 1001 86380 86390 1
536453 99536453 1001 86380 86390 1
536496 99536496 1001 86380 86390 1
536535 99536535 1001 86380 86390 1
536357 99536357 1001 86380 86390 1
537115 99537115 1001 86380 86390 1
537091 99537091 1001 86380 86390 1
536931 99536931 1001 86380 86390 1
536858 99536858 1001 86380 86390 1
536785 99536785 1001 86380 86390 1
536940 99536940 1001 86380 86390 1
536620 99536620 1001 86380 86390 1
536572 99536572 1001 86380 86390 1
536733 99536733 1001 86380 86390 1
537303 99537303 1001 86380 86390 1
537355 99537355 1001 86380 86390 1
537363 99537363 1001 86380 86390 1
537286 99537286 1001 86380 86390 1
537915 99537915 1001 86380 86390 1
537851 99537851 1001 86380 86390 1
537656 99537656 1001 86380 86390 1
537619 99537619 1001 86380 86390 1
537607 99537607 1001 86380 86390 1
537626 99537626 1001 86380 86390 1
537546 99537546 1001 86380 86390 1
537482 99537482 1001 86380 86390 1
538767 99538767 1001 86380 86390 1
538731 99538731 1001 86380 86390 1
538628 99538628 1001 86380 86390 1
538670 99538670 1001 86380 86390 1
538433 99538433 1001 86380 86390 1
538474 99538474 1001 86380 86390 1
538593 99538593 1001 86380 86390 1
538390 99538390 1001 86380 86390 1
538222 99538222 1001 86380 86390 1
538856 99538856 1001 86380 86390 1
539536 99539536 1001 86380 86390 1
539312 99539312 1001 86380 86390 1
539369 99539369 1001 86380 86390 1
539677 99539677 1001 86380 86390 1
539748 99539748 1001 86380 86390 1
539763 99539763 1001 86380 86390 1
539829 99539829 1001 86380 86390 1
540404 99540404 1001 86380 86390 1
540303 99540303 1001 86380 86390 1
540146 99540146 1001 86380 86390 1
540055 99540055 1001 86380 86390 1
540108 99540108 1001 86380 86390 1
540238 99540238 1001 86380 86390 1
540140 99540140 1001 86380 86390 1
539938 99539938 1001 86380 86390 1
539876 99539876 1001 86380 86390 1
539893 99539893 1001 86380 86390 1
540529 99540529 1001 86380 86390 1
540572 99540572 1001 86380 86390 1
541243 99541243 1001 86380 86390 1
541258 99541258 1001 86380 86390 1
541262 99541262 1001 86380 86390 1
541172 99541172 1001 86380 86390 1
541251 99541251 1001 86380 86390 1
541014 99541014 1001 86380 86390 1
541067 99541067 1001 86380 86390 1
541033 99541033 1001 86380 86390 1
540789 99540789 1001 86380 86390 1
540718 99540718 1001 86380 86390 1
541393 99541393 1001 86380 86390 1
541421 99541421 1001 86380 86390 1
541320 99541320 1001 86380 86390 1
541372 99541372 1001 86380 86390 1
541427 99541427 1001 86380 86390 1
542033 99542033 1001 86380 86390 1
542099 99542099 1001 86380 86390 1
542104 99542104 1001 86380 86390 1
541913 99541913 1001 86380 86390 1
541787 99541787 1001 86380 86390 1
541815 99541815 1001 86380 86390 1
541867 99541867 1001 86380 86390 1
541880 99541880 1001 86380 86390 1
541886 99541886 1001 86380 86390 1
541537 99541537 1001 86380 86390 1
541681 99541681 1001 86380 86390 1
541604 99541604 1001 86380 86390 1
541656 99541656 1001 86380 86390 1
541669 99541669 1001 86380 86390 1
541541 99541541 1001 86380 86390 1
541697 99541697 1001 86380 86390 1
542246 99542246 1001 86380 86390 1
542195 99542195 1001 86380 86390 1
542197 99542197 1001 86380 86390 1
542307 99542307 1001 86380 86390 1
542803 99542803 1001 86380 86390 1
542653 99542653 1001 86380 86390 1
542578 99542578 1001 86380 86390 1
542608 99542608 1001 86380 86390 1
542453 99542453 1001 86380 86390 1
542398 99542398 1001 86380 86390 1
542504 99542504 1001 86380 86390 1
542948 99542948 1001 86380 86390 1
543019 99543019 1001 86380 86390 1
543581 99543581 1001 86380 86390 1
543623 99543623 1001 86380 86390 1
543676 99543676 1001 86380 86390 1
543767 99543767 1001 86380 86390 1
543484 99543484 1001 86380 86390 1
543550 99543550 1001 86380 86390 1
543243 99543243 1001 86380 86390 1
543298 99543298 1001 86380 86390 1
543211 99543211 1001 86380 86390 1
543811 99543811 1001 86380 86390 1
543877 99543877 1001 86380 86390 1
543892 99543892 1001 86380 86390 1
544523 99544523 1001 86380 86390 1
544435 99544435 1001 86380 86390 1
544436 99544436 1001 86380 86390 1
544488 99544488 1001 86380 86390 1
544588 99544588 1001 86380 86390 1
544591 99544591 1001 86380 86390 1
544223 99544223 1001 86380 86390 1
544355 99544355 1001 86380 86390 1
544338 99544338 1001 86380 86390 1
544300 99544300 1001 86380 86390 1
544016 99544016 1001 86380 86390 1
544047 99544047 1001 86380 86390 1
544061 99544061 1001 86380 86390 1
544660 99544660 1001 86380 86390 1
544725 99544725 1001 86380 86390 1
544701 99544701 1001 86380 86390 1
544683 99544683 1001 86380 86390 1
417989 666 1001 8220 8877 1
433778 1144 1001 14640 16017 1
429123 208 1001 64260 64617 1
500371 760 1002 57082 69310 1
505838 769 1002 55068 67129 1
539479 744 1001 51332 51632 1
400106 99400106 1001 86380 86390 1
400122 99400122 1001 86380 86390 1
400123 99400123 1001 86380 86390 1
400111 99400111 1001 86380 86390 1
400350 99400350 1001 86380 86390 1
400801 99400801 1001 86380 86390 1
400974 99400974 1001 86380 86390 1
401070 99401070 1001 86380 86390 1
401307 99401307 1001 86380 86390 1
401458 99401458 1001 86380 86390 1
401575 99401575 1001 86380 86390 1
401556 99401556 1001 86380 86390 1
401753 99401753 1001 86380 86390 1
402077 99402077 1001 86380 86390 1
402175 99402175 1001 86380 86390 1
402149 99402149 1001 86380 86390 1
402476 99402476 1001 86380 86390 1
402440 99402440 1001 86380 86390 1
402527 99402527 1001 86380 86390 1
402710 99402710 1001 86380 86390 1
402818 99402818 1001 86380 86390 1
403053 99403053 1001 86380 86390 1
403324 99403324 1001 86380 86390 1
403356 99403356 1001 86380 86390 1
403562 99403562 1001 86380 86390 1
403546 99403546 1001 86380 86390 1
403725 99403725 1001 86380 86390 1
403638 99403638 1001 86380 86390 1
403777 99403777 1001 86380 86390 1
404558 99404558 1001 86380 86390 1
404999 99404999 1001 86380 86390 1
404924 99404924 1001 86380 86390 1
405086 99405086 1001 86380 86390 1
405310 99405310 1001 86380 86390 1
405294 99405294 1001 86380 86390 1
405422 99405422 1001 86380 86390 1
405474 99405474 1001 86380 86390 1
405498 99405498 1001 86380 86390 1
405420 99405420 1001 86380 86390 1
405617 99405617 1001 86380 86390 1
405973 99405973 1001 86380 86390 1
406040 99406040 1001 86380 86390 1
406064 99406064 1001 86380 86390 1
406171 99406171 1001 86380 86390 1
406384 99406384 1001 86380 86390 1
406907 99406907 1001 86380 86390 1
406938 99406938 1001 86380 86390 1
406911 99406911 1001 86380 86390 1
407078 99407078 1001 86380 86390 1
407033 99407033 1001 86380 86390 1
407052 99407052 1001 86380 86390 1
407355 99407355 1001 86380 86390 1
407425 99407425 1001 86380 86390 1
407518 99407518 1001 86380 86390 1
407465 99407465 1001 86380 86390 1
407609 99407609 1001 86380 86390 1
407741 99407741 1001 86380 86390 1
407889 99407889 1001 86380 86390 1
407932 99407932 1001 86380 86390 1
407940 99407940 1001 86380 86390 1
407989 99407989 1001 86380 86390 1
408231 99408231 1001 86380 86390 1
408350 99408350 1001 86380 86390 1
408357 99408357 1001 86380 86390 1
408414 99408414 1001 86380 86390 1
408750 99408750 1001 86380 86390 1
408804 99408804 1001 86380 86390 1
408768 99408768 1001 86380 86390 1
409045 99409045 1001 86380 86390 1
409051 99409051 1001 86380 86390 1
409516 99409516 1001 86380 86390 1
409525 99409525 1001 86380 86390 1
409675 99409675 1001 86380 86390 1
409711 99409711 1001 86380 86390 1
410001 99410001 1001 86380 86390 1
410034 99410034 1001 86380 86390 1
410044 99410044 1001 86380 86390 1
410161 99410161 1001 86380 86390 1
409990 99409990 1001 86380 86390 1
410174 99410174 1001 86380 86390 1
410114 99410114 1001 86380 86390 1
410281 99410281 1001 86380 86390 1
410339 99410339 1001 86380 86390 1
410349 99410349 1001 86380 86390 1
410461 99410461 1001 86380 86390 1
410507 99410507 1001 86380 86390 1
410508 99410508 1001 86380 86390 1
410878 99410878 1001 86380 86390 1
411006 99411006 1001 86380 86390 1
410993 99410993 1001 86380 86390 1
411089 99411089 1001 86380 86390 1
411148 99411148 1001 86380 86390 1
411263 99411263 1001 86380 86390 1
411373 99411373 1001 86380 86390 1
411495 99411495 1001 86380 86390 1
411546 99411546 1001 86380 86390 1
411829 99411829 1001 86380 86390 1
411838 99411838 1001 86380 86390 1
412022 99412022 1001 86380 86390 1
412046 99412046 1001 86380 86390 1
413619 99413619 1001 86380 86390 1
413583 99413583 1001 86380 86390 1
412501 99412501 1001 86380 86390 1
412669 99412669 1001 86380 86390 1
412555 99412555 1001 86380 86390 1
412873 99412873 1001 86380 86390 1
412654 99412654 1001 86380 86390 1
413758 99413758 1001 86380 86390 1
413788 99413788 1001 86380 86390 1
414022 99414022 1001 86380 86390 1
413879 99413879 1001 86380 86390 1
414076 99414076 1001 86380 86390 1
415138 99415138 1001 86380 86390 1
415161 99415161 1001 86380 86390 1
414739 99414739 1001 86380 86390 1
414843 99414843 1001 86380 86390 1
414804 99414804 1001 86380 86390 1
414647 99414647 1001 86380 86390 1
414177 99414177 1001 86380 86390 1
414274 99414274 1001 86380 86390 1
414296 99414296 1001 86380 86390 1
414389 99414389 1001 86380 86390 1
415455 99415455 1001 86380 86390 1
415464 99415464 1001 86380 86390 1
415694 99415694 1001 86380 86390 1
416994 99416994 1001 86380 86390 1
416905 99416905 1001 86380 86390 1
416931 99416931 1001 86380 86390 1
416701 99416701 1001 86380 86390 1
416932 99416932 1001 86380 86390 1
416619 99416619 1001 86380 86390 1
416979 99416979 1001 86380 86390 1
416396 99416396 1001 86380 86390 1
416255 99416255 1001 86380 86390 1
416170 99416170 1001 86380 86390 1
416425 99416425 1001 86380 86390 1
416451 99416451 1001 86380 86390 1
415991 99415991 1001 86380 86390 1
417233 99417233 1001 86380 86390 1
417141 99417141 1001 86380 86390 1
417222 99417222 1001 86380 86390 1
417084 99417084 1001 86380 86390 1
417300 99417300 1001 86380 86390 1
418757 99418757 1001 86380 86390 1
418492 99418492 1001 86380 86390 1
418662 99418662 1001 86380 86390 1
418497 99418497 1001 86380 86390 1
418783 99418783 1001 86380 86390 1
418063 99418063 1001 86380 86390 1
418242 99418242 1001 86380 86390 1
417816 99417816 1001 86380 86390 1
417677 99417677 1001 86380 86390 1
418011 99418011 1001 86380 86390 1
417669 99417669 1001 86380 86390 1
417673 99417673 1001 86380 86390 1
417627 99417627 1001 86380 86390 1
417656 99417656 1001 86380 86390 1
418918 99418918 1001 86380 86390 1
419169 99419169 1001 86380 86390 1
419114 99419114 1001 86380 86390 1
419118 99419118 1001 86380 86390 1
418868 99418868 1001 86380 86390 1
420440 99420440 1001 86380 86390 1
420075 99420075 1001 86380 86390 1
420122 99420122 1001 86380 86390 1
420221 99420221 1001 86380 86390 1
420164 99420164 1001 86380 86390 1
419952 99419952 1001 86380 86390 1
419502 99419502 1001 86380 86390 1
420535 99420535 1001 86380 86390 1
421900 99421900 1001 86380 86390 1
421949 99421949 1001 86380 86390 1
421983 99421983 1001 86380 86390 1
421708 99421708 1001 86380 86390 1
421635 99421635 1001 86380 86390 1
421642 99421642 1001 86380 86390 1
421624 99421624 1001 86380 86390 1
421499 99421499 1001 86380 86390 1
421148 99421148 1001 86380 86390 1
420994 99420994 1001 86380 86390 1
421168 99421168 1001 86380 86390 1
422166 99422166 1001 86380 86390 1
422188 99422188 1001 86380 86390 1
423464 99423464 1001 86380 86390 1
423664 99423664 1001 86380 86390 1
423331 99423331 1001 86380 86390 1
423740 99423740 1001 86380 86390 1
423186 99423186 1001 86380 86390 1
423284 99423284 1001 86380 86390 1
422903 99422903 1001 86380 86390 1
422748 99422748 1001 86380 86390 1
423856 99423856 1001 86380 86390 1
425296 99425296 1001 86380 86390 1
425008 99425008 1001 86380 86390 1
425107 99425107 1001 86380 86390 1
425257 99425257 1001 86380 86390 1
425283 99425283 1001 86380 86390 1
425347 99425347 1001 86380 86390 1
425118 99425118 1001 86380 86390 1
424614 99424614 1001 86380 86390 1
424825 99424825 1001 86380 86390 1
424649 99424649 1001 86380 86390 1
424917 99424917 1001 86380 86390 1
424411 99424411 1001 86380 86390 1
424246 99424246 1001 86380 86390 1
424500 99424500 1001 86380 86390 1
424564 99424564 1001 86380 86390 1
424395 99424395 1001 86380 86390 1
424375 99424375 1001 86380 86390 1
425684 99425684 1001 86380 86390 1
426943 99426943 1001 86380 86390 1
426769 99426769 1001 86380 86390 1
427111 99427111 1001 86380 86390 1
426409 99426409 1001 86380 86390 1
426586 99426586 1001 86380 86390 1
426388 99426388 1001 86380 86390 1
426289 99426289 1001 86380 86390 1
426187 99426187 1001 86380 86390 1
426069 99426069 1001 86380 86390 1
426108 99426108 1001 86380 86390 1
426087 99426087 1001 86380 86390 1
427438 99427438 1001 86380 86390 1
428440 99428440 1001 86380 86390 1
428632 99428632 1001 86380 86390 1
428609 99428609 1001 86380 86390 1
427975 99427975 1001 86380 86390 1
428052 99428052 1001 86380 86390 1
428202 99428202 1001 86380 86390 1
428022 99428022 1001 86380 86390 1
428180 99428180 1001 86380 86390 1
427910 99427910 1001 86380 86390 1
427744 99427744 1001 86380 86390 1
427670 99427670 1001 86380 86390 1
427717 99427717 1001 86380 86390 1
427815 99427815 1001 86380 86390 1
428871 99428871 1001 86380 86390 1
429100 99429100 1001 86380 86390 1
428794 99428794 1001 86380 86390 1
429034 99429034 1001 86380 86390 1
429059 99429059 1001 86380 86390 1
430241 99430241 1001 86380 86390 1
430068 99430068 1001 86380 86390 1
430181 99430181 1001 86380 86390 1
430040 99430040 1001 86380 86390 1
429907 99429907 1001 86380 86390 1
429693 99429693 1001 86380 86390 1
429717 99429717 1001 86380 86390 1
429945 99429945 1001 86380 86390 1
429466 99429466 1001 86380 86390 1
429209 99429209 1001 86380 86390 1
429340 99429340 1001 86380 86390 1
429289 99429289 1001 86380 86390 1
430511 99430511 1001 86380 86390 1
430692 99430692 1001 86380 86390 1
431657 99431657 1001 86380 86390 1
431717 99431717 1001 86380 86390 1
431879 99431879 1001 86380 86390 1
432048 99432048 1001 86380 86390 1
431606 99431606 1001 86380 86390 1
431490 99431490 1001 86380 86390 1
431363 99431363 1001 86380 86390 1
431413 99431413 1001 86380 86390 1
430890 99430890 1001 86380 86390 1
430925 99430925 1001 86380 86390 1
430966 99430966 1001 86380 86390 1
432328 99432328 1001 86380 86390 1
432383 99432383 1001 86380 86390 1
433274 99433274 1001 86380 86390 1
433133 99433133 1001 86380 86390 1
432928 99432928 1001 86380 86390 1
432943 99432943 1001 86380 86390 1
432493 99432493 1001 86380 86390 1
434134 99434134 1001 86380 86390 1
433812 99433812 1001 86380 86390 1
433813 99433813 1001 86380 86390 1
433897 99433897 1001 86380 86390 1
433946 99433946 1001 86380 86390 1
433849 99433849 1001 86380 86390 1
434109 99434109 1001 86380 86390 1
435356 99435356 1001 86380 86390 1
434820 99434820 1001 86380 86390 1
434789 99434789 1001 86380 86390 1
434911 99434911 1001 86380 86390 1
434420 99434420 1001 86380 86390 1
434139 99434139 1001 86380 86390 1
434429 99434429 1001 86380 86390 1
434526 99434526 1001 86380 86390 1
435620 99435620 1001 86380 86390 1
437004 99437004 1001 86380 86390 1
436806 99436806 1001 86380 86390 1
437052 99437052 1001 86380 86390 1
436864 99436864 1001 86380 86390 1
437114 99437114 1001 86380 86390 1
436671 99436671 1001 86380 86390 1
436377 99436377 1001 86380 86390 1
436100 99436100 1001 86380 86390 1
435961 99435961 1001 86380 86390 1
300042 99300042 1001 86380 86390 1
300083 99300083 1001 86380 86390 1
437300 99437300 1001 86380 86390 1
300100 99300100 1001 86380 86390 1
437196 99437196 1001 86380 86390 1
437282 99437282 1001 86380 86390 1
300591 99300591 1001 86380 86390 1
300570 99300570 1001 86380 86390 1
300368 99300368 1001 86380 86390 1
300464 99300464 1001 86380 86390 1
300491 99300491 1001 86380 86390 1
300401 99300401 1001 86380 86390 1
300440 99300440 1001 86380 86390 1
300134 99300134 1001 86380 86390 1
300123 99300123 1001 86380 86390 1
300218 99300218 1001 86380 86390 1
300313 99300313 1001 86380 86390 1
300158 99300158 1001 86380 86390 1
300928 99300928 1001 86380 86390 1
300903 99300903 1001 86380 86390 1
301453 99301453 1001 86380 86390 1
301446 99301446 1001 86380 86390 1
301447 99301447 1001 86380 86390 1
301487 99301487 1001 86380 86390 1
301271 99301271 1001 86380 86390 1
301303 99301303 1001 86380 86390 1
301282 99301282 1001 86380 86390 1
301017 99301017 1001 86380 86390 1
301698 99301698 1001 86380 86390 1
301647 99301647 1001 86380 86390 1
301689 99301689 1001 86380 86390 1
301702 99301702 1001 86380 86390 1
302334 99302334 1001 86380 86390 1
302007 99302007 1001 86380 86390 1
302033 99302033 1001 86380 86390 1
302046 99302046 1001 86380 86390 1
302008 99302008 1001 86380 86390 1
301975 99301975 1001 86380 86390 1
302170 99302170 1001 86380 86390 1
301761 99301761 1001 86380 86390 1
301776 99301776 1001 86380 86390 1
301835 99301835 1001 86380 86390 1
301952 99301952 1001 86380 86390 1
303026 99303026 1001 86380 86390 1
303149 99303149 1001 86380 86390 1
302841 99302841 1001 86380 86390 1
302815 99302815 1001 86380 86390 1
302601 99302601 1001 86380 86390 1
302643 99302643 1001 86380 86390 1
302779 99302779 1001 86380 86390 1
303255 99303255 1001 86380 86390 1
303360 99303360 1001 86380 86390 1
303233 99303233 1001 86380 86390 1
303208 99303208 1001 86380 86390 1
303223 99303223 1001 86380 86390 1
303263 99303263 1001 86380 86390 1
303265 99303265 1001 86380 86390 1
303331 99303331 1001 86380 86390 1
303280 99303280 1001 86380 86390 1
303919 99303919 1001 86380 86390 1
303896 99303896 1001 86380 86390 1
303899 99303899 1001 86380 86390 1
303697 99303697 1001 86380 86390 1
303824 99303824 1001 86380 86390 1
303547 99303547 1001 86380 86390 1
303431 99303431 1001 86380 86390 1
304086 99304086 1001 86380 86390 1
304830 99304830 1001 86380 86390 1
304700 99304700 1001 86380 86390 1
304640 99304640 1001 86380 86390 1
304604 99304604 1001 86380 86390 1
304516 99304516 1001 86380 86390 1
304466 99304466 1001 86380 86390 1
304612 99304612 1001 86380 86390 1
304625 99304625 1001 86380 86390 1
304434 99304434 1001 86380 86390 1
304319 99304319 1001 86380 86390 1
304272 99304272 1001 86380 86390 1
304985 99304985 1001 86380 86390 1
304897 99304897 1001 86380 86390 1
304904 99304904 1001 86380 86390 1
304943 99304943 1001 86380 86390 1
305634 99305634 1001 86380 86390 1
305518 99305518 1001 86380 86390 1
305622 99305622 1001 86380 86390 1
305476 99305476 1001 86380 86390 1
305183 99305183 1001 86380 86390 1
305265 99305265 1001 86380 86390 1
500178 99500178 1001 86380 86390 1
305273 99305273 1001 86380 86390 1
500080 99500080 1001 86380 86390 1
500003 99500003 1001 86380 86390 1
500044 99500044 1001 86380 86390 1
500147 99500147 1001 86380 86390 1
500083 99500083 1001 86380 86390 1
500700 99500700 1001 86380 86390 1
500782 99500782 1001 86380 86390 1
500561 99500561 1001 86380 86390 1
500458 99500458 1001 86380 86390 1
500516 99500516 1001 86380 86390 1
500387 99500387 1001 86380 86390 1
500200 99500200 1001 86380 86390 1
500306 99500306 1001 86380 86390 1
500832 99500832 1001 86380 86390 1
501596 99501596 1001 86380 86390 1
501456 99501456 1001 86380 86390 1
501347 99501347 1001 86380 86390 1
501322 99501322 1001 86380 86390 1
501123 99501123 1001 86380 86390 1
501215 99501215 1001 86380 86390 1
501128 99501128 1001 86380 86390 1
501221 99501221 1001 86380 86390 1
501715 99501715 1001 86380 86390 1
501435 99501435 1001 86380 86390 1
501784 99501784 1001 86380 86390 1
502364 99502364 1001 86380 86390 1
502310 99502310 1001 86380 86390 1
502247 99502247 1001 86380 86390 1
502158 99502158 1001 86380 86390 1
502199 99502199 1001 86380 86390 1
502161 99502161 1001 86380 86390 1
502063 99502063 1001 86380 86390 1
502076 99502076 1001 86380 86390 1
501871 99501871 1001 86380 86390 1
501981 99501981 1001 86380 86390 1
502024 99502024 1001 86380 86390 1
501895 99501895 1001 86380 86390 1
502529 99502529 1001 86380 86390 1
502570 99502570 1001 86380 86390 1
502573 99502573 1001 86380 86390 1
502498 99502498 1001 86380 86390 1
503248 99503248 1001 86380 86390 1
503251 99503251 1001 86380 86390 1
503012 99503012 1001 86380 86390 1
502965 99502965 1001 86380 86390 1
502774 99502774 1001 86380 86390 1
502772 99502772 1001 86380 86390 1
503386 99503386 1001 86380 86390 1
503413 99503413 1001 86380 86390 1
503441 99503441 1001 86380 86390 1
504083 99504083 1001 86380 86390 1
503756 99503756 1001 86380 86390 1
503549 99503549 1001 86380 86390 1
503602 99503602 1001 86380 86390 1
503680 99503680 1001 86380 86390 1
503603 99503603 1001 86380 86390 1
503647 99503647 1001 86380 86390 1
504297 99504297 1001 86380 86390 1
504310 99504310 1001 86380 86390 1
504262 99504262 1001 86380 86390 1
504135 99504135 1001 86380 86390 1
504229 99504229 1001 86380 86390 1
504854 99504854 1001 86380 86390 1
504880 99504880 1001 86380 86390 1
504803 99504803 1001 86380 86390 1
504740 99504740 1001 86380 86390 1
504883 99504883 1001 86380 86390 1
504754 99504754 1001 86380 86390 1
504635 99504635 1001 86380 86390 1
504533 99504533 1001 86380 86390 1
504539 99504539 1001 86380 86390 1
504643 99504643 1001 86380 86390 1
504361 99504361 1001 86380 86390 1
504415 99504415 1001 86380 86390 1
504456 99504456 1001 86380 86390 1
504444 99504444 1001 86380 86390 1
504953 99504953 1001 86380 86390 1
505097 99505097 1001 86380 86390 1
504954 99504954 1001 86380 86390 1
505098 99505098 1001 86380 86390 1
505035 99505035 1001 86380 86390 1
505040 99505040 1001 86380 86390 1
505093 99505093 1001 86380 86390 1
505120 99505120 1001 86380 86390 1
505740 99505740 1001 86380 86390 1
505744 99505744 1001 86380 86390 1
505687 99505687 1001 86380 86390 1
505585 99505585 1001 86380 86390 1
505555 99505555 1001 86380 86390 1
505242 99505242 1001 86380 86390 1
505166 99505166 1001 86380 86390 1
505324 99505324 1001 86380 86390 1
505795 99505795 1001 86380 86390 1
505800 99505800 1001 86380 86390 1
505776 99505776 1001 86380 86390 1
505973 99505973 1001 86380 86390 1
506469 99506469 1001 86380 86390 1
506538 99506538 1001 86380 86390 1
506487 99506487 1001 86380 86390 1
506248 99506248 1001 86380 86390 1
506381 99506381 1001 86380 86390 1
506330 99506330 1001 86380 86390 1
506034 99506034 1001 86380 86390 1
506698 99506698 1001 86380 86390 1
506641 99506641 1001 86380 86390 1
506695 99506695 1001 86380 86390 1
506617 99506617 1001 86380 86390 1
507360 99507360 1001 86380 86390 1
507387 99507387 1001 86380 86390 1
507285 99507285 1001 86380 86390 1
507352 99507352 1001 86380 86390 1
507092 99507092 1001 86380 86390 1
506932 99506932 1001 86380 86390 1
506981 99506981 1001 86380 86390 1
507459 99507459 1001 86380 86390 1
507908 99507908 1001 86380 86390 1
507827 99507827 1001 86380 86390 1
507768 99507768 1001 86380 86390 1
508385 99508385 1001 86380 86390 1
508308 99508308 1001 86380 86390 1
508438 99508438 1001 86380 86390 1
509001 99509001 1001 86380 86390 1
509051 99509051 1001 86380 86390 1
509067 99509067 1001 86380 86390 1
509069 99509069 1001 86380 86390 1
508881 99508881 1001 86380 86390 1
508844 99508844 1001 86380 86390 1
508731 99508731 1001 86380 86390 1
508862 99508862 1001 86380 86390 1
508491 99508491 1001 86380 86390 1
509179 99509179 1001 86380 86390 1
509780 99509780 1001 86380 86390 1
509584 99509584 1001 86380 86390 1
509559 99509559 1001 86380 86390 1
509690 99509690 1001 86380 86390 1
509324 99509324 1001 86380 86390 1
509381 99509381 1001 86380 86390 1
509955 99509955 1001 86380 86390 1
510007 99510007 1001 86380 86390 1
510524 99510524 1001 86380 86390 1
510656 99510656 1001 86380 86390 1
510568 99510568 1001 86380 86390 1
510595 99510595 1001 86380 86390 1
510533 99510533 1001 86380 86390 1
510431 99510431 1001 86380 86390 1
510380 99510380 1001 86380 86390 1
510408 99510408 1001 86380 86390 1
510421 99510421 1001 86380 86390 1
510409 99510409 1001 86380 86390 1
510375 99510375 1001 86380 86390 1
510147 99510147 1001 86380 86390 1
510162 99510162 1001 86380 86390 1
510281 99510281 1001 86380 86390 1
510299 99510299 1001 86380 86390 1
510802 99510802 1001 86380 86390 1
510829 99510829 1001 86380 86390 1
511437 99511437 1001 86380 86390 1
511350 99511350 1001 86380 86390 1
511468 99511468 1001 86380 86390 1
511186 99511186 1001 86380 86390 1
511229 99511229 1001 86380 86390 1
510972 99510972 1001 86380 86390 1
511629 99511629 1001 86380 86390 1
511707 99511707 1001 86380 86390 1
511605 99511605 1001 86380 86390 1
511554 99511554 1001 86380 86390 1
511557 99511557 1001 86380 86390 1
511626 99511626 1001 86380 86390 1
512187 99512187 1001 86380 86390 1
512175 99512175 1001 86380 86390 1
512179 99512179 1001 86380 86390 1
512218 99512218 1001 86380 86390 1
512262 99512262 1001 86380 86390 1
512083 99512083 1001 86380 86390 1
512153 99512153 1001 86380 86390 1
512168 99512168 1001 86380 86390 1
511783 99511783 1001 86380 86390 1
511913 99511913 1001 86380 86390 1
511926 99511926 1001 86380 86390 1
511846 99511846 1001 86380 86390 1
511912 99511912 1001 86380 86390 1
512558 99512558 1001 86380 86390 1
512380 99512380 1001 86380 86390 1
512478 99512478 1001 86380 86390 1
513175 99513175 1001 86380 86390 1
513020 99513020 1001 86380 86390 1
513061 99513061 1001 86380 86390 1
513036 99513036 1001 86380 86390 1
512871 99512871 1001 86380 86390 1
512795 99512795 1001 86380 86390 1
512680 99512680 1001 86380 86390 1
512737 99512737 1001 86380 86390 1
513293 99513293 1001 86380 86390 1
513234 99513234 1001 86380 86390 1
513929 99513929 1001 86380 86390 1
513833 99513833 1001 86380 86390 1
513871 99513871 1001 86380 86390 1
513862 99513862 1001 86380 86390 1
513724 99513724 1001 86380 86390 1
513763 99513763 1001 86380 86390 1
513824 99513824 1001 86380 86390 1
513449 99513449 1001 86380 86390 1
513517 99513517 1001 86380 86390 1
513602 99513602 1001 86380 86390 1
513538 99513538 1001 86380 86390 1
513434 99513434 1001 86380 86390 1
514041 99514041 1001 86380 86390 1
514035 99514035 1001 86380 86390 1
514191 99514191 1001 86380 86390 1
514820 99514820 1001 86380 86390 1
514617 99514617 1001 86380 86390 1
514479 99514479 1001 86380 86390 1
514480 99514480 1001 86380 86390 1
514341 99514341 1001 86380 86390 1
514320 99514320 1001 86380 86390 1
514971 99514971 1001 86380 86390 1
515023 99515023 1001 86380 86390 1
514858 99514858 1001 86380 86390 1
514877 99514877 1001 86380 86390 1
515675 99515675 1001 86380 86390 1
515605 99515605 1001 86380 86390 1
515309 99515309 1001 86380 86390 1
515439 99515439 1001 86380 86390 1
515332 99515332 1001 86380 86390 1
515436 99515436 1001 86380 86390 1
515806 99515806 1001 86380 86390 1
516473 99516473 1001 86380 86390 1
516434 99516434 1001 86380 86390 1
516361 99516361 1001 86380 86390 1
516401 99516401 1001 86380 86390 1
516364 99516364 1001 86380 86390 1
516278 99516278 1001 86380 86390 1
516217 99516217 1001 86380 86390 1
516167 99516167 1001 86380 86390 1
516131 99516131 1001 86380 86390 1
516209 99516209 1001 86380 86390 1
516600 99516600 1001 86380 86390 1
517207 99517207 1001 86380 86390 1
517259 99517259 1001 86380 86390 1
517237 99517237 1001 86380 86390 1
517325 99517325 1001 86380 86390 1
517296 99517296 1001 86380 86390 1
516981 99516981 1001 86380 86390 1
516970 99516970 1001 86380 86390 1
516984 99516984 1001 86380 86390 1
516741 99516741 1001 86380 86390 1
516922 99516922 1001 86380 86390 1
516832 99516832 1001 86380 86390 1
516788 99516788 1001 86380 86390 1
516777 99516777 1001 86380 86390 1
516816 99516816 1001 86380 86390 1
517348 99517348 1001 86380 86390 1
517531 99517531 1001 86380 86390 1
517351 99517351 1001 86380 86390 1
517407 99517407 1001 86380 86390 1
517447 99517447 1001 86380 86390 1
517460 99517460 1001 86380 86390 1
518112 99518112 1001 86380 86390 1
518048 99518048 1001 86380 86390 1
518130 99518130 1001 86380 86390 1
518075 99518075 1001 86380 86390 1
518116 99518116 1001 86380 86390 1
518146 99518146 1001 86380 86390 1
518015 99518015 1001 86380 86390 1
518044 99518044 1001 86380 86390 1
518045 99518045 1001 86380 86390 1
517865 99517865 1001 86380 86390 1
517827 99517827 1001 86380 86390 1
517840 99517840 1001 86380 86390 1
517885 99517885 1001 86380 86390 1
517772 99517772 1001 86380 86390 1
517608 99517608 1001 86380 86390 1
517702 99517702 1001 86380 86390 1
518287 99518287 1001 86380 86390 1
518875 99518875 1001 86380 86390 1
518902 99518902 1001 86380 86390 1
518813 99518813 1001 86380 86390 1
518972 99518972 1001 86380 86390 1
518842 99518842 1001 86380 86390 1
518794 99518794 1001 86380 86390 1
518772 99518772 1001 86380 86390 1
518643 99518643 1001 86380 86390 1
518760 99518760 1001 86380 86390 1
518711 99518711 1001 86380 86390 1
518544 99518544 1001 86380 86390 1
518375 99518375 1001 86380 86390 1
518559 99518559 1001 86380 86390 1
518430 99518430 1001 86380 86390 1
519014 99519014 1001 86380 86390 1
519009 99519009 1001 86380 86390 1
519762 99519762 1001 86380 86390 1
519422 99519422 1001 86380 86390 1
519273 99519273 1001 86380 86390 1
519390 99519390 1001 86380 86390 1
519223 99519223 1001 86380 86390 1
519829 99519829 1001 86380 86390 1
519869 99519869 1001 86380 86390 1
519923 99519923 1001 86380 86390 1
519846 99519846 1001 86380 86390 1
519952 99519952 1001 86380 86390 1
520538 99520538 1001 86380 86390 1
520615 99520615 1001 86380 86390 1
520465 99520465 1001 86380 86390 1
520544 99520544 1001 86380 86390 1
520508 99520508 1001 86380 86390 1
520398 99520398 1001 86380 86390 1
520374 99520374 1001 86380 86390 1
520032 99520032 1001 86380 86390 1
520049 99520049 1001 86380 86390 1
520027 99520027 1001 86380 86390 1
520674 99520674 1001 86380 86390 1
521291 99521291 1001 86380 86390 1
521307 99521307 1001 86380 86390 1
521079 99521079 1001 86380 86390 1
520900 99520900 1001 86380 86390 1
521033 99521033 1001 86380 86390 1
521262 99521262 1001 86380 86390 1
521599 99521599 1001 86380 86390 1
522229 99522229 1001 86380 86390 1
522169 99522169 1001 86380 86390 1
522107 99522107 1001 86380 86390 1
522280 99522280 1001 86380 86390 1
522285 99522285 1001 86380 86390 1
522061 99522061 1001 86380 86390 1
521893 99521893 1001 86380 86390 1
521912 99521912 1001 86380 86390 1
521938 99521938 1001 86380 86390 1
521939 99521939 1001 86380 86390 1
521991 99521991 1001 86380 86390 1
521832 99521832 1001 86380 86390 1
521742 99521742 1001 86380 86390 1
521847 99521847 1001 86380 86390 1
522315 99522315 1001 86380 86390 1
522355 99522355 1001 86380 86390 1
522317 99522317 1001 86380 86390 1
522389 99522389 1001 86380 86390 1
522481 99522481 1001 86380 86390 1
522979 99522979 1001 86380 86390 1
523087 99523087 1001 86380 86390 1
523019 99523019 1001 86380 86390 1
523038 99523038 1001 86380 86390 1
523109 99523109 1001 86380 86390 1
523027 99523027 1001 86380 86390 1
523112 99523112 1001 86380 86390 1
522823 99522823 1001 86380 86390 1
522849 99522849 1001 86380 86390 1
522532 99522532 1001 86380 86390 1
523208 99523208 1001 86380 86390 1
523221 99523221 1001 86380 86390 1
523287 99523287 1001 86380 86390 1
523227 99523227 1001 86380 86390 1
523845 99523845 1001 86380 86390 1
523923 99523923 1001 86380 86390 1
523759 99523759 1001 86380 86390 1
523853 99523853 1001 86380 86390 1
523616 99523616 1001 86380 86390 1
523669 99523669 1001 86380 86390 1
524022 99524022 1001 86380 86390 1
523960 99523960 1001 86380 86390 1
524038 99524038 1001 86380 86390 1
524766 99524766 1001 86380 86390 1
524709 99524709 1001 86380 86390 1
524749 99524749 1001 86380 86390 1
524495 99524495 1001 86380 86390 1
524205 99524205 1001 86380 86390 1
524259 99524259 1001 86380 86390 1
524197 99524197 1001 86380 86390 1
524936 99524936 1001 86380 86390 1
524849 99524849 1001 86380 86390 1
524914 99524914 1001 86380 86390 1
524801 99524801 1001 86380 86390 1
525417 99525417 1001 86380 86390 1
525485 99525485 1001 86380 86390 1
525489 99525489 1001 86380 86390 1
525354 99525354 1001 86380 86390 1
525200 99525200 1001 86380 86390 1
525292 99525292 1001 86380 86390 1
525270 99525270 1001 86380 86390 1
525172 99525172 1001 86380 86390 1
525084 99525084 1001 86380 86390 1
525737 99525737 1001 86380 86390 1
525701 99525701 1001 86380 86390 1
525740 99525740 1001 86380 86390 1
525642 99525642 1001 86380 86390 1
526244 99526244 1001 86380 86390 1
526194 99526194 1001 86380 86390 1
526119 99526119 1001 86380 86390 1
526068 99526068 1001 86380 86390 1
526159 99526159 1001 86380 86390 1
525823 99525823 1001 86380 86390 1
526532 99526532 1001 86380 86390 1
526534 99526534 1001 86380 86390 1
527110 99527110 1001 86380 86390 1
527231 99527231 1001 86380 86390 1
526942 99526942 1001 86380 86390 1
527023 99527023 1001 86380 86390 1
526869 99526869 1001 86380 86390 1
526844 99526844 1001 86380 86390 1
526770 99526770 1001 86380 86390 1
526801 99526801 1001 86380 86390 1
526661 99526661 1001 86380 86390 1
526713 99526713 1001 86380 86390 1
526782 99526782 1001 86380 86390 1
527391 99527391 1001 86380 86390 1
527292 99527292 1001 86380 86390 1
527256 99527256 1001 86380 86390 1
527907 99527907 1001 86380 86390 1
528066 99528066 1001 86380 86390 1
527701 99527701 1001 86380 86390 1
527869 99527869 1001 86380 86390 1
527674 99527674 1001 86380 86390 1
527507 99527507 1001 86380 86390 1
527626 99527626 1001 86380 86390 1
527511 99527511 1001 86380 86390 1
527590 99527590 1001 86380 86390 1
527514 99527514 1001 86380 86390 1
528160 99528160 1001 86380 86390 1
528830 99528830 1001 86380 86390 1
528743 99528743 1001 86380 86390 1
528895 99528895 1001 86380 86390 1
528745 99528745 1001 86380 86390 1
528621 99528621 1001 86380 86390 1
528500 99528500 1001 86380 86390 1
528422 99528422 1001 86380 86390 1
528307 99528307 1001 86380 86390 1
528399 99528399 1001 86380 86390 1
528455 99528455 1001 86380 86390 1
528378 99528378 1001 86380 86390 1
528421 99528421 1001 86380 86390 1
528977 99528977 1001 86380 86390 1
529074 99529074 1001 86380 86390 1
529089 99529089 1001 86380 86390 1
529640 99529640 1001 86380 86390 1
529702 99529702 1001 86380 86390 1
529569 99529569 1001 86380 86390 1
529583 99529583 1001 86380 86390 1
529509 99529509 1001 86380 86390 1
529522 99529522 1001 86380 86390 1
529330 99529330 1001 86380 86390 1
529398 99529398 1001 86380 86390 1
529347 99529347 1001 86380 86390 1
529374 99529374 1001 86380 86390 1
529172 99529172 1001 86380 86390 1
529289 99529289 1001 86380 86390 1
529123 99529123 1001 86380 86390 1
529215 99529215 1001 86380 86390 1
529113 99529113 1001 86380 86390 1
529117 99529117 1001 86380 86390 1
529769 99529769 1001 86380 86390 1
529853 99529853 1001 86380 86390 1
530166 99530166 1001 86380 86390 1
530183 99530183 1001 86380 86390 1
530315 99530315 1001 86380 86390 1
530226 99530226 1001 86380 86390 1
529966 99529966 1001 86380 86390 1
530020 99530020 1001 86380 86390 1
530113 99530113 1001 86380 86390 1
530683 99530683 1001 86380 86390 1
530709 99530709 1001 86380 86390 1
530674 99530674 1001 86380 86390 1
530560 99530560 1001 86380 86390 1
530573 99530573 1001 86380 86390 1
531199 99531199 1001 86380 86390 1
531193 99531193 1001 86380 86390 1
531034 99531034 1001 86380 86390 1
531099 99531099 1001 86380 86390 1
531074 99531074 1001 86380 86390 1
531156 99531156 1001 86380 86390 1
530824 99530824 1001 86380 86390 1
530808 99530808 1001 86380 86390 1
531404 99531404 1001 86380 86390 1
531521 99531521 1001 86380 86390 1
531547 99531547 1001 86380 86390 1
532064 99532064 1001 86380 86390 1
532191 99532191 1001 86380 86390 1
532163 99532163 1001 86380 86390 1
532164 99532164 1001 86380 86390 1
531876 99531876 1001 86380 86390 1
531993 99531993 1001 86380 86390 1
531812 99531812 1001 86380 86390 1
531852 99531852 1001 86380 86390 1
531842 99531842 1001 86380 86390 1
531605 99531605 1001 86380 86390 1
531646 99531646 1001 86380 86390 1
532286 99532286 1001 86380 86390 1
532236 99532236 1001 86380 86390 1
533000 99533000 1001 86380 86390 1
532972 99532972 1001 86380 86390 1
532953 99532953 1001 86380 86390 1
533025 99533025 1001 86380 86390 1
532685 99532685 1001 86380 86390 1
532716 99532716 1001 86380 86390 1
532593 99532593 1001 86380 86390 1
532509 99532509 1001 86380 86390 1
532524 99532524 1001 86380 86390 1
532448 99532448 1001 86380 86390 1
533108 99533108 1001 86380 86390 1
533174 99533174 1001 86380 86390 1
533717 99533717 1001 86380 86390 1
533562 99533562 1001 86380 86390 1
533550 99533550 1001 86380 86390 1
533466 99533466 1001 86380 86390 1
533648 99533648 1001 86380 86390 1
533296 99533296 1001 86380 86390 1
533362 99533362 1001 86380 86390 1
533442 99533442 1001 86380 86390 1
533352 99533352 1001 86380 86390 1
533932 99533932 1001 86380 86390 1
533869 99533869 1001 86380 86390 1
534000 99534000 1001 86380 86390 1
534003 99534003 1001 86380 86390 1
533965 99533965 1001 86380 86390 1
533955 99533955 1001 86380 86390 1
534614 99534614 1001 86380 86390 1
534668 99534668 1001 86380 86390 1
534401 99534401 1001 86380 86390 1
534427 99534427 1001 86380 86390 1
534355 99534355 1001 86380 86390 1
534395 99534395 1001 86380 86390 1
534201 99534201 1001 86380 86390 1
534875 99534875 1001 86380 86390 1
534883 99534883 1001 86380 86390 1
534845 99534845 1001 86380 86390 1
535330 99535330 1001 86380 86390 1
535357 99535357 1001 86380 86390 1
535450 99535450 1001 86380 86390 1
535150 99535150 1001 86380 86390 1
535215 99535215 1001 86380 86390 1
535009 99535009 1001 86380 86390 1
535062 99535062 1001 86380 86390 1
534985 99534985 1001 86380 86390 1
535064 99535064 1001 86380 86390 1
535014 99535014 1001 86380 86390 1
535540 99535540 1001 86380 86390 1
535605 99535605 1001 86380 86390 1
536323 99536323 1001 86380 86390 1
536139 99536139 1001 86380 86390 1
536216 99536216 1001 86380 86390 1
536297 99536297 1001 86380 86390 1
536017 99536017 1001 86380 86390 1
536006 99536006 1001 86380 86390 1
535845 99535845 1001 86380 86390 1
535787 99535787 1001 86380 86390 1
535750 99535750 1001 86380 86390 1
535739 99535739 1001 86380 86390 1
536465 99536465 1001 86380 86390 1
536440 99536440 1001 86380 86390 1
536365 99536365 1001 86380 86390 1
537127 99537127 1001 86380 86390 1
537146 99537146 1001 86380 86390 1
536980 99536980 1001 86380 86390 1
536775 99536775 1001 86380 86390 1
536840 99536840 1001 86380 86390 1
536854 99536854 1001 86380 86390 1
536921 99536921 1001 86380 86390 1
536887 99536887 1001 86380 86390 1
536904 99536904 1001 86380 86390 1
536703 99536703 1001 86380 86390 1
536590 99536590 1001 86380 86390 1
537314 99537314 1001 86380 86390 1
537246 99537246 1001 86380 86390 1
537854 99537854 1001 86380 86390 1
537986 99537986 1001 86380 86390 1
537653 99537653 1001 86380 86390 1
537605 99537605 1001 86380 86390 1
537396 99537396 1001 86380 86390 1
537506 99537506 1001 86380 86390 1
537559 99537559 1001 86380 86390 1
538023 99538023 1001 86380 86390 1
538062 99538062 1001 86380 86390 1
537999 99537999 1001 86380 86390 1
538082 99538082 1001 86380 86390 1
538155 99538155 1001 86380 86390 1
538739 99538739 1001 86380 86390 1
538792 99538792 1001 86380 86390 1
538658 99538658 1001 86380 86390 1
538723 99538723 1001 86380 86390 1
538533 99538533 1001 86380 86390 1
538463 99538463 1001 86380 86390 1
538311 99538311 1001 86380 86390 1
538301 99538301 1001 86380 86390 1
538380 99538380 1001 86380 86390 1
538242 99538242 1001 86380 86390 1
538852 99538852 1001 86380 86390 1
539552 99539552 1001 86380 86390 1
539477 99539477 1001 86380 86390 1
539490 99539490 1001 86380 86390 1
539631 99539631 1001 86380 86390 1
539435 99539435 1001 86380 86390 1
539242 99539242 1001 86380 86390 1
539412 99539412 1001 86380 86390 1
539286 99539286 1001 86380 86390 1
539047 99539047 1001 86380 86390 1
539206 99539206 1001 86380 86390 1
539185 99539185 1001 86380 86390 1
539741 99539741 1001 86380 86390 1
539797 99539797 1001 86380 86390 1
539643 99539643 1001 86380 86390 1
539674 99539674 1001 86380 86390 1
540378 99540378 1001 86380 86390 1
540407 99540407 1001 86380 86390 1
540293 99540293 1001 86380 86390 1
540257 99540257 1001 86380 86390 1
540246 99540246 1001 86380 86390 1
540259 99540259 1001 86380 86390 1
540195 99540195 1001 86380 86390 1
539874 99539874 1001 86380 86390 1
539903 99539903 1001 86380 86390 1
539878 99539878 1001 86380 86390 1
539865 99539865 1001 86380 86390 1
540671 99540671 1001 86380 86390 1
540634 99540634 1001 86380 86390 1
540546 99540546 1001 86380 86390 1
541151 99541151 1001 86380 86390 1
541256 99541256 1001 86380 86390 1
541055 99541055 1001 86380 86390 1
540891 99540891 1001 86380 86390 1
540803 99540803 1001 86380 86390 1
540679 99540679 1001 86380 86390 1
540697 99540697 1001 86380 86390 1
541416 99541416 1001 86380 86390 1
542081 99542081 1001 86380 86390 1
542058 99542058 1001 86380 86390 1
541918 99541918 1001 86380 86390 1
541923 99541923 1001 86380 86390 1
541836 99541836 1001 86380 86390 1
541748 99541748 1001 86380 86390 1
541814 99541814 1001 86380 86390 1
541866 99541866 1001 86380 86390 1
541715 99541715 1001 86380 86390 1
541577 99541577 1001 86380 86390 1
541676 99541676 1001 86380 86390 1
542273 99542273 1001 86380 86390 1
542228 99542228 1001 86380 86390 1
542886 99542886 1001 86380 86390 1
542901 99542901 1001 86380 86390 1
542774 99542774 1001 86380 86390 1
542706 99542706 1001 86380 86390 1
542350 99542350 1001 86380 86390 1
542455 99542455 1001 86380 86390 1
542509 99542509 1001 86380 86390 1
542446 99542446 1001 86380 86390 1
542384 99542384 1001 86380 86390 1
542500 99542500 1001 86380 86390 1
542488 99542488 1001 86380 86390 1
543060 99543060 1001 86380 86390 1
542533 99542533 1001 86380 86390 1
542958 99542958 1001 86380 86390 1
543102 99543102 1001 86380 86390 1
543000 99543000 1001 86380 86390 1
543742 99543742 1001 86380 86390 1
543412 99543412 1001 86380 86390 1
543529 99543529 1001 86380 86390 1
543362 99543362 1001 86380 86390 1
543468 99543468 1001 86380 86390 1
543185 99543185 1001 86380 86390 1
543266 99543266 1001 86380 86390 1
543812 99543812 1001 86380 86390 1
543942 99543942 1001 86380 86390 1
543787 99543787 1001 86380 86390 1
543788 99543788 1001 86380 86390 1
543818 99543818 1001 86380 86390 1
544446 99544446 1001 86380 86390 1
544309 99544309 1001 86380 86390 1
544299 99544299 1001 86380 86390 1
544017 99544017 1001 86380 86390 1
544096 99544096 1001 86380 86390 1
544148 99544148 1001 86380 86390 1
544046 99544046 1001 86380 86390 1
544012 99544012 1001 86380 86390 1
544167 99544167 1001 86380 86390 1
544650 99544650 1001 86380 86390 1
544652 99544652 1001 86380 86390 1
410103 240 1001 59640 59997 1
522603 981 1002 35973 42209 1
516968 851 1002 48510 49600 1
539458 1127 1002 67952 68842 1
542363 657 1002 39912 44413 1
400021 99400021 1001 86380 86390 1
400013 99400013 1001 86380 86390 1
400212 99400212 1001 86380 86390 1
400160 99400160 1001 86380 86390 1
400155 99400155 1001 86380 86390 1
400260 99400260 1001 86380 86390 1
400354 99400354 1001 86380 86390 1
400599 99400599 1001 86380 86390 1
400655 99400655 1001 86380 86390 1
400870 99400870 1001 86380 86390 1
400722 99400722 1001 86380 86390 1
401139 99401139 1001 86380 86390 1
401110 99401110 1001 86380 86390 1
401358 99401358 1001 86380 86390 1
401581 99401581 1001 86380 86390 1
401522 99401522 1001 86380 86390 1
401626 99401626 1001 86380 86390 1
401598 99401598 1001 86380 86390 1
401628 99401628 1001 86380 86390 1
401666 99401666 1001 86380 86390 1
401876 99401876 1001 86380 86390 1
402143 99402143 1001 86380 86390 1
402123 99402123 1001 86380 86390 1
402222 99402222 1001 86380 86390 1
402207 99402207 1001 86380 86390 1
402317 99402317 1001 86380 86390 1
402509 99402509 1001 86380 86390 1
402826 99402826 1001 86380 86390 1
402829 99402829 1001 86380 86390 1
403060 99403060 1001 86380 86390 1
403008 99403008 1001 86380 86390 1
403477 99403477 1001 86380 86390 1
403841 99403841 1001 86380 86390 1
404295 99404295 1001 86380 86390 1
404455 99404455 1001 86380 86390 1
404689 99404689 1001 86380 86390 1
404717 99404717 1001 86380 86390 1
404843 99404843 1001 86380 86390 1
404960 99404960 1001 86380 86390 1
405188 99405188 1001 86380 86390 1
405296 99405296 1001 86380 86390 1
405417 99405417 1001 86380 86390 1
405699 99405699 1001 86380 86390 1
406076 99406076 1001 86380 86390 1
406326 99406326 1001 86380 86390 1
406334 99406334 1001 86380 86390 1
406578 99406578 1001 86380 86390 1
406632 99406632 1001 86380 86390 1
406741 99406741 1001 86380 86390 1
406746 99406746 1001 86380 86390 1
406906 99406906 1001 86380 86390 1
406995 99406995 1001 86380 86390 1
406957 99406957 1001 86380 86390 1
407069 99407069 1001 86380 86390 1
407123 99407123 1001 86380 86390 1
407245 99407245 1001 86380 86390 1
407424 99407424 1001 86380 86390 1
407707 99407707 1001 86380 86390 1
407714 99407714 1001 86380 86390 1
407718 99407718 1001 86380 86390 1
407679 99407679 1001 86380 86390 1
408210 99408210 1001 86380 86390 1
408297 99408297 1001 86380 86390 1
408287 99408287 1001 86380 86390 1
408396 99408396 1001 86380 86390 1
408523 99408523 1001 86380 86390 1
408742 99408742 1001 86380 86390 1
408797 99408797 1001 86380 86390 1
408980 99408980 1001 86380 86390 1
409538 99409538 1001 86380 86390 1
409549 99409549 1001 86380 86390 1
409712 99409712 1001 86380 86390 1
410069 99410069 1001 86380 86390 1
410395 99410395 1001 86380 86390 1
410359 99410359 1001 86380 86390 1
410441 99410441 1001 86380 86390 1
410514 99410514 1001 86380 86390 1
410714 99410714 1001 86380 86390 1
410696 99410696 1001 86380 86390 1
410667 99410667 1001 86380 86390 1
411198 99411198 1001 86380 86390 1
411308 99411308 1001 86380 86390 1
411408 99411408 1001 86380 86390 1
411650 99411650 1001 86380 86390 1
411420 99411420 1001 86380 86390 1
411856 99411856 1001 86380 86390 1
411750 99411750 1001 86380 86390 1
412040 99412040 1001 86380 86390 1
413333 99413333 1001 86380 86390 1
413546 99413546 1001 86380 86390 1
413604 99413604 1001 86380 86390 1
413610 99413610 1001 86380 86390 1
413306 99413306 1001 86380 86390 1
413672 99413672 1001 86380 86390 1
413288 99413288 1001 86380 86390 1
413032 99413032 1001 86380 86390 1
413039 99413039 1001 86380 86390 1
413167 99413167 1001 86380 86390 1
412917 99412917 1001 86380 86390 1
412967 99412967 1001 86380 86390 1
413204 99413204 1001 86380 86390 1
412607 99412607 1001 86380 86390 1
412509 99412509 1001 86380 86390 1
413806 99413806 1001 86380 86390 1
413877 99413877 1001 86380 86390 1
413978 99413978 1001 86380 86390 1
413712 99413712 1001 86380 86390 1
415217 99415217 1001 86380 86390 1
415062 99415062 1001 86380 86390 1
414989 99414989 1001 86380 86390 1
414943 99414943 1001 86380 86390 1
414745 99414745 1001 86380 86390 1
414832 99414832 1001 86380 86390 1
414586 99414586 1001 86380 86390 1
414272 99414272 1001 86380 86390 1
414345 99414345 1001 86380 86390 1
415658 99415658 1001 86380 86390 1
415438 99415438 1001 86380 86390 1
416917 99416917 1001 86380 86390 1
416554 99416554 1001 86380 86390 1
416244 99416244 1001 86380 86390 1
416172 99416172 1001 86380 86390 1
416488 99416488 1001 86380 86390 1
415871 99415871 1001 86380 86390 1
415973 99415973 1001 86380 86390 1
415899 99415899 1001 86380 86390 1
417231 99417231 1001 86380 86390 1
417200 99417200 1001 86380 86390 1
417301 99417301 1001 86380 86390 1
417157 99417157 1001 86380 86390 1
417588 99417588 1001 86380 86390 1
418611 99418611 1001 86380 86390 1
418305 99418305 1001 86380 86390 1
418090 99418090 1001 86380 86390 1
417820 99417820 1001 86380 86390 1
417738 99417738 1001 86380 86390 1
417827 99417827 1001 86380 86390 1
417956 99417956 1001 86380 86390 1
417676 99417676 1001 86380 86390 1
418981 99418981 1001 86380 86390 1
418883 99418883 1001 86380 86390 1
419105 99419105 1001 86380 86390 1
419044 99419044 1001 86380 86390 1
418948 99418948 1001 86380 86390 1
420170 99420170 1001 86380 86390 1
420220 99420220 1001 86380 86390 1
420100 99420100 1001 86380 86390 1
420067 99420067 1001 86380 86390 1
420342 99420342 1001 86380 86390 1
419984 99419984 1001 86380 86390 1
420021 99420021 1001 86380 86390 1
419421 99419421 1001 86380 86390 1
419508 99419508 1001 86380 86390 1
419556 99419556 1001 86380 86390 1
420833 99420833 1001 86380 86390 1
420816 99420816 1001 86380 86390 1
420821 99420821 1001 86380 86390 1
422040 99422040 1001 86380 86390 1
421890 99421890 1001 86380 86390 1
421456 99421456 1001 86380 86390 1
421502 99421502 1001 86380 86390 1
421206 99421206 1001 86380 86390 1
420991 99420991 1001 86380 86390 1
420999 99420999 1001 86380 86390 1
421215 99421215 1001 86380 86390 1
422486 99422486 1001 86380 86390 1
421262 99421262 1001 86380 86390 1
422282 99422282 1001 86380 86390 1
422348 99422348 1001 86380 86390 1
422212 99422212 1001 86380 86390 1
422158 99422158 1001 86380 86390 1
423374 99423374 1001 86380 86390 1
423499 99423499 1001 86380 86390 1
423117 99423117 1001 86380 86390 1
423142 99423142 1001 86380 86390 1
422940 99422940 1001 86380 86390 1
422758 99422758 1001 86380 86390 1
423869 99423869 1001 86380 86390 1
424108 99424108 1001 86380 86390 1
425161 99425161 1001 86380 86390 1
425288 99425288 1001 86380 86390 1
425359 99425359 1001 86380 86390 1
425212 99425212 1001 86380 86390 1
424658 99424658 1001 86380 86390 1
424661 99424661 1001 86380 86390 1
424950 99424950 1001 86380 86390 1
424389 99424389 1001 86380 86390 1
424258 99424258 1001 86380 86390 1
425608 99425608 1001 86380 86390 1
425664 99425664 1001 86380 86390 1
425459 99425459 1001 86380 86390 1
425460 99425460 1001 86380 86390 1
426973 99426973 1001 86380 86390 1
426717 99426717 1001 86380 86390 1
426593 99426593 1001 86380 86390 1
426649 99426649 1001 86380 86390 1
426365 99426365 1001 86380 86390 1
426189 99426189 1001 86380 86390 1
425950 99425950 1001 86380 86390 1
425973 99425973 1001 86380 86390 1
427316 99427316 1001 86380 86390 1
426692 99426692 1001 86380 86390 1
427399 99427399 1001 86380 86390 1
428364 99428364 1001 86380 86390 1
428518 99428518 1001 86380 86390 1
428701 99428701 1001 86380 86390 1
428429 99428429 1001 86380 86390 1
428049 99428049 1001 86380 86390 1
427705 99427705 1001 86380 86390 1
427789 99427789 1001 86380 86390 1
427918 99427918 1001 86380 86390 1
428763 99428763 1001 86380 86390 1
428734 99428734 1001 86380 86390 1
428953 99428953 1001 86380 86390 1
428934 99428934 1001 86380 86390 1
430371 99430371 1001 86380 86390 1
430189 99430189 1001 86380 86390 1
429883 99429883 1001 86380 86390 1
429853 99429853 1001 86380 86390 1
429433 99429433 1001 86380 86390 1
429434 99429434 1001 86380 86390 1
429352 99429352 1001 86380 86390 1
429282 99429282 1001 86380 86390 1
429383 99429383 1001 86380 86390 1
430639 99430639 1001 86380 86390 1
430443 99430443 1001 86380 86390 1
430746 99430746 1001 86380 86390 1
430447 99430447 1001 86380 86390 1
430449 99430449 1001 86380 86390 1
430603 99430603 1001 86380 86390 1
430629 99430629 1001 86380 86390 1
430522 99430522 1001 86380 86390 1
431994 99431994 1001 86380 86390 1
431966 99431966 1001 86380 86390 1
431864 99431864 1001 86380 86390 1
431627 99431627 1001 86380 86390 1
431260 99431260 1001 86380 86390 1
431565 99431565 1001 86380 86390 1
431589 99431589 1001 86380 86390 1
431305 99431305 1001 86380 86390 1
431203 99431203 1001 86380 86390 1
431126 99431126 1001 86380 86390 1
431072 99431072 1001 86380 86390 1
430875 99430875 1001 86380 86390 1
432149 99432149 1001 86380 86390 1
432224 99432224 1001 86380 86390 1
432331 99432331 1001 86380 86390 1
432332 99432332 1001 86380 86390 1
433549 99433549 1001 86380 86390 1
433522 99433522 1001 86380 86390 1
433538 99433538 1001 86380 86390 1
433449 99433449 1001 86380 86390 1
433478 99433478 1001 86380 86390 1
432929 99432929 1001 86380 86390 1
433124 99433124 1001 86380 86390 1
432939 99432939 1001 86380 86390 1
433264 99433264 1001 86380 86390 1
432665 99432665 1001 86380 86390 1
432496 99432496 1001 86380 86390 1
432803 99432803 1001 86380 86390 1
432808 99432808 1001 86380 86390 1
432872 99432872 1001 86380 86390 1
432515 99432515 1001 86380 86390 1
432662 99432662 1001 86380 86390 1
432695 99432695 1001 86380 86390 1
432550 99432550 1001 86380 86390 1
433866 99433866 1001 86380 86390 1
434079 99434079 1001 86380 86390 1
434015 99434015 1001 86380 86390 1
435337 99435337 1001 86380 86390 1
434770 99434770 1001 86380 86390 1
434839 99434839 1001 86380 86390 1
434401 99434401 1001 86380 86390 1
434470 99434470 1001 86380 86390 1
434290 99434290 1001 86380 86390 1
434337 99434337 1001 86380 86390 1
435510 99435510 1001 86380 86390 1
435644 99435644 1001 86380 86390 1
435867 99435867 1001 86380 86390 1
435584 99435584 1001 86380 86390 1
435632 99435632 1001 86380 86390 1
435722 99435722 1001 86380 86390 1
435779 99435779 1001 86380 86390 1
437086 99437086 1001 86380 86390 1
436792 99436792 1001 86380 86390 1
436693 99436693 1001 86380 86390 1
436482 99436482 1001 86380 86390 1
436743 99436743 1001 86380 86390 1
436361 99436361 1001 86380 86390 1
436128 99436128 1001 86380 86390 1
435902 99435902 1001 86380 86390 1
436328 99436328 1001 86380 86390 1
435915 99435915 1001 86380 86390 1
436083 99436083 1001 86380 86390 1
300082 99300082 1001 86380 86390 1
300019 99300019 1001 86380 86390 1
300725 99300725 1001 86380 86390 1
300671 99300671 1001 86380 86390 1
300712 99300712 1001 86380 86390 1
300322 99300322 1001 86380 86390 1
300326 99300326 1001 86380 86390 1
300225 99300225 1001 86380 86390 1
300295 99300295 1001 86380 86390 1
300170 99300170 1001 86380 86390 1
300236 99300236 1001 86380 86390 1
300909 99300909 1001 86380 86390 1
301516 99301516 1001 86380 86390 1
301545 99301545 1001 86380 86390 1
301489 99301489 1001 86380 86390 1
301223 99301223 1001 86380 86390 1
301262 99301262 1001 86380 86390 1
301224 99301224 1001 86380 86390 1
301147 99301147 1001 86380 86390 1
301202 99301202 1001 86380 86390 1
301230 99301230 1001 86380 86390 1
301296 99301296 1001 86380 86390 1
301011 99301011 1001 86380 86390 1
301122 99301122 1001 86380 86390 1
301136 99301136 1001 86380 86390 1
300981 99300981 1001 86380 86390 1
301609 99301609 1001 86380 86390 1
301701 99301701 1001 86380 86390 1
301740 99301740 1001 86380 86390 1
302349 99302349 1001 86380 86390 1
302287 99302287 1001 86380 86390 1
302020 99302020 1001 86380 86390 1
302106 99302106 1001 86380 86390 1
302043 99302043 1001 86380 86390 1
302069 99302069 1001 86380 86390 1
301850 99301850 1001 86380 86390 1
301890 99301890 1001 86380 86390 1
301826 99301826 1001 86380 86390 1
301854 99301854 1001 86380 86390 1
301959 99301959 1001 86380 86390 1
301797 99301797 1001 86380 86390 1
302392 99302392 1001 86380 86390 1
302432 99302432 1001 86380 86390 1
302473 99302473 1001 86380 86390 1
302476 99302476 1001 86380 86390 1
303139 99303139 1001 86380 86390 1
302989 99302989 1001 86380 86390 1
302914 99302914 1001 86380 86390 1
302954 99302954 1001 86380 86390 1
302839 99302839 1001 86380 86390 1
302865 99302865 1001 86380 86390 1
302785 99302785 1001 86380 86390 1
302686 99302686 1001 86380 86390 1
303243 99303243 1001 86380 86390 1
303271 99303271 1001 86380 86390 1
303289 99303289 1001 86380 86390 1
303396 99303396 1001 86380 86390 1
303397 99303397 1001 86380 86390 1
304012 99304012 1001 86380 86390 1
303861 99303861 1001 86380 86390 1
303818 99303818 1001 86380 86390 1
303810 99303810 1001 86380 86390 1
303541 99303541 1001 86380 86390 1
303427 99303427 1001 86380 86390 1
304202 99304202 1001 86380 86390 1
304193 99304193 1001 86380 86390 1
304220 99304220 1001 86380 86390 1
304692 99304692 1001 86380 86390 1
304771 99304771 1001 86380 86390 1
304659 99304659 1001 86380 86390 1
304855 99304855 1001 86380 86390 1
304524 99304524 1001 86380 86390 1
304576 99304576 1001 86380 86390 1
304641 99304641 1001 86380 86390 1
304590 99304590 1001 86380 86390 1
304488 99304488 1001 86380 86390 1
304623 99304623 1001 86380 86390 1
304371 99304371 1001 86380 86390 1
304325 99304325 1001 86380 86390 1
304248 99304248 1001 86380 86390 1
305022 99305022 1001 86380 86390 1
304880 99304880 1001 86380 86390 1
305062 99305062 1001 86380 86390 1
305652 99305652 1001 86380 86390 1
305589 99305589 1001 86380 86390 1
305676 99305676 1001 86380 86390 1
305430 99305430 1001 86380 86390 1
305344 99305344 1001 86380 86390 1
305232 99305232 1001 86380 86390 1
305223 99305223 1001 86380 86390 1
305268 99305268 1001 86380 86390 1
500040 99500040 1001 86380 86390 1
500079 99500079 1001 86380 86390 1
305688 99305688 1001 86380 86390 1
500095 99500095 1001 86380 86390 1
500136 99500136 1001 86380 86390 1
500634 99500634 1001 86380 86390 1
500642 99500642 1001 86380 86390 1
500803 99500803 1001 86380 86390 1
500807 99500807 1001 86380 86390 1
500670 99500670 1001 86380 86390 1
500415 99500415 1001 86380 86390 1
500375 99500375 1001 86380 86390 1
500259 99500259 1001 86380 86390 1
500377 99500377 1001 86380 86390 1
500314 99500314 1001 86380 86390 1
500241 99500241 1001 86380 86390 1
500307 99500307 1001 86380 86390 1
500959 99500959 1001 86380 86390 1
500820 99500820 1001 86380 86390 1
500886 99500886 1001 86380 86390 1
501422 99501422 1001 86380 86390 1
501294 99501294 1001 86380 86390 1
501101 99501101 1001 86380 86390 1
501781 99501781 1001 86380 86390 1
501809 99501809 1001 86380 86390 1
501816 99501816 1001 86380 86390 1
502274 99502274 1001 86380 86390 1
502329 99502329 1001 86380 86390 1
502099 99502099 1001 86380 86390 1
501962 99501962 1001 86380 86390 1
501990 99501990 1001 86380 86390 1
501914 99501914 1001 86380 86390 1
502005 99502005 1001 86380 86390 1
501852 99501852 1001 86380 86390 1
502494 99502494 1001 86380 86390 1
502597 99502597 1001 86380 86390 1
502601 99502601 1001 86380 86390 1
502485 99502485 1001 86380 86390 1
502563 99502563 1001 86380 86390 1
503215 99503215 1001 86380 86390 1
503182 99503182 1001 86380 86390 1
503094 99503094 1001 86380 86390 1
503162 99503162 1001 86380 86390 1
503061 99503061 1001 86380 86390 1
502987 99502987 1001 86380 86390 1
502694 99502694 1001 86380 86390 1
502851 99502851 1001 86380 86390 1
503314 99503314 1001 86380 86390 1
503348 99503348 1001 86380 86390 1
503310 99503310 1001 86380 86390 1
503313 99503313 1001 86380 86390 1
504077 99504077 1001 86380 86390 1
504065 99504065 1001 86380 86390 1
503975 99503975 1001 86380 86390 1
503719 99503719 1001 86380 86390 1
503816 99503816 1001 86380 86390 1
503726 99503726 1001 86380 86390 1
503580 99503580 1001 86380 86390 1
503619 99503619 1001 86380 86390 1
503519 99503519 1001 86380 86390 1
504153 99504153 1001 86380 86390 1
504251 99504251 1001 86380 86390 1
504932 99504932 1001 86380 86390 1
504938 99504938 1001 86380 86390 1
504727 99504727 1001 86380 86390 1
504676 99504676 1001 86380 86390 1
504588 99504588 1001 86380 86390 1
504641 99504641 1001 86380 86390 1
504616 99504616 1001 86380 86390 1
504538 99504538 1001 86380 86390 1
504617 99504617 1001 86380 86390 1
504493 99504493 1001 86380 86390 1
504391 99504391 1001 86380 86390 1
504500 99504500 1001 86380 86390 1
505057 99505057 1001 86380 86390 1
505126 99505126 1001 86380 86390 1
504971 99504971 1001 86380 86390 1
505618 99505618 1001 86380 86390 1
505684 99505684 1001 86380 86390 1
505672 99505672 1001 86380 86390 1
505552 99505552 1001 86380 86390 1
505553 99505553 1001 86380 86390 1
505502 99505502 1001 86380 86390 1
505425 99505425 1001 86380 86390 1
505295 99505295 1001 86380 86390 1
505328 99505328 1001 86380 86390 1
505901 99505901 1001 86380 86390 1
505791 99505791 1001 86380 86390 1
506445 99506445 1001 86380 86390 1
506554 99506554 1001 86380 86390 1
506339 99506339 1001 86380 86390 1
506190 99506190 1001 86380 86390 1
506045 99506045 1001 86380 86390 1
505993 99505993 1001 86380 86390 1
506085 99506085 1001 86380 86390 1
506021 99506021 1001 86380 86390 1
506713 99506713 1001 86380 86390 1
506741 99506741 1001 86380 86390 1
507388 99507388 1001 86380 86390 1
507291 99507291 1001 86380 86390 1
507064 99507064 1001 86380 86390 1
507159 99507159 1001 86380 86390 1
507030 99507030 1001 86380 86390 1
507125 99507125 1001 86380 86390 1
506984 99506984 1001 86380 86390 1
507553 99507553 1001 86380 86390 1
508187 99508187 1001 86380 86390 1
508053 99508053 1001 86380 86390 1
508032 99508032 1001 86380 86390 1
507904 99507904 1001 86380 86390 1
508009 99508009 1001 86380 86390 1
507984 99507984 1001 86380 86390 1
507988 99507988 1001 86380 86390 1
507808 99507808 1001 86380 86390 1
507770 99507770 1001 86380 86390 1
507732 99507732 1001 86380 86390 1
507633 99507633 1001 86380 86390 1
508452 99508452 1001 86380 86390 1
508281 99508281 1001 86380 86390 1
508335 99508335 1001 86380 86390 1
508959 99508959 1001 86380 86390 1
508965 99508965 1001 86380 86390 1
509034 99509034 1001 86380 86390 1
508996 99508996 1001 86380 86390 1
508843 99508843 1001 86380 86390 1
508837 99508837 1001 86380 86390 1
508494 99508494 1001 86380 86390 1
508574 99508574 1001 86380 86390 1
508478 99508478 1001 86380 86390 1
509165 99509165 1001 86380 86390 1
509142 99509142 1001 86380 86390 1
509213 99509213 1001 86380 86390 1
509900 99509900 1001 86380 86390 1
509834 99509834 1001 86380 86390 1
509502 99509502 1001 86380 86390 1
509556 99509556 1001 86380 86390 1
509692 99509692 1001 86380 86390 1
509498 99509498 1001 86380 86390 1
509641 99509641 1001 86380 86390 1
509438 99509438 1001 86380 86390 1
509406 99509406 1001 86380 86390 1
509303 99509303 1001 86380 86390 1
509394 99509394 1001 86380 86390 1
509488 99509488 1001 86380 86390 1
510017 99510017 1001 86380 86390 1
509930 99509930 1001 86380 86390 1
510035 99510035 1001 86380 86390 1
510703 99510703 1001 86380 86390 1
510715 99510715 1001 86380 86390 1
510405 99510405 1001 86380 86390 1
510342 99510342 1001 86380 86390 1
510520 99510520 1001 86380 86390 1
510212 99510212 1001 86380 86390 1
510266 99510266 1001 86380 86390 1
510221 99510221 1001 86380 86390 1
510854 99510854 1001 86380 86390 1
511386 99511386 1001 86380 86390 1
511478 99511478 1001 86380 86390 1
511167 99511167 1001 86380 86390 1
511180 99511180 1001 86380 86390 1
511155 99511155 1001 86380 86390 1
511195 99511195 1001 86380 86390 1
511338 99511338 1001 86380 86390 1
511148 99511148 1001 86380 86390 1
511164 99511164 1001 86380 86390 1
511080 99511080 1001 86380 86390 1
510980 99510980 1001 86380 86390 1
511097 99511097 1001 86380 86390 1
511709 99511709 1001 86380 86390 1
511715 99511715 1001 86380 86390 1
512263 99512263 1001 86380 86390 1
512194 99512194 1001 86380 86390 1
512023 99512023 1001 86380 86390 1
512037 99512037 1001 86380 86390 1
511973 99511973 1001 86380 86390 1
511773 99511773 1001 86380 86390 1
511916 99511916 1001 86380 86390 1
511893 99511893 1001 86380 86390 1
511919 99511919 1001 86380 86390 1
511818 99511818 1001 86380 86390 1
512492 99512492 1001 86380 86390 1
512519 99512519 1001 86380 86390 1
512443 99512443 1001 86380 86390 1
512499 99512499 1001 86380 86390 1
512551 99512551 1001 86380 86390 1
513139 99513139 1001 86380 86390 1
513101 99513101 1001 86380 86390 1
513114 99513114 1001 86380 86390 1
512597 99512597 1001 86380 86390 1
512689 99512689 1001 86380 86390 1
512703 99512703 1001 86380 86390 1
512628 99512628 1001 86380 86390 1
512710 99512710 1001 86380 86390 1
513383 99513383 1001 86380 86390 1
513306 99513306 1001 86380 86390 1
513312 99513312 1001 86380 86390 1
513403 99513403 1001 86380 86390 1
513404 99513404 1001 86380 86390 1
513238 99513238 1001 86380 86390 1
513881 99513881 1001 86380 86390 1
513886 99513886 1001 86380 86390 1
513990 99513990 1001 86380 86390 1
513939 99513939 1001 86380 86390 1
513940 99513940 1001 86380 86390 1
513782 99513782 1001 86380 86390 1
513490 99513490 1001 86380 86390 1
513525 99513525 1001 86380 86390 1
514199 99514199 1001 86380 86390 1
514058 99514058 1001 86380 86390 1
514204 99514204 1001 86380 86390 1
514153 99514153 1001 86380 86390 1
514143 99514143 1001 86380 86390 1
514693 99514693 1001 86380 86390 1
514682 99514682 1001 86380 86390 1
514850 99514850 1001 86380 86390 1
514577 99514577 1001 86380 86390 1
514475 99514475 1001 86380 86390 1
514545 99514545 1001 86380 86390 1
514342 99514342 1001 86380 86390 1
514882 99514882 1001 86380 86390 1
514924 99514924 1001 86380 86390 1
514872 99514872 1001 86380 86390 1
514953 99514953 1001 86380 86390 1
515532 99515532 1001 86380 86390 1
515534 99515534 1001 86380 86390 1
515681 99515681 1001 86380 86390 1
515381 99515381 1001 86380 86390 1
515395 99515395 1001 86380 86390 1
515090 99515090 1001 86380 86390 1
515197 99515197 1001 86380 86390 1
515799 99515799 1001 86380 86390 1
515689 99515689 1001 86380 86390 1
515780 99515780 1001 86380 86390 1
516329 99516329 1001 86380 86390 1
516317 99516317 1001 86380 86390 1
516480 99516480 1001 86380 86390 1
516482 99516482 1001 86380 86390 1
516308 99516308 1001 86380 86390 1
516451 99516451 1001 86380 86390 1
516137 99516137 1001 86380 86390 1
516134 99516134 1001 86380 86390 1
516264 99516264 1001 86380 86390 1
516084 99516084 1001 86380 86390 1
515955 99515955 1001 86380 86390 1
515943 99515943 1001 86380 86390 1
516089 99516089 1001 86380 86390 1
515909 99515909 1001 86380 86390 1
516627 99516627 1001 86380 86390 1
516669 99516669 1001 86380 86390 1
516687 99516687 1001 86380 86390 1
517236 99517236 1001 86380 86390 1
517058 99517058 1001 86380 86390 1
517071 99517071 1001 86380 86390 1
516820 99516820 1001 86380 86390 1
516848 99516848 1001 86380 86390 1
517388 99517388 1001 86380 86390 1
517376 99517376 1001 86380 86390 1
517519 99517519 1001 86380 86390 1
517378 99517378 1001 86380 86390 1
517406 99517406 1001 86380 86390 1
517433 99517433 1001 86380 86390 1
517434 99517434 1001 86380 86390 1
518074 99518074 1001 86380 86390 1
518138 99518138 1001 86380 86390 1
518070 99518070 1001 86380 86390 1
517869 99517869 1001 86380 86390 1
517779 99517779 1001 86380 86390 1
517759 99517759 1001 86380 86390 1
517659 99517659 1001 86380 86390 1
518282 99518282 1001 86380 86390 1
518322 99518322 1001 86380 86390 1
518168 99518168 1001 86380 86390 1
518222 99518222 1001 86380 86390 1
518807 99518807 1001 86380 86390 1
518886 99518886 1001 86380 86390 1
518912 99518912 1001 86380 86390 1
518810 99518810 1001 86380 86390 1
518910 99518910 1001 86380 86390 1
518610 99518610 1001 86380 86390 1
518516 99518516 1001 86380 86390 1
519114 99519114 1001 86380 86390 1
519192 99519192 1001 86380 86390 1
519168 99519168 1001 86380 86390 1
519151 99519151 1001 86380 86390 1
519635 99519635 1001 86380 86390 1
519663 99519663 1001 86380 86390 1
519741 99519741 1001 86380 86390 1
519679 99519679 1001 86380 86390 1
519719 99519719 1001 86380 86390 1
519547 99519547 1001 86380 86390 1
519439 99519439 1001 86380 86390 1
519283 99519283 1001 86380 86390 1
519299 99519299 1001 86380 86390 1
519345 99519345 1001 86380 86390 1
519993 99519993 1001 86380 86390 1
519877 99519877 1001 86380 86390 1
519968 99519968 1001 86380 86390 1
519924 99519924 1001 86380 86390 1
519964 99519964 1001 86380 86390 1
520560 99520560 1001 86380 86390 1
520457 99520457 1001 86380 86390 1
520497 99520497 1001 86380 86390 1
520280 99520280 1001 86380 86390 1
520361 99520361 1001 86380 86390 1
520329 99520329 1001 86380 86390 1
520215 99520215 1001 86380 86390 1
520204 99520204 1001 86380 86390 1
520181 99520181 1001 86380 86390 1
520160 99520160 1001 86380 86390 1
520666 99520666 1001 86380 86390 1
520657 99520657 1001 86380 86390 1
520749 99520749 1001 86380 86390 1
520840 99520840 1001 86380 86390 1
520659 99520659 1001 86380 86390 1
521402 99521402 1001 86380 86390 1
521354 99521354 1001 86380 86390 1
521277 99521277 1001 86380 86390 1
521388 99521388 1001 86380 86390 1
521187 99521187 1001 86380 86390 1
520873 99520873 1001 86380 86390 1
520886 99520886 1001 86380 86390 1
521004 99521004 1001 86380 86390 1
520868 99520868 1001 86380 86390 1
521495 99521495 1001 86380 86390 1
521587 99521587 1001 86380 86390 1
521562 99521562 1001 86380 86390 1
522230 99522230 1001 86380 86390 1
522267 99522267 1001 86380 86390 1
522266 99522266 1001 86380 86390 1
521931 99521931 1001 86380 86390 1
522050 99522050 1001 86380 86390 1
522077 99522077 1001 86380 86390 1
521883 99521883 1001 86380 86390 1
521702 99521702 1001 86380 86390 1
521783 99521783 1001 86380 86390 1
521748 99521748 1001 86380 86390 1
522323 99522323 1001 86380 86390 1
522480 99522480 1001 86380 86390 1
522405 99522405 1001 86380 86390 1
523029 99523029 1001 86380 86390 1
523068 99523068 1001 86380 86390 1
523073 99523073 1001 86380 86390 1
523037 99523037 1001 86380 86390 1
523026 99523026 1001 86380 86390 1
522825 99522825 1001 86380 86390 1
522775 99522775 1001 86380 86390 1
522815 99522815 1001 86380 86390 1
523142 99523142 1001 86380 86390 1
523312 99523312 1001 86380 86390 1
523210 99523210 1001 86380 86390 1
523211 99523211 1001 86380 86390 1
523842 99523842 1001 86380 86390 1
523756 99523756 1001 86380 86390 1
523848 99523848 1001 86380 86390 1
523661 99523661 1001 86380 86390 1
523707 99523707 1001 86380 86390 1
523431 99523431 1001 86380 86390 1
523421 99523421 1001 86380 86390 1
523473 99523473 1001 86380 86390 1
523461 99523461 1001 86380 86390 1
524006 99524006 1001 86380 86390 1
523983 99523983 1001 86380 86390 1
524048 99524048 1001 86380 86390 1
523976 99523976 1001 86380 86390 1
524005 99524005 1001 86380 86390 1
524096 99524096 1001 86380 86390 1
524580 99524580 1001 86380 86390 1
524648 99524648 1001 86380 86390 1
524757 99524757 1001 86380 86390 1
524639 99524639 1001 86380 86390 1
524601 99524601 1001 86380 86390 1
524371 99524371 1001 86380 86390 1
524536 99524536 1001 86380 86390 1
524228 99524228 1001 86380 86390 1
524254 99524254 1001 86380 86390 1
524357 99524357 1001 86380 86390 1
524196 99524196 1001 86380 86390 1
524780 99524780 1001 86380 86390 1
524773 99524773 1001 86380 86390 1
524946 99524946 1001 86380 86390 1
525432 99525432 1001 86380 86390 1
525498 99525498 1001 86380 86390 1
525501 99525501 1001 86380 86390 1
525580 99525580 1001 86380 86390 1
525440 99525440 1001 86380 86390 1
525261 99525261 1001 86380 86390 1
525301 99525301 1001 86380 86390 1
525342 99525342 1001 86380 86390 1
525343 99525343 1001 86380 86390 1
525305 99525305 1001 86380 86390 1
525119 99525119 1001 86380 86390 1
525123 99525123 1001 86380 86390 1
525051 99525051 1001 86380 86390 1
525090 99525090 1001 86380 86390 1
525736 99525736 1001 86380 86390 1
525731 99525731 1001 86380 86390 1
525744 99525744 1001 86380 86390 1
525631 99525631 1001 86380 86390 1
526281 99526281 1001 86380 86390 1
526294 99526294 1001 86380 86390 1
526246 99526246 1001 86380 86390 1
526247 99526247 1001 86380 86390 1
526397 99526397 1001 86380 86390 1
526408 99526408 1001 86380 86390 1
526091 99526091 1001 86380 86390 1
526028 99526028 1001 86380 86390 1
526146 99526146 1001 86380 86390 1
526214 99526214 1001 86380 86390 1
526536 99526536 1001 86380 86390 1
526485 99526485 1001 86380 86390 1
526465 99526465 1001 86380 86390 1
527123 99527123 1001 86380 86390 1
527228 99527228 1001 86380 86390 1
527153 99527153 1001 86380 86390 1
527180 99527180 1001 86380 86390 1
527169 99527169 1001 86380 86390 1
526849 99526849 1001 86380 86390 1
526966 99526966 1001 86380 86390 1
526917 99526917 1001 86380 86390 1
527009 99527009 1001 86380 86390 1
526946 99526946 1001 86380 86390 1
526973 99526973 1001 86380 86390 1
526759 99526759 1001 86380 86390 1
527253 99527253 1001 86380 86390 1
527344 99527344 1001 86380 86390 1
527361 99527361 1001 86380 86390 1
527898 99527898 1001 86380 86390 1
527991 99527991 1001 86380 86390 1
527915 99527915 1001 86380 86390 1
528062 99528062 1001 86380 86390 1
528065 99528065 1001 86380 86390 1
527945 99527945 1001 86380 86390 1
527793 99527793 1001 86380 86390 1
528240 99528240 1001 86380 86390 1
528268 99528268 1001 86380 86390 1
528258 99528258 1001 86380 86390 1
528122 99528122 1001 86380 86390 1
528200 99528200 1001 86380 86390 1
528710 99528710 1001 86380 86390 1
528736 99528736 1001 86380 86390 1
528699 99528699 1001 86380 86390 1
528714 99528714 1001 86380 86390 1
528619 99528619 1001 86380 86390 1
528633 99528633 1001 86380 86390 1
528543 99528543 1001 86380 86390 1
528518 99528518 1001 86380 86390 1
528478 99528478 1001 86380 86390 1
528369 99528369 1001 86380 86390 1
528903 99528903 1001 86380 86390 1
528981 99528981 1001 86380 86390 1
529062 99529062 1001 86380 86390 1
529587 99529587 1001 86380 86390 1
529703 99529703 1001 86380 86390 1
529635 99529635 1001 86380 86390 1
529486 99529486 1001 86380 86390 1
529361 99529361 1001 86380 86390 1
529214 99529214 1001 86380 86390 1
529243 99529243 1001 86380 86390 1
529205 99529205 1001 86380 86390 1
529245 99529245 1001 86380 86390 1
529883 99529883 1001 86380 86390 1
529896 99529896 1001 86380 86390 1
530373 99530373 1001 86380 86390 1
530507 99530507 1001 86380 86390 1
530357 99530357 1001 86380 86390 1
530383 99530383 1001 86380 86390 1
530171 99530171 1001 86380 86390 1
530011 99530011 1001 86380 86390 1
530070 99530070 1001 86380 86390 1
531357 99531357 1001 86380 86390 1
531261 99531261 1001 86380 86390 1
531197 99531197 1001 86380 86390 1
531021 99531021 1001 86380 86390 1
531062 99531062 1001 86380 86390 1
531444 99531444 1001 86380 86390 1
532080 99532080 1001 86380 86390 1
532032 99532032 1001 86380 86390 1
532193 99532193 1001 86380 86390 1
532022 99532022 1001 86380 86390 1
531818 99531818 1001 86380 86390 1
531917 99531917 1001 86380 86390 1
531785 99531785 1001 86380 86390 1
531699 99531699 1001 86380 86390 1
531700 99531700 1001 86380 86390 1
532242 99532242 1001 86380 86390 1
532905 99532905 1001 86380 86390 1
532842 99532842 1001 86380 86390 1
532833 99532833 1001 86380 86390 1
532950 99532950 1001 86380 86390 1
532847 99532847 1001 86380 86390 1
532873 99532873 1001 86380 86390 1
533022 99533022 1001 86380 86390 1
532683 99532683 1001 86380 86390 1
532814 99532814 1001 86380 86390 1
532784 99532784 1001 86380 86390 1
532746 99532746 1001 86380 86390 1
532475 99532475 1001 86380 86390 1
532453 99532453 1001 86380 86390 1
532561 99532561 1001 86380 86390 1
533120 99533120 1001 86380 86390 1
533185 99533185 1001 86380 86390 1
533082 99533082 1001 86380 86390 1
533098 99533098 1001 86380 86390 1
533710 99533710 1001 86380 86390 1
533844 99533844 1001 86380 86390 1
533739 99533739 1001 86380 86390 1
533701 99533701 1001 86380 86390 1
533689 99533689 1001 86380 86390 1
533511 99533511 1001 86380 86390 1
533581 99533581 1001 86380 86390 1
533532 99533532 1001 86380 86390 1
533291 99533291 1001 86380 86390 1
533321 99533321 1001 86380 86390 1
533387 99533387 1001 86380 86390 1
533997 99533997 1001 86380 86390 1
534024 99534024 1001 86380 86390 1
533886 99533886 1001 86380 86390 1
534543 99534543 1001 86380 86390 1
534670 99534670 1001 86380 86390 1
534526 99534526 1001 86380 86390 1
534376 99534376 1001 86380 86390 1
534405 99534405 1001 86380 86390 1
534419 99534419 1001 86380 86390 1
534411 99534411 1001 86380 86390 1
534219 99534219 1001 86380 86390 1
534116 99534116 1001 86380 86390 1
534851 99534851 1001 86380 86390 1
534695 99534695 1001 86380 86390 1
534793 99534793 1001 86380 86390 1
535474 99535474 1001 86380 86390 1
535318 99535318 1001 86380 86390 1
535416 99535416 1001 86380 86390 1
535223 99535223 1001 86380 86390 1
535174 99535174 1001 86380 86390 1
535088 99535088 1001 86380 86390 1
535025 99535025 1001 86380 86390 1
535611 99535611 1001 86380 86390 1
535651 99535651 1001 86380 86390 1
535562 99535562 1001 86380 86390 1
535532 99535532 1001 86380 86390 1
536168 99536168 1001 86380 86390 1
536234 99536234 1001 86380 86390 1
536155 99536155 1001 86380 86390 1
536130 99536130 1001 86380 86390 1
535956 99535956 1001 86380 86390 1
536126 99536126 1001 86380 86390 1
535910 99535910 1001 86380 86390 1
535732 99535732 1001 86380 86390 1
535919 99535919 1001 86380 86390 1
536515 99536515 1001 86380 86390 1
536507 99536507 1001 86380 86390 1
536406 99536406 1001 86380 86390 1
536498 99536498 1001 86380 86390 1
536511 99536511 1001 86380 86390 1
537025 99537025 1001 86380 86390 1
537041 99537041 1001 86380 86390 1
537149 99537149 1001 86380 86390 1
537017 99537017 1001 86380 86390 1
537031 99537031 1001 86380 86390 1
536829 99536829 1001 86380 86390 1
536896 99536896 1001 86380 86390 1
536849 99536849 1001 86380 86390 1
536760 99536760 1001 86380 86390 1
536543 99536543 1001 86380 86390 1
536600 99536600 1001 86380 86390 1
536603 99536603 1001 86380 86390 1
537346 99537346 1001 86380 86390 1
537899 99537899 1001 86380 86390 1
537946 99537946 1001 86380 86390 1
537934 99537934 1001 86380 86390 1
537845 99537845 1001 86380 86390 1
537590 99537590 1001 86380 86390 1
537604 99537604 1001 86380 86390 1
537686 99537686 1001 86380 86390 1
537648 99537648 1001 86380 86390 1
537390 99537390 1001 86380 86390 1
538013 99538013 1001 86380 86390 1
538002 99538002 1001 86380 86390 1
538790 99538790 1001 86380 86390 1
538743 99538743 1001 86380 86390 1
538705 99538705 1001 86380 86390 1
538496 99538496 1001 86380 86390 1
538472 99538472 1001 86380 86390 1
538498 99538498 1001 86380 86390 1
538551 99538551 1001 86380 86390 1
538439 99538439 1001 86380 86390 1
538235 99538235 1001 86380 86390 1
538212 99538212 1001 86380 86390 1
538344 99538344 1001 86380 86390 1
538893 99538893 1001 86380 86390 1
538972 99538972 1001 86380 86390 1
538882 99538882 1001 86380 86390 1
538895 99538895 1001 86380 86390 1
538991 99538991 1001 86380 86390 1
539249 99539249 1001 86380 86390 1
539188 99539188 1001 86380 86390 1
539133 99539133 1001 86380 86390 1
539042 99539042 1001 86380 86390 1
539784 99539784 1001 86380 86390 1
539749 99539749 1001 86380 86390 1
539804 99539804 1001 86380 86390 1
540274 99540274 1001 86380 86390 1
540275 99540275 1001 86380 86390 1
540309 99540309 1001 86380 86390 1
540196 99540196 1001 86380 86390 1
540239 99540239 1001 86380 86390 1
540138 99540138 1001 86380 86390 1
540061 99540061 1001 86380 86390 1
540089 99540089 1001 86380 86390 1
539848 99539848 1001 86380 86390 1
540017 99540017 1001 86380 86390 1
539888 99539888 1001 86380 86390 1
540590 99540590 1001 86380 86390 1
540604 99540604 1001 86380 86390 1
540644 99540644 1001 86380 86390 1
541217 99541217 1001 86380 86390 1
540919 99540919 1001 86380 86390 1
540763 99540763 1001 86380 86390 1
540854 99540854 1001 86380 86390 1
540804 99540804 1001 86380 86390 1
540813 99540813 1001 86380 86390 1
541308 99541308 1001 86380 86390 1
541352 99541352 1001 86380 86390 1
542072 99542072 1001 86380 86390 1
542034 99542034 1001 86380 86390 1
541934 99541934 1001 86380 86390 1
541950 99541950 1001 86380 86390 1
541719 99541719 1001 86380 86390 1
541734 99541734 1001 86380 86390 1
541773 99541773 1001 86380 86390 1
541765 99541765 1001 86380 86390 1
541682 99541682 1001 86380 86390 1
542132 99542132 1001 86380 86390 1
542172 99542172 1001 86380 86390 1
542250 99542250 1001 86380 86390 1
542122 99542122 1001 86380 86390 1
542203 99542203 1001 86380 86390 1
542764 99542764 1001 86380 86390 1
542843 99542843 1001 86380 86390 1
542856 99542856 1001 86380 86390 1
542794 99542794 1001 86380 86390 1
542918 99542918 1001 86380 86390 1
542810 99542810 1001 86380 86390 1
542852 99542852 1001 86380 86390 1
542716 99542716 1001 86380 86390 1
542561 99542561 1001 86380 86390 1
542731 99542731 1001 86380 86390 1
542408 99542408 1001 86380 86390 1
542982 99542982 1001 86380 86390 1
543130 99543130 1001 86380 86390 1
543726 99543726 1001 86380 86390 1
543572 99543572 1001 86380 86390 1
543750 99543750 1001 86380 86390 1
543577 99543577 1001 86380 86390 1
543451 99543451 1001 86380 86390 1
543413 99543413 1001 86380 86390 1
543376 99543376 1001 86380 86390 1
543508 99543508 1001 86380 86390 1
543523 99543523 1001 86380 86390 1
543167 99543167 1001 86380 86390 1
543299 99543299 1001 86380 86390 1
543901 99543901 1001 86380 86390 1
543931 99543931 1001 86380 86390 1
544431 99544431 1001 86380 86390 1
544413 99544413 1001 86380 86390 1
544316 99544316 1001 86380 86390 1
544373 99544373 1001 86380 86390 1
544057 99544057 1001 86380 86390 1
544175 99544175 1001 86380 86390 1
423949 318 1001 54840 55257 1
531061 796 1002 37163 49545 1
400317 99400317 1001 86380 86390 1
400406 99400406 1001 86380 86390 1
400510 99400510 1001 86380 86390 1
400573 99400573 1001 86380 86390 1
400581 99400581 1001 86380 86390 1
400635 99400635 1001 86380 86390 1
400845 99400845 1001 86380 86390 1
401121 99401121 1001 86380 86390 1
401216 99401216 1001 86380 86390 1
401410 99401410 1001 86380 86390 1
401440 99401440 1001 86380 86390 1
401444 99401444 1001 86380 86390 1
401431 99401431 1001 86380 86390 1
401527 99401527 1001 86380 86390 1
401650 99401650 1001 86380 86390 1
401785 99401785 1001 86380 86390 1
401732 99401732 1001 86380 86390 1
401744 99401744 1001 86380 86390 1
401878 99401878 1001 86380 86390 1
401879 99401879 1001 86380 86390 1
402013 99402013 1001 86380 86390 1
402106 99402106 1001 86380 86390 1
402255 99402255 1001 86380 86390 1
402264 99402264 1001 86380 86390 1
402267 99402267 1001 86380 86390 1
402452 99402452 1001 86380 86390 1
402683 99402683 1001 86380 86390 1
402731 99402731 1001 86380 86390 1
402783 99402783 1001 86380 86390 1
402900 99402900 1001 86380 86390 1
402906 99402906 1001 86380 86390 1
402907 99402907 1001 86380 86390 1
403143 99403143 1001 86380 86390 1
404029 99404029 1001 86380 86390 1
404037 99404037 1001 86380 86390 1
403992 99403992 1001 86380 86390 1
404436 99404436 1001 86380 86390 1
405162 99405162 1001 86380 86390 1
405143 99405143 1001 86380 86390 1
405465 99405465 1001 86380 86390 1
405473 99405473 1001 86380 86390 1
405479 99405479 1001 86380 86390 1
405529 99405529 1001 86380 86390 1
405582 99405582 1001 86380 86390 1
405682 99405682 1001 86380 86390 1
406073 99406073 1001 86380 86390 1
406075 99406075 1001 86380 86390 1
406274 99406274 1001 86380 86390 1
406281 99406281 1001 86380 86390 1
406235 99406235 1001 86380 86390 1
406322 99406322 1001 86380 86390 1
406353 99406353 1001 86380 86390 1
406676 99406676 1001 86380 86390 1
406797 99406797 1001 86380 86390 1
406819 99406819 1001 86380 86390 1
407120 99407120 1001 86380 86390 1
407207 99407207 1001 86380 86390 1
407326 99407326 1001 86380 86390 1
407436 99407436 1001 86380 86390 1
407401 99407401 1001 86380 86390 1
407547 99407547 1001 86380 86390 1
407498 99407498 1001 86380 86390 1
407680 99407680 1001 86380 86390 1
407854 99407854 1001 86380 86390 1
407959 99407959 1001 86380 86390 1
407905 99407905 1001 86380 86390 1
408186 99408186 1001 86380 86390 1
408419 99408419 1001 86380 86390 1
408447 99408447 1001 86380 86390 1
408494 99408494 1001 86380 86390 1
408699 99408699 1001 86380 86390 1
409021 99409021 1001 86380 86390 1
409150 99409150 1001 86380 86390 1
409169 99409169 1001 86380 86390 1
409271 99409271 1001 86380 86390 1
409518 99409518 1001 86380 86390 1
409637 99409637 1001 86380 86390 1
409689 99409689 1001 86380 86390 1
409780 99409780 1001 86380 86390 1
410122 99410122 1001 86380 86390 1
410297 99410297 1001 86380 86390 1
410261 99410261 1001 86380 86390 1
410382 99410382 1001 86380 86390 1
410709 99410709 1001 86380 86390 1
410835 99410835 1001 86380 86390 1
410880 99410880 1001 86380 86390 1
411337 99411337 1001 86380 86390 1
411591 99411591 1001 86380 86390 1
411803 99411803 1001 86380 86390 1
411782 99411782 1001 86380 86390 1
411805 99411805 1001 86380 86390 1
411963 99411963 1001 86380 86390 1
412090 99412090 1001 86380 86390 1
412219 99412219 1001 86380 86390 1
413657 99413657 1001 86380 86390 1
413407 99413407 1001 86380 86390 1
413037 99413037 1001 86380 86390 1
413174 99413174 1001 86380 86390 1
412616 99412616 1001 86380 86390 1
412730 99412730 1001 86380 86390 1
412814 99412814 1001 86380 86390 1
413954 99413954 1001 86380 86390 1
414025 99414025 1001 86380 86390 1
415077 99415077 1001 86380 86390 1
415098 99415098 1001 86380 86390 1
415063 99415063 1001 86380 86390 1
415084 99415084 1001 86380 86390 1
415086 99415086 1001 86380 86390 1
415203 99415203 1001 86380 86390 1
415047 99415047 1001 86380 86390 1
414858 99414858 1001 86380 86390 1
414849 99414849 1001 86380 86390 1
414519 99414519 1001 86380 86390 1
414829 99414829 1001 86380 86390 1
414673 99414673 1001 86380 86390 1
414159 99414159 1001 86380 86390 1
414293 99414293 1001 86380 86390 1
414326 99414326 1001 86380 86390 1
414255 99414255 1001 86380 86390 1
414195 99414195 1001 86380 86390 1
414133 99414133 1001 86380 86390 1
414313 99414313 1001 86380 86390 1
415322 99415322 1001 86380 86390 1
415715 99415715 1001 86380 86390 1
416780 99416780 1001 86380 86390 1
416698 99416698 1001 86380 86390 1
416732 99416732 1001 86380 86390 1
416744 99416744 1001 86380 86390 1
416241 99416241 1001 86380 86390 1
416052 99416052 1001 86380 86390 1
416035 99416035 1001 86380 86390 1
415788 99415788 1001 86380 86390 1
417308 99417308 1001 86380 86390 1
417228 99417228 1001 86380 86390 1
417604 99417604 1001 86380 86390 1
417554 99417554 1001 86380 86390 1
418576 99418576 1001 86380 86390 1
418714 99418714 1001 86380 86390 1
418780 99418780 1001 86380 86390 1
418143 99418143 1001 86380 86390 1
418425 99418425 1001 86380 86390 1
418386 99418386 1001 86380 86390 1
417618 99417618 1001 86380 86390 1
417864 99417864 1001 86380 86390 1
419019 99419019 1001 86380 86390 1
418928 99418928 1001 86380 86390 1
419202 99419202 1001 86380 86390 1
418869 99418869 1001 86380 86390 1
420243 99420243 1001 86380 86390 1
420366 99420366 1001 86380 86390 1
419983 99419983 1001 86380 86390 1
419884 99419884 1001 86380 86390 1
419784 99419784 1001 86380 86390 1
419704 99419704 1001 86380 86390 1
419832 99419832 1001 86380 86390 1
419835 99419835 1001 86380 86390 1
420027 99420027 1001 86380 86390 1
419424 99419424 1001 86380 86390 1
419289 99419289 1001 86380 86390 1
419373 99419373 1001 86380 86390 1
420562 99420562 1001 86380 86390 1
420769 99420769 1001 86380 86390 1
420480 99420480 1001 86380 86390 1
420580 99420580 1001 86380 86390 1
421922 99421922 1001 86380 86390 1
421966 99421966 1001 86380 86390 1
422100 99422100 1001 86380 86390 1
422108 99422108 1001 86380 86390 1
421625 99421625 1001 86380 86390 1
420969 99420969 1001 86380 86390 1
420870 99420870 1001 86380 86390 1
421245 99421245 1001 86380 86390 1
421217 99421217 1001 86380 86390 1
420977 99420977 1001 86380 86390 1
421163 99421163 1001 86380 86390 1
422160 99422160 1001 86380 86390 1
422363 99422363 1001 86380 86390 1
422370 99422370 1001 86380 86390 1
422446 99422446 1001 86380 86390 1
423300 99423300 1001 86380 86390 1
422897 99422897 1001 86380 86390 1
424102 99424102 1001 86380 86390 1
425259 99425259 1001 86380 86390 1
424982 99424982 1001 86380 86390 1
424867 99424867 1001 86380 86390 1
424680 99424680 1001 86380 86390 1
424833 99424833 1001 86380 86390 1
424207 99424207 1001 86380 86390 1
424477 99424477 1001 86380 86390 1
424288 99424288 1001 86380 86390 1
425807 99425807 1001 86380 86390 1
425679 99425679 1001 86380 86390 1
425652 99425652 1001 86380 86390 1
426812 99426812 1001 86380 86390 1
426898 99426898 1001 86380 86390 1
426931 99426931 1001 86380 86390 1
426707 99426707 1001 86380 86390 1
426736 99426736 1001 86380 86390 1
426761 99426761 1001 86380 86390 1
426423 99426423 1001 86380 86390 1
426397 99426397 1001 86380 86390 1
425924 99425924 1001 86380 86390 1
425953 99425953 1001 86380 86390 1
427202 99427202 1001 86380 86390 1
427177 99427177 1001 86380 86390 1
427208 99427208 1001 86380 86390 1
427518 99427518 1001 86380 86390 1
427443 99427443 1001 86380 86390 1
427378 99427378 1001 86380 86390 1
427212 99427212 1001 86380 86390 1
428516 99428516 1001 86380 86390 1
428506 99428506 1001 86380 86390 1
427968 99427968 1001 86380 86390 1
428321 99428321 1001 86380 86390 1
428222 99428222 1001 86380 86390 1
428181 99428181 1001 86380 86390 1
427690 99427690 1001 86380 86390 1
427550 99427550 1001 86380 86390 1
427596 99427596 1001 86380 86390 1
429129 99429129 1001 86380 86390 1
429136 99429136 1001 86380 86390 1
428795 99428795 1001 86380 86390 1
428957 99428957 1001 86380 86390 1
429169 99429169 1001 86380 86390 1
430070 99430070 1001 86380 86390 1
430324 99430324 1001 86380 86390 1
430027 99430027 1001 86380 86390 1
430056 99430056 1001 86380 86390 1
429859 99429859 1001 86380 86390 1
429314 99429314 1001 86380 86390 1
429224 99429224 1001 86380 86390 1
429396 99429396 1001 86380 86390 1
429353 99429353 1001 86380 86390 1
431883 99431883 1001 86380 86390 1
431877 99431877 1001 86380 86390 1
431607 99431607 1001 86380 86390 1
431331 99431331 1001 86380 86390 1
431632 99431632 1001 86380 86390 1
431362 99431362 1001 86380 86390 1
431494 99431494 1001 86380 86390 1
430824 99430824 1001 86380 86390 1
430836 99430836 1001 86380 86390 1
432379 99432379 1001 86380 86390 1
431649 99431649 1001 86380 86390 1
432065 99432065 1001 86380 86390 1
432280 99432280 1001 86380 86390 1
432483 99432483 1001 86380 86390 1
433641 99433641 1001 86380 86390 1
433607 99433607 1001 86380 86390 1
433081 99433081 1001 86380 86390 1
433201 99433201 1001 86380 86390 1
432871 99432871 1001 86380 86390 1
433964 99433964 1001 86380 86390 1
433830 99433830 1001 86380 86390 1
434074 99434074 1001 86380 86390 1
433910 99433910 1001 86380 86390 1
433826 99433826 1001 86380 86390 1
434082 99434082 1001 86380 86390 1
435183 99435183 1001 86380 86390 1
435370 99435370 1001 86380 86390 1
435388 99435388 1001 86380 86390 1
435069 99435069 1001 86380 86390 1
434941 99434941 1001 86380 86390 1
434900 99434900 1001 86380 86390 1
434950 99434950 1001 86380 86390 1
434904 99434904 1001 86380 86390 1
435545 99435545 1001 86380 86390 1
435597 99435597 1001 86380 86390 1
435611 99435611 1001 86380 86390 1
435844 99435844 1001 86380 86390 1
435616 99435616 1001 86380 86390 1
436784 99436784 1001 86380 86390 1
436818 99436818 1001 86380 86390 1
436774 99436774 1001 86380 86390 1
436710 99436710 1001 86380 86390 1
436532 99436532 1001 86380 86390 1
436510 99436510 1001 86380 86390 1
436586 99436586 1001 86380 86390 1
436617 99436617 1001 86380 86390 1
436488 99436488 1001 86380 86390 1
436339 99436339 1001 86380 86390 1
435960 99435960 1001 86380 86390 1
436022 99436022 1001 86380 86390 1
300068 99300068 1001 86380 86390 1
437344 99437344 1001 86380 86390 1
437174 99437174 1001 86380 86390 1
300701 99300701 1001 86380 86390 1
300620 99300620 1001 86380 86390 1
300648 99300648 1001 86380 86390 1
300328 99300328 1001 86380 86390 1
300355 99300355 1001 86380 86390 1
300446 99300446 1001 86380 86390 1
300251 99300251 1001 86380 86390 1
300131 99300131 1001 86380 86390 1
300751 99300751 1001 86380 86390 1
300777 99300777 1001 86380 86390 1
300844 99300844 1001 86380 86390 1
300896 99300896 1001 86380 86390 1
300316 99300316 1001 86380 86390 1
300916 99300916 1001 86380 86390 1
300929 99300929 1001 86380 86390 1
301426 99301426 1001 86380 86390 1
301491 99301491 1001 86380 86390 1
301455 99301455 1001 86380 86390 1
301451 99301451 1001 86380 86390 1
301288 99301288 1001 86380 86390 1
301314 99301314 1001 86380 86390 1
301242 99301242 1001 86380 86390 1
301164 99301164 1001 86380 86390 1
301179 99301179 1001 86380 86390 1
301129 99301129 1001 86380 86390 1
301068 99301068 1001 86380 86390 1
301112 99301112 1001 86380 86390 1
300957 99300957 1001 86380 86390 1
301681 99301681 1001 86380 86390 1
301633 99301633 1001 86380 86390 1
301685 99301685 1001 86380 86390 1
301737 99301737 1001 86380 86390 1
301677 99301677 1001 86380 86390 1
302344 99302344 1001 86380 86390 1
302306 99302306 1001 86380 86390 1
302326 99302326 1001 86380 86390 1
302125 99302125 1001 86380 86390 1
302002 99302002 1001 86380 86390 1
302171 99302171 1001 86380 86390 1
301931 99301931 1001 86380 86390 1
301829 99301829 1001 86380 86390 1
301894 99301894 1001 86380 86390 1
301909 99301909 1001 86380 86390 1
301871 99301871 1001 86380 86390 1
301899 99301899 1001 86380 86390 1
302385 99302385 1001 86380 86390 1
302557 99302557 1001 86380 86390 1
302441 99302441 1001 86380 86390 1
303143 99303143 1001 86380 86390 1
303205 99303205 1001 86380 86390 1
303174 99303174 1001 86380 86390 1
303107 99303107 1001 86380 86390 1
303095 99303095 1001 86380 86390 1
303020 99303020 1001 86380 86390 1
303033 99303033 1001 86380 86390 1
303034 99303034 1001 86380 86390 1
303129 99303129 1001 86380 86390 1
302892 99302892 1001 86380 86390 1
302880 99302880 1001 86380 86390 1
302907 99302907 1001 86380 86390 1
302715 99302715 1001 86380 86390 1
302767 99302767 1001 86380 86390 1
302678 99302678 1001 86380 86390 1
302748 99302748 1001 86380 86390 1
302595 99302595 1001 86380 86390 1
302675 99302675 1001 86380 86390 1
303242 99303242 1001 86380 86390 1
303217 99303217 1001 86380 86390 1
303380 99303380 1001 86380 86390 1
303410 99303410 1001 86380 86390 1
303970 99303970 1001 86380 86390 1
303932 99303932 1001 86380 86390 1
304006 99304006 1001 86380 86390 1
303756 99303756 1001 86380 86390 1
303782 99303782 1001 86380 86390 1
303580 99303580 1001 86380 86390 1
303506 99303506 1001 86380 86390 1
303535 99303535 1001 86380 86390 1
303512 99303512 1001 86380 86390 1
304670 99304670 1001 86380 86390 1
304671 99304671 1001 86380 86390 1
304588 99304588 1001 86380 86390 1
304498 99304498 1001 86380 86390 1
304596 99304596 1001 86380 86390 1
304296 99304296 1001 86380 86390 1
304258 99304258 1001 86380 86390 1
304963 99304963 1001 86380 86390 1
305021 99305021 1001 86380 86390 1
305576 99305576 1001 86380 86390 1
305487 99305487 1001 86380 86390 1
305454 99305454 1001 86380 86390 1
305392 99305392 1001 86380 86390 1
305328 99305328 1001 86380 86390 1
305290 99305290 1001 86380 86390 1
305330 99305330 1001 86380 86390 1
305278 99305278 1001 86380 86390 1
305104 99305104 1001 86380 86390 1
305185 99305185 1001 86380 86390 1
500184 99500184 1001 86380 86390 1
500723 99500723 1001 86380 86390 1
500727 99500727 1001 86380 86390 1
500788 99500788 1001 86380 86390 1
500804 99500804 1001 86380 86390 1
500631 99500631 1001 86380 86390 1
500774 99500774 1001 86380 86390 1
500478 99500478 1001 86380 86390 1
500557 99500557 1001 86380 86390 1
500304 99500304 1001 86380 86390 1
500203 99500203 1001 86380 86390 1
500920 99500920 1001 86380 86390 1
500822 99500822 1001 86380 86390 1
501602 99501602 1001 86380 86390 1
501529 99501529 1001 86380 86390 1
501424 99501424 1001 86380 86390 1
501376 99501376 1001 86380 86390 1
501301 99501301 1001 86380 86390 1
501393 99501393 1001 86380 86390 1
501303 99501303 1001 86380 86390 1
501049 99501049 1001 86380 86390 1
501217 99501217 1001 86380 86390 1
501043 99501043 1001 86380 86390 1
501836 99501836 1001 86380 86390 1
501670 99501670 1001 86380 86390 1
501749 99501749 1001 86380 86390 1
502305 99502305 1001 86380 86390 1
502400 99502400 1001 86380 86390 1
501870 99501870 1001 86380 86390 1
501975 99501975 1001 86380 86390 1
501906 99501906 1001 86380 86390 1
501983 99501983 1001 86380 86390 1
502467 99502467 1001 86380 86390 1
502559 99502559 1001 86380 86390 1
502663 99502663 1001 86380 86390 1
502656 99502656 1001 86380 86390 1
503126 99503126 1001 86380 86390 1
503108 99503108 1001 86380 86390 1
503109 99503109 1001 86380 86390 1
503002 99503002 1001 86380 86390 1
503045 99503045 1001 86380 86390 1
502683 99502683 1001 86380 86390 1
502814 99502814 1001 86380 86390 1
502725 99502725 1001 86380 86390 1
502752 99502752 1001 86380 86390 1
502860 99502860 1001 86380 86390 1
503302 99503302 1001 86380 86390 1
503326 99503326 1001 86380 86390 1
503937 99503937 1001 86380 86390 1
503994 99503994 1001 86380 86390 1
504076 99504076 1001 86380 86390 1
503960 99503960 1001 86380 86390 1
503862 99503862 1001 86380 86390 1
503800 99503800 1001 86380 86390 1
503639 99503639 1001 86380 86390 1
503622 99503622 1001 86380 86390 1
504272 99504272 1001 86380 86390 1
504291 99504291 1001 86380 86390 1
504906 99504906 1001 86380 86390 1
504882 99504882 1001 86380 86390 1
504885 99504885 1001 86380 86390 1
504886 99504886 1001 86380 86390 1
504848 99504848 1001 86380 86390 1
504618 99504618 1001 86380 86390 1
504363 99504363 1001 86380 86390 1
504355 99504355 1001 86380 86390 1
504460 99504460 1001 86380 86390 1
504501 99504501 1001 86380 86390 1
504503 99504503 1001 86380 86390 1
505139 99505139 1001 86380 86390 1
504975 99504975 1001 86380 86390 1
504976 99504976 1001 86380 86390 1
505625 99505625 1001 86380 86390 1
505758 99505758 1001 86380 86390 1
505717 99505717 1001 86380 86390 1
505519 99505519 1001 86380 86390 1
505216 99505216 1001 86380 86390 1
505160 99505160 1001 86380 86390 1
505857 99505857 1001 86380 86390 1
505869 99505869 1001 86380 86390 1
506523 99506523 1001 86380 86390 1
506218 99506218 1001 86380 86390 1
506052 99506052 1001 86380 86390 1
506153 99506153 1001 86380 86390 1
506779 99506779 1001 86380 86390 1
506642 99506642 1001 86380 86390 1
506681 99506681 1001 86380 86390 1
507335 99507335 1001 86380 86390 1
507221 99507221 1001 86380 86390 1
507339 99507339 1001 86380 86390 1
507182 99507182 1001 86380 86390 1
507132 99507132 1001 86380 86390 1
507212 99507212 1001 86380 86390 1
506956 99506956 1001 86380 86390 1
506817 99506817 1001 86380 86390 1
507537 99507537 1001 86380 86390 1
507450 99507450 1001 86380 86390 1
507570 99507570 1001 86380 86390 1
507585 99507585 1001 86380 86390 1
508082 99508082 1001 86380 86390 1
508096 99508096 1001 86380 86390 1
508059 99508059 1001 86380 86390 1
508232 99508232 1001 86380 86390 1
508092 99508092 1001 86380 86390 1
507948 99507948 1001 86380 86390 1
507912 99507912 1001 86380 86390 1
507737 99507737 1001 86380 86390 1
507738 99507738 1001 86380 86390 1
508273 99508273 1001 86380 86390 1
508341 99508341 1001 86380 86390 1
508398 99508398 1001 86380 86390 1
508373 99508373 1001 86380 86390 1
508270 99508270 1001 86380 86390 1
508882 99508882 1001 86380 86390 1
508873 99508873 1001 86380 86390 1
509048 99509048 1001 86380 86390 1
508899 99508899 1001 86380 86390 1
509032 99509032 1001 86380 86390 1
508918 99508918 1001 86380 86390 1
509070 99509070 1001 86380 86390 1
508834 99508834 1001 86380 86390 1
508559 99508559 1001 86380 86390 1
508521 99508521 1001 86380 86390 1
508603 99508603 1001 86380 86390 1
508630 99508630 1001 86380 86390 1
508595 99508595 1001 86380 86390 1
509206 99509206 1001 86380 86390 1
509899 99509899 1001 86380 86390 1
509565 99509565 1001 86380 86390 1
509658 99509658 1001 86380 86390 1
509636 99509636 1001 86380 86390 1
509572 99509572 1001 86380 86390 1
509564 99509564 1001 86380 86390 1
509476 99509476 1001 86380 86390 1
509361 99509361 1001 86380 86390 1
509351 99509351 1001 86380 86390 1
509390 99509390 1001 86380 86390 1
509300 99509300 1001 86380 86390 1
510611 99510611 1001 86380 86390 1
510653 99510653 1001 86380 86390 1
510645 99510645 1001 86380 86390 1
510457 99510457 1001 86380 86390 1
510447 99510447 1001 86380 86390 1
510449 99510449 1001 86380 86390 1
510440 99510440 1001 86380 86390 1
510243 99510243 1001 86380 86390 1
510740 99510740 1001 86380 86390 1
510767 99510767 1001 86380 86390 1
511375 99511375 1001 86380 86390 1
511392 99511392 1001 86380 86390 1
511445 99511445 1001 86380 86390 1
511368 99511368 1001 86380 86390 1
511550 99511550 1001 86380 86390 1
511218 99511218 1001 86380 86390 1
511153 99511153 1001 86380 86390 1
511247 99511247 1001 86380 86390 1
511236 99511236 1001 86380 86390 1
511302 99511302 1001 86380 86390 1
511203 99511203 1001 86380 86390 1
511087 99511087 1001 86380 86390 1
511062 99511062 1001 86380 86390 1
511063 99511063 1001 86380 86390 1
511072 99511072 1001 86380 86390 1
511034 99511034 1001 86380 86390 1
511099 99511099 1001 86380 86390 1
511692 99511692 1001 86380 86390 1
511602 99511602 1001 86380 86390 1
511616 99511616 1001 86380 86390 1
511578 99511578 1001 86380 86390 1
511618 99511618 1001 86380 86390 1
511648 99511648 1001 86380 86390 1
511611 99511611 1001 86380 86390 1
511704 99511704 1001 86380 86390 1
512317 99512317 1001 86380 86390 1
512205 99512205 1001 86380 86390 1
512137 99512137 1001 86380 86390 1
512158 99512158 1001 86380 86390 1
511796 99511796 1001 86380 86390 1
512582 99512582 1001 86380 86390 1
513028 99513028 1001 86380 86390 1
513072 99513072 1001 86380 86390 1
513086 99513086 1001 86380 86390 1
513000 99513000 1001 86380 86390 1
512807 99512807 1001 86380 86390 1
512952 99512952 1001 86380 86390 1
512956 99512956 1001 86380 86390 1
512827 99512827 1001 86380 86390 1
512692 99512692 1001 86380 86390 1
512749 99512749 1001 86380 86390 1
512738 99512738 1001 86380 86390 1
513242 99513242 1001 86380 86390 1
513282 99513282 1001 86380 86390 1
513315 99513315 1001 86380 86390 1
514003 99514003 1001 86380 86390 1
513906 99513906 1001 86380 86390 1
513971 99513971 1001 86380 86390 1
514011 99514011 1001 86380 86390 1
513785 99513785 1001 86380 86390 1
513539 99513539 1001 86380 86390 1
513566 99513566 1001 86380 86390 1
513508 99513508 1001 86380 86390 1
513522 99513522 1001 86380 86390 1
514209 99514209 1001 86380 86390 1
514159 99514159 1001 86380 86390 1
514212 99514212 1001 86380 86390 1
514177 99514177 1001 86380 86390 1
514854 99514854 1001 86380 86390 1
514783 99514783 1001 86380 86390 1
514763 99514763 1001 86380 86390 1
514406 99514406 1001 86380 86390 1
514347 99514347 1001 86380 86390 1
514962 99514962 1001 86380 86390 1
515619 99515619 1001 86380 86390 1
515572 99515572 1001 86380 86390 1
515478 99515478 1001 86380 86390 1
515326 99515326 1001 86380 86390 1
515378 99515378 1001 86380 86390 1
515334 99515334 1001 86380 86390 1
515244 99515244 1001 86380 86390 1
515117 99515117 1001 86380 86390 1
515199 99515199 1001 86380 86390 1
515213 99515213 1001 86380 86390 1
515254 99515254 1001 86380 86390 1
515849 99515849 1001 86380 86390 1
515695 99515695 1001 86380 86390 1
515701 99515701 1001 86380 86390 1
515845 99515845 1001 86380 86390 1
515743 99515743 1001 86380 86390 1
516318 99516318 1001 86380 86390 1
516370 99516370 1001 86380 86390 1
516489 99516489 1001 86380 86390 1
516363 99516363 1001 86380 86390 1
516298 99516298 1001 86380 86390 1
516108 99516108 1001 86380 86390 1
515935 99515935 1001 86380 86390 1
516000 99516000 1001 86380 86390 1
516014 99516014 1001 86380 86390 1
515963 99515963 1001 86380 86390 1
516649 99516649 1001 86380 86390 1
516521 99516521 1001 86380 86390 1
517168 99517168 1001 86380 86390 1
517132 99517132 1001 86380 86390 1
517213 99517213 1001 86380 86390 1
516937 99516937 1001 86380 86390 1
516952 99516952 1001 86380 86390 1
517006 99517006 1001 86380 86390 1
516986 99516986 1001 86380 86390 1
516729 99516729 1001 86380 86390 1
516800 99516800 1001 86380 86390 1
517527 99517527 1001 86380 86390 1
517455 99517455 1001 86380 86390 1
517382 99517382 1001 86380 86390 1
518007 99518007 1001 86380 86390 1
518085 99518085 1001 86380 86390 1
518128 99518128 1001 86380 86390 1
518076 99518076 1001 86380 86390 1
518093 99518093 1001 86380 86390 1
517775 99517775 1001 86380 86390 1
517934 99517934 1001 86380 86390 1
517768 99517768 1001 86380 86390 1
517836 99517836 1001 86380 86390 1
517657 99517657 1001 86380 86390 1
517740 99517740 1001 86380 86390 1
517720 99517720 1001 86380 86390 1
518224 99518224 1001 86380 86390 1
518276 99518276 1001 86380 86390 1
518295 99518295 1001 86380 86390 1
518861 99518861 1001 86380 86390 1
518956 99518956 1001 86380 86390 1
518759 99518759 1001 86380 86390 1
518605 99518605 1001 86380 86390 1
518673 99518673 1001 86380 86390 1
518777 99518777 1001 86380 86390 1
518484 99518484 1001 86380 86390 1
519050 99519050 1001 86380 86390 1
519091 99519091 1001 86380 86390 1
519159 99519159 1001 86380 86390 1
519045 99519045 1001 86380 86390 1
519615 99519615 1001 86380 86390 1
519569 99519569 1001 86380 86390 1
519605 99519605 1001 86380 86390 1
519529 99519529 1001 86380 86390 1
519195 99519195 1001 86380 86390 1
519208 99519208 1001 86380 86390 1
519356 99519356 1001 86380 86390 1
519383 99519383 1001 86380 86390 1
519966 99519966 1001 86380 86390 1
519193 99519193 1001 86380 86390 1
519855 99519855 1001 86380 86390 1
519949 99519949 1001 86380 86390 1
520617 99520617 1001 86380 86390 1
520520 99520520 1001 86380 86390 1
520629 99520629 1001 86380 86390 1
520444 99520444 1001 86380 86390 1
520634 99520634 1001 86380 86390 1
520633 99520633 1001 86380 86390 1
520412 99520412 1001 86380 86390 1
520351 99520351 1001 86380 86390 1
520153 99520153 1001 86380 86390 1
520038 99520038 1001 86380 86390 1
520040 99520040 1001 86380 86390 1
520703 99520703 1001 86380 86390 1
520744 99520744 1001 86380 86390 1
520706 99520706 1001 86380 86390 1
520760 99520760 1001 86380 86390 1
520685 99520685 1001 86380 86390 1
520751 99520751 1001 86380 86390 1
521451 99521451 1001 86380 86390 1
521146 99521146 1001 86380 86390 1
521258 99521258 1001 86380 86390 1
520983 99520983 1001 86380 86390 1
521554 99521554 1001 86380 86390 1
521503 99521503 1001 86380 86390 1
521646 99521646 1001 86380 86390 1
521590 99521590 1001 86380 86390 1
522218 99522218 1001 86380 86390 1
522211 99522211 1001 86380 86390 1
521945 99521945 1001 86380 86390 1
522074 99522074 1001 86380 86390 1
522016 99522016 1001 86380 86390 1
521891 99521891 1001 86380 86390 1
521674 99521674 1001 86380 86390 1
521822 99521822 1001 86380 86390 1
521745 99521745 1001 86380 86390 1
522399 99522399 1001 86380 86390 1
522392 99522392 1001 86380 86390 1
523015 99523015 1001 86380 86390 1
522927 99522927 1001 86380 86390 1
522959 99522959 1001 86380 86390 1
523062 99523062 1001 86380 86390 1
522736 99522736 1001 86380 86390 1
522834 99522834 1001 86380 86390 1
522694 99522694 1001 86380 86390 1
522684 99522684 1001 86380 86390 1
522625 99522625 1001 86380 86390 1
523149 99523149 1001 86380 86390 1
523320 99523320 1001 86380 86390 1
523664 99523664 1001 86380 86390 1
523716 99523716 1001 86380 86390 1
523561 99523561 1001 86380 86390 1
523475 99523475 1001 86380 86390 1
524023 99524023 1001 86380 86390 1
524603 99524603 1001 86380 86390 1
524699 99524699 1001 86380 86390 1
524674 99524674 1001 86380 86390 1
524586 99524586 1001 86380 86390 1
524415 99524415 1001 86380 86390 1
524380 99524380 1001 86380 86390 1
524459 99524459 1001 86380 86390 1
524293 99524293 1001 86380 86390 1
524329 99524329 1001 86380 86390 1
524848 99524848 1001 86380 86390 1
524939 99524939 1001 86380 86390 1
524916 99524916 1001 86380 86390 1
524909 99524909 1001 86380 86390 1
525525 99525525 1001 86380 86390 1
525500 99525500 1001 86380 86390 1
525450 99525450 1001 86380 86390 1
525531 99525531 1001 86380 86390 1
525235 99525235 1001 86380 86390 1
525224 99525224 1001 86380 86390 1
525058 99525058 1001 86380 86390 1
525064 99525064 1001 86380 86390 1
525777 99525777 1001 86380 86390 1
526313 99526313 1001 86380 86390 1
526250 99526250 1001 86380 86390 1
526226 99526226 1001 86380 86390 1
526383 99526383 1001 86380 86390 1
526306 99526306 1001 86380 86390 1
526100 99526100 1001 86380 86390 1
526123 99526123 1001 86380 86390 1
526138 99526138 1001 86380 86390 1
525900 99525900 1001 86380 86390 1
525965 99525965 1001 86380 86390 1
525838 99525838 1001 86380 86390 1
525916 99525916 1001 86380 86390 1
525852 99525852 1001 86380 86390 1
526007 99526007 1001 86380 86390 1
526459 99526459 1001 86380 86390 1
526538 99526538 1001 86380 86390 1
526501 99526501 1001 86380 86390 1
526568 99526568 1001 86380 86390 1
526438 99526438 1001 86380 86390 1
526559 99526559 1001 86380 86390 1
527108 99527108 1001 86380 86390 1
527179 99527179 1001 86380 86390 1
527241 99527241 1001 86380 86390 1
527030 99527030 1001 86380 86390 1
526863 99526863 1001 86380 86390 1
526932 99526932 1001 86380 86390 1
526974 99526974 1001 86380 86390 1
526937 99526937 1001 86380 86390 1
526783 99526783 1001 86380 86390 1
526721 99526721 1001 86380 86390 1
526709 99526709 1001 86380 86390 1
526813 99526813 1001 86380 86390 1
527376 99527376 1001 86380 86390 1
527299 99527299 1001 86380 86390 1
527366 99527366 1001 86380 86390 1
527446 99527446 1001 86380 86390 1
527421 99527421 1001 86380 86390 1
527452 99527452 1001 86380 86390 1
527908 99527908 1001 86380 86390 1
527961 99527961 1001 86380 86390 1
527987 99527987 1001 86380 86390 1
527885 99527885 1001 86380 86390 1
527954 99527954 1001 86380 86390 1
527676 99527676 1001 86380 86390 1
527809 99527809 1001 86380 86390 1
527863 99527863 1001 86380 86390 1
527708 99527708 1001 86380 86390 1
527776 99527776 1001 86380 86390 1
527685 99527685 1001 86380 86390 1
527547 99527547 1001 86380 86390 1
527479 99527479 1001 86380 86390 1
528267 99528267 1001 86380 86390 1
528115 99528115 1001 86380 86390 1
528273 99528273 1001 86380 86390 1
528853 99528853 1001 86380 86390 1
528846 99528846 1001 86380 86390 1
528373 99528373 1001 86380 86390 1
528295 99528295 1001 86380 86390 1
528479 99528479 1001 86380 86390 1
529067 99529067 1001 86380 86390 1
528991 99528991 1001 86380 86390 1
528980 99528980 1001 86380 86390 1
529678 99529678 1001 86380 86390 1
529551 99529551 1001 86380 86390 1
529566 99529566 1001 86380 86390 1
529644 99529644 1001 86380 86390 1
529532 99529532 1001 86380 86390 1
529674 99529674 1001 86380 86390 1
529484 99529484 1001 86380 86390 1
529385 99529385 1001 86380 86390 1
529464 99529464 1001 86380 86390 1
529491 99529491 1001 86380 86390 1
529518 99529518 1001 86380 86390 1
529389 99529389 1001 86380 86390 1
529506 99529506 1001 86380 86390 1
529326 99529326 1001 86380 86390 1
529265 99529265 1001 86380 86390 1
529271 99529271 1001 86380 86390 1
529233 99529233 1001 86380 86390 1
529881 99529881 1001 86380 86390 1
529753 99529753 1001 86380 86390 1
529833 99529833 1001 86380 86390 1
529772 99529772 1001 86380 86390 1
529914 99529914 1001 86380 86390 1
530477 99530477 1001 86380 86390 1
530374 99530374 1001 86380 86390 1
530443 99530443 1001 86380 86390 1
530508 99530508 1001 86380 86390 1
530420 99530420 1001 86380 86390 1
530341 99530341 1001 86380 86390 1
530266 99530266 1001 86380 86390 1
530203 99530203 1001 86380 86390 1
530242 99530242 1001 86380 86390 1
530294 99530294 1001 86380 86390 1
529973 99529973 1001 86380 86390 1
529947 99529947 1001 86380 86390 1
530060 99530060 1001 86380 86390 1
530576 99530576 1001 86380 86390 1
531245 99531245 1001 86380 86390 1
531019 99531019 1001 86380 86390 1
531164 99531164 1001 86380 86390 1
531153 99531153 1001 86380 86390 1
531025 99531025 1001 86380 86390 1
531155 99531155 1001 86380 86390 1
531169 99531169 1001 86380 86390 1
531131 99531131 1001 86380 86390 1
531157 99531157 1001 86380 86390 1
531134 99531134 1001 86380 86390 1
530762 99530762 1001 86380 86390 1
530950 99530950 1001 86380 86390 1
531391 99531391 1001 86380 86390 1
531524 99531524 1001 86380 86390 1
531540 99531540 1001 86380 86390 1
531567 99531567 1001 86380 86390 1
532025 99532025 1001 86380 86390 1
532078 99532078 1001 86380 86390 1
532146 99532146 1001 86380 86390 1
532149 99532149 1001 86380 86390 1
532074 99532074 1001 86380 86390 1
531847 99531847 1001 86380 86390 1
531895 99531895 1001 86380 86390 1
531677 99531677 1001 86380 86390 1
532300 99532300 1001 86380 86390 1
532339 99532339 1001 86380 86390 1
532365 99532365 1001 86380 86390 1
532340 99532340 1001 86380 86390 1
532317 99532317 1001 86380 86390 1
532955 99532955 1001 86380 86390 1
532978 99532978 1001 86380 86390 1
532837 99532837 1001 86380 86390 1
532640 99532640 1001 86380 86390 1
532772 99532772 1001 86380 86390 1
532760 99532760 1001 86380 86390 1
532773 99532773 1001 86380 86390 1
532464 99532464 1001 86380 86390 1
532595 99532595 1001 86380 86390 1
532531 99532531 1001 86380 86390 1
532560 99532560 1001 86380 86390 1
533165 99533165 1001 86380 86390 1
533050 99533050 1001 86380 86390 1
533686 99533686 1001 86380 86390 1
533780 99533780 1001 86380 86390 1
533462 99533462 1001 86380 86390 1
533594 99533594 1001 86380 86390 1
533470 99533470 1001 86380 86390 1
533317 99533317 1001 86380 86390 1
533242 99533242 1001 86380 86390 1
533243 99533243 1001 86380 86390 1
533944 99533944 1001 86380 86390 1
534682 99534682 1001 86380 86390 1
534585 99534585 1001 86380 86390 1
534497 99534497 1001 86380 86390 1
534663 99534663 1001 86380 86390 1
534325 99534325 1001 86380 86390 1
534286 99534286 1001 86380 86390 1
534301 99534301 1001 86380 86390 1
534263 99534263 1001 86380 86390 1
534186 99534186 1001 86380 86390 1
534213 99534213 1001 86380 86390 1
534163 99534163 1001 86380 86390 1
534177 99534177 1001 86380 86390 1
534152 99534152 1001 86380 86390 1
534746 99534746 1001 86380 86390 1
534879 99534879 1001 86380 86390 1
535491 99535491 1001 86380 86390 1
535380 99535380 1001 86380 86390 1
535406 99535406 1001 86380 86390 1
535253 99535253 1001 86380 86390 1
535191 99535191 1001 86380 86390 1
535197 99535197 1001 86380 86390 1
534928 99534928 1001 86380 86390 1
534905 99534905 1001 86380 86390 1
534898 99534898 1001 86380 86390 1
535015 99535015 1001 86380 86390 1
535624 99535624 1001 86380 86390 1
535618 99535618 1001 86380 86390 1
536220 99536220 1001 86380 86390 1
536298 99536298 1001 86380 86390 1
536187 99536187 1001 86380 86390 1
536314 99536314 1001 86380 86390 1
536240 99536240 1001 86380 86390 1
536295 99536295 1001 86380 86390 1
536055 99536055 1001 86380 86390 1
535933 99535933 1001 86380 86390 1
535911 99535911 1001 86380 86390 1
535770 99535770 1001 86380 86390 1
535835 99535835 1001 86380 86390 1
536482 99536482 1001 86380 86390 1
536393 99536393 1001 86380 86390 1
537140 99537140 1001 86380 86390 1
536991 99536991 1001 86380 86390 1
536920 99536920 1001 86380 86390 1
536883 99536883 1001 86380 86390 1
536819 99536819 1001 86380 86390 1
536939 99536939 1001 86380 86390 1
536710 99536710 1001 86380 86390 1
536700 99536700 1001 86380 86390 1
536636 99536636 1001 86380 86390 1
536663 99536663 1001 86380 86390 1
536616 99536616 1001 86380 86390 1
537179 99537179 1001 86380 86390 1
537260 99537260 1001 86380 86390 1
537351 99537351 1001 86380 86390 1
537848 99537848 1001 86380 86390 1
537838 99537838 1001 86380 86390 1
537902 99537902 1001 86380 86390 1
537589 99537589 1001 86380 86390 1
537721 99537721 1001 86380 86390 1
537606 99537606 1001 86380 86390 1
537593 99537593 1001 86380 86390 1
537739 99537739 1001 86380 86390 1
537465 99537465 1001 86380 86390 1
537569 99537569 1001 86380 86390 1
537466 99537466 1001 86380 86390 1
537457 99537457 1001 86380 86390 1
538041 99538041 1001 86380 86390 1
538160 99538160 1001 86380 86390 1
538648 99538648 1001 86380 86390 1
538687 99538687 1001 86380 86390 1
538653 99538653 1001 86380 86390 1
538746 99538746 1001 86380 86390 1
538644 99538644 1001 86380 86390 1
538749 99538749 1001 86380 86390 1
538596 99538596 1001 86380 86390 1
538431 99538431 1001 86380 86390 1
538432 99538432 1001 86380 86390 1
538601 99538601 1001 86380 86390 1
538582 99538582 1001 86380 86390 1
538232 99538232 1001 86380 86390 1
538312 99538312 1001 86380 86390 1
538226 99538226 1001 86380 86390 1
538252 99538252 1001 86380 86390 1
538369 99538369 1001 86380 86390 1
538969 99538969 1001 86380 86390 1
538827 99538827 1001 86380 86390 1
538965 99538965 1001 86380 86390 1
539492 99539492 1001 86380 86390 1
539444 99539444 1001 86380 86390 1
539600 99539600 1001 86380 86390 1
539588 99539588 1001 86380 86390 1
539409 99539409 1001 86380 86390 1
539256 99539256 1001 86380 86390 1
539402 99539402 1001 86380 86390 1
539036 99539036 1001 86380 86390 1
539041 99539041 1001 86380 86390 1
539845 99539845 1001 86380 86390 1
539717 99539717 1001 86380 86390 1
539666 99539666 1001 86380 86390 1
539645 99539645 1001 86380 86390 1
540405 99540405 1001 86380 86390 1
540307 99540307 1001 86380 86390 1
540427 99540427 1001 86380 86390 1
540175 99540175 1001 86380 86390 1
540048 99540048 1001 86380 86390 1
539972 99539972 1001 86380 86390 1
539974 99539974 1001 86380 86390 1
540489 99540489 1001 86380 86390 1
540593 99540593 1001 86380 86390 1
540606 99540606 1001 86380 86390 1
540571 99540571 1001 86380 86390 1
540662 99540662 1001 86380 86390 1
540481 99540481 1001 86380 86390 1
540625 99540625 1001 86380 86390 1
540472 99540472 1001 86380 86390 1
540577 99540577 1001 86380 86390 1
540630 99540630 1001 86380 86390 1
541138 99541138 1001 86380 86390 1
541245 99541245 1001 86380 86390 1
541009 99541009 1001 86380 86390 1
540900 99540900 1001 86380 86390 1
541018 99541018 1001 86380 86390 1
540791 99540791 1001 86380 86390 1
540744 99540744 1001 86380 86390 1
540863 99540863 1001 86380 86390 1
541447 99541447 1001 86380 86390 1
541410 99541410 1001 86380 86390 1
541297 99541297 1001 86380 86390 1
541312 99541312 1001 86380 86390 1
541404 99541404 1001 86380 86390 1
541977 99541977 1001 86380 86390 1
542085 99542085 1001 86380 86390 1
542023 99542023 1001 86380 86390 1
542076 99542076 1001 86380 86390 1
541735 99541735 1001 86380 86390 1
541723 99541723 1001 86380 86390 1
541566 99541566 1001 86380 86390 1
541646 99541646 1001 86380 86390 1
541582 99541582 1001 86380 86390 1
541691 99541691 1001 86380 86390 1
542258 99542258 1001 86380 86390 1
542260 99542260 1001 86380 86390 1
542215 99542215 1001 86380 86390 1
542306 99542306 1001 86380 86390 1
542844 99542844 1001 86380 86390 1
542822 99542822 1001 86380 86390 1
542797 99542797 1001 86380 86390 1
542763 99542763 1001 86380 86390 1
542576 99542576 1001 86380 86390 1
542564 99542564 1001 86380 86390 1
542325 99542325 1001 86380 86390 1
542444 99542444 1001 86380 86390 1
542367 99542367 1001 86380 86390 1
542333 99542333 1001 86380 86390 1
542359 99542359 1001 86380 86390 1
543084 99543084 1001 86380 86390 1
543049 99543049 1001 86380 86390 1
543126 99543126 1001 86380 86390 1
542972 99542972 1001 86380 86390 1
543114 99543114 1001 86380 86390 1
542976 99542976 1001 86380 86390 1
542951 99542951 1001 86380 86390 1
543720 99543720 1001 86380 86390 1
543708 99543708 1001 86380 86390 1
543624 99543624 1001 86380 86390 1
543758 99543758 1001 86380 86390 1
543601 99543601 1001 86380 86390 1
543554 99543554 1001 86380 86390 1
543242 99543242 1001 86380 86390 1
543335 99543335 1001 86380 86390 1
543250 99543250 1001 86380 86390 1
543923 99543923 1001 86380 86390 1
543899 99543899 1001 86380 86390 1
543874 99543874 1001 86380 86390 1
543783 99543783 1001 86380 86390 1
544417 99544417 1001 86380 86390 1
544500 99544500 1001 86380 86390 1
544465 99544465 1001 86380 86390 1
544467 99544467 1001 86380 86390 1
544221 99544221 1001 86380 86390 1
544162 99544162 1001 86380 86390 1
544154 99544154 1001 86380 86390 1
544635 99544635 1001 86380 86390 1
544702 99544702 1001 86380 86390 1
544720 99544720 1001 86380 86390 1
544669 99544669 1001 86380 86390 1
414866 804 1001 53460 60897 1
432574 528 1001 31200 31737 1
500357 597 1002 29946 36809 1
522584 705 1001 28417 28717 1
400073 99400073 1001 86380 86390 1
400225 99400225 1001 86380 86390 1
400166 99400166 1001 86380 86390 1
400335 99400335 1001 86380 86390 1
400405 99400405 1001 86380 86390 1
400512 99400512 1001 86380 86390 1
400471 99400471 1001 86380 86390 1
400639 99400639 1001 86380 86390 1
400750 99400750 1001 86380 86390 1
400863 99400863 1001 86380 86390 1
400861 99400861 1001 86380 86390 1
401048 99401048 1001 86380 86390 1
401132 99401132 1001 86380 86390 1
401526 99401526 1001 86380 86390 1
401530 99401530 1001 86380 86390 1
401599 99401599 1001 86380 86390 1
401883 99401883 1001 86380 86390 1
402191 99402191 1001 86380 86390 1
402195 99402195 1001 86380 86390 1
402386 99402386 1001 86380 86390 1
402397 99402397 1001 86380 86390 1
402378 99402378 1001 86380 86390 1
402877 99402877 1001 86380 86390 1
402813 99402813 1001 86380 86390 1
403003 99403003 1001 86380 86390 1
403202 99403202 1001 86380 86390 1
403680 99403680 1001 86380 86390 1
403767 99403767 1001 86380 86390 1
403848 99403848 1001 86380 86390 1
404020 99404020 1001 86380 86390 1
404125 99404125 1001 86380 86390 1
404428 99404428 1001 86380 86390 1
404483 99404483 1001 86380 86390 1
404757 99404757 1001 86380 86390 1
404894 99404894 1001 86380 86390 1
404988 99404988 1001 86380 86390 1
405146 99405146 1001 86380 86390 1
405257 99405257 1001 86380 86390 1
405261 99405261 1001 86380 86390 1
405272 99405272 1001 86380 86390 1
405331 99405331 1001 86380 86390 1
405415 99405415 1001 86380 86390 1
405419 99405419 1001 86380 86390 1
405502 99405502 1001 86380 86390 1
405738 99405738 1001 86380 86390 1
405858 99405858 1001 86380 86390 1
406312 99406312 1001 86380 86390 1
406287 99406287 1001 86380 86390 1
406808 99406808 1001 86380 86390 1
406940 99406940 1001 86380 86390 1
407014 99407014 1001 86380 86390 1
407009 99407009 1001 86380 86390 1
407174 99407174 1001 86380 86390 1
407631 99407631 1001 86380 86390 1
407697 99407697 1001 86380 86390 1
408493 99408493 1001 86380 86390 1
408858 99408858 1001 86380 86390 1
408795 99408795 1001 86380 86390 1
408949 99408949 1001 86380 86390 1
409071 99409071 1001 86380 86390 1
409074 99409074 1001 86380 86390 1
409156 99409156 1001 86380 86390 1
409213 99409213 1001 86380 86390 1
409662 99409662 1001 86380 86390 1
409683 99409683 1001 86380 86390 1
409840 99409840 1001 86380 86390 1
410077 99410077 1001 86380 86390 1
410133 99410133 1001 86380 86390 1
410134 99410134 1001 86380 86390 1
410230 99410230 1001 86380 86390 1
410439 99410439 1001 86380 86390 1
410546 99410546 1001 86380 86390 1
410722 99410722 1001 86380 86390 1
410762 99410762 1001 86380 86390 1
410847 99410847 1001 86380 86390 1
410949 99410949 1001 86380 86390 1
410934 99410934 1001 86380 86390 1
411016 99411016 1001 86380 86390 1
411098 99411098 1001 86380 86390 1
411037 99411037 1001 86380 86390 1
411384 99411384 1001 86380 86390 1
411605 99411605 1001 86380 86390 1
411555 99411555 1001 86380 86390 1
411676 99411676 1001 86380 86390 1
411743 99411743 1001 86380 86390 1
412070 99412070 1001 86380 86390 1
412196 99412196 1001 86380 86390 1
412208 99412208 1001 86380 86390 1
412417 99412417 1001 86380 86390 1
412338 99412338 1001 86380 86390 1
412393 99412393 1001 86380 86390 1
412455 99412455 1001 86380 86390 1
412415 99412415 1001 86380 86390 1
413387 99413387 1001 86380 86390 1
413511 99413511 1001 86380 86390 1
412909 99412909 1001 86380 86390 1
412981 99412981 1001 86380 86390 1
413279 99413279 1001 86380 86390 1
412524 99412524 1001 86380 86390 1
412536 99412536 1001 86380 86390 1
412659 99412659 1001 86380 86390 1
412570 99412570 1001 86380 86390 1
413756 99413756 1001 86380 86390 1
413792 99413792 1001 86380 86390 1
414072 99414072 1001 86380 86390 1
414983 99414983 1001 86380 86390 1
415231 99415231 1001 86380 86390 1
415205 99415205 1001 86380 86390 1
414744 99414744 1001 86380 86390 1
414545 99414545 1001 86380 86390 1
414649 99414649 1001 86380 86390 1
414168 99414168 1001 86380 86390 1
414350 99414350 1001 86380 86390 1
414447 99414447 1001 86380 86390 1
415368 99415368 1001 86380 86390 1
415450 99415450 1001 86380 86390 1
415710 99415710 1001 86380 86390 1
415659 99415659 1001 86380 86390 1
415566 99415566 1001 86380 86390 1
416751 99416751 1001 86380 86390 1
416703 99416703 1001 86380 86390 1
416686 99416686 1001 86380 86390 1
416717 99416717 1001 86380 86390 1
416822 99416822 1001 86380 86390 1
416856 99416856 1001 86380 86390 1
416212 99416212 1001 86380 86390 1
416214 99416214 1001 86380 86390 1
416471 99416471 1001 86380 86390 1
416536 99416536 1001 86380 86390 1
415810 99415810 1001 86380 86390 1
416121 99416121 1001 86380 86390 1
415964 99415964 1001 86380 86390 1
415941 99415941 1001 86380 86390 1
416031 99416031 1001 86380 86390 1
417321 99417321 1001 86380 86390 1
417427 99417427 1001 86380 86390 1
418218 99418218 1001 86380 86390 1
418196 99418196 1001 86380 86390 1
418336 99418336 1001 86380 86390 1
418119 99418119 1001 86380 86390 1
418246 99418246 1001 86380 86390 1
417652 99417652 1001 86380 86390 1
418980 99418980 1001 86380 86390 1
419000 99419000 1001 86380 86390 1
419003 99419003 1001 86380 86390 1
418943 99418943 1001 86380 86390 1
420133 99420133 1001 86380 86390 1
420211 99420211 1001 86380 86390 1
420300 99420300 1001 86380 86390 1
420325 99420325 1001 86380 86390 1
419982 99419982 1001 86380 86390 1
419806 99419806 1001 86380 86390 1
419242 99419242 1001 86380 86390 1
419474 99419474 1001 86380 86390 1
419455 99419455 1001 86380 86390 1
419525 99419525 1001 86380 86390 1
419623 99419623 1001 86380 86390 1
420509 99420509 1001 86380 86390 1
420690 99420690 1001 86380 86390 1
420590 99420590 1001 86380 86390 1
420663 99420663 1001 86380 86390 1
420526 99420526 1001 86380 86390 1
421865 99421865 1001 86380 86390 1
421799 99421799 1001 86380 86390 1
421841 99421841 1001 86380 86390 1
421726 99421726 1001 86380 86390 1
421702 99421702 1001 86380 86390 1
421769 99421769 1001 86380 86390 1
421297 99421297 1001 86380 86390 1
421372 99421372 1001 86380 86390 1
421408 99421408 1001 86380 86390 1
421281 99421281 1001 86380 86390 1
421560 99421560 1001 86380 86390 1
421235 99421235 1001 86380 86390 1
420967 99420967 1001 86380 86390 1
420976 99420976 1001 86380 86390 1
420906 99420906 1001 86380 86390 1
420958 99420958 1001 86380 86390 1
422456 99422456 1001 86380 86390 1
422504 99422504 1001 86380 86390 1
422362 99422362 1001 86380 86390 1
422265 99422265 1001 86380 86390 1
423412 99423412 1001 86380 86390 1
423475 99423475 1001 86380 86390 1
423738 99423738 1001 86380 86390 1
423484 99423484 1001 86380 86390 1
423058 99423058 1001 86380 86390 1
423155 99423155 1001 86380 86390 1
422907 99422907 1001 86380 86390 1
422528 99422528 1001 86380 86390 1
423932 99423932 1001 86380 86390 1
423839 99423839 1001 86380 86390 1
424861 99424861 1001 86380 86390 1
424748 99424748 1001 86380 86390 1
424775 99424775 1001 86380 86390 1
424438 99424438 1001 86380 86390 1
424346 99424346 1001 86380 86390 1
425005 99425005 1001 86380 86390 1
425760 99425760 1001 86380 86390 1
425545 99425545 1001 86380 86390 1
425768 99425768 1001 86380 86390 1
427033 99427033 1001 86380 86390 1
426951 99426951 1001 86380 86390 1
426824 99426824 1001 86380 86390 1
426806 99426806 1001 86380 86390 1
427100 99427100 1001 86380 86390 1
426621 99426621 1001 86380 86390 1
425940 99425940 1001 86380 86390 1
426053 99426053 1001 86380 86390 1
425873 99425873 1001 86380 86390 1
426061 99426061 1001 86380 86390 1
427146 99427146 1001 86380 86390 1
427180 99427180 1001 86380 86390 1
428505 99428505 1001 86380 86390 1
428481 99428481 1001 86380 86390 1
428595 99428595 1001 86380 86390 1
428663 99428663 1001 86380 86390 1
428044 99428044 1001 86380 86390 1
427930 99427930 1001 86380 86390 1
428174 99428174 1001 86380 86390 1
427802 99427802 1001 86380 86390 1
427893 99427893 1001 86380 86390 1
429154 99429154 1001 86380 86390 1
429156 99429156 1001 86380 86390 1
429172 99429172 1001 86380 86390 1
430012 99430012 1001 86380 86390 1
430194 99430194 1001 86380 86390 1
430149 99430149 1001 86380 86390 1
429891 99429891 1001 86380 86390 1
429214 99429214 1001 86380 86390 1
429560 99429560 1001 86380 86390 1
430770 99430770 1001 86380 86390 1
430488 99430488 1001 86380 86390 1
430436 99430436 1001 86380 86390 1
430532 99430532 1001 86380 86390 1
430688 99430688 1001 86380 86390 1
430750 99430750 1001 86380 86390 1
430788 99430788 1001 86380 86390 1
432059 99432059 1001 86380 86390 1
431745 99431745 1001 86380 86390 1
431943 99431943 1001 86380 86390 1
431777 99431777 1001 86380 86390 1
431903 99431903 1001 86380 86390 1
431583 99431583 1001 86380 86390 1
431433 99431433 1001 86380 86390 1
431541 99431541 1001 86380 86390 1
431208 99431208 1001 86380 86390 1
431029 99431029 1001 86380 86390 1
431215 99431215 1001 86380 86390 1
431155 99431155 1001 86380 86390 1
432083 99432083 1001 86380 86390 1
432271 99432271 1001 86380 86390 1
432130 99432130 1001 86380 86390 1
433586 99433586 1001 86380 86390 1
433334 99433334 1001 86380 86390 1
433018 99433018 1001 86380 86390 1
433292 99433292 1001 86380 86390 1
433272 99433272 1001 86380 86390 1
433060 99433060 1001 86380 86390 1
433176 99433176 1001 86380 86390 1
433307 99433307 1001 86380 86390 1
433065 99433065 1001 86380 86390 1
433092 99433092 1001 86380 86390 1
432940 99432940 1001 86380 86390 1
432673 99432673 1001 86380 86390 1
433784 99433784 1001 86380 86390 1
434094 99434094 1001 86380 86390 1
434070 99434070 1001 86380 86390 1
434030 99434030 1001 86380 86390 1
435105 99435105 1001 86380 86390 1
435281 99435281 1001 86380 86390 1
435132 99435132 1001 86380 86390 1
435083 99435083 1001 86380 86390 1
435165 99435165 1001 86380 86390 1
435120 99435120 1001 86380 86390 1
435311 99435311 1001 86380 86390 1
434924 99434924 1001 86380 86390 1
434607 99434607 1001 86380 86390 1
434796 99434796 1001 86380 86390 1
434651 99434651 1001 86380 86390 1
434700 99434700 1001 86380 86390 1
434615 99434615 1001 86380 86390 1
434169 99434169 1001 86380 86390 1
434510 99434510 1001 86380 86390 1
435595 99435595 1001 86380 86390 1
435713 99435713 1001 86380 86390 1
435477 99435477 1001 86380 86390 1
437095 99437095 1001 86380 86390 1
436863 99436863 1001 86380 86390 1
436795 99436795 1001 86380 86390 1
436911 99436911 1001 86380 86390 1
436737 99436737 1001 86380 86390 1
436267 99436267 1001 86380 86390 1
436028 99436028 1001 86380 86390 1
300072 99300072 1001 86380 86390 1
437352 99437352 1001 86380 86390 1
437252 99437252 1001 86380 86390 1
300573 99300573 1001 86380 86390 1
300332 99300332 1001 86380 86390 1
300477 99300477 1001 86380 86390 1
300454 99300454 1001 86380 86390 1
300482 99300482 1001 86380 86390 1
300224 99300224 1001 86380 86390 1
300239 99300239 1001 86380 86390 1
300128 99300128 1001 86380 86390 1
300933 99300933 1001 86380 86390 1
300908 99300908 1001 86380 86390 1
300770 99300770 1001 86380 86390 1
300785 99300785 1001 86380 86390 1
300773 99300773 1001 86380 86390 1
300734 99300734 1001 86380 86390 1
300801 99300801 1001 86380 86390 1
300931 99300931 1001 86380 86390 1
301180 99301180 1001 86380 86390 1
300962 99300962 1001 86380 86390 1
301003 99301003 1001 86380 86390 1
300938 99300938 1001 86380 86390 1
301030 99301030 1001 86380 86390 1
301098 99301098 1001 86380 86390 1
301047 99301047 1001 86380 86390 1
301621 99301621 1001 86380 86390 1
301754 99301754 1001 86380 86390 1
302350 99302350 1001 86380 86390 1
302325 99302325 1001 86380 86390 1
301982 99301982 1001 86380 86390 1
301885 99301885 1001 86380 86390 1
301782 99301782 1001 86380 86390 1
302484 99302484 1001 86380 86390 1
302411 99302411 1001 86380 86390 1
303083 99303083 1001 86380 86390 1
302897 99302897 1001 86380 86390 1
302873 99302873 1001 86380 86390 1
302890 99302890 1001 86380 86390 1
302917 99302917 1001 86380 86390 1
302894 99302894 1001 86380 86390 1
302613 99302613 1001 86380 86390 1
302709 99302709 1001 86380 86390 1
302622 99302622 1001 86380 86390 1
303286 99303286 1001 86380 86390 1
303379 99303379 1001 86380 86390 1
303913 99303913 1001 86380 86390 1
303875 99303875 1001 86380 86390 1
303888 99303888 1001 86380 86390 1
303812 99303812 1001 86380 86390 1
303465 99303465 1001 86380 86390 1
303444 99303444 1001 86380 86390 1
303474 99303474 1001 86380 86390 1
303565 99303565 1001 86380 86390 1
304149 99304149 1001 86380 86390 1
304087 99304087 1001 86380 86390 1
304167 99304167 1001 86380 86390 1
304064 99304064 1001 86380 86390 1
304118 99304118 1001 86380 86390 1
304720 99304720 1001 86380 86390 1
304734 99304734 1001 86380 86390 1
304661 99304661 1001 86380 86390 1
304764 99304764 1001 86380 86390 1
304475 99304475 1001 86380 86390 1
304650 99304650 1001 86380 86390 1
304652 99304652 1001 86380 86390 1
304899 99304899 1001 86380 86390 1
304864 99304864 1001 86380 86390 1
304877 99304877 1001 86380 86390 1
305505 99305505 1001 86380 86390 1
305604 99305604 1001 86380 86390 1
305645 99305645 1001 86380 86390 1
305453 99305453 1001 86380 86390 1
305303 99305303 1001 86380 86390 1
305422 99305422 1001 86380 86390 1
305258 99305258 1001 86380 86390 1
305272 99305272 1001 86380 86390 1
305098 99305098 1001 86380 86390 1
305230 99305230 1001 86380 86390 1
500090 99500090 1001 86380 86390 1
500048 99500048 1001 86380 86390 1
500621 99500621 1001 86380 86390 1
500657 99500657 1001 86380 86390 1
500428 99500428 1001 86380 86390 1
500435 99500435 1001 86380 86390 1
500438 99500438 1001 86380 86390 1
500909 99500909 1001 86380 86390 1
500948 99500948 1001 86380 86390 1
501014 99501014 1001 86380 86390 1
500977 99500977 1001 86380 86390 1
501610 99501610 1001 86380 86390 1
501463 99501463 1001 86380 86390 1
501555 99501555 1001 86380 86390 1
501444 99501444 1001 86380 86390 1
501252 99501252 1001 86380 86390 1
501307 99501307 1001 86380 86390 1
501287 99501287 1001 86380 86390 1
501419 99501419 1001 86380 86390 1
501818 99501818 1001 86380 86390 1
501689 99501689 1001 86380 86390 1
501665 99501665 1001 86380 86390 1
501747 99501747 1001 86380 86390 1
501661 99501661 1001 86380 86390 1
502301 99502301 1001 86380 86390 1
502446 99502446 1001 86380 86390 1
502268 99502268 1001 86380 86390 1
502208 99502208 1001 86380 86390 1
502209 99502209 1001 86380 86390 1
502203 99502203 1001 86380 86390 1
502113 99502113 1001 86380 86390 1
502192 99502192 1001 86380 86390 1
502258 99502258 1001 86380 86390 1
502168 99502168 1001 86380 86390 1
502031 99502031 1001 86380 86390 1
502592 99502592 1001 86380 86390 1
502543 99502543 1001 86380 86390 1
502261 99502261 1001 86380 86390 1
502478 99502478 1001 86380 86390 1
502639 99502639 1001 86380 86390 1
502577 99502577 1001 86380 86390 1
502629 99502629 1001 86380 86390 1
502668 99502668 1001 86380 86390 1
502526 99502526 1001 86380 86390 1
502643 99502643 1001 86380 86390 1
503111 99503111 1001 86380 86390 1
503268 99503268 1001 86380 86390 1
503105 99503105 1001 86380 86390 1
502945 99502945 1001 86380 86390 1
502883 99502883 1001 86380 86390 1
502952 99502952 1001 86380 86390 1
503070 99503070 1001 86380 86390 1
502890 99502890 1001 86380 86390 1
502916 99502916 1001 86380 86390 1
502865 99502865 1001 86380 86390 1
502837 99502837 1001 86380 86390 1
503393 99503393 1001 86380 86390 1
503316 99503316 1001 86380 86390 1
503368 99503368 1001 86380 86390 1
503409 99503409 1001 86380 86390 1
503439 99503439 1001 86380 86390 1
503323 99503323 1001 86380 86390 1
503454 99503454 1001 86380 86390 1
504029 99504029 1001 86380 86390 1
504087 99504087 1001 86380 86390 1
504059 99504059 1001 86380 86390 1
503795 99503795 1001 86380 86390 1
503888 99503888 1001 86380 86390 1
503818 99503818 1001 86380 86390 1
503898 99503898 1001 86380 86390 1
503702 99503702 1001 86380 86390 1
504275 99504275 1001 86380 86390 1
504161 99504161 1001 86380 86390 1
504136 99504136 1001 86380 86390 1
504321 99504321 1001 86380 86390 1
504935 99504935 1001 86380 86390 1
504716 99504716 1001 86380 86390 1
504592 99504592 1001 86380 86390 1
504348 99504348 1001 86380 86390 1
504374 99504374 1001 86380 86390 1
504466 99504466 1001 86380 86390 1
504376 99504376 1001 86380 86390 1
505006 99505006 1001 86380 86390 1
505143 99505143 1001 86380 86390 1
505094 99505094 1001 86380 86390 1
505714 99505714 1001 86380 86390 1
505384 99505384 1001 86380 86390 1
505503 99505503 1001 86380 86390 1
505531 99505531 1001 86380 86390 1
505345 99505345 1001 86380 86390 1
505230 99505230 1001 86380 86390 1
505323 99505323 1001 86380 86390 1
505870 99505870 1001 86380 86390 1
505925 99505925 1001 86380 86390 1
506467 99506467 1001 86380 86390 1
506420 99506420 1001 86380 86390 1
506499 99506499 1001 86380 86390 1
506414 99506414 1001 86380 86390 1
506518 99506518 1001 86380 86390 1
506209 99506209 1001 86380 86390 1
506253 99506253 1001 86380 86390 1
506374 99506374 1001 86380 86390 1
506015 99506015 1001 86380 86390 1
506054 99506054 1001 86380 86390 1
506067 99506067 1001 86380 86390 1
506108 99506108 1001 86380 86390 1
506161 99506161 1001 86380 86390 1
505995 99505995 1001 86380 86390 1
506164 99506164 1001 86380 86390 1
506035 99506035 1001 86380 86390 1
506062 99506062 1001 86380 86390 1
506012 99506012 1001 86380 86390 1
506026 99506026 1001 86380 86390 1
506709 99506709 1001 86380 86390 1
506632 99506632 1001 86380 86390 1
506661 99506661 1001 86380 86390 1
507311 99507311 1001 86380 86390 1
507167 99507167 1001 86380 86390 1
507200 99507200 1001 86380 86390 1
506829 99506829 1001 86380 86390 1
506894 99506894 1001 86380 86390 1
506861 99506861 1001 86380 86390 1
506964 99506964 1001 86380 86390 1
506876 99506876 1001 86380 86390 1
507529 99507529 1001 86380 86390 1
507504 99507504 1001 86380 86390 1
507609 99507609 1001 86380 86390 1
507508 99507508 1001 86380 86390 1
508203 99508203 1001 86380 86390 1
508087 99508087 1001 86380 86390 1
508103 99508103 1001 86380 86390 1
508079 99508079 1001 86380 86390 1
507877 99507877 1001 86380 86390 1
507930 99507930 1001 86380 86390 1
507824 99507824 1001 86380 86390 1
507698 99507698 1001 86380 86390 1
507650 99507650 1001 86380 86390 1
508388 99508388 1001 86380 86390 1
508414 99508414 1001 86380 86390 1
508407 99508407 1001 86380 86390 1
508423 99508423 1001 86380 86390 1
508910 99508910 1001 86380 86390 1
509046 99509046 1001 86380 86390 1
508903 99508903 1001 86380 86390 1
508713 99508713 1001 86380 86390 1
508660 99508660 1001 86380 86390 1
508583 99508583 1001 86380 86390 1
508598 99508598 1001 86380 86390 1
508652 99508652 1001 86380 86390 1
508537 99508537 1001 86380 86390 1
508594 99508594 1001 86380 86390 1
509162 99509162 1001 86380 86390 1
509100 99509100 1001 86380 86390 1
509231 99509231 1001 86380 86390 1
509234 99509234 1001 86380 86390 1
509261 99509261 1001 86380 86390 1
509747 99509747 1001 86380 86390 1
509870 99509870 1001 86380 86390 1
509814 99509814 1001 86380 86390 1
509777 99509777 1001 86380 86390 1
509846 99509846 1001 86380 86390 1
509718 99509718 1001 86380 86390 1
509745 99509745 1001 86380 86390 1
509644 99509644 1001 86380 86390 1
509622 99509622 1001 86380 86390 1
509521 99509521 1001 86380 86390 1
509677 99509677 1001 86380 86390 1
509652 99509652 1001 86380 86390 1
509666 99509666 1001 86380 86390 1
509409 99509409 1001 86380 86390 1
509425 99509425 1001 86380 86390 1
509353 99509353 1001 86380 86390 1
509367 99509367 1001 86380 86390 1
509458 99509458 1001 86380 86390 1
509421 99509421 1001 86380 86390 1
510027 99510027 1001 86380 86390 1
509929 99509929 1001 86380 86390 1
509947 99509947 1001 86380 86390 1
510678 99510678 1001 86380 86390 1
510696 99510696 1001 86380 86390 1
510697 99510697 1001 86380 86390 1
510537 99510537 1001 86380 86390 1
510576 99510576 1001 86380 86390 1
510590 99510590 1001 86380 86390 1
510565 99510565 1001 86380 86390 1
510620 99510620 1001 86380 86390 1
510558 99510558 1001 86380 86390 1
510485 99510485 1001 86380 86390 1
510403 99510403 1001 86380 86390 1
510172 99510172 1001 86380 86390 1
510311 99510311 1001 86380 86390 1
510789 99510789 1001 86380 86390 1
510855 99510855 1001 86380 86390 1
511353 99511353 1001 86380 86390 1
511367 99511367 1001 86380 86390 1
511347 99511347 1001 86380 86390 1
511213 99511213 1001 86380 86390 1
511129 99511129 1001 86380 86390 1
511111 99511111 1001 86380 86390 1
511579 99511579 1001 86380 86390 1
511685 99511685 1001 86380 86390 1
511687 99511687 1001 86380 86390 1
511559 99511559 1001 86380 86390 1
512311 99512311 1001 86380 86390 1
512375 99512375 1001 86380 86390 1
512006 99512006 1001 86380 86390 1
511981 99511981 1001 86380 86390 1
511790 99511790 1001 86380 86390 1
511794 99511794 1001 86380 86390 1
512555 99512555 1001 86380 86390 1
513053 99513053 1001 86380 86390 1
513093 99513093 1001 86380 86390 1
513180 99513180 1001 86380 86390 1
512880 99512880 1001 86380 86390 1
512613 99512613 1001 86380 86390 1
512730 99512730 1001 86380 86390 1
512602 99512602 1001 86380 86390 1
512617 99512617 1001 86380 86390 1
512634 99512634 1001 86380 86390 1
513838 99513838 1001 86380 86390 1
513920 99513920 1001 86380 86390 1
513884 99513884 1001 86380 86390 1
513834 99513834 1001 86380 86390 1
514023 99514023 1001 86380 86390 1
513900 99513900 1001 86380 86390 1
513991 99513991 1001 86380 86390 1
513914 99513914 1001 86380 86390 1
513786 99513786 1001 86380 86390 1
513813 99513813 1001 86380 86390 1
513499 99513499 1001 86380 86390 1
514080 99514080 1001 86380 86390 1
514210 99514210 1001 86380 86390 1
514068 99514068 1001 86380 86390 1
514150 99514150 1001 86380 86390 1
514176 99514176 1001 86380 86390 1
514089 99514089 1001 86380 86390 1
514154 99514154 1001 86380 86390 1
514232 99514232 1001 86380 86390 1
514741 99514741 1001 86380 86390 1
514780 99514780 1001 86380 86390 1
514789 99514789 1001 86380 86390 1
514674 99514674 1001 86380 86390 1
514550 99514550 1001 86380 86390 1
514513 99514513 1001 86380 86390 1
514528 99514528 1001 86380 86390 1
514543 99514543 1001 86380 86390 1
514256 99514256 1001 86380 86390 1
514438 99514438 1001 86380 86390 1
514413 99514413 1001 86380 86390 1
514941 99514941 1001 86380 86390 1
514968 99514968 1001 86380 86390 1
515594 99515594 1001 86380 86390 1
515569 99515569 1001 86380 86390 1
515561 99515561 1001 86380 86390 1
515539 99515539 1001 86380 86390 1
515324 99515324 1001 86380 86390 1
515405 99515405 1001 86380 86390 1
515477 99515477 1001 86380 86390 1
515153 99515153 1001 86380 86390 1
515093 99515093 1001 86380 86390 1
515080 99515080 1001 86380 86390 1
515099 99515099 1001 86380 86390 1
515164 99515164 1001 86380 86390 1
515113 99515113 1001 86380 86390 1
515825 99515825 1001 86380 86390 1
515271 99515271 1001 86380 86390 1
515737 99515737 1001 86380 86390 1
515868 99515868 1001 86380 86390 1
515727 99515727 1001 86380 86390 1
516331 99516331 1001 86380 86390 1
516504 99516504 1001 86380 86390 1
516161 99516161 1001 86380 86390 1
516291 99516291 1001 86380 86390 1
516221 99516221 1001 86380 86390 1
516144 99516144 1001 86380 86390 1
516262 99516262 1001 86380 86390 1
516005 99516005 1001 86380 86390 1
516057 99516057 1001 86380 86390 1
515982 99515982 1001 86380 86390 1
516047 99516047 1001 86380 86390 1
515892 99515892 1001 86380 86390 1
515898 99515898 1001 86380 86390 1
516540 99516540 1001 86380 86390 1
516696 99516696 1001 86380 86390 1
517188 99517188 1001 86380 86390 1
517333 99517333 1001 86380 86390 1
517118 99517118 1001 86380 86390 1
516966 99516966 1001 86380 86390 1
516805 99516805 1001 86380 86390 1
516875 99516875 1001 86380 86390 1
516726 99516726 1001 86380 86390 1
517371 99517371 1001 86380 86390 1
517385 99517385 1001 86380 86390 1
517450 99517450 1001 86380 86390 1
517416 99517416 1001 86380 86390 1
517972 99517972 1001 86380 86390 1
517967 99517967 1001 86380 86390 1
517816 99517816 1001 86380 86390 1
517946 99517946 1001 86380 86390 1
517760 99517760 1001 86380 86390 1
517581 99517581 1001 86380 86390 1
517609 99517609 1001 86380 86390 1
517575 99517575 1001 86380 86390 1
517733 99517733 1001 86380 86390 1
517541 99517541 1001 86380 86390 1
518357 99518357 1001 86380 86390 1
518268 99518268 1001 86380 86390 1
518244 99518244 1001 86380 86390 1
518899 99518899 1001 86380 86390 1
518888 99518888 1001 86380 86390 1
518883 99518883 1001 86380 86390 1
518679 99518679 1001 86380 86390 1
518699 99518699 1001 86380 86390 1
518664 99518664 1001 86380 86390 1
518487 99518487 1001 86380 86390 1
519089 99519089 1001 86380 86390 1
519078 99519078 1001 86380 86390 1
519042 99519042 1001 86380 86390 1
519055 99519055 1001 86380 86390 1
519074 99519074 1001 86380 86390 1
519786 99519786 1001 86380 86390 1
519754 99519754 1001 86380 86390 1
519625 99519625 1001 86380 86390 1
519703 99519703 1001 86380 86390 1
519773 99519773 1001 86380 86390 1
519543 99519543 1001 86380 86390 1
519470 99519470 1001 86380 86390 1
519485 99519485 1001 86380 86390 1
519550 99519550 1001 86380 86390 1
519500 99519500 1001 86380 86390 1
519591 99519591 1001 86380 86390 1
519231 99519231 1001 86380 86390 1
519337 99519337 1001 86380 86390 1
520019 99520019 1001 86380 86390 1
519894 99519894 1001 86380 86390 1
520475 99520475 1001 86380 86390 1
520555 99520555 1001 86380 86390 1
520557 99520557 1001 86380 86390 1
520625 99520625 1001 86380 86390 1
520407 99520407 1001 86380 86390 1
520185 99520185 1001 86380 86390 1
520134 99520134 1001 86380 86390 1
520701 99520701 1001 86380 86390 1
521403 99521403 1001 86380 86390 1
521371 99521371 1001 86380 86390 1
521458 99521458 1001 86380 86390 1
521109 99521109 1001 86380 86390 1
521217 99521217 1001 86380 86390 1
521141 99521141 1001 86380 86390 1
521026 99521026 1001 86380 86390 1
520913 99520913 1001 86380 86390 1
520959 99520959 1001 86380 86390 1
520857 99520857 1001 86380 86390 1
521652 99521652 1001 86380 86390 1
521536 99521536 1001 86380 86390 1
521589 99521589 1001 86380 86390 1
521629 99521629 1001 86380 86390 1
522264 99522264 1001 86380 86390 1
521958 99521958 1001 86380 86390 1
522049 99522049 1001 86380 86390 1
522051 99522051 1001 86380 86390 1
521910 99521910 1001 86380 86390 1
521818 99521818 1001 86380 86390 1
522484 99522484 1001 86380 86390 1
522435 99522435 1001 86380 86390 1
522360 99522360 1001 86380 86390 1
522426 99522426 1001 86380 86390 1
522326 99522326 1001 86380 86390 1
522943 99522943 1001 86380 86390 1
522710 99522710 1001 86380 86390 1
522726 99522726 1001 86380 86390 1
522642 99522642 1001 86380 86390 1
522503 99522503 1001 86380 86390 1
522556 99522556 1001 86380 86390 1
522609 99522609 1001 86380 86390 1
522560 99522560 1001 86380 86390 1
523216 99523216 1001 86380 86390 1
523294 99523294 1001 86380 86390 1
523869 99523869 1001 86380 86390 1
523870 99523870 1001 86380 86390 1
523781 99523781 1001 86380 86390 1
523889 99523889 1001 86380 86390 1
523674 99523674 1001 86380 86390 1
523613 99523613 1001 86380 86390 1
523710 99523710 1001 86380 86390 1
523725 99523725 1001 86380 86390 1
523457 99523457 1001 86380 86390 1
523397 99523397 1001 86380 86390 1
523412 99523412 1001 86380 86390 1
524067 99524067 1001 86380 86390 1
524043 99524043 1001 86380 86390 1
524695 99524695 1001 86380 86390 1
524726 99524726 1001 86380 86390 1
524501 99524501 1001 86380 86390 1
524557 99524557 1001 86380 86390 1
524191 99524191 1001 86380 86390 1
524260 99524260 1001 86380 86390 1
524290 99524290 1001 86380 86390 1
524875 99524875 1001 86380 86390 1
524800 99524800 1001 86380 86390 1
524893 99524893 1001 86380 86390 1
524803 99524803 1001 86380 86390 1
525554 99525554 1001 86380 86390 1
525591 99525591 1001 86380 86390 1
525210 99525210 1001 86380 86390 1
525237 99525237 1001 86380 86390 1
525266 99525266 1001 86380 86390 1
525345 99525345 1001 86380 86390 1
525372 99525372 1001 86380 86390 1
525337 99525337 1001 86380 86390 1
525390 99525390 1001 86380 86390 1
525109 99525109 1001 86380 86390 1
525100 99525100 1001 86380 86390 1
525671 99525671 1001 86380 86390 1
525788 99525788 1001 86380 86390 1
525711 99525711 1001 86380 86390 1
525184 99525184 1001 86380 86390 1
525599 99525599 1001 86380 86390 1
525630 99525630 1001 86380 86390 1
526385 99526385 1001 86380 86390 1
526257 99526257 1001 86380 86390 1
526297 99526297 1001 86380 86390 1
526236 99526236 1001 86380 86390 1
526012 99526012 1001 86380 86390 1
525870 99525870 1001 86380 86390 1
525872 99525872 1001 86380 86390 1
525835 99525835 1001 86380 86390 1
525848 99525848 1001 86380 86390 1
526607 99526607 1001 86380 86390 1
527216 99527216 1001 86380 86390 1
527113 99527113 1001 86380 86390 1
527062 99527062 1001 86380 86390 1
527089 99527089 1001 86380 86390 1
527143 99527143 1001 86380 86390 1
527195 99527195 1001 86380 86390 1
527170 99527170 1001 86380 86390 1
527183 99527183 1001 86380 86390 1
527242 99527242 1001 86380 86390 1
527245 99527245 1001 86380 86390 1
526845 99526845 1001 86380 86390 1
526799 99526799 1001 86380 86390 1
527390 99527390 1001 86380 86390 1
527290 99527290 1001 86380 86390 1
527396 99527396 1001 86380 86390 1
527322 99527322 1001 86380 86390 1
527990 99527990 1001 86380 86390 1
528053 99528053 1001 86380 86390 1
528020 99528020 1001 86380 86390 1
527969 99527969 1001 86380 86390 1
527690 99527690 1001 86380 86390 1
527498 99527498 1001 86380 86390 1
527527 99527527 1001 86380 86390 1
527582 99527582 1001 86380 86390 1
528097 99528097 1001 86380 86390 1
528746 99528746 1001 86380 86390 1
528787 99528787 1001 86380 86390 1
528779 99528779 1001 86380 86390 1
528808 99528808 1001 86380 86390 1
528821 99528821 1001 86380 86390 1
528796 99528796 1001 86380 86390 1
528529 99528529 1001 86380 86390 1
528577 99528577 1001 86380 86390 1
528578 99528578 1001 86380 86390 1
528385 99528385 1001 86380 86390 1
528413 99528413 1001 86380 86390 1
528300 99528300 1001 86380 86390 1
529663 99529663 1001 86380 86390 1
529690 99529690 1001 86380 86390 1
529620 99529620 1001 86380 86390 1
529672 99529672 1001 86380 86390 1
529584 99529584 1001 86380 86390 1
529725 99529725 1001 86380 86390 1
529501 99529501 1001 86380 86390 1
529514 99529514 1001 86380 86390 1
529438 99529438 1001 86380 86390 1
529305 99529305 1001 86380 86390 1
529870 99529870 1001 86380 86390 1
529728 99529728 1001 86380 86390 1
529756 99529756 1001 86380 86390 1
529848 99529848 1001 86380 86390 1
529902 99529902 1001 86380 86390 1
530522 99530522 1001 86380 86390 1
530494 99530494 1001 86380 86390 1
530384 99530384 1001 86380 86390 1
530194 99530194 1001 86380 86390 1
530260 99530260 1001 86380 86390 1
530239 99530239 1001 86380 86390 1
530191 99530191 1001 86380 86390 1
530002 99530002 1001 86380 86390 1
530106 99530106 1001 86380 86390 1
529980 99529980 1001 86380 86390 1
530033 99530033 1001 86380 86390 1
530137 99530137 1001 86380 86390 1
530087 99530087 1001 86380 86390 1
530744 99530744 1001 86380 86390 1
530655 99530655 1001 86380 86390 1
530581 99530581 1001 86380 86390 1
530698 99530698 1001 86380 86390 1
531318 99531318 1001 86380 86390 1
531181 99531181 1001 86380 86390 1
531222 99531222 1001 86380 86390 1
531370 99531370 1001 86380 86390 1
530973 99530973 1001 86380 86390 1
530772 99530772 1001 86380 86390 1
530864 99530864 1001 86380 86390 1
530960 99530960 1001 86380 86390 1
530872 99530872 1001 86380 86390 1
531380 99531380 1001 86380 86390 1
531551 99531551 1001 86380 86390 1
531475 99531475 1001 86380 86390 1
531569 99531569 1001 86380 86390 1
532016 99532016 1001 86380 86390 1
531806 99531806 1001 86380 86390 1
531928 99531928 1001 86380 86390 1
531892 99531892 1001 86380 86390 1
531729 99531729 1001 86380 86390 1
531731 99531731 1001 86380 86390 1
531732 99531732 1001 86380 86390 1
531733 99531733 1001 86380 86390 1
531634 99531634 1001 86380 86390 1
531622 99531622 1001 86380 86390 1
532267 99532267 1001 86380 86390 1
532256 99532256 1001 86380 86390 1
532272 99532272 1001 86380 86390 1
532275 99532275 1001 86380 86390 1
532277 99532277 1001 86380 86390 1
532922 99532922 1001 86380 86390 1
532815 99532815 1001 86380 86390 1
532807 99532807 1001 86380 86390 1
532730 99532730 1001 86380 86390 1
532756 99532756 1001 86380 86390 1
532543 99532543 1001 86380 86390 1
532544 99532544 1001 86380 86390 1
532467 99532467 1001 86380 86390 1
532536 99532536 1001 86380 86390 1
532512 99532512 1001 86380 86390 1
533083 99533083 1001 86380 86390 1
533073 99533073 1001 86380 86390 1
533118 99533118 1001 86380 86390 1
533690 99533690 1001 86380 86390 1
533729 99533729 1001 86380 86390 1
533821 99533821 1001 86380 86390 1
533815 99533815 1001 86380 86390 1
533849 99533849 1001 86380 86390 1
533850 99533850 1001 86380 86390 1
533589 99533589 1001 86380 86390 1
533447 99533447 1001 86380 86390 1
533553 99533553 1001 86380 86390 1
533533 99533533 1001 86380 86390 1
533585 99533585 1001 86380 86390 1
533483 99533483 1001 86380 86390 1
533366 99533366 1001 86380 86390 1
533354 99533354 1001 86380 86390 1
533270 99533270 1001 86380 86390 1
533974 99533974 1001 86380 86390 1
533952 99533952 1001 86380 86390 1
534047 99534047 1001 86380 86390 1
534568 99534568 1001 86380 86390 1
534569 99534569 1001 86380 86390 1
534521 99534521 1001 86380 86390 1
534551 99534551 1001 86380 86390 1
534565 99534565 1001 86380 86390 1
534676 99534676 1001 86380 86390 1
534327 99534327 1001 86380 86390 1
534380 99534380 1001 86380 86390 1
534372 99534372 1001 86380 86390 1
534450 99534450 1001 86380 86390 1
534141 99534141 1001 86380 86390 1
534109 99534109 1001 86380 86390 1
534162 99534162 1001 86380 86390 1
534113 99534113 1001 86380 86390 1
534075 99534075 1001 86380 86390 1
534709 99534709 1001 86380 86390 1
534872 99534872 1001 86380 86390 1
534886 99534886 1001 86380 86390 1
535433 99535433 1001 86380 86390 1
535446 99535446 1001 86380 86390 1
535379 99535379 1001 86380 86390 1
535431 99535431 1001 86380 86390 1
535296 99535296 1001 86380 86390 1
535181 99535181 1001 86380 86390 1
535251 99535251 1001 86380 86390 1
534967 99534967 1001 86380 86390 1
534943 99534943 1001 86380 86390 1
535078 99535078 1001 86380 86390 1
535642 99535642 1001 86380 86390 1
535579 99535579 1001 86380 86390 1
535620 99535620 1001 86380 86390 1
536207 99536207 1001 86380 86390 1
536228 99536228 1001 86380 86390 1
536203 99536203 1001 86380 86390 1
536027 99536027 1001 86380 86390 1
536099 99536099 1001 86380 86390 1
536024 99536024 1001 86380 86390 1
535789 99535789 1001 86380 86390 1
536428 99536428 1001 86380 86390 1
536532 99536532 1001 86380 86390 1
536470 99536470 1001 86380 86390 1
537000 99537000 1001 86380 86390 1
537065 99537065 1001 86380 86390 1
536640 99536640 1001 86380 86390 1
536643 99536643 1001 86380 86390 1
537331 99537331 1001 86380 86390 1
537361 99537361 1001 86380 86390 1
537337 99537337 1001 86380 86390 1
537236 99537236 1001 86380 86390 1
537880 99537880 1001 86380 86390 1
537630 99537630 1001 86380 86390 1
537773 99537773 1001 86380 86390 1
537726 99537726 1001 86380 86390 1
537638 99537638 1001 86380 86390 1
537510 99537510 1001 86380 86390 1
537474 99537474 1001 86380 86390 1
538075 99538075 1001 86380 86390 1
538067 99538067 1001 86380 86390 1
537990 99537990 1001 86380 86390 1
538003 99538003 1001 86380 86390 1
538044 99538044 1001 86380 86390 1
538611 99538611 1001 86380 86390 1
538753 99538753 1001 86380 86390 1
538642 99538642 1001 86380 86390 1
538773 99538773 1001 86380 86390 1
538631 99538631 1001 86380 86390 1
538469 99538469 1001 86380 86390 1
538587 99538587 1001 86380 86390 1
538435 99538435 1001 86380 86390 1
538259 99538259 1001 86380 86390 1
538299 99538299 1001 86380 86390 1
538838 99538838 1001 86380 86390 1
538911 99538911 1001 86380 86390 1
539448 99539448 1001 86380 86390 1
539577 99539577 1001 86380 86390 1
539506 99539506 1001 86380 86390 1
539383 99539383 1001 86380 86390 1
539374 99539374 1001 86380 86390 1
539110 99539110 1001 86380 86390 1
539059 99539059 1001 86380 86390 1
539022 99539022 1001 86380 86390 1
539128 99539128 1001 86380 86390 1
539107 99539107 1001 86380 86390 1
539095 99539095 1001 86380 86390 1
539224 99539224 1001 86380 86390 1
539161 99539161 1001 86380 86390 1
539692 99539692 1001 86380 86390 1
539837 99539837 1001 86380 86390 1
539687 99539687 1001 86380 86390 1
540365 99540365 1001 86380 86390 1
540267 99540267 1001 86380 86390 1
540357 99540357 1001 86380 86390 1
540270 99540270 1001 86380 86390 1
540461 99540461 1001 86380 86390 1
540375 99540375 1001 86380 86390 1
540201 99540201 1001 86380 86390 1
539992 99539992 1001 86380 86390 1
539986 99539986 1001 86380 86390 1
540479 99540479 1001 86380 86390 1
540469 99540469 1001 86380 86390 1
541096 99541096 1001 86380 86390 1
541279 99541279 1001 86380 86390 1
540932 99540932 1001 86380 86390 1
541011 99541011 1001 86380 86390 1
541059 99541059 1001 86380 86390 1
540713 99540713 1001 86380 86390 1
541369 99541369 1001 86380 86390 1
541362 99541362 1001 86380 86390 1
542055 99542055 1001 86380 86390 1
541935 99541935 1001 86380 86390 1
541906 99541906 1001 86380 86390 1
541654 99541654 1001 86380 86390 1
541529 99541529 1001 86380 86390 1
541659 99541659 1001 86380 86390 1
541557 99541557 1001 86380 86390 1
541664 99541664 1001 86380 86390 1
542181 99542181 1001 86380 86390 1
542324 99542324 1001 86380 86390 1
542159 99542159 1001 86380 86390 1
542806 99542806 1001 86380 86390 1
542776 99542776 1001 86380 86390 1
542584 99542584 1001 86380 86390 1
542618 99542618 1001 86380 86390 1
542633 99542633 1001 86380 86390 1
542622 99542622 1001 86380 86390 1
542440 99542440 1001 86380 86390 1
542396 99542396 1001 86380 86390 1
543047 99543047 1001 86380 86390 1
543024 99543024 1001 86380 86390 1
543089 99543089 1001 86380 86390 1
542973 99542973 1001 86380 86390 1
543142 99543142 1001 86380 86390 1
543104 99543104 1001 86380 86390 1
543070 99543070 1001 86380 86390 1
543723 99543723 1001 86380 86390 1
543731 99543731 1001 86380 86390 1
543489 99543489 1001 86380 86390 1
543428 99543428 1001 86380 86390 1
543497 99543497 1001 86380 86390 1
543204 99543204 1001 86380 86390 1
543168 99543168 1001 86380 86390 1
543312 99543312 1001 86380 86390 1
543873 99543873 1001 86380 86390 1
543918 99543918 1001 86380 86390 1
543870 99543870 1001 86380 86390 1
544444 99544444 1001 86380 86390 1
544447 99544447 1001 86380 86390 1
544410 99544410 1001 86380 86390 1
544528 99544528 1001 86380 86390 1
544506 99544506 1001 86380 86390 1
544595 99544595 1001 86380 86390 1
544383 99544383 1001 86380 86390 1
544015 99544015 1001 86380 86390 1
543980 99543980 1001 86380 86390 1
543994 99543994 1001 86380 86390 1
544009 99544009 1001 86380 86390 1
543984 99543984 1001 86380 86390 1
410222 684 1001 67140 68397 1
431641 383 1001 1200 2577 1
436345 1027 1001 57600 58797 1
525373 486 1001 60996 61296 1
400180 99400180 1001 86380 86390 1
400357 99400357 1001 86380 86390 1
400514 99400514 1001 86380 86390 1
400429 99400429 1001 86380 86390 1
400770 99400770 1001 86380 86390 1
400917 99400917 1001 86380 86390 1
401013 99401013 1001 86380 86390 1
401206 99401206 1001 86380 86390 1
401177 99401177 1001 86380 86390 1
401368 99401368 1001 86380 86390 1
401511 99401511 1001 86380 86390 1
401781 99401781 1001 86380 86390 1
401856 99401856 1001 86380 86390 1
401984 99401984 1001 86380 86390 1
402471 99402471 1001 86380 86390 1
402392 99402392 1001 86380 86390 1
402453 99402453 1001 86380 86390 1
402410 99402410 1001 86380 86390 1
402659 99402659 1001 86380 86390 1
402875 99402875 1001 86380 86390 1
402853 99402853 1001 86380 86390 1
402932 99402932 1001 86380 86390 1
403327 99403327 1001 86380 86390 1
403372 99403372 1001 86380 86390 1
403364 99403364 1001 86380 86390 1
403571 99403571 1001 86380 86390 1
403601 99403601 1001 86380 86390 1
403627 99403627 1001 86380 86390 1
403668 99403668 1001 86380 86390 1
403770 99403770 1001 86380 86390 1
403842 99403842 1001 86380 86390 1
404217 99404217 1001 86380 86390 1
404251 99404251 1001 86380 86390 1
404252 99404252 1001 86380 86390 1
404206 99404206 1001 86380 86390 1
404256 99404256 1001 86380 86390 1
404433 99404433 1001 86380 86390 1
404526 99404526 1001 86380 86390 1
404562 99404562 1001 86380 86390 1
404710 99404710 1001 86380 86390 1
405055 99405055 1001 86380 86390 1
405154 99405154 1001 86380 86390 1
405401 99405401 1001 86380 86390 1
405406 99405406 1001 86380 86390 1
405344 99405344 1001 86380 86390 1
405346 99405346 1001 86380 86390 1
405530 99405530 1001 86380 86390 1
405717 99405717 1001 86380 86390 1
405934 99405934 1001 86380 86390 1
406282 99406282 1001 86380 86390 1
406650 99406650 1001 86380 86390 1
406736 99406736 1001 86380 86390 1
406889 99406889 1001 86380 86390 1
406969 99406969 1001 86380 86390 1
406973 99406973 1001 86380 86390 1
407026 99407026 1001 86380 86390 1
406841 99406841 1001 86380 86390 1
407108 99407108 1001 86380 86390 1
407172 99407172 1001 86380 86390 1
407516 99407516 1001 86380 86390 1
407459 99407459 1001 86380 86390 1
407671 99407671 1001 86380 86390 1
407592 99407592 1001 86380 86390 1
407742 99407742 1001 86380 86390 1
407703 99407703 1001 86380 86390 1
407874 99407874 1001 86380 86390 1
407978 99407978 1001 86380 86390 1
407910 99407910 1001 86380 86390 1
408135 99408135 1001 86380 86390 1
408258 99408258 1001 86380 86390 1
408292 99408292 1001 86380 86390 1
408525 99408525 1001 86380 86390 1
408593 99408593 1001 86380 86390 1
408790 99408790 1001 86380 86390 1
409023 99409023 1001 86380 86390 1
409144 99409144 1001 86380 86390 1
409083 99409083 1001 86380 86390 1
409466 99409466 1001 86380 86390 1
409726 99409726 1001 86380 86390 1
409922 99409922 1001 86380 86390 1
409926 99409926 1001 86380 86390 1
410156 99410156 1001 86380 86390 1
410406 99410406 1001 86380 86390 1
410329 99410329 1001 86380 86390 1
410421 99410421 1001 86380 86390 1
410545 99410545 1001 86380 86390 1
410523 99410523 1001 86380 86390 1
410651 99410651 1001 86380 86390 1
410721 99410721 1001 86380 86390 1
410800 99410800 1001 86380 86390 1
410744 99410744 1001 86380 86390 1
410749 99410749 1001 86380 86390 1
411026 99411026 1001 86380 86390 1
411122 99411122 1001 86380 86390 1
411223 99411223 1001 86380 86390 1
411484 99411484 1001 86380 86390 1
411466 99411466 1001 86380 86390 1
411493 99411493 1001 86380 86390 1
411538 99411538 1001 86380 86390 1
411637 99411637 1001 86380 86390 1
411777 99411777 1001 86380 86390 1
412167 99412167 1001 86380 86390 1
412262 99412262 1001 86380 86390 1
412300 99412300 1001 86380 86390 1
412441 99412441 1001 86380 86390 1
412472 99412472 1001 86380 86390 1
413551 99413551 1001 86380 86390 1
413505 99413505 1001 86380 86390 1
413613 99413613 1001 86380 86390 1
413056 99413056 1001 86380 86390 1
413129 99413129 1001 86380 86390 1
412548 99412548 1001 86380 86390 1
412590 99412590 1001 86380 86390 1
412810 99412810 1001 86380 86390 1
412660 99412660 1001 86380 86390 1
414058 99414058 1001 86380 86390 1
413946 99413946 1001 86380 86390 1
413893 99413893 1001 86380 86390 1
413810 99413810 1001 86380 86390 1
413974 99413974 1001 86380 86390 1
415116 99415116 1001 86380 86390 1
415249 99415249 1001 86380 86390 1
415191 99415191 1001 86380 86390 1
415122 99415122 1001 86380 86390 1
415268 99415268 1001 86380 86390 1
415073 99415073 1001 86380 86390 1
414600 99414600 1001 86380 86390 1
414753 99414753 1001 86380 86390 1
414815 99414815 1001 86380 86390 1
415422 99415422 1001 86380 86390 1
415341 99415341 1001 86380 86390 1
415490 99415490 1001 86380 86390 1
416608 99416608 1001 86380 86390 1
416860 99416860 1001 86380 86390 1
416285 99416285 1001 86380 86390 1
416341 99416341 1001 86380 86390 1
416343 99416343 1001 86380 86390 1
416034 99416034 1001 86380 86390 1
415727 99415727 1001 86380 86390 1
416131 99416131 1001 86380 86390 1
417269 99417269 1001 86380 86390 1
417423 99417423 1001 86380 86390 1
418673 99418673 1001 86380 86390 1
418760 99418760 1001 86380 86390 1
418517 99418517 1001 86380 86390 1
418791 99418791 1001 86380 86390 1
418183 99418183 1001 86380 86390 1
418291 99418291 1001 86380 86390 1
418154 99418154 1001 86380 86390 1
418430 99418430 1001 86380 86390 1
418032 99418032 1001 86380 86390 1
417893 99417893 1001 86380 86390 1
417942 99417942 1001 86380 86390 1
417704 99417704 1001 86380 86390 1
419097 99419097 1001 86380 86390 1
419070 99419070 1001 86380 86390 1
420146 99420146 1001 86380 86390 1
420401 99420401 1001 86380 86390 1
420256 99420256 1001 86380 86390 1
419946 99419946 1001 86380 86390 1
419703 99419703 1001 86380 86390 1
419827 99419827 1001 86380 86390 1
420039 99420039 1001 86380 86390 1
419786 99419786 1001 86380 86390 1
420048 99420048 1001 86380 86390 1
419654 99419654 1001 86380 86390 1
419472 99419472 1001 86380 86390 1
419420 99419420 1001 86380 86390 1
420549 99420549 1001 86380 86390 1
420532 99420532 1001 86380 86390 1
420704 99420704 1001 86380 86390 1
420827 99420827 1001 86380 86390 1
420764 99420764 1001 86380 86390 1
420485 99420485 1001 86380 86390 1
422037 99422037 1001 86380 86390 1
422056 99422056 1001 86380 86390 1
421875 99421875 1001 86380 86390 1
421686 99421686 1001 86380 86390 1
421416 99421416 1001 86380 86390 1
420944 99420944 1001 86380 86390 1
421041 99421041 1001 86380 86390 1
420920 99420920 1001 86380 86390 1
420955 99420955 1001 86380 86390 1
422219 99422219 1001 86380 86390 1
422201 99422201 1001 86380 86390 1
423711 99423711 1001 86380 86390 1
423353 99423353 1001 86380 86390 1
423171 99423171 1001 86380 86390 1
423131 99423131 1001 86380 86390 1
423173 99423173 1001 86380 86390 1
423178 99423178 1001 86380 86390 1
423234 99423234 1001 86380 86390 1
423295 99423295 1001 86380 86390 1
422840 99422840 1001 86380 86390 1
422929 99422929 1001 86380 86390 1
424015 99424015 1001 86380 86390 1
423967 99423967 1001 86380 86390 1
423798 99423798 1001 86380 86390 1
423995 99423995 1001 86380 86390 1
423852 99423852 1001 86380 86390 1
425209 99425209 1001 86380 86390 1
425190 99425190 1001 86380 86390 1
424885 99424885 1001 86380 86390 1
424633 99424633 1001 86380 86390 1
424370 99424370 1001 86380 86390 1
424228 99424228 1001 86380 86390 1
424278 99424278 1001 86380 86390 1
425436 99425436 1001 86380 86390 1
425605 99425605 1001 86380 86390 1
425776 99425776 1001 86380 86390 1
425818 99425818 1001 86380 86390 1
426752 99426752 1001 86380 86390 1
426970 99426970 1001 86380 86390 1
426686 99426686 1001 86380 86390 1
425957 99425957 1001 86380 86390 1
426093 99426093 1001 86380 86390 1
425917 99425917 1001 86380 86390 1
426232 99426232 1001 86380 86390 1
427120 99427120 1001 86380 86390 1
427216 99427216 1001 86380 86390 1
427429 99427429 1001 86380 86390 1
427432 99427432 1001 86380 86390 1
428586 99428586 1001 86380 86390 1
428363 99428363 1001 86380 86390 1
428423 99428423 1001 86380 86390 1
428349 99428349 1001 86380 86390 1
428276 99428276 1001 86380 86390 1
428256 99428256 1001 86380 86390 1
428060 99428060 1001 86380 86390 1
429124 99429124 1001 86380 86390 1
428844 99428844 1001 86380 86390 1
429024 99429024 1001 86380 86390 1
430142 99430142 1001 86380 86390 1
430074 99430074 1001 86380 86390 1
430195 99430195 1001 86380 86390 1
430036 99430036 1001 86380 86390 1
430206 99430206 1001 86380 86390 1
429943 99429943 1001 86380 86390 1
429293 99429293 1001 86380 86390 1
429203 99429203 1001 86380 86390 1
429453 99429453 1001 86380 86390 1
429513 99429513 1001 86380 86390 1
429404 99429404 1001 86380 86390 1
429342 99429342 1001 86380 86390 1
430394 99430394 1001 86380 86390 1
430737 99430737 1001 86380 86390 1
430458 99430458 1001 86380 86390 1
430802 99430802 1001 86380 86390 1
430813 99430813 1001 86380 86390 1
432006 99432006 1001 86380 86390 1
431896 99431896 1001 86380 86390 1
431725 99431725 1001 86380 86390 1
431498 99431498 1001 86380 86390 1
430996 99430996 1001 86380 86390 1
431218 99431218 1001 86380 86390 1
431185 99431185 1001 86380 86390 1
431196 99431196 1001 86380 86390 1
432467 99432467 1001 86380 86390 1
432279 99432279 1001 86380 86390 1
432363 99432363 1001 86380 86390 1
433450 99433450 1001 86380 86390 1
433714 99433714 1001 86380 86390 1
433138 99433138 1001 86380 86390 1
433192 99433192 1001 86380 86390 1
433002 99433002 1001 86380 86390 1
433180 99433180 1001 86380 86390 1
432591 99432591 1001 86380 86390 1
432873 99432873 1001 86380 86390 1
433912 99433912 1001 86380 86390 1
435037 99435037 1001 86380 86390 1
435109 99435109 1001 86380 86390 1
435253 99435253 1001 86380 86390 1
435386 99435386 1001 86380 86390 1
435351 99435351 1001 86380 86390 1
435046 99435046 1001 86380 86390 1
435354 99435354 1001 86380 86390 1
435205 99435205 1001 86380 86390 1
435051 99435051 1001 86380 86390 1
434919 99434919 1001 86380 86390 1
434455 99434455 1001 86380 86390 1
434311 99434311 1001 86380 86390 1
435742 99435742 1001 86380 86390 1
435639 99435639 1001 86380 86390 1
436869 99436869 1001 86380 86390 1
436811 99436811 1001 86380 86390 1
436471 99436471 1001 86380 86390 1
436396 99436396 1001 86380 86390 1
436507 99436507 1001 86380 86390 1
436463 99436463 1001 86380 86390 1
436540 99436540 1001 86380 86390 1
436246 99436246 1001 86380 86390 1
436230 99436230 1001 86380 86390 1
300071 99300071 1001 86380 86390 1
300086 99300086 1001 86380 86390 1
300049 99300049 1001 86380 86390 1
300063 99300063 1001 86380 86390 1
300587 99300587 1001 86380 86390 1
300526 99300526 1001 86380 86390 1
300668 99300668 1001 86380 86390 1
300206 99300206 1001 86380 86390 1
300843 99300843 1001 86380 86390 1
300922 99300922 1001 86380 86390 1
300780 99300780 1001 86380 86390 1
300806 99300806 1001 86380 86390 1
300809 99300809 1001 86380 86390 1
301468 99301468 1001 86380 86390 1
301354 99301354 1001 86380 86390 1
301547 99301547 1001 86380 86390 1
301168 99301168 1001 86380 86390 1
301263 99301263 1001 86380 86390 1
301191 99301191 1001 86380 86390 1
301320 99301320 1001 86380 86390 1
301218 99301218 1001 86380 86390 1
300978 99300978 1001 86380 86390 1
301094 99301094 1001 86380 86390 1
301671 99301671 1001 86380 86390 1
301608 99301608 1001 86380 86390 1
301602 99301602 1001 86380 86390 1
301745 99301745 1001 86380 86390 1
302297 99302297 1001 86380 86390 1
302210 99302210 1001 86380 86390 1
302328 99302328 1001 86380 86390 1
301972 99301972 1001 86380 86390 1
302090 99302090 1001 86380 86390 1
301973 99301973 1001 86380 86390 1
301958 99301958 1001 86380 86390 1
301960 99301960 1001 86380 86390 1
301768 99301768 1001 86380 86390 1
301849 99301849 1001 86380 86390 1
302431 99302431 1001 86380 86390 1
302459 99302459 1001 86380 86390 1
302528 99302528 1001 86380 86390 1
302477 99302477 1001 86380 86390 1
302479 99302479 1001 86380 86390 1
302518 99302518 1001 86380 86390 1
303092 99303092 1001 86380 86390 1
303071 99303071 1001 86380 86390 1
303187 99303187 1001 86380 86390 1
302915 99302915 1001 86380 86390 1
302855 99302855 1001 86380 86390 1
302687 99302687 1001 86380 86390 1
303219 99303219 1001 86380 86390 1
303222 99303222 1001 86380 86390 1
303301 99303301 1001 86380 86390 1
303904 99303904 1001 86380 86390 1
304001 99304001 1001 86380 86390 1
303986 99303986 1001 86380 86390 1
303832 99303832 1001 86380 86390 1
304025 99304025 1001 86380 86390 1
303661 99303661 1001 86380 86390 1
303752 99303752 1001 86380 86390 1
303666 99303666 1001 86380 86390 1
303707 99303707 1001 86380 86390 1
303584 99303584 1001 86380 86390 1
303442 99303442 1001 86380 86390 1
303511 99303511 1001 86380 86390 1
304225 99304225 1001 86380 86390 1
304226 99304226 1001 86380 86390 1
304049 99304049 1001 86380 86390 1
304117 99304117 1001 86380 86390 1
304811 99304811 1001 86380 86390 1
304836 99304836 1001 86380 86390 1
304762 99304762 1001 86380 86390 1
304660 99304660 1001 86380 86390 1
304664 99304664 1001 86380 86390 1
304343 99304343 1001 86380 86390 1
304298 99304298 1001 86380 86390 1
305037 99305037 1001 86380 86390 1
304961 99304961 1001 86380 86390 1
304981 99304981 1001 86380 86390 1
305654 99305654 1001 86380 86390 1
305480 99305480 1001 86380 86390 1
305417 99305417 1001 86380 86390 1
305301 99305301 1001 86380 86390 1
305327 99305327 1001 86380 86390 1
305316 99305316 1001 86380 86390 1
305471 99305471 1001 86380 86390 1
305346 99305346 1001 86380 86390 1
305155 99305155 1001 86380 86390 1
305093 99305093 1001 86380 86390 1
305210 99305210 1001 86380 86390 1
305187 99305187 1001 86380 86390 1
305200 99305200 1001 86380 86390 1
305178 99305178 1001 86380 86390 1
500117 99500117 1001 86380 86390 1
500041 99500041 1001 86380 86390 1
305689 99305689 1001 86380 86390 1
500045 99500045 1001 86380 86390 1
500086 99500086 1001 86380 86390 1
500660 99500660 1001 86380 86390 1
500729 99500729 1001 86380 86390 1
500614 99500614 1001 86380 86390 1
500794 99500794 1001 86380 86390 1
500608 99500608 1001 86380 86390 1
500419 99500419 1001 86380 86390 1
500484 99500484 1001 86380 86390 1
500447 99500447 1001 86380 86390 1
500367 99500367 1001 86380 86390 1
500359 99500359 1001 86380 86390 1
500993 99500993 1001 86380 86390 1
501612 99501612 1001 86380 86390 1
501229 99501229 1001 86380 86390 1
501425 99501425 1001 86380 86390 1
501225 99501225 1001 86380 86390 1
501124 99501124 1001 86380 86390 1
501178 99501178 1001 86380 86390 1
501195 99501195 1001 86380 86390 1
501702 99501702 1001 86380 86390 1
501793 99501793 1001 86380 86390 1
502281 99502281 1001 86380 86390 1
502358 99502358 1001 86380 86390 1
502308 99502308 1001 86380 86390 1
502387 99502387 1001 86380 86390 1
502169 99502169 1001 86380 86390 1
502250 99502250 1001 86380 86390 1
502254 99502254 1001 86380 86390 1
502039 99502039 1001 86380 86390 1
502003 99502003 1001 86380 86390 1
502042 99502042 1001 86380 86390 1
501982 99501982 1001 86380 86390 1
501995 99501995 1001 86380 86390 1
502053 99502053 1001 86380 86390 1
502519 99502519 1001 86380 86390 1
502536 99502536 1001 86380 86390 1
503231 99503231 1001 86380 86390 1
502713 99502713 1001 86380 86390 1
502739 99502739 1001 86380 86390 1
502778 99502778 1001 86380 86390 1
502676 99502676 1001 86380 86390 1
503380 99503380 1001 86380 86390 1
504054 99504054 1001 86380 86390 1
503926 99503926 1001 86380 86390 1
503988 99503988 1001 86380 86390 1
503838 99503838 1001 86380 86390 1
503882 99503882 1001 86380 86390 1
503884 99503884 1001 86380 86390 1
503781 99503781 1001 86380 86390 1
503590 99503590 1001 86380 86390 1
503670 99503670 1001 86380 86390 1
503503 99503503 1001 86380 86390 1
503507 99503507 1001 86380 86390 1
504270 99504270 1001 86380 86390 1
504234 99504234 1001 86380 86390 1
504144 99504144 1001 86380 86390 1
504302 99504302 1001 86380 86390 1
504852 99504852 1001 86380 86390 1
504593 99504593 1001 86380 86390 1
504481 99504481 1001 86380 86390 1
504333 99504333 1001 86380 86390 1
504529 99504529 1001 86380 86390 1
504946 99504946 1001 86380 86390 1
505041 99505041 1001 86380 86390 1
504963 99504963 1001 86380 86390 1
505146 99505146 1001 86380 86390 1
505655 99505655 1001 86380 86390 1
505686 99505686 1001 86380 86390 1
505473 99505473 1001 86380 86390 1
505535 99505535 1001 86380 86390 1
505406 99505406 1001 86380 86390 1
505208 99505208 1001 86380 86390 1
505236 99505236 1001 86380 86390 1
505276 99505276 1001 86380 86390 1
505225 99505225 1001 86380 86390 1
505831 99505831 1001 86380 86390 1
505970 99505970 1001 86380 86390 1
505828 99505828 1001 86380 86390 1
506495 99506495 1001 86380 86390 1
506550 99506550 1001 86380 86390 1
506476 99506476 1001 86380 86390 1
506223 99506223 1001 86380 86390 1
506290 99506290 1001 86380 86390 1
506370 99506370 1001 86380 86390 1
506320 99506320 1001 86380 86390 1
506232 99506232 1001 86380 86390 1
506362 99506362 1001 86380 86390 1
506068 99506068 1001 86380 86390 1
506102 99506102 1001 86380 86390 1
506628 99506628 1001 86380 86390 1
506657 99506657 1001 86380 86390 1
507261 99507261 1001 86380 86390 1
507328 99507328 1001 86380 86390 1
507416 99507416 1001 86380 86390 1
507087 99507087 1001 86380 86390 1
507113 99507113 1001 86380 86390 1
507141 99507141 1001 86380 86390 1
507118 99507118 1001 86380 86390 1
506979 99506979 1001 86380 86390 1
507460 99507460 1001 86380 86390 1
507566 99507566 1001 86380 86390 1
507579 99507579 1001 86380 86390 1
507479 99507479 1001 86380 86390 1
507611 99507611 1001 86380 86390 1
508211 99508211 1001 86380 86390 1
508204 99508204 1001 86380 86390 1
508167 99508167 1001 86380 86390 1
507966 99507966 1001 86380 86390 1
508039 99508039 1001 86380 86390 1
508002 99508002 1001 86380 86390 1
507658 99507658 1001 86380 86390 1
507815 99507815 1001 86380 86390 1
508323 99508323 1001 86380 86390 1
508387 99508387 1001 86380 86390 1
508922 99508922 1001 86380 86390 1
508935 99508935 1001 86380 86390 1
508924 99508924 1001 86380 86390 1
509036 99509036 1001 86380 86390 1
508480 99508480 1001 86380 86390 1
508507 99508507 1001 86380 86390 1
508461 99508461 1001 86380 86390 1
508592 99508592 1001 86380 86390 1
508618 99508618 1001 86380 86390 1
509252 99509252 1001 86380 86390 1
509140 99509140 1001 86380 86390 1
509120 99509120 1001 86380 86390 1
509759 99509759 1001 86380 86390 1
509781 99509781 1001 86380 86390 1
509756 99509756 1001 86380 86390 1
509679 99509679 1001 86380 86390 1
509654 99509654 1001 86380 86390 1
509347 99509347 1001 86380 86390 1
509311 99509311 1001 86380 86390 1
509340 99509340 1001 86380 86390 1
509445 99509445 1001 86380 86390 1
509938 99509938 1001 86380 86390 1
510094 99510094 1001 86380 86390 1
510694 99510694 1001 86380 86390 1
510429 99510429 1001 86380 86390 1
510185 99510185 1001 86380 86390 1
510175 99510175 1001 86380 86390 1
510202 99510202 1001 86380 86390 1
510306 99510306 1001 86380 86390 1
510828 99510828 1001 86380 86390 1
510791 99510791 1001 86380 86390 1
510922 99510922 1001 86380 86390 1
510755 99510755 1001 86380 86390 1
510743 99510743 1001 86380 86390 1
510809 99510809 1001 86380 86390 1
510901 99510901 1001 86380 86390 1
510825 99510825 1001 86380 86390 1
510903 99510903 1001 86380 86390 1
511515 99511515 1001 86380 86390 1
511491 99511491 1001 86380 86390 1
511388 99511388 1001 86380 86390 1
511454 99511454 1001 86380 86390 1
511534 99511534 1001 86380 86390 1
511231 99511231 1001 86380 86390 1
511341 99511341 1001 86380 86390 1
511346 99511346 1001 86380 86390 1
511640 99511640 1001 86380 86390 1
511753 99511753 1001 86380 86390 1
512191 99512191 1001 86380 86390 1
512099 99512099 1001 86380 86390 1
512138 99512138 1001 86380 86390 1
512051 99512051 1001 86380 86390 1
511977 99511977 1001 86380 86390 1
511940 99511940 1001 86380 86390 1
511805 99511805 1001 86380 86390 1
512491 99512491 1001 86380 86390 1
513117 99513117 1001 86380 86390 1
513054 99513054 1001 86380 86390 1
513182 99513182 1001 86380 86390 1
513192 99513192 1001 86380 86390 1
513163 99513163 1001 86380 86390 1
513100 99513100 1001 86380 86390 1
512805 99512805 1001 86380 86390 1
512858 99512858 1001 86380 86390 1
512899 99512899 1001 86380 86390 1
512979 99512979 1001 86380 86390 1
512601 99512601 1001 86380 86390 1
512591 99512591 1001 86380 86390 1
512604 99512604 1001 86380 86390 1
512696 99512696 1001 86380 86390 1
512594 99512594 1001 86380 86390 1
513305 99513305 1001 86380 86390 1
513392 99513392 1001 86380 86390 1
513944 99513944 1001 86380 86390 1
513883 99513883 1001 86380 86390 1
513860 99513860 1001 86380 86390 1
513705 99513705 1001 86380 86390 1
513606 99513606 1001 86380 86390 1
513523 99513523 1001 86380 86390 1
513420 99513420 1001 86380 86390 1
513487 99513487 1001 86380 86390 1
514106 99514106 1001 86380 86390 1
514055 99514055 1001 86380 86390 1
514173 99514173 1001 86380 86390 1
514819 99514819 1001 86380 86390 1
514666 99514666 1001 86380 86390 1
514837 99514837 1001 86380 86390 1
514805 99514805 1001 86380 86390 1
514538 99514538 1001 86380 86390 1
514618 99514618 1001 86380 86390 1
514606 99514606 1001 86380 86390 1
514619 99514619 1001 86380 86390 1
514609 99514609 1001 86380 86390 1
514250 99514250 1001 86380 86390 1
514266 99514266 1001 86380 86390 1
514973 99514973 1001 86380 86390 1
515012 99515012 1001 86380 86390 1
515041 99515041 1001 86380 86390 1
514888 99514888 1001 86380 86390 1
515490 99515490 1001 86380 86390 1
515667 99515667 1001 86380 86390 1
515514 99515514 1001 86380 86390 1
515455 99515455 1001 86380 86390 1
515340 99515340 1001 86380 86390 1
515196 99515196 1001 86380 86390 1
515241 99515241 1001 86380 86390 1
515811 99515811 1001 86380 86390 1
515801 99515801 1001 86380 86390 1
515789 99515789 1001 86380 86390 1
[truncated: 4,074,254 more chars]
