# Supplementary material for: Fast and near-optimal monitoring for healthcare acquired infection outbreaks
Source: PLoS Comput Biol. 2019 Sep 16;15(9):e1007284. doi: 10.1371/journal.pcbi.1007284 (PMC6762212; doi:10.1371/journal.pcbi.1007284)
Supplement: S1 Data — (ZIP) [file pcbi.1007284.s006.zip › MobilityLogs1/HAISE_Carilion_all_visits_day_74.txt]

#Person location Sublocation StartTime EndTime Type
406754 229 1001 55440 55797 1
425406 791 1001 23340 27537 1
436477 557 1001 27480 30657 1
412164 559 1001 56940 60597 1
500365 610 1001 48021 48321 1
400060 99400060 1001 86380 86390 1
400461 99400461 1001 86380 86390 1
400563 99400563 1001 86380 86390 1
400775 99400775 1001 86380 86390 1
400909 99400909 1001 86380 86390 1
400883 99400883 1001 86380 86390 1
401075 99401075 1001 86380 86390 1
401307 99401307 1001 86380 86390 1
401440 99401440 1001 86380 86390 1
401445 99401445 1001 86380 86390 1
401609 99401609 1001 86380 86390 1
401647 99401647 1001 86380 86390 1
401777 99401777 1001 86380 86390 1
401836 99401836 1001 86380 86390 1
401898 99401898 1001 86380 86390 1
401974 99401974 1001 86380 86390 1
402365 99402365 1001 86380 86390 1
402424 99402424 1001 86380 86390 1
402515 99402515 1001 86380 86390 1
402643 99402643 1001 86380 86390 1
402732 99402732 1001 86380 86390 1
402907 99402907 1001 86380 86390 1
403082 99403082 1001 86380 86390 1
403033 99403033 1001 86380 86390 1
403213 99403213 1001 86380 86390 1
403617 99403617 1001 86380 86390 1
403584 99403584 1001 86380 86390 1
403817 99403817 1001 86380 86390 1
403855 99403855 1001 86380 86390 1
403923 99403923 1001 86380 86390 1
404418 99404418 1001 86380 86390 1
404396 99404396 1001 86380 86390 1
404384 99404384 1001 86380 86390 1
404521 99404521 1001 86380 86390 1
404505 99404505 1001 86380 86390 1
404806 99404806 1001 86380 86390 1
404811 99404811 1001 86380 86390 1
405061 99405061 1001 86380 86390 1
405582 99405582 1001 86380 86390 1
405546 99405546 1001 86380 86390 1
405872 99405872 1001 86380 86390 1
406270 99406270 1001 86380 86390 1
406231 99406231 1001 86380 86390 1
406426 99406426 1001 86380 86390 1
406414 99406414 1001 86380 86390 1
406501 99406501 1001 86380 86390 1
406510 99406510 1001 86380 86390 1
406725 99406725 1001 86380 86390 1
407014 99407014 1001 86380 86390 1
406942 99406942 1001 86380 86390 1
407290 99407290 1001 86380 86390 1
407572 99407572 1001 86380 86390 1
407577 99407577 1001 86380 86390 1
407640 99407640 1001 86380 86390 1
407805 99407805 1001 86380 86390 1
408058 99408058 1001 86380 86390 1
408456 99408456 1001 86380 86390 1
408596 99408596 1001 86380 86390 1
408530 99408530 1001 86380 86390 1
408700 99408700 1001 86380 86390 1
408775 99408775 1001 86380 86390 1
408790 99408790 1001 86380 86390 1
409261 99409261 1001 86380 86390 1
409545 99409545 1001 86380 86390 1
409529 99409529 1001 86380 86390 1
409722 99409722 1001 86380 86390 1
409854 99409854 1001 86380 86390 1
410018 99410018 1001 86380 86390 1
410272 99410272 1001 86380 86390 1
410523 99410523 1001 86380 86390 1
410641 99410641 1001 86380 86390 1
410702 99410702 1001 86380 86390 1
410785 99410785 1001 86380 86390 1
410891 99410891 1001 86380 86390 1
410835 99410835 1001 86380 86390 1
410879 99410879 1001 86380 86390 1
411037 99411037 1001 86380 86390 1
411087 99411087 1001 86380 86390 1
411231 99411231 1001 86380 86390 1
411341 99411341 1001 86380 86390 1
411430 99411430 1001 86380 86390 1
411621 99411621 1001 86380 86390 1
411840 99411840 1001 86380 86390 1
411921 99411921 1001 86380 86390 1
412200 99412200 1001 86380 86390 1
412205 99412205 1001 86380 86390 1
412338 99412338 1001 86380 86390 1
413630 99413630 1001 86380 86390 1
413424 99413424 1001 86380 86390 1
413327 99413327 1001 86380 86390 1
413058 99413058 1001 86380 86390 1
413263 99413263 1001 86380 86390 1
413193 99413193 1001 86380 86390 1
413154 99413154 1001 86380 86390 1
413236 99413236 1001 86380 86390 1
412930 99412930 1001 86380 86390 1
412731 99412731 1001 86380 86390 1
414038 99414038 1001 86380 86390 1
413972 99413972 1001 86380 86390 1
413956 99413956 1001 86380 86390 1
413769 99413769 1001 86380 86390 1
414057 99414057 1001 86380 86390 1
415096 99415096 1001 86380 86390 1
414920 99414920 1001 86380 86390 1
414814 99414814 1001 86380 86390 1
414224 99414224 1001 86380 86390 1
414179 99414179 1001 86380 86390 1
414414 99414414 1001 86380 86390 1
414155 99414155 1001 86380 86390 1
415555 99415555 1001 86380 86390 1
415613 99415613 1001 86380 86390 1
416871 99416871 1001 86380 86390 1
416959 99416959 1001 86380 86390 1
416977 99416977 1001 86380 86390 1
416720 99416720 1001 86380 86390 1
416285 99416285 1001 86380 86390 1
416538 99416538 1001 86380 86390 1
415724 99415724 1001 86380 86390 1
415877 99415877 1001 86380 86390 1
415980 99415980 1001 86380 86390 1
417284 99417284 1001 86380 86390 1
417051 99417051 1001 86380 86390 1
417079 99417079 1001 86380 86390 1
417040 99417040 1001 86380 86390 1
417492 99417492 1001 86380 86390 1
418650 99418650 1001 86380 86390 1
418698 99418698 1001 86380 86390 1
418193 99418193 1001 86380 86390 1
418413 99418413 1001 86380 86390 1
418202 99418202 1001 86380 86390 1
417914 99417914 1001 86380 86390 1
419166 99419166 1001 86380 86390 1
418912 99418912 1001 86380 86390 1
420095 99420095 1001 86380 86390 1
420334 99420334 1001 86380 86390 1
420279 99420279 1001 86380 86390 1
420221 99420221 1001 86380 86390 1
420133 99420133 1001 86380 86390 1
420160 99420160 1001 86380 86390 1
419805 99419805 1001 86380 86390 1
420038 99420038 1001 86380 86390 1
419950 99419950 1001 86380 86390 1
419973 99419973 1001 86380 86390 1
419645 99419645 1001 86380 86390 1
419625 99419625 1001 86380 86390 1
419279 99419279 1001 86380 86390 1
419330 99419330 1001 86380 86390 1
420618 99420618 1001 86380 86390 1
420468 99420468 1001 86380 86390 1
420499 99420499 1001 86380 86390 1
420569 99420569 1001 86380 86390 1
420481 99420481 1001 86380 86390 1
420483 99420483 1001 86380 86390 1
421966 99421966 1001 86380 86390 1
421969 99421969 1001 86380 86390 1
421820 99421820 1001 86380 86390 1
421984 99421984 1001 86380 86390 1
421792 99421792 1001 86380 86390 1
421064 99421064 1001 86380 86390 1
421235 99421235 1001 86380 86390 1
421092 99421092 1001 86380 86390 1
420907 99420907 1001 86380 86390 1
422330 99422330 1001 86380 86390 1
422443 99422443 1001 86380 86390 1
423709 99423709 1001 86380 86390 1
423235 99423235 1001 86380 86390 1
423084 99423084 1001 86380 86390 1
422852 99422852 1001 86380 86390 1
422803 99422803 1001 86380 86390 1
422810 99422810 1001 86380 86390 1
423865 99423865 1001 86380 86390 1
423895 99423895 1001 86380 86390 1
424053 99424053 1001 86380 86390 1
423856 99423856 1001 86380 86390 1
423840 99423840 1001 86380 86390 1
425081 99425081 1001 86380 86390 1
425345 99425345 1001 86380 86390 1
425037 99425037 1001 86380 86390 1
425141 99425141 1001 86380 86390 1
424716 99424716 1001 86380 86390 1
424943 99424943 1001 86380 86390 1
424816 99424816 1001 86380 86390 1
424533 99424533 1001 86380 86390 1
425482 99425482 1001 86380 86390 1
427034 99427034 1001 86380 86390 1
426956 99426956 1001 86380 86390 1
426808 99426808 1001 86380 86390 1
426597 99426597 1001 86380 86390 1
426536 99426536 1001 86380 86390 1
426092 99426092 1001 86380 86390 1
426218 99426218 1001 86380 86390 1
427374 99427374 1001 86380 86390 1
427395 99427395 1001 86380 86390 1
427280 99427280 1001 86380 86390 1
428609 99428609 1001 86380 86390 1
428438 99428438 1001 86380 86390 1
428087 99428087 1001 86380 86390 1
427930 99427930 1001 86380 86390 1
427689 99427689 1001 86380 86390 1
429124 99429124 1001 86380 86390 1
429079 99429079 1001 86380 86390 1
429035 99429035 1001 86380 86390 1
430366 99430366 1001 86380 86390 1
429702 99429702 1001 86380 86390 1
429523 99429523 1001 86380 86390 1
429393 99429393 1001 86380 86390 1
429554 99429554 1001 86380 86390 1
429378 99429378 1001 86380 86390 1
429558 99429558 1001 86380 86390 1
430394 99430394 1001 86380 86390 1
430486 99430486 1001 86380 86390 1
430796 99430796 1001 86380 86390 1
430645 99430645 1001 86380 86390 1
431883 99431883 1001 86380 86390 1
431701 99431701 1001 86380 86390 1
431842 99431842 1001 86380 86390 1
431686 99431686 1001 86380 86390 1
431293 99431293 1001 86380 86390 1
431394 99431394 1001 86380 86390 1
430830 99430830 1001 86380 86390 1
430928 99430928 1001 86380 86390 1
431103 99431103 1001 86380 86390 1
432174 99432174 1001 86380 86390 1
432087 99432087 1001 86380 86390 1
432210 99432210 1001 86380 86390 1
432066 99432066 1001 86380 86390 1
432283 99432283 1001 86380 86390 1
433320 99433320 1001 86380 86390 1
433378 99433378 1001 86380 86390 1
433427 99433427 1001 86380 86390 1
433146 99433146 1001 86380 86390 1
433283 99433283 1001 86380 86390 1
432528 99432528 1001 86380 86390 1
434115 99434115 1001 86380 86390 1
433786 99433786 1001 86380 86390 1
434104 99434104 1001 86380 86390 1
435106 99435106 1001 86380 86390 1
435375 99435375 1001 86380 86390 1
435201 99435201 1001 86380 86390 1
435000 99435000 1001 86380 86390 1
434704 99434704 1001 86380 86390 1
434828 99434828 1001 86380 86390 1
434794 99434794 1001 86380 86390 1
434770 99434770 1001 86380 86390 1
434751 99434751 1001 86380 86390 1
434523 99434523 1001 86380 86390 1
434300 99434300 1001 86380 86390 1
434366 99434366 1001 86380 86390 1
434497 99434497 1001 86380 86390 1
434162 99434162 1001 86380 86390 1
435839 99435839 1001 86380 86390 1
435887 99435887 1001 86380 86390 1
436898 99436898 1001 86380 86390 1
436907 99436907 1001 86380 86390 1
436846 99436846 1001 86380 86390 1
436669 99436669 1001 86380 86390 1
436482 99436482 1001 86380 86390 1
436720 99436720 1001 86380 86390 1
436442 99436442 1001 86380 86390 1
436066 99436066 1001 86380 86390 1
436036 99436036 1001 86380 86390 1
436168 99436168 1001 86380 86390 1
435983 99435983 1001 86380 86390 1
436011 99436011 1001 86380 86390 1
436138 99436138 1001 86380 86390 1
436239 99436239 1001 86380 86390 1
436320 99436320 1001 86380 86390 1
435939 99435939 1001 86380 86390 1
436065 99436065 1001 86380 86390 1
437229 99437229 1001 86380 86390 1
437336 99437336 1001 86380 86390 1
300632 99300632 1001 86380 86390 1
300531 99300531 1001 86380 86390 1
300419 99300419 1001 86380 86390 1
300370 99300370 1001 86380 86390 1
300437 99300437 1001 86380 86390 1
300339 99300339 1001 86380 86390 1
300739 99300739 1001 86380 86390 1
300861 99300861 1001 86380 86390 1
300836 99300836 1001 86380 86390 1
301379 99301379 1001 86380 86390 1
301499 99301499 1001 86380 86390 1
301399 99301399 1001 86380 86390 1
301292 99301292 1001 86380 86390 1
301255 99301255 1001 86380 86390 1
301307 99301307 1001 86380 86390 1
300976 99300976 1001 86380 86390 1
300951 99300951 1001 86380 86390 1
301133 99301133 1001 86380 86390 1
301031 99301031 1001 86380 86390 1
301684 99301684 1001 86380 86390 1
301723 99301723 1001 86380 86390 1
301755 99301755 1001 86380 86390 1
302334 99302334 1001 86380 86390 1
302221 99302221 1001 86380 86390 1
302123 99302123 1001 86380 86390 1
302150 99302150 1001 86380 86390 1
302153 99302153 1001 86380 86390 1
301975 99301975 1001 86380 86390 1
302055 99302055 1001 86380 86390 1
302146 99302146 1001 86380 86390 1
301816 99301816 1001 86380 86390 1
301934 99301934 1001 86380 86390 1
301795 99301795 1001 86380 86390 1
303054 99303054 1001 86380 86390 1
303158 99303158 1001 86380 86390 1
303125 99303125 1001 86380 86390 1
303194 99303194 1001 86380 86390 1
303197 99303197 1001 86380 86390 1
303201 99303201 1001 86380 86390 1
302825 99302825 1001 86380 86390 1
302812 99302812 1001 86380 86390 1
302986 99302986 1001 86380 86390 1
302722 99302722 1001 86380 86390 1
302753 99302753 1001 86380 86390 1
303359 99303359 1001 86380 86390 1
303283 99303283 1001 86380 86390 1
303392 99303392 1001 86380 86390 1
303355 99303355 1001 86380 86390 1
303319 99303319 1001 86380 86390 1
303410 99303410 1001 86380 86390 1
303855 99303855 1001 86380 86390 1
303965 99303965 1001 86380 86390 1
303838 99303838 1001 86380 86390 1
303890 99303890 1001 86380 86390 1
303775 99303775 1001 86380 86390 1
303654 99303654 1001 86380 86390 1
303786 99303786 1001 86380 86390 1
303696 99303696 1001 86380 86390 1
303445 99303445 1001 86380 86390 1
303550 99303550 1001 86380 86390 1
303615 99303615 1001 86380 86390 1
304147 99304147 1001 86380 86390 1
304154 99304154 1001 86380 86390 1
304080 99304080 1001 86380 86390 1
304717 99304717 1001 86380 86390 1
304540 99304540 1001 86380 86390 1
304643 99304643 1001 86380 86390 1
304450 99304450 1001 86380 86390 1
304516 99304516 1001 86380 86390 1
304557 99304557 1001 86380 86390 1
304611 99304611 1001 86380 86390 1
304637 99304637 1001 86380 86390 1
304306 99304306 1001 86380 86390 1
304933 99304933 1001 86380 86390 1
304937 99304937 1001 86380 86390 1
305056 99305056 1001 86380 86390 1
304861 99304861 1001 86380 86390 1
304880 99304880 1001 86380 86390 1
305612 99305612 1001 86380 86390 1
305618 99305618 1001 86380 86390 1
305676 99305676 1001 86380 86390 1
305432 99305432 1001 86380 86390 1
305409 99305409 1001 86380 86390 1
305375 99305375 1001 86380 86390 1
500121 99500121 1001 86380 86390 1
500636 99500636 1001 86380 86390 1
500675 99500675 1001 86380 86390 1
500652 99500652 1001 86380 86390 1
500615 99500615 1001 86380 86390 1
500680 99500680 1001 86380 86390 1
500431 99500431 1001 86380 86390 1
500563 99500563 1001 86380 86390 1
501562 99501562 1001 86380 86390 1
501498 99501498 1001 86380 86390 1
501319 99501319 1001 86380 86390 1
501336 99501336 1001 86380 86390 1
501110 99501110 1001 86380 86390 1
501112 99501112 1001 86380 86390 1
501034 99501034 1001 86380 86390 1
501156 99501156 1001 86380 86390 1
501782 99501782 1001 86380 86390 1
501682 99501682 1001 86380 86390 1
501672 99501672 1001 86380 86390 1
501698 99501698 1001 86380 86390 1
502410 99502410 1001 86380 86390 1
502349 99502349 1001 86380 86390 1
502091 99502091 1001 86380 86390 1
502189 99502189 1001 86380 86390 1
502152 99502152 1001 86380 86390 1
502141 99502141 1001 86380 86390 1
501996 99501996 1001 86380 86390 1
501854 99501854 1001 86380 86390 1
502049 99502049 1001 86380 86390 1
501985 99501985 1001 86380 86390 1
502607 99502607 1001 86380 86390 1
502640 99502640 1001 86380 86390 1
502641 99502641 1001 86380 86390 1
503151 99503151 1001 86380 86390 1
503145 99503145 1001 86380 86390 1
503223 99503223 1001 86380 86390 1
503238 99503238 1001 86380 86390 1
503226 99503226 1001 86380 86390 1
502898 99502898 1001 86380 86390 1
502989 99502989 1001 86380 86390 1
503031 99503031 1001 86380 86390 1
502732 99502732 1001 86380 86390 1
503315 99503315 1001 86380 86390 1
503402 99503402 1001 86380 86390 1
503364 99503364 1001 86380 86390 1
503835 99503835 1001 86380 86390 1
503913 99503913 1001 86380 86390 1
503716 99503716 1001 86380 86390 1
503523 99503523 1001 86380 86390 1
503503 99503503 1001 86380 86390 1
503661 99503661 1001 86380 86390 1
504127 99504127 1001 86380 86390 1
504223 99504223 1001 86380 86390 1
504198 99504198 1001 86380 86390 1
504148 99504148 1001 86380 86390 1
504175 99504175 1001 86380 86390 1
504201 99504201 1001 86380 86390 1
504319 99504319 1001 86380 86390 1
504178 99504178 1001 86380 86390 1
504943 99504943 1001 86380 86390 1
504804 99504804 1001 86380 86390 1
504810 99504810 1001 86380 86390 1
504534 99504534 1001 86380 86390 1
504734 99504734 1001 86380 86390 1
504349 99504349 1001 86380 86390 1
504414 99504414 1001 86380 86390 1
504363 99504363 1001 86380 86390 1
504415 99504415 1001 86380 86390 1
504364 99504364 1001 86380 86390 1
504522 99504522 1001 86380 86390 1
504369 99504369 1001 86380 86390 1
504383 99504383 1001 86380 86390 1
504490 99504490 1001 86380 86390 1
505148 99505148 1001 86380 86390 1
504323 99504323 1001 86380 86390 1
505073 99505073 1001 86380 86390 1
505088 99505088 1001 86380 86390 1
504951 99504951 1001 86380 86390 1
504991 99504991 1001 86380 86390 1
505017 99505017 1001 86380 86390 1
505602 99505602 1001 86380 86390 1
505570 99505570 1001 86380 86390 1
505613 99505613 1001 86380 86390 1
505556 99505556 1001 86380 86390 1
505444 99505444 1001 86380 86390 1
505510 99505510 1001 86380 86390 1
505163 99505163 1001 86380 86390 1
505167 99505167 1001 86380 86390 1
505806 99505806 1001 86380 86390 1
505913 99505913 1001 86380 86390 1
505966 99505966 1001 86380 86390 1
505825 99505825 1001 86380 86390 1
506441 99506441 1001 86380 86390 1
506549 99506549 1001 86380 86390 1
506398 99506398 1001 86380 86390 1
506352 99506352 1001 86380 86390 1
506353 99506353 1001 86380 86390 1
506201 99506201 1001 86380 86390 1
506253 99506253 1001 86380 86390 1
506271 99506271 1001 86380 86390 1
506136 99506136 1001 86380 86390 1
506115 99506115 1001 86380 86390 1
506038 99506038 1001 86380 86390 1
505999 99505999 1001 86380 86390 1
507267 99507267 1001 86380 86390 1
507015 99507015 1001 86380 86390 1
507147 99507147 1001 86380 86390 1
507058 99507058 1001 86380 86390 1
507097 99507097 1001 86380 86390 1
507111 99507111 1001 86380 86390 1
506880 99506880 1001 86380 86390 1
506911 99506911 1001 86380 86390 1
506977 99506977 1001 86380 86390 1
506981 99506981 1001 86380 86390 1
507506 99507506 1001 86380 86390 1
508198 99508198 1001 86380 86390 1
508163 99508163 1001 86380 86390 1
508061 99508061 1001 86380 86390 1
508195 99508195 1001 86380 86390 1
508242 99508242 1001 86380 86390 1
507930 99507930 1001 86380 86390 1
507843 99507843 1001 86380 86390 1
507885 99507885 1001 86380 86390 1
507654 99507654 1001 86380 86390 1
507777 99507777 1001 86380 86390 1
507649 99507649 1001 86380 86390 1
507729 99507729 1001 86380 86390 1
507691 99507691 1001 86380 86390 1
508429 99508429 1001 86380 86390 1
508675 99508675 1001 86380 86390 1
508663 99508663 1001 86380 86390 1
508705 99508705 1001 86380 86390 1
508746 99508746 1001 86380 86390 1
508850 99508850 1001 86380 86390 1
508696 99508696 1001 86380 86390 1
508505 99508505 1001 86380 86390 1
508562 99508562 1001 86380 86390 1
508578 99508578 1001 86380 86390 1
509094 99509094 1001 86380 86390 1
509134 99509134 1001 86380 86390 1
509760 99509760 1001 86380 86390 1
509763 99509763 1001 86380 86390 1
509874 99509874 1001 86380 86390 1
509566 99509566 1001 86380 86390 1
509568 99509568 1001 86380 86390 1
509596 99509596 1001 86380 86390 1
509651 99509651 1001 86380 86390 1
509374 99509374 1001 86380 86390 1
509402 99509402 1001 86380 86390 1
509481 99509481 1001 86380 86390 1
509289 99509289 1001 86380 86390 1
510588 99510588 1001 86380 86390 1
510653 99510653 1001 86380 86390 1
510579 99510579 1001 86380 86390 1
510423 99510423 1001 86380 86390 1
510332 99510332 1001 86380 86390 1
510514 99510514 1001 86380 86390 1
510502 99510502 1001 86380 86390 1
510347 99510347 1001 86380 86390 1
510401 99510401 1001 86380 86390 1
510454 99510454 1001 86380 86390 1
510111 99510111 1001 86380 86390 1
510179 99510179 1001 86380 86390 1
510745 99510745 1001 86380 86390 1
511376 99511376 1001 86380 86390 1
511441 99511441 1001 86380 86390 1
511443 99511443 1001 86380 86390 1
511540 99511540 1001 86380 86390 1
511383 99511383 1001 86380 86390 1
511178 99511178 1001 86380 86390 1
511247 99511247 1001 86380 86390 1
511213 99511213 1001 86380 86390 1
511092 99511092 1001 86380 86390 1
510936 99510936 1001 86380 86390 1
511133 99511133 1001 86380 86390 1
510993 99510993 1001 86380 86390 1
511641 99511641 1001 86380 86390 1
511746 99511746 1001 86380 86390 1
511618 99511618 1001 86380 86390 1
511594 99511594 1001 86380 86390 1
511740 99511740 1001 86380 86390 1
512316 99512316 1001 86380 86390 1
512344 99512344 1001 86380 86390 1
512244 99512244 1001 86380 86390 1
512362 99512362 1001 86380 86390 1
512365 99512365 1001 86380 86390 1
512372 99512372 1001 86380 86390 1
511992 99511992 1001 86380 86390 1
511835 99511835 1001 86380 86390 1
512580 99512580 1001 86380 86390 1
513003 99513003 1001 86380 86390 1
513006 99513006 1001 86380 86390 1
513032 99513032 1001 86380 86390 1
512974 99512974 1001 86380 86390 1
512936 99512936 1001 86380 86390 1
512820 99512820 1001 86380 86390 1
512879 99512879 1001 86380 86390 1
512905 99512905 1001 86380 86390 1
512701 99512701 1001 86380 86390 1
512709 99512709 1001 86380 86390 1
512606 99512606 1001 86380 86390 1
513243 99513243 1001 86380 86390 1
513325 99513325 1001 86380 86390 1
513402 99513402 1001 86380 86390 1
513290 99513290 1001 86380 86390 1
513407 99513407 1001 86380 86390 1
514012 99514012 1001 86380 86390 1
513799 99513799 1001 86380 86390 1
513647 99513647 1001 86380 86390 1
513701 99513701 1001 86380 86390 1
513727 99513727 1001 86380 86390 1
513450 99513450 1001 86380 86390 1
513476 99513476 1001 86380 86390 1
513587 99513587 1001 86380 86390 1
514184 99514184 1001 86380 86390 1
514211 99514211 1001 86380 86390 1
514033 99514033 1001 86380 86390 1
514192 99514192 1001 86380 86390 1
514681 99514681 1001 86380 86390 1
514786 99514786 1001 86380 86390 1
514725 99514725 1001 86380 86390 1
514817 99514817 1001 86380 86390 1
514536 99514536 1001 86380 86390 1
514640 99514640 1001 86380 86390 1
514524 99514524 1001 86380 86390 1
514500 99514500 1001 86380 86390 1
514493 99514493 1001 86380 86390 1
514545 99514545 1001 86380 86390 1
514455 99514455 1001 86380 86390 1
514521 99514521 1001 86380 86390 1
514245 99514245 1001 86380 86390 1
515062 99515062 1001 86380 86390 1
514863 99514863 1001 86380 86390 1
515680 99515680 1001 86380 86390 1
515542 99515542 1001 86380 86390 1
515504 99515504 1001 86380 86390 1
515559 99515559 1001 86380 86390 1
515637 99515637 1001 86380 86390 1
515591 99515591 1001 86380 86390 1
515391 99515391 1001 86380 86390 1
515172 99515172 1001 86380 86390 1
515264 99515264 1001 86380 86390 1
515887 99515887 1001 86380 86390 1
515823 99515823 1001 86380 86390 1
515746 99515746 1001 86380 86390 1
515814 99515814 1001 86380 86390 1
516419 99516419 1001 86380 86390 1
516320 99516320 1001 86380 86390 1
516492 99516492 1001 86380 86390 1
516444 99516444 1001 86380 86390 1
516245 99516245 1001 86380 86390 1
516258 99516258 1001 86380 86390 1
516134 99516134 1001 86380 86390 1
516085 99516085 1001 86380 86390 1
515949 99515949 1001 86380 86390 1
515988 99515988 1001 86380 86390 1
516611 99516611 1001 86380 86390 1
516575 99516575 1001 86380 86390 1
516590 99516590 1001 86380 86390 1
517300 99517300 1001 86380 86390 1
517222 99517222 1001 86380 86390 1
517261 99517261 1001 86380 86390 1
517238 99517238 1001 86380 86390 1
517270 99517270 1001 86380 86390 1
516948 99516948 1001 86380 86390 1
517028 99517028 1001 86380 86390 1
517007 99517007 1001 86380 86390 1
517062 99517062 1001 86380 86390 1
516796 99516796 1001 86380 86390 1
516848 99516848 1001 86380 86390 1
516773 99516773 1001 86380 86390 1
516814 99516814 1001 86380 86390 1
517515 99517515 1001 86380 86390 1
517504 99517504 1001 86380 86390 1
517480 99517480 1001 86380 86390 1
517396 99517396 1001 86380 86390 1
518125 99518125 1001 86380 86390 1
518012 99518012 1001 86380 86390 1
517801 99517801 1001 86380 86390 1
517776 99517776 1001 86380 86390 1
517791 99517791 1001 86380 86390 1
517794 99517794 1001 86380 86390 1
517671 99517671 1001 86380 86390 1
517700 99517700 1001 86380 86390 1
517615 99517615 1001 86380 86390 1
518361 99518361 1001 86380 86390 1
518349 99518349 1001 86380 86390 1
518286 99518286 1001 86380 86390 1
518325 99518325 1001 86380 86390 1
518902 99518902 1001 86380 86390 1
518842 99518842 1001 86380 86390 1
518977 99518977 1001 86380 86390 1
518934 99518934 1001 86380 86390 1
518653 99518653 1001 86380 86390 1
518772 99518772 1001 86380 86390 1
518682 99518682 1001 86380 86390 1
518686 99518686 1001 86380 86390 1
518574 99518574 1001 86380 86390 1
518441 99518441 1001 86380 86390 1
519106 99519106 1001 86380 86390 1
519061 99519061 1001 86380 86390 1
519659 99519659 1001 86380 86390 1
519756 99519756 1001 86380 86390 1
519800 99519800 1001 86380 86390 1
519585 99519585 1001 86380 86390 1
519534 99519534 1001 86380 86390 1
519586 99519586 1001 86380 86390 1
519271 99519271 1001 86380 86390 1
519195 99519195 1001 86380 86390 1
519314 99519314 1001 86380 86390 1
519366 99519366 1001 86380 86390 1
519250 99519250 1001 86380 86390 1
519302 99519302 1001 86380 86390 1
519395 99519395 1001 86380 86390 1
519357 99519357 1001 86380 86390 1
519254 99519254 1001 86380 86390 1
519215 99519215 1001 86380 86390 1
519346 99519346 1001 86380 86390 1
520576 99520576 1001 86380 86390 1
520448 99520448 1001 86380 86390 1
520437 99520437 1001 86380 86390 1
520555 99520555 1001 86380 86390 1
520546 99520546 1001 86380 86390 1
520149 99520149 1001 86380 86390 1
520098 99520098 1001 86380 86390 1
520211 99520211 1001 86380 86390 1
520845 99520845 1001 86380 86390 1
520755 99520755 1001 86380 86390 1
520696 99520696 1001 86380 86390 1
520737 99520737 1001 86380 86390 1
520647 99520647 1001 86380 86390 1
521286 99521286 1001 86380 86390 1
521365 99521365 1001 86380 86390 1
521431 99521431 1001 86380 86390 1
521343 99521343 1001 86380 86390 1
521383 99521383 1001 86380 86390 1
521186 99521186 1001 86380 86390 1
520848 99520848 1001 86380 86390 1
520888 99520888 1001 86380 86390 1
520880 99520880 1001 86380 86390 1
520972 99520972 1001 86380 86390 1
521645 99521645 1001 86380 86390 1
521634 99521634 1001 86380 86390 1
521480 99521480 1001 86380 86390 1
521496 99521496 1001 86380 86390 1
522143 99522143 1001 86380 86390 1
522132 99522132 1001 86380 86390 1
522016 99522016 1001 86380 86390 1
522069 99522069 1001 86380 86390 1
521724 99521724 1001 86380 86390 1
521768 99521768 1001 86380 86390 1
522342 99522342 1001 86380 86390 1
522487 99522487 1001 86380 86390 1
522397 99522397 1001 86380 86390 1
522387 99522387 1001 86380 86390 1
522440 99522440 1001 86380 86390 1
522366 99522366 1001 86380 86390 1
522993 99522993 1001 86380 86390 1
523046 99523046 1001 86380 86390 1
522947 99522947 1001 86380 86390 1
522735 99522735 1001 86380 86390 1
522709 99522709 1001 86380 86390 1
522843 99522843 1001 86380 86390 1
522510 99522510 1001 86380 86390 1
522590 99522590 1001 86380 86390 1
522697 99522697 1001 86380 86390 1
522636 99522636 1001 86380 86390 1
522688 99522688 1001 86380 86390 1
523274 99523274 1001 86380 86390 1
522914 99522914 1001 86380 86390 1
523292 99523292 1001 86380 86390 1
523138 99523138 1001 86380 86390 1
523791 99523791 1001 86380 86390 1
523807 99523807 1001 86380 86390 1
523782 99523782 1001 86380 86390 1
523823 99523823 1001 86380 86390 1
523575 99523575 1001 86380 86390 1
523705 99523705 1001 86380 86390 1
523577 99523577 1001 86380 86390 1
523525 99523525 1001 86380 86390 1
523474 99523474 1001 86380 86390 1
523451 99523451 1001 86380 86390 1
524058 99524058 1001 86380 86390 1
524038 99524038 1001 86380 86390 1
523977 99523977 1001 86380 86390 1
524592 99524592 1001 86380 86390 1
524625 99524625 1001 86380 86390 1
524489 99524489 1001 86380 86390 1
524429 99524429 1001 86380 86390 1
524318 99524318 1001 86380 86390 1
524344 99524344 1001 86380 86390 1
524190 99524190 1001 86380 86390 1
524255 99524255 1001 86380 86390 1
524207 99524207 1001 86380 86390 1
524237 99524237 1001 86380 86390 1
524820 99524820 1001 86380 86390 1
524875 99524875 1001 86380 86390 1
524967 99524967 1001 86380 86390 1
525525 99525525 1001 86380 86390 1
525438 99525438 1001 86380 86390 1
525477 99525477 1001 86380 86390 1
525388 99525388 1001 86380 86390 1
525079 99525079 1001 86380 86390 1
525043 99525043 1001 86380 86390 1
525174 99525174 1001 86380 86390 1
525168 99525168 1001 86380 86390 1
525724 99525724 1001 86380 86390 1
525673 99525673 1001 86380 86390 1
525779 99525779 1001 86380 86390 1
525640 99525640 1001 86380 86390 1
526321 99526321 1001 86380 86390 1
526390 99526390 1001 86380 86390 1
526348 99526348 1001 86380 86390 1
526272 99526272 1001 86380 86390 1
526285 99526285 1001 86380 86390 1
526224 99526224 1001 86380 86390 1
526191 99526191 1001 86380 86390 1
526119 99526119 1001 86380 86390 1
526111 99526111 1001 86380 86390 1
526177 99526177 1001 86380 86390 1
525901 99525901 1001 86380 86390 1
525902 99525902 1001 86380 86390 1
526473 99526473 1001 86380 86390 1
526618 99526618 1001 86380 86390 1
526594 99526594 1001 86380 86390 1
526569 99526569 1001 86380 86390 1
526467 99526467 1001 86380 86390 1
527182 99527182 1001 86380 86390 1
526930 99526930 1001 86380 86390 1
527036 99527036 1001 86380 86390 1
526935 99526935 1001 86380 86390 1
526949 99526949 1001 86380 86390 1
526938 99526938 1001 86380 86390 1
526659 99526659 1001 86380 86390 1
527394 99527394 1001 86380 86390 1
527292 99527292 1001 86380 86390 1
527359 99527359 1001 86380 86390 1
527912 99527912 1001 86380 86390 1
527925 99527925 1001 86380 86390 1
527931 99527931 1001 86380 86390 1
527919 99527919 1001 86380 86390 1
527819 99527819 1001 86380 86390 1
527833 99527833 1001 86380 86390 1
527691 99527691 1001 86380 86390 1
527665 99527665 1001 86380 86390 1
527652 99527652 1001 86380 86390 1
527641 99527641 1001 86380 86390 1
527654 99527654 1001 86380 86390 1
527634 99527634 1001 86380 86390 1
528197 99528197 1001 86380 86390 1
528081 99528081 1001 86380 86390 1
528110 99528110 1001 86380 86390 1
528734 99528734 1001 86380 86390 1
528762 99528762 1001 86380 86390 1
528620 99528620 1001 86380 86390 1
528646 99528646 1001 86380 86390 1
528622 99528622 1001 86380 86390 1
528414 99528414 1001 86380 86390 1
528911 99528911 1001 86380 86390 1
529035 99529035 1001 86380 86390 1
529036 99529036 1001 86380 86390 1
529653 99529653 1001 86380 86390 1
529666 99529666 1001 86380 86390 1
529568 99529568 1001 86380 86390 1
529569 99529569 1001 86380 86390 1
529596 99529596 1001 86380 86390 1
529661 99529661 1001 86380 86390 1
529442 99529442 1001 86380 86390 1
529256 99529256 1001 86380 86390 1
529128 99529128 1001 86380 86390 1
529299 99529299 1001 86380 86390 1
529829 99529829 1001 86380 86390 1
529831 99529831 1001 86380 86390 1
529909 99529909 1001 86380 86390 1
529848 99529848 1001 86380 86390 1
529888 99529888 1001 86380 86390 1
529916 99529916 1001 86380 86390 1
530399 99530399 1001 86380 86390 1
530525 99530525 1001 86380 86390 1
530337 99530337 1001 86380 86390 1
530327 99530327 1001 86380 86390 1
530328 99530328 1001 86380 86390 1
530201 99530201 1001 86380 86390 1
530176 99530176 1001 86380 86390 1
530133 99530133 1001 86380 86390 1
530004 99530004 1001 86380 86390 1
530019 99530019 1001 86380 86390 1
530604 99530604 1001 86380 86390 1
530567 99530567 1001 86380 86390 1
530699 99530699 1001 86380 86390 1
531356 99531356 1001 86380 86390 1
531295 99531295 1001 86380 86390 1
531110 99531110 1001 86380 86390 1
531007 99531007 1001 86380 86390 1
530982 99530982 1001 86380 86390 1
530970 99530970 1001 86380 86390 1
530987 99530987 1001 86380 86390 1
531079 99531079 1001 86380 86390 1
530901 99530901 1001 86380 86390 1
530786 99530786 1001 86380 86390 1
530790 99530790 1001 86380 86390 1
531407 99531407 1001 86380 86390 1
531555 99531555 1001 86380 86390 1
531452 99531452 1001 86380 86390 1
531570 99531570 1001 86380 86390 1
532174 99532174 1001 86380 86390 1
532082 99532082 1001 86380 86390 1
532182 99532182 1001 86380 86390 1
532018 99532018 1001 86380 86390 1
532148 99532148 1001 86380 86390 1
531849 99531849 1001 86380 86390 1
531893 99531893 1001 86380 86390 1
531959 99531959 1001 86380 86390 1
531783 99531783 1001 86380 86390 1
531682 99531682 1001 86380 86390 1
531793 99531793 1001 86380 86390 1
532327 99532327 1001 86380 86390 1
532302 99532302 1001 86380 86390 1
532305 99532305 1001 86380 86390 1
532829 99532829 1001 86380 86390 1
533009 99533009 1001 86380 86390 1
532923 99532923 1001 86380 86390 1
532912 99532912 1001 86380 86390 1
532940 99532940 1001 86380 86390 1
532636 99532636 1001 86380 86390 1
532651 99532651 1001 86380 86390 1
532423 99532423 1001 86380 86390 1
532412 99532412 1001 86380 86390 1
532571 99532571 1001 86380 86390 1
533132 99533132 1001 86380 86390 1
533160 99533160 1001 86380 86390 1
533052 99533052 1001 86380 86390 1
533221 99533221 1001 86380 86390 1
533729 99533729 1001 86380 86390 1
533831 99533831 1001 86380 86390 1
533491 99533491 1001 86380 86390 1
533274 99533274 1001 86380 86390 1
533404 99533404 1001 86380 86390 1
533986 99533986 1001 86380 86390 1
533938 99533938 1001 86380 86390 1
534008 99534008 1001 86380 86390 1
534531 99534531 1001 86380 86390 1
534441 99534441 1001 86380 86390 1
534430 99534430 1001 86380 86390 1
534302 99534302 1001 86380 86390 1
534421 99534421 1001 86380 86390 1
534279 99534279 1001 86380 86390 1
534461 99534461 1001 86380 86390 1
534474 99534474 1001 86380 86390 1
534412 99534412 1001 86380 86390 1
534146 99534146 1001 86380 86390 1
534096 99534096 1001 86380 86390 1
534070 99534070 1001 86380 86390 1
534824 99534824 1001 86380 86390 1
534814 99534814 1001 86380 86390 1
534833 99534833 1001 86380 86390 1
534885 99534885 1001 86380 86390 1
534706 99534706 1001 86380 86390 1
535346 99535346 1001 86380 86390 1
535484 99535484 1001 86380 86390 1
535486 99535486 1001 86380 86390 1
535493 99535493 1001 86380 86390 1
535468 99535468 1001 86380 86390 1
535314 99535314 1001 86380 86390 1
535295 99535295 1001 86380 86390 1
535261 99535261 1001 86380 86390 1
535225 99535225 1001 86380 86390 1
534943 99534943 1001 86380 86390 1
535037 99535037 1001 86380 86390 1
534909 99534909 1001 86380 86390 1
535041 99535041 1001 86380 86390 1
534913 99534913 1001 86380 86390 1
535691 99535691 1001 86380 86390 1
535594 99535594 1001 86380 86390 1
536285 99536285 1001 86380 86390 1
536236 99536236 1001 86380 86390 1
536067 99536067 1001 86380 86390 1
536119 99536119 1001 86380 86390 1
536107 99536107 1001 86380 86390 1
536004 99536004 1001 86380 86390 1
536033 99536033 1001 86380 86390 1
536024 99536024 1001 86380 86390 1
535973 99535973 1001 86380 86390 1
535899 99535899 1001 86380 86390 1
535785 99535785 1001 86380 86390 1
536451 99536451 1001 86380 86390 1
536440 99536440 1001 86380 86390 1
536456 99536456 1001 86380 86390 1
536521 99536521 1001 86380 86390 1
536392 99536392 1001 86380 86390 1
537111 99537111 1001 86380 86390 1
537120 99537120 1001 86380 86390 1
536788 99536788 1001 86380 86390 1
536820 99536820 1001 86380 86390 1
536795 99536795 1001 86380 86390 1
536899 99536899 1001 86380 86390 1
536567 99536567 1001 86380 86390 1
536646 99536646 1001 86380 86390 1
536716 99536716 1001 86380 86390 1
537366 99537366 1001 86380 86390 1
537252 99537252 1001 86380 86390 1
537188 99537188 1001 86380 86390 1
537292 99537292 1001 86380 86390 1
537170 99537170 1001 86380 86390 1
537789 99537789 1001 86380 86390 1
537931 99537931 1001 86380 86390 1
537945 99537945 1001 86380 86390 1
537972 99537972 1001 86380 86390 1
537805 99537805 1001 86380 86390 1
537567 99537567 1001 86380 86390 1
537478 99537478 1001 86380 86390 1
537544 99537544 1001 86380 86390 1
537493 99537493 1001 86380 86390 1
537390 99537390 1001 86380 86390 1
537561 99537561 1001 86380 86390 1
538065 99538065 1001 86380 86390 1
538066 99538066 1001 86380 86390 1
538191 99538191 1001 86380 86390 1
538143 99538143 1001 86380 86390 1
538170 99538170 1001 86380 86390 1
538789 99538789 1001 86380 86390 1
538684 99538684 1001 86380 86390 1
538589 99538589 1001 86380 86390 1
538421 99538421 1001 86380 86390 1
538449 99538449 1001 86380 86390 1
538264 99538264 1001 86380 86390 1
538253 99538253 1001 86380 86390 1
538385 99538385 1001 86380 86390 1
538993 99538993 1001 86380 86390 1
538881 99538881 1001 86380 86390 1
538869 99538869 1001 86380 86390 1
538885 99538885 1001 86380 86390 1
538862 99538862 1001 86380 86390 1
539005 99539005 1001 86380 86390 1
539474 99539474 1001 86380 86390 1
539462 99539462 1001 86380 86390 1
539465 99539465 1001 86380 86390 1
539496 99539496 1001 86380 86390 1
539575 99539575 1001 86380 86390 1
539576 99539576 1001 86380 86390 1
539271 99539271 1001 86380 86390 1
539310 99539310 1001 86380 86390 1
539432 99539432 1001 86380 86390 1
539355 99539355 1001 86380 86390 1
539100 99539100 1001 86380 86390 1
539649 99539649 1001 86380 86390 1
540312 99540312 1001 86380 86390 1
540440 99540440 1001 86380 86390 1
540422 99540422 1001 86380 86390 1
540105 99540105 1001 86380 86390 1
540185 99540185 1001 86380 86390 1
540239 99540239 1001 86380 86390 1
540256 99540256 1001 86380 86390 1
539975 99539975 1001 86380 86390 1
539965 99539965 1001 86380 86390 1
539979 99539979 1001 86380 86390 1
540023 99540023 1001 86380 86390 1
540038 99540038 1001 86380 86390 1
539922 99539922 1001 86380 86390 1
540516 99540516 1001 86380 86390 1
540484 99540484 1001 86380 86390 1
540999 99540999 1001 86380 86390 1
540966 99540966 1001 86380 86390 1
540995 99540995 1001 86380 86390 1
540870 99540870 1001 86380 86390 1
540774 99540774 1001 86380 86390 1
541357 99541357 1001 86380 86390 1
541422 99541422 1001 86380 86390 1
541440 99541440 1001 86380 86390 1
541494 99541494 1001 86380 86390 1
542089 99542089 1001 86380 86390 1
541934 99541934 1001 86380 86390 1
541719 99541719 1001 86380 86390 1
541825 99541825 1001 86380 86390 1
541803 99541803 1001 86380 86390 1
541804 99541804 1001 86380 86390 1
541741 99541741 1001 86380 86390 1
541806 99541806 1001 86380 86390 1
541872 99541872 1001 86380 86390 1
541706 99541706 1001 86380 86390 1
541635 99541635 1001 86380 86390 1
541639 99541639 1001 86380 86390 1
542169 99542169 1001 86380 86390 1
542197 99542197 1001 86380 86390 1
542185 99542185 1001 86380 86390 1
542188 99542188 1001 86380 86390 1
542295 99542295 1001 86380 86390 1
542907 99542907 1001 86380 86390 1
542783 99542783 1001 86380 86390 1
542836 99542836 1001 86380 86390 1
542849 99542849 1001 86380 86390 1
542775 99542775 1001 86380 86390 1
542623 99542623 1001 86380 86390 1
542573 99542573 1001 86380 86390 1
542641 99542641 1001 86380 86390 1
542708 99542708 1001 86380 86390 1
542366 99542366 1001 86380 86390 1
542483 99542483 1001 86380 86390 1
542419 99542419 1001 86380 86390 1
542398 99542398 1001 86380 86390 1
542477 99542477 1001 86380 86390 1
542335 99542335 1001 86380 86390 1
543099 99543099 1001 86380 86390 1
543075 99543075 1001 86380 86390 1
543066 99543066 1001 86380 86390 1
542963 99542963 1001 86380 86390 1
543018 99543018 1001 86380 86390 1
543070 99543070 1001 86380 86390 1
543656 99543656 1001 86380 86390 1
543657 99543657 1001 86380 86390 1
543610 99543610 1001 86380 86390 1
543548 99543548 1001 86380 86390 1
543394 99543394 1001 86380 86390 1
543383 99543383 1001 86380 86390 1
543216 99543216 1001 86380 86390 1
543333 99543333 1001 86380 86390 1
543341 99543341 1001 86380 86390 1
543303 99543303 1001 86380 86390 1
543811 99543811 1001 86380 86390 1
543832 99543832 1001 86380 86390 1
544481 99544481 1001 86380 86390 1
544509 99544509 1001 86380 86390 1
544597 99544597 1001 86380 86390 1
544419 99544419 1001 86380 86390 1
544579 99544579 1001 86380 86390 1
544542 99544542 1001 86380 86390 1
544380 99544380 1001 86380 86390 1
544267 99544267 1001 86380 86390 1
544364 99544364 1001 86380 86390 1
544133 99544133 1001 86380 86390 1
544113 99544113 1001 86380 86390 1
544640 99544640 1001 86380 86390 1
416914 728 1001 84180 85317 1
508834 694 1002 53563 63530 1
519685 690 1002 48298 57283 1
400065 99400065 1001 86380 86390 1
400236 99400236 1001 86380 86390 1
400295 99400295 1001 86380 86390 1
400424 99400424 1001 86380 86390 1
400425 99400425 1001 86380 86390 1
401580 99401580 1001 86380 86390 1
401701 99401701 1001 86380 86390 1
401677 99401677 1001 86380 86390 1
401812 99401812 1001 86380 86390 1
402123 99402123 1001 86380 86390 1
402240 99402240 1001 86380 86390 1
402651 99402651 1001 86380 86390 1
402613 99402613 1001 86380 86390 1
402722 99402722 1001 86380 86390 1
402803 99402803 1001 86380 86390 1
402824 99402824 1001 86380 86390 1
403405 99403405 1001 86380 86390 1
403680 99403680 1001 86380 86390 1
403667 99403667 1001 86380 86390 1
403786 99403786 1001 86380 86390 1
403843 99403843 1001 86380 86390 1
404029 99404029 1001 86380 86390 1
403992 99403992 1001 86380 86390 1
404041 99404041 1001 86380 86390 1
404367 99404367 1001 86380 86390 1
404319 99404319 1001 86380 86390 1
404822 99404822 1001 86380 86390 1
405095 99405095 1001 86380 86390 1
405350 99405350 1001 86380 86390 1
406091 99406091 1001 86380 86390 1
406274 99406274 1001 86380 86390 1
406364 99406364 1001 86380 86390 1
406582 99406582 1001 86380 86390 1
406731 99406731 1001 86380 86390 1
406666 99406666 1001 86380 86390 1
406830 99406830 1001 86380 86390 1
406922 99406922 1001 86380 86390 1
406873 99406873 1001 86380 86390 1
407136 99407136 1001 86380 86390 1
407190 99407190 1001 86380 86390 1
407381 99407381 1001 86380 86390 1
407558 99407558 1001 86380 86390 1
407573 99407573 1001 86380 86390 1
407988 99407988 1001 86380 86390 1
408125 99408125 1001 86380 86390 1
408186 99408186 1001 86380 86390 1
408287 99408287 1001 86380 86390 1
408367 99408367 1001 86380 86390 1
408331 99408331 1001 86380 86390 1
408335 99408335 1001 86380 86390 1
408481 99408481 1001 86380 86390 1
408525 99408525 1001 86380 86390 1
408501 99408501 1001 86380 86390 1
408729 99408729 1001 86380 86390 1
408912 99408912 1001 86380 86390 1
408998 99408998 1001 86380 86390 1
409109 99409109 1001 86380 86390 1
409540 99409540 1001 86380 86390 1
409658 99409658 1001 86380 86390 1
409699 99409699 1001 86380 86390 1
409788 99409788 1001 86380 86390 1
410103 99410103 1001 86380 86390 1
410417 99410417 1001 86380 86390 1
410571 99410571 1001 86380 86390 1
410633 99410633 1001 86380 86390 1
410744 99410744 1001 86380 86390 1
410886 99410886 1001 86380 86390 1
410929 99410929 1001 86380 86390 1
410934 99410934 1001 86380 86390 1
411236 99411236 1001 86380 86390 1
411349 99411349 1001 86380 86390 1
411353 99411353 1001 86380 86390 1
411522 99411522 1001 86380 86390 1
411874 99411874 1001 86380 86390 1
412043 99412043 1001 86380 86390 1
412079 99412079 1001 86380 86390 1
412155 99412155 1001 86380 86390 1
412109 99412109 1001 86380 86390 1
412217 99412217 1001 86380 86390 1
412425 99412425 1001 86380 86390 1
412308 99412308 1001 86380 86390 1
412470 99412470 1001 86380 86390 1
413437 99413437 1001 86380 86390 1
413010 99413010 1001 86380 86390 1
412865 99412865 1001 86380 86390 1
412557 99412557 1001 86380 86390 1
413889 99413889 1001 86380 86390 1
413798 99413798 1001 86380 86390 1
414928 99414928 1001 86380 86390 1
415275 99415275 1001 86380 86390 1
415088 99415088 1001 86380 86390 1
414858 99414858 1001 86380 86390 1
414746 99414746 1001 86380 86390 1
414792 99414792 1001 86380 86390 1
415671 99415671 1001 86380 86390 1
415432 99415432 1001 86380 86390 1
415589 99415589 1001 86380 86390 1
416729 99416729 1001 86380 86390 1
416769 99416769 1001 86380 86390 1
416160 99416160 1001 86380 86390 1
416240 99416240 1001 86380 86390 1
415910 99415910 1001 86380 86390 1
416062 99416062 1001 86380 86390 1
415816 99415816 1001 86380 86390 1
415792 99415792 1001 86380 86390 1
416024 99416024 1001 86380 86390 1
415943 99415943 1001 86380 86390 1
417083 99417083 1001 86380 86390 1
417575 99417575 1001 86380 86390 1
418500 99418500 1001 86380 86390 1
418581 99418581 1001 86380 86390 1
418700 99418700 1001 86380 86390 1
418628 99418628 1001 86380 86390 1
418492 99418492 1001 86380 86390 1
418587 99418587 1001 86380 86390 1
418085 99418085 1001 86380 86390 1
418398 99418398 1001 86380 86390 1
418149 99418149 1001 86380 86390 1
417942 99417942 1001 86380 86390 1
417884 99417884 1001 86380 86390 1
418980 99418980 1001 86380 86390 1
418907 99418907 1001 86380 86390 1
419202 99419202 1001 86380 86390 1
418997 99418997 1001 86380 86390 1
420170 99420170 1001 86380 86390 1
420194 99420194 1001 86380 86390 1
420385 99420385 1001 86380 86390 1
420223 99420223 1001 86380 86390 1
420229 99420229 1001 86380 86390 1
419745 99419745 1001 86380 86390 1
419972 99419972 1001 86380 86390 1
419809 99419809 1001 86380 86390 1
419890 99419890 1001 86380 86390 1
420051 99420051 1001 86380 86390 1
419547 99419547 1001 86380 86390 1
419392 99419392 1001 86380 86390 1
419368 99419368 1001 86380 86390 1
419229 99419229 1001 86380 86390 1
420505 99420505 1001 86380 86390 1
420558 99420558 1001 86380 86390 1
421938 99421938 1001 86380 86390 1
422026 99422026 1001 86380 86390 1
421853 99421853 1001 86380 86390 1
421791 99421791 1001 86380 86390 1
421478 99421478 1001 86380 86390 1
421357 99421357 1001 86380 86390 1
421683 99421683 1001 86380 86390 1
421016 99421016 1001 86380 86390 1
421222 99421222 1001 86380 86390 1
420847 99420847 1001 86380 86390 1
421250 99421250 1001 86380 86390 1
422196 99422196 1001 86380 86390 1
423625 99423625 1001 86380 86390 1
423584 99423584 1001 86380 86390 1
423217 99423217 1001 86380 86390 1
423281 99423281 1001 86380 86390 1
423015 99423015 1001 86380 86390 1
422998 99422998 1001 86380 86390 1
423864 99423864 1001 86380 86390 1
423885 99423885 1001 86380 86390 1
423942 99423942 1001 86380 86390 1
424015 99424015 1001 86380 86390 1
423918 99423918 1001 86380 86390 1
423829 99423829 1001 86380 86390 1
423777 99423777 1001 86380 86390 1
424084 99424084 1001 86380 86390 1
424006 99424006 1001 86380 86390 1
425172 99425172 1001 86380 86390 1
425196 99425196 1001 86380 86390 1
425087 99425087 1001 86380 86390 1
425257 99425257 1001 86380 86390 1
425139 99425139 1001 86380 86390 1
425266 99425266 1001 86380 86390 1
425163 99425163 1001 86380 86390 1
425189 99425189 1001 86380 86390 1
424593 99424593 1001 86380 86390 1
424338 99424338 1001 86380 86390 1
424243 99424243 1001 86380 86390 1
424245 99424245 1001 86380 86390 1
424530 99424530 1001 86380 86390 1
424247 99424247 1001 86380 86390 1
424373 99424373 1001 86380 86390 1
424190 99424190 1001 86380 86390 1
424515 99424515 1001 86380 86390 1
424362 99424362 1001 86380 86390 1
425742 99425742 1001 86380 86390 1
425474 99425474 1001 86380 86390 1
425697 99425697 1001 86380 86390 1
425810 99425810 1001 86380 86390 1
425617 99425617 1001 86380 86390 1
425520 99425520 1001 86380 86390 1
426912 99426912 1001 86380 86390 1
426979 99426979 1001 86380 86390 1
426875 99426875 1001 86380 86390 1
426800 99426800 1001 86380 86390 1
426705 99426705 1001 86380 86390 1
426855 99426855 1001 86380 86390 1
426622 99426622 1001 86380 86390 1
426491 99426491 1001 86380 86390 1
426541 99426541 1001 86380 86390 1
426231 99426231 1001 86380 86390 1
426056 99426056 1001 86380 86390 1
426076 99426076 1001 86380 86390 1
425930 99425930 1001 86380 86390 1
426171 99426171 1001 86380 86390 1
427372 99427372 1001 86380 86390 1
427210 99427210 1001 86380 86390 1
427212 99427212 1001 86380 86390 1
427408 99427408 1001 86380 86390 1
427528 99427528 1001 86380 86390 1
428372 99428372 1001 86380 86390 1
428575 99428575 1001 86380 86390 1
428561 99428561 1001 86380 86390 1
428195 99428195 1001 86380 86390 1
428242 99428242 1001 86380 86390 1
428292 99428292 1001 86380 86390 1
428246 99428246 1001 86380 86390 1
428252 99428252 1001 86380 86390 1
427757 99427757 1001 86380 86390 1
427883 99427883 1001 86380 86390 1
427760 99427760 1001 86380 86390 1
427696 99427696 1001 86380 86390 1
429024 99429024 1001 86380 86390 1
429141 99429141 1001 86380 86390 1
430164 99430164 1001 86380 86390 1
429989 99429989 1001 86380 86390 1
430107 99430107 1001 86380 86390 1
430131 99430131 1001 86380 86390 1
430141 99430141 1001 86380 86390 1
429615 99429615 1001 86380 86390 1
429671 99429671 1001 86380 86390 1
429887 99429887 1001 86380 86390 1
429772 99429772 1001 86380 86390 1
429545 99429545 1001 86380 86390 1
429199 99429199 1001 86380 86390 1
429368 99429368 1001 86380 86390 1
429231 99429231 1001 86380 86390 1
430387 99430387 1001 86380 86390 1
430752 99430752 1001 86380 86390 1
431990 99431990 1001 86380 86390 1
431090 99431090 1001 86380 86390 1
430963 99430963 1001 86380 86390 1
431233 99431233 1001 86380 86390 1
431167 99431167 1001 86380 86390 1
431236 99431236 1001 86380 86390 1
432151 99432151 1001 86380 86390 1
432457 99432457 1001 86380 86390 1
433726 99433726 1001 86380 86390 1
433399 99433399 1001 86380 86390 1
433381 99433381 1001 86380 86390 1
433454 99433454 1001 86380 86390 1
433507 99433507 1001 86380 86390 1
433099 99433099 1001 86380 86390 1
433053 99433053 1001 86380 86390 1
433192 99433192 1001 86380 86390 1
433306 99433306 1001 86380 86390 1
433208 99433208 1001 86380 86390 1
432699 99432699 1001 86380 86390 1
432808 99432808 1001 86380 86390 1
434090 99434090 1001 86380 86390 1
434066 99434066 1001 86380 86390 1
433756 99433756 1001 86380 86390 1
435285 99435285 1001 86380 86390 1
435094 99435094 1001 86380 86390 1
434708 99434708 1001 86380 86390 1
434876 99434876 1001 86380 86390 1
434718 99434718 1001 86380 86390 1
434829 99434829 1001 86380 86390 1
434433 99434433 1001 86380 86390 1
434414 99434414 1001 86380 86390 1
434151 99434151 1001 86380 86390 1
434441 99434441 1001 86380 86390 1
435643 99435643 1001 86380 86390 1
435677 99435677 1001 86380 86390 1
435860 99435860 1001 86380 86390 1
435574 99435574 1001 86380 86390 1
435742 99435742 1001 86380 86390 1
436856 99436856 1001 86380 86390 1
436671 99436671 1001 86380 86390 1
436537 99436537 1001 86380 86390 1
436487 99436487 1001 86380 86390 1
436311 99436311 1001 86380 86390 1
436046 99436046 1001 86380 86390 1
436105 99436105 1001 86380 86390 1
436110 99436110 1001 86380 86390 1
436328 99436328 1001 86380 86390 1
300056 99300056 1001 86380 86390 1
437223 99437223 1001 86380 86390 1
437183 99437183 1001 86380 86390 1
300678 99300678 1001 86380 86390 1
300590 99300590 1001 86380 86390 1
300557 99300557 1001 86380 86390 1
300597 99300597 1001 86380 86390 1
300650 99300650 1001 86380 86390 1
300258 99300258 1001 86380 86390 1
300890 99300890 1001 86380 86390 1
301413 99301413 1001 86380 86390 1
301375 99301375 1001 86380 86390 1
301522 99301522 1001 86380 86390 1
301405 99301405 1001 86380 86390 1
301220 99301220 1001 86380 86390 1
301156 99301156 1001 86380 86390 1
301184 99301184 1001 86380 86390 1
301037 99301037 1001 86380 86390 1
301050 99301050 1001 86380 86390 1
301078 99301078 1001 86380 86390 1
301094 99301094 1001 86380 86390 1
301075 99301075 1001 86380 86390 1
301088 99301088 1001 86380 86390 1
301580 99301580 1001 86380 86390 1
301736 99301736 1001 86380 86390 1
301704 99301704 1001 86380 86390 1
302377 99302377 1001 86380 86390 1
302304 99302304 1001 86380 86390 1
302345 99302345 1001 86380 86390 1
302261 99302261 1001 86380 86390 1
302277 99302277 1001 86380 86390 1
302329 99302329 1001 86380 86390 1
301993 99301993 1001 86380 86390 1
302091 99302091 1001 86380 86390 1
301876 99301876 1001 86380 86390 1
301923 99301923 1001 86380 86390 1
301898 99301898 1001 86380 86390 1
302559 99302559 1001 86380 86390 1
302528 99302528 1001 86380 86390 1
302399 99302399 1001 86380 86390 1
303117 99303117 1001 86380 86390 1
303027 99303027 1001 86380 86390 1
303178 99303178 1001 86380 86390 1
302891 99302891 1001 86380 86390 1
303408 99303408 1001 86380 86390 1
303840 99303840 1001 86380 86390 1
303998 99303998 1001 86380 86390 1
303928 99303928 1001 86380 86390 1
303993 99303993 1001 86380 86390 1
303740 99303740 1001 86380 86390 1
303653 99303653 1001 86380 86390 1
303627 99303627 1001 86380 86390 1
303519 99303519 1001 86380 86390 1
303468 99303468 1001 86380 86390 1
303588 99303588 1001 86380 86390 1
303498 99303498 1001 86380 86390 1
304091 99304091 1001 86380 86390 1
304208 99304208 1001 86380 86390 1
304691 99304691 1001 86380 86390 1
304837 99304837 1001 86380 86390 1
304846 99304846 1001 86380 86390 1
304575 99304575 1001 86380 86390 1
304571 99304571 1001 86380 86390 1
304599 99304599 1001 86380 86390 1
304428 99304428 1001 86380 86390 1
305033 99305033 1001 86380 86390 1
305023 99305023 1001 86380 86390 1
305627 99305627 1001 86380 86390 1
305491 99305491 1001 86380 86390 1
305311 99305311 1001 86380 86390 1
305446 99305446 1001 86380 86390 1
305349 99305349 1001 86380 86390 1
305080 99305080 1001 86380 86390 1
305122 99305122 1001 86380 86390 1
305162 99305162 1001 86380 86390 1
305268 99305268 1001 86380 86390 1
305127 99305127 1001 86380 86390 1
500103 99500103 1001 86380 86390 1
500155 99500155 1001 86380 86390 1
500186 99500186 1001 86380 86390 1
500807 99500807 1001 86380 86390 1
500406 99500406 1001 86380 86390 1
500438 99500438 1001 86380 86390 1
500399 99500399 1001 86380 86390 1
500363 99500363 1001 86380 86390 1
500275 99500275 1001 86380 86390 1
500288 99500288 1001 86380 86390 1
500317 99500317 1001 86380 86390 1
500902 99500902 1001 86380 86390 1
500883 99500883 1001 86380 86390 1
501449 99501449 1001 86380 86390 1
501475 99501475 1001 86380 86390 1
501239 99501239 1001 86380 86390 1
501282 99501282 1001 86380 86390 1
501308 99501308 1001 86380 86390 1
501312 99501312 1001 86380 86390 1
501340 99501340 1001 86380 86390 1
501238 99501238 1001 86380 86390 1
501162 99501162 1001 86380 86390 1
501163 99501163 1001 86380 86390 1
501191 99501191 1001 86380 86390 1
501166 99501166 1001 86380 86390 1
501218 99501218 1001 86380 86390 1
501025 99501025 1001 86380 86390 1
501145 99501145 1001 86380 86390 1
501171 99501171 1001 86380 86390 1
502414 99502414 1001 86380 86390 1
502326 99502326 1001 86380 86390 1
502270 99502270 1001 86380 86390 1
502095 99502095 1001 86380 86390 1
502083 99502083 1001 86380 86390 1
502087 99502087 1001 86380 86390 1
502052 99502052 1001 86380 86390 1
501898 99501898 1001 86380 86390 1
501980 99501980 1001 86380 86390 1
501958 99501958 1001 86380 86390 1
502478 99502478 1001 86380 86390 1
502596 99502596 1001 86380 86390 1
503126 99503126 1001 86380 86390 1
503192 99503192 1001 86380 86390 1
503265 99503265 1001 86380 86390 1
503158 99503158 1001 86380 86390 1
502937 99502937 1001 86380 86390 1
503027 99503027 1001 86380 86390 1
502952 99502952 1001 86380 86390 1
502888 99502888 1001 86380 86390 1
502844 99502844 1001 86380 86390 1
502809 99502809 1001 86380 86390 1
502758 99502758 1001 86380 86390 1
502862 99502862 1001 86380 86390 1
503477 99503477 1001 86380 86390 1
503440 99503440 1001 86380 86390 1
503469 99503469 1001 86380 86390 1
504117 99504117 1001 86380 86390 1
504107 99504107 1001 86380 86390 1
503935 99503935 1001 86380 86390 1
503974 99503974 1001 86380 86390 1
503886 99503886 1001 86380 86390 1
503825 99503825 1001 86380 86390 1
503891 99503891 1001 86380 86390 1
503500 99503500 1001 86380 86390 1
503581 99503581 1001 86380 86390 1
503664 99503664 1001 86380 86390 1
504182 99504182 1001 86380 86390 1
504144 99504144 1001 86380 86390 1
504135 99504135 1001 86380 86390 1
504917 99504917 1001 86380 86390 1
504866 99504866 1001 86380 86390 1
504668 99504668 1001 86380 86390 1
504708 99504708 1001 86380 86390 1
504569 99504569 1001 86380 86390 1
504543 99504543 1001 86380 86390 1
504433 99504433 1001 86380 86390 1
505110 99505110 1001 86380 86390 1
504990 99504990 1001 86380 86390 1
505629 99505629 1001 86380 86390 1
505526 99505526 1001 86380 86390 1
505490 99505490 1001 86380 86390 1
505454 99505454 1001 86380 86390 1
505430 99505430 1001 86380 86390 1
505560 99505560 1001 86380 86390 1
505317 99505317 1001 86380 86390 1
505331 99505331 1001 86380 86390 1
505320 99505320 1001 86380 86390 1
505220 99505220 1001 86380 86390 1
505923 99505923 1001 86380 86390 1
505963 99505963 1001 86380 86390 1
505798 99505798 1001 86380 86390 1
505945 99505945 1001 86380 86390 1
506481 99506481 1001 86380 86390 1
506404 99506404 1001 86380 86390 1
506535 99506535 1001 86380 86390 1
506434 99506434 1001 86380 86390 1
506499 99506499 1001 86380 86390 1
506422 99506422 1001 86380 86390 1
506276 99506276 1001 86380 86390 1
506225 99506225 1001 86380 86390 1
506337 99506337 1001 86380 86390 1
506007 99506007 1001 86380 86390 1
505994 99505994 1001 86380 86390 1
506101 99506101 1001 86380 86390 1
506155 99506155 1001 86380 86390 1
506735 99506735 1001 86380 86390 1
506753 99506753 1001 86380 86390 1
506664 99506664 1001 86380 86390 1
506601 99506601 1001 86380 86390 1
507268 99507268 1001 86380 86390 1
507257 99507257 1001 86380 86390 1
507350 99507350 1001 86380 86390 1
507266 99507266 1001 86380 86390 1
507331 99507331 1001 86380 86390 1
507073 99507073 1001 86380 86390 1
506906 99506906 1001 86380 86390 1
507591 99507591 1001 86380 86390 1
507540 99507540 1001 86380 86390 1
507610 99507610 1001 86380 86390 1
507496 99507496 1001 86380 86390 1
508119 99508119 1001 86380 86390 1
508159 99508159 1001 86380 86390 1
508047 99508047 1001 86380 86390 1
508111 99508111 1001 86380 86390 1
508051 99508051 1001 86380 86390 1
508102 99508102 1001 86380 86390 1
508193 99508193 1001 86380 86390 1
507965 99507965 1001 86380 86390 1
507893 99507893 1001 86380 86390 1
507906 99507906 1001 86380 86390 1
508036 99508036 1001 86380 86390 1
507707 99507707 1001 86380 86390 1
507772 99507772 1001 86380 86390 1
507775 99507775 1001 86380 86390 1
507687 99507687 1001 86380 86390 1
508270 99508270 1001 86380 86390 1
509012 99509012 1001 86380 86390 1
509040 99509040 1001 86380 86390 1
509043 99509043 1001 86380 86390 1
509057 99509057 1001 86380 86390 1
509064 99509064 1001 86380 86390 1
508754 99508754 1001 86380 86390 1
508664 99508664 1001 86380 86390 1
508771 99508771 1001 86380 86390 1
508851 99508851 1001 86380 86390 1
508828 99508828 1001 86380 86390 1
508508 99508508 1001 86380 86390 1
508525 99508525 1001 86380 86390 1
508553 99508553 1001 86380 86390 1
508528 99508528 1001 86380 86390 1
509113 99509113 1001 86380 86390 1
509148 99509148 1001 86380 86390 1
509161 99509161 1001 86380 86390 1
509187 99509187 1001 86380 86390 1
509762 99509762 1001 86380 86390 1
509841 99509841 1001 86380 86390 1
509552 99509552 1001 86380 86390 1
509693 99509693 1001 86380 86390 1
509422 99509422 1001 86380 86390 1
509334 99509334 1001 86380 86390 1
509302 99509302 1001 86380 86390 1
509408 99509408 1001 86380 86390 1
509933 99509933 1001 86380 86390 1
510600 99510600 1001 86380 86390 1
510615 99510615 1001 86380 86390 1
510552 99510552 1001 86380 86390 1
510671 99510671 1001 86380 86390 1
510684 99510684 1001 86380 86390 1
510686 99510686 1001 86380 86390 1
510687 99510687 1001 86380 86390 1
510545 99510545 1001 86380 86390 1
510508 99510508 1001 86380 86390 1
510457 99510457 1001 86380 86390 1
510433 99510433 1001 86380 86390 1
510321 99510321 1001 86380 86390 1
510361 99510361 1001 86380 86390 1
510115 99510115 1001 86380 86390 1
510872 99510872 1001 86380 86390 1
510757 99510757 1001 86380 86390 1
510747 99510747 1001 86380 86390 1
510930 99510930 1001 86380 86390 1
511517 99511517 1001 86380 86390 1
511522 99511522 1001 86380 86390 1
511454 99511454 1001 86380 86390 1
511547 99511547 1001 86380 86390 1
511359 99511359 1001 86380 86390 1
511347 99511347 1001 86380 86390 1
511250 99511250 1001 86380 86390 1
511276 99511276 1001 86380 86390 1
511251 99511251 1001 86380 86390 1
511215 99511215 1001 86380 86390 1
511123 99511123 1001 86380 86390 1
511098 99511098 1001 86380 86390 1
510943 99510943 1001 86380 86390 1
511711 99511711 1001 86380 86390 1
511571 99511571 1001 86380 86390 1
511586 99511586 1001 86380 86390 1
512277 99512277 1001 86380 86390 1
512304 99512304 1001 86380 86390 1
512215 99512215 1001 86380 86390 1
512352 99512352 1001 86380 86390 1
512085 99512085 1001 86380 86390 1
512062 99512062 1001 86380 86390 1
511864 99511864 1001 86380 86390 1
511866 99511866 1001 86380 86390 1
512571 99512571 1001 86380 86390 1
512535 99512535 1001 86380 86390 1
512515 99512515 1001 86380 86390 1
512543 99512543 1001 86380 86390 1
513172 99513172 1001 86380 86390 1
513095 99513095 1001 86380 86390 1
513070 99513070 1001 86380 86390 1
513086 99513086 1001 86380 86390 1
512938 99512938 1001 86380 86390 1
512968 99512968 1001 86380 86390 1
512813 99512813 1001 86380 86390 1
512691 99512691 1001 86380 86390 1
512704 99512704 1001 86380 86390 1
513230 99513230 1001 86380 86390 1
513399 99513399 1001 86380 86390 1
513286 99513286 1001 86380 86390 1
513314 99513314 1001 86380 86390 1
513917 99513917 1001 86380 86390 1
513871 99513871 1001 86380 86390 1
514019 99514019 1001 86380 86390 1
513678 99513678 1001 86380 86390 1
513666 99513666 1001 86380 86390 1
513771 99513771 1001 86380 86390 1
513784 99513784 1001 86380 86390 1
513546 99513546 1001 86380 86390 1
514168 99514168 1001 86380 86390 1
514771 99514771 1001 86380 86390 1
514708 99514708 1001 86380 86390 1
514683 99514683 1001 86380 86390 1
514848 99514848 1001 86380 86390 1
514852 99514852 1001 86380 86390 1
514549 99514549 1001 86380 86390 1
514486 99514486 1001 86380 86390 1
514432 99514432 1001 86380 86390 1
514283 99514283 1001 86380 86390 1
514867 99514867 1001 86380 86390 1
514884 99514884 1001 86380 86390 1
515052 99515052 1001 86380 86390 1
515001 99515001 1001 86380 86390 1
514860 99514860 1001 86380 86390 1
514940 99514940 1001 86380 86390 1
515601 99515601 1001 86380 86390 1
515412 99515412 1001 86380 86390 1
515075 99515075 1001 86380 86390 1
515241 99515241 1001 86380 86390 1
515720 99515720 1001 86380 86390 1
515698 99515698 1001 86380 86390 1
515828 99515828 1001 86380 86390 1
515754 99515754 1001 86380 86390 1
515858 99515858 1001 86380 86390 1
516260 99516260 1001 86380 86390 1
516198 99516198 1001 86380 86390 1
515957 99515957 1001 86380 86390 1
516081 99516081 1001 86380 86390 1
516630 99516630 1001 86380 86390 1
517260 99517260 1001 86380 86390 1
517174 99517174 1001 86380 86390 1
517256 99517256 1001 86380 86390 1
517080 99517080 1001 86380 86390 1
516932 99516932 1001 86380 86390 1
516887 99516887 1001 86380 86390 1
516868 99516868 1001 86380 86390 1
517397 99517397 1001 86380 86390 1
517449 99517449 1001 86380 86390 1
516923 99516923 1001 86380 86390 1
517440 99517440 1001 86380 86390 1
518003 99518003 1001 86380 86390 1
517931 99517931 1001 86380 86390 1
517752 99517752 1001 86380 86390 1
517921 99517921 1001 86380 86390 1
517766 99517766 1001 86380 86390 1
517925 99517925 1001 86380 86390 1
517835 99517835 1001 86380 86390 1
517939 99517939 1001 86380 86390 1
517757 99517757 1001 86380 86390 1
517647 99517647 1001 86380 86390 1
518250 99518250 1001 86380 86390 1
518268 99518268 1001 86380 86390 1
518295 99518295 1001 86380 86390 1
518796 99518796 1001 86380 86390 1
518958 99518958 1001 86380 86390 1
518961 99518961 1001 86380 86390 1
518853 99518853 1001 86380 86390 1
518972 99518972 1001 86380 86390 1
518948 99518948 1001 86380 86390 1
518407 99518407 1001 86380 86390 1
518439 99518439 1001 86380 86390 1
519192 99519192 1001 86380 86390 1
519109 99519109 1001 86380 86390 1
519113 99519113 1001 86380 86390 1
519468 99519468 1001 86380 86390 1
519404 99519404 1001 86380 86390 1
519410 99519410 1001 86380 86390 1
519311 99519311 1001 86380 86390 1
519328 99519328 1001 86380 86390 1
519212 99519212 1001 86380 86390 1
519230 99519230 1001 86380 86390 1
519838 99519838 1001 86380 86390 1
519887 99519887 1001 86380 86390 1
520554 99520554 1001 86380 86390 1
520614 99520614 1001 86380 86390 1
520569 99520569 1001 86380 86390 1
520442 99520442 1001 86380 86390 1
520585 99520585 1001 86380 86390 1
520456 99520456 1001 86380 86390 1
520458 99520458 1001 86380 86390 1
520241 99520241 1001 86380 86390 1
520427 99520427 1001 86380 86390 1
520248 99520248 1001 86380 86390 1
520278 99520278 1001 86380 86390 1
520433 99520433 1001 86380 86390 1
520165 99520165 1001 86380 86390 1
520207 99520207 1001 86380 86390 1
520209 99520209 1001 86380 86390 1
520133 99520133 1001 86380 86390 1
520645 99520645 1001 86380 86390 1
521350 99521350 1001 86380 86390 1
521325 99521325 1001 86380 86390 1
521366 99521366 1001 86380 86390 1
521439 99521439 1001 86380 86390 1
521449 99521449 1001 86380 86390 1
521246 99521246 1001 86380 86390 1
520911 99520911 1001 86380 86390 1
521046 99521046 1001 86380 86390 1
520854 99520854 1001 86380 86390 1
520906 99520906 1001 86380 86390 1
520881 99520881 1001 86380 86390 1
521637 99521637 1001 86380 86390 1
521663 99521663 1001 86380 86390 1
521547 99521547 1001 86380 86390 1
521561 99521561 1001 86380 86390 1
521563 99521563 1001 86380 86390 1
522243 99522243 1001 86380 86390 1
522277 99522277 1001 86380 86390 1
522236 99522236 1001 86380 86390 1
522096 99522096 1001 86380 86390 1
522238 99522238 1001 86380 86390 1
521948 99521948 1001 86380 86390 1
521923 99521923 1001 86380 86390 1
521994 99521994 1001 86380 86390 1
521828 99521828 1001 86380 86390 1
521846 99521846 1001 86380 86390 1
522432 99522432 1001 86380 86390 1
522318 99522318 1001 86380 86390 1
522324 99522324 1001 86380 86390 1
523115 99523115 1001 86380 86390 1
522965 99522965 1001 86380 86390 1
522940 99522940 1001 86380 86390 1
523084 99523084 1001 86380 86390 1
522916 99522916 1001 86380 86390 1
522959 99522959 1001 86380 86390 1
523038 99523038 1001 86380 86390 1
523116 99523116 1001 86380 86390 1
522849 99522849 1001 86380 86390 1
522777 99522777 1001 86380 86390 1
522752 99522752 1001 86380 86390 1
522754 99522754 1001 86380 86390 1
522832 99522832 1001 86380 86390 1
522512 99522512 1001 86380 86390 1
522623 99522623 1001 86380 86390 1
523284 99523284 1001 86380 86390 1
523189 99523189 1001 86380 86390 1
523279 99523279 1001 86380 86390 1
523867 99523867 1001 86380 86390 1
523914 99523914 1001 86380 86390 1
523921 99523921 1001 86380 86390 1
523565 99523565 1001 86380 86390 1
523634 99523634 1001 86380 86390 1
523327 99523327 1001 86380 86390 1
523355 99523355 1001 86380 86390 1
523446 99523446 1001 86380 86390 1
523954 99523954 1001 86380 86390 1
524075 99524075 1001 86380 86390 1
523961 99523961 1001 86380 86390 1
524131 99524131 1001 86380 86390 1
524070 99524070 1001 86380 86390 1
524736 99524736 1001 86380 86390 1
524663 99524663 1001 86380 86390 1
524538 99524538 1001 86380 86390 1
524400 99524400 1001 86380 86390 1
524531 99524531 1001 86380 86390 1
524380 99524380 1001 86380 86390 1
524537 99524537 1001 86380 86390 1
524283 99524283 1001 86380 86390 1
524154 99524154 1001 86380 86390 1
524298 99524298 1001 86380 86390 1
524337 99524337 1001 86380 86390 1
524351 99524351 1001 86380 86390 1
524873 99524873 1001 86380 86390 1
524919 99524919 1001 86380 86390 1
525442 99525442 1001 86380 86390 1
525472 99525472 1001 86380 86390 1
525524 99525524 1001 86380 86390 1
525313 99525313 1001 86380 86390 1
525342 99525342 1001 86380 86390 1
525294 99525294 1001 86380 86390 1
525372 99525372 1001 86380 86390 1
525269 99525269 1001 86380 86390 1
525219 99525219 1001 86380 86390 1
525349 99525349 1001 86380 86390 1
525066 99525066 1001 86380 86390 1
525015 99525015 1001 86380 86390 1
525030 99525030 1001 86380 86390 1
524996 99524996 1001 86380 86390 1
525645 99525645 1001 86380 86390 1
525698 99525698 1001 86380 86390 1
525637 99525637 1001 86380 86390 1
526259 99526259 1001 86380 86390 1
526407 99526407 1001 86380 86390 1
526330 99526330 1001 86380 86390 1
526165 99526165 1001 86380 86390 1
526106 99526106 1001 86380 86390 1
526158 99526158 1001 86380 86390 1
525867 99525867 1001 86380 86390 1
525945 99525945 1001 86380 86390 1
525868 99525868 1001 86380 86390 1
525849 99525849 1001 86380 86390 1
525875 99525875 1001 86380 86390 1
526438 99526438 1001 86380 86390 1
526571 99526571 1001 86380 86390 1
526877 99526877 1001 86380 86390 1
526998 99526998 1001 86380 86390 1
526844 99526844 1001 86380 86390 1
526951 99526951 1001 86380 86390 1
526642 99526642 1001 86380 86390 1
527261 99527261 1001 86380 86390 1
527378 99527378 1001 86380 86390 1
527343 99527343 1001 86380 86390 1
527947 99527947 1001 86380 86390 1
528043 99528043 1001 86380 86390 1
528030 99528030 1001 86380 86390 1
527701 99527701 1001 86380 86390 1
527690 99527690 1001 86380 86390 1
527859 99527859 1001 86380 86390 1
527697 99527697 1001 86380 86390 1
527736 99527736 1001 86380 86390 1
527457 99527457 1001 86380 86390 1
527472 99527472 1001 86380 86390 1
527490 99527490 1001 86380 86390 1
528261 99528261 1001 86380 86390 1
528775 99528775 1001 86380 86390 1
528765 99528765 1001 86380 86390 1
528795 99528795 1001 86380 86390 1
528527 99528527 1001 86380 86390 1
528501 99528501 1001 86380 86390 1
528644 99528644 1001 86380 86390 1
528504 99528504 1001 86380 86390 1
528651 99528651 1001 86380 86390 1
528359 99528359 1001 86380 86390 1
528412 99528412 1001 86380 86390 1
528348 99528348 1001 86380 86390 1
528477 99528477 1001 86380 86390 1
528286 99528286 1001 86380 86390 1
528408 99528408 1001 86380 86390 1
529021 99529021 1001 86380 86390 1
529022 99529022 1001 86380 86390 1
528984 99528984 1001 86380 86390 1
529078 99529078 1001 86380 86390 1
529483 99529483 1001 86380 86390 1
529450 99529450 1001 86380 86390 1
529463 99529463 1001 86380 86390 1
529429 99529429 1001 86380 86390 1
529742 99529742 1001 86380 86390 1
530197 99530197 1001 86380 86390 1
530314 99530314 1001 86380 86390 1
530200 99530200 1001 86380 86390 1
530278 99530278 1001 86380 86390 1
530075 99530075 1001 86380 86390 1
530127 99530127 1001 86380 86390 1
529955 99529955 1001 86380 86390 1
530737 99530737 1001 86380 86390 1
530663 99530663 1001 86380 86390 1
531177 99531177 1001 86380 86390 1
531374 99531374 1001 86380 86390 1
531045 99531045 1001 86380 86390 1
530974 99530974 1001 86380 86390 1
530940 99530940 1001 86380 86390 1
530851 99530851 1001 86380 86390 1
530880 99530880 1001 86380 86390 1
530791 99530791 1001 86380 86390 1
530952 99530952 1001 86380 86390 1
531444 99531444 1001 86380 86390 1
531446 99531446 1001 86380 86390 1
531525 99531525 1001 86380 86390 1
532093 99532093 1001 86380 86390 1
532005 99532005 1001 86380 86390 1
532058 99532058 1001 86380 86390 1
532008 99532008 1001 86380 86390 1
532193 99532193 1001 86380 86390 1
532151 99532151 1001 86380 86390 1
532049 99532049 1001 86380 86390 1
531924 99531924 1001 86380 86390 1
531976 99531976 1001 86380 86390 1
531795 99531795 1001 86380 86390 1
531822 99531822 1001 86380 86390 1
531931 99531931 1001 86380 86390 1
531716 99531716 1001 86380 86390 1
531745 99531745 1001 86380 86390 1
531604 99531604 1001 86380 86390 1
531711 99531711 1001 86380 86390 1
531724 99531724 1001 86380 86390 1
532319 99532319 1001 86380 86390 1
532261 99532261 1001 86380 86390 1
532998 99532998 1001 86380 86390 1
532984 99532984 1001 86380 86390 1
532857 99532857 1001 86380 86390 1
532962 99532962 1001 86380 86390 1
532672 99532672 1001 86380 86390 1
532755 99532755 1001 86380 86390 1
532680 99532680 1001 86380 86390 1
532439 99532439 1001 86380 86390 1
532418 99532418 1001 86380 86390 1
533080 99533080 1001 86380 86390 1
533083 99533083 1001 86380 86390 1
533126 99533126 1001 86380 86390 1
533165 99533165 1001 86380 86390 1
533794 99533794 1001 86380 86390 1
533721 99533721 1001 86380 86390 1
533840 99533840 1001 86380 86390 1
533766 99533766 1001 86380 86390 1
533855 99533855 1001 86380 86390 1
533636 99533636 1001 86380 86390 1
533546 99533546 1001 86380 86390 1
533291 99533291 1001 86380 86390 1
533394 99533394 1001 86380 86390 1
533382 99533382 1001 86380 86390 1
534557 99534557 1001 86380 86390 1
534611 99534611 1001 86380 86390 1
534522 99534522 1001 86380 86390 1
534626 99534626 1001 86380 86390 1
534671 99534671 1001 86380 86390 1
534679 99534679 1001 86380 86390 1
534413 99534413 1001 86380 86390 1
534311 99534311 1001 86380 86390 1
534467 99534467 1001 86380 86390 1
534377 99534377 1001 86380 86390 1
534357 99534357 1001 86380 86390 1
534385 99534385 1001 86380 86390 1
534115 99534115 1001 86380 86390 1
534209 99534209 1001 86380 86390 1
534072 99534072 1001 86380 86390 1
534085 99534085 1001 86380 86390 1
534825 99534825 1001 86380 86390 1
534838 99534838 1001 86380 86390 1
534791 99534791 1001 86380 86390 1
534755 99534755 1001 86380 86390 1
535137 99535137 1001 86380 86390 1
535235 99535235 1001 86380 86390 1
535146 99535146 1001 86380 86390 1
535159 99535159 1001 86380 86390 1
535059 99535059 1001 86380 86390 1
535048 99535048 1001 86380 86390 1
534984 99534984 1001 86380 86390 1
534975 99534975 1001 86380 86390 1
534951 99534951 1001 86380 86390 1
535703 99535703 1001 86380 86390 1
535653 99535653 1001 86380 86390 1
535618 99535618 1001 86380 86390 1
536194 99536194 1001 86380 86390 1
535911 99535911 1001 86380 86390 1
536424 99536424 1001 86380 86390 1
536132 99536132 1001 86380 86390 1
536341 99536341 1001 86380 86390 1
536485 99536485 1001 86380 86390 1
536461 99536461 1001 86380 86390 1
536983 99536983 1001 86380 86390 1
537075 99537075 1001 86380 86390 1
537128 99537128 1001 86380 86390 1
537106 99537106 1001 86380 86390 1
537043 99537043 1001 86380 86390 1
536789 99536789 1001 86380 86390 1
536807 99536807 1001 86380 86390 1
536735 99536735 1001 86380 86390 1
536675 99536675 1001 86380 86390 1
536574 99536574 1001 86380 86390 1
536706 99536706 1001 86380 86390 1
536591 99536591 1001 86380 86390 1
537213 99537213 1001 86380 86390 1
537356 99537356 1001 86380 86390 1
537358 99537358 1001 86380 86390 1
537218 99537218 1001 86380 86390 1
537284 99537284 1001 86380 86390 1
537940 99537940 1001 86380 86390 1
537852 99537852 1001 86380 86390 1
537892 99537892 1001 86380 86390 1
537719 99537719 1001 86380 86390 1
537774 99537774 1001 86380 86390 1
537766 99537766 1001 86380 86390 1
537549 99537549 1001 86380 86390 1
537492 99537492 1001 86380 86390 1
537558 99537558 1001 86380 86390 1
537443 99537443 1001 86380 86390 1
538130 99538130 1001 86380 86390 1
538186 99538186 1001 86380 86390 1
538493 99538493 1001 86380 86390 1
538548 99538548 1001 86380 86390 1
538605 99538605 1001 86380 86390 1
538608 99538608 1001 86380 86390 1
538259 99538259 1001 86380 86390 1
538353 99538353 1001 86380 86390 1
538321 99538321 1001 86380 86390 1
538844 99538844 1001 86380 86390 1
538833 99538833 1001 86380 86390 1
538952 99538952 1001 86380 86390 1
539558 99539558 1001 86380 86390 1
539508 99539508 1001 86380 86390 1
539396 99539396 1001 86380 86390 1
539359 99539359 1001 86380 86390 1
539412 99539412 1001 86380 86390 1
539237 99539237 1001 86380 86390 1
539304 99539304 1001 86380 86390 1
539027 99539027 1001 86380 86390 1
539223 99539223 1001 86380 86390 1
539741 99539741 1001 86380 86390 1
539819 99539819 1001 86380 86390 1
539703 99539703 1001 86380 86390 1
539759 99539759 1001 86380 86390 1
539697 99539697 1001 86380 86390 1
539818 99539818 1001 86380 86390 1
540436 99540436 1001 86380 86390 1
540290 99540290 1001 86380 86390 1
540307 99540307 1001 86380 86390 1
540282 99540282 1001 86380 86390 1
540457 99540457 1001 86380 86390 1
540464 99540464 1001 86380 86390 1
540262 99540262 1001 86380 86390 1
540151 99540151 1001 86380 86390 1
540153 99540153 1001 86380 86390 1
539927 99539927 1001 86380 86390 1
539915 99539915 1001 86380 86390 1
540033 99540033 1001 86380 86390 1
540606 99540606 1001 86380 86390 1
540633 99540633 1001 86380 86390 1
539846 99539846 1001 86380 86390 1
540613 99540613 1001 86380 86390 1
540473 99540473 1001 86380 86390 1
541292 99541292 1001 86380 86390 1
541293 99541293 1001 86380 86390 1
541192 99541192 1001 86380 86390 1
541149 99541149 1001 86380 86390 1
541253 99541253 1001 86380 86390 1
541163 99541163 1001 86380 86390 1
540909 99540909 1001 86380 86390 1
541029 99541029 1001 86380 86390 1
541019 99541019 1001 86380 86390 1
540738 99540738 1001 86380 86390 1
540790 99540790 1001 86380 86390 1
540683 99540683 1001 86380 86390 1
541450 99541450 1001 86380 86390 1
541391 99541391 1001 86380 86390 1
541927 99541927 1001 86380 86390 1
542031 99542031 1001 86380 86390 1
541935 99541935 1001 86380 86390 1
542109 99542109 1001 86380 86390 1
541849 99541849 1001 86380 86390 1
541914 99541914 1001 86380 86390 1
541714 99541714 1001 86380 86390 1
542156 99542156 1001 86380 86390 1
542160 99542160 1001 86380 86390 1
542201 99542201 1001 86380 86390 1
542255 99542255 1001 86380 86390 1
542902 99542902 1001 86380 86390 1
542787 99542787 1001 86380 86390 1
542776 99542776 1001 86380 86390 1
542698 99542698 1001 86380 86390 1
542738 99542738 1001 86380 86390 1
542345 99542345 1001 86380 86390 1
542412 99542412 1001 86380 86390 1
542464 99542464 1001 86380 86390 1
543084 99543084 1001 86380 86390 1
543124 99543124 1001 86380 86390 1
543138 99543138 1001 86380 86390 1
543041 99543041 1001 86380 86390 1
543722 99543722 1001 86380 86390 1
543699 99543699 1001 86380 86390 1
543586 99543586 1001 86380 86390 1
543612 99543612 1001 86380 86390 1
543692 99543692 1001 86380 86390 1
543398 99543398 1001 86380 86390 1
543554 99543554 1001 86380 86390 1
543446 99543446 1001 86380 86390 1
543434 99543434 1001 86380 86390 1
543173 99543173 1001 86380 86390 1
543226 99543226 1001 86380 86390 1
543291 99543291 1001 86380 86390 1
543899 99543899 1001 86380 86390 1
543775 99543775 1001 86380 86390 1
543791 99543791 1001 86380 86390 1
543948 99543948 1001 86380 86390 1
544547 99544547 1001 86380 86390 1
544441 99544441 1001 86380 86390 1
544256 99544256 1001 86380 86390 1
544204 99544204 1001 86380 86390 1
544219 99544219 1001 86380 86390 1
544312 99544312 1001 86380 86390 1
544222 99544222 1001 86380 86390 1
544165 99544165 1001 86380 86390 1
544063 99544063 1001 86380 86390 1
544090 99544090 1001 86380 86390 1
544673 99544673 1001 86380 86390 1
412351 1190 1001 45780 61497 1
418772 527 1001 5160 5937 1
406918 374 1001 20100 20457 1
407444 554 1001 74880 76497 1
503222 691 1002 39648 44404 1
528146 647 1001 37902 38201 1
400250 99400250 1001 86380 86390 1
400564 99400564 1001 86380 86390 1
400932 99400932 1001 86380 86390 1
400980 99400980 1001 86380 86390 1
401107 99401107 1001 86380 86390 1
401281 99401281 1001 86380 86390 1
401557 99401557 1001 86380 86390 1
401596 99401596 1001 86380 86390 1
401749 99401749 1001 86380 86390 1
401871 99401871 1001 86380 86390 1
401900 99401900 1001 86380 86390 1
401940 99401940 1001 86380 86390 1
401888 99401888 1001 86380 86390 1
402334 99402334 1001 86380 86390 1
402341 99402341 1001 86380 86390 1
402498 99402498 1001 86380 86390 1
402545 99402545 1001 86380 86390 1
402636 99402636 1001 86380 86390 1
402674 99402674 1001 86380 86390 1
402932 99402932 1001 86380 86390 1
402935 99402935 1001 86380 86390 1
403188 99403188 1001 86380 86390 1
403196 99403196 1001 86380 86390 1
403437 99403437 1001 86380 86390 1
403698 99403698 1001 86380 86390 1
403942 99403942 1001 86380 86390 1
404154 99404154 1001 86380 86390 1
404379 99404379 1001 86380 86390 1
404394 99404394 1001 86380 86390 1
404603 99404603 1001 86380 86390 1
404759 99404759 1001 86380 86390 1
404823 99404823 1001 86380 86390 1
404987 99404987 1001 86380 86390 1
405030 99405030 1001 86380 86390 1
405363 99405363 1001 86380 86390 1
405343 99405343 1001 86380 86390 1
405469 99405469 1001 86380 86390 1
405650 99405650 1001 86380 86390 1
405991 99405991 1001 86380 86390 1
406240 99406240 1001 86380 86390 1
406344 99406344 1001 86380 86390 1
406333 99406333 1001 86380 86390 1
406422 99406422 1001 86380 86390 1
406575 99406575 1001 86380 86390 1
406681 99406681 1001 86380 86390 1
406696 99406696 1001 86380 86390 1
406808 99406808 1001 86380 86390 1
406846 99406846 1001 86380 86390 1
406891 99406891 1001 86380 86390 1
406973 99406973 1001 86380 86390 1
407276 99407276 1001 86380 86390 1
407420 99407420 1001 86380 86390 1
407422 99407422 1001 86380 86390 1
407677 99407677 1001 86380 86390 1
407874 99407874 1001 86380 86390 1
407760 99407760 1001 86380 86390 1
407895 99407895 1001 86380 86390 1
407957 99407957 1001 86380 86390 1
407883 99407883 1001 86380 86390 1
408045 99408045 1001 86380 86390 1
408196 99408196 1001 86380 86390 1
408245 99408245 1001 86380 86390 1
408388 99408388 1001 86380 86390 1
408603 99408603 1001 86380 86390 1
408865 99408865 1001 86380 86390 1
408815 99408815 1001 86380 86390 1
409005 99409005 1001 86380 86390 1
409105 99409105 1001 86380 86390 1
409468 99409468 1001 86380 86390 1
409451 99409451 1001 86380 86390 1
409548 99409548 1001 86380 86390 1
409857 99409857 1001 86380 86390 1
410133 99410133 1001 86380 86390 1
410113 99410113 1001 86380 86390 1
410265 99410265 1001 86380 86390 1
410225 99410225 1001 86380 86390 1
410226 99410226 1001 86380 86390 1
410515 99410515 1001 86380 86390 1
410636 99410636 1001 86380 86390 1
410786 99410786 1001 86380 86390 1
410791 99410791 1001 86380 86390 1
410852 99410852 1001 86380 86390 1
410898 99410898 1001 86380 86390 1
411004 99411004 1001 86380 86390 1
410984 99410984 1001 86380 86390 1
410941 99410941 1001 86380 86390 1
411079 99411079 1001 86380 86390 1
411209 99411209 1001 86380 86390 1
411285 99411285 1001 86380 86390 1
411354 99411354 1001 86380 86390 1
411325 99411325 1001 86380 86390 1
411595 99411595 1001 86380 86390 1
411954 99411954 1001 86380 86390 1
412346 99412346 1001 86380 86390 1
412332 99412332 1001 86380 86390 1
413305 99413305 1001 86380 86390 1
413353 99413353 1001 86380 86390 1
413461 99413461 1001 86380 86390 1
413533 99413533 1001 86380 86390 1
413151 99413151 1001 86380 86390 1
412969 99412969 1001 86380 86390 1
413759 99413759 1001 86380 86390 1
413910 99413910 1001 86380 86390 1
415269 99415269 1001 86380 86390 1
414933 99414933 1001 86380 86390 1
414937 99414937 1001 86380 86390 1
415212 99415212 1001 86380 86390 1
414797 99414797 1001 86380 86390 1
414507 99414507 1001 86380 86390 1
414879 99414879 1001 86380 86390 1
414651 99414651 1001 86380 86390 1
414271 99414271 1001 86380 86390 1
414362 99414362 1001 86380 86390 1
414166 99414166 1001 86380 86390 1
414493 99414493 1001 86380 86390 1
414132 99414132 1001 86380 86390 1
415704 99415704 1001 86380 86390 1
415490 99415490 1001 86380 86390 1
415518 99415518 1001 86380 86390 1
416887 99416887 1001 86380 86390 1
416952 99416952 1001 86380 86390 1
416593 99416593 1001 86380 86390 1
416293 99416293 1001 86380 86390 1
416326 99416326 1001 86380 86390 1
416309 99416309 1001 86380 86390 1
415905 99415905 1001 86380 86390 1
415795 99415795 1001 86380 86390 1
416002 99416002 1001 86380 86390 1
417368 99417368 1001 86380 86390 1
418658 99418658 1001 86380 86390 1
418724 99418724 1001 86380 86390 1
418431 99418431 1001 86380 86390 1
418165 99418165 1001 86380 86390 1
418323 99418323 1001 86380 86390 1
417735 99417735 1001 86380 86390 1
417736 99417736 1001 86380 86390 1
417823 99417823 1001 86380 86390 1
417734 99417734 1001 86380 86390 1
418034 99418034 1001 86380 86390 1
420415 99420415 1001 86380 86390 1
420230 99420230 1001 86380 86390 1
420325 99420325 1001 86380 86390 1
419770 99419770 1001 86380 86390 1
419967 99419967 1001 86380 86390 1
420034 99420034 1001 86380 86390 1
420027 99420027 1001 86380 86390 1
419744 99419744 1001 86380 86390 1
419574 99419574 1001 86380 86390 1
419274 99419274 1001 86380 86390 1
420787 99420787 1001 86380 86390 1
420691 99420691 1001 86380 86390 1
420465 99420465 1001 86380 86390 1
421888 99421888 1001 86380 86390 1
421870 99421870 1001 86380 86390 1
421890 99421890 1001 86380 86390 1
421949 99421949 1001 86380 86390 1
421730 99421730 1001 86380 86390 1
421886 99421886 1001 86380 86390 1
421347 99421347 1001 86380 86390 1
421371 99421371 1001 86380 86390 1
421488 99421488 1001 86380 86390 1
421360 99421360 1001 86380 86390 1
421420 99421420 1001 86380 86390 1
421611 99421611 1001 86380 86390 1
421313 99421313 1001 86380 86390 1
421227 99421227 1001 86380 86390 1
422526 99422526 1001 86380 86390 1
422143 99422143 1001 86380 86390 1
422395 99422395 1001 86380 86390 1
422451 99422451 1001 86380 86390 1
423677 99423677 1001 86380 86390 1
423520 99423520 1001 86380 86390 1
423350 99423350 1001 86380 86390 1
423497 99423497 1001 86380 86390 1
423669 99423669 1001 86380 86390 1
423216 99423216 1001 86380 86390 1
422954 99422954 1001 86380 86390 1
425175 99425175 1001 86380 86390 1
425062 99425062 1001 86380 86390 1
424623 99424623 1001 86380 86390 1
424603 99424603 1001 86380 86390 1
424792 99424792 1001 86380 86390 1
424604 99424604 1001 86380 86390 1
424500 99424500 1001 86380 86390 1
424327 99424327 1001 86380 86390 1
424454 99424454 1001 86380 86390 1
425495 99425495 1001 86380 86390 1
425605 99425605 1001 86380 86390 1
425561 99425561 1001 86380 86390 1
425523 99425523 1001 86380 86390 1
425399 99425399 1001 86380 86390 1
426824 99426824 1001 86380 86390 1
426888 99426888 1001 86380 86390 1
426939 99426939 1001 86380 86390 1
426374 99426374 1001 86380 86390 1
426451 99426451 1001 86380 86390 1
426588 99426588 1001 86380 86390 1
426112 99426112 1001 86380 86390 1
426055 99426055 1001 86380 86390 1
427312 99427312 1001 86380 86390 1
427518 99427518 1001 86380 86390 1
427504 99427504 1001 86380 86390 1
428390 99428390 1001 86380 86390 1
428423 99428423 1001 86380 86390 1
428445 99428445 1001 86380 86390 1
427970 99427970 1001 86380 86390 1
427949 99427949 1001 86380 86390 1
428005 99428005 1001 86380 86390 1
428196 99428196 1001 86380 86390 1
428079 99428079 1001 86380 86390 1
428271 99428271 1001 86380 86390 1
427703 99427703 1001 86380 86390 1
427805 99427805 1001 86380 86390 1
427695 99427695 1001 86380 86390 1
427845 99427845 1001 86380 86390 1
430241 99430241 1001 86380 86390 1
430079 99430079 1001 86380 86390 1
430153 99430153 1001 86380 86390 1
430236 99430236 1001 86380 86390 1
429801 99429801 1001 86380 86390 1
429754 99429754 1001 86380 86390 1
429601 99429601 1001 86380 86390 1
429605 99429605 1001 86380 86390 1
429379 99429379 1001 86380 86390 1
429193 99429193 1001 86380 86390 1
430407 99430407 1001 86380 86390 1
430521 99430521 1001 86380 86390 1
431906 99431906 1001 86380 86390 1
431689 99431689 1001 86380 86390 1
431772 99431772 1001 86380 86390 1
431803 99431803 1001 86380 86390 1
431557 99431557 1001 86380 86390 1
431265 99431265 1001 86380 86390 1
431366 99431366 1001 86380 86390 1
430868 99430868 1001 86380 86390 1
430844 99430844 1001 86380 86390 1
430959 99430959 1001 86380 86390 1
431011 99431011 1001 86380 86390 1
431088 99431088 1001 86380 86390 1
432361 99432361 1001 86380 86390 1
432115 99432115 1001 86380 86390 1
433364 99433364 1001 86380 86390 1
433468 99433468 1001 86380 86390 1
433622 99433622 1001 86380 86390 1
433623 99433623 1001 86380 86390 1
433478 99433478 1001 86380 86390 1
433632 99433632 1001 86380 86390 1
433018 99433018 1001 86380 86390 1
433262 99433262 1001 86380 86390 1
432756 99432756 1001 86380 86390 1
432498 99432498 1001 86380 86390 1
433864 99433864 1001 86380 86390 1
433923 99433923 1001 86380 86390 1
434007 99434007 1001 86380 86390 1
434106 99434106 1001 86380 86390 1
433994 99433994 1001 86380 86390 1
435374 99435374 1001 86380 86390 1
435321 99435321 1001 86380 86390 1
434871 99434871 1001 86380 86390 1
434740 99434740 1001 86380 86390 1
434669 99434669 1001 86380 86390 1
434693 99434693 1001 86380 86390 1
434937 99434937 1001 86380 86390 1
436917 99436917 1001 86380 86390 1
436858 99436858 1001 86380 86390 1
437008 99437008 1001 86380 86390 1
437105 99437105 1001 86380 86390 1
437130 99437130 1001 86380 86390 1
437039 99437039 1001 86380 86390 1
436623 99436623 1001 86380 86390 1
436297 99436297 1001 86380 86390 1
435964 99435964 1001 86380 86390 1
437216 99437216 1001 86380 86390 1
300099 99300099 1001 86380 86390 1
300677 99300677 1001 86380 86390 1
300683 99300683 1001 86380 86390 1
300394 99300394 1001 86380 86390 1
300358 99300358 1001 86380 86390 1
300449 99300449 1001 86380 86390 1
300319 99300319 1001 86380 86390 1
300470 99300470 1001 86380 86390 1
300241 99300241 1001 86380 86390 1
300151 99300151 1001 86380 86390 1
300195 99300195 1001 86380 86390 1
300790 99300790 1001 86380 86390 1
300752 99300752 1001 86380 86390 1
300834 99300834 1001 86380 86390 1
300912 99300912 1001 86380 86390 1
301505 99301505 1001 86380 86390 1
301409 99301409 1001 86380 86390 1
301360 99301360 1001 86380 86390 1
301235 99301235 1001 86380 86390 1
301189 99301189 1001 86380 86390 1
301128 99301128 1001 86380 86390 1
301103 99301103 1001 86380 86390 1
301107 99301107 1001 86380 86390 1
300958 99300958 1001 86380 86390 1
301747 99301747 1001 86380 86390 1
301638 99301638 1001 86380 86390 1
302244 99302244 1001 86380 86390 1
302181 99302181 1001 86380 86390 1
302234 99302234 1001 86380 86390 1
302275 99302275 1001 86380 86390 1
301969 99301969 1001 86380 86390 1
301970 99301970 1001 86380 86390 1
302166 99302166 1001 86380 86390 1
302083 99302083 1001 86380 86390 1
301824 99301824 1001 86380 86390 1
301762 99301762 1001 86380 86390 1
301944 99301944 1001 86380 86390 1
301932 99301932 1001 86380 86390 1
301766 99301766 1001 86380 86390 1
301914 99301914 1001 86380 86390 1
302507 99302507 1001 86380 86390 1
302535 99302535 1001 86380 86390 1
302574 99302574 1001 86380 86390 1
302471 99302471 1001 86380 86390 1
302407 99302407 1001 86380 86390 1
302446 99302446 1001 86380 86390 1
302409 99302409 1001 86380 86390 1
303183 99303183 1001 86380 86390 1
303097 99303097 1001 86380 86390 1
302838 99302838 1001 86380 86390 1
302981 99302981 1001 86380 86390 1
302995 99302995 1001 86380 86390 1
302867 99302867 1001 86380 86390 1
302857 99302857 1001 86380 86390 1
302704 99302704 1001 86380 86390 1
302685 99302685 1001 86380 86390 1
302636 99302636 1001 86380 86390 1
303259 99303259 1001 86380 86390 1
303402 99303402 1001 86380 86390 1
303391 99303391 1001 86380 86390 1
303239 99303239 1001 86380 86390 1
303713 99303713 1001 86380 86390 1
303649 99303649 1001 86380 86390 1
303793 99303793 1001 86380 86390 1
303757 99303757 1001 86380 86390 1
303798 99303798 1001 86380 86390 1
303495 99303495 1001 86380 86390 1
303446 99303446 1001 86380 86390 1
304149 99304149 1001 86380 86390 1
304163 99304163 1001 86380 86390 1
304228 99304228 1001 86380 86390 1
304695 99304695 1001 86380 86390 1
304812 99304812 1001 86380 86390 1
304703 99304703 1001 86380 86390 1
304794 99304794 1001 86380 86390 1
304577 99304577 1001 86380 86390 1
304552 99304552 1001 86380 86390 1
304476 99304476 1001 86380 86390 1
304543 99304543 1001 86380 86390 1
304452 99304452 1001 86380 86390 1
304282 99304282 1001 86380 86390 1
304296 99304296 1001 86380 86390 1
304275 99304275 1001 86380 86390 1
304263 99304263 1001 86380 86390 1
305063 99305063 1001 86380 86390 1
304974 99304974 1001 86380 86390 1
304876 99304876 1001 86380 86390 1
305009 99305009 1001 86380 86390 1
305543 99305543 1001 86380 86390 1
305683 99305683 1001 86380 86390 1
305493 99305493 1001 86380 86390 1
305564 99305564 1001 86380 86390 1
305364 99305364 1001 86380 86390 1
305469 99305469 1001 86380 86390 1
305317 99305317 1001 86380 86390 1
305447 99305447 1001 86380 86390 1
305155 99305155 1001 86380 86390 1
305069 99305069 1001 86380 86390 1
500013 99500013 1001 86380 86390 1
500065 99500065 1001 86380 86390 1
500781 99500781 1001 86380 86390 1
500687 99500687 1001 86380 86390 1
500662 99500662 1001 86380 86390 1
500650 99500650 1001 86380 86390 1
500654 99500654 1001 86380 86390 1
500617 99500617 1001 86380 86390 1
500746 99500746 1001 86380 86390 1
500695 99500695 1001 86380 86390 1
500547 99500547 1001 86380 86390 1
500586 99500586 1001 86380 86390 1
500526 99500526 1001 86380 86390 1
500449 99500449 1001 86380 86390 1
500361 99500361 1001 86380 86390 1
500197 99500197 1001 86380 86390 1
500358 99500358 1001 86380 86390 1
500965 99500965 1001 86380 86390 1
500971 99500971 1001 86380 86390 1
500894 99500894 1001 86380 86390 1
500885 99500885 1001 86380 86390 1
501437 99501437 1001 86380 86390 1
501540 99501540 1001 86380 86390 1
501592 99501592 1001 86380 86390 1
501480 99501480 1001 86380 86390 1
501240 99501240 1001 86380 86390 1
501410 99501410 1001 86380 86390 1
501231 99501231 1001 86380 86390 1
501247 99501247 1001 86380 86390 1
501128 99501128 1001 86380 86390 1
501740 99501740 1001 86380 86390 1
501723 99501723 1001 86380 86390 1
501659 99501659 1001 86380 86390 1
502428 99502428 1001 86380 86390 1
502355 99502355 1001 86380 86390 1
502182 99502182 1001 86380 86390 1
502221 99502221 1001 86380 86390 1
502086 99502086 1001 86380 86390 1
501976 99501976 1001 86380 86390 1
501951 99501951 1001 86380 86390 1
502042 99502042 1001 86380 86390 1
501939 99501939 1001 86380 86390 1
501931 99501931 1001 86380 86390 1
501894 99501894 1001 86380 86390 1
502554 99502554 1001 86380 86390 1
502647 99502647 1001 86380 86390 1
502545 99502545 1001 86380 86390 1
502588 99502588 1001 86380 86390 1
503202 99503202 1001 86380 86390 1
503258 99503258 1001 86380 86390 1
503289 99503289 1001 86380 86390 1
503227 99503227 1001 86380 86390 1
502971 99502971 1001 86380 86390 1
503046 99503046 1001 86380 86390 1
502702 99502702 1001 86380 86390 1
502780 99502780 1001 86380 86390 1
502703 99502703 1001 86380 86390 1
502729 99502729 1001 86380 86390 1
502742 99502742 1001 86380 86390 1
503470 99503470 1001 86380 86390 1
503330 99503330 1001 86380 86390 1
503487 99503487 1001 86380 86390 1
503362 99503362 1001 86380 86390 1
503325 99503325 1001 86380 86390 1
503494 99503494 1001 86380 86390 1
504048 99504048 1001 86380 86390 1
504051 99504051 1001 86380 86390 1
503771 99503771 1001 86380 86390 1
503550 99503550 1001 86380 86390 1
503569 99503569 1001 86380 86390 1
504285 99504285 1001 86380 86390 1
504208 99504208 1001 86380 86390 1
504250 99504250 1001 86380 86390 1
504280 99504280 1001 86380 86390 1
504624 99504624 1001 86380 86390 1
504698 99504698 1001 86380 86390 1
504362 99504362 1001 86380 86390 1
504494 99504494 1001 86380 86390 1
504327 99504327 1001 86380 86390 1
504420 99504420 1001 86380 86390 1
504421 99504421 1001 86380 86390 1
504345 99504345 1001 86380 86390 1
504992 99504992 1001 86380 86390 1
505732 99505732 1001 86380 86390 1
505569 99505569 1001 86380 86390 1
505499 99505499 1001 86380 86390 1
505518 99505518 1001 86380 86390 1
505379 99505379 1001 86380 86390 1
505458 99505458 1001 86380 86390 1
505549 99505549 1001 86380 86390 1
505245 99505245 1001 86380 86390 1
505212 99505212 1001 86380 86390 1
505805 99505805 1001 86380 86390 1
505824 99505824 1001 86380 86390 1
506232 99506232 1001 86380 86390 1
506311 99506311 1001 86380 86390 1
506081 99506081 1001 86380 86390 1
506072 99506072 1001 86380 86390 1
506696 99506696 1001 86380 86390 1
506689 99506689 1001 86380 86390 1
506691 99506691 1001 86380 86390 1
507346 99507346 1001 86380 86390 1
507397 99507397 1001 86380 86390 1
507299 99507299 1001 86380 86390 1
507401 99507401 1001 86380 86390 1
507209 99507209 1001 86380 86390 1
507171 99507171 1001 86380 86390 1
507019 99507019 1001 86380 86390 1
507086 99507086 1001 86380 86390 1
506843 99506843 1001 86380 86390 1
507447 99507447 1001 86380 86390 1
507529 99507529 1001 86380 86390 1
507509 99507509 1001 86380 86390 1
508203 99508203 1001 86380 86390 1
508237 99508237 1001 86380 86390 1
508005 99508005 1001 86380 86390 1
507838 99507838 1001 86380 86390 1
507904 99507904 1001 86380 86390 1
507923 99507923 1001 86380 86390 1
507799 99507799 1001 86380 86390 1
507780 99507780 1001 86380 86390 1
508349 99508349 1001 86380 86390 1
508325 99508325 1001 86380 86390 1
507836 99507836 1001 86380 86390 1
508289 99508289 1001 86380 86390 1
508420 99508420 1001 86380 86390 1
508433 99508433 1001 86380 86390 1
508873 99508873 1001 86380 86390 1
508958 99508958 1001 86380 86390 1
508783 99508783 1001 86380 86390 1
508839 99508839 1001 86380 86390 1
508534 99508534 1001 86380 86390 1
509253 99509253 1001 86380 86390 1
509241 99509241 1001 86380 86390 1
509101 99509101 1001 86380 86390 1
509154 99509154 1001 86380 86390 1
509079 99509079 1001 86380 86390 1
509865 99509865 1001 86380 86390 1
509697 99509697 1001 86380 86390 1
509698 99509698 1001 86380 86390 1
509779 99509779 1001 86380 86390 1
509717 99509717 1001 86380 86390 1
509757 99509757 1001 86380 86390 1
509657 99509657 1001 86380 86390 1
509607 99509607 1001 86380 86390 1
509688 99509688 1001 86380 86390 1
509549 99509549 1001 86380 86390 1
509537 99509537 1001 86380 86390 1
509653 99509653 1001 86380 86390 1
509654 99509654 1001 86380 86390 1
509296 99509296 1001 86380 86390 1
509376 99509376 1001 86380 86390 1
509913 99509913 1001 86380 86390 1
510075 99510075 1001 86380 86390 1
510037 99510037 1001 86380 86390 1
510663 99510663 1001 86380 86390 1
510726 99510726 1001 86380 86390 1
510554 99510554 1001 86380 86390 1
510533 99510533 1001 86380 86390 1
510352 99510352 1001 86380 86390 1
510399 99510399 1001 86380 86390 1
510323 99510323 1001 86380 86390 1
510507 99510507 1001 86380 86390 1
510235 99510235 1001 86380 86390 1
510110 99510110 1001 86380 86390 1
510178 99510178 1001 86380 86390 1
510310 99510310 1001 86380 86390 1
510781 99510781 1001 86380 86390 1
510852 99510852 1001 86380 86390 1
511399 99511399 1001 86380 86390 1
511523 99511523 1001 86380 86390 1
511467 99511467 1001 86380 86390 1
511419 99511419 1001 86380 86390 1
511189 99511189 1001 86380 86390 1
511089 99511089 1001 86380 86390 1
511078 99511078 1001 86380 86390 1
511615 99511615 1001 86380 86390 1
511685 99511685 1001 86380 86390 1
511751 99511751 1001 86380 86390 1
511648 99511648 1001 86380 86390 1
512177 99512177 1001 86380 86390 1
512230 99512230 1001 86380 86390 1
512274 99512274 1001 86380 86390 1
512095 99512095 1001 86380 86390 1
512101 99512101 1001 86380 86390 1
512028 99512028 1001 86380 86390 1
511849 99511849 1001 86380 86390 1
511841 99511841 1001 86380 86390 1
511895 99511895 1001 86380 86390 1
511872 99511872 1001 86380 86390 1
512567 99512567 1001 86380 86390 1
513168 99513168 1001 86380 86390 1
513002 99513002 1001 86380 86390 1
513019 99513019 1001 86380 86390 1
513008 99513008 1001 86380 86390 1
512859 99512859 1001 86380 86390 1
512911 99512911 1001 86380 86390 1
512825 99512825 1001 86380 86390 1
512878 99512878 1001 86380 86390 1
512867 99512867 1001 86380 86390 1
512629 99512629 1001 86380 86390 1
512708 99512708 1001 86380 86390 1
512734 99512734 1001 86380 86390 1
512698 99512698 1001 86380 86390 1
512584 99512584 1001 86380 86390 1
513308 99513308 1001 86380 86390 1
513270 99513270 1001 86380 86390 1
513349 99513349 1001 86380 86390 1
513327 99513327 1001 86380 86390 1
513955 99513955 1001 86380 86390 1
513840 99513840 1001 86380 86390 1
513935 99513935 1001 86380 86390 1
513924 99513924 1001 86380 86390 1
513977 99513977 1001 86380 86390 1
513644 99513644 1001 86380 86390 1
513686 99513686 1001 86380 86390 1
513811 99513811 1001 86380 86390 1
513584 99513584 1001 86380 86390 1
513457 99513457 1001 86380 86390 1
514055 99514055 1001 86380 86390 1
514198 99514198 1001 86380 86390 1
514047 99514047 1001 86380 86390 1
514126 99514126 1001 86380 86390 1
514759 99514759 1001 86380 86390 1
514747 99514747 1001 86380 86390 1
514616 99514616 1001 86380 86390 1
514554 99514554 1001 86380 86390 1
514569 99514569 1001 86380 86390 1
514316 99514316 1001 86380 86390 1
514408 99514408 1001 86380 86390 1
514338 99514338 1001 86380 86390 1
514390 99514390 1001 86380 86390 1
514883 99514883 1001 86380 86390 1
515027 99515027 1001 86380 86390 1
515041 99515041 1001 86380 86390 1
515055 99515055 1001 86380 86390 1
515017 99515017 1001 86380 86390 1
515030 99515030 1001 86380 86390 1
515653 99515653 1001 86380 86390 1
515673 99515673 1001 86380 86390 1
515455 99515455 1001 86380 86390 1
515115 99515115 1001 86380 86390 1
515206 99515206 1001 86380 86390 1
515190 99515190 1001 86380 86390 1
515268 99515268 1001 86380 86390 1
515139 99515139 1001 86380 86390 1
516432 99516432 1001 86380 86390 1
516368 99516368 1001 86380 86390 1
516487 99516487 1001 86380 86390 1
516403 99516403 1001 86380 86390 1
516326 99516326 1001 86380 86390 1
516135 99516135 1001 86380 86390 1
516154 99516154 1001 86380 86390 1
516173 99516173 1001 86380 86390 1
515943 99515943 1001 86380 86390 1
515921 99515921 1001 86380 86390 1
516680 99516680 1001 86380 86390 1
517150 99517150 1001 86380 86390 1
517232 99517232 1001 86380 86390 1
517004 99517004 1001 86380 86390 1
516939 99516939 1001 86380 86390 1
516981 99516981 1001 86380 86390 1
517047 99517047 1001 86380 86390 1
516782 99516782 1001 86380 86390 1
516855 99516855 1001 86380 86390 1
517381 99517381 1001 86380 86390 1
517356 99517356 1001 86380 86390 1
517421 99517421 1001 86380 86390 1
517460 99517460 1001 86380 86390 1
518161 99518161 1001 86380 86390 1
518068 99518068 1001 86380 86390 1
518017 99518017 1001 86380 86390 1
517967 99517967 1001 86380 86390 1
517878 99517878 1001 86380 86390 1
517753 99517753 1001 86380 86390 1
517890 99517890 1001 86380 86390 1
517638 99517638 1001 86380 86390 1
517681 99517681 1001 86380 86390 1
517733 99517733 1001 86380 86390 1
518254 99518254 1001 86380 86390 1
518869 99518869 1001 86380 86390 1
518691 99518691 1001 86380 86390 1
518719 99518719 1001 86380 86390 1
518767 99518767 1001 86380 86390 1
518465 99518465 1001 86380 86390 1
518388 99518388 1001 86380 86390 1
518403 99518403 1001 86380 86390 1
519044 99519044 1001 86380 86390 1
519111 99519111 1001 86380 86390 1
519112 99519112 1001 86380 86390 1
519623 99519623 1001 86380 86390 1
519650 99519650 1001 86380 86390 1
519506 99519506 1001 86380 86390 1
519545 99519545 1001 86380 86390 1
519324 99519324 1001 86380 86390 1
519214 99519214 1001 86380 86390 1
519836 99519836 1001 86380 86390 1
519966 99519966 1001 86380 86390 1
519894 99519894 1001 86380 86390 1
519873 99519873 1001 86380 86390 1
519926 99519926 1001 86380 86390 1
519823 99519823 1001 86380 86390 1
520610 99520610 1001 86380 86390 1
520476 99520476 1001 86380 86390 1
520515 99520515 1001 86380 86390 1
520395 99520395 1001 86380 86390 1
520425 99520425 1001 86380 86390 1
520407 99520407 1001 86380 86390 1
520223 99520223 1001 86380 86390 1
520806 99520806 1001 86380 86390 1
521466 99521466 1001 86380 86390 1
521342 99521342 1001 86380 86390 1
521294 99521294 1001 86380 86390 1
521309 99521309 1001 86380 86390 1
521074 99521074 1001 86380 86390 1
521001 99521001 1001 86380 86390 1
520885 99520885 1001 86380 86390 1
521041 99521041 1001 86380 86390 1
521017 99521017 1001 86380 86390 1
520914 99520914 1001 86380 86390 1
520891 99520891 1001 86380 86390 1
520892 99520892 1001 86380 86390 1
520958 99520958 1001 86380 86390 1
521644 99521644 1001 86380 86390 1
521522 99521522 1001 86380 86390 1
522245 99522245 1001 86380 86390 1
522267 99522267 1001 86380 86390 1
522116 99522116 1001 86380 86390 1
522247 99522247 1001 86380 86390 1
522147 99522147 1001 86380 86390 1
521999 99521999 1001 86380 86390 1
522001 99522001 1001 86380 86390 1
521966 99521966 1001 86380 86390 1
521992 99521992 1001 86380 86390 1
522057 99522057 1001 86380 86390 1
521941 99521941 1001 86380 86390 1
521753 99521753 1001 86380 86390 1
521792 99521792 1001 86380 86390 1
521689 99521689 1001 86380 86390 1
521772 99521772 1001 86380 86390 1
521863 99521863 1001 86380 86390 1
521721 99521721 1001 86380 86390 1
521880 99521880 1001 86380 86390 1
522476 99522476 1001 86380 86390 1
522477 99522477 1001 86380 86390 1
522400 99522400 1001 86380 86390 1
523094 99523094 1001 86380 86390 1
522925 99522925 1001 86380 86390 1
522786 99522786 1001 86380 86390 1
522722 99522722 1001 86380 86390 1
522624 99522624 1001 86380 86390 1
523272 99523272 1001 86380 86390 1
523209 99523209 1001 86380 86390 1
523124 99523124 1001 86380 86390 1
523203 99523203 1001 86380 86390 1
523217 99523217 1001 86380 86390 1
523230 99523230 1001 86380 86390 1
523126 99523126 1001 86380 86390 1
523893 99523893 1001 86380 86390 1
523818 99523818 1001 86380 86390 1
523799 99523799 1001 86380 86390 1
523903 99523903 1001 86380 86390 1
523597 99523597 1001 86380 86390 1
523709 99523709 1001 86380 86390 1
523466 99523466 1001 86380 86390 1
523519 99523519 1001 86380 86390 1
523421 99523421 1001 86380 86390 1
523357 99523357 1001 86380 86390 1
523332 99523332 1001 86380 86390 1
523997 99523997 1001 86380 86390 1
524053 99524053 1001 86380 86390 1
524081 99524081 1001 86380 86390 1
524618 99524618 1001 86380 86390 1
524211 99524211 1001 86380 86390 1
524341 99524341 1001 86380 86390 1
524889 99524889 1001 86380 86390 1
524786 99524786 1001 86380 86390 1
524813 99524813 1001 86380 86390 1
524840 99524840 1001 86380 86390 1
524934 99524934 1001 86380 86390 1
524935 99524935 1001 86380 86390 1
524948 99524948 1001 86380 86390 1
525481 99525481 1001 86380 86390 1
525397 99525397 1001 86380 86390 1
525437 99525437 1001 86380 86390 1
525519 99525519 1001 86380 86390 1
525287 99525287 1001 86380 86390 1
525391 99525391 1001 86380 86390 1
525288 99525288 1001 86380 86390 1
525237 99525237 1001 86380 86390 1
525385 99525385 1001 86380 86390 1
525286 99525286 1001 86380 86390 1
525118 99525118 1001 86380 86390 1
525183 99525183 1001 86380 86390 1
525620 99525620 1001 86380 86390 1
525654 99525654 1001 86380 86390 1
526410 99526410 1001 86380 86390 1
526355 99526355 1001 86380 86390 1
526292 99526292 1001 86380 86390 1
526057 99526057 1001 86380 86390 1
525931 99525931 1001 86380 86390 1
525958 99525958 1001 86380 86390 1
525920 99525920 1001 86380 86390 1
526003 99526003 1001 86380 86390 1
525863 99525863 1001 86380 86390 1
526549 99526549 1001 86380 86390 1
526449 99526449 1001 86380 86390 1
526437 99526437 1001 86380 86390 1
526490 99526490 1001 86380 86390 1
526516 99526516 1001 86380 86390 1
526574 99526574 1001 86380 86390 1
527070 99527070 1001 86380 86390 1
527222 99527222 1001 86380 86390 1
526839 99526839 1001 86380 86390 1
527034 99527034 1001 86380 86390 1
526985 99526985 1001 86380 86390 1
526897 99526897 1001 86380 86390 1
526936 99526936 1001 86380 86390 1
526962 99526962 1001 86380 86390 1
526735 99526735 1001 86380 86390 1
526713 99526713 1001 86380 86390 1
526779 99526779 1001 86380 86390 1
526689 99526689 1001 86380 86390 1
528024 99528024 1001 86380 86390 1
528075 99528075 1001 86380 86390 1
528028 99528028 1001 86380 86390 1
527899 99527899 1001 86380 86390 1
528057 99528057 1001 86380 86390 1
527756 99527756 1001 86380 86390 1
527823 99527823 1001 86380 86390 1
527698 99527698 1001 86380 86390 1
527868 99527868 1001 86380 86390 1
527572 99527572 1001 86380 86390 1
527580 99527580 1001 86380 86390 1
528202 99528202 1001 86380 86390 1
528177 99528177 1001 86380 86390 1
528126 99528126 1001 86380 86390 1
528169 99528169 1001 86380 86390 1
528091 99528091 1001 86380 86390 1
528080 99528080 1001 86380 86390 1
528238 99528238 1001 86380 86390 1
528826 99528826 1001 86380 86390 1
528736 99528736 1001 86380 86390 1
528818 99528818 1001 86380 86390 1
528892 99528892 1001 86380 86390 1
528810 99528810 1001 86380 86390 1
528671 99528671 1001 86380 86390 1
528516 99528516 1001 86380 86390 1
528530 99528530 1001 86380 86390 1
528492 99528492 1001 86380 86390 1
528624 99528624 1001 86380 86390 1
528574 99528574 1001 86380 86390 1
528523 99528523 1001 86380 86390 1
528694 99528694 1001 86380 86390 1
528401 99528401 1001 86380 86390 1
528352 99528352 1001 86380 86390 1
528355 99528355 1001 86380 86390 1
528434 99528434 1001 86380 86390 1
528974 99528974 1001 86380 86390 1
529695 99529695 1001 86380 86390 1
529589 99529589 1001 86380 86390 1
529375 99529375 1001 86380 86390 1
529115 99529115 1001 86380 86390 1
529743 99529743 1001 86380 86390 1
530380 99530380 1001 86380 86390 1
530383 99530383 1001 86380 86390 1
530461 99530461 1001 86380 86390 1
530359 99530359 1001 86380 86390 1
530384 99530384 1001 86380 86390 1
530270 99530270 1001 86380 86390 1
530114 99530114 1001 86380 86390 1
529936 99529936 1001 86380 86390 1
530731 99530731 1001 86380 86390 1
530603 99530603 1001 86380 86390 1
530642 99530642 1001 86380 86390 1
530684 99530684 1001 86380 86390 1
530570 99530570 1001 86380 86390 1
530571 99530571 1001 86380 86390 1
531225 99531225 1001 86380 86390 1
531303 99531303 1001 86380 86390 1
531235 99531235 1001 86380 86390 1
531288 99531288 1001 86380 86390 1
530983 99530983 1001 86380 86390 1
531167 99531167 1001 86380 86390 1
530840 99530840 1001 86380 86390 1
530808 99530808 1001 86380 86390 1
530887 99530887 1001 86380 86390 1
530913 99530913 1001 86380 86390 1
531461 99531461 1001 86380 86390 1
531489 99531489 1001 86380 86390 1
531580 99531580 1001 86380 86390 1
531387 99531387 1001 86380 86390 1
532030 99532030 1001 86380 86390 1
532135 99532135 1001 86380 86390 1
531982 99531982 1001 86380 86390 1
531854 99531854 1001 86380 86390 1
531737 99531737 1001 86380 86390 1
532001 99532001 1001 86380 86390 1
532259 99532259 1001 86380 86390 1
532298 99532298 1001 86380 86390 1
532376 99532376 1001 86380 86390 1
532325 99532325 1001 86380 86390 1
532251 99532251 1001 86380 86390 1
532960 99532960 1001 86380 86390 1
532850 99532850 1001 86380 86390 1
532724 99532724 1001 86380 86390 1
532714 99532714 1001 86380 86390 1
532771 99532771 1001 86380 86390 1
532444 99532444 1001 86380 86390 1
533068 99533068 1001 86380 86390 1
533076 99533076 1001 86380 86390 1
533725 99533725 1001 86380 86390 1
533617 99533617 1001 86380 86390 1
533489 99533489 1001 86380 86390 1
533547 99533547 1001 86380 86390 1
533307 99533307 1001 86380 86390 1
533247 99533247 1001 86380 86390 1
533987 99533987 1001 86380 86390 1
533962 99533962 1001 86380 86390 1
533954 99533954 1001 86380 86390 1
534542 99534542 1001 86380 86390 1
534568 99534568 1001 86380 86390 1
534561 99534561 1001 86380 86390 1
534486 99534486 1001 86380 86390 1
534330 99534330 1001 86380 86390 1
534450 99534450 1001 86380 86390 1
534200 99534200 1001 86380 86390 1
534815 99534815 1001 86380 86390 1
535411 99535411 1001 86380 86390 1
535451 99535451 1001 86380 86390 1
535429 99535429 1001 86380 86390 1
535391 99535391 1001 86380 86390 1
535266 99535266 1001 86380 86390 1
535189 99535189 1001 86380 86390 1
535241 99535241 1001 86380 86390 1
535300 99535300 1001 86380 86390 1
534919 99534919 1001 86380 86390 1
535050 99535050 1001 86380 86390 1
534901 99534901 1001 86380 86390 1
535610 99535610 1001 86380 86390 1
535667 99535667 1001 86380 86390 1
535694 99535694 1001 86380 86390 1
535633 99535633 1001 86380 86390 1
536180 99536180 1001 86380 86390 1
536245 99536245 1001 86380 86390 1
536083 99536083 1001 86380 86390 1
535946 99535946 1001 86380 86390 1
535985 99535985 1001 86380 86390 1
535729 99535729 1001 86380 86390 1
535796 99535796 1001 86380 86390 1
535862 99535862 1001 86380 86390 1
535811 99535811 1001 86380 86390 1
535801 99535801 1001 86380 86390 1
535831 99535831 1001 86380 86390 1
536533 99536533 1001 86380 86390 1
536443 99536443 1001 86380 86390 1
536366 99536366 1001 86380 86390 1
536872 99536872 1001 86380 86390 1
536821 99536821 1001 86380 86390 1
536756 99536756 1001 86380 86390 1
536761 99536761 1001 86380 86390 1
536659 99536659 1001 86380 86390 1
536582 99536582 1001 86380 86390 1
536639 99536639 1001 86380 86390 1
536549 99536549 1001 86380 86390 1
536731 99536731 1001 86380 86390 1
536641 99536641 1001 86380 86390 1
536681 99536681 1001 86380 86390 1
536720 99536720 1001 86380 86390 1
537343 99537343 1001 86380 86390 1
537861 99537861 1001 86380 86390 1
537786 99537786 1001 86380 86390 1
537970 99537970 1001 86380 86390 1
537693 99537693 1001 86380 86390 1
537629 99537629 1001 86380 86390 1
537618 99537618 1001 86380 86390 1
537671 99537671 1001 86380 86390 1
537514 99537514 1001 86380 86390 1
537553 99537553 1001 86380 86390 1
538040 99538040 1001 86380 86390 1
538069 99538069 1001 86380 86390 1
538057 99538057 1001 86380 86390 1
538008 99538008 1001 86380 86390 1
538165 99538165 1001 86380 86390 1
538192 99538192 1001 86380 86390 1
538122 99538122 1001 86380 86390 1
538135 99538135 1001 86380 86390 1
538622 99538622 1001 86380 86390 1
538715 99538715 1001 86380 86390 1
538771 99538771 1001 86380 86390 1
538683 99538683 1001 86380 86390 1
538709 99538709 1001 86380 86390 1
538560 99538560 1001 86380 86390 1
538511 99538511 1001 86380 86390 1
538565 99538565 1001 86380 86390 1
538515 99538515 1001 86380 86390 1
538411 99538411 1001 86380 86390 1
538350 99538350 1001 86380 86390 1
538345 99538345 1001 86380 86390 1
538863 99538863 1001 86380 86390 1
538969 99538969 1001 86380 86390 1
538932 99538932 1001 86380 86390 1
538935 99538935 1001 86380 86390 1
538832 99538832 1001 86380 86390 1
538924 99538924 1001 86380 86390 1
539519 99539519 1001 86380 86390 1
539295 99539295 1001 86380 86390 1
539385 99539385 1001 86380 86390 1
539341 99539341 1001 86380 86390 1
539317 99539317 1001 86380 86390 1
539094 99539094 1001 86380 86390 1
539789 99539789 1001 86380 86390 1
539740 99539740 1001 86380 86390 1
540465 99540465 1001 86380 86390 1
540158 99540158 1001 86380 86390 1
540074 99540074 1001 86380 86390 1
539995 99539995 1001 86380 86390 1
541203 99541203 1001 86380 86390 1
541242 99541242 1001 86380 86390 1
541268 99541268 1001 86380 86390 1
541110 99541110 1001 86380 86390 1
541284 99541284 1001 86380 86390 1
541036 99541036 1001 86380 86390 1
540907 99540907 1001 86380 86390 1
541025 99541025 1001 86380 86390 1
540897 99540897 1001 86380 86390 1
540941 99540941 1001 86380 86390 1
540822 99540822 1001 86380 86390 1
540823 99540823 1001 86380 86390 1
542046 99542046 1001 86380 86390 1
542076 99542076 1001 86380 86390 1
541999 99541999 1001 86380 86390 1
541937 99541937 1001 86380 86390 1
541588 99541588 1001 86380 86390 1
541525 99541525 1001 86380 86390 1
541682 99541682 1001 86380 86390 1
541658 99541658 1001 86380 86390 1
541516 99541516 1001 86380 86390 1
541608 99541608 1001 86380 86390 1
541661 99541661 1001 86380 86390 1
541651 99541651 1001 86380 86390 1
542232 99542232 1001 86380 86390 1
542189 99542189 1001 86380 86390 1
542308 99542308 1001 86380 86390 1
542128 99542128 1001 86380 86390 1
542894 99542894 1001 86380 86390 1
542943 99542943 1001 86380 86390 1
542794 99542794 1001 86380 86390 1
542859 99542859 1001 86380 86390 1
542624 99542624 1001 86380 86390 1
542564 99542564 1001 86380 86390 1
542555 99542555 1001 86380 86390 1
542367 99542367 1001 86380 86390 1
542393 99542393 1001 86380 86390 1
542485 99542485 1001 86380 86390 1
542369 99542369 1001 86380 86390 1
542439 99542439 1001 86380 86390 1
542971 99542971 1001 86380 86390 1
542960 99542960 1001 86380 86390 1
543091 99543091 1001 86380 86390 1
543015 99543015 1001 86380 86390 1
543016 99543016 1001 86380 86390 1
543055 99543055 1001 86380 86390 1
543642 99543642 1001 86380 86390 1
543695 99543695 1001 86380 86390 1
543770 99543770 1001 86380 86390 1
543599 99543599 1001 86380 86390 1
543385 99543385 1001 86380 86390 1
543562 99543562 1001 86380 86390 1
543172 99543172 1001 86380 86390 1
543936 99543936 1001 86380 86390 1
543814 99543814 1001 86380 86390 1
544525 99544525 1001 86380 86390 1
544442 99544442 1001 86380 86390 1
544309 99544309 1001 86380 86390 1
544259 99544259 1001 86380 86390 1
544389 99544389 1001 86380 86390 1
544377 99544377 1001 86380 86390 1
544106 99544106 1001 86380 86390 1
544159 99544159 1001 86380 86390 1
544045 99544045 1001 86380 86390 1
544115 99544115 1001 86380 86390 1
544608 99544608 1001 86380 86390 1
544626 99544626 1001 86380 86390 1
544667 99544667 1001 86380 86390 1
522546 830 1002 33766 37310 1
533840 1207 1001 48075 48375 1
400187 99400187 1001 86380 86390 1
400377 99400377 1001 86380 86390 1
400435 99400435 1001 86380 86390 1
400571 99400571 1001 86380 86390 1
400559 99400559 1001 86380 86390 1
400648 99400648 1001 86380 86390 1
400791 99400791 1001 86380 86390 1
400829 99400829 1001 86380 86390 1
400749 99400749 1001 86380 86390 1
400902 99400902 1001 86380 86390 1
401003 99401003 1001 86380 86390 1
401364 99401364 1001 86380 86390 1
401661 99401661 1001 86380 86390 1
401626 99401626 1001 86380 86390 1
402280 99402280 1001 86380 86390 1
402381 99402381 1001 86380 86390 1
402435 99402435 1001 86380 86390 1
402599 99402599 1001 86380 86390 1
402689 99402689 1001 86380 86390 1
403140 99403140 1001 86380 86390 1
403242 99403242 1001 86380 86390 1
403336 99403336 1001 86380 86390 1
403361 99403361 1001 86380 86390 1
403604 99403604 1001 86380 86390 1
403970 99403970 1001 86380 86390 1
404053 99404053 1001 86380 86390 1
404437 99404437 1001 86380 86390 1
404638 99404638 1001 86380 86390 1
404761 99404761 1001 86380 86390 1
404881 99404881 1001 86380 86390 1
404929 99404929 1001 86380 86390 1
405252 99405252 1001 86380 86390 1
405216 99405216 1001 86380 86390 1
405522 99405522 1001 86380 86390 1
405500 99405500 1001 86380 86390 1
405654 99405654 1001 86380 86390 1
405585 99405585 1001 86380 86390 1
405953 99405953 1001 86380 86390 1
406235 99406235 1001 86380 86390 1
406433 99406433 1001 86380 86390 1
406549 99406549 1001 86380 86390 1
406736 99406736 1001 86380 86390 1
406843 99406843 1001 86380 86390 1
407252 99407252 1001 86380 86390 1
407346 99407346 1001 86380 86390 1
407401 99407401 1001 86380 86390 1
407371 99407371 1001 86380 86390 1
407425 99407425 1001 86380 86390 1
407383 99407383 1001 86380 86390 1
407630 99407630 1001 86380 86390 1
407692 99407692 1001 86380 86390 1
407742 99407742 1001 86380 86390 1
408087 99408087 1001 86380 86390 1
408147 99408147 1001 86380 86390 1
408282 99408282 1001 86380 86390 1
408392 99408392 1001 86380 86390 1
408539 99408539 1001 86380 86390 1
408731 99408731 1001 86380 86390 1
408746 99408746 1001 86380 86390 1
408800 99408800 1001 86380 86390 1
409075 99409075 1001 86380 86390 1
409098 99409098 1001 86380 86390 1
409225 99409225 1001 86380 86390 1
409252 99409252 1001 86380 86390 1
409239 99409239 1001 86380 86390 1
409572 99409572 1001 86380 86390 1
409532 99409532 1001 86380 86390 1
409505 99409505 1001 86380 86390 1
409647 99409647 1001 86380 86390 1
409726 99409726 1001 86380 86390 1
409800 99409800 1001 86380 86390 1
410034 99410034 1001 86380 86390 1
410012 99410012 1001 86380 86390 1
410144 99410144 1001 86380 86390 1
410487 99410487 1001 86380 86390 1
410541 99410541 1001 86380 86390 1
410608 99410608 1001 86380 86390 1
410855 99410855 1001 86380 86390 1
410949 99410949 1001 86380 86390 1
411019 99411019 1001 86380 86390 1
411384 99411384 1001 86380 86390 1
411406 99411406 1001 86380 86390 1
411672 99411672 1001 86380 86390 1
411829 99411829 1001 86380 86390 1
411944 99411944 1001 86380 86390 1
411898 99411898 1001 86380 86390 1
412088 99412088 1001 86380 86390 1
412258 99412258 1001 86380 86390 1
412396 99412396 1001 86380 86390 1
413316 99413316 1001 86380 86390 1
413330 99413330 1001 86380 86390 1
413071 99413071 1001 86380 86390 1
412896 99412896 1001 86380 86390 1
412871 99412871 1001 86380 86390 1
412857 99412857 1001 86380 86390 1
413871 99413871 1001 86380 86390 1
413937 99413937 1001 86380 86390 1
415062 99415062 1001 86380 86390 1
415228 99415228 1001 86380 86390 1
414989 99414989 1001 86380 86390 1
415089 99415089 1001 86380 86390 1
414895 99414895 1001 86380 86390 1
414622 99414622 1001 86380 86390 1
414383 99414383 1001 86380 86390 1
415602 99415602 1001 86380 86390 1
415468 99415468 1001 86380 86390 1
415360 99415360 1001 86380 86390 1
416935 99416935 1001 86380 86390 1
416698 99416698 1001 86380 86390 1
416957 99416957 1001 86380 86390 1
416721 99416721 1001 86380 86390 1
416750 99416750 1001 86380 86390 1
416262 99416262 1001 86380 86390 1
416559 99416559 1001 86380 86390 1
416175 99416175 1001 86380 86390 1
415778 99415778 1001 86380 86390 1
415749 99415749 1001 86380 86390 1
415921 99415921 1001 86380 86390 1
417166 99417166 1001 86380 86390 1
417319 99417319 1001 86380 86390 1
417186 99417186 1001 86380 86390 1
417545 99417545 1001 86380 86390 1
418459 99418459 1001 86380 86390 1
418598 99418598 1001 86380 86390 1
418487 99418487 1001 86380 86390 1
418774 99418774 1001 86380 86390 1
418284 99418284 1001 86380 86390 1
418087 99418087 1001 86380 86390 1
418093 99418093 1001 86380 86390 1
417738 99417738 1001 86380 86390 1
417664 99417664 1001 86380 86390 1
417872 99417872 1001 86380 86390 1
417927 99417927 1001 86380 86390 1
418822 99418822 1001 86380 86390 1
418940 99418940 1001 86380 86390 1
420406 99420406 1001 86380 86390 1
420199 99420199 1001 86380 86390 1
420314 99420314 1001 86380 86390 1
420318 99420318 1001 86380 86390 1
419813 99419813 1001 86380 86390 1
419718 99419718 1001 86380 86390 1
419402 99419402 1001 86380 86390 1
419630 99419630 1001 86380 86390 1
419406 99419406 1001 86380 86390 1
419213 99419213 1001 86380 86390 1
419472 99419472 1001 86380 86390 1
419315 99419315 1001 86380 86390 1
420503 99420503 1001 86380 86390 1
421695 99421695 1001 86380 86390 1
422020 99422020 1001 86380 86390 1
421994 99421994 1001 86380 86390 1
421666 99421666 1001 86380 86390 1
421317 99421317 1001 86380 86390 1
421322 99421322 1001 86380 86390 1
421654 99421654 1001 86380 86390 1
421389 99421389 1001 86380 86390 1
421011 99421011 1001 86380 86390 1
421012 99421012 1001 86380 86390 1
421148 99421148 1001 86380 86390 1
421160 99421160 1001 86380 86390 1
421252 99421252 1001 86380 86390 1
422150 99422150 1001 86380 86390 1
422388 99422388 1001 86380 86390 1
422179 99422179 1001 86380 86390 1
422293 99422293 1001 86380 86390 1
422181 99422181 1001 86380 86390 1
422268 99422268 1001 86380 86390 1
423652 99423652 1001 86380 86390 1
423658 99423658 1001 86380 86390 1
423662 99423662 1001 86380 86390 1
423419 99423419 1001 86380 86390 1
423244 99423244 1001 86380 86390 1
423050 99423050 1001 86380 86390 1
422723 99422723 1001 86380 86390 1
422854 99422854 1001 86380 86390 1
422729 99422729 1001 86380 86390 1
422910 99422910 1001 86380 86390 1
423869 99423869 1001 86380 86390 1
424083 99424083 1001 86380 86390 1
424135 99424135 1001 86380 86390 1
424028 99424028 1001 86380 86390 1
425273 99425273 1001 86380 86390 1
425331 99425331 1001 86380 86390 1
425208 99425208 1001 86380 86390 1
424800 99424800 1001 86380 86390 1
424669 99424669 1001 86380 86390 1
424741 99424741 1001 86380 86390 1
424186 99424186 1001 86380 86390 1
424344 99424344 1001 86380 86390 1
424159 99424159 1001 86380 86390 1
424431 99424431 1001 86380 86390 1
425709 99425709 1001 86380 86390 1
425731 99425731 1001 86380 86390 1
425625 99425625 1001 86380 86390 1
425681 99425681 1001 86380 86390 1
426853 99426853 1001 86380 86390 1
426752 99426752 1001 86380 86390 1
426478 99426478 1001 86380 86390 1
426565 99426565 1001 86380 86390 1
426289 99426289 1001 86380 86390 1
426046 99426046 1001 86380 86390 1
426190 99426190 1001 86380 86390 1
426053 99426053 1001 86380 86390 1
427258 99427258 1001 86380 86390 1
427241 99427241 1001 86380 86390 1
427220 99427220 1001 86380 86390 1
427432 99427432 1001 86380 86390 1
428476 99428476 1001 86380 86390 1
428361 99428361 1001 86380 86390 1
428664 99428664 1001 86380 86390 1
428101 99428101 1001 86380 86390 1
428146 99428146 1001 86380 86390 1
427551 99427551 1001 86380 86390 1
428917 99428917 1001 86380 86390 1
428835 99428835 1001 86380 86390 1
429119 99429119 1001 86380 86390 1
429123 99429123 1001 86380 86390 1
429961 99429961 1001 86380 86390 1
430097 99430097 1001 86380 86390 1
430328 99430328 1001 86380 86390 1
430181 99430181 1001 86380 86390 1
429839 99429839 1001 86380 86390 1
429820 99429820 1001 86380 86390 1
429824 99429824 1001 86380 86390 1
429520 99429520 1001 86380 86390 1
429258 99429258 1001 86380 86390 1
429235 99429235 1001 86380 86390 1
429260 99429260 1001 86380 86390 1
429456 99429456 1001 86380 86390 1
429188 99429188 1001 86380 86390 1
430813 99430813 1001 86380 86390 1
431864 99431864 1001 86380 86390 1
431788 99431788 1001 86380 86390 1
431520 99431520 1001 86380 86390 1
431451 99431451 1001 86380 86390 1
431247 99431247 1001 86380 86390 1
431135 99431135 1001 86380 86390 1
430943 99430943 1001 86380 86390 1
432373 99432373 1001 86380 86390 1
432220 99432220 1001 86380 86390 1
432255 99432255 1001 86380 86390 1
432285 99432285 1001 86380 86390 1
432081 99432081 1001 86380 86390 1
433574 99433574 1001 86380 86390 1
433450 99433450 1001 86380 86390 1
432902 99432902 1001 86380 86390 1
433089 99433089 1001 86380 86390 1
432555 99432555 1001 86380 86390 1
433835 99433835 1001 86380 86390 1
433948 99433948 1001 86380 86390 1
435003 99435003 1001 86380 86390 1
435342 99435342 1001 86380 86390 1
435399 99435399 1001 86380 86390 1
435121 99435121 1001 86380 86390 1
434896 99434896 1001 86380 86390 1
434764 99434764 1001 86380 86390 1
434778 99434778 1001 86380 86390 1
434324 99434324 1001 86380 86390 1
434520 99434520 1001 86380 86390 1
434383 99434383 1001 86380 86390 1
434579 99434579 1001 86380 86390 1
435567 99435567 1001 86380 86390 1
435708 99435708 1001 86380 86390 1
435802 99435802 1001 86380 86390 1
435687 99435687 1001 86380 86390 1
435662 99435662 1001 86380 86390 1
435811 99435811 1001 86380 86390 1
436811 99436811 1001 86380 86390 1
436799 99436799 1001 86380 86390 1
436751 99436751 1001 86380 86390 1
436475 99436475 1001 86380 86390 1
436462 99436462 1001 86380 86390 1
436743 99436743 1001 86380 86390 1
436361 99436361 1001 86380 86390 1
436006 99436006 1001 86380 86390 1
436213 99436213 1001 86380 86390 1
436019 99436019 1001 86380 86390 1
436022 99436022 1001 86380 86390 1
436026 99436026 1001 86380 86390 1
437319 99437319 1001 86380 86390 1
437267 99437267 1001 86380 86390 1
300048 99300048 1001 86380 86390 1
437359 99437359 1001 86380 86390 1
437232 99437232 1001 86380 86390 1
300079 99300079 1001 86380 86390 1
300613 99300613 1001 86380 86390 1
300629 99300629 1001 86380 86390 1
300634 99300634 1001 86380 86390 1
300649 99300649 1001 86380 86390 1
300473 99300473 1001 86380 86390 1
300397 99300397 1001 86380 86390 1
300439 99300439 1001 86380 86390 1
300337 99300337 1001 86380 86390 1
300340 99300340 1001 86380 86390 1
300269 99300269 1001 86380 86390 1
300284 99300284 1001 86380 86390 1
300729 99300729 1001 86380 86390 1
300731 99300731 1001 86380 86390 1
300862 99300862 1001 86380 86390 1
300812 99300812 1001 86380 86390 1
301386 99301386 1001 86380 86390 1
301425 99301425 1001 86380 86390 1
301464 99301464 1001 86380 86390 1
301167 99301167 1001 86380 86390 1
301207 99301207 1001 86380 86390 1
301164 99301164 1001 86380 86390 1
301192 99301192 1001 86380 86390 1
301335 99301335 1001 86380 86390 1
301040 99301040 1001 86380 86390 1
300937 99300937 1001 86380 86390 1
301069 99301069 1001 86380 86390 1
301125 99301125 1001 86380 86390 1
301750 99301750 1001 86380 86390 1
301727 99301727 1001 86380 86390 1
301598 99301598 1001 86380 86390 1
301703 99301703 1001 86380 86390 1
301717 99301717 1001 86380 86390 1
301667 99301667 1001 86380 86390 1
302189 99302189 1001 86380 86390 1
302254 99302254 1001 86380 86390 1
302258 99302258 1001 86380 86390 1
302298 99302298 1001 86380 86390 1
302375 99302375 1001 86380 86390 1
302058 99302058 1001 86380 86390 1
302071 99302071 1001 86380 86390 1
302007 99302007 1001 86380 86390 1
302075 99302075 1001 86380 86390 1
302052 99302052 1001 86380 86390 1
302057 99302057 1001 86380 86390 1
301773 99301773 1001 86380 86390 1
301878 99301878 1001 86380 86390 1
301867 99301867 1001 86380 86390 1
301959 99301959 1001 86380 86390 1
301770 99301770 1001 86380 86390 1
302481 99302481 1001 86380 86390 1
302549 99302549 1001 86380 86390 1
302532 99302532 1001 86380 86390 1
303171 99303171 1001 86380 86390 1
303003 99303003 1001 86380 86390 1
303107 99303107 1001 86380 86390 1
303128 99303128 1001 86380 86390 1
302902 99302902 1001 86380 86390 1
302828 99302828 1001 86380 86390 1
302869 99302869 1001 86380 86390 1
302665 99302665 1001 86380 86390 1
302678 99302678 1001 86380 86390 1
302783 99302783 1001 86380 86390 1
302684 99302684 1001 86380 86390 1
303331 99303331 1001 86380 86390 1
303912 99303912 1001 86380 86390 1
303659 99303659 1001 86380 86390 1
303703 99303703 1001 86380 86390 1
303781 99303781 1001 86380 86390 1
303769 99303769 1001 86380 86390 1
303554 99303554 1001 86380 86390 1
303545 99303545 1001 86380 86390 1
303422 99303422 1001 86380 86390 1
304120 99304120 1001 86380 86390 1
304112 99304112 1001 86380 86390 1
304181 99304181 1001 86380 86390 1
304692 99304692 1001 86380 86390 1
304767 99304767 1001 86380 86390 1
304524 99304524 1001 86380 86390 1
304545 99304545 1001 86380 86390 1
304432 99304432 1001 86380 86390 1
304318 99304318 1001 86380 86390 1
304364 99304364 1001 86380 86390 1
304340 99304340 1001 86380 86390 1
304262 99304262 1001 86380 86390 1
304989 99304989 1001 86380 86390 1
304887 99304887 1001 86380 86390 1
304875 99304875 1001 86380 86390 1
304955 99304955 1001 86380 86390 1
305494 99305494 1001 86380 86390 1
305660 99305660 1001 86380 86390 1
305669 99305669 1001 86380 86390 1
305285 99305285 1001 86380 86390 1
305300 99305300 1001 86380 86390 1
305328 99305328 1001 86380 86390 1
305380 99305380 1001 86380 86390 1
305290 99305290 1001 86380 86390 1
305410 99305410 1001 86380 86390 1
305281 99305281 1001 86380 86390 1
305372 99305372 1001 86380 86390 1
305347 99305347 1001 86380 86390 1
305297 99305297 1001 86380 86390 1
305207 99305207 1001 86380 86390 1
305246 99305246 1001 86380 86390 1
305211 99305211 1001 86380 86390 1
305257 99305257 1001 86380 86390 1
500063 99500063 1001 86380 86390 1
500020 99500020 1001 86380 86390 1
500671 99500671 1001 86380 86390 1
500525 99500525 1001 86380 86390 1
500395 99500395 1001 86380 86390 1
500927 99500927 1001 86380 86390 1
500852 99500852 1001 86380 86390 1
500826 99500826 1001 86380 86390 1
501461 99501461 1001 86380 86390 1
501500 99501500 1001 86380 86390 1
501526 99501526 1001 86380 86390 1
501454 99501454 1001 86380 86390 1
501544 99501544 1001 86380 86390 1
501633 99501633 1001 86380 86390 1
501356 99501356 1001 86380 86390 1
501281 99501281 1001 86380 86390 1
501285 99501285 1001 86380 86390 1
501376 99501376 1001 86380 86390 1
501339 99501339 1001 86380 86390 1
501174 99501174 1001 86380 86390 1
501662 99501662 1001 86380 86390 1
501747 99501747 1001 86380 86390 1
501840 99501840 1001 86380 86390 1
501791 99501791 1001 86380 86390 1
502324 99502324 1001 86380 86390 1
502337 99502337 1001 86380 86390 1
502198 99502198 1001 86380 86390 1
502187 99502187 1001 86380 86390 1
502232 99502232 1001 86380 86390 1
501978 99501978 1001 86380 86390 1
501914 99501914 1001 86380 86390 1
501917 99501917 1001 86380 86390 1
503131 99503131 1001 86380 86390 1
503162 99503162 1001 86380 86390 1
503035 99503035 1001 86380 86390 1
502974 99502974 1001 86380 86390 1
502736 99502736 1001 86380 86390 1
502673 99502673 1001 86380 86390 1
502784 99502784 1001 86380 86390 1
503087 99503087 1001 86380 86390 1
503450 99503450 1001 86380 86390 1
503387 99503387 1001 86380 86390 1
503388 99503388 1001 86380 86390 1
504042 99504042 1001 86380 86390 1
503981 99503981 1001 86380 86390 1
504009 99504009 1001 86380 86390 1
503850 99503850 1001 86380 86390 1
503812 99503812 1001 86380 86390 1
503800 99503800 1001 86380 86390 1
503788 99503788 1001 86380 86390 1
503879 99503879 1001 86380 86390 1
503714 99503714 1001 86380 86390 1
503727 99503727 1001 86380 86390 1
503549 99503549 1001 86380 86390 1
503591 99503591 1001 86380 86390 1
504231 99504231 1001 86380 86390 1
504188 99504188 1001 86380 86390 1
504854 99504854 1001 86380 86390 1
504781 99504781 1001 86380 86390 1
504885 99504885 1001 86380 86390 1
504933 99504933 1001 86380 86390 1
504653 99504653 1001 86380 86390 1
504632 99504632 1001 86380 86390 1
504724 99504724 1001 86380 86390 1
504350 99504350 1001 86380 86390 1
504376 99504376 1001 86380 86390 1
504461 99504461 1001 86380 86390 1
504438 99504438 1001 86380 86390 1
504985 99504985 1001 86380 86390 1
505013 99505013 1001 86380 86390 1
505118 99505118 1001 86380 86390 1
505669 99505669 1001 86380 86390 1
505573 99505573 1001 86380 86390 1
505386 99505386 1001 86380 86390 1
505459 99505459 1001 86380 86390 1
505217 99505217 1001 86380 86390 1
505298 99505298 1001 86380 86390 1
505274 99505274 1001 86380 86390 1
505877 99505877 1001 86380 86390 1
505881 99505881 1001 86380 86390 1
506405 99506405 1001 86380 86390 1
506475 99506475 1001 86380 86390 1
506540 99506540 1001 86380 86390 1
506503 99506503 1001 86380 86390 1
506586 99506586 1001 86380 86390 1
506288 99506288 1001 86380 86390 1
506214 99506214 1001 86380 86390 1
506318 99506318 1001 86380 86390 1
506220 99506220 1001 86380 86390 1
506247 99506247 1001 86380 86390 1
506071 99506071 1001 86380 86390 1
506046 99506046 1001 86380 86390 1
506636 99506636 1001 86380 86390 1
506604 99506604 1001 86380 86390 1
507358 99507358 1001 86380 86390 1
507361 99507361 1001 86380 86390 1
507349 99507349 1001 86380 86390 1
507416 99507416 1001 86380 86390 1
507115 99507115 1001 86380 86390 1
507116 99507116 1001 86380 86390 1
507195 99507195 1001 86380 86390 1
507105 99507105 1001 86380 86390 1
507149 99507149 1001 86380 86390 1
506866 99506866 1001 86380 86390 1
507009 99507009 1001 86380 86390 1
506921 99506921 1001 86380 86390 1
506923 99506923 1001 86380 86390 1
506955 99506955 1001 86380 86390 1
507007 99507007 1001 86380 86390 1
507432 99507432 1001 86380 86390 1
507557 99507557 1001 86380 86390 1
508223 99508223 1001 86380 86390 1
508072 99508072 1001 86380 86390 1
508065 99508065 1001 86380 86390 1
507967 99507967 1001 86380 86390 1
507719 99507719 1001 86380 86390 1
507658 99507658 1001 86380 86390 1
507650 99507650 1001 86380 86390 1
507820 99507820 1001 86380 86390 1
508798 99508798 1001 86380 86390 1
508459 99508459 1001 86380 86390 1
508486 99508486 1001 86380 86390 1
508473 99508473 1001 86380 86390 1
508554 99508554 1001 86380 86390 1
509231 99509231 1001 86380 86390 1
509116 99509116 1001 86380 86390 1
509159 99509159 1001 86380 86390 1
509276 99509276 1001 86380 86390 1
509850 99509850 1001 86380 86390 1
509812 99509812 1001 86380 86390 1
509866 99509866 1001 86380 86390 1
509724 99509724 1001 86380 86390 1
509631 99509631 1001 86380 86390 1
509649 99509649 1001 86380 86390 1
509372 99509372 1001 86380 86390 1
509298 99509298 1001 86380 86390 1
509364 99509364 1001 86380 86390 1
509352 99509352 1001 86380 86390 1
509471 99509471 1001 86380 86390 1
509330 99509330 1001 86380 86390 1
510040 99510040 1001 86380 86390 1
510092 99510092 1001 86380 86390 1
510077 99510077 1001 86380 86390 1
510638 99510638 1001 86380 86390 1
510714 99510714 1001 86380 86390 1
510378 99510378 1001 86380 86390 1
510419 99510419 1001 86380 86390 1
510422 99510422 1001 86380 86390 1
510435 99510435 1001 86380 86390 1
510386 99510386 1001 86380 86390 1
510374 99510374 1001 86380 86390 1
510211 99510211 1001 86380 86390 1
510253 99510253 1001 86380 86390 1
510140 99510140 1001 86380 86390 1
510130 99510130 1001 86380 86390 1
511412 99511412 1001 86380 86390 1
511451 99511451 1001 86380 86390 1
511495 99511495 1001 86380 86390 1
511431 99511431 1001 86380 86390 1
511234 99511234 1001 86380 86390 1
511288 99511288 1001 86380 86390 1
511265 99511265 1001 86380 86390 1
511254 99511254 1001 86380 86390 1
511332 99511332 1001 86380 86390 1
511074 99511074 1001 86380 86390 1
510958 99510958 1001 86380 86390 1
510990 99510990 1001 86380 86390 1
511593 99511593 1001 86380 86390 1
512353 99512353 1001 86380 86390 1
511984 99511984 1001 86380 86390 1
512132 99512132 1001 86380 86390 1
512068 99512068 1001 86380 86390 1
512004 99512004 1001 86380 86390 1
511836 99511836 1001 86380 86390 1
511803 99511803 1001 86380 86390 1
511946 99511946 1001 86380 86390 1
511938 99511938 1001 86380 86390 1
512505 99512505 1001 86380 86390 1
512468 99512468 1001 86380 86390 1
512430 99512430 1001 86380 86390 1
512510 99512510 1001 86380 86390 1
512450 99512450 1001 86380 86390 1
512476 99512476 1001 86380 86390 1
512554 99512554 1001 86380 86390 1
513182 99513182 1001 86380 86390 1
512972 99512972 1001 86380 86390 1
512652 99512652 1001 86380 86390 1
512640 99512640 1001 86380 86390 1
513242 99513242 1001 86380 86390 1
513910 99513910 1001 86380 86390 1
513873 99513873 1001 86380 86390 1
513764 99513764 1001 86380 86390 1
513726 99513726 1001 86380 86390 1
513745 99513745 1001 86380 86390 1
513734 99513734 1001 86380 86390 1
513598 99513598 1001 86380 86390 1
513417 99513417 1001 86380 86390 1
514043 99514043 1001 86380 86390 1
514212 99514212 1001 86380 86390 1
514149 99514149 1001 86380 86390 1
514176 99514176 1001 86380 86390 1
514074 99514074 1001 86380 86390 1
514051 99514051 1001 86380 86390 1
514079 99514079 1001 86380 86390 1
514692 99514692 1001 86380 86390 1
514447 99514447 1001 86380 86390 1
514462 99514462 1001 86380 86390 1
514582 99514582 1001 86380 86390 1
514636 99514636 1001 86380 86390 1
514425 99514425 1001 86380 86390 1
514361 99514361 1001 86380 86390 1
514286 99514286 1001 86380 86390 1
515007 99515007 1001 86380 86390 1
515524 99515524 1001 86380 86390 1
515641 99515641 1001 86380 86390 1
515577 99515577 1001 86380 86390 1
515414 99515414 1001 86380 86390 1
515356 99515356 1001 86380 86390 1
515448 99515448 1001 86380 86390 1
515069 99515069 1001 86380 86390 1
515071 99515071 1001 86380 86390 1
515149 99515149 1001 86380 86390 1
515214 99515214 1001 86380 86390 1
515851 99515851 1001 86380 86390 1
515839 99515839 1001 86380 86390 1
515723 99515723 1001 86380 86390 1
515702 99515702 1001 86380 86390 1
515793 99515793 1001 86380 86390 1
515886 99515886 1001 86380 86390 1
515705 99515705 1001 86380 86390 1
516346 99516346 1001 86380 86390 1
516385 99516385 1001 86380 86390 1
516325 99516325 1001 86380 86390 1
516390 99516390 1001 86380 86390 1
516340 99516340 1001 86380 86390 1
516431 99516431 1001 86380 86390 1
516162 99516162 1001 86380 86390 1
516150 99516150 1001 86380 86390 1
516178 99516178 1001 86380 86390 1
516271 99516271 1001 86380 86390 1
516207 99516207 1001 86380 86390 1
516084 99516084 1001 86380 86390 1
516001 99516001 1001 86380 86390 1
516714 99516714 1001 86380 86390 1
516632 99516632 1001 86380 86390 1
516582 99516582 1001 86380 86390 1
516647 99516647 1001 86380 86390 1
517334 99517334 1001 86380 86390 1
517286 99517286 1001 86380 86390 1
517245 99517245 1001 86380 86390 1
517000 99517000 1001 86380 86390 1
516988 99516988 1001 86380 86390 1
516976 99516976 1001 86380 86390 1
517120 99517120 1001 86380 86390 1
517033 99517033 1001 86380 86390 1
516792 99516792 1001 86380 86390 1
516769 99516769 1001 86380 86390 1
516865 99516865 1001 86380 86390 1
516894 99516894 1001 86380 86390 1
517347 99517347 1001 86380 86390 1
517529 99517529 1001 86380 86390 1
517368 99517368 1001 86380 86390 1
517510 99517510 1001 86380 86390 1
517539 99517539 1001 86380 86390 1
517963 99517963 1001 86380 86390 1
518107 99518107 1001 86380 86390 1
518019 99518019 1001 86380 86390 1
517618 99517618 1001 86380 86390 1
517645 99517645 1001 86380 86390 1
517607 99517607 1001 86380 86390 1
517555 99517555 1001 86380 86390 1
517543 99517543 1001 86380 86390 1
518303 99518303 1001 86380 86390 1
518343 99518343 1001 86380 86390 1
518730 99518730 1001 86380 86390 1
518588 99518588 1001 86380 86390 1
518681 99518681 1001 86380 86390 1
518765 99518765 1001 86380 86390 1
518369 99518369 1001 86380 86390 1
518371 99518371 1001 86380 86390 1
518493 99518493 1001 86380 86390 1
519175 99519175 1001 86380 86390 1
519634 99519634 1001 86380 86390 1
519744 99519744 1001 86380 86390 1
519644 99519644 1001 86380 86390 1
519492 99519492 1001 86380 86390 1
519417 99519417 1001 86380 86390 1
519561 99519561 1001 86380 86390 1
519422 99519422 1001 86380 86390 1
519344 99519344 1001 86380 86390 1
519241 99519241 1001 86380 86390 1
519932 99519932 1001 86380 86390 1
520000 99520000 1001 86380 86390 1
520501 99520501 1001 86380 86390 1
520438 99520438 1001 86380 86390 1
520532 99520532 1001 86380 86390 1
520201 99520201 1001 86380 86390 1
520141 99520141 1001 86380 86390 1
520103 99520103 1001 86380 86390 1
520129 99520129 1001 86380 86390 1
520833 99520833 1001 86380 86390 1
520679 99520679 1001 86380 86390 1
520790 99520790 1001 86380 86390 1
521403 99521403 1001 86380 86390 1
521416 99521416 1001 86380 86390 1
521392 99521392 1001 86380 86390 1
521284 99521284 1001 86380 86390 1
521427 99521427 1001 86380 86390 1
521140 99521140 1001 86380 86390 1
521180 99521180 1001 86380 86390 1
520989 99520989 1001 86380 86390 1
520886 99520886 1001 86380 86390 1
520907 99520907 1001 86380 86390 1
520946 99520946 1001 86380 86390 1
520855 99520855 1001 86380 86390 1
520856 99520856 1001 86380 86390 1
521567 99521567 1001 86380 86390 1
521530 99521530 1001 86380 86390 1
521588 99521588 1001 86380 86390 1
522255 99522255 1001 86380 86390 1
522195 99522195 1001 86380 86390 1
522270 99522270 1001 86380 86390 1
522172 99522172 1001 86380 86390 1
522290 99522290 1001 86380 86390 1
522022 99522022 1001 86380 86390 1
521893 99521893 1001 86380 86390 1
521975 99521975 1001 86380 86390 1
522029 99522029 1001 86380 86390 1
521685 99521685 1001 86380 86390 1
521802 99521802 1001 86380 86390 1
521744 99521744 1001 86380 86390 1
522443 99522443 1001 86380 86390 1
522469 99522469 1001 86380 86390 1
523002 99523002 1001 86380 86390 1
522981 99522981 1001 86380 86390 1
522924 99522924 1001 86380 86390 1
522771 99522771 1001 86380 86390 1
522891 99522891 1001 86380 86390 1
522831 99522831 1001 86380 86390 1
522620 99522620 1001 86380 86390 1
522507 99522507 1001 86380 86390 1
523258 99523258 1001 86380 86390 1
523207 99523207 1001 86380 86390 1
523185 99523185 1001 86380 86390 1
523163 99523163 1001 86380 86390 1
523204 99523204 1001 86380 86390 1
523321 99523321 1001 86380 86390 1
523742 99523742 1001 86380 86390 1
523760 99523760 1001 86380 86390 1
523749 99523749 1001 86380 86390 1
523647 99523647 1001 86380 86390 1
523531 99523531 1001 86380 86390 1
523326 99523326 1001 86380 86390 1
523366 99523366 1001 86380 86390 1
523341 99523341 1001 86380 86390 1
523386 99523386 1001 86380 86390 1
523347 99523347 1001 86380 86390 1
523532 99523532 1001 86380 86390 1
523948 99523948 1001 86380 86390 1
524017 99524017 1001 86380 86390 1
524135 99524135 1001 86380 86390 1
524594 99524594 1001 86380 86390 1
524584 99524584 1001 86380 86390 1
524639 99524639 1001 86380 86390 1
524614 99524614 1001 86380 86390 1
524423 99524423 1001 86380 86390 1
524277 99524277 1001 86380 86390 1
524822 99524822 1001 86380 86390 1
524952 99524952 1001 86380 86390 1
524915 99524915 1001 86380 86390 1
524974 99524974 1001 86380 86390 1
525567 99525567 1001 86380 86390 1
525550 99525550 1001 86380 86390 1
525462 99525462 1001 86380 86390 1
525581 99525581 1001 86380 86390 1
525413 99525413 1001 86380 86390 1
525270 99525270 1001 86380 86390 1
524988 99524988 1001 86380 86390 1
525028 99525028 1001 86380 86390 1
525008 99525008 1001 86380 86390 1
525128 99525128 1001 86380 86390 1
525753 99525753 1001 86380 86390 1
525729 99525729 1001 86380 86390 1
525731 99525731 1001 86380 86390 1
525695 99525695 1001 86380 86390 1
525734 99525734 1001 86380 86390 1
526231 99526231 1001 86380 86390 1
526402 99526402 1001 86380 86390 1
526276 99526276 1001 86380 86390 1
526251 99526251 1001 86380 86390 1
526370 99526370 1001 86380 86390 1
526037 99526037 1001 86380 86390 1
526011 99526011 1001 86380 86390 1
526133 99526133 1001 86380 86390 1
526200 99526200 1001 86380 86390 1
526034 99526034 1001 86380 86390 1
526009 99526009 1001 86380 86390 1
525828 99525828 1001 86380 86390 1
525906 99525906 1001 86380 86390 1
525985 99525985 1001 86380 86390 1
525834 99525834 1001 86380 86390 1
525862 99525862 1001 86380 86390 1
525955 99525955 1001 86380 86390 1
526589 99526589 1001 86380 86390 1
526435 99526435 1001 86380 86390 1
526532 99526532 1001 86380 86390 1
526585 99526585 1001 86380 86390 1
526482 99526482 1001 86380 86390 1
527174 99527174 1001 86380 86390 1
527100 99527100 1001 86380 86390 1
527206 99527206 1001 86380 86390 1
526991 99526991 1001 86380 86390 1
526671 99526671 1001 86380 86390 1
526710 99526710 1001 86380 86390 1
526634 99526634 1001 86380 86390 1
526830 99526830 1001 86380 86390 1
527297 99527297 1001 86380 86390 1
527401 99527401 1001 86380 86390 1
527411 99527411 1001 86380 86390 1
527255 99527255 1001 86380 86390 1
527882 99527882 1001 86380 86390 1
527928 99527928 1001 86380 86390 1
527968 99527968 1001 86380 86390 1
528063 99528063 1001 86380 86390 1
528008 99528008 1001 86380 86390 1
528023 99528023 1001 86380 86390 1
527702 99527702 1001 86380 86390 1
527850 99527850 1001 86380 86390 1
527735 99527735 1001 86380 86390 1
527854 99527854 1001 86380 86390 1
527545 99527545 1001 86380 86390 1
527662 99527662 1001 86380 86390 1
527590 99527590 1001 86380 86390 1
527603 99527603 1001 86380 86390 1
527489 99527489 1001 86380 86390 1
527646 99527646 1001 86380 86390 1
528243 99528243 1001 86380 86390 1
528141 99528141 1001 86380 86390 1
528079 99528079 1001 86380 86390 1
528720 99528720 1001 86380 86390 1
528475 99528475 1001 86380 86390 1
528420 99528420 1001 86380 86390 1
528446 99528446 1001 86380 86390 1
529084 99529084 1001 86380 86390 1
528971 99528971 1001 86380 86390 1
529726 99529726 1001 86380 86390 1
529656 99529656 1001 86380 86390 1
529659 99529659 1001 86380 86390 1
529648 99529648 1001 86380 86390 1
529662 99529662 1001 86380 86390 1
529444 99529444 1001 86380 86390 1
529327 99529327 1001 86380 86390 1
529457 99529457 1001 86380 86390 1
529386 99529386 1001 86380 86390 1
529348 99529348 1001 86380 86390 1
529469 99529469 1001 86380 86390 1
529841 99529841 1001 86380 86390 1
529855 99529855 1001 86380 86390 1
529107 99529107 1001 86380 86390 1
529821 99529821 1001 86380 86390 1
530352 99530352 1001 86380 86390 1
530469 99530469 1001 86380 86390 1
530357 99530357 1001 86380 86390 1
530204 99530204 1001 86380 86390 1
530051 99530051 1001 86380 86390 1
530039 99530039 1001 86380 86390 1
530059 99530059 1001 86380 86390 1
530738 99530738 1001 86380 86390 1
530715 99530715 1001 86380 86390 1
531290 99531290 1001 86380 86390 1
531284 99531284 1001 86380 86390 1
531088 99531088 1001 86380 86390 1
530986 99530986 1001 86380 86390 1
530931 99530931 1001 86380 86390 1
531391 99531391 1001 86380 86390 1
531560 99531560 1001 86380 86390 1
531392 99531392 1001 86380 86390 1
531553 99531553 1001 86380 86390 1
532038 99532038 1001 86380 86390 1
532191 99532191 1001 86380 86390 1
531990 99531990 1001 86380 86390 1
531824 99531824 1001 86380 86390 1
531998 99531998 1001 86380 86390 1
531672 99531672 1001 86380 86390 1
532210 99532210 1001 86380 86390 1
532877 99532877 1001 86380 86390 1
532865 99532865 1001 86380 86390 1
532961 99532961 1001 86380 86390 1
532913 99532913 1001 86380 86390 1
532927 99532927 1001 86380 86390 1
532736 99532736 1001 86380 86390 1
532660 99532660 1001 86380 86390 1
532742 99532742 1001 86380 86390 1
532734 99532734 1001 86380 86390 1
532449 99532449 1001 86380 86390 1
532618 99532618 1001 86380 86390 1
532463 99532463 1001 86380 86390 1
532609 99532609 1001 86380 86390 1
532429 99532429 1001 86380 86390 1
533175 99533175 1001 86380 86390 1
533228 99533228 1001 86380 86390 1
533232 99533232 1001 86380 86390 1
533131 99533131 1001 86380 86390 1
533665 99533665 1001 86380 86390 1
533857 99533857 1001 86380 86390 1
533760 99533760 1001 86380 86390 1
533698 99533698 1001 86380 86390 1
533763 99533763 1001 86380 86390 1
533253 99533253 1001 86380 86390 1
533397 99533397 1001 86380 86390 1
534024 99534024 1001 86380 86390 1
533948 99533948 1001 86380 86390 1
533990 99533990 1001 86380 86390 1
533887 99533887 1001 86380 86390 1
534555 99534555 1001 86380 86390 1
534622 99534622 1001 86380 86390 1
534588 99534588 1001 86380 86390 1
534577 99534577 1001 86380 86390 1
534414 99534414 1001 86380 86390 1
534410 99534410 1001 86380 86390 1
534205 99534205 1001 86380 86390 1
534260 99534260 1001 86380 86390 1
534075 99534075 1001 86380 86390 1
534868 99534868 1001 86380 86390 1
534727 99534727 1001 86380 86390 1
534857 99534857 1001 86380 86390 1
534728 99534728 1001 86380 86390 1
534819 99534819 1001 86380 86390 1
535318 99535318 1001 86380 86390 1
535397 99535397 1001 86380 86390 1
535494 99535494 1001 86380 86390 1
535379 99535379 1001 86380 86390 1
535136 99535136 1001 86380 86390 1
535162 99535162 1001 86380 86390 1
535240 99535240 1001 86380 86390 1
535228 99535228 1001 86380 86390 1
535209 99535209 1001 86380 86390 1
535160 99535160 1001 86380 86390 1
534934 99534934 1001 86380 86390 1
535052 99535052 1001 86380 86390 1
535079 99535079 1001 86380 86390 1
535080 99535080 1001 86380 86390 1
534990 99534990 1001 86380 86390 1
535665 99535665 1001 86380 86390 1
535641 99535641 1001 86380 86390 1
535604 99535604 1001 86380 86390 1
535580 99535580 1001 86380 86390 1
536164 99536164 1001 86380 86390 1
536256 99536256 1001 86380 86390 1
536193 99536193 1001 86380 86390 1
535982 99535982 1001 86380 86390 1
536062 99536062 1001 86380 86390 1
536128 99536128 1001 86380 86390 1
535974 99535974 1001 86380 86390 1
535886 99535886 1001 86380 86390 1
535837 99535837 1001 86380 86390 1
535722 99535722 1001 86380 86390 1
535737 99535737 1001 86380 86390 1
535828 99535828 1001 86380 86390 1
536501 99536501 1001 86380 86390 1
536401 99536401 1001 86380 86390 1
536496 99536496 1001 86380 86390 1
536535 99536535 1001 86380 86390 1
537068 99537068 1001 86380 86390 1
537148 99537148 1001 86380 86390 1
537153 99537153 1001 86380 86390 1
536980 99536980 1001 86380 86390 1
537007 99537007 1001 86380 86390 1
537084 99537084 1001 86380 86390 1
536944 99536944 1001 86380 86390 1
536791 99536791 1001 86380 86390 1
536830 99536830 1001 86380 86390 1
536934 99536934 1001 86380 86390 1
536758 99536758 1001 86380 86390 1
536608 99536608 1001 86380 86390 1
537227 99537227 1001 86380 86390 1
537267 99537267 1001 86380 86390 1
537299 99537299 1001 86380 86390 1
537209 99537209 1001 86380 86390 1
537171 99537171 1001 86380 86390 1
537800 99537800 1001 86380 86390 1
537934 99537934 1001 86380 86390 1
537806 99537806 1001 86380 86390 1
537718 99537718 1001 86380 86390 1
537758 99537758 1001 86380 86390 1
537740 99537740 1001 86380 86390 1
537664 99537664 1001 86380 86390 1
537380 99537380 1001 86380 86390 1
537436 99537436 1001 86380 86390 1
538101 99538101 1001 86380 86390 1
538157 99538157 1001 86380 86390 1
538767 99538767 1001 86380 86390 1
538642 99538642 1001 86380 86390 1
538546 99538546 1001 86380 86390 1
538602 99538602 1001 86380 86390 1
538590 99538590 1001 86380 86390 1
538514 99538514 1001 86380 86390 1
538566 99538566 1001 86380 86390 1
538541 99538541 1001 86380 86390 1
538262 99538262 1001 86380 86390 1
538316 99538316 1001 86380 86390 1
539006 99539006 1001 86380 86390 1
539009 99539009 1001 86380 86390 1
539512 99539512 1001 86380 86390 1
539538 99539538 1001 86380 86390 1
539616 99539616 1001 86380 86390 1
539534 99539534 1001 86380 86390 1
539632 99539632 1001 86380 86390 1
539358 99539358 1001 86380 86390 1
539413 99539413 1001 86380 86390 1
539127 99539127 1001 86380 86390 1
539153 99539153 1001 86380 86390 1
539089 99539089 1001 86380 86390 1
539154 99539154 1001 86380 86390 1
539667 99539667 1001 86380 86390 1
539658 99539658 1001 86380 86390 1
539673 99539673 1001 86380 86390 1
540263 99540263 1001 86380 86390 1
540437 99540437 1001 86380 86390 1
540305 99540305 1001 86380 86390 1
540267 99540267 1001 86380 86390 1
540002 99540002 1001 86380 86390 1
539973 99539973 1001 86380 86390 1
540518 99540518 1001 86380 86390 1
540596 99540596 1001 86380 86390 1
540648 99540648 1001 86380 86390 1
540470 99540470 1001 86380 86390 1
540549 99540549 1001 86380 86390 1
540512 99540512 1001 86380 86390 1
541165 99541165 1001 86380 86390 1
541095 99541095 1001 86380 86390 1
541226 99541226 1001 86380 86390 1
541201 99541201 1001 86380 86390 1
541023 99541023 1001 86380 86390 1
540964 99540964 1001 86380 86390 1
540927 99540927 1001 86380 86390 1
540931 99540931 1001 86380 86390 1
540957 99540957 1001 86380 86390 1
540802 99540802 1001 86380 86390 1
540730 99540730 1001 86380 86390 1
541384 99541384 1001 86380 86390 1
541375 99541375 1001 86380 86390 1
541340 99541340 1001 86380 86390 1
541444 99541444 1001 86380 86390 1
542096 99542096 1001 86380 86390 1
541971 99541971 1001 86380 86390 1
542064 99542064 1001 86380 86390 1
541785 99541785 1001 86380 86390 1
541653 99541653 1001 86380 86390 1
541564 99541564 1001 86380 86390 1
541582 99541582 1001 86380 86390 1
541649 99541649 1001 86380 86390 1
541689 99541689 1001 86380 86390 1
542272 99542272 1001 86380 86390 1
542298 99542298 1001 86380 86390 1
542208 99542208 1001 86380 86390 1
542269 99542269 1001 86380 86390 1
542816 99542816 1001 86380 86390 1
542871 99542871 1001 86380 86390 1
542939 99542939 1001 86380 86390 1
542545 99542545 1001 86380 86390 1
542598 99542598 1001 86380 86390 1
542651 99542651 1001 86380 86390 1
542732 99542732 1001 86380 86390 1
542721 99542721 1001 86380 86390 1
542645 99542645 1001 86380 86390 1
542478 99542478 1001 86380 86390 1
543142 99543142 1001 86380 86390 1
543027 99543027 1001 86380 86390 1
543093 99543093 1001 86380 86390 1
543056 99543056 1001 86380 86390 1
543685 99543685 1001 86380 86390 1
543650 99543650 1001 86380 86390 1
543718 99543718 1001 86380 86390 1
543565 99543565 1001 86380 86390 1
543357 99543357 1001 86380 86390 1
543335 99543335 1001 86380 86390 1
543260 99543260 1001 86380 86390 1
543211 99543211 1001 86380 86390 1
543250 99543250 1001 86380 86390 1
543846 99543846 1001 86380 86390 1
544474 99544474 1001 86380 86390 1
544502 99544502 1001 86380 86390 1
544582 99544582 1001 86380 86390 1
544210 99544210 1001 86380 86390 1
544344 99544344 1001 86380 86390 1
544234 99544234 1001 86380 86390 1
544023 99544023 1001 86380 86390 1
543985 99543985 1001 86380 86390 1
543986 99543986 1001 86380 86390 1
544646 99544646 1001 86380 86390 1
544685 99544685 1001 86380 86390 1
544687 99544687 1001 86380 86390 1
544715 99544715 1001 86380 86390 1
544669 99544669 1001 86380 86390 1
430526 400 1001 26040 26397 1
423005 213 1001 79920 81057 1
505838 769 1002 58808 59455 1
508574 895 1002 57625 64927 1
519736 594 1002 28021 34043 1
533818 831 1002 48545 49952 1
400036 99400036 1001 86380 86390 1
400062 99400062 1001 86380 86390 1
400160 99400160 1001 86380 86390 1
400378 99400378 1001 86380 86390 1
400624 99400624 1001 86380 86390 1
400947 99400947 1001 86380 86390 1
401009 99401009 1001 86380 86390 1
401367 99401367 1001 86380 86390 1
401670 99401670 1001 86380 86390 1
401676 99401676 1001 86380 86390 1
401783 99401783 1001 86380 86390 1
401931 99401931 1001 86380 86390 1
401958 99401958 1001 86380 86390 1
402006 99402006 1001 86380 86390 1
401976 99401976 1001 86380 86390 1
402013 99402013 1001 86380 86390 1
402384 99402384 1001 86380 86390 1
402500 99402500 1001 86380 86390 1
402622 99402622 1001 86380 86390 1
402779 99402779 1001 86380 86390 1
402883 99402883 1001 86380 86390 1
403044 99403044 1001 86380 86390 1
403004 99403004 1001 86380 86390 1
403030 99403030 1001 86380 86390 1
403175 99403175 1001 86380 86390 1
403096 99403096 1001 86380 86390 1
403269 99403269 1001 86380 86390 1
403819 99403819 1001 86380 86390 1
403872 99403872 1001 86380 86390 1
403984 99403984 1001 86380 86390 1
404203 99404203 1001 86380 86390 1
404259 99404259 1001 86380 86390 1
404502 99404502 1001 86380 86390 1
404553 99404553 1001 86380 86390 1
404530 99404530 1001 86380 86390 1
404685 99404685 1001 86380 86390 1
404738 99404738 1001 86380 86390 1
404843 99404843 1001 86380 86390 1
404915 99404915 1001 86380 86390 1
405171 99405171 1001 86380 86390 1
405236 99405236 1001 86380 86390 1
405616 99405616 1001 86380 86390 1
406087 99406087 1001 86380 86390 1
406241 99406241 1001 86380 86390 1
406457 99406457 1001 86380 86390 1
406552 99406552 1001 86380 86390 1
406676 99406676 1001 86380 86390 1
406847 99406847 1001 86380 86390 1
406881 99406881 1001 86380 86390 1
407037 99407037 1001 86380 86390 1
407199 99407199 1001 86380 86390 1
407236 99407236 1001 86380 86390 1
407415 99407415 1001 86380 86390 1
407745 99407745 1001 86380 86390 1
407740 99407740 1001 86380 86390 1
407743 99407743 1001 86380 86390 1
407774 99407774 1001 86380 86390 1
407672 99407672 1001 86380 86390 1
407918 99407918 1001 86380 86390 1
407952 99407952 1001 86380 86390 1
408014 99408014 1001 86380 86390 1
408206 99408206 1001 86380 86390 1
408320 99408320 1001 86380 86390 1
408597 99408597 1001 86380 86390 1
408761 99408761 1001 86380 86390 1
408803 99408803 1001 86380 86390 1
408844 99408844 1001 86380 86390 1
408960 99408960 1001 86380 86390 1
408985 99408985 1001 86380 86390 1
409180 99409180 1001 86380 86390 1
409565 99409565 1001 86380 86390 1
409685 99409685 1001 86380 86390 1
409667 99409667 1001 86380 86390 1
409700 99409700 1001 86380 86390 1
409781 99409781 1001 86380 86390 1
409950 99409950 1001 86380 86390 1
410044 99410044 1001 86380 86390 1
410373 99410373 1001 86380 86390 1
410304 99410304 1001 86380 86390 1
410461 99410461 1001 86380 86390 1
410521 99410521 1001 86380 86390 1
410682 99410682 1001 86380 86390 1
411059 99411059 1001 86380 86390 1
411216 99411216 1001 86380 86390 1
411303 99411303 1001 86380 86390 1
411407 99411407 1001 86380 86390 1
411482 99411482 1001 86380 86390 1
411444 99411444 1001 86380 86390 1
411628 99411628 1001 86380 86390 1
411692 99411692 1001 86380 86390 1
411887 99411887 1001 86380 86390 1
412107 99412107 1001 86380 86390 1
412218 99412218 1001 86380 86390 1
412456 99412456 1001 86380 86390 1
412462 99412462 1001 86380 86390 1
413320 99413320 1001 86380 86390 1
413242 99413242 1001 86380 86390 1
413091 99413091 1001 86380 86390 1
412579 99412579 1001 86380 86390 1
412644 99412644 1001 86380 86390 1
412809 99412809 1001 86380 86390 1
412683 99412683 1001 86380 86390 1
412521 99412521 1001 86380 86390 1
412573 99412573 1001 86380 86390 1
412791 99412791 1001 86380 86390 1
413861 99413861 1001 86380 86390 1
413786 99413786 1001 86380 86390 1
413928 99413928 1001 86380 86390 1
413812 99413812 1001 86380 86390 1
413828 99413828 1001 86380 86390 1
414106 99414106 1001 86380 86390 1
415243 99415243 1001 86380 86390 1
415042 99415042 1001 86380 86390 1
415105 99415105 1001 86380 86390 1
415291 99415291 1001 86380 86390 1
415109 99415109 1001 86380 86390 1
415073 99415073 1001 86380 86390 1
414641 99414641 1001 86380 86390 1
414405 99414405 1001 86380 86390 1
414165 99414165 1001 86380 86390 1
414406 99414406 1001 86380 86390 1
414434 99414434 1001 86380 86390 1
414218 99414218 1001 86380 86390 1
415447 99415447 1001 86380 86390 1
415483 99415483 1001 86380 86390 1
415686 99415686 1001 86380 86390 1
416971 99416971 1001 86380 86390 1
416294 99416294 1001 86380 86390 1
416507 99416507 1001 86380 86390 1
416244 99416244 1001 86380 86390 1
416126 99416126 1001 86380 86390 1
417233 99417233 1001 86380 86390 1
417057 99417057 1001 86380 86390 1
417523 99417523 1001 86380 86390 1
417525 99417525 1001 86380 86390 1
417532 99417532 1001 86380 86390 1
418554 99418554 1001 86380 86390 1
418196 99418196 1001 86380 86390 1
418113 99418113 1001 86380 86390 1
418425 99418425 1001 86380 86390 1
417659 99417659 1001 86380 86390 1
419001 99419001 1001 86380 86390 1
419077 99419077 1001 86380 86390 1
419107 99419107 1001 86380 86390 1
419113 99419113 1001 86380 86390 1
419869 99419869 1001 86380 86390 1
419793 99419793 1001 86380 86390 1
419348 99419348 1001 86380 86390 1
419382 99419382 1001 86380 86390 1
419333 99419333 1001 86380 86390 1
419488 99419488 1001 86380 86390 1
420739 99420739 1001 86380 86390 1
420740 99420740 1001 86380 86390 1
420694 99420694 1001 86380 86390 1
420501 99420501 1001 86380 86390 1
420603 99420603 1001 86380 86390 1
420682 99420682 1001 86380 86390 1
420477 99420477 1001 86380 86390 1
421794 99421794 1001 86380 86390 1
421856 99421856 1001 86380 86390 1
421433 99421433 1001 86380 86390 1
420870 99420870 1001 86380 86390 1
421080 99421080 1001 86380 86390 1
422358 99422358 1001 86380 86390 1
422222 99422222 1001 86380 86390 1
422125 99422125 1001 86380 86390 1
422156 99422156 1001 86380 86390 1
423703 99423703 1001 86380 86390 1
423494 99423494 1001 86380 86390 1
423668 99423668 1001 86380 86390 1
423288 99423288 1001 86380 86390 1
423008 99423008 1001 86380 86390 1
423204 99423204 1001 86380 86390 1
423243 99423243 1001 86380 86390 1
422533 99422533 1001 86380 86390 1
422554 99422554 1001 86380 86390 1
422702 99422702 1001 86380 86390 1
422889 99422889 1001 86380 86390 1
422583 99422583 1001 86380 86390 1
424017 99424017 1001 86380 86390 1
423853 99423853 1001 86380 86390 1
423901 99423901 1001 86380 86390 1
423879 99423879 1001 86380 86390 1
424061 99424061 1001 86380 86390 1
425245 99425245 1001 86380 86390 1
425246 99425246 1001 86380 86390 1
425268 99425268 1001 86380 86390 1
424368 99424368 1001 86380 86390 1
424444 99424444 1001 86380 86390 1
425796 99425796 1001 86380 86390 1
425693 99425693 1001 86380 86390 1
425813 99425813 1001 86380 86390 1
425417 99425417 1001 86380 86390 1
426816 99426816 1001 86380 86390 1
426817 99426817 1001 86380 86390 1
426904 99426904 1001 86380 86390 1
426890 99426890 1001 86380 86390 1
426941 99426941 1001 86380 86390 1
426066 99426066 1001 86380 86390 1
425998 99425998 1001 86380 86390 1
427315 99427315 1001 86380 86390 1
427438 99427438 1001 86380 86390 1
427304 99427304 1001 86380 86390 1
428566 99428566 1001 86380 86390 1
428342 99428342 1001 86380 86390 1
428401 99428401 1001 86380 86390 1
428711 99428711 1001 86380 86390 1
428712 99428712 1001 86380 86390 1
428511 99428511 1001 86380 86390 1
428321 99428321 1001 86380 86390 1
428295 99428295 1001 86380 86390 1
427664 99427664 1001 86380 86390 1
428811 99428811 1001 86380 86390 1
430243 99430243 1001 86380 86390 1
430158 99430158 1001 86380 86390 1
430291 99430291 1001 86380 86390 1
429858 99429858 1001 86380 86390 1
429862 99429862 1001 86380 86390 1
429910 99429910 1001 86380 86390 1
429576 99429576 1001 86380 86390 1
429630 99429630 1001 86380 86390 1
429203 99429203 1001 86380 86390 1
429297 99429297 1001 86380 86390 1
429507 99429507 1001 86380 86390 1
429280 99429280 1001 86380 86390 1
430546 99430546 1001 86380 86390 1
430664 99430664 1001 86380 86390 1
430714 99430714 1001 86380 86390 1
431605 99431605 1001 86380 86390 1
431608 99431608 1001 86380 86390 1
431268 99431268 1001 86380 86390 1
431542 99431542 1001 86380 86390 1
430970 99430970 1001 86380 86390 1
430934 99430934 1001 86380 86390 1
430882 99430882 1001 86380 86390 1
430969 99430969 1001 86380 86390 1
431058 99431058 1001 86380 86390 1
432207 99432207 1001 86380 86390 1
432295 99432295 1001 86380 86390 1
432330 99432330 1001 86380 86390 1
432365 99432365 1001 86380 86390 1
432449 99432449 1001 86380 86390 1
433465 99433465 1001 86380 86390 1
433481 99433481 1001 86380 86390 1
433212 99433212 1001 86380 86390 1
432931 99432931 1001 86380 86390 1
433255 99433255 1001 86380 86390 1
433127 99433127 1001 86380 86390 1
433009 99433009 1001 86380 86390 1
432982 99432982 1001 86380 86390 1
432759 99432759 1001 86380 86390 1
432778 99432778 1001 86380 86390 1
432889 99432889 1001 86380 86390 1
433995 99433995 1001 86380 86390 1
433812 99433812 1001 86380 86390 1
433945 99433945 1001 86380 86390 1
433823 99433823 1001 86380 86390 1
435229 99435229 1001 86380 86390 1
435063 99435063 1001 86380 86390 1
435392 99435392 1001 86380 86390 1
435271 99435271 1001 86380 86390 1
435414 99435414 1001 86380 86390 1
435102 99435102 1001 86380 86390 1
434765 99434765 1001 86380 86390 1
434978 99434978 1001 86380 86390 1
434798 99434798 1001 86380 86390 1
434700 99434700 1001 86380 86390 1
434319 99434319 1001 86380 86390 1
434172 99434172 1001 86380 86390 1
434572 99434572 1001 86380 86390 1
435699 99435699 1001 86380 86390 1
435627 99435627 1001 86380 86390 1
435795 99435795 1001 86380 86390 1
435637 99435637 1001 86380 86390 1
437047 99437047 1001 86380 86390 1
436788 99436788 1001 86380 86390 1
436774 99436774 1001 86380 86390 1
436886 99436886 1001 86380 86390 1
436628 99436628 1001 86380 86390 1
436547 99436547 1001 86380 86390 1
436735 99436735 1001 86380 86390 1
436404 99436404 1001 86380 86390 1
436512 99436512 1001 86380 86390 1
436236 99436236 1001 86380 86390 1
435962 99435962 1001 86380 86390 1
436062 99436062 1001 86380 86390 1
435967 99435967 1001 86380 86390 1
436125 99436125 1001 86380 86390 1
437184 99437184 1001 86380 86390 1
437293 99437293 1001 86380 86390 1
437264 99437264 1001 86380 86390 1
437326 99437326 1001 86380 86390 1
437224 99437224 1001 86380 86390 1
437281 99437281 1001 86380 86390 1
300664 99300664 1001 86380 86390 1
300697 99300697 1001 86380 86390 1
300662 99300662 1001 86380 86390 1
300486 99300486 1001 86380 86390 1
300499 99300499 1001 86380 86390 1
300320 99300320 1001 86380 86390 1
300493 99300493 1001 86380 86390 1
300482 99300482 1001 86380 86390 1
300113 99300113 1001 86380 86390 1
300301 99300301 1001 86380 86390 1
300765 99300765 1001 86380 86390 1
300869 99300869 1001 86380 86390 1
300858 99300858 1001 86380 86390 1
300800 99300800 1001 86380 86390 1
301493 99301493 1001 86380 86390 1
301355 99301355 1001 86380 86390 1
301498 99301498 1001 86380 86390 1
301357 99301357 1001 86380 86390 1
301299 99301299 1001 86380 86390 1
301302 99301302 1001 86380 86390 1
301174 99301174 1001 86380 86390 1
301256 99301256 1001 86380 86390 1
300948 99300948 1001 86380 86390 1
300975 99300975 1001 86380 86390 1
301752 99301752 1001 86380 86390 1
301572 99301572 1001 86380 86390 1
301575 99301575 1001 86380 86390 1
301601 99301601 1001 86380 86390 1
302213 99302213 1001 86380 86390 1
302240 99302240 1001 86380 86390 1
302260 99302260 1001 86380 86390 1
302223 99302223 1001 86380 86390 1
302128 99302128 1001 86380 86390 1
302053 99302053 1001 86380 86390 1
302068 99302068 1001 86380 86390 1
301896 99301896 1001 86380 86390 1
301806 99301806 1001 86380 86390 1
301884 99301884 1001 86380 86390 1
301963 99301963 1001 86380 86390 1
301836 99301836 1001 86380 86390 1
302561 99302561 1001 86380 86390 1
303108 99303108 1001 86380 86390 1
303013 99303013 1001 86380 86390 1
302884 99302884 1001 86380 86390 1
302898 99302898 1001 86380 86390 1
303002 99303002 1001 86380 86390 1
302663 99302663 1001 86380 86390 1
302768 99302768 1001 86380 86390 1
302680 99302680 1001 86380 86390 1
302602 99302602 1001 86380 86390 1
302657 99302657 1001 86380 86390 1
302621 99302621 1001 86380 86390 1
302647 99302647 1001 86380 86390 1
303383 99303383 1001 86380 86390 1
303892 99303892 1001 86380 86390 1
303472 99303472 1001 86380 86390 1
304174 99304174 1001 86380 86390 1
304216 99304216 1001 86380 86390 1
304182 99304182 1001 86380 86390 1
304829 99304829 1001 86380 86390 1
304644 99304644 1001 86380 86390 1
304471 99304471 1001 86380 86390 1
304265 99304265 1001 86380 86390 1
304344 99304344 1001 86380 86390 1
305013 99305013 1001 86380 86390 1
305026 99305026 1001 86380 86390 1
305029 99305029 1001 86380 86390 1
304965 99304965 1001 86380 86390 1
305005 99305005 1001 86380 86390 1
305019 99305019 1001 86380 86390 1
305603 99305603 1001 86380 86390 1
305578 99305578 1001 86380 86390 1
305681 99305681 1001 86380 86390 1
305466 99305466 1001 86380 86390 1
305428 99305428 1001 86380 86390 1
305460 99305460 1001 86380 86390 1
305345 99305345 1001 86380 86390 1
305465 99305465 1001 86380 86390 1
305181 99305181 1001 86380 86390 1
305220 99305220 1001 86380 86390 1
305221 99305221 1001 86380 86390 1
305094 99305094 1001 86380 86390 1
305108 99305108 1001 86380 86390 1
500165 99500165 1001 86380 86390 1
305695 99305695 1001 86380 86390 1
500127 99500127 1001 86380 86390 1
500144 99500144 1001 86380 86390 1
500136 99500136 1001 86380 86390 1
500785 99500785 1001 86380 86390 1
500640 99500640 1001 86380 86390 1
500679 99500679 1001 86380 86390 1
500806 99500806 1001 86380 86390 1
500631 99500631 1001 86380 86390 1
500505 99500505 1001 86380 86390 1
500538 99500538 1001 86380 86390 1
500462 99500462 1001 86380 86390 1
500515 99500515 1001 86380 86390 1
500554 99500554 1001 86380 86390 1
500287 99500287 1001 86380 86390 1
500364 99500364 1001 86380 86390 1
501018 99501018 1001 86380 86390 1
500889 99500889 1001 86380 86390 1
500864 99500864 1001 86380 86390 1
500955 99500955 1001 86380 86390 1
500843 99500843 1001 86380 86390 1
501565 99501565 1001 86380 86390 1
501439 99501439 1001 86380 86390 1
501529 99501529 1001 86380 86390 1
501445 99501445 1001 86380 86390 1
501270 99501270 1001 86380 86390 1
501348 99501348 1001 86380 86390 1
501387 99501387 1001 86380 86390 1
501261 99501261 1001 86380 86390 1
501313 99501313 1001 86380 86390 1
501290 99501290 1001 86380 86390 1
501161 99501161 1001 86380 86390 1
501060 99501060 1001 86380 86390 1
501192 99501192 1001 86380 86390 1
501063 99501063 1001 86380 86390 1
501160 99501160 1001 86380 86390 1
501773 99501773 1001 86380 86390 1
502276 99502276 1001 86380 86390 1
502437 99502437 1001 86380 86390 1
502320 99502320 1001 86380 86390 1
502283 99502283 1001 86380 86390 1
502296 99502296 1001 86380 86390 1
502170 99502170 1001 86380 86390 1
502207 99502207 1001 86380 86390 1
502039 99502039 1001 86380 86390 1
501849 99501849 1001 86380 86390 1
501966 99501966 1001 86380 86390 1
502581 99502581 1001 86380 86390 1
502504 99502504 1001 86380 86390 1
502546 99502546 1001 86380 86390 1
502668 99502668 1001 86380 86390 1
503163 99503163 1001 86380 86390 1
503104 99503104 1001 86380 86390 1
503276 99503276 1001 86380 86390 1
503037 99503037 1001 86380 86390 1
502993 99502993 1001 86380 86390 1
503406 99503406 1001 86380 86390 1
503368 99503368 1001 86380 86390 1
503939 99503939 1001 86380 86390 1
504019 99504019 1001 86380 86390 1
503743 99503743 1001 86380 86390 1
503809 99503809 1001 86380 86390 1
503732 99503732 1001 86380 86390 1
503772 99503772 1001 86380 86390 1
503799 99503799 1001 86380 86390 1
503749 99503749 1001 86380 86390 1
503892 99503892 1001 86380 86390 1
503894 99503894 1001 86380 86390 1
503883 99503883 1001 86380 86390 1
503717 99503717 1001 86380 86390 1
503704 99503704 1001 86380 86390 1
503576 99503576 1001 86380 86390 1
503692 99503692 1001 86380 86390 1
503538 99503538 1001 86380 86390 1
503669 99503669 1001 86380 86390 1
503558 99503558 1001 86380 86390 1
504227 99504227 1001 86380 86390 1
504202 99504202 1001 86380 86390 1
504795 99504795 1001 86380 86390 1
504931 99504931 1001 86380 86390 1
504716 99504716 1001 86380 86390 1
504600 99504600 1001 86380 86390 1
504478 99504478 1001 86380 86390 1
504403 99504403 1001 86380 86390 1
504994 99504994 1001 86380 86390 1
505422 99505422 1001 86380 86390 1
505451 99505451 1001 86380 86390 1
505365 99505365 1001 86380 86390 1
505522 99505522 1001 86380 86390 1
505215 99505215 1001 86380 86390 1
505327 99505327 1001 86380 86390 1
505936 99505936 1001 86380 86390 1
505962 99505962 1001 86380 86390 1
505820 99505820 1001 86380 86390 1
505899 99505899 1001 86380 86390 1
505855 99505855 1001 86380 86390 1
505804 99505804 1001 86380 86390 1
506493 99506493 1001 86380 86390 1
506521 99506521 1001 86380 86390 1
506588 99506588 1001 86380 86390 1
506479 99506479 1001 86380 86390 1
506338 99506338 1001 86380 86390 1
506243 99506243 1001 86380 86390 1
506052 99506052 1001 86380 86390 1
506074 99506074 1001 86380 86390 1
506049 99506049 1001 86380 86390 1
506763 99506763 1001 86380 86390 1
506725 99506725 1001 86380 86390 1
506624 99506624 1001 86380 86390 1
506656 99506656 1001 86380 86390 1
507298 99507298 1001 86380 86390 1
507286 99507286 1001 86380 86390 1
507262 99507262 1001 86380 86390 1
507162 99507162 1001 86380 86390 1
506868 99506868 1001 86380 86390 1
506883 99506883 1001 86380 86390 1
506872 99506872 1001 86380 86390 1
506965 99506965 1001 86380 86390 1
506851 99506851 1001 86380 86390 1
507615 99507615 1001 86380 86390 1
507605 99507605 1001 86380 86390 1
507594 99507594 1001 86380 86390 1
507454 99507454 1001 86380 86390 1
507495 99507495 1001 86380 86390 1
508095 99508095 1001 86380 86390 1
508213 99508213 1001 86380 86390 1
508137 99508137 1001 86380 86390 1
508116 99508116 1001 86380 86390 1
508244 99508244 1001 86380 86390 1
508031 99508031 1001 86380 86390 1
507837 99507837 1001 86380 86390 1
507896 99507896 1001 86380 86390 1
507897 99507897 1001 86380 86390 1
507886 99507886 1001 86380 86390 1
507784 99507784 1001 86380 86390 1
507815 99507815 1001 86380 86390 1
507634 99507634 1001 86380 86390 1
507791 99507791 1001 86380 86390 1
507715 99507715 1001 86380 86390 1
508416 99508416 1001 86380 86390 1
508341 99508341 1001 86380 86390 1
508344 99508344 1001 86380 86390 1
509029 99509029 1001 86380 86390 1
508893 99508893 1001 86380 86390 1
508780 99508780 1001 86380 86390 1
508718 99508718 1001 86380 86390 1
508597 99508597 1001 86380 86390 1
508634 99508634 1001 86380 86390 1
509179 99509179 1001 86380 86390 1
508871 99508871 1001 86380 86390 1
509226 99509226 1001 86380 86390 1
509836 99509836 1001 86380 86390 1
509772 99509772 1001 86380 86390 1
509839 99509839 1001 86380 86390 1
509886 99509886 1001 86380 86390 1
509755 99509755 1001 86380 86390 1
509644 99509644 1001 86380 86390 1
509423 99509423 1001 86380 86390 1
509346 99509346 1001 86380 86390 1
510083 99510083 1001 86380 86390 1
509907 99509907 1001 86380 86390 1
510536 99510536 1001 86380 86390 1
510698 99510698 1001 86380 86390 1
510453 99510453 1001 86380 86390 1
510170 99510170 1001 86380 86390 1
510228 99510228 1001 86380 86390 1
510125 99510125 1001 86380 86390 1
510243 99510243 1001 86380 86390 1
510219 99510219 1001 86380 86390 1
510128 99510128 1001 86380 86390 1
510286 99510286 1001 86380 86390 1
510752 99510752 1001 86380 86390 1
511350 99511350 1001 86380 86390 1
511391 99511391 1001 86380 86390 1
511471 99511471 1001 86380 86390 1
511485 99511485 1001 86380 86390 1
511511 99511511 1001 86380 86390 1
511218 99511218 1001 86380 86390 1
511194 99511194 1001 86380 86390 1
511274 99511274 1001 86380 86390 1
511176 99511176 1001 86380 86390 1
511010 99511010 1001 86380 86390 1
511075 99511075 1001 86380 86390 1
511024 99511024 1001 86380 86390 1
511119 99511119 1001 86380 86390 1
511031 99511031 1001 86380 86390 1
511686 99511686 1001 86380 86390 1
511699 99511699 1001 86380 86390 1
511677 99511677 1001 86380 86390 1
512302 99512302 1001 86380 86390 1
512330 99512330 1001 86380 86390 1
512267 99512267 1001 86380 86390 1
512246 99512246 1001 86380 86390 1
512371 99512371 1001 86380 86390 1
512249 99512249 1001 86380 86390 1
512163 99512163 1001 86380 86390 1
511985 99511985 1001 86380 86390 1
512116 99512116 1001 86380 86390 1
512003 99512003 1001 86380 86390 1
511772 99511772 1001 86380 86390 1
511854 99511854 1001 86380 86390 1
511906 99511906 1001 86380 86390 1
511777 99511777 1001 86380 86390 1
511964 99511964 1001 86380 86390 1
512455 99512455 1001 86380 86390 1
512534 99512534 1001 86380 86390 1
512576 99512576 1001 86380 86390 1
512387 99512387 1001 86380 86390 1
513104 99513104 1001 86380 86390 1
513184 99513184 1001 86380 86390 1
513188 99513188 1001 86380 86390 1
513046 99513046 1001 86380 86390 1
512870 99512870 1001 86380 86390 1
512806 99512806 1001 86380 86390 1
512943 99512943 1001 86380 86390 1
512817 99512817 1001 86380 86390 1
512718 99512718 1001 86380 86390 1
512686 99512686 1001 86380 86390 1
512596 99512596 1001 86380 86390 1
513292 99513292 1001 86380 86390 1
513358 99513358 1001 86380 86390 1
513271 99513271 1001 86380 86390 1
513278 99513278 1001 86380 86390 1
513368 99513368 1001 86380 86390 1
513632 99513632 1001 86380 86390 1
513725 99513725 1001 86380 86390 1
513739 99513739 1001 86380 86390 1
513733 99513733 1001 86380 86390 1
513518 99513518 1001 86380 86390 1
513497 99513497 1001 86380 86390 1
513459 99513459 1001 86380 86390 1
513434 99513434 1001 86380 86390 1
513448 99513448 1001 86380 86390 1
514135 99514135 1001 86380 86390 1
514111 99514111 1001 86380 86390 1
514140 99514140 1001 86380 86390 1
514757 99514757 1001 86380 86390 1
514826 99514826 1001 86380 86390 1
514655 99514655 1001 86380 86390 1
514774 99514774 1001 86380 86390 1
514762 99514762 1001 86380 86390 1
514525 99514525 1001 86380 86390 1
514526 99514526 1001 86380 86390 1
514581 99514581 1001 86380 86390 1
514544 99514544 1001 86380 86390 1
514402 99514402 1001 86380 86390 1
514246 99514246 1001 86380 86390 1
514969 99514969 1001 86380 86390 1
514878 99514878 1001 86380 86390 1
515531 99515531 1001 86380 86390 1
515525 99515525 1001 86380 86390 1
515643 99515643 1001 86380 86390 1
515644 99515644 1001 86380 86390 1
515350 99515350 1001 86380 86390 1
515376 99515376 1001 86380 86390 1
515473 99515473 1001 86380 86390 1
515306 99515306 1001 86380 86390 1
515093 99515093 1001 86380 86390 1
515774 99515774 1001 86380 86390 1
515751 99515751 1001 86380 86390 1
515766 99515766 1001 86380 86390 1
516357 99516357 1001 86380 86390 1
516465 99516465 1001 86380 86390 1
516336 99516336 1001 86380 86390 1
516404 99516404 1001 86380 86390 1
516380 99516380 1001 86380 86390 1
516226 99516226 1001 86380 86390 1
516124 99516124 1001 86380 86390 1
516228 99516228 1001 86380 86390 1
516283 99516283 1001 86380 86390 1
516220 99516220 1001 86380 86390 1
515953 99515953 1001 86380 86390 1
515995 99515995 1001 86380 86390 1
515960 99515960 1001 86380 86390 1
515976 99515976 1001 86380 86390 1
516067 99516067 1001 86380 86390 1
516521 99516521 1001 86380 86390 1
516563 99516563 1001 86380 86390 1
516641 99516641 1001 86380 86390 1
517196 99517196 1001 86380 86390 1
517106 99517106 1001 86380 86390 1
516995 99516995 1001 86380 86390 1
517023 99517023 1001 86380 86390 1
516858 99516858 1001 86380 86390 1
516840 99516840 1001 86380 86390 1
516763 99516763 1001 86380 86390 1
517530 99517530 1001 86380 86390 1
517427 99517427 1001 86380 86390 1
518060 99518060 1001 86380 86390 1
518048 99518048 1001 86380 86390 1
518138 99518138 1001 86380 86390 1
518093 99518093 1001 86380 86390 1
517873 99517873 1001 86380 86390 1
517811 99517811 1001 86380 86390 1
517825 99517825 1001 86380 86390 1
517698 99517698 1001 86380 86390 1
517727 99517727 1001 86380 86390 1
517548 99517548 1001 86380 86390 1
518187 99518187 1001 86380 86390 1
518240 99518240 1001 86380 86390 1
518241 99518241 1001 86380 86390 1
518950 99518950 1001 86380 86390 1
518967 99518967 1001 86380 86390 1
518788 99518788 1001 86380 86390 1
518891 99518891 1001 86380 86390 1
518841 99518841 1001 86380 86390 1
518608 99518608 1001 86380 86390 1
518699 99518699 1001 86380 86390 1
518609 99518609 1001 86380 86390 1
518739 99518739 1001 86380 86390 1
518688 99518688 1001 86380 86390 1
518715 99518715 1001 86380 86390 1
518522 99518522 1001 86380 86390 1
518370 99518370 1001 86380 86390 1
518998 99518998 1001 86380 86390 1
519143 99519143 1001 86380 86390 1
518988 99518988 1001 86380 86390 1
519007 99519007 1001 86380 86390 1
519779 99519779 1001 86380 86390 1
519636 99519636 1001 86380 86390 1
519617 99519617 1001 86380 86390 1
519803 99519803 1001 86380 86390 1
519620 99519620 1001 86380 86390 1
519409 99519409 1001 86380 86390 1
519323 99519323 1001 86380 86390 1
519353 99519353 1001 86380 86390 1
519204 99519204 1001 86380 86390 1
519968 99519968 1001 86380 86390 1
519869 99519869 1001 86380 86390 1
519870 99519870 1001 86380 86390 1
520602 99520602 1001 86380 86390 1
520494 99520494 1001 86380 86390 1
520547 99520547 1001 86380 86390 1
520549 99520549 1001 86380 86390 1
520315 99520315 1001 86380 86390 1
520316 99520316 1001 86380 86390 1
520152 99520152 1001 86380 86390 1
520130 99520130 1001 86380 86390 1
520107 99520107 1001 86380 86390 1
520120 99520120 1001 86380 86390 1
520057 99520057 1001 86380 86390 1
520664 99520664 1001 86380 86390 1
520730 99520730 1001 86380 86390 1
520824 99520824 1001 86380 86390 1
520827 99520827 1001 86380 86390 1
520659 99520659 1001 86380 86390 1
520660 99520660 1001 86380 86390 1
520700 99520700 1001 86380 86390 1
520739 99520739 1001 86380 86390 1
520829 99520829 1001 86380 86390 1
520842 99520842 1001 86380 86390 1
520817 99520817 1001 86380 86390 1
521406 99521406 1001 86380 86390 1
521306 99521306 1001 86380 86390 1
521452 99521452 1001 86380 86390 1
521208 99521208 1001 86380 86390 1
521236 99521236 1001 86380 86390 1
521159 99521159 1001 86380 86390 1
521226 99521226 1001 86380 86390 1
521078 99521078 1001 86380 86390 1
520871 99520871 1001 86380 86390 1
520994 99520994 1001 86380 86390 1
520917 99520917 1001 86380 86390 1
520865 99520865 1001 86380 86390 1
520932 99520932 1001 86380 86390 1
521633 99521633 1001 86380 86390 1
521613 99521613 1001 86380 86390 1
521656 99521656 1001 86380 86390 1
522171 99522171 1001 86380 86390 1
521988 99521988 1001 86380 86390 1
521887 99521887 1001 86380 86390 1
522031 99522031 1001 86380 86390 1
521831 99521831 1001 86380 86390 1
521857 99521857 1001 86380 86390 1
521693 99521693 1001 86380 86390 1
522368 99522368 1001 86380 86390 1
522356 99522356 1001 86380 86390 1
522388 99522388 1001 86380 86390 1
522921 99522921 1001 86380 86390 1
522575 99522575 1001 86380 86390 1
522657 99522657 1001 86380 86390 1
522517 99522517 1001 86380 86390 1
522626 99522626 1001 86380 86390 1
523250 99523250 1001 86380 86390 1
523149 99523149 1001 86380 86390 1
523832 99523832 1001 86380 86390 1
523743 99523743 1001 86380 86390 1
523756 99523756 1001 86380 86390 1
523769 99523769 1001 86380 86390 1
523926 99523926 1001 86380 86390 1
523730 99523730 1001 86380 86390 1
523706 99523706 1001 86380 86390 1
523540 99523540 1001 86380 86390 1
523620 99523620 1001 86380 86390 1
523524 99523524 1001 86380 86390 1
523399 99523399 1001 86380 86390 1
523984 99523984 1001 86380 86390 1
524147 99524147 1001 86380 86390 1
524698 99524698 1001 86380 86390 1
524596 99524596 1001 86380 86390 1
524637 99524637 1001 86380 86390 1
524756 99524756 1001 86380 86390 1
524692 99524692 1001 86380 86390 1
524462 99524462 1001 86380 86390 1
524555 99524555 1001 86380 86390 1
524466 99524466 1001 86380 86390 1
524505 99524505 1001 86380 86390 1
524375 99524375 1001 86380 86390 1
524458 99524458 1001 86380 86390 1
524189 99524189 1001 86380 86390 1
524242 99524242 1001 86380 86390 1
524269 99524269 1001 86380 86390 1
524180 99524180 1001 86380 86390 1
524209 99524209 1001 86380 86390 1
524800 99524800 1001 86380 86390 1
524882 99524882 1001 86380 86390 1
524870 99524870 1001 86380 86390 1
525497 99525497 1001 86380 86390 1
525202 99525202 1001 86380 86390 1
525359 99525359 1001 86380 86390 1
525348 99525348 1001 86380 86390 1
525014 99525014 1001 86380 86390 1
525056 99525056 1001 86380 86390 1
525097 99525097 1001 86380 86390 1
525073 99525073 1001 86380 86390 1
525062 99525062 1001 86380 86390 1
525712 99525712 1001 86380 86390 1
525651 99525651 1001 86380 86390 1
525770 99525770 1001 86380 86390 1
525628 99525628 1001 86380 86390 1
526347 99526347 1001 86380 86390 1
526299 99526299 1001 86380 86390 1
526102 99526102 1001 86380 86390 1
526077 99526077 1001 86380 86390 1
526053 99526053 1001 86380 86390 1
526171 99526171 1001 86380 86390 1
526031 99526031 1001 86380 86390 1
526123 99526123 1001 86380 86390 1
525973 99525973 1001 86380 86390 1
525813 99525813 1001 86380 86390 1
526450 99526450 1001 86380 86390 1
527213 99527213 1001 86380 86390 1
527112 99527112 1001 86380 86390 1
527139 99527139 1001 86380 86390 1
526953 99526953 1001 86380 86390 1
527044 99527044 1001 86380 86390 1
526842 99526842 1001 86380 86390 1
526855 99526855 1001 86380 86390 1
526708 99526708 1001 86380 86390 1
526828 99526828 1001 86380 86390 1
527340 99527340 1001 86380 86390 1
527949 99527949 1001 86380 86390 1
528027 99528027 1001 86380 86390 1
527924 99527924 1001 86380 86390 1
527995 99527995 1001 86380 86390 1
527767 99527767 1001 86380 86390 1
527694 99527694 1001 86380 86390 1
527557 99527557 1001 86380 86390 1
528098 99528098 1001 86380 86390 1
528090 99528090 1001 86380 86390 1
528758 99528758 1001 86380 86390 1
528508 99528508 1001 86380 86390 1
528627 99528627 1001 86380 86390 1
528320 99528320 1001 86380 86390 1
528440 99528440 1001 86380 86390 1
528466 99528466 1001 86380 86390 1
528314 99528314 1001 86380 86390 1
529066 99529066 1001 86380 86390 1
528939 99528939 1001 86380 86390 1
528915 99528915 1001 86380 86390 1
529524 99529524 1001 86380 86390 1
529580 99529580 1001 86380 86390 1
529684 99529684 1001 86380 86390 1
529381 99529381 1001 86380 86390 1
529331 99529331 1001 86380 86390 1
529119 99529119 1001 86380 86390 1
529224 99529224 1001 86380 86390 1
529267 99529267 1001 86380 86390 1
529908 99529908 1001 86380 86390 1
529885 99529885 1001 86380 86390 1
529847 99529847 1001 86380 86390 1
530373 99530373 1001 86380 86390 1
530467 99530467 1001 86380 86390 1
530507 99530507 1001 86380 86390 1
530529 99530529 1001 86380 86390 1
530483 99530483 1001 86380 86390 1
530548 99530548 1001 86380 86390 1
530220 99530220 1001 86380 86390 1
530234 99530234 1001 86380 86390 1
530262 99530262 1001 86380 86390 1
530277 99530277 1001 86380 86390 1
530280 99530280 1001 86380 86390 1
530319 99530319 1001 86380 86390 1
530268 99530268 1001 86380 86390 1
530281 99530281 1001 86380 86390 1
530047 99530047 1001 86380 86390 1
529933 99529933 1001 86380 86390 1
530695 99530695 1001 86380 86390 1
530721 99530721 1001 86380 86390 1
530696 99530696 1001 86380 86390 1
530620 99530620 1001 86380 86390 1
530717 99530717 1001 86380 86390 1
530588 99530588 1001 86380 86390 1
531199 99531199 1001 86380 86390 1
531187 99531187 1001 86380 86390 1
531180 99531180 1001 86380 86390 1
531231 99531231 1001 86380 86390 1
531195 99531195 1001 86380 86390 1
531186 99531186 1001 86380 86390 1
531150 99531150 1001 86380 86390 1
531000 99531000 1001 86380 86390 1
531039 99531039 1001 86380 86390 1
531121 99531121 1001 86380 86390 1
530793 99530793 1001 86380 86390 1
530807 99530807 1001 86380 86390 1
530923 99530923 1001 86380 86390 1
531455 99531455 1001 86380 86390 1
531380 99531380 1001 86380 86390 1
531501 99531501 1001 86380 86390 1
531515 99531515 1001 86380 86390 1
531492 99531492 1001 86380 86390 1
532144 99532144 1001 86380 86390 1
532081 99532081 1001 86380 86390 1
532017 99532017 1001 86380 86390 1
532190 99532190 1001 86380 86390 1
532020 99532020 1001 86380 86390 1
532127 99532127 1001 86380 86390 1
531994 99531994 1001 86380 86390 1
531917 99531917 1001 86380 86390 1
531803 99531803 1001 86380 86390 1
531671 99531671 1001 86380 86390 1
532371 99532371 1001 86380 86390 1
532398 99532398 1001 86380 86390 1
532315 99532315 1001 86380 86390 1
532380 99532380 1001 86380 86390 1
532212 99532212 1001 86380 86390 1
532265 99532265 1001 86380 86390 1
532926 99532926 1001 86380 86390 1
533025 99533025 1001 86380 86390 1
532813 99532813 1001 86380 86390 1
532622 99532622 1001 86380 86390 1
532780 99532780 1001 86380 86390 1
532450 99532450 1001 86380 86390 1
532529 99532529 1001 86380 86390 1
532520 99532520 1001 86380 86390 1
532421 99532421 1001 86380 86390 1
533069 99533069 1001 86380 86390 1
533091 99533091 1001 86380 86390 1
533789 99533789 1001 86380 86390 1
533561 99533561 1001 86380 86390 1
533563 99533563 1001 86380 86390 1
533555 99533555 1001 86380 86390 1
533648 99533648 1001 86380 86390 1
533315 99533315 1001 86380 86390 1
533246 99533246 1001 86380 86390 1
533930 99533930 1001 86380 86390 1
534595 99534595 1001 86380 86390 1
534598 99534598 1001 86380 86390 1
534549 99534549 1001 86380 86390 1
534673 99534673 1001 86380 86390 1
534415 99534415 1001 86380 86390 1
534288 99534288 1001 86380 86390 1
534282 99534282 1001 86380 86390 1
534244 99534244 1001 86380 86390 1
534271 99534271 1001 86380 86390 1
534170 99534170 1001 86380 86390 1
534255 99534255 1001 86380 86390 1
534758 99534758 1001 86380 86390 1
534760 99534760 1001 86380 86390 1
534697 99534697 1001 86380 86390 1
534854 99534854 1001 86380 86390 1
535310 99535310 1001 86380 86390 1
535440 99535440 1001 86380 86390 1
535239 99535239 1001 86380 86390 1
535284 99535284 1001 86380 86390 1
534968 99534968 1001 86380 86390 1
535062 99535062 1001 86380 86390 1
535012 99535012 1001 86380 86390 1
535663 99535663 1001 86380 86390 1
535612 99535612 1001 86380 86390 1
536306 99536306 1001 86380 86390 1
536148 99536148 1001 86380 86390 1
536149 99536149 1001 86380 86390 1
536324 99536324 1001 86380 86390 1
536082 99536082 1001 86380 86390 1
535995 99535995 1001 86380 86390 1
536021 99536021 1001 86380 86390 1
535960 99535960 1001 86380 86390 1
535844 99535844 1001 86380 86390 1
535807 99535807 1001 86380 86390 1
535888 99535888 1001 86380 86390 1
535747 99535747 1001 86380 86390 1
535775 99535775 1001 86380 86390 1
536450 99536450 1001 86380 86390 1
536477 99536477 1001 86380 86390 1
536376 99536376 1001 86380 86390 1
536961 99536961 1001 86380 86390 1
537027 99537027 1001 86380 86390 1
536977 99536977 1001 86380 86390 1
537151 99537151 1001 86380 86390 1
536778 99536778 1001 86380 86390 1
536858 99536858 1001 86380 86390 1
536935 99536935 1001 86380 86390 1
536890 99536890 1001 86380 86390 1
536580 99536580 1001 86380 86390 1
536736 99536736 1001 86380 86390 1
537185 99537185 1001 86380 86390 1
537278 99537278 1001 86380 86390 1
537244 99537244 1001 86380 86390 1
537193 99537193 1001 86380 86390 1
537300 99537300 1001 86380 86390 1
537876 99537876 1001 86380 86390 1
537854 99537854 1001 86380 86390 1
537842 99537842 1001 86380 86390 1
537870 99537870 1001 86380 86390 1
537859 99537859 1001 86380 86390 1
537757 99537757 1001 86380 86390 1
537617 99537617 1001 86380 86390 1
537619 99537619 1001 86380 86390 1
537393 99537393 1001 86380 86390 1
537435 99537435 1001 86380 86390 1
537526 99537526 1001 86380 86390 1
537449 99537449 1001 86380 86390 1
537373 99537373 1001 86380 86390 1
537480 99537480 1001 86380 86390 1
538083 99538083 1001 86380 86390 1
538137 99538137 1001 86380 86390 1
538687 99538687 1001 86380 86390 1
538782 99538782 1001 86380 86390 1
538474 99538474 1001 86380 86390 1
538425 99538425 1001 86380 86390 1
538504 99538504 1001 86380 86390 1
538284 99538284 1001 86380 86390 1
538201 99538201 1001 86380 86390 1
538231 99538231 1001 86380 86390 1
538877 99538877 1001 86380 86390 1
538903 99538903 1001 86380 86390 1
538843 99538843 1001 86380 86390 1
539615 99539615 1001 86380 86390 1
539624 99539624 1001 86380 86390 1
539600 99539600 1001 86380 86390 1
539376 99539376 1001 86380 86390 1
539367 99539367 1001 86380 86390 1
539218 99539218 1001 86380 86390 1
539103 99539103 1001 86380 86390 1
539118 99539118 1001 86380 86390 1
539174 99539174 1001 86380 86390 1
539728 99539728 1001 86380 86390 1
539808 99539808 1001 86380 86390 1
539839 99539839 1001 86380 86390 1
539775 99539775 1001 86380 86390 1
540274 99540274 1001 86380 86390 1
540460 99540460 1001 86380 86390 1
540131 99540131 1001 86380 86390 1
540196 99540196 1001 86380 86390 1
540056 99540056 1001 86380 86390 1
540150 99540150 1001 86380 86390 1
540112 99540112 1001 86380 86390 1
540101 99540101 1001 86380 86390 1
540247 99540247 1001 86380 86390 1
539871 99539871 1001 86380 86390 1
540044 99540044 1001 86380 86390 1
540658 99540658 1001 86380 86390 1
540594 99540594 1001 86380 86390 1
540505 99540505 1001 86380 86390 1
540625 99540625 1001 86380 86390 1
540561 99540561 1001 86380 86390 1
540577 99540577 1001 86380 86390 1
540579 99540579 1001 86380 86390 1
541244 99541244 1001 86380 86390 1
541167 99541167 1001 86380 86390 1
541148 99541148 1001 86380 86390 1
541136 99541136 1001 86380 86390 1
541227 99541227 1001 86380 86390 1
541064 99541064 1001 86380 86390 1
540896 99540896 1001 86380 86390 1
541040 99541040 1001 86380 86390 1
540956 99540956 1001 86380 86390 1
540762 99540762 1001 86380 86390 1
540840 99540840 1001 86380 86390 1
540698 99540698 1001 86380 86390 1
540712 99540712 1001 86380 86390 1
540735 99540735 1001 86380 86390 1
541332 99541332 1001 86380 86390 1
541320 99541320 1001 86380 86390 1
541296 99541296 1001 86380 86390 1
541325 99541325 1001 86380 86390 1
541313 99541313 1001 86380 86390 1
541996 99541996 1001 86380 86390 1
541949 99541949 1001 86380 86390 1
542114 99542114 1001 86380 86390 1
541900 99541900 1001 86380 86390 1
541772 99541772 1001 86380 86390 1
541577 99541577 1001 86380 86390 1
541619 99541619 1001 86380 86390 1
541691 99541691 1001 86380 86390 1
542288 99542288 1001 86380 86390 1
542318 99542318 1001 86380 86390 1
542790 99542790 1001 86380 86390 1
542767 99542767 1001 86380 86390 1
542851 99542851 1001 86380 86390 1
542940 99542940 1001 86380 86390 1
542571 99542571 1001 86380 86390 1
542678 99542678 1001 86380 86390 1
542601 99542601 1001 86380 86390 1
542557 99542557 1001 86380 86390 1
542502 99542502 1001 86380 86390 1
542399 99542399 1001 86380 86390 1
543048 99543048 1001 86380 86390 1
542958 99542958 1001 86380 86390 1
543128 99543128 1001 86380 86390 1
542986 99542986 1001 86380 86390 1
543143 99543143 1001 86380 86390 1
543618 99543618 1001 86380 86390 1
543635 99543635 1001 86380 86390 1
543661 99543661 1001 86380 86390 1
543541 99543541 1001 86380 86390 1
543451 99543451 1001 86380 86390 1
543492 99543492 1001 86380 86390 1
543557 99543557 1001 86380 86390 1
543310 99543310 1001 86380 86390 1
543233 99543233 1001 86380 86390 1
543286 99543286 1001 86380 86390 1
543224 99543224 1001 86380 86390 1
543186 99543186 1001 86380 86390 1
543923 99543923 1001 86380 86390 1
543781 99543781 1001 86380 86390 1
543966 99543966 1001 86380 86390 1
543930 99543930 1001 86380 86390 1
543945 99543945 1001 86380 86390 1
544209 99544209 1001 86380 86390 1
544177 99544177 1001 86380 86390 1
543984 99543984 1001 86380 86390 1
544027 99544027 1001 86380 86390 1
543988 99543988 1001 86380 86390 1
544703 99544703 1001 86380 86390 1
544730 99544730 1001 86380 86390 1
410101 1171 1001 5640 8217 1
511423 889 1002 60874 61490 1
525379 986 1002 57659 58318 1
400212 99400212 1001 86380 86390 1
400195 99400195 1001 86380 86390 1
400218 99400218 1001 86380 86390 1
400155 99400155 1001 86380 86390 1
400256 99400256 1001 86380 86390 1
400333 99400333 1001 86380 86390 1
400496 99400496 1001 86380 86390 1
400948 99400948 1001 86380 86390 1
401255 99401255 1001 86380 86390 1
401292 99401292 1001 86380 86390 1
401274 99401274 1001 86380 86390 1
401466 99401466 1001 86380 86390 1
401374 99401374 1001 86380 86390 1
401396 99401396 1001 86380 86390 1
401840 99401840 1001 86380 86390 1
401908 99401908 1001 86380 86390 1
401854 99401854 1001 86380 86390 1
401859 99401859 1001 86380 86390 1
402224 99402224 1001 86380 86390 1
402247 99402247 1001 86380 86390 1
402347 99402347 1001 86380 86390 1
402351 99402351 1001 86380 86390 1
402585 99402585 1001 86380 86390 1
402958 99402958 1001 86380 86390 1
403221 99403221 1001 86380 86390 1
403574 99403574 1001 86380 86390 1
403678 99403678 1001 86380 86390 1
403767 99403767 1001 86380 86390 1
403800 99403800 1001 86380 86390 1
403962 99403962 1001 86380 86390 1
404116 99404116 1001 86380 86390 1
404626 99404626 1001 86380 86390 1
404717 99404717 1001 86380 86390 1
404799 99404799 1001 86380 86390 1
404790 99404790 1001 86380 86390 1
404864 99404864 1001 86380 86390 1
404924 99404924 1001 86380 86390 1
405195 99405195 1001 86380 86390 1
405279 99405279 1001 86380 86390 1
405837 99405837 1001 86380 86390 1
405885 99405885 1001 86380 86390 1
405938 99405938 1001 86380 86390 1
405994 99405994 1001 86380 86390 1
406553 99406553 1001 86380 86390 1
406596 99406596 1001 86380 86390 1
406711 99406711 1001 86380 86390 1
406695 99406695 1001 86380 86390 1
406827 99406827 1001 86380 86390 1
406878 99406878 1001 86380 86390 1
406857 99406857 1001 86380 86390 1
407057 99407057 1001 86380 86390 1
407336 99407336 1001 86380 86390 1
407600 99407600 1001 86380 86390 1
407718 99407718 1001 86380 86390 1
407704 99407704 1001 86380 86390 1
407779 99407779 1001 86380 86390 1
407790 99407790 1001 86380 86390 1
408004 99408004 1001 86380 86390 1
408375 99408375 1001 86380 86390 1
408493 99408493 1001 86380 86390 1
408511 99408511 1001 86380 86390 1
408762 99408762 1001 86380 86390 1
408768 99408768 1001 86380 86390 1
409299 99409299 1001 86380 86390 1
409439 99409439 1001 86380 86390 1
409495 99409495 1001 86380 86390 1
409506 99409506 1001 86380 86390 1
409555 99409555 1001 86380 86390 1
409704 99409704 1001 86380 86390 1
409834 99409834 1001 86380 86390 1
409809 99409809 1001 86380 86390 1
409958 99409958 1001 86380 86390 1
409942 99409942 1001 86380 86390 1
410065 99410065 1001 86380 86390 1
410156 99410156 1001 86380 86390 1
410166 99410166 1001 86380 86390 1
410621 99410621 1001 86380 86390 1
410756 99410756 1001 86380 86390 1
410877 99410877 1001 86380 86390 1
411009 99411009 1001 86380 86390 1
411072 99411072 1001 86380 86390 1
411054 99411054 1001 86380 86390 1
411263 99411263 1001 86380 86390 1
411244 99411244 1001 86380 86390 1
411385 99411385 1001 86380 86390 1
411547 99411547 1001 86380 86390 1
411649 99411649 1001 86380 86390 1
411730 99411730 1001 86380 86390 1
412036 99412036 1001 86380 86390 1
412238 99412238 1001 86380 86390 1
412409 99412409 1001 86380 86390 1
413402 99413402 1001 86380 86390 1
413553 99413553 1001 86380 86390 1
413664 99413664 1001 86380 86390 1
413413 99413413 1001 86380 86390 1
413613 99413613 1001 86380 86390 1
413685 99413685 1001 86380 86390 1
413158 99413158 1001 86380 86390 1
413136 99413136 1001 86380 86390 1
412890 99412890 1001 86380 86390 1
412992 99412992 1001 86380 86390 1
413864 99413864 1001 86380 86390 1
413839 99413839 1001 86380 86390 1
413875 99413875 1001 86380 86390 1
415168 99415168 1001 86380 86390 1
415101 99415101 1001 86380 86390 1
414986 99414986 1001 86380 86390 1
415110 99415110 1001 86380 86390 1
414864 99414864 1001 86380 86390 1
414161 99414161 1001 86380 86390 1
414260 99414260 1001 86380 86390 1
414447 99414447 1001 86380 86390 1
415561 99415561 1001 86380 86390 1
415564 99415564 1001 86380 86390 1
415714 99415714 1001 86380 86390 1
415618 99415618 1001 86380 86390 1
415334 99415334 1001 86380 86390 1
416659 99416659 1001 86380 86390 1
416283 99416283 1001 86380 86390 1
416214 99416214 1001 86380 86390 1
416144 99416144 1001 86380 86390 1
416174 99416174 1001 86380 86390 1
416005 99416005 1001 86380 86390 1
415966 99415966 1001 86380 86390 1
416098 99416098 1001 86380 86390 1
417080 99417080 1001 86380 86390 1
417391 99417391 1001 86380 86390 1
417521 99417521 1001 86380 86390 1
417403 99417403 1001 86380 86390 1
418504 99418504 1001 86380 86390 1
418624 99418624 1001 86380 86390 1
418442 99418442 1001 86380 86390 1
418766 99418766 1001 86380 86390 1
418521 99418521 1001 86380 86390 1
418206 99418206 1001 86380 86390 1
418332 99418332 1001 86380 86390 1
418000 99418000 1001 86380 86390 1
417626 99417626 1001 86380 86390 1
417674 99417674 1001 86380 86390 1
419002 99419002 1001 86380 86390 1
419003 99419003 1001 86380 86390 1
419044 99419044 1001 86380 86390 1
418971 99418971 1001 86380 86390 1
420243 99420243 1001 86380 86390 1
420099 99420099 1001 86380 86390 1
420251 99420251 1001 86380 86390 1
420345 99420345 1001 86380 86390 1
420073 99420073 1001 86380 86390 1
419786 99419786 1001 86380 86390 1
419600 99419600 1001 86380 86390 1
420589 99420589 1001 86380 86390 1
420710 99420710 1001 86380 86390 1
421766 99421766 1001 86380 86390 1
421365 99421365 1001 86380 86390 1
420988 99420988 1001 86380 86390 1
421079 99421079 1001 86380 86390 1
422479 99422479 1001 86380 86390 1
422359 99422359 1001 86380 86390 1
422507 99422507 1001 86380 86390 1
422413 99422413 1001 86380 86390 1
422473 99422473 1001 86380 86390 1
423601 99423601 1001 86380 86390 1
423460 99423460 1001 86380 86390 1
423665 99423665 1001 86380 86390 1
423456 99423456 1001 86380 86390 1
422943 99422943 1001 86380 86390 1
423033 99423033 1001 86380 86390 1
423066 99423066 1001 86380 86390 1
422948 99422948 1001 86380 86390 1
423299 99423299 1001 86380 86390 1
422615 99422615 1001 86380 86390 1
422896 99422896 1001 86380 86390 1
422851 99422851 1001 86380 86390 1
425335 99425335 1001 86380 86390 1
425111 99425111 1001 86380 86390 1
424785 99424785 1001 86380 86390 1
424935 99424935 1001 86380 86390 1
424625 99424625 1001 86380 86390 1
424974 99424974 1001 86380 86390 1
424285 99424285 1001 86380 86390 1
424542 99424542 1001 86380 86390 1
425666 99425666 1001 86380 86390 1
425774 99425774 1001 86380 86390 1
426933 99426933 1001 86380 86390 1
426393 99426393 1001 86380 86390 1
426276 99426276 1001 86380 86390 1
426397 99426397 1001 86380 86390 1
425918 99425918 1001 86380 86390 1
426258 99426258 1001 86380 86390 1
426268 99426268 1001 86380 86390 1
427271 99427271 1001 86380 86390 1
427441 99427441 1001 86380 86390 1
427379 99427379 1001 86380 86390 1
428497 99428497 1001 86380 86390 1
428349 99428349 1001 86380 86390 1
428594 99428594 1001 86380 86390 1
428616 99428616 1001 86380 86390 1
428228 99428228 1001 86380 86390 1
428276 99428276 1001 86380 86390 1
428279 99428279 1001 86380 86390 1
428314 99428314 1001 86380 86390 1
427624 99427624 1001 86380 86390 1
427820 99427820 1001 86380 86390 1
427640 99427640 1001 86380 86390 1
429174 99429174 1001 86380 86390 1
428829 99428829 1001 86380 86390 1
429055 99429055 1001 86380 86390 1
429092 99429092 1001 86380 86390 1
430298 99430298 1001 86380 86390 1
430106 99430106 1001 86380 86390 1
429872 99429872 1001 86380 86390 1
429767 99429767 1001 86380 86390 1
429730 99429730 1001 86380 86390 1
429751 99429751 1001 86380 86390 1
429366 99429366 1001 86380 86390 1
429245 99429245 1001 86380 86390 1
429487 99429487 1001 86380 86390 1
429560 99429560 1001 86380 86390 1
429542 99429542 1001 86380 86390 1
430743 99430743 1001 86380 86390 1
430584 99430584 1001 86380 86390 1
430625 99430625 1001 86380 86390 1
430421 99430421 1001 86380 86390 1
431984 99431984 1001 86380 86390 1
431837 99431837 1001 86380 86390 1
432014 99432014 1001 86380 86390 1
431973 99431973 1001 86380 86390 1
431955 99431955 1001 86380 86390 1
431506 99431506 1001 86380 86390 1
431588 99431588 1001 86380 86390 1
431302 99431302 1001 86380 86390 1
431061 99431061 1001 86380 86390 1
431240 99431240 1001 86380 86390 1
431172 99431172 1001 86380 86390 1
431130 99431130 1001 86380 86390 1
430873 99430873 1001 86380 86390 1
431054 99431054 1001 86380 86390 1
432319 99432319 1001 86380 86390 1
432321 99432321 1001 86380 86390 1
433331 99433331 1001 86380 86390 1
433580 99433580 1001 86380 86390 1
433251 99433251 1001 86380 86390 1
432940 99432940 1001 86380 86390 1
432501 99432501 1001 86380 86390 1
433753 99433753 1001 86380 86390 1
434118 99434118 1001 86380 86390 1
433872 99433872 1001 86380 86390 1
434109 99434109 1001 86380 86390 1
435057 99435057 1001 86380 86390 1
435043 99435043 1001 86380 86390 1
434932 99434932 1001 86380 86390 1
434427 99434427 1001 86380 86390 1
434458 99434458 1001 86380 86390 1
434419 99434419 1001 86380 86390 1
435483 99435483 1001 86380 86390 1
435651 99435651 1001 86380 86390 1
435716 99435716 1001 86380 86390 1
436971 99436971 1001 86380 86390 1
436683 99436683 1001 86380 86390 1
436422 99436422 1001 86380 86390 1
436347 99436347 1001 86380 86390 1
436528 99436528 1001 86380 86390 1
436261 99436261 1001 86380 86390 1
437173 99437173 1001 86380 86390 1
437362 99437362 1001 86380 86390 1
300064 99300064 1001 86380 86390 1
300550 99300550 1001 86380 86390 1
300645 99300645 1001 86380 86390 1
300715 99300715 1001 86380 86390 1
300380 99300380 1001 86380 86390 1
300375 99300375 1001 86380 86390 1
300123 99300123 1001 86380 86390 1
300255 99300255 1001 86380 86390 1
300908 99300908 1001 86380 86390 1
300795 99300795 1001 86380 86390 1
300888 99300888 1001 86380 86390 1
300876 99300876 1001 86380 86390 1
300854 99300854 1001 86380 86390 1
301490 99301490 1001 86380 86390 1
301362 99301362 1001 86380 86390 1
301466 99301466 1001 86380 86390 1
301511 99301511 1001 86380 86390 1
301287 99301287 1001 86380 86390 1
301173 99301173 1001 86380 86390 1
301161 99301161 1001 86380 86390 1
301291 99301291 1001 86380 86390 1
301118 99301118 1001 86380 86390 1
301685 99301685 1001 86380 86390 1
301571 99301571 1001 86380 86390 1
301599 99301599 1001 86380 86390 1
302253 99302253 1001 86380 86390 1
302348 99302348 1001 86380 86390 1
302333 99302333 1001 86380 86390 1
302361 99302361 1001 86380 86390 1
302235 99302235 1001 86380 86390 1
302274 99302274 1001 86380 86390 1
302060 99302060 1001 86380 86390 1
302005 99302005 1001 86380 86390 1
302148 99302148 1001 86380 86390 1
301777 99301777 1001 86380 86390 1
301922 99301922 1001 86380 86390 1
301910 99301910 1001 86380 86390 1
301968 99301968 1001 86380 86390 1
302498 99302498 1001 86380 86390 1
302542 99302542 1001 86380 86390 1
303170 99303170 1001 86380 86390 1
303094 99303094 1001 86380 86390 1
303160 99303160 1001 86380 86390 1
303122 99303122 1001 86380 86390 1
302978 99302978 1001 86380 86390 1
302810 99302810 1001 86380 86390 1
302813 99302813 1001 86380 86390 1
302613 99302613 1001 86380 86390 1
302639 99302639 1001 86380 86390 1
302782 99302782 1001 86380 86390 1
302779 99302779 1001 86380 86390 1
303372 99303372 1001 86380 86390 1
303257 99303257 1001 86380 86390 1
303265 99303265 1001 86380 86390 1
303920 99303920 1001 86380 86390 1
304006 99304006 1001 86380 86390 1
304010 99304010 1001 86380 86390 1
303875 99303875 1001 86380 86390 1
303736 99303736 1001 86380 86390 1
303662 99303662 1001 86380 86390 1
303665 99303665 1001 86380 86390 1
303425 99303425 1001 86380 86390 1
303466 99303466 1001 86380 86390 1
303496 99303496 1001 86380 86390 1
303538 99303538 1001 86380 86390 1
304074 99304074 1001 86380 86390 1
304823 99304823 1001 86380 86390 1
304498 99304498 1001 86380 86390 1
304591 99304591 1001 86380 86390 1
304520 99304520 1001 86380 86390 1
304559 99304559 1001 86380 86390 1
304358 99304358 1001 86380 86390 1
304321 99304321 1001 86380 86390 1
304438 99304438 1001 86380 86390 1
304283 99304283 1001 86380 86390 1
304871 99304871 1001 86380 86390 1
304894 99304894 1001 86380 86390 1
305657 99305657 1001 86380 86390 1
305638 99305638 1001 86380 86390 1
305500 99305500 1001 86380 86390 1
305554 99305554 1001 86380 86390 1
305445 99305445 1001 86380 86390 1
305474 99305474 1001 86380 86390 1
305232 99305232 1001 86380 86390 1
305142 99305142 1001 86380 86390 1
305194 99305194 1001 86380 86390 1
305078 99305078 1001 86380 86390 1
305068 99305068 1001 86380 86390 1
305185 99305185 1001 86380 86390 1
500153 99500153 1001 86380 86390 1
500179 99500179 1001 86380 86390 1
500012 99500012 1001 86380 86390 1
500131 99500131 1001 86380 86390 1
305687 99305687 1001 86380 86390 1
500637 99500637 1001 86380 86390 1
500651 99500651 1001 86380 86390 1
500795 99500795 1001 86380 86390 1
500798 99500798 1001 86380 86390 1
500452 99500452 1001 86380 86390 1
500518 99500518 1001 86380 86390 1
500546 99500546 1001 86380 86390 1
500496 99500496 1001 86380 86390 1
500522 99500522 1001 86380 86390 1
500562 99500562 1001 86380 86390 1
500603 99500603 1001 86380 86390 1
500489 99500489 1001 86380 86390 1
500350 99500350 1001 86380 86390 1
500239 99500239 1001 86380 86390 1
500319 99500319 1001 86380 86390 1
500321 99500321 1001 86380 86390 1
500878 99500878 1001 86380 86390 1
500886 99500886 1001 86380 86390 1
501620 99501620 1001 86380 86390 1
501558 99501558 1001 86380 86390 1
501496 99501496 1001 86380 86390 1
501386 99501386 1001 86380 86390 1
501283 99501283 1001 86380 86390 1
501299 99501299 1001 86380 86390 1
501391 99501391 1001 86380 86390 1
501035 99501035 1001 86380 86390 1
501167 99501167 1001 86380 86390 1
501131 99501131 1001 86380 86390 1
501819 99501819 1001 86380 86390 1
502389 99502389 1001 86380 86390 1
502299 99502299 1001 86380 86390 1
502416 99502416 1001 86380 86390 1
502368 99502368 1001 86380 86390 1
502356 99502356 1001 86380 86390 1
502026 99502026 1001 86380 86390 1
502047 99502047 1001 86380 86390 1
502488 99502488 1001 86380 86390 1
502557 99502557 1001 86380 86390 1
502598 99502598 1001 86380 86390 1
502473 99502473 1001 86380 86390 1
503124 99503124 1001 86380 86390 1
503228 99503228 1001 86380 86390 1
503177 99503177 1001 86380 86390 1
503100 99503100 1001 86380 86390 1
503208 99503208 1001 86380 86390 1
503148 99503148 1001 86380 86390 1
503064 99503064 1001 86380 86390 1
502935 99502935 1001 86380 86390 1
502696 99502696 1001 86380 86390 1
502782 99502782 1001 86380 86390 1
502796 99502796 1001 86380 86390 1
502693 99502693 1001 86380 86390 1
502875 99502875 1001 86380 86390 1
502734 99502734 1001 86380 86390 1
503437 99503437 1001 86380 86390 1
503360 99503360 1001 86380 86390 1
503361 99503361 1001 86380 86390 1
503428 99503428 1001 86380 86390 1
503300 99503300 1001 86380 86390 1
504017 99504017 1001 86380 86390 1
504007 99504007 1001 86380 86390 1
503718 99503718 1001 86380 86390 1
503836 99503836 1001 86380 86390 1
503901 99503901 1001 86380 86390 1
503711 99503711 1001 86380 86390 1
503764 99503764 1001 86380 86390 1
503753 99503753 1001 86380 86390 1
503910 99503910 1001 86380 86390 1
503502 99503502 1001 86380 86390 1
504297 99504297 1001 86380 86390 1
504242 99504242 1001 86380 86390 1
504584 99504584 1001 86380 86390 1
504564 99504564 1001 86380 86390 1
504400 99504400 1001 86380 86390 1
504339 99504339 1001 86380 86390 1
504409 99504409 1001 86380 86390 1
504344 99504344 1001 86380 86390 1
504527 99504527 1001 86380 86390 1
504412 99504412 1001 86380 86390 1
505007 99505007 1001 86380 86390 1
505034 99505034 1001 86380 86390 1
505100 99505100 1001 86380 86390 1
504998 99504998 1001 86380 86390 1
505579 99505579 1001 86380 86390 1
505492 99505492 1001 86380 86390 1
505505 99505505 1001 86380 86390 1
505403 99505403 1001 86380 86390 1
505442 99505442 1001 86380 86390 1
505268 99505268 1001 86380 86390 1
505896 99505896 1001 86380 86390 1
506561 99506561 1001 86380 86390 1
506501 99506501 1001 86380 86390 1
506464 99506464 1001 86380 86390 1
506531 99506531 1001 86380 86390 1
506391 99506391 1001 86380 86390 1
506210 99506210 1001 86380 86390 1
506144 99506144 1001 86380 86390 1
506132 99506132 1001 86380 86390 1
506082 99506082 1001 86380 86390 1
506095 99506095 1001 86380 86390 1
505992 99505992 1001 86380 86390 1
506124 99506124 1001 86380 86390 1
505981 99505981 1001 86380 86390 1
506748 99506748 1001 86380 86390 1
506685 99506685 1001 86380 86390 1
506793 99506793 1001 86380 86390 1
507296 99507296 1001 86380 86390 1
507247 99507247 1001 86380 86390 1
507341 99507341 1001 86380 86390 1
507041 99507041 1001 86380 86390 1
507106 99507106 1001 86380 86390 1
507186 99507186 1001 86380 86390 1
506865 99506865 1001 86380 86390 1
507455 99507455 1001 86380 86390 1
508068 99508068 1001 86380 86390 1
508064 99508064 1001 86380 86390 1
508054 99508054 1001 86380 86390 1
507936 99507936 1001 86380 86390 1
507783 99507783 1001 86380 86390 1
507680 99507680 1001 86380 86390 1
507758 99507758 1001 86380 86390 1
507633 99507633 1001 86380 86390 1
508323 99508323 1001 86380 86390 1
508413 99508413 1001 86380 86390 1
508440 99508440 1001 86380 86390 1
508430 99508430 1001 86380 86390 1
508265 99508265 1001 86380 86390 1
508256 99508256 1001 86380 86390 1
508257 99508257 1001 86380 86390 1
508898 99508898 1001 86380 86390 1
509027 99509027 1001 86380 86390 1
508990 99508990 1001 86380 86390 1
508875 99508875 1001 86380 86390 1
508902 99508902 1001 86380 86390 1
508831 99508831 1001 86380 86390 1
508492 99508492 1001 86380 86390 1
508483 99508483 1001 86380 86390 1
508474 99508474 1001 86380 86390 1
508540 99508540 1001 86380 86390 1
509163 99509163 1001 86380 86390 1
509166 99509166 1001 86380 86390 1
509272 99509272 1001 86380 86390 1
509248 99509248 1001 86380 86390 1
509108 99509108 1001 86380 86390 1
509827 99509827 1001 86380 86390 1
509752 99509752 1001 86380 86390 1
509830 99509830 1001 86380 86390 1
509754 99509754 1001 86380 86390 1
509704 99509704 1001 86380 86390 1
509617 99509617 1001 86380 86390 1
509660 99509660 1001 86380 86390 1
509521 99509521 1001 86380 86390 1
509534 99509534 1001 86380 86390 1
509629 99509629 1001 86380 86390 1
509448 99509448 1001 86380 86390 1
509307 99509307 1001 86380 86390 1
509482 99509482 1001 86380 86390 1
509943 99509943 1001 86380 86390 1
509932 99509932 1001 86380 86390 1
509921 99509921 1001 86380 86390 1
510677 99510677 1001 86380 86390 1
510537 99510537 1001 86380 86390 1
510683 99510683 1001 86380 86390 1
510349 99510349 1001 86380 86390 1
510287 99510287 1001 86380 86390 1
510242 99510242 1001 86380 86390 1
510152 99510152 1001 86380 86390 1
510217 99510217 1001 86380 86390 1
510789 99510789 1001 86380 86390 1
510910 99510910 1001 86380 86390 1
510911 99510911 1001 86380 86390 1
510834 99510834 1001 86380 86390 1
510873 99510873 1001 86380 86390 1
510746 99510746 1001 86380 86390 1
511496 99511496 1001 86380 86390 1
511544 99511544 1001 86380 86390 1
511245 99511245 1001 86380 86390 1
511202 99511202 1001 86380 86390 1
511320 99511320 1001 86380 86390 1
510984 99510984 1001 86380 86390 1
510999 99510999 1001 86380 86390 1
511103 99511103 1001 86380 86390 1
511107 99511107 1001 86380 86390 1
510940 99510940 1001 86380 86390 1
511019 99511019 1001 86380 86390 1
511124 99511124 1001 86380 86390 1
511708 99511708 1001 86380 86390 1
511566 99511566 1001 86380 86390 1
511619 99511619 1001 86380 86390 1
512224 99512224 1001 86380 86390 1
512306 99512306 1001 86380 86390 1
512114 99512114 1001 86380 86390 1
512155 99512155 1001 86380 86390 1
512143 99512143 1001 86380 86390 1
511988 99511988 1001 86380 86390 1
512094 99512094 1001 86380 86390 1
511868 99511868 1001 86380 86390 1
511856 99511856 1001 86380 86390 1
512440 99512440 1001 86380 86390 1
512459 99512459 1001 86380 86390 1
513124 99513124 1001 86380 86390 1
512963 99512963 1001 86380 86390 1
512892 99512892 1001 86380 86390 1
512945 99512945 1001 86380 86390 1
512894 99512894 1001 86380 86390 1
512803 99512803 1001 86380 86390 1
512755 99512755 1001 86380 86390 1
512617 99512617 1001 86380 86390 1
512618 99512618 1001 86380 86390 1
512748 99512748 1001 86380 86390 1
513333 99513333 1001 86380 86390 1
513283 99513283 1001 86380 86390 1
513259 99513259 1001 86380 86390 1
514024 99514024 1001 86380 86390 1
513826 99513826 1001 86380 86390 1
513791 99513791 1001 86380 86390 1
513754 99513754 1001 86380 86390 1
513746 99513746 1001 86380 86390 1
514754 99514754 1001 86380 86390 1
514804 99514804 1001 86380 86390 1
514626 99514626 1001 86380 86390 1
514567 99514567 1001 86380 86390 1
514468 99514468 1001 86380 86390 1
514381 99514381 1001 86380 86390 1
514395 99514395 1001 86380 86390 1
514358 99514358 1001 86380 86390 1
514423 99514423 1001 86380 86390 1
514374 99514374 1001 86380 86390 1
514919 99514919 1001 86380 86390 1
514960 99514960 1001 86380 86390 1
514942 99514942 1001 86380 86390 1
515634 99515634 1001 86380 86390 1
515611 99515611 1001 86380 86390 1
515400 99515400 1001 86380 86390 1
515413 99515413 1001 86380 86390 1
515423 99515423 1001 86380 86390 1
515193 99515193 1001 86380 86390 1
515095 99515095 1001 86380 86390 1
515163 99515163 1001 86380 86390 1
515736 99515736 1001 86380 86390 1
515788 99515788 1001 86380 86390 1
515700 99515700 1001 86380 86390 1
515860 99515860 1001 86380 86390 1
516382 99516382 1001 86380 86390 1
516489 99516489 1001 86380 86390 1
516188 99516188 1001 86380 86390 1
516269 99516269 1001 86380 86390 1
516246 99516246 1001 86380 86390 1
516211 99516211 1001 86380 86390 1
515935 99515935 1001 86380 86390 1
515951 99515951 1001 86380 86390 1
516627 99516627 1001 86380 86390 1
516565 99516565 1001 86380 86390 1
517303 99517303 1001 86380 86390 1
517199 99517199 1001 86380 86390 1
517139 99517139 1001 86380 86390 1
517154 99517154 1001 86380 86390 1
517122 99517122 1001 86380 86390 1
516931 99516931 1001 86380 86390 1
516754 99516754 1001 86380 86390 1
516728 99516728 1001 86380 86390 1
516885 99516885 1001 86380 86390 1
516783 99516783 1001 86380 86390 1
516877 99516877 1001 86380 86390 1
516817 99516817 1001 86380 86390 1
517535 99517535 1001 86380 86390 1
517419 99517419 1001 86380 86390 1
517447 99517447 1001 86380 86390 1
518112 99518112 1001 86380 86390 1
518146 99518146 1001 86380 86390 1
518016 99518016 1001 86380 86390 1
517807 99517807 1001 86380 86390 1
517875 99517875 1001 86380 86390 1
517837 99517837 1001 86380 86390 1
517701 99517701 1001 86380 86390 1
517598 99517598 1001 86380 86390 1
517564 99517564 1001 86380 86390 1
517617 99517617 1001 86380 86390 1
518218 99518218 1001 86380 86390 1
518245 99518245 1001 86380 86390 1
518310 99518310 1001 86380 86390 1
518247 99518247 1001 86380 86390 1
518951 99518951 1001 86380 86390 1
518955 99518955 1001 86380 86390 1
518814 99518814 1001 86380 86390 1
518816 99518816 1001 86380 86390 1
518907 99518907 1001 86380 86390 1
518985 99518985 1001 86380 86390 1
518747 99518747 1001 86380 86390 1
518463 99518463 1001 86380 86390 1
518413 99518413 1001 86380 86390 1
519187 99519187 1001 86380 86390 1
518995 99518995 1001 86380 86390 1
519125 99519125 1001 86380 86390 1
519660 99519660 1001 86380 86390 1
519641 99519641 1001 86380 86390 1
519511 99519511 1001 86380 86390 1
519248 99519248 1001 86380 86390 1
519993 99519993 1001 86380 86390 1
519990 99519990 1001 86380 86390 1
519978 99519978 1001 86380 86390 1
520461 99520461 1001 86380 86390 1
520516 99520516 1001 86380 86390 1
520453 99520453 1001 86380 86390 1
520421 99520421 1001 86380 86390 1
520256 99520256 1001 86380 86390 1
520406 99520406 1001 86380 86390 1
520221 99520221 1001 86380 86390 1
520067 99520067 1001 86380 86390 1
520069 99520069 1001 86380 86390 1
520031 99520031 1001 86380 86390 1
520725 99520725 1001 86380 86390 1
521310 99521310 1001 86380 86390 1
521059 99521059 1001 86380 86390 1
521494 99521494 1001 86380 86390 1
521598 99521598 1001 86380 86390 1
522269 99522269 1001 86380 86390 1
522234 99522234 1001 86380 86390 1
522157 99522157 1001 86380 86390 1
522159 99522159 1001 86380 86390 1
522237 99522237 1001 86380 86390 1
522160 99522160 1001 86380 86390 1
522086 99522086 1001 86380 86390 1
521964 99521964 1001 86380 86390 1
521952 99521952 1001 86380 86390 1
521738 99521738 1001 86380 86390 1
521729 99521729 1001 86380 86390 1
521677 99521677 1001 86380 86390 1
522431 99522431 1001 86380 86390 1
522339 99522339 1001 86380 86390 1
522405 99522405 1001 86380 86390 1
523086 99523086 1001 86380 86390 1
523102 99523102 1001 86380 86390 1
522835 99522835 1001 86380 86390 1
522718 99522718 1001 86380 86390 1
522784 99522784 1001 86380 86390 1
522797 99522797 1001 86380 86390 1
522523 99522523 1001 86380 86390 1
522666 99522666 1001 86380 86390 1
522606 99522606 1001 86380 86390 1
522676 99522676 1001 86380 86390 1
523303 99523303 1001 86380 86390 1
523934 99523934 1001 86380 86390 1
523851 99523851 1001 86380 86390 1
523631 99523631 1001 86380 86390 1
523683 99523683 1001 86380 86390 1
523513 99523513 1001 86380 86390 1
524100 99524100 1001 86380 86390 1
524000 99524000 1001 86380 86390 1
524118 99524118 1001 86380 86390 1
524080 99524080 1001 86380 86390 1
524133 99524133 1001 86380 86390 1
524694 99524694 1001 86380 86390 1
524740 99524740 1001 86380 86390 1
524646 99524646 1001 86380 86390 1
524687 99524687 1001 86380 86390 1
524500 99524500 1001 86380 86390 1
524456 99524456 1001 86380 86390 1
524381 99524381 1001 86380 86390 1
524335 99524335 1001 86380 86390 1
524210 99524210 1001 86380 86390 1
524823 99524823 1001 86380 86390 1
524868 99524868 1001 86380 86390 1
525471 99525471 1001 86380 86390 1
525551 99525551 1001 86380 86390 1
525505 99525505 1001 86380 86390 1
525278 99525278 1001 86380 86390 1
525245 99525245 1001 86380 86390 1
525701 99525701 1001 86380 86390 1
525599 99525599 1001 86380 86390 1
525670 99525670 1001 86380 86390 1
526245 99526245 1001 86380 86390 1
526303 99526303 1001 86380 86390 1
526343 99526343 1001 86380 86390 1
526369 99526369 1001 86380 86390 1
526050 99526050 1001 86380 86390 1
526029 99526029 1001 86380 86390 1
526122 99526122 1001 86380 86390 1
525830 99525830 1001 86380 86390 1
525935 99525935 1001 86380 86390 1
525888 99525888 1001 86380 86390 1
526433 99526433 1001 86380 86390 1
527168 99527168 1001 86380 86390 1
527143 99527143 1001 86380 86390 1
527171 99527171 1001 86380 86390 1
526954 99526954 1001 86380 86390 1
526955 99526955 1001 86380 86390 1
527020 99527020 1001 86380 86390 1
526869 99526869 1001 86380 86390 1
527012 99527012 1001 86380 86390 1
527040 99527040 1001 86380 86390 1
526716 99526716 1001 86380 86390 1
527286 99527286 1001 86380 86390 1
527442 99527442 1001 86380 86390 1
527358 99527358 1001 86380 86390 1
527268 99527268 1001 86380 86390 1
528034 99528034 1001 86380 86390 1
528009 99528009 1001 86380 86390 1
527858 99527858 1001 86380 86390 1
527755 99527755 1001 86380 86390 1
527784 99527784 1001 86380 86390 1
527772 99527772 1001 86380 86390 1
527684 99527684 1001 86380 86390 1
527685 99527685 1001 86380 86390 1
527470 99527470 1001 86380 86390 1
527497 99527497 1001 86380 86390 1
527500 99527500 1001 86380 86390 1
527619 99527619 1001 86380 86390 1
528113 99528113 1001 86380 86390 1
528250 99528250 1001 86380 86390 1
528226 99528226 1001 86380 86390 1
528898 99528898 1001 86380 86390 1
528874 99528874 1001 86380 86390 1
528778 99528778 1001 86380 86390 1
528619 99528619 1001 86380 86390 1
528563 99528563 1001 86380 86390 1
528604 99528604 1001 86380 86390 1
528287 99528287 1001 86380 86390 1
528289 99528289 1001 86380 86390 1
528472 99528472 1001 86380 86390 1
528303 99528303 1001 86380 86390 1
528317 99528317 1001 86380 86390 1
528976 99528976 1001 86380 86390 1
529017 99529017 1001 86380 86390 1
529012 99529012 1001 86380 86390 1
529690 99529690 1001 86380 86390 1
529529 99529529 1001 86380 86390 1
529371 99529371 1001 86380 86390 1
529514 99529514 1001 86380 86390 1
529479 99529479 1001 86380 86390 1
529480 99529480 1001 86380 86390 1
529152 99529152 1001 86380 86390 1
529244 99529244 1001 86380 86390 1
529284 99529284 1001 86380 86390 1
529181 99529181 1001 86380 86390 1
529922 99529922 1001 86380 86390 1
529924 99529924 1001 86380 86390 1
530365 99530365 1001 86380 86390 1
530378 99530378 1001 86380 86390 1
530379 99530379 1001 86380 86390 1
530538 99530538 1001 86380 86390 1
530153 99530153 1001 86380 86390 1
530169 99530169 1001 86380 86390 1
530315 99530315 1001 86380 86390 1
530226 99530226 1001 86380 86390 1
530010 99530010 1001 86380 86390 1
530661 99530661 1001 86380 86390 1
530562 99530562 1001 86380 86390 1
531335 99531335 1001 86380 86390 1
531193 99531193 1001 86380 86390 1
531313 99531313 1001 86380 86390 1
531006 99531006 1001 86380 86390 1
531112 99531112 1001 86380 86390 1
530989 99530989 1001 86380 86390 1
530936 99530936 1001 86380 86390 1
531402 99531402 1001 86380 86390 1
531536 99531536 1001 86380 86390 1
531447 99531447 1001 86380 86390 1
531516 99531516 1001 86380 86390 1
532078 99532078 1001 86380 86390 1
532143 99532143 1001 86380 86390 1
532041 99532041 1001 86380 86390 1
532043 99532043 1001 86380 86390 1
532185 99532185 1001 86380 86390 1
532122 99532122 1001 86380 86390 1
532198 99532198 1001 86380 86390 1
531961 99531961 1001 86380 86390 1
531911 99531911 1001 86380 86390 1
531823 99531823 1001 86380 86390 1
531708 99531708 1001 86380 86390 1
532217 99532217 1001 86380 86390 1
532347 99532347 1001 86380 86390 1
532341 99532341 1001 86380 86390 1
532903 99532903 1001 86380 86390 1
532653 99532653 1001 86380 86390 1
532467 99532467 1001 86380 86390 1
532548 99532548 1001 86380 86390 1
532498 99532498 1001 86380 86390 1
533103 99533103 1001 86380 86390 1
533722 99533722 1001 86380 86390 1
533839 99533839 1001 86380 86390 1
533790 99533790 1001 86380 86390 1
533804 99533804 1001 86380 86390 1
533576 99533576 1001 86380 86390 1
533591 99533591 1001 86380 86390 1
533621 99533621 1001 86380 86390 1
533334 99533334 1001 86380 86390 1
533934 99533934 1001 86380 86390 1
533973 99533973 1001 86380 86390 1
533915 99533915 1001 86380 86390 1
534560 99534560 1001 86380 86390 1
534681 99534681 1001 86380 86390 1
534349 99534349 1001 86380 86390 1
534479 99534479 1001 86380 86390 1
534473 99534473 1001 86380 86390 1
534334 99534334 1001 86380 86390 1
534184 99534184 1001 86380 86390 1
534080 99534080 1001 86380 86390 1
534071 99534071 1001 86380 86390 1
534216 99534216 1001 86380 86390 1
534242 99534242 1001 86380 86390 1
534826 99534826 1001 86380 86390 1
534878 99534878 1001 86380 86390 1
534711 99534711 1001 86380 86390 1
534737 99534737 1001 86380 86390 1
535407 99535407 1001 86380 86390 1
535460 99535460 1001 86380 86390 1
535461 99535461 1001 86380 86390 1
535114 99535114 1001 86380 86390 1
535034 99535034 1001 86380 86390 1
535036 99535036 1001 86380 86390 1
534907 99534907 1001 86380 86390 1
535038 99535038 1001 86380 86390 1
534923 99534923 1001 86380 86390 1
535624 99535624 1001 86380 86390 1
535658 99535658 1001 86380 86390 1
535544 99535544 1001 86380 86390 1
535545 99535545 1001 86380 86390 1
535532 99535532 1001 86380 86390 1
536335 99536335 1001 86380 86390 1
536229 99536229 1001 86380 86390 1
536079 99536079 1001 86380 86390 1
536017 99536017 1001 86380 86390 1
536108 99536108 1001 86380 86390 1
535966 99535966 1001 86380 86390 1
535992 99535992 1001 86380 86390 1
536097 99536097 1001 86380 86390 1
535929 99535929 1001 86380 86390 1
535930 99535930 1001 86380 86390 1
535786 99535786 1001 86380 86390 1
535805 99535805 1001 86380 86390 1
535921 99535921 1001 86380 86390 1
536528 99536528 1001 86380 86390 1
536373 99536373 1001 86380 86390 1
535716 99535716 1001 86380 86390 1
536349 99536349 1001 86380 86390 1
536506 99536506 1001 86380 86390 1
536481 99536481 1001 86380 86390 1
536339 99536339 1001 86380 86390 1
536962 99536962 1001 86380 86390 1
537091 99537091 1001 86380 86390 1
536776 99536776 1001 86380 86390 1
536867 99536867 1001 86380 86390 1
536851 99536851 1001 86380 86390 1
536658 99536658 1001 86380 86390 1
536572 99536572 1001 86380 86390 1
537287 99537287 1001 86380 86390 1
537977 99537977 1001 86380 86390 1
537845 99537845 1001 86380 86390 1
538010 99538010 1001 86380 86390 1
538068 99538068 1001 86380 86390 1
538004 99538004 1001 86380 86390 1
538093 99538093 1001 86380 86390 1
538761 99538761 1001 86380 86390 1
538737 99538737 1001 86380 86390 1
538439 99538439 1001 86380 86390 1
538252 99538252 1001 86380 86390 1
538280 99538280 1001 86380 86390 1
538983 99538983 1001 86380 86390 1
538610 99538610 1001 86380 86390 1
538919 99538919 1001 86380 86390 1
539499 99539499 1001 86380 86390 1
539522 99539522 1001 86380 86390 1
539638 99539638 1001 86380 86390 1
539435 99539435 1001 86380 86390 1
539269 99539269 1001 86380 86390 1
539284 99539284 1001 86380 86390 1
539362 99539362 1001 86380 86390 1
539149 99539149 1001 86380 86390 1
539061 99539061 1001 86380 86390 1
539207 99539207 1001 86380 86390 1
539120 99539120 1001 86380 86390 1
539159 99539159 1001 86380 86390 1
539172 99539172 1001 86380 86390 1
539148 99539148 1001 86380 86390 1
539756 99539756 1001 86380 86390 1
539810 99539810 1001 86380 86390 1
539683 99539683 1001 86380 86390 1
539842 99539842 1001 86380 86390 1
539739 99539739 1001 86380 86390 1
540433 99540433 1001 86380 86390 1
540445 99540445 1001 86380 86390 1
540336 99540336 1001 86380 86390 1
540415 99540415 1001 86380 86390 1
539961 99539961 1001 86380 86390 1
540531 99540531 1001 86380 86390 1
540614 99540614 1001 86380 86390 1
540670 99540670 1001 86380 86390 1
540959 99540959 1001 86380 86390 1
541024 99541024 1001 86380 86390 1
540936 99540936 1001 86380 86390 1
540718 99540718 1001 86380 86390 1
540692 99540692 1001 86380 86390 1
540759 99540759 1001 86380 86390 1
541317 99541317 1001 86380 86390 1
541337 99541337 1001 86380 86390 1
542102 99542102 1001 86380 86390 1
542067 99542067 1001 86380 86390 1
541745 99541745 1001 86380 86390 1
541837 99541837 1001 86380 86390 1
541814 99541814 1001 86380 86390 1
541738 99541738 1001 86380 86390 1
541844 99541844 1001 86380 86390 1
541910 99541910 1001 86380 86390 1
541847 99541847 1001 86380 86390 1
541694 99541694 1001 86380 86390 1
541632 99541632 1001 86380 86390 1
541648 99541648 1001 86380 86390 1
541535 99541535 1001 86380 86390 1
542140 99542140 1001 86380 86390 1
542765 99542765 1001 86380 86390 1
542845 99542845 1001 86380 86390 1
542799 99542799 1001 86380 86390 1
542774 99542774 1001 86380 86390 1
542597 99542597 1001 86380 86390 1
542626 99542626 1001 86380 86390 1
542552 99542552 1001 86380 86390 1
542697 99542697 1001 86380 86390 1
542568 99542568 1001 86380 86390 1
542633 99542633 1001 86380 86390 1
542377 99542377 1001 86380 86390 1
542435 99542435 1001 86380 86390 1
542426 99542426 1001 86380 86390 1
543757 99543757 1001 86380 86390 1
543527 99543527 1001 86380 86390 1
543438 99543438 1001 86380 86390 1
543426 99543426 1001 86380 86390 1
543381 99543381 1001 86380 86390 1
543472 99543472 1001 86380 86390 1
543370 99543370 1001 86380 86390 1
543307 99543307 1001 86380 86390 1
543298 99543298 1001 86380 86390 1
543326 99543326 1001 86380 86390 1
543818 99543818 1001 86380 86390 1
544594 99544594 1001 86380 86390 1
544565 99544565 1001 86380 86390 1
544236 99544236 1001 86380 86390 1
544287 99544287 1001 86380 86390 1
544098 99544098 1001 86380 86390 1
544051 99544051 1001 86380 86390 1
543987 99543987 1001 86380 86390 1
544053 99544053 1001 86380 86390 1
544660 99544660 1001 86380 86390 1
544636 99544636 1001 86380 86390 1
544643 99544643 1001 86380 86390 1
412164 810 1001 75660 86200 1
511167 1216 1002 50279 62222 1
528146 647 1002 38212 39327 1
400251 99400251 1001 86380 86390 1
400255 99400255 1001 86380 86390 1
400368 99400368 1001 86380 86390 1
400750 99400750 1001 86380 86390 1
400834 99400834 1001 86380 86390 1
400873 99400873 1001 86380 86390 1
400880 99400880 1001 86380 86390 1
400944 99400944 1001 86380 86390 1
401202 99401202 1001 86380 86390 1
401224 99401224 1001 86380 86390 1
401401 99401401 1001 86380 86390 1
401400 99401400 1001 86380 86390 1
401515 99401515 1001 86380 86390 1
401608 99401608 1001 86380 86390 1
401988 99401988 1001 86380 86390 1
402038 99402038 1001 86380 86390 1
402043 99402043 1001 86380 86390 1
402102 99402102 1001 86380 86390 1
402270 99402270 1001 86380 86390 1
402192 99402192 1001 86380 86390 1
402230 99402230 1001 86380 86390 1
402372 99402372 1001 86380 86390 1
402331 99402331 1001 86380 86390 1
402423 99402423 1001 86380 86390 1
402497 99402497 1001 86380 86390 1
402561 99402561 1001 86380 86390 1
402627 99402627 1001 86380 86390 1
402726 99402726 1001 86380 86390 1
403007 99403007 1001 86380 86390 1
403063 99403063 1001 86380 86390 1
403121 99403121 1001 86380 86390 1
403413 99403413 1001 86380 86390 1
404074 99404074 1001 86380 86390 1
404082 99404082 1001 86380 86390 1
404204 99404204 1001 86380 86390 1
404517 99404517 1001 86380 86390 1
404566 99404566 1001 86380 86390 1
405042 99405042 1001 86380 86390 1
405239 99405239 1001 86380 86390 1
405269 99405269 1001 86380 86390 1
405430 99405430 1001 86380 86390 1
405416 99405416 1001 86380 86390 1
405657 99405657 1001 86380 86390 1
405592 99405592 1001 86380 86390 1
405643 99405643 1001 86380 86390 1
405601 99405601 1001 86380 86390 1
405776 99405776 1001 86380 86390 1
405820 99405820 1001 86380 86390 1
405848 99405848 1001 86380 86390 1
405942 99405942 1001 86380 86390 1
405906 99405906 1001 86380 86390 1
406039 99406039 1001 86380 86390 1
406085 99406085 1001 86380 86390 1
406249 99406249 1001 86380 86390 1
406555 99406555 1001 86380 86390 1
406803 99406803 1001 86380 86390 1
406829 99406829 1001 86380 86390 1
406780 99406780 1001 86380 86390 1
406967 99406967 1001 86380 86390 1
407023 99407023 1001 86380 86390 1
407095 99407095 1001 86380 86390 1
407065 99407065 1001 86380 86390 1
407296 99407296 1001 86380 86390 1
407323 99407323 1001 86380 86390 1
407439 99407439 1001 86380 86390 1
407355 99407355 1001 86380 86390 1
407497 99407497 1001 86380 86390 1
407665 99407665 1001 86380 86390 1
407615 99407615 1001 86380 86390 1
407570 99407570 1001 86380 86390 1
408029 99408029 1001 86380 86390 1
408460 99408460 1001 86380 86390 1
408688 99408688 1001 86380 86390 1
409014 99409014 1001 86380 86390 1
408980 99408980 1001 86380 86390 1
409152 99409152 1001 86380 86390 1
409775 99409775 1001 86380 86390 1
409813 99409813 1001 86380 86390 1
410285 99410285 1001 86380 86390 1
410245 99410245 1001 86380 86390 1
410323 99410323 1001 86380 86390 1
410485 99410485 1001 86380 86390 1
410771 99410771 1001 86380 86390 1
410776 99410776 1001 86380 86390 1
411076 99411076 1001 86380 86390 1
411030 99411030 1001 86380 86390 1
411103 99411103 1001 86380 86390 1
411383 99411383 1001 86380 86390 1
411371 99411371 1001 86380 86390 1
411443 99411443 1001 86380 86390 1
411543 99411543 1001 86380 86390 1
411924 99411924 1001 86380 86390 1
411950 99411950 1001 86380 86390 1
412041 99412041 1001 86380 86390 1
412243 99412243 1001 86380 86390 1
412222 99412222 1001 86380 86390 1
412202 99412202 1001 86380 86390 1
412314 99412314 1001 86380 86390 1
412422 99412422 1001 86380 86390 1
412325 99412325 1001 86380 86390 1
412347 99412347 1001 86380 86390 1
413519 99413519 1001 86380 86390 1
413569 99413569 1001 86380 86390 1
413663 99413663 1001 86380 86390 1
413324 99413324 1001 86380 86390 1
413438 99413438 1001 86380 86390 1
413415 99413415 1001 86380 86390 1
413508 99413508 1001 86380 86390 1
413695 99413695 1001 86380 86390 1
413143 99413143 1001 86380 86390 1
413224 99413224 1001 86380 86390 1
412615 99412615 1001 86380 86390 1
412553 99412553 1001 86380 86390 1
412654 99412654 1001 86380 86390 1
414031 99414031 1001 86380 86390 1
413893 99413893 1001 86380 86390 1
414095 99414095 1001 86380 86390 1
413971 99413971 1001 86380 86390 1
413810 99413810 1001 86380 86390 1
414044 99414044 1001 86380 86390 1
413960 99413960 1001 86380 86390 1
413709 99413709 1001 86380 86390 1
415312 99415312 1001 86380 86390 1
415147 99415147 1001 86380 86390 1
414739 99414739 1001 86380 86390 1
414618 99414618 1001 86380 86390 1
414334 99414334 1001 86380 86390 1
414391 99414391 1001 86380 86390 1
415499 99415499 1001 86380 86390 1
415430 99415430 1001 86380 86390 1
415713 99415713 1001 86380 86390 1
415519 99415519 1001 86380 86390 1
416694 99416694 1001 86380 86390 1
416903 99416903 1001 86380 86390 1
416863 99416863 1001 86380 86390 1
416954 99416954 1001 86380 86390 1
416955 99416955 1001 86380 86390 1
416619 99416619 1001 86380 86390 1
416831 99416831 1001 86380 86390 1
416189 99416189 1001 86380 86390 1
416291 99416291 1001 86380 86390 1
416509 99416509 1001 86380 86390 1
415985 99415985 1001 86380 86390 1
415933 99415933 1001 86380 86390 1
415838 99415838 1001 86380 86390 1
415978 99415978 1001 86380 86390 1
415824 99415824 1001 86380 86390 1
417281 99417281 1001 86380 86390 1
417047 99417047 1001 86380 86390 1
417117 99417117 1001 86380 86390 1
417261 99417261 1001 86380 86390 1
417361 99417361 1001 86380 86390 1
417387 99417387 1001 86380 86390 1
417229 99417229 1001 86380 86390 1
417583 99417583 1001 86380 86390 1
417559 99417559 1001 86380 86390 1
418716 99418716 1001 86380 86390 1
418639 99418639 1001 86380 86390 1
418721 99418721 1001 86380 86390 1
418725 99418725 1001 86380 86390 1
418188 99418188 1001 86380 86390 1
417921 99417921 1001 86380 86390 1
417841 99417841 1001 86380 86390 1
419157 99419157 1001 86380 86390 1
418987 99418987 1001 86380 86390 1
420277 99420277 1001 86380 86390 1
420006 99420006 1001 86380 86390 1
419888 99419888 1001 86380 86390 1
420049 99420049 1001 86380 86390 1
419226 99419226 1001 86380 86390 1
420560 99420560 1001 86380 86390 1
420709 99420709 1001 86380 86390 1
420601 99420601 1001 86380 86390 1
420823 99420823 1001 86380 86390 1
420584 99420584 1001 86380 86390 1
421689 99421689 1001 86380 86390 1
421720 99421720 1001 86380 86390 1
421847 99421847 1001 86380 86390 1
421316 99421316 1001 86380 86390 1
421613 99421613 1001 86380 86390 1
421457 99421457 1001 86380 86390 1
421577 99421577 1001 86380 86390 1
421010 99421010 1001 86380 86390 1
422360 99422360 1001 86380 86390 1
422151 99422151 1001 86380 86390 1
423519 99423519 1001 86380 86390 1
423468 99423468 1001 86380 86390 1
423395 99423395 1001 86380 86390 1
423431 99423431 1001 86380 86390 1
423598 99423598 1001 86380 86390 1
422754 99422754 1001 86380 86390 1
422813 99422813 1001 86380 86390 1
423800 99423800 1001 86380 86390 1
423805 99423805 1001 86380 86390 1
425032 99425032 1001 86380 86390 1
425128 99425128 1001 86380 86390 1
425289 99425289 1001 86380 86390 1
424667 99424667 1001 86380 86390 1
424993 99424993 1001 86380 86390 1
424383 99424383 1001 86380 86390 1
424451 99424451 1001 86380 86390 1
424177 99424177 1001 86380 86390 1
425470 99425470 1001 86380 86390 1
425532 99425532 1001 86380 86390 1
425608 99425608 1001 86380 86390 1
425782 99425782 1001 86380 86390 1
425589 99425589 1001 86380 86390 1
425398 99425398 1001 86380 86390 1
425703 99425703 1001 86380 86390 1
426376 99426376 1001 86380 86390 1
426382 99426382 1001 86380 86390 1
426280 99426280 1001 86380 86390 1
426273 99426273 1001 86380 86390 1
426095 99426095 1001 86380 86390 1
426025 99426025 1001 86380 86390 1
425853 99425853 1001 86380 86390 1
426210 99426210 1001 86380 86390 1
425906 99425906 1001 86380 86390 1
427289 99427289 1001 86380 86390 1
427394 99427394 1001 86380 86390 1
427399 99427399 1001 86380 86390 1
427184 99427184 1001 86380 86390 1
427507 99427507 1001 86380 86390 1
428500 99428500 1001 86380 86390 1
428348 99428348 1001 86380 86390 1
428641 99428641 1001 86380 86390 1
428691 99428691 1001 86380 86390 1
428450 99428450 1001 86380 86390 1
428708 99428708 1001 86380 86390 1
428354 99428354 1001 86380 86390 1
427554 99427554 1001 86380 86390 1
427853 99427853 1001 86380 86390 1
427606 99427606 1001 86380 86390 1
428983 99428983 1001 86380 86390 1
430099 99430099 1001 86380 86390 1
430124 99430124 1001 86380 86390 1
429632 99429632 1001 86380 86390 1
429617 99429617 1001 86380 86390 1
429641 99429641 1001 86380 86390 1
429607 99429607 1001 86380 86390 1
429923 99429923 1001 86380 86390 1
429496 99429496 1001 86380 86390 1
429177 99429177 1001 86380 86390 1
429300 99429300 1001 86380 86390 1
430711 99430711 1001 86380 86390 1
430556 99430556 1001 86380 86390 1
430721 99430721 1001 86380 86390 1
430816 99430816 1001 86380 86390 1
431946 99431946 1001 86380 86390 1
431684 99431684 1001 86380 86390 1
431328 99431328 1001 86380 86390 1
431317 99431317 1001 86380 86390 1
431335 99431335 1001 86380 86390 1
431537 99431537 1001 86380 86390 1
430952 99430952 1001 86380 86390 1
431010 99431010 1001 86380 86390 1
431191 99431191 1001 86380 86390 1
432438 99432438 1001 86380 86390 1
432389 99432389 1001 86380 86390 1
433466 99433466 1001 86380 86390 1
433629 99433629 1001 86380 86390 1
433268 99433268 1001 86380 86390 1
433214 99433214 1001 86380 86390 1
433204 99433204 1001 86380 86390 1
433134 99433134 1001 86380 86390 1
432894 99432894 1001 86380 86390 1
432553 99432553 1001 86380 86390 1
432726 99432726 1001 86380 86390 1
432842 99432842 1001 86380 86390 1
432549 99432549 1001 86380 86390 1
432624 99432624 1001 86380 86390 1
433749 99433749 1001 86380 86390 1
433908 99433908 1001 86380 86390 1
433806 99433806 1001 86380 86390 1
435165 99435165 1001 86380 86390 1
435402 99435402 1001 86380 86390 1
434842 99434842 1001 86380 86390 1
434632 99434632 1001 86380 86390 1
434909 99434909 1001 86380 86390 1
434274 99434274 1001 86380 86390 1
435510 99435510 1001 86380 86390 1
435892 99435892 1001 86380 86390 1
434138 99434138 1001 86380 86390 1
435626 99435626 1001 86380 86390 1
435458 99435458 1001 86380 86390 1
435680 99435680 1001 86380 86390 1
435831 99435831 1001 86380 86390 1
435771 99435771 1001 86380 86390 1
437003 99437003 1001 86380 86390 1
437081 99437081 1001 86380 86390 1
436860 99436860 1001 86380 86390 1
437122 99437122 1001 86380 86390 1
436663 99436663 1001 86380 86390 1
436456 99436456 1001 86380 86390 1
436425 99436425 1001 86380 86390 1
436008 99436008 1001 86380 86390 1
436144 99436144 1001 86380 86390 1
436225 99436225 1001 86380 86390 1
436228 99436228 1001 86380 86390 1
435966 99435966 1001 86380 86390 1
300080 99300080 1001 86380 86390 1
437212 99437212 1001 86380 86390 1
437350 99437350 1001 86380 86390 1
437305 99437305 1001 86380 86390 1
300695 99300695 1001 86380 86390 1
300555 99300555 1001 86380 86390 1
300546 99300546 1001 86380 86390 1
300342 99300342 1001 86380 86390 1
300414 99300414 1001 86380 86390 1
300264 99300264 1001 86380 86390 1
300122 99300122 1001 86380 86390 1
300111 99300111 1001 86380 86390 1
300210 99300210 1001 86380 86390 1
301517 99301517 1001 86380 86390 1
301392 99301392 1001 86380 86390 1
301324 99301324 1001 86380 86390 1
301327 99301327 1001 86380 86390 1
301584 99301584 1001 86380 86390 1
301585 99301585 1001 86380 86390 1
301612 99301612 1001 86380 86390 1
301561 99301561 1001 86380 86390 1
302322 99302322 1001 86380 86390 1
302336 99302336 1001 86380 86390 1
302212 99302212 1001 86380 86390 1
302038 99302038 1001 86380 86390 1
302054 99302054 1001 86380 86390 1
302093 99302093 1001 86380 86390 1
302043 99302043 1001 86380 86390 1
301992 99301992 1001 86380 86390 1
301843 99301843 1001 86380 86390 1
301844 99301844 1001 86380 86390 1
301860 99301860 1001 86380 86390 1
302496 99302496 1001 86380 86390 1
302465 99302465 1001 86380 86390 1
302531 99302531 1001 86380 86390 1
303180 99303180 1001 86380 86390 1
303046 99303046 1001 86380 86390 1
303087 99303087 1001 86380 86390 1
303100 99303100 1001 86380 86390 1
302822 99302822 1001 86380 86390 1
302865 99302865 1001 86380 86390 1
302769 99302769 1001 86380 86390 1
302694 99302694 1001 86380 86390 1
302785 99302785 1001 86380 86390 1
302789 99302789 1001 86380 86390 1
303244 99303244 1001 86380 86390 1
303234 99303234 1001 86380 86390 1
303280 99303280 1001 86380 86390 1
303982 99303982 1001 86380 86390 1
303945 99303945 1001 86380 86390 1
303871 99303871 1001 86380 86390 1
304009 99304009 1001 86380 86390 1
303888 99303888 1001 86380 86390 1
304027 99304027 1001 86380 86390 1
303685 99303685 1001 86380 86390 1
303752 99303752 1001 86380 86390 1
303688 99303688 1001 86380 86390 1
303701 99303701 1001 86380 86390 1
303664 99303664 1001 86380 86390 1
303677 99303677 1001 86380 86390 1
303811 99303811 1001 86380 86390 1
303722 99303722 1001 86380 86390 1
303684 99303684 1001 86380 86390 1
303515 99303515 1001 86380 86390 1
303582 99303582 1001 86380 86390 1
303518 99303518 1001 86380 86390 1
303571 99303571 1001 86380 86390 1
304200 99304200 1001 86380 86390 1
304073 99304073 1001 86380 86390 1
304099 99304099 1001 86380 86390 1
304193 99304193 1001 86380 86390 1
304798 99304798 1001 86380 86390 1
304738 99304738 1001 86380 86390 1
304514 99304514 1001 86380 86390 1
304582 99304582 1001 86380 86390 1
304561 99304561 1001 86380 86390 1
304426 99304426 1001 86380 86390 1
304378 99304378 1001 86380 86390 1
305044 99305044 1001 86380 86390 1
304931 99304931 1001 86380 86390 1
305559 99305559 1001 86380 86390 1
305535 99305535 1001 86380 86390 1
305628 99305628 1001 86380 86390 1
305641 99305641 1001 86380 86390 1
305629 99305629 1001 86380 86390 1
305463 99305463 1001 86380 86390 1
305174 99305174 1001 86380 86390 1
500090 99500090 1001 86380 86390 1
500028 99500028 1001 86380 86390 1
500086 99500086 1001 86380 86390 1
305693 99305693 1001 86380 86390 1
500740 99500740 1001 86380 86390 1
500511 99500511 1001 86380 86390 1
500501 99500501 1001 86380 86390 1
500258 99500258 1001 86380 86390 1
500217 99500217 1001 86380 86390 1
500853 99500853 1001 86380 86390 1
500856 99500856 1001 86380 86390 1
500845 99500845 1001 86380 86390 1
500887 99500887 1001 86380 86390 1
501523 99501523 1001 86380 86390 1
501575 99501575 1001 86380 86390 1
501601 99501601 1001 86380 86390 1
501486 99501486 1001 86380 86390 1
501556 99501556 1001 86380 86390 1
501599 99501599 1001 86380 86390 1
501318 99501318 1001 86380 86390 1
501431 99501431 1001 86380 86390 1
501187 99501187 1001 86380 86390 1
501152 99501152 1001 86380 86390 1
501702 99501702 1001 86380 86390 1
501716 99501716 1001 86380 86390 1
501809 99501809 1001 86380 86390 1
501673 99501673 1001 86380 86390 1
502439 99502439 1001 86380 86390 1
502272 99502272 1001 86380 86390 1
502234 99502234 1001 86380 86390 1
502236 99502236 1001 86380 86390 1
502191 99502191 1001 86380 86390 1
501948 99501948 1001 86380 86390 1
501873 99501873 1001 86380 86390 1
501934 99501934 1001 86380 86390 1
502475 99502475 1001 86380 86390 1
502490 99502490 1001 86380 86390 1
502595 99502595 1001 86380 86390 1
503243 99503243 1001 86380 86390 1
502948 99502948 1001 86380 86390 1
502889 99502889 1001 86380 86390 1
502867 99502867 1001 86380 86390 1
502716 99502716 1001 86380 86390 1
502808 99502808 1001 86380 86390 1
502770 99502770 1001 86380 86390 1
502746 99502746 1001 86380 86390 1
502837 99502837 1001 86380 86390 1
502851 99502851 1001 86380 86390 1
503358 99503358 1001 86380 86390 1
504083 99504083 1001 86380 86390 1
503998 99503998 1001 86380 86390 1
503782 99503782 1001 86380 86390 1
503814 99503814 1001 86380 86390 1
503908 99503908 1001 86380 86390 1
503726 99503726 1001 86380 86390 1
503537 99503537 1001 86380 86390 1
503681 99503681 1001 86380 86390 1
503593 99503593 1001 86380 86390 1
504310 99504310 1001 86380 86390 1
504311 99504311 1001 86380 86390 1
504221 99504221 1001 86380 86390 1
504816 99504816 1001 86380 86390 1
504819 99504819 1001 86380 86390 1
504929 99504929 1001 86380 86390 1
504890 99504890 1001 86380 86390 1
504583 99504583 1001 86380 86390 1
504694 99504694 1001 86380 86390 1
504436 99504436 1001 86380 86390 1
504502 99504502 1001 86380 86390 1
504425 99504425 1001 86380 86390 1
505127 99505127 1001 86380 86390 1
505026 99505026 1001 86380 86390 1
505014 99505014 1001 86380 86390 1
505591 99505591 1001 86380 86390 1
505630 99505630 1001 86380 86390 1
505740 99505740 1001 86380 86390 1
505567 99505567 1001 86380 86390 1
505593 99505593 1001 86380 86390 1
505638 99505638 1001 86380 86390 1
505426 99505426 1001 86380 86390 1
505368 99505368 1001 86380 86390 1
505252 99505252 1001 86380 86390 1
505152 99505152 1001 86380 86390 1
505205 99505205 1001 86380 86390 1
505782 99505782 1001 86380 86390 1
505850 99505850 1001 86380 86390 1
505842 99505842 1001 86380 86390 1
505921 99505921 1001 86380 86390 1
506548 99506548 1001 86380 86390 1
506568 99506568 1001 86380 86390 1
506406 99506406 1001 86380 86390 1
506491 99506491 1001 86380 86390 1
506505 99506505 1001 86380 86390 1
506327 99506327 1001 86380 86390 1
506106 99506106 1001 86380 86390 1
506022 99506022 1001 86380 86390 1
506088 99506088 1001 86380 86390 1
506167 99506167 1001 86380 86390 1
507337 99507337 1001 86380 86390 1
507127 99507127 1001 86380 86390 1
507038 99507038 1001 86380 86390 1
507052 99507052 1001 86380 86390 1
507131 99507131 1001 86380 86390 1
507133 99507133 1001 86380 86390 1
507136 99507136 1001 86380 86390 1
507059 99507059 1001 86380 86390 1
506967 99506967 1001 86380 86390 1
507503 99507503 1001 86380 86390 1
507427 99507427 1001 86380 86390 1
507430 99507430 1001 86380 86390 1
508071 99508071 1001 86380 86390 1
508219 99508219 1001 86380 86390 1
508201 99508201 1001 86380 86390 1
507861 99507861 1001 86380 86390 1
507940 99507940 1001 86380 86390 1
507954 99507954 1001 86380 86390 1
507919 99507919 1001 86380 86390 1
507630 99507630 1001 86380 86390 1
507647 99507647 1001 86380 86390 1
507662 99507662 1001 86380 86390 1
508324 99508324 1001 86380 86390 1
508313 99508313 1001 86380 86390 1
508346 99508346 1001 86380 86390 1
508909 99508909 1001 86380 86390 1
508872 99508872 1001 86380 86390 1
508899 99508899 1001 86380 86390 1
508804 99508804 1001 86380 86390 1
508819 99508819 1001 86380 86390 1
508635 99508635 1001 86380 86390 1
508481 99508481 1001 86380 86390 1
509273 99509273 1001 86380 86390 1
509209 99509209 1001 86380 86390 1
509107 99509107 1001 86380 86390 1
509277 99509277 1001 86380 86390 1
509721 99509721 1001 86380 86390 1
509702 99509702 1001 86380 86390 1
509632 99509632 1001 86380 86390 1
509662 99509662 1001 86380 86390 1
509602 99509602 1001 86380 86390 1
509327 99509327 1001 86380 86390 1
509937 99509937 1001 86380 86390 1
510067 99510067 1001 86380 86390 1
509956 99509956 1001 86380 86390 1
510650 99510650 1001 86380 86390 1
510697 99510697 1001 86380 86390 1
510641 99510641 1001 86380 86390 1
510404 99510404 1001 86380 86390 1
510328 99510328 1001 86380 86390 1
510459 99510459 1001 86380 86390 1
510144 99510144 1001 86380 86390 1
510304 99510304 1001 86380 86390 1
510175 99510175 1001 86380 86390 1
510138 99510138 1001 86380 86390 1
510254 99510254 1001 86380 86390 1
510191 99510191 1001 86380 86390 1
510817 99510817 1001 86380 86390 1
510806 99510806 1001 86380 86390 1
511478 99511478 1001 86380 86390 1
511231 99511231 1001 86380 86390 1
511277 99511277 1001 86380 86390 1
511319 99511319 1001 86380 86390 1
510955 99510955 1001 86380 86390 1
511608 99511608 1001 86380 86390 1
512108 99512108 1001 86380 86390 1
512073 99512073 1001 86380 86390 1
512138 99512138 1001 86380 86390 1
512013 99512013 1001 86380 86390 1
512117 99512117 1001 86380 86390 1
512131 99512131 1001 86380 86390 1
511806 99511806 1001 86380 86390 1
511780 99511780 1001 86380 86390 1
512427 99512427 1001 86380 86390 1
512448 99512448 1001 86380 86390 1
512578 99512578 1001 86380 86390 1
512413 99512413 1001 86380 86390 1
512556 99512556 1001 86380 86390 1
513016 99513016 1001 86380 86390 1
513190 99513190 1001 86380 86390 1
512960 99512960 1001 86380 86390 1
512796 99512796 1001 86380 86390 1
512953 99512953 1001 86380 86390 1
512915 99512915 1001 86380 86390 1
512906 99512906 1001 86380 86390 1
512830 99512830 1001 86380 86390 1
512713 99512713 1001 86380 86390 1
512753 99512753 1001 86380 86390 1
512642 99512642 1001 86380 86390 1
512672 99512672 1001 86380 86390 1
512712 99512712 1001 86380 86390 1
513305 99513305 1001 86380 86390 1
513915 99513915 1001 86380 86390 1
513870 99513870 1001 86380 86390 1
513909 99513909 1001 86380 86390 1
513949 99513949 1001 86380 86390 1
513860 99513860 1001 86380 86390 1
513951 99513951 1001 86380 86390 1
513953 99513953 1001 86380 86390 1
513627 99513627 1001 86380 86390 1
513628 99513628 1001 86380 86390 1
513610 99513610 1001 86380 86390 1
513585 99513585 1001 86380 86390 1
514131 99514131 1001 86380 86390 1
514203 99514203 1001 86380 86390 1
514219 99514219 1001 86380 86390 1
514092 99514092 1001 86380 86390 1
514846 99514846 1001 86380 86390 1
514541 99514541 1001 86380 86390 1
514531 99514531 1001 86380 86390 1
514332 99514332 1001 86380 86390 1
514296 99514296 1001 86380 86390 1
514881 99514881 1001 86380 86390 1
514859 99514859 1001 86380 86390 1
515018 99515018 1001 86380 86390 1
514980 99514980 1001 86380 86390 1
515608 99515608 1001 86380 86390 1
515622 99515622 1001 86380 86390 1
515664 99515664 1001 86380 86390 1
515681 99515681 1001 86380 86390 1
515374 99515374 1001 86380 86390 1
515278 99515278 1001 86380 86390 1
515333 99515333 1001 86380 86390 1
515102 99515102 1001 86380 86390 1
515090 99515090 1001 86380 86390 1
515227 99515227 1001 86380 86390 1
515271 99515271 1001 86380 86390 1
515776 99515776 1001 86380 86390 1
515880 99515880 1001 86380 86390 1
515855 99515855 1001 86380 86390 1
515730 99515730 1001 86380 86390 1
516481 99516481 1001 86380 86390 1
516454 99516454 1001 86380 86390 1
516143 99516143 1001 86380 86390 1
516184 99516184 1001 86380 86390 1
516119 99516119 1001 86380 86390 1
516005 99516005 1001 86380 86390 1
516036 99516036 1001 86380 86390 1
515985 99515985 1001 86380 86390 1
516091 99516091 1001 86380 86390 1
516571 99516571 1001 86380 86390 1
516640 99516640 1001 86380 86390 1
517298 99517298 1001 86380 86390 1
517186 99517186 1001 86380 86390 1
517314 99517314 1001 86380 86390 1
517138 99517138 1001 86380 86390 1
516911 99516911 1001 86380 86390 1
516901 99516901 1001 86380 86390 1
517387 99517387 1001 86380 86390 1
517522 99517522 1001 86380 86390 1
517367 99517367 1001 86380 86390 1
518047 99518047 1001 86380 86390 1
518023 99518023 1001 86380 86390 1
518135 99518135 1001 86380 86390 1
518117 99518117 1001 86380 86390 1
518028 99518028 1001 86380 86390 1
518070 99518070 1001 86380 86390 1
517871 99517871 1001 86380 86390 1
517900 99517900 1001 86380 86390 1
517864 99517864 1001 86380 86390 1
517631 99517631 1001 86380 86390 1
517696 99517696 1001 86380 86390 1
518330 99518330 1001 86380 86390 1
518242 99518242 1001 86380 86390 1
518307 99518307 1001 86380 86390 1
518270 99518270 1001 86380 86390 1
518287 99518287 1001 86380 86390 1
518826 99518826 1001 86380 86390 1
518603 99518603 1001 86380 86390 1
518675 99518675 1001 86380 86390 1
518488 99518488 1001 86380 86390 1
518554 99518554 1001 86380 86390 1
518375 99518375 1001 86380 86390 1
519102 99519102 1001 86380 86390 1
519132 99519132 1001 86380 86390 1
519120 99519120 1001 86380 86390 1
519108 99519108 1001 86380 86390 1
519151 99519151 1001 86380 86390 1
519165 99519165 1001 86380 86390 1
519626 99519626 1001 86380 86390 1
519549 99519549 1001 86380 86390 1
519472 99519472 1001 86380 86390 1
519476 99519476 1001 86380 86390 1
519336 99519336 1001 86380 86390 1
519365 99519365 1001 86380 86390 1
519832 99519832 1001 86380 86390 1
520447 99520447 1001 86380 86390 1
520577 99520577 1001 86380 86390 1
520467 99520467 1001 86380 86390 1
520422 99520422 1001 86380 86390 1
520322 99520322 1001 86380 86390 1
520245 99520245 1001 86380 86390 1
520377 99520377 1001 86380 86390 1
520366 99520366 1001 86380 86390 1
520237 99520237 1001 86380 86390 1
520189 99520189 1001 86380 86390 1
520220 99520220 1001 86380 86390 1
520225 99520225 1001 86380 86390 1
520661 99520661 1001 86380 86390 1
521423 99521423 1001 86380 86390 1
521027 99521027 1001 86380 86390 1
520912 99520912 1001 86380 86390 1
520991 99520991 1001 86380 86390 1
520878 99520878 1001 86380 86390 1
521533 99521533 1001 86380 86390 1
521469 99521469 1001 86380 86390 1
521668 99521668 1001 86380 86390 1
522153 99522153 1001 86380 86390 1
522183 99522183 1001 86380 86390 1
522158 99522158 1001 86380 86390 1
522253 99522253 1001 86380 86390 1
522077 99522077 1001 86380 86390 1
521937 99521937 1001 86380 86390 1
521790 99521790 1001 86380 86390 1
522367 99522367 1001 86380 86390 1
522320 99522320 1001 86380 86390 1
522386 99522386 1001 86380 86390 1
522374 99522374 1001 86380 86390 1
522379 99522379 1001 86380 86390 1
523000 99523000 1001 86380 86390 1
522888 99522888 1001 86380 86390 1
522893 99522893 1001 86380 86390 1
522907 99522907 1001 86380 86390 1
522806 99522806 1001 86380 86390 1
522524 99522524 1001 86380 86390 1
522648 99522648 1001 86380 86390 1
522534 99522534 1001 86380 86390 1
523229 99523229 1001 86380 86390 1
523295 99523295 1001 86380 86390 1
523752 99523752 1001 86380 86390 1
523806 99523806 1001 86380 86390 1
523859 99523859 1001 86380 86390 1
523747 99523747 1001 86380 86390 1
523772 99523772 1001 86380 86390 1
523545 99523545 1001 86380 86390 1
523612 99523612 1001 86380 86390 1
523690 99523690 1001 86380 86390 1
523720 99523720 1001 86380 86390 1
523669 99523669 1001 86380 86390 1
523567 99523567 1001 86380 86390 1
523736 99523736 1001 86380 86390 1
523542 99523542 1001 86380 86390 1
523336 99523336 1001 86380 86390 1
523404 99523404 1001 86380 86390 1
523486 99523486 1001 86380 86390 1
523396 99523396 1001 86380 86390 1
524046 99524046 1001 86380 86390 1
524088 99524088 1001 86380 86390 1
523987 99523987 1001 86380 86390 1
523990 99523990 1001 86380 86390 1
524121 99524121 1001 86380 86390 1
524670 99524670 1001 86380 86390 1
524582 99524582 1001 86380 86390 1
524705 99524705 1001 86380 86390 1
524391 99524391 1001 86380 86390 1
524443 99524443 1001 86380 86390 1
524175 99524175 1001 86380 86390 1
524158 99524158 1001 86380 86390 1
524276 99524276 1001 86380 86390 1
524239 99524239 1001 86380 86390 1
524859 99524859 1001 86380 86390 1
524782 99524782 1001 86380 86390 1
525393 99525393 1001 86380 86390 1
525458 99525458 1001 86380 86390 1
525421 99525421 1001 86380 86390 1
525449 99525449 1001 86380 86390 1
525580 99525580 1001 86380 86390 1
525196 99525196 1001 86380 86390 1
525098 99525098 1001 86380 86390 1
525075 99525075 1001 86380 86390 1
525127 99525127 1001 86380 86390 1
525024 99525024 1001 86380 86390 1
525181 99525181 1001 86380 86390 1
525686 99525686 1001 86380 86390 1
525765 99525765 1001 86380 86390 1
525613 99525613 1001 86380 86390 1
525784 99525784 1001 86380 86390 1
525797 99525797 1001 86380 86390 1
526294 99526294 1001 86380 86390 1
526372 99526372 1001 86380 86390 1
526232 99526232 1001 86380 86390 1
526302 99526302 1001 86380 86390 1
526319 99526319 1001 86380 86390 1
526023 99526023 1001 86380 86390 1
526196 99526196 1001 86380 86390 1
526214 99526214 1001 86380 86390 1
525814 99525814 1001 86380 86390 1
525835 99525835 1001 86380 86390 1
525809 99525809 1001 86380 86390 1
525877 99525877 1001 86380 86390 1
526615 99526615 1001 86380 86390 1
526552 99526552 1001 86380 86390 1
526436 99526436 1001 86380 86390 1
526607 99526607 1001 86380 86390 1
526522 99526522 1001 86380 86390 1
527172 99527172 1001 86380 86390 1
527211 99527211 1001 86380 86390 1
526921 99526921 1001 86380 86390 1
526679 99526679 1001 86380 86390 1
526771 99526771 1001 86380 86390 1
526684 99526684 1001 86380 86390 1
526802 99526802 1001 86380 86390 1
526690 99526690 1001 86380 86390 1
527987 99527987 1001 86380 86390 1
527950 99527950 1001 86380 86390 1
527969 99527969 1001 86380 86390 1
527727 99527727 1001 86380 86390 1
527766 99527766 1001 86380 86390 1
527704 99527704 1001 86380 86390 1
527777 99527777 1001 86380 86390 1
527636 99527636 1001 86380 86390 1
527551 99527551 1001 86380 86390 1
527513 99527513 1001 86380 86390 1
527581 99527581 1001 86380 86390 1
528117 99528117 1001 86380 86390 1
528798 99528798 1001 86380 86390 1
528754 99528754 1001 86380 86390 1
528704 99528704 1001 86380 86390 1
528833 99528833 1001 86380 86390 1
528490 99528490 1001 86380 86390 1
528518 99528518 1001 86380 86390 1
528673 99528673 1001 86380 86390 1
528638 99528638 1001 86380 86390 1
528537 99528537 1001 86380 86390 1
528591 99528591 1001 86380 86390 1
528461 99528461 1001 86380 86390 1
528371 99528371 1001 86380 86390 1
528464 99528464 1001 86380 86390 1
528298 99528298 1001 86380 86390 1
528403 99528403 1001 86380 86390 1
528416 99528416 1001 86380 86390 1
528471 99528471 1001 86380 86390 1
528395 99528395 1001 86380 86390 1
528993 99528993 1001 86380 86390 1
528919 99528919 1001 86380 86390 1
528973 99528973 1001 86380 86390 1
529676 99529676 1001 86380 86390 1
529689 99529689 1001 86380 86390 1
529535 99529535 1001 86380 86390 1
529548 99529548 1001 86380 86390 1
529679 99529679 1001 86380 86390 1
529541 99529541 1001 86380 86390 1
529671 99529671 1001 86380 86390 1
529713 99529713 1001 86380 86390 1
529608 99529608 1001 86380 86390 1
529522 99529522 1001 86380 86390 1
529342 99529342 1001 86380 86390 1
529434 99529434 1001 86380 86390 1
529352 99529352 1001 86380 86390 1
529262 99529262 1001 86380 86390 1
529137 99529137 1001 86380 86390 1
529227 99529227 1001 86380 86390 1
529280 99529280 1001 86380 86390 1
529207 99529207 1001 86380 86390 1
529777 99529777 1001 86380 86390 1
529315 99529315 1001 86380 86390 1
529798 99529798 1001 86380 86390 1
529775 99529775 1001 86380 86390 1
530441 99530441 1001 86380 86390 1
530480 99530480 1001 86380 86390 1
530405 99530405 1001 86380 86390 1
530382 99530382 1001 86380 86390 1
530101 99530101 1001 86380 86390 1
530030 99530030 1001 86380 86390 1
529979 99529979 1001 86380 86390 1
530745 99530745 1001 86380 86390 1
530647 99530647 1001 86380 86390 1
530673 99530673 1001 86380 86390 1
530740 99530740 1001 86380 86390 1
530716 99530716 1001 86380 86390 1
530587 99530587 1001 86380 86390 1
531191 99531191 1001 86380 86390 1
531353 99531353 1001 86380 86390 1
531243 99531243 1001 86380 86390 1
531219 99531219 1001 86380 86390 1
531338 99531338 1001 86380 86390 1
531339 99531339 1001 86380 86390 1
531198 99531198 1001 86380 86390 1
531163 99531163 1001 86380 86390 1
530985 99530985 1001 86380 86390 1
531144 99531144 1001 86380 86390 1
531093 99531093 1001 86380 86390 1
530990 99530990 1001 86380 86390 1
531108 99531108 1001 86380 86390 1
530892 99530892 1001 86380 86390 1
530847 99530847 1001 86380 86390 1
530796 99530796 1001 86380 86390 1
531428 99531428 1001 86380 86390 1
531558 99531558 1001 86380 86390 1
532027 99532027 1001 86380 86390 1
532006 99532006 1001 86380 86390 1
531883 99531883 1001 86380 86390 1
531886 99531886 1001 86380 86390 1
531888 99531888 1001 86380 86390 1
531969 99531969 1001 86380 86390 1
531592 99531592 1001 86380 86390 1
532230 99532230 1001 86380 86390 1
532245 99532245 1001 86380 86390 1
532389 99532389 1001 86380 86390 1
532920 99532920 1001 86380 86390 1
532844 99532844 1001 86380 86390 1
532819 99532819 1001 86380 86390 1
532719 99532719 1001 86380 86390 1
532586 99532586 1001 86380 86390 1
533056 99533056 1001 86380 86390 1
533161 99533161 1001 86380 86390 1
533037 99533037 1001 86380 86390 1
533169 99533169 1001 86380 86390 1
533781 99533781 1001 86380 86390 1
533682 99533682 1001 86380 86390 1
533737 99533737 1001 86380 86390 1
533750 99533750 1001 86380 86390 1
533776 99533776 1001 86380 86390 1
533331 99533331 1001 86380 86390 1
533319 99533319 1001 86380 86390 1
533389 99533389 1001 86380 86390 1
533882 99533882 1001 86380 86390 1
534535 99534535 1001 86380 86390 1
534575 99534575 1001 86380 86390 1
534551 99534551 1001 86380 86390 1
534670 99534670 1001 86380 86390 1
534502 99534502 1001 86380 86390 1
534429 99534429 1001 86380 86390 1
534316 99534316 1001 86380 86390 1
534437 99534437 1001 86380 86390 1
534321 99534321 1001 86380 86390 1
534361 99534361 1001 86380 86390 1
534218 99534218 1001 86380 86390 1
534193 99534193 1001 86380 86390 1
534182 99534182 1001 86380 86390 1
534100 99534100 1001 86380 86390 1
534152 99534152 1001 86380 86390 1
534763 99534763 1001 86380 86390 1
534828 99534828 1001 86380 86390 1
534712 99534712 1001 86380 86390 1
534688 99534688 1001 86380 86390 1
534832 99534832 1001 86380 86390 1
535473 99535473 1001 86380 86390 1
535489 99535489 1001 86380 86390 1
535280 99535280 1001 86380 86390 1
535103 99535103 1001 86380 86390 1
535106 99535106 1001 86380 86390 1
535158 99535158 1001 86380 86390 1
535277 99535277 1001 86380 86390 1
535226 99535226 1001 86380 86390 1
534926 99534926 1001 86380 86390 1
534927 99534927 1001 86380 86390 1
535600 99535600 1001 86380 86390 1
535601 99535601 1001 86380 86390 1
535523 99535523 1001 86380 86390 1
535682 99535682 1001 86380 86390 1
535593 99535593 1001 86380 86390 1
535606 99535606 1001 86380 86390 1
535659 99535659 1001 86380 86390 1
536286 99536286 1001 86380 86390 1
536305 99536305 1001 86380 86390 1
536296 99536296 1001 86380 86390 1
535821 99535821 1001 86380 86390 1
535843 99535843 1001 86380 86390 1
536453 99536453 1001 86380 86390 1
536371 99536371 1001 86380 86390 1
536959 99536959 1001 86380 86390 1
537102 99537102 1001 86380 86390 1
537116 99537116 1001 86380 86390 1
536976 99536976 1001 86380 86390 1
536633 99536633 1001 86380 86390 1
536738 99536738 1001 86380 86390 1
536678 99536678 1001 86380 86390 1
536550 99536550 1001 86380 86390 1
536734 99536734 1001 86380 86390 1
536605 99536605 1001 86380 86390 1
537219 99537219 1001 86380 86390 1
537195 99537195 1001 86380 86390 1
537937 99537937 1001 86380 86390 1
537917 99537917 1001 86380 86390 1
537801 99537801 1001 86380 86390 1
537922 99537922 1001 86380 86390 1
537620 99537620 1001 86380 86390 1
537445 99537445 1001 86380 86390 1
537427 99537427 1001 86380 86390 1
537998 99537998 1001 86380 86390 1
538028 99538028 1001 86380 86390 1
538145 99538145 1001 86380 86390 1
538148 99538148 1001 86380 86390 1
538777 99538777 1001 86380 86390 1
538494 99538494 1001 86380 86390 1
538434 99538434 1001 86380 86390 1
538525 99538525 1001 86380 86390 1
538554 99538554 1001 86380 86390 1
538607 99538607 1001 86380 86390 1
538219 99538219 1001 86380 86390 1
538234 99538234 1001 86380 86390 1
538301 99538301 1001 86380 86390 1
538356 99538356 1001 86380 86390 1
538307 99538307 1001 86380 86390 1
538867 99538867 1001 86380 86390 1
538976 99538976 1001 86380 86390 1
538861 99538861 1001 86380 86390 1
539590 99539590 1001 86380 86390 1
539489 99539489 1001 86380 86390 1
539542 99539542 1001 86380 86390 1
539524 99539524 1001 86380 86390 1
539550 99539550 1001 86380 86390 1
539332 99539332 1001 86380 86390 1
539375 99539375 1001 86380 86390 1
539350 99539350 1001 86380 86390 1
539260 99539260 1001 86380 86390 1
539365 99539365 1001 86380 86390 1
539420 99539420 1001 86380 86390 1
539033 99539033 1001 86380 86390 1
539142 99539142 1001 86380 86390 1
539093 99539093 1001 86380 86390 1
539228 99539228 1001 86380 86390 1
539783 99539783 1001 86380 86390 1
539641 99539641 1001 86380 86390 1
539776 99539776 1001 86380 86390 1
540339 99540339 1001 86380 86390 1
540454 99540454 1001 86380 86390 1
540350 99540350 1001 86380 86390 1
540096 99540096 1001 86380 86390 1
540018 99540018 1001 86380 86390 1
539877 99539877 1001 86380 86390 1
539890 99539890 1001 86380 86390 1
540046 99540046 1001 86380 86390 1
539852 99539852 1001 86380 86390 1
540008 99540008 1001 86380 86390 1
539866 99539866 1001 86380 86390 1
540035 99540035 1001 86380 86390 1
539932 99539932 1001 86380 86390 1
539935 99539935 1001 86380 86390 1
540636 99540636 1001 86380 86390 1
540546 99540546 1001 86380 86390 1
540617 99540617 1001 86380 86390 1
540475 99540475 1001 86380 86390 1
540972 99540972 1001 86380 86390 1
540998 99540998 1001 86380 86390 1
540928 99540928 1001 86380 86390 1
540764 99540764 1001 86380 86390 1
540688 99540688 1001 86380 86390 1
540797 99540797 1001 86380 86390 1
541355 99541355 1001 86380 86390 1
541089 99541089 1001 86380 86390 1
541417 99541417 1001 86380 86390 1
542050 99542050 1001 86380 86390 1
541988 99541988 1001 86380 86390 1
541727 99541727 1001 86380 86390 1
541832 99541832 1001 86380 86390 1
541871 99541871 1001 86380 86390 1
541605 99541605 1001 86380 86390 1
541660 99541660 1001 86380 86390 1
541622 99541622 1001 86380 86390 1
541687 99541687 1001 86380 86390 1
541572 99541572 1001 86380 86390 1
542324 99542324 1001 86380 86390 1
542260 99542260 1001 86380 86390 1
542300 99542300 1001 86380 86390 1
542283 99542283 1001 86380 86390 1
542928 99542928 1001 86380 86390 1
542586 99542586 1001 86380 86390 1
542612 99542612 1001 86380 86390 1
542735 99542735 1001 86380 86390 1
542358 99542358 1001 86380 86390 1
543059 99543059 1001 86380 86390 1
542969 99542969 1001 86380 86390 1
543060 99543060 1001 86380 86390 1
542948 99542948 1001 86380 86390 1
543118 99543118 1001 86380 86390 1
542991 99542991 1001 86380 86390 1
543134 99543134 1001 86380 86390 1
543604 99543604 1001 86380 86390 1
543643 99543643 1001 86380 86390 1
543663 99543663 1001 86380 86390 1
543690 99543690 1001 86380 86390 1
543480 99543480 1001 86380 86390 1
543469 99543469 1001 86380 86390 1
543231 99543231 1001 86380 86390 1
543167 99543167 1001 86380 86390 1
543867 99543867 1001 86380 86390 1
543789 99543789 1001 86380 86390 1
543880 99543880 1001 86380 86390 1
543946 99543946 1001 86380 86390 1
543804 99543804 1001 86380 86390 1
544394 99544394 1001 86380 86390 1
544498 99544498 1001 86380 86390 1
544230 99544230 1001 86380 86390 1
544148 99544148 1001 86380 86390 1
544085 99544085 1001 86380 86390 1
544176 99544176 1001 86380 86390 1
544078 99544078 1001 86380 86390 1
544104 99544104 1001 86380 86390 1
544664 99544664 1001 86380 86390 1
544656 99544656 1001 86380 86390 1
414269 247 1001 57000 57417 1
539445 1106 1002 50973 62151 1
400063 99400063 1001 86380 86390 1
400225 99400225 1001 86380 86390 1
400402 99400402 1001 86380 86390 1
400597 99400597 1001 86380 86390 1
400910 99400910 1001 86380 86390 1
401203 99401203 1001 86380 86390 1
401260 99401260 1001 86380 86390 1
401246 99401246 1001 86380 86390 1
401527 99401527 1001 86380 86390 1
401506 99401506 1001 86380 86390 1
401578 99401578 1001 86380 86390 1
401625 99401625 1001 86380 86390 1
401890 99401890 1001 86380 86390 1
402055 99402055 1001 86380 86390 1
402068 99402068 1001 86380 86390 1
402190 99402190 1001 86380 86390 1
402290 99402290 1001 86380 86390 1
402346 99402346 1001 86380 86390 1
402277 99402277 1001 86380 86390 1
402501 99402501 1001 86380 86390 1
402743 99402743 1001 86380 86390 1
402994 99402994 1001 86380 86390 1
403641 99403641 1001 86380 86390 1
403711 99403711 1001 86380 86390 1
403737 99403737 1001 86380 86390 1
403793 99403793 1001 86380 86390 1
404252 99404252 1001 86380 86390 1
404444 99404444 1001 86380 86390 1
404412 99404412 1001 86380 86390 1
404516 99404516 1001 86380 86390 1
404988 99404988 1001 86380 86390 1
405104 99405104 1001 86380 86390 1
405072 99405072 1001 86380 86390 1
405222 99405222 1001 86380 86390 1
405362 99405362 1001 86380 86390 1
405433 99405433 1001 86380 86390 1
405529 99405529 1001 86380 86390 1
405640 99405640 1001 86380 86390 1
405840 99405840 1001 86380 86390 1
405996 99405996 1001 86380 86390 1
406012 99406012 1001 86380 86390 1
405988 99405988 1001 86380 86390 1
406185 99406185 1001 86380 86390 1
406581 99406581 1001 86380 86390 1
406888 99406888 1001 86380 86390 1
407175 99407175 1001 86380 86390 1
407484 99407484 1001 86380 86390 1
407586 99407586 1001 86380 86390 1
407590 99407590 1001 86380 86390 1
407714 99407714 1001 86380 86390 1
408164 99408164 1001 86380 86390 1
408288 99408288 1001 86380 86390 1
408368 99408368 1001 86380 86390 1
408601 99408601 1001 86380 86390 1
408848 99408848 1001 86380 86390 1
408945 99408945 1001 86380 86390 1
408905 99408905 1001 86380 86390 1
409113 99409113 1001 86380 86390 1
409662 99409662 1001 86380 86390 1
409646 99409646 1001 86380 86390 1
409855 99409855 1001 86380 86390 1
410032 99410032 1001 86380 86390 1
409993 99409993 1001 86380 86390 1
410155 99410155 1001 86380 86390 1
410230 99410230 1001 86380 86390 1
410327 99410327 1001 86380 86390 1
410219 99410219 1001 86380 86390 1
410303 99410303 1001 86380 86390 1
410441 99410441 1001 86380 86390 1
410420 99410420 1001 86380 86390 1
410527 99410527 1001 86380 86390 1
410646 99410646 1001 86380 86390 1
410787 99410787 1001 86380 86390 1
410778 99410778 1001 86380 86390 1
411182 99411182 1001 86380 86390 1
411293 99411293 1001 86380 86390 1
412236 99412236 1001 86380 86390 1
412480 99412480 1001 86380 86390 1
412342 99412342 1001 86380 86390 1
413374 99413374 1001 86380 86390 1
413566 99413566 1001 86380 86390 1
413356 99413356 1001 86380 86390 1
413394 99413394 1001 86380 86390 1
412826 99412826 1001 86380 86390 1
412489 99412489 1001 86380 86390 1
412873 99412873 1001 86380 86390 1
412496 99412496 1001 86380 86390 1
413779 99413779 1001 86380 86390 1
413964 99413964 1001 86380 86390 1
413756 99413756 1001 86380 86390 1
414093 99414093 1001 86380 86390 1
414052 99414052 1001 86380 86390 1
415247 99415247 1001 86380 86390 1
415057 99415057 1001 86380 86390 1
415125 99415125 1001 86380 86390 1
415305 99415305 1001 86380 86390 1
415052 99415052 1001 86380 86390 1
414755 99414755 1001 86380 86390 1
414921 99414921 1001 86380 86390 1
414866 99414866 1001 86380 86390 1
414643 99414643 1001 86380 86390 1
414575 99414575 1001 86380 86390 1
414909 99414909 1001 86380 86390 1
414648 99414648 1001 86380 86390 1
414354 99414354 1001 86380 86390 1
414428 99414428 1001 86380 86390 1
414142 99414142 1001 86380 86390 1
414123 99414123 1001 86380 86390 1
414253 99414253 1001 86380 86390 1
414437 99414437 1001 86380 86390 1
414187 99414187 1001 86380 86390 1
414438 99414438 1001 86380 86390 1
415623 99415623 1001 86380 86390 1
415321 99415321 1001 86380 86390 1
415391 99415391 1001 86380 86390 1
415488 99415488 1001 86380 86390 1
415614 99415614 1001 86380 86390 1
416641 99416641 1001 86380 86390 1
416616 99416616 1001 86380 86390 1
415860 99415860 1001 86380 86390 1
415941 99415941 1001 86380 86390 1
415878 99415878 1001 86380 86390 1
417203 99417203 1001 86380 86390 1
417038 99417038 1001 86380 86390 1
417435 99417435 1001 86380 86390 1
417468 99417468 1001 86380 86390 1
418674 99418674 1001 86380 86390 1
418663 99418663 1001 86380 86390 1
418689 99418689 1001 86380 86390 1
418313 99418313 1001 86380 86390 1
418353 99418353 1001 86380 86390 1
418356 99418356 1001 86380 86390 1
417667 99417667 1001 86380 86390 1
417692 99417692 1001 86380 86390 1
417647 99417647 1001 86380 86390 1
417844 99417844 1001 86380 86390 1
418844 99418844 1001 86380 86390 1
419086 99419086 1001 86380 86390 1
419174 99419174 1001 86380 86390 1
419203 99419203 1001 86380 86390 1
420161 99420161 1001 86380 86390 1
420143 99420143 1001 86380 86390 1
420429 99420429 1001 86380 86390 1
419864 99419864 1001 86380 86390 1
420015 99420015 1001 86380 86390 1
419979 99419979 1001 86380 86390 1
419466 99419466 1001 86380 86390 1
419211 99419211 1001 86380 86390 1
419471 99419471 1001 86380 86390 1
419242 99419242 1001 86380 86390 1
419546 99419546 1001 86380 86390 1
419250 99419250 1001 86380 86390 1
419479 99419479 1001 86380 86390 1
419620 99419620 1001 86380 86390 1
420833 99420833 1001 86380 86390 1
420562 99420562 1001 86380 86390 1
420649 99420649 1001 86380 86390 1
420564 99420564 1001 86380 86390 1
420790 99420790 1001 86380 86390 1
420526 99420526 1001 86380 86390 1
420783 99420783 1001 86380 86390 1
422004 99422004 1001 86380 86390 1
421779 99421779 1001 86380 86390 1
421903 99421903 1001 86380 86390 1
421504 99421504 1001 86380 86390 1
421381 99421381 1001 86380 86390 1
421063 99421063 1001 86380 86390 1
420947 99420947 1001 86380 86390 1
421246 99421246 1001 86380 86390 1
420901 99420901 1001 86380 86390 1
421201 99421201 1001 86380 86390 1
422291 99422291 1001 86380 86390 1
422464 99422464 1001 86380 86390 1
423661 99423661 1001 86380 86390 1
423710 99423710 1001 86380 86390 1
423646 99423646 1001 86380 86390 1
423219 99423219 1001 86380 86390 1
423069 99423069 1001 86380 86390 1
423117 99423117 1001 86380 86390 1
423255 99423255 1001 86380 86390 1
422751 99422751 1001 86380 86390 1
422700 99422700 1001 86380 86390 1
422760 99422760 1001 86380 86390 1
422842 99422842 1001 86380 86390 1
423987 99423987 1001 86380 86390 1
423763 99423763 1001 86380 86390 1
425024 99425024 1001 86380 86390 1
425374 99425374 1001 86380 86390 1
424782 99424782 1001 86380 86390 1
424692 99424692 1001 86380 86390 1
424777 99424777 1001 86380 86390 1
424223 99424223 1001 86380 86390 1
424446 99424446 1001 86380 86390 1
424229 99424229 1001 86380 86390 1
424447 99424447 1001 86380 86390 1
425691 99425691 1001 86380 86390 1
425634 99425634 1001 86380 86390 1
425414 99425414 1001 86380 86390 1
425644 99425644 1001 86380 86390 1
425490 99425490 1001 86380 86390 1
426698 99426698 1001 86380 86390 1
426899 99426899 1001 86380 86390 1
427062 99427062 1001 86380 86390 1
426710 99426710 1001 86380 86390 1
426833 99426833 1001 86380 86390 1
426343 99426343 1001 86380 86390 1
426458 99426458 1001 86380 86390 1
426048 99426048 1001 86380 86390 1
425841 99425841 1001 86380 86390 1
426126 99426126 1001 86380 86390 1
427206 99427206 1001 86380 86390 1
427122 99427122 1001 86380 86390 1
427452 99427452 1001 86380 86390 1
428701 99428701 1001 86380 86390 1
428039 99428039 1001 86380 86390 1
427973 99427973 1001 86380 86390 1
428019 99428019 1001 86380 86390 1
428135 99428135 1001 86380 86390 1
427864 99427864 1001 86380 86390 1
427547 99427547 1001 86380 86390 1
427816 99427816 1001 86380 86390 1
428776 99428776 1001 86380 86390 1
429121 99429121 1001 86380 86390 1
430373 99430373 1001 86380 86390 1
430166 99430166 1001 86380 86390 1
430130 99430130 1001 86380 86390 1
430161 99430161 1001 86380 86390 1
429902 99429902 1001 86380 86390 1
429883 99429883 1001 86380 86390 1
429390 99429390 1001 86380 86390 1
429228 99429228 1001 86380 86390 1
429486 99429486 1001 86380 86390 1
429425 99429425 1001 86380 86390 1
429357 99429357 1001 86380 86390 1
429405 99429405 1001 86380 86390 1
430795 99430795 1001 86380 86390 1
430449 99430449 1001 86380 86390 1
431769 99431769 1001 86380 86390 1
431696 99431696 1001 86380 86390 1
431805 99431805 1001 86380 86390 1
431948 99431948 1001 86380 86390 1
431808 99431808 1001 86380 86390 1
432045 99432045 1001 86380 86390 1
431501 99431501 1001 86380 86390 1
431607 99431607 1001 86380 86390 1
431478 99431478 1001 86380 86390 1
431628 99431628 1001 86380 86390 1
431490 99431490 1001 86380 86390 1
430998 99430998 1001 86380 86390 1
431123 99431123 1001 86380 86390 1
431211 99431211 1001 86380 86390 1
431095 99431095 1001 86380 86390 1
431188 99431188 1001 86380 86390 1
431225 99431225 1001 86380 86390 1
432308 99432308 1001 86380 86390 1
433321 99433321 1001 86380 86390 1
433377 99433377 1001 86380 86390 1
433534 99433534 1001 86380 86390 1
433350 99433350 1001 86380 86390 1
433470 99433470 1001 86380 86390 1
433647 99433647 1001 86380 86390 1
433708 99433708 1001 86380 86390 1
433297 99433297 1001 86380 86390 1
432951 99432951 1001 86380 86390 1
433169 99433169 1001 86380 86390 1
432938 99432938 1001 86380 86390 1
432920 99432920 1001 86380 86390 1
432575 99432575 1001 86380 86390 1
432766 99432766 1001 86380 86390 1
434021 99434021 1001 86380 86390 1
435368 99435368 1001 86380 86390 1
435434 99435434 1001 86380 86390 1
435227 99435227 1001 86380 86390 1
435205 99435205 1001 86380 86390 1
434969 99434969 1001 86380 86390 1
434920 99434920 1001 86380 86390 1
434662 99434662 1001 86380 86390 1
434938 99434938 1001 86380 86390 1
435891 99435891 1001 86380 86390 1
435485 99435485 1001 86380 86390 1
435628 99435628 1001 86380 86390 1
436827 99436827 1001 86380 86390 1
436564 99436564 1001 86380 86390 1
436550 99436550 1001 86380 86390 1
436673 99436673 1001 86380 86390 1
436336 99436336 1001 86380 86390 1
435951 99435951 1001 86380 86390 1
436195 99436195 1001 86380 86390 1
436300 99436300 1001 86380 86390 1
436158 99436158 1001 86380 86390 1
300070 99300070 1001 86380 86390 1
300083 99300083 1001 86380 86390 1
300010 99300010 1001 86380 86390 1
300574 99300574 1001 86380 86390 1
300523 99300523 1001 86380 86390 1
300415 99300415 1001 86380 86390 1
300405 99300405 1001 86380 86390 1
300314 99300314 1001 86380 86390 1
300842 99300842 1001 86380 86390 1
300845 99300845 1001 86380 86390 1
300910 99300910 1001 86380 86390 1
300899 99300899 1001 86380 86390 1
300797 99300797 1001 86380 86390 1
300761 99300761 1001 86380 86390 1
301435 99301435 1001 86380 86390 1
301258 99301258 1001 86380 86390 1
301313 99301313 1001 86380 86390 1
301213 99301213 1001 86380 86390 1
300959 99300959 1001 86380 86390 1
301090 99301090 1001 86380 86390 1
300982 99300982 1001 86380 86390 1
301099 99301099 1001 86380 86390 1
301681 99301681 1001 86380 86390 1
301693 99301693 1001 86380 86390 1
302346 99302346 1001 86380 86390 1
302370 99302370 1001 86380 86390 1
302313 99302313 1001 86380 86390 1
302035 99302035 1001 86380 86390 1
302029 99302029 1001 86380 86390 1
302017 99302017 1001 86380 86390 1
301863 99301863 1001 86380 86390 1
301840 99301840 1001 86380 86390 1
301858 99301858 1001 86380 86390 1
301874 99301874 1001 86380 86390 1
302472 99302472 1001 86380 86390 1
302524 99302524 1001 86380 86390 1
303143 99303143 1001 86380 86390 1
303071 99303071 1001 86380 86390 1
303050 99303050 1001 86380 86390 1
302950 99302950 1001 86380 86390 1
302951 99302951 1001 86380 86390 1
302851 99302851 1001 86380 86390 1
302854 99302854 1001 86380 86390 1
302741 99302741 1001 86380 86390 1
302742 99302742 1001 86380 86390 1
302746 99302746 1001 86380 86390 1
303268 99303268 1001 86380 86390 1
303401 99303401 1001 86380 86390 1
303223 99303223 1001 86380 86390 1
303357 99303357 1001 86380 86390 1
303867 99303867 1001 86380 86390 1
303984 99303984 1001 86380 86390 1
303886 99303886 1001 86380 86390 1
303555 99303555 1001 86380 86390 1
303478 99303478 1001 86380 86390 1
303517 99303517 1001 86380 86390 1
303616 99303616 1001 86380 86390 1
303435 99303435 1001 86380 86390 1
304797 99304797 1001 86380 86390 1
304737 99304737 1001 86380 86390 1
304816 99304816 1001 86380 86390 1
304665 99304665 1001 86380 86390 1
304472 99304472 1001 86380 86390 1
304601 99304601 1001 86380 86390 1
304459 99304459 1001 86380 86390 1
304550 99304550 1001 86380 86390 1
304501 99304501 1001 86380 86390 1
304533 99304533 1001 86380 86390 1
304304 99304304 1001 86380 86390 1
304252 99304252 1001 86380 86390 1
304333 99304333 1001 86380 86390 1
304886 99304886 1001 86380 86390 1
304912 99304912 1001 86380 86390 1
305055 99305055 1001 86380 86390 1
305625 99305625 1001 86380 86390 1
305378 99305378 1001 86380 86390 1
305288 99305288 1001 86380 86390 1
305304 99305304 1001 86380 86390 1
305295 99305295 1001 86380 86390 1
305335 99305335 1001 86380 86390 1
305188 99305188 1001 86380 86390 1
305139 99305139 1001 86380 86390 1
500635 99500635 1001 86380 86390 1
500629 99500629 1001 86380 86390 1
500426 99500426 1001 86380 86390 1
500270 99500270 1001 86380 86390 1
500223 99500223 1001 86380 86390 1
500346 99500346 1001 86380 86390 1
500972 99500972 1001 86380 86390 1
500949 99500949 1001 86380 86390 1
501485 99501485 1001 86380 86390 1
501579 99501579 1001 86380 86390 1
501616 99501616 1001 86380 86390 1
501357 99501357 1001 86380 86390 1
501046 99501046 1001 86380 86390 1
501219 99501219 1001 86380 86390 1
501207 99501207 1001 86380 86390 1
501703 99501703 1001 86380 86390 1
501794 99501794 1001 86380 86390 1
501770 99501770 1001 86380 86390 1
501797 99501797 1001 86380 86390 1
501720 99501720 1001 86380 86390 1
501643 99501643 1001 86380 86390 1
502390 99502390 1001 86380 86390 1
502300 99502300 1001 86380 86390 1
502075 99502075 1001 86380 86390 1
501925 99501925 1001 86380 86390 1
502004 99502004 1001 86380 86390 1
501890 99501890 1001 86380 86390 1
501981 99501981 1001 86380 86390 1
502592 99502592 1001 86380 86390 1
502605 99502605 1001 86380 86390 1
502622 99502622 1001 86380 86390 1
502648 99502648 1001 86380 86390 1
502638 99502638 1001 86380 86390 1
502496 99502496 1001 86380 86390 1
502497 99502497 1001 86380 86390 1
503164 99503164 1001 86380 86390 1
503141 99503141 1001 86380 86390 1
503182 99503182 1001 86380 86390 1
503133 99503133 1001 86380 86390 1
503236 99503236 1001 86380 86390 1
503051 99503051 1001 86380 86390 1
502991 99502991 1001 86380 86390 1
503030 99503030 1001 86380 86390 1
502915 99502915 1001 86380 86390 1
502967 99502967 1001 86380 86390 1
502683 99502683 1001 86380 86390 1
502767 99502767 1001 86380 86390 1
502772 99502772 1001 86380 86390 1
503340 99503340 1001 86380 86390 1
503392 99503392 1001 86380 86390 1
503478 99503478 1001 86380 86390 1
504043 99504043 1001 86380 86390 1
504090 99504090 1001 86380 86390 1
504098 99504098 1001 86380 86390 1
503824 99503824 1001 86380 86390 1
503710 99503710 1001 86380 86390 1
503725 99503725 1001 86380 86390 1
503575 99503575 1001 86380 86390 1
503655 99503655 1001 86380 86390 1
504316 99504316 1001 86380 86390 1
504265 99504265 1001 86380 86390 1
504766 99504766 1001 86380 86390 1
504863 99504863 1001 86380 86390 1
504902 99504902 1001 86380 86390 1
504814 99504814 1001 86380 86390 1
504687 99504687 1001 86380 86390 1
504576 99504576 1001 86380 86390 1
504589 99504589 1001 86380 86390 1
504593 99504593 1001 86380 86390 1
504633 99504633 1001 86380 86390 1
504385 99504385 1001 86380 86390 1
505707 99505707 1001 86380 86390 1
505608 99505608 1001 86380 86390 1
505586 99505586 1001 86380 86390 1
505450 99505450 1001 86380 86390 1
505412 99505412 1001 86380 86390 1
505360 99505360 1001 86380 86390 1
505537 99505537 1001 86380 86390 1
505330 99505330 1001 86380 86390 1
505169 99505169 1001 86380 86390 1
505313 99505313 1001 86380 86390 1
505302 99505302 1001 86380 86390 1
505225 99505225 1001 86380 86390 1
505898 99505898 1001 86380 86390 1
505797 99505797 1001 86380 86390 1
505916 99505916 1001 86380 86390 1
505930 99505930 1001 86380 86390 1
505880 99505880 1001 86380 86390 1
506532 99506532 1001 86380 86390 1
506509 99506509 1001 86380 86390 1
506511 99506511 1001 86380 86390 1
506579 99506579 1001 86380 86390 1
506380 99506380 1001 86380 86390 1
506329 99506329 1001 86380 86390 1
506350 99506350 1001 86380 86390 1
506145 99506145 1001 86380 86390 1
506094 99506094 1001 86380 86390 1
506085 99506085 1001 86380 86390 1
506035 99506035 1001 86380 86390 1
506050 99506050 1001 86380 86390 1
506632 99506632 1001 86380 86390 1
506712 99506712 1001 86380 86390 1
506629 99506629 1001 86380 86390 1
506747 99506747 1001 86380 86390 1
507356 99507356 1001 86380 86390 1
507080 99507080 1001 86380 86390 1
507057 99507057 1001 86380 86390 1
507199 99507199 1001 86380 86390 1
507033 99507033 1001 86380 86390 1
506983 99506983 1001 86380 86390 1
506932 99506932 1001 86380 86390 1
506951 99506951 1001 86380 86390 1
507006 99507006 1001 86380 86390 1
506878 99506878 1001 86380 86390 1
506826 99506826 1001 86380 86390 1
507626 99507626 1001 86380 86390 1
507562 99507562 1001 86380 86390 1
507524 99507524 1001 86380 86390 1
507580 99507580 1001 86380 86390 1
507546 99507546 1001 86380 86390 1
508165 99508165 1001 86380 86390 1
508080 99508080 1001 86380 86390 1
507875 99507875 1001 86380 86390 1
507945 99507945 1001 86380 86390 1
507958 99507958 1001 86380 86390 1
507711 99507711 1001 86380 86390 1
507806 99507806 1001 86380 86390 1
508350 99508350 1001 86380 86390 1
508326 99508326 1001 86380 86390 1
508942 99508942 1001 86380 86390 1
508970 99508970 1001 86380 86390 1
508728 99508728 1001 86380 86390 1
508690 99508690 1001 86380 86390 1
508757 99508757 1001 86380 86390 1
508732 99508732 1001 86380 86390 1
508724 99508724 1001 86380 86390 1
508803 99508803 1001 86380 86390 1
508570 99508570 1001 86380 86390 1
508497 99508497 1001 86380 86390 1
508536 99508536 1001 86380 86390 1
508641 99508641 1001 86380 86390 1
508460 99508460 1001 86380 86390 1
509110 99509110 1001 86380 86390 1
509255 99509255 1001 86380 86390 1
509114 99509114 1001 86380 86390 1
509129 99509129 1001 86380 86390 1
509155 99509155 1001 86380 86390 1
509246 99509246 1001 86380 86390 1
509106 99509106 1001 86380 86390 1
509791 99509791 1001 86380 86390 1
509889 99509889 1001 86380 86390 1
509605 99509605 1001 86380 86390 1
509492 99509492 1001 86380 86390 1
509436 99509436 1001 86380 86390 1
509438 99509438 1001 86380 86390 1
509284 99509284 1001 86380 86390 1
509380 99509380 1001 86380 86390 1
510056 99510056 1001 86380 86390 1
509928 99509928 1001 86380 86390 1
510036 99510036 1001 86380 86390 1
510549 99510549 1001 86380 86390 1
510711 99510711 1001 86380 86390 1
510661 99510661 1001 86380 86390 1
510430 99510430 1001 86380 86390 1
510372 99510372 1001 86380 86390 1
510400 99510400 1001 86380 86390 1
510427 99510427 1001 86380 86390 1
510428 99510428 1001 86380 86390 1
510159 99510159 1001 86380 86390 1
510262 99510262 1001 86380 86390 1
510266 99510266 1001 86380 86390 1
510311 99510311 1001 86380 86390 1
510732 99510732 1001 86380 86390 1
511469 99511469 1001 86380 86390 1
511405 99511405 1001 86380 86390 1
511457 99511457 1001 86380 86390 1
511534 99511534 1001 86380 86390 1
511356 99511356 1001 86380 86390 1
511334 99511334 1001 86380 86390 1
511335 99511335 1001 86380 86390 1
511168 99511168 1001 86380 86390 1
511310 99511310 1001 86380 86390 1
511291 99511291 1001 86380 86390 1
511177 99511177 1001 86380 86390 1
511190 99511190 1001 86380 86390 1
511062 99511062 1001 86380 86390 1
510948 99510948 1001 86380 86390 1
511079 99511079 1001 86380 86390 1
510951 99510951 1001 86380 86390 1
511109 99511109 1001 86380 86390 1
510982 99510982 1001 86380 86390 1
511642 99511642 1001 86380 86390 1
511733 99511733 1001 86380 86390 1
511607 99511607 1001 86380 86390 1
511621 99511621 1001 86380 86390 1
511687 99511687 1001 86380 86390 1
511704 99511704 1001 86380 86390 1
512211 99512211 1001 86380 86390 1
511970 99511970 1001 86380 86390 1
512141 99512141 1001 86380 86390 1
512053 99512053 1001 86380 86390 1
511902 99511902 1001 86380 86390 1
511955 99511955 1001 86380 86390 1
511949 99511949 1001 86380 86390 1
511834 99511834 1001 86380 86390 1
512532 99512532 1001 86380 86390 1
512417 99512417 1001 86380 86390 1
512443 99512443 1001 86380 86390 1
512523 99512523 1001 86380 86390 1
512553 99512553 1001 86380 86390 1
513155 99513155 1001 86380 86390 1
513096 99513096 1001 86380 86390 1
512793 99512793 1001 86380 86390 1
512993 99512993 1001 86380 86390 1
512677 99512677 1001 86380 86390 1
512780 99512780 1001 86380 86390 1
512665 99512665 1001 86380 86390 1
512730 99512730 1001 86380 86390 1
512630 99512630 1001 86380 86390 1
513386 99513386 1001 86380 86390 1
513208 99513208 1001 86380 86390 1
513365 99513365 1001 86380 86390 1
513378 99513378 1001 86380 86390 1
513890 99513890 1001 86380 86390 1
513994 99513994 1001 86380 86390 1
513620 99513620 1001 86380 86390 1
513777 99513777 1001 86380 86390 1
513758 99513758 1001 86380 86390 1
513436 99513436 1001 86380 86390 1
513488 99513488 1001 86380 86390 1
513489 99513489 1001 86380 86390 1
513438 99513438 1001 86380 86390 1
513490 99513490 1001 86380 86390 1
513594 99513594 1001 86380 86390 1
513609 99513609 1001 86380 86390 1
513559 99513559 1001 86380 86390 1
513561 99513561 1001 86380 86390 1
514161 99514161 1001 86380 86390 1
514063 99514063 1001 86380 86390 1
514065 99514065 1001 86380 86390 1
514130 99514130 1001 86380 86390 1
514654 99514654 1001 86380 86390 1
514814 99514814 1001 86380 86390 1
514841 99514841 1001 86380 86390 1
514847 99514847 1001 86380 86390 1
514851 99514851 1001 86380 86390 1
514652 99514652 1001 86380 86390 1
514588 99514588 1001 86380 86390 1
514598 99514598 1001 86380 86390 1
514329 99514329 1001 86380 86390 1
514238 99514238 1001 86380 86390 1
514412 99514412 1001 86380 86390 1
514362 99514362 1001 86380 86390 1
514350 99514350 1001 86380 86390 1
514415 99514415 1001 86380 86390 1
515039 99515039 1001 86380 86390 1
514990 99514990 1001 86380 86390 1
514955 99514955 1001 86380 86390 1
515632 99515632 1001 86380 86390 1
515556 99515556 1001 86380 86390 1
515658 99515658 1001 86380 86390 1
515331 99515331 1001 86380 86390 1
515385 99515385 1001 86380 86390 1
515294 99515294 1001 86380 86390 1
515154 99515154 1001 86380 86390 1
515185 99515185 1001 86380 86390 1
515086 99515086 1001 86380 86390 1
515732 99515732 1001 86380 86390 1
515849 99515849 1001 86380 86390 1
515694 99515694 1001 86380 86390 1
515762 99515762 1001 86380 86390 1
515834 99515834 1001 86380 86390 1
516436 99516436 1001 86380 86390 1
516484 99516484 1001 86380 86390 1
516350 99516350 1001 86380 86390 1
516502 99516502 1001 86380 86390 1
516392 99516392 1001 86380 86390 1
516367 99516367 1001 86380 86390 1
516231 99516231 1001 86380 86390 1
516141 99516141 1001 86380 86390 1
516096 99516096 1001 86380 86390 1
516009 99516009 1001 86380 86390 1
515984 99515984 1001 86380 86390 1
516037 99516037 1001 86380 86390 1
516076 99516076 1001 86380 86390 1
515936 99515936 1001 86380 86390 1
516030 99516030 1001 86380 86390 1
516610 99516610 1001 86380 86390 1
516537 99516537 1001 86380 86390 1
517136 99517136 1001 86380 86390 1
517179 99517179 1001 86380 86390 1
517331 99517331 1001 86380 86390 1
516813 99516813 1001 86380 86390 1
516804 99516804 1001 86380 86390 1
517363 99517363 1001 86380 86390 1
517961 99517961 1001 86380 86390 1
517904 99517904 1001 86380 86390 1
517778 99517778 1001 86380 86390 1
517883 99517883 1001 86380 86390 1
517888 99517888 1001 86380 86390 1
517660 99517660 1001 86380 86390 1
517674 99517674 1001 86380 86390 1
517601 99517601 1001 86380 86390 1
518289 99518289 1001 86380 86390 1
518212 99518212 1001 86380 86390 1
518188 99518188 1001 86380 86390 1
518319 99518319 1001 86380 86390 1
518986 99518986 1001 86380 86390 1
518915 99518915 1001 86380 86390 1
518831 99518831 1001 86380 86390 1
518883 99518883 1001 86380 86390 1
518701 99518701 1001 86380 86390 1
518779 99518779 1001 86380 86390 1
518598 99518598 1001 86380 86390 1
518613 99518613 1001 86380 86390 1
518397 99518397 1001 86380 86390 1
518504 99518504 1001 86380 86390 1
519092 99519092 1001 86380 86390 1
519071 99519071 1001 86380 86390 1
519033 99519033 1001 86380 86390 1
519714 99519714 1001 86380 86390 1
519747 99519747 1001 86380 86390 1
519709 99519709 1001 86380 86390 1
519481 99519481 1001 86380 86390 1
519430 99519430 1001 86380 86390 1
519592 99519592 1001 86380 86390 1
519452 99519452 1001 86380 86390 1
519223 99519223 1001 86380 86390 1
519202 99519202 1001 86380 86390 1
519954 99519954 1001 86380 86390 1
519903 99519903 1001 86380 86390 1
519973 99519973 1001 86380 86390 1
519898 99519898 1001 86380 86390 1
520441 99520441 1001 86380 86390 1
520627 99520627 1001 86380 86390 1
520482 99520482 1001 86380 86390 1
520268 99520268 1001 86380 86390 1
520262 99520262 1001 86380 86390 1
520393 99520393 1001 86380 86390 1
520768 99520768 1001 86380 86390 1
520783 99520783 1001 86380 86390 1
520745 99520745 1001 86380 86390 1
520672 99520672 1001 86380 86390 1
520712 99520712 1001 86380 86390 1
521311 99521311 1001 86380 86390 1
521443 99521443 1001 86380 86390 1
521384 99521384 1001 86380 86390 1
521385 99521385 1001 86380 86390 1
521296 99521296 1001 86380 86390 1
521426 99521426 1001 86380 86390 1
521118 99521118 1001 86380 86390 1
521158 99521158 1001 86380 86390 1
521107 99521107 1001 86380 86390 1
521173 99521173 1001 86380 86390 1
521162 99521162 1001 86380 86390 1
521189 99521189 1001 86380 86390 1
521217 99521217 1001 86380 86390 1
521258 99521258 1001 86380 86390 1
520941 99520941 1001 86380 86390 1
521045 99521045 1001 86380 86390 1
521047 99521047 1001 86380 86390 1
521048 99521048 1001 86380 86390 1
520883 99520883 1001 86380 86390 1
521550 99521550 1001 86380 86390 1
521589 99521589 1001 86380 86390 1
522241 99522241 1001 86380 86390 1
521957 99521957 1001 86380 86390 1
521970 99521970 1001 86380 86390 1
522073 99522073 1001 86380 86390 1
521973 99521973 1001 86380 86390 1
522040 99522040 1001 86380 86390 1
521764 99521764 1001 86380 86390 1
521860 99521860 1001 86380 86390 1
521797 99521797 1001 86380 86390 1
521849 99521849 1001 86380 86390 1
522393 99522393 1001 86380 86390 1
522485 99522485 1001 86380 86390 1
522384 99522384 1001 86380 86390 1
522310 99522310 1001 86380 86390 1
522429 99522429 1001 86380 86390 1
522967 99522967 1001 86380 86390 1
522552 99522552 1001 86380 86390 1
522596 99522596 1001 86380 86390 1
523227 99523227 1001 86380 86390 1
523202 99523202 1001 86380 86390 1
523917 99523917 1001 86380 86390 1
523794 99523794 1001 86380 86390 1
523918 99523918 1001 86380 86390 1
523544 99523544 1001 86380 86390 1
523610 99523610 1001 86380 86390 1
523625 99523625 1001 86380 86390 1
523664 99523664 1001 86380 86390 1
523723 99523723 1001 86380 86390 1
523608 99523608 1001 86380 86390 1
523738 99523738 1001 86380 86390 1
523376 99523376 1001 86380 86390 1
523506 99523506 1001 86380 86390 1
523522 99523522 1001 86380 86390 1
524076 99524076 1001 86380 86390 1
523949 99523949 1001 86380 86390 1
524082 99524082 1001 86380 86390 1
524109 99524109 1001 86380 86390 1
524615 99524615 1001 86380 86390 1
524605 99524605 1001 86380 86390 1
524678 99524678 1001 86380 86390 1
524409 99524409 1001 86380 86390 1
524402 99524402 1001 86380 86390 1
524498 99524498 1001 86380 86390 1
524218 99524218 1001 86380 86390 1
524272 99524272 1001 86380 86390 1
524261 99524261 1001 86380 86390 1
524326 99524326 1001 86380 86390 1
524317 99524317 1001 86380 86390 1
524797 99524797 1001 86380 86390 1
524790 99524790 1001 86380 86390 1
524933 99524933 1001 86380 86390 1
525577 99525577 1001 86380 86390 1
525373 99525373 1001 86380 86390 1
525017 99525017 1001 86380 86390 1
525120 99525120 1001 86380 86390 1
524992 99524992 1001 86380 86390 1
525138 99525138 1001 86380 86390 1
525129 99525129 1001 86380 86390 1
526310 99526310 1001 86380 86390 1
526362 99526362 1001 86380 86390 1
526364 99526364 1001 86380 86390 1
526328 99526328 1001 86380 86390 1
526241 99526241 1001 86380 86390 1
526204 99526204 1001 86380 86390 1
526180 99526180 1001 86380 86390 1
526052 99526052 1001 86380 86390 1
526156 99526156 1001 86380 86390 1
526030 99526030 1001 86380 86390 1
526058 99526058 1001 86380 86390 1
526086 99526086 1001 86380 86390 1
525909 99525909 1001 86380 86390 1
526427 99526427 1001 86380 86390 1
526507 99526507 1001 86380 86390 1
526429 99526429 1001 86380 86390 1
527101 99527101 1001 86380 86390 1
527052 99527052 1001 86380 86390 1
526932 99526932 1001 86380 86390 1
527025 99527025 1001 86380 86390 1
526668 99526668 1001 86380 86390 1
526649 99526649 1001 86380 86390 1
527441 99527441 1001 86380 86390 1
527341 99527341 1001 86380 86390 1
527434 99527434 1001 86380 86390 1
528041 99528041 1001 86380 86390 1
527936 99527936 1001 86380 86390 1
527977 99527977 1001 86380 86390 1
527939 99527939 1001 86380 86390 1
528058 99528058 1001 86380 86390 1
527993 99527993 1001 86380 86390 1
527932 99527932 1001 86380 86390 1
527804 99527804 1001 86380 86390 1
527721 99527721 1001 86380 86390 1
527738 99527738 1001 86380 86390 1
527484 99527484 1001 86380 86390 1
527488 99527488 1001 86380 86390 1
527476 99527476 1001 86380 86390 1
528124 99528124 1001 86380 86390 1
528198 99528198 1001 86380 86390 1
528225 99528225 1001 86380 86390 1
528773 99528773 1001 86380 86390 1
528799 99528799 1001 86380 86390 1
528791 99528791 1001 86380 86390 1
528862 99528862 1001 86380 86390 1
528605 99528605 1001 86380 86390 1
528631 99528631 1001 86380 86390 1
528517 99528517 1001 86380 86390 1
528639 99528639 1001 86380 86390 1
528643 99528643 1001 86380 86390 1
528425 99528425 1001 86380 86390 1
528480 99528480 1001 86380 86390 1
528443 99528443 1001 86380 86390 1
528379 99528379 1001 86380 86390 1
528382 99528382 1001 86380 86390 1
529030 99529030 1001 86380 86390 1
529023 99529023 1001 86380 86390 1
529710 99529710 1001 86380 86390 1
529555 99529555 1001 86380 86390 1
529341 99529341 1001 86380 86390 1
529468 99529468 1001 86380 86390 1
529482 99529482 1001 86380 86390 1
529314 99529314 1001 86380 86390 1
529174 99529174 1001 86380 86390 1
529202 99529202 1001 86380 86390 1
529802 99529802 1001 86380 86390 1
529781 99529781 1001 86380 86390 1
529801 99529801 1001 86380 86390 1
530391 99530391 1001 86380 86390 1
530207 99530207 1001 86380 86390 1
530298 99530298 1001 86380 86390 1
530158 99530158 1001 86380 86390 1
530308 99530308 1001 86380 86390 1
530347 99530347 1001 86380 86390 1
530732 99530732 1001 86380 86390 1
530565 99530565 1001 86380 86390 1
530632 99530632 1001 86380 86390 1
530748 99530748 1001 86380 86390 1
531358 99531358 1001 86380 86390 1
531270 99531270 1001 86380 86390 1
531102 99531102 1001 86380 86390 1
530975 99530975 1001 86380 86390 1
531016 99531016 1001 86380 86390 1
530845 99530845 1001 86380 86390 1
531441 99531441 1001 86380 86390 1
531429 99531429 1001 86380 86390 1
531471 99531471 1001 86380 86390 1
531527 99531527 1001 86380 86390 1
531464 99531464 1001 86380 86390 1
531966 99531966 1001 86380 86390 1
531837 99531837 1001 86380 86390 1
531817 99531817 1001 86380 86390 1
531610 99531610 1001 86380 86390 1
531715 99531715 1001 86380 86390 1
531613 99531613 1001 86380 86390 1
531642 99531642 1001 86380 86390 1
531765 99531765 1001 86380 86390 1
532241 99532241 1001 86380 86390 1
532334 99532334 1001 86380 86390 1
532336 99532336 1001 86380 86390 1
532274 99532274 1001 86380 86390 1
532276 99532276 1001 86380 86390 1
532931 99532931 1001 86380 86390 1
532965 99532965 1001 86380 86390 1
532820 99532820 1001 86380 86390 1
532561 99532561 1001 86380 86390 1
532432 99532432 1001 86380 86390 1
533094 99533094 1001 86380 86390 1
533057 99533057 1001 86380 86390 1
533140 99533140 1001 86380 86390 1
533155 99533155 1001 86380 86390 1
533694 99533694 1001 86380 86390 1
533669 99533669 1001 86380 86390 1
533734 99533734 1001 86380 86390 1
533833 99533833 1001 86380 86390 1
533774 99533774 1001 86380 86390 1
533738 99533738 1001 86380 86390 1
533767 99533767 1001 86380 86390 1
533601 99533601 1001 86380 86390 1
533512 99533512 1001 86380 86390 1
533544 99533544 1001 86380 86390 1
533506 99533506 1001 86380 86390 1
533262 99533262 1001 86380 86390 1
533420 99533420 1001 86380 86390 1
533348 99533348 1001 86380 86390 1
533285 99533285 1001 86380 86390 1
534050 99534050 1001 86380 86390 1
533976 99533976 1001 86380 86390 1
533901 99533901 1001 86380 86390 1
534019 99534019 1001 86380 86390 1
533876 99533876 1001 86380 86390 1
533981 99533981 1001 86380 86390 1
534583 99534583 1001 86380 86390 1
534661 99534661 1001 86380 86390 1
534550 99534550 1001 86380 86390 1
534515 99534515 1001 86380 86390 1
534619 99534619 1001 86380 86390 1
534468 99534468 1001 86380 86390 1
534449 99534449 1001 86380 86390 1
534398 99534398 1001 86380 86390 1
534102 99534102 1001 86380 86390 1
534142 99534142 1001 86380 86390 1
534199 99534199 1001 86380 86390 1
534136 99534136 1001 86380 86390 1
534204 99534204 1001 86380 86390 1
534810 99534810 1001 86380 86390 1
534778 99534778 1001 86380 86390 1
534716 99534716 1001 86380 86390 1
535336 99535336 1001 86380 86390 1
535453 99535453 1001 86380 86390 1
535500 99535500 1001 86380 86390 1
535504 99535504 1001 86380 86390 1
535445 99535445 1001 86380 86390 1
535123 99535123 1001 86380 86390 1
535188 99535188 1001 86380 86390 1
535293 99535293 1001 86380 86390 1
535130 99535130 1001 86380 86390 1
535262 99535262 1001 86380 86390 1
535074 99535074 1001 86380 86390 1
535091 99535091 1001 86380 86390 1
534937 99534937 1001 86380 86390 1
535004 99535004 1001 86380 86390 1
535520 99535520 1001 86380 86390 1
535651 99535651 1001 86380 86390 1
535664 99535664 1001 86380 86390 1
535710 99535710 1001 86380 86390 1
535581 99535581 1001 86380 86390 1
535519 99535519 1001 86380 86390 1
536201 99536201 1001 86380 86390 1
536217 99536217 1001 86380 86390 1
536230 99536230 1001 86380 86390 1
536284 99536284 1001 86380 86390 1
535965 99535965 1001 86380 86390 1
535719 99535719 1001 86380 86390 1
535800 99535800 1001 86380 86390 1
535763 99535763 1001 86380 86390 1
535881 99535881 1001 86380 86390 1
535792 99535792 1001 86380 86390 1
535924 99535924 1001 86380 86390 1
536454 99536454 1001 86380 86390 1
537063 99537063 1001 86380 86390 1
536957 99536957 1001 86380 86390 1
536818 99536818 1001 86380 86390 1
536847 99536847 1001 86380 86390 1
536835 99536835 1001 86380 86390 1
536604 99536604 1001 86380 86390 1
536695 99536695 1001 86380 86390 1
537367 99537367 1001 86380 86390 1
537336 99537336 1001 86380 86390 1
537352 99537352 1001 86380 86390 1
537941 99537941 1001 86380 86390 1
537826 99537826 1001 86380 86390 1
537920 99537920 1001 86380 86390 1
537979 99537979 1001 86380 86390 1
537820 99537820 1001 86380 86390 1
537600 99537600 1001 86380 86390 1
537381 99537381 1001 86380 86390 1
537486 99537486 1001 86380 86390 1
537415 99537415 1001 86380 86390 1
538071 99538071 1001 86380 86390 1
538153 99538153 1001 86380 86390 1
538091 99538091 1001 86380 86390 1
538729 99538729 1001 86380 86390 1
538652 99538652 1001 86380 86390 1
538668 99538668 1001 86380 86390 1
538657 99538657 1001 86380 86390 1
538467 99538467 1001 86380 86390 1
538412 99538412 1001 86380 86390 1
538490 99538490 1001 86380 86390 1
538542 99538542 1001 86380 86390 1
538569 99538569 1001 86380 86390 1
538221 99538221 1001 86380 86390 1
538928 99538928 1001 86380 86390 1
538818 99538818 1001 86380 86390 1
538873 99538873 1001 86380 86390 1
539475 99539475 1001 86380 86390 1
539594 99539594 1001 86380 86390 1
539441 99539441 1001 86380 86390 1
539331 99539331 1001 86380 86390 1
539246 99539246 1001 86380 86390 1
539274 99539274 1001 86380 86390 1
539035 99539035 1001 86380 86390 1
539677 99539677 1001 86380 86390 1
539654 99539654 1001 86380 86390 1
539642 99539642 1001 86380 86390 1
540268 99540268 1001 86380 86390 1
540448 99540448 1001 86380 86390 1
540360 99540360 1001 86380 86390 1
540103 99540103 1001 86380 86390 1
540207 99540207 1001 86380 86390 1
539884 99539884 1001 86380 86390 1
540031 99540031 1001 86380 86390 1
540022 99540022 1001 86380 86390 1
539907 99539907 1001 86380 86390 1
539856 99539856 1001 86380 86390 1
540573 99540573 1001 86380 86390 1
540600 99540600 1001 86380 86390 1
540538 99540538 1001 86380 86390 1
541114 99541114 1001 86380 86390 1
541273 99541273 1001 86380 86390 1
541121 99541121 1001 86380 86390 1
540883 99540883 1001 86380 86390 1
540965 99540965 1001 86380 86390 1
540991 99540991 1001 86380 86390 1
540967 99540967 1001 86380 86390 1
540955 99540955 1001 86380 86390 1
540982 99540982 1001 86380 86390 1
541086 99541086 1001 86380 86390 1
540753 99540753 1001 86380 86390 1
540690 99540690 1001 86380 86390 1
540772 99540772 1001 86380 86390 1
540786 99540786 1001 86380 86390 1
541368 99541368 1001 86380 86390 1
542084 99542084 1001 86380 86390 1
542087 99542087 1001 86380 86390 1
542107 99542107 1001 86380 86390 1
541901 99541901 1001 86380 86390 1
541767 99541767 1001 86380 86390 1
541628 99541628 1001 86380 86390 1
541697 99541697 1001 86380 86390 1
542265 99542265 1001 86380 86390 1
542177 99542177 1001 86380 86390 1
542882 99542882 1001 86380 86390 1
542915 99542915 1001 86380 86390 1
542771 99542771 1001 86380 86390 1
542813 99542813 1001 86380 86390 1
542585 99542585 1001 86380 86390 1
542663 99542663 1001 86380 86390 1
542664 99542664 1001 86380 86390 1
542692 99542692 1001 86380 86390 1
542553 99542553 1001 86380 86390 1
542567 99542567 1001 86380 86390 1
542595 99542595 1001 86380 86390 1
542634 99542634 1001 86380 86390 1
542622 99542622 1001 86380 86390 1
542403 99542403 1001 86380 86390 1
542326 99542326 1001 86380 86390 1
542490 99542490 1001 86380 86390 1
542949 99542949 1001 86380 86390 1
543687 99543687 1001 86380 86390 1
543505 99543505 1001 86380 86390 1
543563 99543563 1001 86380 86390 1
543499 99543499 1001 86380 86390 1
543322 99543322 1001 86380 86390 1
543297 99543297 1001 86380 86390 1
543352 99543352 1001 86380 86390 1
543342 99543342 1001 86380 86390 1
543942 99543942 1001 86380 86390 1
543933 99543933 1001 86380 86390 1
543883 99543883 1001 86380 86390 1
544562 99544562 1001 86380 86390 1
544497 99544497 1001 86380 86390 1
544435 99544435 1001 86380 86390 1
544505 99544505 1001 86380 86390 1
544197 99544197 1001 86380 86390 1
544271 99544271 1001 86380 86390 1
544003 99544003 1001 86380 86390 1
544100 99544100 1001 86380 86390 1
544154 99544154 1001 86380 86390 1
544729 99544729 1001 86380 86390 1
435388 239 1001 11940 12417 1
400094 99400094 1001 86380 86390 1
400200 99400200 1001 86380 86390 1
400322 99400322 1001 86380 86390 1
400300 99400300 1001 86380 86390 1
400340 99400340 1001 86380 86390 1
400495 99400495 1001 86380 86390 1
400676 99400676 1001 86380 86390 1
400713 99400713 1001 86380 86390 1
400818 99400818 1001 86380 86390 1
400988 99400988 1001 86380 86390 1
401062 99401062 1001 86380 86390 1
401200 99401200 1001 86380 86390 1
401206 99401206 1001 86380 86390 1
401234 99401234 1001 86380 86390 1
401207 99401207 1001 86380 86390 1
401332 99401332 1001 86380 86390 1
401464 99401464 1001 86380 86390 1
401411 99401411 1001 86380 86390 1
401381 99401381 1001 86380 86390 1
401484 99401484 1001 86380 86390 1
401432 99401432 1001 86380 86390 1
401946 99401946 1001 86380 86390 1
402114 99402114 1001 86380 86390 1
402126 99402126 1001 86380 86390 1
402436 99402436 1001 86380 86390 1
402657 99402657 1001 86380 86390 1
402773 99402773 1001 86380 86390 1
402820 99402820 1001 86380 86390 1
402825 99402825 1001 86380 86390 1
402858 99402858 1001 86380 86390 1
402813 99402813 1001 86380 86390 1
402949 99402949 1001 86380 86390 1
402891 99402891 1001 86380 86390 1
403195 99403195 1001 86380 86390 1
403097 99403097 1001 86380 86390 1
403104 99403104 1001 86380 86390 1
403352 99403352 1001 86380 86390 1
403497 99403497 1001 86380 86390 1
403742 99403742 1001 86380 86390 1
403836 99403836 1001 86380 86390 1
403927 99403927 1001 86380 86390 1
404043 99404043 1001 86380 86390 1
404193 99404193 1001 86380 86390 1
404296 99404296 1001 86380 86390 1
404472 99404472 1001 86380 86390 1
404742 99404742 1001 86380 86390 1
404903 99404903 1001 86380 86390 1
405110 99405110 1001 86380 86390 1
405099 99405099 1001 86380 86390 1
405217 99405217 1001 86380 86390 1
405382 99405382 1001 86380 86390 1
405421 99405421 1001 86380 86390 1
405459 99405459 1001 86380 86390 1
405572 99405572 1001 86380 86390 1
405661 99405661 1001 86380 86390 1
405910 99405910 1001 86380 86390 1
406034 99406034 1001 86380 86390 1
406017 99406017 1001 86380 86390 1
406203 99406203 1001 86380 86390 1
406272 99406272 1001 86380 86390 1
406342 99406342 1001 86380 86390 1
406460 99406460 1001 86380 86390 1
406571 99406571 1001 86380 86390 1
406712 99406712 1001 86380 86390 1
406819 99406819 1001 86380 86390 1
406925 99406925 1001 86380 86390 1
406980 99406980 1001 86380 86390 1
407052 99407052 1001 86380 86390 1
407479 99407479 1001 86380 86390 1
407618 99407618 1001 86380 86390 1
407705 99407705 1001 86380 86390 1
407928 99407928 1001 86380 86390 1
408529 99408529 1001 86380 86390 1
408830 99408830 1001 86380 86390 1
408783 99408783 1001 86380 86390 1
408987 99408987 1001 86380 86390 1
409025 99409025 1001 86380 86390 1
409156 99409156 1001 86380 86390 1
409259 99409259 1001 86380 86390 1
409326 99409326 1001 86380 86390 1
409403 99409403 1001 86380 86390 1
409569 99409569 1001 86380 86390 1
409577 99409577 1001 86380 86390 1
409579 99409579 1001 86380 86390 1
409614 99409614 1001 86380 86390 1
409824 99409824 1001 86380 86390 1
409948 99409948 1001 86380 86390 1
410094 99410094 1001 86380 86390 1
410180 99410180 1001 86380 86390 1
410344 99410344 1001 86380 86390 1
410577 99410577 1001 86380 86390 1
410583 99410583 1001 86380 86390 1
410709 99410709 1001 86380 86390 1
410725 99410725 1001 86380 86390 1
411016 99411016 1001 86380 86390 1
411024 99411024 1001 86380 86390 1
411018 99411018 1001 86380 86390 1
411229 99411229 1001 86380 86390 1
411313 99411313 1001 86380 86390 1
411408 99411408 1001 86380 86390 1
411551 99411551 1001 86380 86390 1
411529 99411529 1001 86380 86390 1
411793 99411793 1001 86380 86390 1
411848 99411848 1001 86380 86390 1
411939 99411939 1001 86380 86390 1
411897 99411897 1001 86380 86390 1
411929 99411929 1001 86380 86390 1
411883 99411883 1001 86380 86390 1
412178 99412178 1001 86380 86390 1
412132 99412132 1001 86380 86390 1
412133 99412133 1001 86380 86390 1
412443 99412443 1001 86380 86390 1
413564 99413564 1001 86380 86390 1
413401 99413401 1001 86380 86390 1
413433 99413433 1001 86380 86390 1
413579 99413579 1001 86380 86390 1
413657 99413657 1001 86380 86390 1
413581 99413581 1001 86380 86390 1
413161 99413161 1001 86380 86390 1
413072 99413072 1001 86380 86390 1
413098 99413098 1001 86380 86390 1
413176 99413176 1001 86380 86390 1
412796 99412796 1001 86380 86390 1
412555 99412555 1001 86380 86390 1
412590 99412590 1001 86380 86390 1
412814 99412814 1001 86380 86390 1
414059 99414059 1001 86380 86390 1
414066 99414066 1001 86380 86390 1
413877 99413877 1001 86380 86390 1
414082 99414082 1001 86380 86390 1
415132 99415132 1001 86380 86390 1
414638 99414638 1001 86380 86390 1
414697 99414697 1001 86380 86390 1
414584 99414584 1001 86380 86390 1
414486 99414486 1001 86380 86390 1
415525 99415525 1001 86380 86390 1
415590 99415590 1001 86380 86390 1
416587 99416587 1001 86380 86390 1
416687 99416687 1001 86380 86390 1
416822 99416822 1001 86380 86390 1
416749 99416749 1001 86380 86390 1
416196 99416196 1001 86380 86390 1
416487 99416487 1001 86380 86390 1
416226 99416226 1001 86380 86390 1
416328 99416328 1001 86380 86390 1
415865 99415865 1001 86380 86390 1
415989 99415989 1001 86380 86390 1
417135 99417135 1001 86380 86390 1
417358 99417358 1001 86380 86390 1
417150 99417150 1001 86380 86390 1
418307 99418307 1001 86380 86390 1
418377 99418377 1001 86380 86390 1
418040 99418040 1001 86380 86390 1
418345 99418345 1001 86380 86390 1
418119 99418119 1001 86380 86390 1
417929 99417929 1001 86380 86390 1
417650 99417650 1001 86380 86390 1
418927 99418927 1001 86380 86390 1
419080 99419080 1001 86380 86390 1
419037 99419037 1001 86380 86390 1
418813 99418813 1001 86380 86390 1
419204 99419204 1001 86380 86390 1
420410 99420410 1001 86380 86390 1
420228 99420228 1001 86380 86390 1
420167 99420167 1001 86380 86390 1
420327 99420327 1001 86380 86390 1
419822 99419822 1001 86380 86390 1
419716 99419716 1001 86380 86390 1
419492 99419492 1001 86380 86390 1
419496 99419496 1001 86380 86390 1
419216 99419216 1001 86380 86390 1
419553 99419553 1001 86380 86390 1
419217 99419217 1001 86380 86390 1
420697 99420697 1001 86380 86390 1
420634 99420634 1001 86380 86390 1
420684 99420684 1001 86380 86390 1
420559 99420559 1001 86380 86390 1
422033 99422033 1001 86380 86390 1
422075 99422075 1001 86380 86390 1
421805 99421805 1001 86380 86390 1
421878 99421878 1001 86380 86390 1
421391 99421391 1001 86380 86390 1
421331 99421331 1001 86380 86390 1
421651 99421651 1001 86380 86390 1
421448 99421448 1001 86380 86390 1
422444 99422444 1001 86380 86390 1
422319 99422319 1001 86380 86390 1
422493 99422493 1001 86380 86390 1
422452 99422452 1001 86380 86390 1
422476 99422476 1001 86380 86390 1
423465 99423465 1001 86380 86390 1
423266 99423266 1001 86380 86390 1
423038 99423038 1001 86380 86390 1
423156 99423156 1001 86380 86390 1
422976 99422976 1001 86380 86390 1
423083 99423083 1001 86380 86390 1
422656 99422656 1001 86380 86390 1
422806 99422806 1001 86380 86390 1
422606 99422606 1001 86380 86390 1
422638 99422638 1001 86380 86390 1
422617 99422617 1001 86380 86390 1
424091 99424091 1001 86380 86390 1
423960 99423960 1001 86380 86390 1
424145 99424145 1001 86380 86390 1
425030 99425030 1001 86380 86390 1
425264 99425264 1001 86380 86390 1
425065 99425065 1001 86380 86390 1
425359 99425359 1001 86380 86390 1
425319 99425319 1001 86380 86390 1
425364 99425364 1001 86380 86390 1
424596 99424596 1001 86380 86390 1
424875 99424875 1001 86380 86390 1
424488 99424488 1001 86380 86390 1
424265 99424265 1001 86380 86390 1
424343 99424343 1001 86380 86390 1
424271 99424271 1001 86380 86390 1
424396 99424396 1001 86380 86390 1
425827 99425827 1001 86380 86390 1
425585 99425585 1001 86380 86390 1
425576 99425576 1001 86380 86390 1
427038 99427038 1001 86380 86390 1
426703 99426703 1001 86380 86390 1
426395 99426395 1001 86380 86390 1
426663 99426663 1001 86380 86390 1
426647 99426647 1001 86380 86390 1
426566 99426566 1001 86380 86390 1
425957 99425957 1001 86380 86390 1
425950 99425950 1001 86380 86390 1
427286 99427286 1001 86380 86390 1
427369 99427369 1001 86380 86390 1
427329 99427329 1001 86380 86390 1
427366 99427366 1001 86380 86390 1
428551 99428551 1001 86380 86390 1
428624 99428624 1001 86380 86390 1
428193 99428193 1001 86380 86390 1
427628 99427628 1001 86380 86390 1
428787 99428787 1001 86380 86390 1
429022 99429022 1001 86380 86390 1
428792 99428792 1001 86380 86390 1
429028 99429028 1001 86380 86390 1
428934 99428934 1001 86380 86390 1
430118 99430118 1001 86380 86390 1
430225 99430225 1001 86380 86390 1
430055 99430055 1001 86380 86390 1
430135 99430135 1001 86380 86390 1
429779 99429779 1001 86380 86390 1
429497 99429497 1001 86380 86390 1
429232 99429232 1001 86380 86390 1
429218 99429218 1001 86380 86390 1
430376 99430376 1001 86380 86390 1
430690 99430690 1001 86380 86390 1
430629 99430629 1001 86380 86390 1
431888 99431888 1001 86380 86390 1
432025 99432025 1001 86380 86390 1
432048 99432048 1001 86380 86390 1
431687 99431687 1001 86380 86390 1
431357 99431357 1001 86380 86390 1
431371 99431371 1001 86380 86390 1
430892 99430892 1001 86380 86390 1
431019 99431019 1001 86380 86390 1
432331 99432331 1001 86380 86390 1
433692 99433692 1001 86380 86390 1
433274 99433274 1001 86380 86390 1
433166 99433166 1001 86380 86390 1
432918 99432918 1001 86380 86390 1
432962 99432962 1001 86380 86390 1
432627 99432627 1001 86380 86390 1
432558 99432558 1001 86380 86390 1
432822 99432822 1001 86380 86390 1
432550 99432550 1001 86380 86390 1
433734 99433734 1001 86380 86390 1
433922 99433922 1001 86380 86390 1
434011 99434011 1001 86380 86390 1
433873 99433873 1001 86380 86390 1
434131 99434131 1001 86380 86390 1
435433 99435433 1001 86380 86390 1
434602 99434602 1001 86380 86390 1
434604 99434604 1001 86380 86390 1
434875 99434875 1001 86380 86390 1
434745 99434745 1001 86380 86390 1
434837 99434837 1001 86380 86390 1
434634 99434634 1001 86380 86390 1
435656 99435656 1001 86380 86390 1
435495 99435495 1001 86380 86390 1
435818 99435818 1001 86380 86390 1
435450 99435450 1001 86380 86390 1
436463 99436463 1001 86380 86390 1
436264 99436264 1001 86380 86390 1
436069 99436069 1001 86380 86390 1
435992 99435992 1001 86380 86390 1
437321 99437321 1001 86380 86390 1
437346 99437346 1001 86380 86390 1
300084 99300084 1001 86380 86390 1
437198 99437198 1001 86380 86390 1
437285 99437285 1001 86380 86390 1
300028 99300028 1001 86380 86390 1
300548 99300548 1001 86380 86390 1
300684 99300684 1001 86380 86390 1
300367 99300367 1001 86380 86390 1
300484 99300484 1001 86380 86390 1
300497 99300497 1001 86380 86390 1
300369 99300369 1001 86380 86390 1
300441 99300441 1001 86380 86390 1
300506 99300506 1001 86380 86390 1
300172 99300172 1001 86380 86390 1
300174 99300174 1001 86380 86390 1
300304 99300304 1001 86380 86390 1
300280 99300280 1001 86380 86390 1
300244 99300244 1001 86380 86390 1
300114 99300114 1001 86380 86390 1
300222 99300222 1001 86380 86390 1
300184 99300184 1001 86380 86390 1
300751 99300751 1001 86380 86390 1
300895 99300895 1001 86380 86390 1
300831 99300831 1001 86380 86390 1
300741 99300741 1001 86380 86390 1
300757 99300757 1001 86380 86390 1
300745 99300745 1001 86380 86390 1
300877 99300877 1001 86380 86390 1
301384 99301384 1001 86380 86390 1
301349 99301349 1001 86380 86390 1
301298 99301298 1001 86380 86390 1
301260 99301260 1001 86380 86390 1
301120 99301120 1001 86380 86390 1
301061 99301061 1001 86380 86390 1
301734 99301734 1001 86380 86390 1
301688 99301688 1001 86380 86390 1
302216 99302216 1001 86380 86390 1
302351 99302351 1001 86380 86390 1
302217 99302217 1001 86380 86390 1
302289 99302289 1001 86380 86390 1
302127 99302127 1001 86380 86390 1
302064 99302064 1001 86380 86390 1
301814 99301814 1001 86380 86390 1
302565 99302565 1001 86380 86390 1
302519 99302519 1001 86380 86390 1
303165 99303165 1001 86380 86390 1
303167 99303167 1001 86380 86390 1
303202 99303202 1001 86380 86390 1
302847 99302847 1001 86380 86390 1
302876 99302876 1001 86380 86390 1
302880 99302880 1001 86380 86390 1
302598 99302598 1001 86380 86390 1
302771 99302771 1001 86380 86390 1
303297 99303297 1001 86380 86390 1
303375 99303375 1001 86380 86390 1
303248 99303248 1001 86380 86390 1
303301 99303301 1001 86380 86390 1
304032 99304032 1001 86380 86390 1
303906 99303906 1001 86380 86390 1
303913 99303913 1001 86380 86390 1
304021 99304021 1001 86380 86390 1
303788 99303788 1001 86380 86390 1
303776 99303776 1001 86380 86390 1
303686 99303686 1001 86380 86390 1
303675 99303675 1001 86380 86390 1
303728 99303728 1001 86380 86390 1
303754 99303754 1001 86380 86390 1
303743 99303743 1001 86380 86390 1
303707 99303707 1001 86380 86390 1
303800 99303800 1001 86380 86390 1
303509 99303509 1001 86380 86390 1
303536 99303536 1001 86380 86390 1
303603 99303603 1001 86380 86390 1
304109 99304109 1001 86380 86390 1
304188 99304188 1001 86380 86390 1
304165 99304165 1001 86380 86390 1
304232 99304232 1001 86380 86390 1
304042 99304042 1001 86380 86390 1
304686 99304686 1001 86380 86390 1
304803 99304803 1001 86380 86390 1
304689 99304689 1001 86380 86390 1
304537 99304537 1001 86380 86390 1
304490 99304490 1001 86380 86390 1
304529 99304529 1001 86380 86390 1
304507 99304507 1001 86380 86390 1
304284 99304284 1001 86380 86390 1
304915 99304915 1001 86380 86390 1
304980 99304980 1001 86380 86390 1
304919 99304919 1001 86380 86390 1
305330 99305330 1001 86380 86390 1
305387 99305387 1001 86380 86390 1
500109 99500109 1001 86380 86390 1
500742 99500742 1001 86380 86390 1
500745 99500745 1001 86380 86390 1
500415 99500415 1001 86380 86390 1
500553 99500553 1001 86380 86390 1
500451 99500451 1001 86380 86390 1
500376 99500376 1001 86380 86390 1
500252 99500252 1001 86380 86390 1
500831 99500831 1001 86380 86390 1
501016 99501016 1001 86380 86390 1
501591 99501591 1001 86380 86390 1
501567 99501567 1001 86380 86390 1
501265 99501265 1001 86380 86390 1
501278 99501278 1001 86380 86390 1
501396 99501396 1001 86380 86390 1
501385 99501385 1001 86380 86390 1
501413 99501413 1001 86380 86390 1
501429 99501429 1001 86380 86390 1
501301 99501301 1001 86380 86390 1
501132 99501132 1001 86380 86390 1
501761 99501761 1001 86380 86390 1
501800 99501800 1001 86380 86390 1
502273 99502273 1001 86380 86390 1
502404 99502404 1001 86380 86390 1
502193 99502193 1001 86380 86390 1
502064 99502064 1001 86380 86390 1
501899 99501899 1001 86380 86390 1
501979 99501979 1001 86380 86390 1
501956 99501956 1001 86380 86390 1
501933 99501933 1001 86380 86390 1
502632 99502632 1001 86380 86390 1
502569 99502569 1001 86380 86390 1
502583 99502583 1001 86380 86390 1
502521 99502521 1001 86380 86390 1
503152 99503152 1001 86380 86390 1
503217 99503217 1001 86380 86390 1
503048 99503048 1001 86380 86390 1
503061 99503061 1001 86380 86390 1
502965 99502965 1001 86380 86390 1
502978 99502978 1001 86380 86390 1
502681 99502681 1001 86380 86390 1
502733 99502733 1001 86380 86390 1
502838 99502838 1001 86380 86390 1
503472 99503472 1001 86380 86390 1
503427 99503427 1001 86380 86390 1
503299 99503299 1001 86380 86390 1
503995 99503995 1001 86380 86390 1
503861 99503861 1001 86380 86390 1
503826 99503826 1001 86380 86390 1
503775 99503775 1001 86380 86390 1
503777 99503777 1001 86380 86390 1
503713 99503713 1001 86380 86390 1
503897 99503897 1001 86380 86390 1
503807 99503807 1001 86380 86390 1
503561 99503561 1001 86380 86390 1
503640 99503640 1001 86380 86390 1
503645 99503645 1001 86380 86390 1
504232 99504232 1001 86380 86390 1
504317 99504317 1001 86380 86390 1
504139 99504139 1001 86380 86390 1
504919 99504919 1001 86380 86390 1
504826 99504826 1001 86380 86390 1
504941 99504941 1001 86380 86390 1
504801 99504801 1001 86380 86390 1
504571 99504571 1001 86380 86390 1
504627 99504627 1001 86380 86390 1
504736 99504736 1001 86380 86390 1
504392 99504392 1001 86380 86390 1
504500 99504500 1001 86380 86390 1
505116 99505116 1001 86380 86390 1
505617 99505617 1001 86380 86390 1
505728 99505728 1001 86380 86390 1
505553 99505553 1001 86380 86390 1
505515 99505515 1001 86380 86390 1
505356 99505356 1001 86380 86390 1
505255 99505255 1001 86380 86390 1
505310 99505310 1001 86380 86390 1
505158 99505158 1001 86380 86390 1
505861 99505861 1001 86380 86390 1
505928 99505928 1001 86380 86390 1
505893 99505893 1001 86380 86390 1
505958 99505958 1001 86380 86390 1
505946 99505946 1001 86380 86390 1
506378 99506378 1001 86380 86390 1
506320 99506320 1001 86380 86390 1
506204 99506204 1001 86380 86390 1
506299 99506299 1001 86380 86390 1
505989 99505989 1001 86380 86390 1
506645 99506645 1001 86380 86390 1
506633 99506633 1001 86380 86390 1
506660 99506660 1001 86380 86390 1
506597 99506597 1001 86380 86390 1
506668 99506668 1001 86380 86390 1
507165 99507165 1001 86380 86390 1
507076 99507076 1001 86380 86390 1
507065 99507065 1001 86380 86390 1
507125 99507125 1001 86380 86390 1
506945 99506945 1001 86380 86390 1
506830 99506830 1001 86380 86390 1
506861 99506861 1001 86380 86390 1
506875 99506875 1001 86380 86390 1
507439 99507439 1001 86380 86390 1
508230 99508230 1001 86380 86390 1
508012 99508012 1001 86380 86390 1
507679 99507679 1001 86380 86390 1
507764 99507764 1001 86380 86390 1
508400 99508400 1001 86380 86390 1
508342 99508342 1001 86380 86390 1
508317 99508317 1001 86380 86390 1
508356 99508356 1001 86380 86390 1
508331 99508331 1001 86380 86390 1
508293 99508293 1001 86380 86390 1
508396 99508396 1001 86380 86390 1
508334 99508334 1001 86380 86390 1
508998 99508998 1001 86380 86390 1
508897 99508897 1001 86380 86390 1
508925 99508925 1001 86380 86390 1
508739 99508739 1001 86380 86390 1
508714 99508714 1001 86380 86390 1
508856 99508856 1001 86380 86390 1
508756 99508756 1001 86380 86390 1
508697 99508697 1001 86380 86390 1
508643 99508643 1001 86380 86390 1
509864 99509864 1001 86380 86390 1
509813 99509813 1001 86380 86390 1
509736 99509736 1001 86380 86390 1
509764 99509764 1001 86380 86390 1
509835 99509835 1001 86380 86390 1
509539 99509539 1001 86380 86390 1
509595 99509595 1001 86380 86390 1
509678 99509678 1001 86380 86390 1
509627 99509627 1001 86380 86390 1
509577 99509577 1001 86380 86390 1
509369 99509369 1001 86380 86390 1
509460 99509460 1001 86380 86390 1
509927 99509927 1001 86380 86390 1
509967 99509967 1001 86380 86390 1
510059 99510059 1001 86380 86390 1
510072 99510072 1001 86380 86390 1
510050 99510050 1001 86380 86390 1
510644 99510644 1001 86380 86390 1
510582 99510582 1001 86380 86390 1
510315 99510315 1001 86380 86390 1
510356 99510356 1001 86380 86390 1
510397 99510397 1001 86380 86390 1
510403 99510403 1001 86380 86390 1
510109 99510109 1001 86380 86390 1
510214 99510214 1001 86380 86390 1
510827 99510827 1001 86380 86390 1
510802 99510802 1001 86380 86390 1
510894 99510894 1001 86380 86390 1
510869 99510869 1001 86380 86390 1
510779 99510779 1001 86380 86390 1
511440 99511440 1001 86380 86390 1
511402 99511402 1001 86380 86390 1
511432 99511432 1001 86380 86390 1
511498 99511498 1001 86380 86390 1
511514 99511514 1001 86380 86390 1
511145 99511145 1001 86380 86390 1
511161 99511161 1001 86380 86390 1
510998 99510998 1001 86380 86390 1
511077 99511077 1001 86380 86390 1
511082 99511082 1001 86380 86390 1
511631 99511631 1001 86380 86390 1
511606 99511606 1001 86380 86390 1
512379 99512379 1001 86380 86390 1
512369 99512369 1001 86380 86390 1
511990 99511990 1001 86380 86390 1
511857 99511857 1001 86380 86390 1
512507 99512507 1001 86380 86390 1
512456 99512456 1001 86380 86390 1
512431 99512431 1001 86380 86390 1
512548 99512548 1001 86380 86390 1
512380 99512380 1001 86380 86390 1
512420 99512420 1001 86380 86390 1
512565 99512565 1001 86380 86390 1
512502 99512502 1001 86380 86390 1
513063 99513063 1001 86380 86390 1
513156 99513156 1001 86380 86390 1
513131 99513131 1001 86380 86390 1
513144 99513144 1001 86380 86390 1
513082 99513082 1001 86380 86390 1
513112 99513112 1001 86380 86390 1
513196 99513196 1001 86380 86390 1
513153 99513153 1001 86380 86390 1
512950 99512950 1001 86380 86390 1
512927 99512927 1001 86380 86390 1
512903 99512903 1001 86380 86390 1
512800 99512800 1001 86380 86390 1
512853 99512853 1001 86380 86390 1
512841 99512841 1001 86380 86390 1
512958 99512958 1001 86380 86390 1
512881 99512881 1001 86380 86390 1
513246 99513246 1001 86380 86390 1
513221 99513221 1001 86380 86390 1
513341 99513341 1001 86380 86390 1
513330 99513330 1001 86380 86390 1
513879 99513879 1001 86380 86390 1
513936 99513936 1001 86380 86390 1
513847 99513847 1001 86380 86390 1
513625 99513625 1001 86380 86390 1
513608 99513608 1001 86380 86390 1
513599 99513599 1001 86380 86390 1
514209 99514209 1001 86380 86390 1
514032 99514032 1001 86380 86390 1
514085 99514085 1001 86380 86390 1
514098 99514098 1001 86380 86390 1
514189 99514189 1001 86380 86390 1
514040 99514040 1001 86380 86390 1
514744 99514744 1001 86380 86390 1
514667 99514667 1001 86380 86390 1
514709 99514709 1001 86380 86390 1
514722 99514722 1001 86380 86390 1
514766 99514766 1001 86380 86390 1
514853 99514853 1001 86380 86390 1
514565 99514565 1001 86380 86390 1
514482 99514482 1001 86380 86390 1
514404 99514404 1001 86380 86390 1
514409 99514409 1001 86380 86390 1
514280 99514280 1001 86380 86390 1
514948 99514948 1001 86380 86390 1
514905 99514905 1001 86380 86390 1
515649 99515649 1001 86380 86390 1
515584 99515584 1001 86380 86390 1
515489 99515489 1001 86380 86390 1
515678 99515678 1001 86380 86390 1
515679 99515679 1001 86380 86390 1
515323 99515323 1001 86380 86390 1
515351 99515351 1001 86380 86390 1
515431 99515431 1001 86380 86390 1
515255 99515255 1001 86380 86390 1
515113 99515113 1001 86380 86390 1
515854 99515854 1001 86380 86390 1
515765 99515765 1001 86380 86390 1
515884 99515884 1001 86380 86390 1
515821 99515821 1001 86380 86390 1
516426 99516426 1001 86380 86390 1
516378 99516378 1001 86380 86390 1
516265 99516265 1001 86380 86390 1
516278 99516278 1001 86380 86390 1
516280 99516280 1001 86380 86390 1
516191 99516191 1001 86380 86390 1
516238 99516238 1001 86380 86390 1
516018 99516018 1001 86380 86390 1
515890 99515890 1001 86380 86390 1
516089 99516089 1001 86380 86390 1
516041 99516041 1001 86380 86390 1
516567 99516567 1001 86380 86390 1
516606 99516606 1001 86380 86390 1
517252 99517252 1001 86380 86390 1
517267 99517267 1001 86380 86390 1
517165 99517165 1001 86380 86390 1
516924 99516924 1001 86380 86390 1
517045 99517045 1001 86380 86390 1
516720 99516720 1001 86380 86390 1
517131 99517131 1001 86380 86390 1
517388 99517388 1001 86380 86390 1
517376 99517376 1001 86380 86390 1
517352 99517352 1001 86380 86390 1
518133 99518133 1001 86380 86390 1
518066 99518066 1001 86380 86390 1
517827 99517827 1001 86380 86390 1
517853 99517853 1001 86380 86390 1
517593 99517593 1001 86380 86390 1
517626 99517626 1001 86380 86390 1
518249 99518249 1001 86380 86390 1
518199 99518199 1001 86380 86390 1
518342 99518342 1001 86380 86390 1
518282 99518282 1001 86380 86390 1
518170 99518170 1001 86380 86390 1
518847 99518847 1001 86380 86390 1
518798 99518798 1001 86380 86390 1
518975 99518975 1001 86380 86390 1
518732 99518732 1001 86380 86390 1
518745 99518745 1001 86380 86390 1
518582 99518582 1001 86380 86390 1
518738 99518738 1001 86380 86390 1
518471 99518471 1001 86380 86390 1
518447 99518447 1001 86380 86390 1
518396 99518396 1001 86380 86390 1
518438 99518438 1001 86380 86390 1
519084 99519084 1001 86380 86390 1
519724 99519724 1001 86380 86390 1
519737 99519737 1001 86380 86390 1
519776 99519776 1001 86380 86390 1
519791 99519791 1001 86380 86390 1
519656 99519656 1001 86380 86390 1
519494 99519494 1001 86380 86390 1
519433 99519433 1001 86380 86390 1
519602 99519602 1001 86380 86390 1
519607 99519607 1001 86380 86390 1
519398 99519398 1001 86380 86390 1
520006 99520006 1001 86380 86390 1
519843 99519843 1001 86380 86390 1
520511 99520511 1001 86380 86390 1
520293 99520293 1001 86380 86390 1
520234 99520234 1001 86380 86390 1
520074 99520074 1001 86380 86390 1
521402 99521402 1001 86380 86390 1
521428 99521428 1001 86380 86390 1
521300 99521300 1001 86380 86390 1
521119 99521119 1001 86380 86390 1
521175 99521175 1001 86380 86390 1
521099 99521099 1001 86380 86390 1
521256 99521256 1001 86380 86390 1
521232 99521232 1001 86380 86390 1
520861 99520861 1001 86380 86390 1
520995 99520995 1001 86380 86390 1
521037 99521037 1001 86380 86390 1
521607 99521607 1001 86380 86390 1
521587 99521587 1001 86380 86390 1
522105 99522105 1001 86380 86390 1
522024 99522024 1001 86380 86390 1
521989 99521989 1001 86380 86390 1
522082 99522082 1001 86380 86390 1
521801 99521801 1001 86380 86390 1
521807 99521807 1001 86380 86390 1
521678 99521678 1001 86380 86390 1
521837 99521837 1001 86380 86390 1
522494 99522494 1001 86380 86390 1
523071 99523071 1001 86380 86390 1
523077 99523077 1001 86380 86390 1
522719 99522719 1001 86380 86390 1
522816 99522816 1001 86380 86390 1
522894 99522894 1001 86380 86390 1
522550 99522550 1001 86380 86390 1
522511 99522511 1001 86380 86390 1
522578 99522578 1001 86380 86390 1
522513 99522513 1001 86380 86390 1
523120 99523120 1001 86380 86390 1
523804 99523804 1001 86380 86390 1
523801 99523801 1001 86380 86390 1
523729 99523729 1001 86380 86390 1
523509 99523509 1001 86380 86390 1
523484 99523484 1001 86380 86390 1
524023 99524023 1001 86380 86390 1
524114 99524114 1001 86380 86390 1
523975 99523975 1001 86380 86390 1
524107 99524107 1001 86380 86390 1
524043 99524043 1001 86380 86390 1
524569 99524569 1001 86380 86390 1
524659 99524659 1001 86380 86390 1
524672 99524672 1001 86380 86390 1
524609 99524609 1001 86380 86390 1
524714 99524714 1001 86380 86390 1
524601 99524601 1001 86380 86390 1
524627 99524627 1001 86380 86390 1
524564 99524564 1001 86380 86390 1
524397 99524397 1001 86380 86390 1
524358 99524358 1001 86380 86390 1
524451 99524451 1001 86380 86390 1
524441 99524441 1001 86380 86390 1
524519 99524519 1001 86380 86390 1
524482 99524482 1001 86380 86390 1
524405 99524405 1001 86380 86390 1
524393 99524393 1001 86380 86390 1
524205 99524205 1001 86380 86390 1
524212 99524212 1001 86380 86390 1
524863 99524863 1001 86380 86390 1
524930 99524930 1001 86380 86390 1
525548 99525548 1001 86380 86390 1
525227 99525227 1001 86380 86390 1
525362 99525362 1001 86380 86390 1
525122 99525122 1001 86380 86390 1
525061 99525061 1001 86380 86390 1
525077 99525077 1001 86380 86390 1
525775 99525775 1001 86380 86390 1
525707 99525707 1001 86380 86390 1
526266 99526266 1001 86380 86390 1
526159 99526159 1001 86380 86390 1
526201 99526201 1001 86380 86390 1
526022 99526022 1001 86380 86390 1
526035 99526035 1001 86380 86390 1
525947 99525947 1001 86380 86390 1
525818 99525818 1001 86380 86390 1
525878 99525878 1001 86380 86390 1
526591 99526591 1001 86380 86390 1
527046 99527046 1001 86380 86390 1
527237 99527237 1001 86380 86390 1
527079 99527079 1001 86380 86390 1
527242 99527242 1001 86380 86390 1
526984 99526984 1001 86380 86390 1
526672 99526672 1001 86380 86390 1
527443 99527443 1001 86380 86390 1
527305 99527305 1001 86380 86390 1
527320 99527320 1001 86380 86390 1
528037 99528037 1001 86380 86390 1
527988 99527988 1001 86380 86390 1
528001 99528001 1001 86380 86390 1
528002 99528002 1001 86380 86390 1
527951 99527951 1001 86380 86390 1
527856 99527856 1001 86380 86390 1
527669 99527669 1001 86380 86390 1
527713 99527713 1001 86380 86390 1
527649 99527649 1001 86380 86390 1
527536 99527536 1001 86380 86390 1
527542 99527542 1001 86380 86390 1
528135 99528135 1001 86380 86390 1
528606 99528606 1001 86380 86390 1
528532 99528532 1001 86380 86390 1
528623 99528623 1001 86380 86390 1
528688 99528688 1001 86380 86390 1
528637 99528637 1001 86380 86390 1
528599 99528599 1001 86380 86390 1
528665 99528665 1001 86380 86390 1
528396 99528396 1001 86380 86390 1
528462 99528462 1001 86380 86390 1
528310 99528310 1001 86380 86390 1
528427 99528427 1001 86380 86390 1
528479 99528479 1001 86380 86390 1
529003 99529003 1001 86380 86390 1
529099 99529099 1001 86380 86390 1
529049 99529049 1001 86380 86390 1
529024 99529024 1001 86380 86390 1
529613 99529613 1001 86380 86390 1
529601 99529601 1001 86380 86390 1
529714 99529714 1001 86380 86390 1
529723 99529723 1001 86380 86390 1
529350 99529350 1001 86380 86390 1
529453 99529453 1001 86380 86390 1
529313 99529313 1001 86380 86390 1
529259 99529259 1001 86380 86390 1
529921 99529921 1001 86380 86390 1
529768 99529768 1001 86380 86390 1
529849 99529849 1001 86380 86390 1
529904 99529904 1001 86380 86390 1
530481 99530481 1001 86380 86390 1
530443 99530443 1001 86380 86390 1
530495 99530495 1001 86380 86390 1
530356 99530356 1001 86380 86390 1
530231 99530231 1001 86380 86390 1
530322 99530322 1001 86380 86390 1
530312 99530312 1001 86380 86390 1
530214 99530214 1001 86380 86390 1
530228 99530228 1001 86380 86390 1
529984 99529984 1001 86380 86390 1
530062 99530062 1001 86380 86390 1
530077 99530077 1001 86380 86390 1
529974 99529974 1001 86380 86390 1
529989 99529989 1001 86380 86390 1
530057 99530057 1001 86380 86390 1
530628 99530628 1001 86380 86390 1
530644 99530644 1001 86380 86390 1
530554 99530554 1001 86380 86390 1
530660 99530660 1001 86380 86390 1
531244 99531244 1001 86380 86390 1
531182 99531182 1001 86380 86390 1
531246 99531246 1001 86380 86390 1
531372 99531372 1001 86380 86390 1
531114 99531114 1001 86380 86390 1
531012 99531012 1001 86380 86390 1
530933 99530933 1001 86380 86390 1
530895 99530895 1001 86380 86390 1
530782 99530782 1001 86380 86390 1
531403 99531403 1001 86380 86390 1
531520 99531520 1001 86380 86390 1
531431 99531431 1001 86380 86390 1
531436 99531436 1001 86380 86390 1
531529 99531529 1001 86380 86390 1
532123 99532123 1001 86380 86390 1
532059 99532059 1001 86380 86390 1
531874 99531874 1001 86380 86390 1
531916 99531916 1001 86380 86390 1
531600 99531600 1001 86380 86390 1
531619 99531619 1001 86380 86390 1
532309 99532309 1001 86380 86390 1
532623 99532623 1001 86380 86390 1
532492 99532492 1001 86380 86390 1
532560 99532560 1001 86380 86390 1
532499 99532499 1001 86380 86390 1
533036 99533036 1001 86380 86390 1
533535 99533535 1001 86380 86390 1
533594 99533594 1001 86380 86390 1
533493 99533493 1001 86380 86390 1
533469 99533469 1001 86380 86390 1
533425 99533425 1001 86380 86390 1
533261 99533261 1001 86380 86390 1
533946 99533946 1001 86380 86390 1
533923 99533923 1001 86380 86390 1
534053 99534053 1001 86380 86390 1
533927 99533927 1001 86380 86390 1
533918 99533918 1001 86380 86390 1
534060 99534060 1001 86380 86390 1
534523 99534523 1001 86380 86390 1
534539 99534539 1001 86380 86390 1
534465 99534465 1001 86380 86390 1
534336 99534336 1001 86380 86390 1
534389 99534389 1001 86380 86390 1
534328 99534328 1001 86380 86390 1
534153 99534153 1001 86380 86390 1
534206 99534206 1001 86380 86390 1
534263 99534263 1001 86380 86390 1
534084 99534084 1001 86380 86390 1
534241 99534241 1001 86380 86390 1
534086 99534086 1001 86380 86390 1
534865 99534865 1001 86380 86390 1
534689 99534689 1001 86380 86390 1
534782 99534782 1001 86380 86390 1
535388 99535388 1001 86380 86390 1
535274 99535274 1001 86380 86390 1
535211 99535211 1001 86380 86390 1
535276 99535276 1001 86380 86390 1
535084 99535084 1001 86380 86390 1
534903 99534903 1001 86380 86390 1
534930 99534930 1001 86380 86390 1
534944 99534944 1001 86380 86390 1
535533 99535533 1001 86380 86390 1
535098 99535098 1001 86380 86390 1
536172 99536172 1001 86380 86390 1
536147 99536147 1001 86380 86390 1
536265 99536265 1001 86380 86390 1
536190 99536190 1001 86380 86390 1
536271 99536271 1001 86380 86390 1
536014 99536014 1001 86380 86390 1
535954 99535954 1001 86380 86390 1
536110 99536110 1001 86380 86390 1
535768 99535768 1001 86380 86390 1
535861 99535861 1001 86380 86390 1
535799 99535799 1001 86380 86390 1
535748 99535748 1001 86380 86390 1
535761 99535761 1001 86380 86390 1
535725 99535725 1001 86380 86390 1
536482 99536482 1001 86380 86390 1
537067 99537067 1001 86380 86390 1
536978 99536978 1001 86380 86390 1
537070 99537070 1001 86380 86390 1
536906 99536906 1001 86380 86390 1
536910 99536910 1001 86380 86390 1
536926 99536926 1001 86380 86390 1
536785 99536785 1001 86380 86390 1
536902 99536902 1001 86380 86390 1
536760 99536760 1001 86380 86390 1
536774 99536774 1001 86380 86390 1
536551 99536551 1001 86380 86390 1
537340 99537340 1001 86380 86390 1
537295 99537295 1001 86380 86390 1
537270 99537270 1001 86380 86390 1
537283 99537283 1001 86380 86390 1
537166 99537166 1001 86380 86390 1
537196 99537196 1001 86380 86390 1
537881 99537881 1001 86380 86390 1
537923 99537923 1001 86380 86390 1
537668 99537668 1001 86380 86390 1
537682 99537682 1001 86380 86390 1
537632 99537632 1001 86380 86390 1
537648 99537648 1001 86380 86390 1
537727 99537727 1001 86380 86390 1
537741 99537741 1001 86380 86390 1
537729 99537729 1001 86380 86390 1
537652 99537652 1001 86380 86390 1
537537 99537537 1001 86380 86390 1
537515 99537515 1001 86380 86390 1
537516 99537516 1001 86380 86390 1
537496 99537496 1001 86380 86390 1
537535 99537535 1001 86380 86390 1
538029 99538029 1001 86380 86390 1
538791 99538791 1001 86380 86390 1
538734 99538734 1001 86380 86390 1
538537 99538537 1001 86380 86390 1
538410 99538410 1001 86380 86390 1
538582 99538582 1001 86380 86390 1
538245 99538245 1001 86380 86390 1
538393 99538393 1001 86380 86390 1
538200 99538200 1001 86380 86390 1
538257 99538257 1001 86380 86390 1
538981 99538981 1001 86380 86390 1
539518 99539518 1001 86380 86390 1
539470 99539470 1001 86380 86390 1
539548 99539548 1001 86380 86390 1
539256 99539256 1001 86380 86390 1
539430 99539430 1001 86380 86390 1
539366 99539366 1001 86380 86390 1
539382 99539382 1001 86380 86390 1
539715 99539715 1001 86380 86390 1
539653 99539653 1001 86380 86390 1
539760 99539760 1001 86380 86390 1
539825 99539825 1001 86380 86390 1
539803 99539803 1001 86380 86390 1
540237 99540237 1001 86380 86390 1
539911 99539911 1001 86380 86390 1
539937 99539937 1001 86380 86390 1
539905 99539905 1001 86380 86390 1
539881 99539881 1001 86380 86390 1
540555 99540555 1001 86380 86390 1
541177 99541177 1001 86380 86390 1
541129 99541129 1001 86380 86390 1
541278 99541278 1001 86380 86390 1
541135 99541135 1001 86380 86390 1
541162 99541162 1001 86380 86390 1
541030 99541030 1001 86380 86390 1
540915 99540915 1001 86380 86390 1
540767 99540767 1001 86380 86390 1
540798 99540798 1001 86380 86390 1
541318 99541318 1001 86380 86390 1
541374 99541374 1001 86380 86390 1
542068 99542068 1001 86380 86390 1
542044 99542044 1001 86380 86390 1
542008 99542008 1001 86380 86390 1
542078 99542078 1001 86380 86390 1
541753 99541753 1001 86380 86390 1
541896 99541896 1001 86380 86390 1
541668 99541668 1001 86380 86390 1
541532 99541532 1001 86380 86390 1
542766 99542766 1001 86380 86390 1
542945 99542945 1001 86380 86390 1
542913 99542913 1001 86380 86390 1
542785 99542785 1001 86380 86390 1
542891 99542891 1001 86380 86390 1
542904 99542904 1001 86380 86390 1
542730 99542730 1001 86380 86390 1
542673 99542673 1001 86380 86390 1
542456 99542456 1001 86380 86390 1
542475 99542475 1001 86380 86390 1
542349 99542349 1001 86380 86390 1
543136 99543136 1001 86380 86390 1
543103 99543103 1001 86380 86390 1
543065 99543065 1001 86380 86390 1
543079 99543079 1001 86380 86390 1
543106 99543106 1001 86380 86390 1
543619 99543619 1001 86380 86390 1
543756 99543756 1001 86380 86390 1
543638 99543638 1001 86380 86390 1
543388 99543388 1001 86380 86390 1
543430 99543430 1001 86380 86390 1
543178 99543178 1001 86380 86390 1
543272 99543272 1001 86380 86390 1
543314 99543314 1001 86380 86390 1
543330 99543330 1001 86380 86390 1
543820 99543820 1001 86380 86390 1
543888 99543888 1001 86380 86390 1
543957 99543957 1001 86380 86390 1
543907 99543907 1001 86380 86390 1
544523 99544523 1001 86380 86390 1
544433 99544433 1001 86380 86390 1
544397 99544397 1001 86380 86390 1
544451 99544451 1001 86380 86390 1
544516 99544516 1001 86380 86390 1
544587 99544587 1001 86380 86390 1
544518 99544518 1001 86380 86390 1
544588 99544588 1001 86380 86390 1
544428 99544428 1001 86380 86390 1
544379 99544379 1001 86380 86390 1
544048 99544048 1001 86380 86390 1
543998 99543998 1001 86380 86390 1
544013 99544013 1001 86380 86390 1
407600 527 1001 2820 3597 1
416914 239 1001 82740 84177 1
431669 1114 1001 65640 81957 1
430239 1129 1001 14760 15297 1
514130 1044 1002 34387 42583 1
531009 1042 1001 61125 61424 1
533874 820 1002 55539 61960 1
539443 896 1002 62054 68542 1
539504 485 1001 26896 26995 1
400086 99400086 1001 86380 86390 1
400178 99400178 1001 86380 86390 1
400157 99400157 1001 86380 86390 1
400317 99400317 1001 86380 86390 1
400294 99400294 1001 86380 86390 1
400323 99400323 1001 86380 86390 1
400518 99400518 1001 86380 86390 1
400537 99400537 1001 86380 86390 1
400698 99400698 1001 86380 86390 1
400825 99400825 1001 86380 86390 1
401012 99401012 1001 86380 86390 1
401049 99401049 1001 86380 86390 1
400964 99400964 1001 86380 86390 1
401085 99401085 1001 86380 86390 1
401667 99401667 1001 86380 86390 1
401638 99401638 1001 86380 86390 1
401911 99401911 1001 86380 86390 1
401991 99401991 1001 86380 86390 1
402081 99402081 1001 86380 86390 1
402289 99402289 1001 86380 86390 1
402382 99402382 1001 86380 86390 1
402452 99402452 1001 86380 86390 1
402777 99402777 1001 86380 86390 1
402751 99402751 1001 86380 86390 1
403023 99403023 1001 86380 86390 1
403062 99403062 1001 86380 86390 1
403106 99403106 1001 86380 86390 1
403143 99403143 1001 86380 86390 1
403228 99403228 1001 86380 86390 1
403401 99403401 1001 86380 86390 1
403782 99403782 1001 86380 86390 1
403736 99403736 1001 86380 86390 1
403760 99403760 1001 86380 86390 1
403732 99403732 1001 86380 86390 1
404265 99404265 1001 86380 86390 1
404640 99404640 1001 86380 86390 1
404933 99404933 1001 86380 86390 1
405064 99405064 1001 86380 86390 1
405016 99405016 1001 86380 86390 1
405277 99405277 1001 86380 86390 1
405374 99405374 1001 86380 86390 1
405318 99405318 1001 86380 86390 1
405446 99405446 1001 86380 86390 1
405498 99405498 1001 86380 86390 1
405475 99405475 1001 86380 86390 1
405506 99405506 1001 86380 86390 1
405513 99405513 1001 86380 86390 1
405997 99405997 1001 86380 86390 1
406111 99406111 1001 86380 86390 1
406729 99406729 1001 86380 86390 1
406860 99406860 1001 86380 86390 1
407106 99407106 1001 86380 86390 1
407257 99407257 1001 86380 86390 1
407417 99407417 1001 86380 86390 1
407406 99407406 1001 86380 86390 1
407637 99407637 1001 86380 86390 1
407893 99407893 1001 86380 86390 1
408002 99408002 1001 86380 86390 1
408079 99408079 1001 86380 86390 1
408134 99408134 1001 86380 86390 1
408253 99408253 1001 86380 86390 1
408317 99408317 1001 86380 86390 1
408520 99408520 1001 86380 86390 1
408757 99408757 1001 86380 86390 1
408810 99408810 1001 86380 86390 1
408964 99408964 1001 86380 86390 1
409179 99409179 1001 86380 86390 1
409281 99409281 1001 86380 86390 1
409210 99409210 1001 86380 86390 1
409727 99409727 1001 86380 86390 1
409799 99409799 1001 86380 86390 1
409816 99409816 1001 86380 86390 1
410051 99410051 1001 86380 86390 1
410057 99410057 1001 86380 86390 1
410127 99410127 1001 86380 86390 1
410158 99410158 1001 86380 86390 1
410293 99410293 1001 86380 86390 1
410309 99410309 1001 86380 86390 1
410684 99410684 1001 86380 86390 1
410731 99410731 1001 86380 86390 1
410884 99410884 1001 86380 86390 1
411042 99411042 1001 86380 86390 1
411135 99411135 1001 86380 86390 1
411163 99411163 1001 86380 86390 1
411520 99411520 1001 86380 86390 1
411650 99411650 1001 86380 86390 1
411637 99411637 1001 86380 86390 1
411713 99411713 1001 86380 86390 1
411752 99411752 1001 86380 86390 1
412941 99412941 1001 86380 86390 1
412725 99412725 1001 86380 86390 1
412519 99412519 1001 86380 86390 1
414058 99414058 1001 86380 86390 1
413925 99413925 1001 86380 86390 1
414065 99414065 1001 86380 86390 1
413934 99413934 1001 86380 86390 1
415204 99415204 1001 86380 86390 1
414961 99414961 1001 86380 86390 1
414566 99414566 1001 86380 86390 1
414529 99414529 1001 86380 86390 1
414276 99414276 1001 86380 86390 1
414143 99414143 1001 86380 86390 1
415608 99415608 1001 86380 86390 1
415660 99415660 1001 86380 86390 1
416640 99416640 1001 86380 86390 1
416914 99416914 1001 86380 86390 1
416344 99416344 1001 86380 86390 1
416401 99416401 1001 86380 86390 1
416557 99416557 1001 86380 86390 1
416458 99416458 1001 86380 86390 1
416180 99416180 1001 86380 86390 1
415753 99415753 1001 86380 86390 1
416065 99416065 1001 86380 86390 1
415790 99415790 1001 86380 86390 1
415818 99415818 1001 86380 86390 1
415801 99415801 1001 86380 86390 1
417046 99417046 1001 86380 86390 1
417380 99417380 1001 86380 86390 1
417050 99417050 1001 86380 86390 1
417426 99417426 1001 86380 86390 1
417533 99417533 1001 86380 86390 1
417589 99417589 1001 86380 86390 1
418549 99418549 1001 86380 86390 1
418595 99418595 1001 86380 86390 1
418619 99418619 1001 86380 86390 1
418735 99418735 1001 86380 86390 1
418545 99418545 1001 86380 86390 1
418499 99418499 1001 86380 86390 1
418711 99418711 1001 86380 86390 1
418303 99418303 1001 86380 86390 1
418063 99418063 1001 86380 86390 1
418264 99418264 1001 86380 86390 1
418155 99418155 1001 86380 86390 1
417936 99417936 1001 86380 86390 1
417635 99417635 1001 86380 86390 1
417685 99417685 1001 86380 86390 1
417781 99417781 1001 86380 86390 1
417673 99417673 1001 86380 86390 1
417656 99417656 1001 86380 86390 1
418868 99418868 1001 86380 86390 1
419070 99419070 1001 86380 86390 1
420432 99420432 1001 86380 86390 1
420036 99420036 1001 86380 86390 1
419757 99419757 1001 86380 86390 1
419578 99419578 1001 86380 86390 1
419556 99419556 1001 86380 86390 1
420539 99420539 1001 86380 86390 1
420590 99420590 1001 86380 86390 1
420679 99420679 1001 86380 86390 1
420456 99420456 1001 86380 86390 1
420683 99420683 1001 86380 86390 1
420610 99420610 1001 86380 86390 1
421484 99421484 1001 86380 86390 1
421275 99421275 1001 86380 86390 1
421580 99421580 1001 86380 86390 1
421285 99421285 1001 86380 86390 1
421449 99421449 1001 86380 86390 1
420910 99420910 1001 86380 86390 1
420961 99420961 1001 86380 86390 1
421147 99421147 1001 86380 86390 1
422435 99422435 1001 86380 86390 1
422486 99422486 1001 86380 86390 1
422282 99422282 1001 86380 86390 1
423690 99423690 1001 86380 86390 1
423464 99423464 1001 86380 86390 1
422963 99422963 1001 86380 86390 1
423057 99423057 1001 86380 86390 1
423150 99423150 1001 86380 86390 1
423242 99423242 1001 86380 86390 1
422655 99422655 1001 86380 86390 1
422678 99422678 1001 86380 86390 1
422798 99422798 1001 86380 86390 1
422608 99422608 1001 86380 86390 1
422917 99422917 1001 86380 86390 1
422846 99422846 1001 86380 86390 1
423916 99423916 1001 86380 86390 1
423306 99423306 1001 86380 86390 1
423774 99423774 1001 86380 86390 1
423832 99423832 1001 86380 86390 1
424108 99424108 1001 86380 86390 1
425047 99425047 1001 86380 86390 1
425142 99425142 1001 86380 86390 1
424780 99424780 1001 86380 86390 1
424979 99424979 1001 86380 86390 1
424863 99424863 1001 86380 86390 1
424681 99424681 1001 86380 86390 1
424292 99424292 1001 86380 86390 1
424561 99424561 1001 86380 86390 1
424320 99424320 1001 86380 86390 1
424415 99424415 1001 86380 86390 1
424332 99424332 1001 86380 86390 1
424361 99424361 1001 86380 86390 1
424310 99424310 1001 86380 86390 1
425480 99425480 1001 86380 86390 1
427033 99427033 1001 86380 86390 1
426872 99426872 1001 86380 86390 1
426751 99426751 1001 86380 86390 1
426712 99426712 1001 86380 86390 1
426351 99426351 1001 86380 86390 1
426415 99426415 1001 86380 86390 1
427268 99427268 1001 86380 86390 1
427152 99427152 1001 86380 86390 1
427494 99427494 1001 86380 86390 1
427311 99427311 1001 86380 86390 1
428727 99428727 1001 86380 86390 1
428591 99428591 1001 86380 86390 1
428696 99428696 1001 86380 86390 1
428536 99428536 1001 86380 86390 1
428340 99428340 1001 86380 86390 1
427971 99427971 1001 86380 86390 1
428063 99428063 1001 86380 86390 1
428007 99428007 1001 86380 86390 1
428330 99428330 1001 86380 86390 1
428335 99428335 1001 86380 86390 1
427759 99427759 1001 86380 86390 1
427715 99427715 1001 86380 86390 1
430163 99430163 1001 86380 86390 1
430144 99430144 1001 86380 86390 1
430165 99430165 1001 86380 86390 1
430120 99430120 1001 86380 86390 1
430331 99430331 1001 86380 86390 1
430253 99430253 1001 86380 86390 1
430348 99430348 1001 86380 86390 1
430111 99430111 1001 86380 86390 1
430286 99430286 1001 86380 86390 1
429741 99429741 1001 86380 86390 1
429675 99429675 1001 86380 86390 1
429257 99429257 1001 86380 86390 1
429453 99429453 1001 86380 86390 1
430731 99430731 1001 86380 86390 1
431807 99431807 1001 86380 86390 1
431615 99431615 1001 86380 86390 1
431259 99431259 1001 86380 86390 1
431027 99431027 1001 86380 86390 1
430870 99430870 1001 86380 86390 1
431029 99431029 1001 86380 86390 1
430966 99430966 1001 86380 86390 1
432241 99432241 1001 86380 86390 1
432098 99432098 1001 86380 86390 1
432189 99432189 1001 86380 86390 1
432234 99432234 1001 86380 86390 1
432166 99432166 1001 86380 86390 1
432263 99432263 1001 86380 86390 1
433391 99433391 1001 86380 86390 1
433434 99433434 1001 86380 86390 1
433585 99433585 1001 86380 86390 1
433657 99433657 1001 86380 86390 1
433486 99433486 1001 86380 86390 1
433691 99433691 1001 86380 86390 1
433352 99433352 1001 86380 86390 1
433645 99433645 1001 86380 86390 1
433577 99433577 1001 86380 86390 1
433547 99433547 1001 86380 86390 1
433717 99433717 1001 86380 86390 1
432930 99432930 1001 86380 86390 1
433219 99433219 1001 86380 86390 1
433232 99433232 1001 86380 86390 1
432792 99432792 1001 86380 86390 1
432877 99432877 1001 86380 86390 1
432835 99432835 1001 86380 86390 1
432781 99432781 1001 86380 86390 1
432888 99432888 1001 86380 86390 1
434017 99434017 1001 86380 86390 1
433784 99433784 1001 86380 86390 1
434001 99434001 1001 86380 86390 1
433737 99433737 1001 86380 86390 1
434080 99434080 1001 86380 86390 1
435248 99435248 1001 86380 86390 1
435366 99435366 1001 86380 86390 1
435220 99435220 1001 86380 86390 1
435100 99435100 1001 86380 86390 1
434895 99434895 1001 86380 86390 1
434813 99434813 1001 86380 86390 1
435446 99435446 1001 86380 86390 1
437095 99437095 1001 86380 86390 1
436875 99436875 1001 86380 86390 1
436812 99436812 1001 86380 86390 1
437011 99437011 1001 86380 86390 1
436908 99436908 1001 86380 86390 1
437016 99437016 1001 86380 86390 1
436433 99436433 1001 86380 86390 1
436148 99436148 1001 86380 86390 1
436188 99436188 1001 86380 86390 1
300055 99300055 1001 86380 86390 1
300077 99300077 1001 86380 86390 1
300329 99300329 1001 86380 86390 1
300398 99300398 1001 86380 86390 1
300442 99300442 1001 86380 86390 1
300392 99300392 1001 86380 86390 1
300292 99300292 1001 86380 86390 1
300117 99300117 1001 86380 86390 1
300144 99300144 1001 86380 86390 1
300249 99300249 1001 86380 86390 1
300884 99300884 1001 86380 86390 1
300879 99300879 1001 86380 86390 1
301364 99301364 1001 86380 86390 1
301390 99301390 1001 86380 86390 1
301537 99301537 1001 86380 86390 1
301358 99301358 1001 86380 86390 1
301181 99301181 1001 86380 86390 1
301233 99301233 1001 86380 86390 1
301147 99301147 1001 86380 86390 1
300962 99300962 1001 86380 86390 1
301092 99301092 1001 86380 86390 1
301084 99301084 1001 86380 86390 1
301085 99301085 1001 86380 86390 1
301047 99301047 1001 86380 86390 1
301062 99301062 1001 86380 86390 1
301624 99301624 1001 86380 86390 1
301665 99301665 1001 86380 86390 1
302188 99302188 1001 86380 86390 1
302380 99302380 1001 86380 86390 1
302012 99302012 1001 86380 86390 1
302103 99302103 1001 86380 86390 1
302002 99302002 1001 86380 86390 1
302028 99302028 1001 86380 86390 1
302108 99302108 1001 86380 86390 1
301943 99301943 1001 86380 86390 1
301775 99301775 1001 86380 86390 1
301905 99301905 1001 86380 86390 1
301855 99301855 1001 86380 86390 1
301831 99301831 1001 86380 86390 1
301925 99301925 1001 86380 86390 1
302573 99302573 1001 86380 86390 1
302459 99302459 1001 86380 86390 1
302460 99302460 1001 86380 86390 1
302514 99302514 1001 86380 86390 1
302568 99302568 1001 86380 86390 1
303065 99303065 1001 86380 86390 1
303082 99303082 1001 86380 86390 1
303102 99303102 1001 86380 86390 1
302874 99302874 1001 86380 86390 1
302803 99302803 1001 86380 86390 1
302819 99302819 1001 86380 86390 1
302641 99302641 1001 86380 86390 1
303233 99303233 1001 86380 86390 1
303365 99303365 1001 86380 86390 1
303306 99303306 1001 86380 86390 1
303879 99303879 1001 86380 86390 1
303923 99303923 1001 86380 86390 1
303839 99303839 1001 86380 86390 1
303929 99303929 1001 86380 86390 1
303777 99303777 1001 86380 86390 1
303628 99303628 1001 86380 86390 1
303529 99303529 1001 86380 86390 1
303454 99303454 1001 86380 86390 1
303558 99303558 1001 86380 86390 1
303585 99303585 1001 86380 86390 1
303470 99303470 1001 86380 86390 1
303485 99303485 1001 86380 86390 1
304117 99304117 1001 86380 86390 1
304143 99304143 1001 86380 86390 1
304658 99304658 1001 86380 86390 1
304698 99304698 1001 86380 86390 1
304534 99304534 1001 86380 86390 1
304497 99304497 1001 86380 86390 1
304329 99304329 1001 86380 86390 1
304433 99304433 1001 86380 86390 1
304370 99304370 1001 86380 86390 1
304247 99304247 1001 86380 86390 1
305556 99305556 1001 86380 86390 1
305569 99305569 1001 86380 86390 1
305650 99305650 1001 86380 86390 1
305585 99305585 1001 86380 86390 1
305565 99305565 1001 86380 86390 1
305324 99305324 1001 86380 86390 1
305455 99305455 1001 86380 86390 1
305404 99305404 1001 86380 86390 1
305287 99305287 1001 86380 86390 1
305407 99305407 1001 86380 86390 1
305414 99305414 1001 86380 86390 1
305195 99305195 1001 86380 86390 1
305081 99305081 1001 86380 86390 1
305111 99305111 1001 86380 86390 1
305141 99305141 1001 86380 86390 1
500089 99500089 1001 86380 86390 1
500000 99500000 1001 86380 86390 1
500058 99500058 1001 86380 86390 1
500190 99500190 1001 86380 86390 1
500659 99500659 1001 86380 86390 1
500701 99500701 1001 86380 86390 1
500706 99500706 1001 86380 86390 1
500642 99500642 1001 86380 86390 1
500570 99500570 1001 86380 86390 1
500335 99500335 1001 86380 86390 1
500289 99500289 1001 86380 86390 1
500394 99500394 1001 86380 86390 1
500269 99500269 1001 86380 86390 1
501007 99501007 1001 86380 86390 1
500841 99500841 1001 86380 86390 1
501539 99501539 1001 86380 86390 1
501618 99501618 1001 86380 86390 1
501572 99501572 1001 86380 86390 1
501268 99501268 1001 86380 86390 1
501315 99501315 1001 86380 86390 1
501368 99501368 1001 86380 86390 1
501215 99501215 1001 86380 86390 1
501127 99501127 1001 86380 86390 1
501180 99501180 1001 86380 86390 1
501077 99501077 1001 86380 86390 1
501184 99501184 1001 86380 86390 1
501094 99501094 1001 86380 86390 1
501817 99501817 1001 86380 86390 1
501649 99501649 1001 86380 86390 1
501699 99501699 1001 86380 86390 1
502447 99502447 1001 86380 86390 1
502147 99502147 1001 86380 86390 1
502057 99502057 1001 86380 86390 1
501903 99501903 1001 86380 86390 1
501983 99501983 1001 86380 86390 1
502563 99502563 1001 86380 86390 1
502655 99502655 1001 86380 86390 1
502578 99502578 1001 86380 86390 1
503221 99503221 1001 86380 86390 1
503157 99503157 1001 86380 86390 1
503149 99503149 1001 86380 86390 1
502894 99502894 1001 86380 86390 1
502882 99502882 1001 86380 86390 1
502954 99502954 1001 86380 86390 1
503020 99503020 1001 86380 86390 1
502763 99502763 1001 86380 86390 1
502778 99502778 1001 86380 86390 1
502747 99502747 1001 86380 86390 1
503486 99503486 1001 86380 86390 1
503426 99503426 1001 86380 86390 1
503922 99503922 1001 86380 86390 1
503924 99503924 1001 86380 86390 1
503735 99503735 1001 86380 86390 1
503712 99503712 1001 86380 86390 1
503872 99503872 1001 86380 86390 1
503649 99503649 1001 86380 86390 1
504218 99504218 1001 86380 86390 1
504200 99504200 1001 86380 86390 1
504150 99504150 1001 86380 86390 1
504269 99504269 1001 86380 86390 1
504815 99504815 1001 86380 86390 1
504912 99504912 1001 86380 86390 1
504831 99504831 1001 86380 86390 1
504872 99504872 1001 86380 86390 1
504835 99504835 1001 86380 86390 1
504648 99504648 1001 86380 86390 1
504532 99504532 1001 86380 86390 1
504617 99504617 1001 86380 86390 1
504406 99504406 1001 86380 86390 1
504422 99504422 1001 86380 86390 1
504489 99504489 1001 86380 86390 1
504996 99504996 1001 86380 86390 1
505010 99505010 1001 86380 86390 1
504962 99504962 1001 86380 86390 1
505691 99505691 1001 86380 86390 1
505382 99505382 1001 86380 86390 1
505165 99505165 1001 86380 86390 1
505231 99505231 1001 86380 86390 1
505160 99505160 1001 86380 86390 1
506383 99506383 1001 86380 86390 1
506307 99506307 1001 86380 86390 1
506269 99506269 1001 86380 86390 1
506362 99506362 1001 86380 86390 1
506031 99506031 1001 86380 86390 1
506771 99506771 1001 86380 86390 1
506733 99506733 1001 86380 86390 1
507360 99507360 1001 86380 86390 1
507309 99507309 1001 86380 86390 1
507223 99507223 1001 86380 86390 1
507275 99507275 1001 86380 86390 1
507330 99507330 1001 86380 86390 1
507075 99507075 1001 86380 86390 1
507166 99507166 1001 86380 86390 1
507128 99507128 1001 86380 86390 1
507077 99507077 1001 86380 86390 1
506970 99506970 1001 86380 86390 1
506996 99506996 1001 86380 86390 1
506920 99506920 1001 86380 86390 1
506810 99506810 1001 86380 86390 1
507510 99507510 1001 86380 86390 1
507499 99507499 1001 86380 86390 1
507581 99507581 1001 86380 86390 1
507479 99507479 1001 86380 86390 1
507558 99507558 1001 86380 86390 1
507927 99507927 1001 86380 86390 1
507908 99507908 1001 86380 86390 1
507910 99507910 1001 86380 86390 1
507911 99507911 1001 86380 86390 1
507834 99507834 1001 86380 86390 1
507796 99507796 1001 86380 86390 1
507797 99507797 1001 86380 86390 1
507786 99507786 1001 86380 86390 1
507697 99507697 1001 86380 86390 1
507723 99507723 1001 86380 86390 1
507737 99507737 1001 86380 86390 1
507829 99507829 1001 86380 86390 1
508402 99508402 1001 86380 86390 1
508354 99508354 1001 86380 86390 1
509074 99509074 1001 86380 86390 1
508976 99508976 1001 86380 86390 1
509051 99509051 1001 86380 86390 1
508891 99508891 1001 86380 86390 1
508765 99508765 1001 86380 86390 1
508731 99508731 1001 86380 86390 1
508721 99508721 1001 86380 86390 1
508670 99508670 1001 86380 86390 1
508750 99508750 1001 86380 86390 1
508738 99508738 1001 86380 86390 1
508622 99508622 1001 86380 86390 1
508527 99508527 1001 86380 86390 1
508618 99508618 1001 86380 86390 1
508633 99508633 1001 86380 86390 1
509204 99509204 1001 86380 86390 1
509197 99509197 1001 86380 86390 1
509749 99509749 1001 86380 86390 1
509876 99509876 1001 86380 86390 1
509803 99509803 1001 86380 86390 1
509892 99509892 1001 86380 86390 1
509671 99509671 1001 86380 86390 1
509505 99509505 1001 86380 86390 1
509379 99509379 1001 86380 86390 1
509290 99509290 1001 86380 86390 1
509939 99509939 1001 86380 86390 1
510006 99510006 1001 86380 86390 1
509904 99509904 1001 86380 86390 1
510089 99510089 1001 86380 86390 1
509934 99509934 1001 86380 86390 1
510627 99510627 1001 86380 86390 1
510580 99510580 1001 86380 86390 1
510620 99510620 1001 86380 86390 1
510446 99510446 1001 86380 86390 1
510426 99510426 1001 86380 86390 1
510202 99510202 1001 86380 86390 1
510272 99510272 1001 86380 86390 1
510912 99510912 1001 86380 86390 1
510731 99510731 1001 86380 86390 1
510903 99510903 1001 86380 86390 1
511362 99511362 1001 86380 86390 1
511269 99511269 1001 86380 86390 1
511166 99511166 1001 86380 86390 1
511206 99511206 1001 86380 86390 1
511329 99511329 1001 86380 86390 1
511164 99511164 1001 86380 86390 1
511281 99511281 1001 86380 86390 1
511038 99511038 1001 86380 86390 1
510939 99510939 1001 86380 86390 1
511666 99511666 1001 86380 86390 1
511744 99511744 1001 86380 86390 1
512289 99512289 1001 86380 86390 1
512265 99512265 1001 86380 86390 1
512282 99512282 1001 86380 86390 1
512219 99512219 1001 86380 86390 1
512367 99512367 1001 86380 86390 1
511786 99511786 1001 86380 86390 1
511893 99511893 1001 86380 86390 1
511765 99511765 1001 86380 86390 1
511858 99511858 1001 86380 86390 1
512454 99512454 1001 86380 86390 1
512393 99512393 1001 86380 86390 1
512452 99512452 1001 86380 86390 1
512999 99512999 1001 86380 86390 1
512962 99512962 1001 86380 86390 1
512875 99512875 1001 86380 86390 1
512843 99512843 1001 86380 86390 1
512703 99512703 1001 86380 86390 1
512679 99512679 1001 86380 86390 1
512721 99512721 1001 86380 86390 1
512763 99512763 1001 86380 86390 1
512738 99512738 1001 86380 86390 1
513321 99513321 1001 86380 86390 1
513350 99513350 1001 86380 86390 1
513276 99513276 1001 86380 86390 1
513942 99513942 1001 86380 86390 1
513990 99513990 1001 86380 86390 1
513862 99513862 1001 86380 86390 1
513657 99513657 1001 86380 86390 1
513442 99513442 1001 86380 86390 1
514196 99514196 1001 86380 86390 1
514095 99514095 1001 86380 86390 1
514046 99514046 1001 86380 86390 1
514761 99514761 1001 86380 86390 1
514502 99514502 1001 86380 86390 1
514315 99514315 1001 86380 86390 1
514330 99514330 1001 86380 86390 1
514437 99514437 1001 86380 86390 1
514270 99514270 1001 86380 86390 1
514273 99514273 1001 86380 86390 1
514946 99514946 1001 86380 86390 1
515002 99515002 1001 86380 86390 1
515296 99515296 1001 86380 86390 1
515195 99515195 1001 86380 86390 1
515781 99515781 1001 86380 86390 1
516485 99516485 1001 86380 86390 1
516440 99516440 1001 86380 86390 1
516352 99516352 1001 86380 86390 1
516163 99516163 1001 86380 86390 1
516295 99516295 1001 86380 86390 1
516095 99516095 1001 86380 86390 1
515919 99515919 1001 86380 86390 1
515920 99515920 1001 86380 86390 1
515959 99515959 1001 86380 86390 1
515999 99515999 1001 86380 86390 1
516678 99516678 1001 86380 86390 1
516522 99516522 1001 86380 86390 1
516707 99516707 1001 86380 86390 1
517229 99517229 1001 86380 86390 1
517010 99517010 1001 86380 86390 1
517038 99517038 1001 86380 86390 1
516896 99516896 1001 86380 86390 1
516892 99516892 1001 86380 86390 1
517488 99517488 1001 86380 86390 1
517426 99517426 1001 86380 86390 1
517479 99517479 1001 86380 86390 1
517521 99517521 1001 86380 86390 1
517461 99517461 1001 86380 86390 1
518007 99518007 1001 86380 86390 1
518046 99518046 1001 86380 86390 1
518126 99518126 1001 86380 86390 1
518103 99518103 1001 86380 86390 1
517977 99517977 1001 86380 86390 1
518082 99518082 1001 86380 86390 1
518018 99518018 1001 86380 86390 1
517980 99517980 1001 86380 86390 1
517948 99517948 1001 86380 86390 1
517780 99517780 1001 86380 86390 1
517735 99517735 1001 86380 86390 1
517676 99517676 1001 86380 86390 1
518217 99518217 1001 86380 86390 1
518363 99518363 1001 86380 86390 1
518984 99518984 1001 86380 86390 1
518809 99518809 1001 86380 86390 1
518836 99518836 1001 86380 86390 1
518957 99518957 1001 86380 86390 1
518878 99518878 1001 86380 86390 1
518894 99518894 1001 86380 86390 1
518764 99518764 1001 86380 86390 1
518419 99518419 1001 86380 86390 1
518484 99518484 1001 86380 86390 1
518448 99518448 1001 86380 86390 1
518367 99518367 1001 86380 86390 1
519094 99519094 1001 86380 86390 1
518993 99518993 1001 86380 86390 1
519137 99519137 1001 86380 86390 1
518996 99518996 1001 86380 86390 1
519689 99519689 1001 86380 86390 1
519706 99519706 1001 86380 86390 1
519761 99519761 1001 86380 86390 1
519480 99519480 1001 86380 86390 1
519514 99519514 1001 86380 86390 1
519451 99519451 1001 86380 86390 1
519390 99519390 1001 86380 86390 1
519289 99519289 1001 86380 86390 1
519315 99519315 1001 86380 86390 1
519866 99519866 1001 86380 86390 1
519867 99519867 1001 86380 86390 1
519948 99519948 1001 86380 86390 1
519899 99519899 1001 86380 86390 1
520472 99520472 1001 86380 86390 1
520486 99520486 1001 86380 86390 1
520477 99520477 1001 86380 86390 1
520505 99520505 1001 86380 86390 1
520280 99520280 1001 86380 86390 1
520272 99520272 1001 86380 86390 1
520364 99520364 1001 86380 86390 1
520204 99520204 1001 86380 86390 1
520102 99520102 1001 86380 86390 1
520193 99520193 1001 86380 86390 1
520821 99520821 1001 86380 86390 1
520771 99520771 1001 86380 86390 1
520688 99520688 1001 86380 86390 1
521241 99521241 1001 86380 86390 1
521220 99521220 1001 86380 86390 1
521169 99521169 1001 86380 86390 1
520853 99520853 1001 86380 86390 1
520984 99520984 1001 86380 86390 1
521050 99521050 1001 86380 86390 1
520973 99520973 1001 86380 86390 1
520870 99520870 1001 86380 86390 1
521648 99521648 1001 86380 86390 1
522289 99522289 1001 86380 86390 1
522131 99522131 1001 86380 86390 1
522279 99522279 1001 86380 86390 1
522065 99522065 1001 86380 86390 1
522054 99522054 1001 86380 86390 1
521940 99521940 1001 86380 86390 1
521816 99521816 1001 86380 86390 1
521726 99521726 1001 86380 86390 1
521871 99521871 1001 86380 86390 1
521799 99521799 1001 86380 86390 1
521696 99521696 1001 86380 86390 1
522344 99522344 1001 86380 86390 1
522488 99522488 1001 86380 86390 1
522414 99522414 1001 86380 86390 1
522364 99522364 1001 86380 86390 1
523020 99523020 1001 86380 86390 1
523014 99523014 1001 86380 86390 1
522707 99522707 1001 86380 86390 1
522772 99522772 1001 86380 86390 1
522828 99522828 1001 86380 86390 1
522829 99522829 1001 86380 86390 1
522753 99522753 1001 86380 86390 1
522714 99522714 1001 86380 86390 1
522653 99522653 1001 86380 86390 1
522655 99522655 1001 86380 86390 1
522695 99522695 1001 86380 86390 1
522556 99522556 1001 86380 86390 1
523172 99523172 1001 86380 86390 1
523278 99523278 1001 86380 86390 1
523151 99523151 1001 86380 86390 1
523889 99523889 1001 86380 86390 1
523904 99523904 1001 86380 86390 1
523727 99523727 1001 86380 86390 1
523734 99523734 1001 86380 86390 1
523569 99523569 1001 86380 86390 1
523443 99523443 1001 86380 86390 1
523457 99523457 1001 86380 86390 1
523526 99523526 1001 86380 86390 1
523411 99523411 1001 86380 86390 1
524084 99524084 1001 86380 86390 1
523969 99523969 1001 86380 86390 1
524008 99524008 1001 86380 86390 1
524616 99524616 1001 86380 86390 1
524695 99524695 1001 86380 86390 1
524697 99524697 1001 86380 86390 1
524713 99524713 1001 86380 86390 1
524688 99524688 1001 86380 86390 1
524421 99524421 1001 86380 86390 1
524454 99524454 1001 86380 86390 1
524378 99524378 1001 86380 86390 1
524331 99524331 1001 86380 86390 1
524254 99524254 1001 86380 86390 1
524177 99524177 1001 86380 86390 1
524256 99524256 1001 86380 86390 1
524233 99524233 1001 86380 86390 1
524156 99524156 1001 86380 86390 1
524182 99524182 1001 86380 86390 1
524286 99524286 1001 86380 86390 1
524302 99524302 1001 86380 86390 1
524890 99524890 1001 86380 86390 1
524801 99524801 1001 86380 86390 1
524892 99524892 1001 86380 86390 1
525447 99525447 1001 86380 86390 1
525487 99525487 1001 86380 86390 1
525490 99525490 1001 86380 86390 1
525556 99525556 1001 86380 86390 1
525380 99525380 1001 86380 86390 1
525192 99525192 1001 86380 86390 1
525092 99525092 1001 86380 86390 1
525029 99525029 1001 86380 86390 1
524984 99524984 1001 86380 86390 1
525011 99525011 1001 86380 86390 1
525622 99525622 1001 86380 86390 1
525184 99525184 1001 86380 86390 1
525740 99525740 1001 86380 86390 1
525715 99525715 1001 86380 86390 1
525598 99525598 1001 86380 86390 1
525642 99525642 1001 86380 86390 1
525630 99525630 1001 86380 86390 1
526246 99526246 1001 86380 86390 1
526377 99526377 1001 86380 86390 1
526275 99526275 1001 86380 86390 1
526186 99526186 1001 86380 86390 1
526084 99526084 1001 86380 86390 1
525892 99525892 1001 86380 86390 1
525810 99525810 1001 86380 86390 1
526008 99526008 1001 86380 86390 1
526605 99526605 1001 86380 86390 1
527047 99527047 1001 86380 86390 1
527190 99527190 1001 86380 86390 1
527235 99527235 1001 86380 86390 1
527053 99527053 1001 86380 86390 1
527144 99527144 1001 86380 86390 1
527004 99527004 1001 86380 86390 1
526878 99526878 1001 86380 86390 1
526913 99526913 1001 86380 86390 1
526784 99526784 1001 86380 86390 1
526681 99526681 1001 86380 86390 1
526709 99526709 1001 86380 86390 1
526647 99526647 1001 86380 86390 1
526818 99526818 1001 86380 86390 1
526831 99526831 1001 86380 86390 1
526767 99526767 1001 86380 86390 1
526768 99526768 1001 86380 86390 1
526730 99526730 1001 86380 86390 1
527312 99527312 1001 86380 86390 1
527390 99527390 1001 86380 86390 1
527330 99527330 1001 86380 86390 1
527321 99527321 1001 86380 86390 1
527271 99527271 1001 86380 86390 1
527907 99527907 1001 86380 86390 1
527960 99527960 1001 86380 86390 1
527954 99527954 1001 86380 86390 1
527782 99527782 1001 86380 86390 1
527808 99527808 1001 86380 86390 1
527650 99527650 1001 86380 86390 1
527548 99527548 1001 86380 86390 1
527613 99527613 1001 86380 86390 1
528188 99528188 1001 86380 86390 1
528254 99528254 1001 86380 86390 1
528206 99528206 1001 86380 86390 1
528129 99528129 1001 86380 86390 1
528234 99528234 1001 86380 86390 1
528109 99528109 1001 86380 86390 1
528786 99528786 1001 86380 86390 1
528652 99528652 1001 86380 86390 1
528512 99528512 1001 86380 86390 1
528409 99528409 1001 86380 86390 1
528488 99528488 1001 86380 86390 1
528301 99528301 1001 86380 86390 1
529040 99529040 1001 86380 86390 1
528927 99528927 1001 86380 86390 1
528940 99528940 1001 86380 86390 1
528969 99528969 1001 86380 86390 1
529061 99529061 1001 86380 86390 1
529026 99529026 1001 86380 86390 1
529534 99529534 1001 86380 86390 1
529561 99529561 1001 86380 86390 1
529575 99529575 1001 86380 86390 1
529697 99529697 1001 86380 86390 1
529340 99529340 1001 86380 86390 1
529489 99529489 1001 86380 86390 1
529402 99529402 1001 86380 86390 1
529289 99529289 1001 86380 86390 1
529191 99529191 1001 86380 86390 1
529311 99529311 1001 86380 86390 1
529925 99529925 1001 86380 86390 1
529901 99529901 1001 86380 86390 1
529812 99529812 1001 86380 86390 1
530388 99530388 1001 86380 86390 1
530505 99530505 1001 86380 86390 1
530470 99530470 1001 86380 86390 1
530232 99530232 1001 86380 86390 1
530263 99530263 1001 86380 86390 1
530049 99530049 1001 86380 86390 1
530066 99530066 1001 86380 86390 1
530135 99530135 1001 86380 86390 1
530074 99530074 1001 86380 86390 1
530087 99530087 1001 86380 86390 1
530757 99530757 1001 86380 86390 1
530577 99530577 1001 86380 86390 1
530616 99530616 1001 86380 86390 1
530707 99530707 1001 86380 86390 1
530683 99530683 1001 86380 86390 1
530607 99530607 1001 86380 86390 1
530672 99530672 1001 86380 86390 1
530712 99530712 1001 86380 86390 1
530662 99530662 1001 86380 86390 1
530755 99530755 1001 86380 86390 1
531178 99531178 1001 86380 86390 1
531268 99531268 1001 86380 86390 1
531257 99531257 1001 86380 86390 1
531286 99531286 1001 86380 86390 1
531274 99531274 1001 86380 86390 1
531326 99531326 1001 86380 86390 1
530992 99530992 1001 86380 86390 1
530980 99530980 1001 86380 86390 1
531008 99531008 1001 86380 86390 1
531052 99531052 1001 86380 86390 1
531104 99531104 1001 86380 86390 1
531468 99531468 1001 86380 86390 1
531390 99531390 1001 86380 86390 1
531563 99531563 1001 86380 86390 1
531564 99531564 1001 86380 86390 1
531552 99531552 1001 86380 86390 1
531440 99531440 1001 86380 86390 1
532031 99532031 1001 86380 86390 1
532124 99532124 1001 86380 86390 1
531836 99531836 1001 86380 86390 1
531863 99531863 1001 86380 86390 1
531626 99531626 1001 86380 86390 1
531589 99531589 1001 86380 86390 1
531673 99531673 1001 86380 86390 1
532254 99532254 1001 86380 86390 1
532323 99532323 1001 86380 86390 1
532209 99532209 1001 86380 86390 1
532227 99532227 1001 86380 86390 1
532890 99532890 1001 86380 86390 1
532972 99532972 1001 86380 86390 1
532870 99532870 1001 86380 86390 1
532883 99532883 1001 86380 86390 1
532948 99532948 1001 86380 86390 1
532897 99532897 1001 86380 86390 1
532966 99532966 1001 86380 86390 1
532815 99532815 1001 86380 86390 1
532729 99532729 1001 86380 86390 1
532638 99532638 1001 86380 86390 1
532678 99532678 1001 86380 86390 1
532507 99532507 1001 86380 86390 1
532521 99532521 1001 86380 86390 1
532539 99532539 1001 86380 86390 1
533084 99533084 1001 86380 86390 1
533060 99533060 1001 86380 86390 1
533139 99533139 1001 86380 86390 1
533104 99533104 1001 86380 86390 1
533703 99533703 1001 86380 86390 1
533856 99533856 1001 86380 86390 1
533795 99533795 1001 86380 86390 1
533808 99533808 1001 86380 86390 1
533798 99533798 1001 86380 86390 1
533590 99533590 1001 86380 86390 1
533644 99533644 1001 86380 86390 1
533476 99533476 1001 86380 86390 1
533479 99533479 1001 86380 86390 1
533258 99533258 1001 86380 86390 1
534010 99534010 1001 86380 86390 1
534001 99534001 1001 86380 86390 1
534027 99534027 1001 86380 86390 1
533956 99533956 1001 86380 86390 1
534492 99534492 1001 86380 86390 1
534326 99534326 1001 86380 86390 1
534355 99534355 1001 86380 86390 1
534882 99534882 1001 86380 86390 1
534883 99534883 1001 86380 86390 1
534873 99534873 1001 86380 86390 1
534719 99534719 1001 86380 86390 1
535355 99535355 1001 86380 86390 1
535434 99535434 1001 86380 86390 1
535347 99535347 1001 86380 86390 1
535487 99535487 1001 86380 86390 1
535335 99535335 1001 86380 86390 1
535312 99535312 1001 86380 86390 1
535402 99535402 1001 86380 86390 1
535278 99535278 1001 86380 86390 1
535154 99535154 1001 86380 86390 1
535132 99535132 1001 86380 86390 1
535161 99535161 1001 86380 86390 1
535020 99535020 1001 86380 86390 1
534891 99534891 1001 86380 86390 1
534932 99534932 1001 86380 86390 1
534986 99534986 1001 86380 86390 1
534908 99534908 1001 86380 86390 1
535026 99535026 1001 86380 86390 1
535512 99535512 1001 86380 86390 1
535656 99535656 1001 86380 86390 1
535686 99535686 1001 86380 86390 1
536143 99536143 1001 86380 86390 1
536235 99536235 1001 86380 86390 1
536158 99536158 1001 86380 86390 1
536211 99536211 1001 86380 86390 1
536189 99536189 1001 86380 86390 1
536204 99536204 1001 86380 86390 1
536058 99536058 1001 86380 86390 1
535957 99535957 1001 86380 86390 1
535970 99535970 1001 86380 86390 1
536126 99536126 1001 86380 86390 1
536000 99536000 1001 86380 86390 1
536529 99536529 1001 86380 86390 1
536382 99536382 1001 86380 86390 1
537058 99537058 1001 86380 86390 1
537110 99537110 1001 86380 86390 1
536931 99536931 1001 86380 86390 1
536907 99536907 1001 86380 86390 1
536857 99536857 1001 86380 86390 1
536909 99536909 1001 86380 86390 1
536953 99536953 1001 86380 86390 1
536711 99536711 1001 86380 86390 1
536728 99536728 1001 86380 86390 1
536657 99536657 1001 86380 86390 1
537316 99537316 1001 86380 86390 1
536750 99536750 1001 86380 86390 1
537324 99537324 1001 86380 86390 1
537798 99537798 1001 86380 86390 1
537962 99537962 1001 86380 86390 1
537651 99537651 1001 86380 86390 1
537769 99537769 1001 86380 86390 1
537433 99537433 1001 86380 86390 1
537459 99537459 1001 86380 86390 1
537507 99537507 1001 86380 86390 1
538042 99538042 1001 86380 86390 1
538031 99538031 1001 86380 86390 1
537994 99537994 1001 86380 86390 1
538118 99538118 1001 86380 86390 1
538779 99538779 1001 86380 86390 1
538649 99538649 1001 86380 86390 1
538624 99538624 1001 86380 86390 1
538627 99538627 1001 86380 86390 1
538695 99538695 1001 86380 86390 1
538441 99538441 1001 86380 86390 1
538508 99538508 1001 86380 86390 1
538445 99538445 1001 86380 86390 1
538448 99538448 1001 86380 86390 1
538313 99538313 1001 86380 86390 1
538275 99538275 1001 86380 86390 1
538392 99538392 1001 86380 86390 1
538306 99538306 1001 86380 86390 1
538215 99538215 1001 86380 86390 1
538203 99538203 1001 86380 86390 1
538216 99538216 1001 86380 86390 1
538398 99538398 1001 86380 86390 1
538399 99538399 1001 86380 86390 1
538889 99538889 1001 86380 86390 1
538915 99538915 1001 86380 86390 1
538824 99538824 1001 86380 86390 1
538956 99538956 1001 86380 86390 1
538892 99538892 1001 86380 86390 1
538944 99538944 1001 86380 86390 1
538855 99538855 1001 86380 86390 1
538816 99538816 1001 86380 86390 1
538959 99538959 1001 86380 86390 1
538895 99538895 1001 86380 86390 1
538859 99538859 1001 86380 86390 1
539438 99539438 1001 86380 86390 1
539503 99539503 1001 86380 86390 1
539267 99539267 1001 86380 86390 1
539301 99539301 1001 86380 86390 1
539045 99539045 1001 86380 86390 1
539175 99539175 1001 86380 86390 1
539079 99539079 1001 86380 86390 1
539041 99539041 1001 86380 86390 1
539743 99539743 1001 86380 86390 1
539769 99539769 1001 86380 86390 1
539680 99539680 1001 86380 86390 1
539647 99539647 1001 86380 86390 1
540299 99540299 1001 86380 86390 1
540372 99540372 1001 86380 86390 1
540308 99540308 1001 86380 86390 1
540311 99540311 1001 86380 86390 1
540157 99540157 1001 86380 86390 1
540123 99540123 1001 86380 86390 1
540164 99540164 1001 86380 86390 1
540190 99540190 1001 86380 86390 1
539925 99539925 1001 86380 86390 1
539860 99539860 1001 86380 86390 1
539902 99539902 1001 86380 86390 1
540519 99540519 1001 86380 86390 1
540584 99540584 1001 86380 86390 1
541259 99541259 1001 86380 86390 1
541238 99541238 1001 86380 86390 1
541252 99541252 1001 86380 86390 1
541080 99541080 1001 86380 86390 1
541005 99541005 1001 86380 86390 1
540980 99540980 1001 86380 86390 1
541034 99541034 1001 86380 86390 1
540808 99540808 1001 86380 86390 1
540695 99540695 1001 86380 86390 1
540748 99540748 1001 86380 86390 1
540672 99540672 1001 86380 86390 1
541473 99541473 1001 86380 86390 1
541373 99541373 1001 86380 86390 1
541335 99541335 1001 86380 86390 1
541339 99541339 1001 86380 86390 1
541992 99541992 1001 86380 86390 1
541967 99541967 1001 86380 86390 1
542101 99542101 1001 86380 86390 1
541933 99541933 1001 86380 86390 1
542116 99542116 1001 86380 86390 1
541822 99541822 1001 86380 86390 1
541817 99541817 1001 86380 86390 1
541667 99541667 1001 86380 86390 1
541606 99541606 1001 86380 86390 1
541688 99541688 1001 86380 86390 1
541664 99541664 1001 86380 86390 1
542311 99542311 1001 86380 86390 1
542261 99542261 1001 86380 86390 1
542240 99542240 1001 86380 86390 1
542305 99542305 1001 86380 86390 1
542192 99542192 1001 86380 86390 1
542824 99542824 1001 86380 86390 1
542760 99542760 1001 86380 86390 1
542801 99542801 1001 86380 86390 1
542610 99542610 1001 86380 86390 1
542497 99542497 1001 86380 86390 1
542499 99542499 1001 86380 86390 1
542462 99542462 1001 86380 86390 1
542516 99542516 1001 86380 86390 1
543125 99543125 1001 86380 86390 1
543080 99543080 1001 86380 86390 1
543133 99543133 1001 86380 86390 1
543005 99543005 1001 86380 86390 1
543711 99543711 1001 86380 86390 1
543608 99543608 1001 86380 86390 1
543423 99543423 1001 86380 86390 1
543389 99543389 1001 86380 86390 1
543461 99543461 1001 86380 86390 1
543526 99543526 1001 86380 86390 1
543242 99543242 1001 86380 86390 1
543218 99543218 1001 86380 86390 1
543153 99543153 1001 86380 86390 1
543212 99543212 1001 86380 86390 1
543878 99543878 1001 86380 86390 1
543918 99543918 1001 86380 86390 1
543792 99543792 1001 86380 86390 1
544560 99544560 1001 86380 86390 1
544487 99544487 1001 86380 86390 1
544490 99544490 1001 86380 86390 1
544590 99544590 1001 86380 86390 1
544237 99544237 1001 86380 86390 1
544341 99544341 1001 86380 86390 1
544303 99544303 1001 86380 86390 1
544308 99544308 1001 86380 86390 1
544336 99544336 1001 86380 86390 1
544325 99544325 1001 86380 86390 1
544097 99544097 1001 86380 86390 1
544079 99544079 1001 86380 86390 1
544672 99544672 1001 86380 86390 1
544603 99544603 1001 86380 86390 1
406637 944 1001 62880 63717 1
516975 1120 1002 30292 39686 1
542321 595 1002 40160 53253 1
400320 99400320 1001 86380 86390 1
400542 99400542 1001 86380 86390 1
400753 99400753 1001 86380 86390 1
400928 99400928 1001 86380 86390 1
400888 99400888 1001 86380 86390 1
401041 99401041 1001 86380 86390 1
401257 99401257 1001 86380 86390 1
401223 99401223 1001 86380 86390 1
401195 99401195 1001 86380 86390 1
401342 99401342 1001 86380 86390 1
401369 99401369 1001 86380 86390 1
401452 99401452 1001 86380 86390 1
401702 99401702 1001 86380 86390 1
401830 99401830 1001 86380 86390 1
401746 99401746 1001 86380 86390 1
401902 99401902 1001 86380 86390 1
402023 99402023 1001 86380 86390 1
402441 99402441 1001 86380 86390 1
402550 99402550 1001 86380 86390 1
402523 99402523 1001 86380 86390 1
402817 99402817 1001 86380 86390 1
402835 99402835 1001 86380 86390 1
403066 99403066 1001 86380 86390 1
402992 99402992 1001 86380 86390 1
403013 99403013 1001 86380 86390 1
403201 99403201 1001 86380 86390 1
403339 99403339 1001 86380 86390 1
403692 99403692 1001 86380 86390 1
403812 99403812 1001 86380 86390 1
403791 99403791 1001 86380 86390 1
403894 99403894 1001 86380 86390 1
404214 99404214 1001 86380 86390 1
404551 99404551 1001 86380 86390 1
404634 99404634 1001 86380 86390 1
404751 99404751 1001 86380 86390 1
404964 99404964 1001 86380 86390 1
405077 99405077 1001 86380 86390 1
405146 99405146 1001 86380 86390 1
405197 99405197 1001 86380 86390 1
405232 99405232 1001 86380 86390 1
405512 99405512 1001 86380 86390 1
405599 99405599 1001 86380 86390 1
405676 99405676 1001 86380 86390 1
405763 99405763 1001 86380 86390 1
405834 99405834 1001 86380 86390 1
405870 99405870 1001 86380 86390 1
406081 99406081 1001 86380 86390 1
406063 99406063 1001 86380 86390 1
406102 99406102 1001 86380 86390 1
406913 99406913 1001 86380 86390 1
407062 99407062 1001 86380 86390 1
407107 99407107 1001 86380 86390 1
407328 99407328 1001 86380 86390 1
407281 99407281 1001 86380 86390 1
407709 99407709 1001 86380 86390 1
407921 99407921 1001 86380 86390 1
408048 99408048 1001 86380 86390 1
408090 99408090 1001 86380 86390 1
408100 99408100 1001 86380 86390 1
408260 99408260 1001 86380 86390 1
408356 99408356 1001 86380 86390 1
408754 99408754 1001 86380 86390 1
408736 99408736 1001 86380 86390 1
408742 99408742 1001 86380 86390 1
408692 99408692 1001 86380 86390 1
409094 99409094 1001 86380 86390 1
409140 99409140 1001 86380 86390 1
409195 99409195 1001 86380 86390 1
409364 99409364 1001 86380 86390 1
409634 99409634 1001 86380 86390 1
410213 99410213 1001 86380 86390 1
410207 99410207 1001 86380 86390 1
410241 99410241 1001 86380 86390 1
410800 99410800 1001 86380 86390 1
410871 99410871 1001 86380 86390 1
411003 99411003 1001 86380 86390 1
411051 99411051 1001 86380 86390 1
411036 99411036 1001 86380 86390 1
411062 99411062 1001 86380 86390 1
411045 99411045 1001 86380 86390 1
411215 99411215 1001 86380 86390 1
411152 99411152 1001 86380 86390 1
411235 99411235 1001 86380 86390 1
411466 99411466 1001 86380 86390 1
411608 99411608 1001 86380 86390 1
411715 99411715 1001 86380 86390 1
411861 99411861 1001 86380 86390 1
411975 99411975 1001 86380 86390 1
412022 99412022 1001 86380 86390 1
412102 99412102 1001 86380 86390 1
412233 99412233 1001 86380 86390 1
412355 99412355 1001 86380 86390 1
412326 99412326 1001 86380 86390 1
413333 99413333 1001 86380 86390 1
413668 99413668 1001 86380 86390 1
412958 99412958 1001 86380 86390 1
413247 99413247 1001 86380 86390 1
413096 99413096 1001 86380 86390 1
412527 99412527 1001 86380 86390 1
412516 99412516 1001 86380 86390 1
412657 99412657 1001 86380 86390 1
413781 99413781 1001 86380 86390 1
414946 99414946 1001 86380 86390 1
415121 99415121 1001 86380 86390 1
415180 99415180 1001 86380 86390 1
414843 99414843 1001 86380 86390 1
414669 99414669 1001 86380 86390 1
414753 99414753 1001 86380 86390 1
414501 99414501 1001 86380 86390 1
414321 99414321 1001 86380 86390 1
414298 99414298 1001 86380 86390 1
414343 99414343 1001 86380 86390 1
414153 99414153 1001 86380 86390 1
415336 99415336 1001 86380 86390 1
415558 99415558 1001 86380 86390 1
415408 99415408 1001 86380 86390 1
415715 99415715 1001 86380 86390 1
415716 99415716 1001 86380 86390 1
416609 99416609 1001 86380 86390 1
416219 99416219 1001 86380 86390 1
416168 99416168 1001 86380 86390 1
416074 99416074 1001 86380 86390 1
417280 99417280 1001 86380 86390 1
417258 99417258 1001 86380 86390 1
417008 99417008 1001 86380 86390 1
417230 99417230 1001 86380 86390 1
417427 99417427 1001 86380 86390 1
417484 99417484 1001 86380 86390 1
418555 99418555 1001 86380 86390 1
418765 99418765 1001 86380 86390 1
418784 99418784 1001 86380 86390 1
418163 99418163 1001 86380 86390 1
418221 99418221 1001 86380 86390 1
418182 99418182 1001 86380 86390 1
418210 99418210 1001 86380 86390 1
417767 99417767 1001 86380 86390 1
417624 99417624 1001 86380 86390 1
417728 99417728 1001 86380 86390 1
418965 99418965 1001 86380 86390 1
418943 99418943 1001 86380 86390 1
420192 99420192 1001 86380 86390 1
420439 99420439 1001 86380 86390 1
420156 99420156 1001 86380 86390 1
420067 99420067 1001 86380 86390 1
419980 99419980 1001 86380 86390 1
419296 99419296 1001 86380 86390 1
419270 99419270 1001 86380 86390 1
419356 99419356 1001 86380 86390 1
419607 99419607 1001 86380 86390 1
419277 99419277 1001 86380 86390 1
420724 99420724 1001 86380 86390 1
420687 99420687 1001 86380 86390 1
420827 99420827 1001 86380 86390 1
422115 99422115 1001 86380 86390 1
422056 99422056 1001 86380 86390 1
421604 99421604 1001 86380 86390 1
421341 99421341 1001 86380 86390 1
420885 99420885 1001 86380 86390 1
422247 99422247 1001 86380 86390 1
422324 99422324 1001 86380 86390 1
422432 99422432 1001 86380 86390 1
422188 99422188 1001 86380 86390 1
423461 99423461 1001 86380 86390 1
423309 99423309 1001 86380 86390 1
423632 99423632 1001 86380 86390 1
423636 99423636 1001 86380 86390 1
423454 99423454 1001 86380 86390 1
423647 99423647 1001 86380 86390 1
423006 99423006 1001 86380 86390 1
422945 99422945 1001 86380 86390 1
423183 99423183 1001 86380 86390 1
423236 99423236 1001 86380 86390 1
422952 99422952 1001 86380 86390 1
422571 99422571 1001 86380 86390 1
422630 99422630 1001 86380 86390 1
422837 99422837 1001 86380 86390 1
422688 99422688 1001 86380 86390 1
422563 99422563 1001 86380 86390 1
423842 99423842 1001 86380 86390 1
423994 99423994 1001 86380 86390 1
423753 99423753 1001 86380 86390 1
423837 99423837 1001 86380 86390 1
425320 99425320 1001 86380 86390 1
425181 99425181 1001 86380 86390 1
425349 99425349 1001 86380 86390 1
425242 99425242 1001 86380 86390 1
424736 99424736 1001 86380 86390 1
424913 99424913 1001 86380 86390 1
424341 99424341 1001 86380 86390 1
424213 99424213 1001 86380 86390 1
424215 99424215 1001 86380 86390 1
424193 99424193 1001 86380 86390 1
424399 99424399 1001 86380 86390 1
424584 99424584 1001 86380 86390 1
424588 99424588 1001 86380 86390 1
425710 99425710 1001 86380 86390 1
425777 99425777 1001 86380 86390 1
425444 99425444 1001 86380 86390 1
425744 99425744 1001 86380 86390 1
425411 99425411 1001 86380 86390 1
425389 99425389 1001 86380 86390 1
426947 99426947 1001 86380 86390 1
426848 99426848 1001 86380 86390 1
426488 99426488 1001 86380 86390 1
426361 99426361 1001 86380 86390 1
426363 99426363 1001 86380 86390 1
426221 99426221 1001 86380 86390 1
426148 99426148 1001 86380 86390 1
427370 99427370 1001 86380 86390 1
427334 99427334 1001 86380 86390 1
427337 99427337 1001 86380 86390 1
427341 99427341 1001 86380 86390 1
428519 99428519 1001 86380 86390 1
428482 99428482 1001 86380 86390 1
428432 99428432 1001 86380 86390 1
428584 99428584 1001 86380 86390 1
428282 99428282 1001 86380 86390 1
427587 99427587 1001 86380 86390 1
428768 99428768 1001 86380 86390 1
428794 99428794 1001 86380 86390 1
429994 99429994 1001 86380 86390 1
430258 99430258 1001 86380 86390 1
430083 99430083 1001 86380 86390 1
430356 99430356 1001 86380 86390 1
429983 99429983 1001 86380 86390 1
429946 99429946 1001 86380 86390 1
429853 99429853 1001 86380 86390 1
429401 99429401 1001 86380 86390 1
430576 99430576 1001 86380 86390 1
430683 99430683 1001 86380 86390 1
430509 99430509 1001 86380 86390 1
430595 99430595 1001 86380 86390 1
430700 99430700 1001 86380 86390 1
432004 99432004 1001 86380 86390 1
431923 99431923 1001 86380 86390 1
431926 99431926 1001 86380 86390 1
431756 99431756 1001 86380 86390 1
431667 99431667 1001 86380 86390 1
431957 99431957 1001 86380 86390 1
431352 99431352 1001 86380 86390 1
431376 99431376 1001 86380 86390 1
431295 99431295 1001 86380 86390 1
431343 99431343 1001 86380 86390 1
431642 99431642 1001 86380 86390 1
431064 99431064 1001 86380 86390 1
431150 99431150 1001 86380 86390 1
431246 99431246 1001 86380 86390 1
430822 99430822 1001 86380 86390 1
432181 99432181 1001 86380 86390 1
432409 99432409 1001 86380 86390 1
433663 99433663 1001 86380 86390 1
433702 99433702 1001 86380 86390 1
432985 99432985 1001 86380 86390 1
433117 99433117 1001 86380 86390 1
433131 99433131 1001 86380 86390 1
433047 99433047 1001 86380 86390 1
432673 99432673 1001 86380 86390 1
432585 99432585 1001 86380 86390 1
432604 99432604 1001 86380 86390 1
432646 99432646 1001 86380 86390 1
434037 99434037 1001 86380 86390 1
434094 99434094 1001 86380 86390 1
434034 99434034 1001 86380 86390 1
435138 99435138 1001 86380 86390 1
435395 99435395 1001 86380 86390 1
434784 99434784 1001 86380 86390 1
434638 99434638 1001 86380 86390 1
434868 99434868 1001 86380 86390 1
434691 99434691 1001 86380 86390 1
434322 99434322 1001 86380 86390 1
434219 99434219 1001 86380 86390 1
434311 99434311 1001 86380 86390 1
434281 99434281 1001 86380 86390 1
435517 99435517 1001 86380 86390 1
435645 99435645 1001 86380 86390 1
435527 99435527 1001 86380 86390 1
435779 99435779 1001 86380 86390 1
437048 99437048 1001 86380 86390 1
436953 99436953 1001 86380 86390 1
436879 99436879 1001 86380 86390 1
437114 99437114 1001 86380 86390 1
436824 99436824 1001 86380 86390 1
436975 99436975 1001 86380 86390 1
436752 99436752 1001 86380 86390 1
436393 99436393 1001 86380 86390 1
436368 99436368 1001 86380 86390 1
436693 99436693 1001 86380 86390 1
435949 99435949 1001 86380 86390 1
436215 99436215 1001 86380 86390 1
436189 99436189 1001 86380 86390 1
436090 99436090 1001 86380 86390 1
300063 99300063 1001 86380 86390 1
300066 99300066 1001 86380 86390 1
300655 99300655 1001 86380 86390 1
300722 99300722 1001 86380 86390 1
300328 99300328 1001 86380 86390 1
300407 99300407 1001 86380 86390 1
300420 99300420 1001 86380 86390 1
300408 99300408 1001 86380 86390 1
300461 99300461 1001 86380 86390 1
300373 99300373 1001 86380 86390 1
300516 99300516 1001 86380 86390 1
300323 99300323 1001 86380 86390 1
300429 99300429 1001 86380 86390 1
300431 99300431 1001 86380 86390 1
300141 99300141 1001 86380 86390 1
300193 99300193 1001 86380 86390 1
301426 99301426 1001 86380 86390 1
301453 99301453 1001 86380 86390 1
301554 99301554 1001 86380 86390 1
301527 99301527 1001 86380 86390 1
301404 99301404 1001 86380 86390 1
301143 99301143 1001 86380 86390 1
301316 99301316 1001 86380 86390 1
301332 99301332 1001 86380 86390 1
300972 99300972 1001 86380 86390 1
301077 99301077 1001 86380 86390 1
301132 99301132 1001 86380 86390 1
300991 99300991 1001 86380 86390 1
300934 99300934 1001 86380 86390 1
301605 99301605 1001 86380 86390 1
301670 99301670 1001 86380 86390 1
301614 99301614 1001 86380 86390 1
301576 99301576 1001 86380 86390 1
302266 99302266 1001 86380 86390 1
302230 99302230 1001 86380 86390 1
302362 99302362 1001 86380 86390 1
302339 99302339 1001 86380 86390 1
302151 99302151 1001 86380 86390 1
302144 99302144 1001 86380 86390 1
302157 99302157 1001 86380 86390 1
302080 99302080 1001 86380 86390 1
301978 99301978 1001 86380 86390 1
301903 99301903 1001 86380 86390 1
301901 99301901 1001 86380 86390 1
302442 99302442 1001 86380 86390 1
302421 99302421 1001 86380 86390 1
303052 99303052 1001 86380 86390 1
303206 99303206 1001 86380 86390 1
303110 99303110 1001 86380 86390 1
302924 99302924 1001 86380 86390 1
302799 99302799 1001 86380 86390 1
302815 99302815 1001 86380 86390 1
302985 99302985 1001 86380 86390 1
302625 99302625 1001 86380 86390 1
302616 99302616 1001 86380 86390 1
302656 99302656 1001 86380 86390 1
302618 99302618 1001 86380 86390 1
302774 99302774 1001 86380 86390 1
302634 99302634 1001 86380 86390 1
302649 99302649 1001 86380 86390 1
303308 99303308 1001 86380 86390 1
303271 99303271 1001 86380 86390 1
303260 99303260 1001 86380 86390 1
303253 99303253 1001 86380 86390 1
303870 99303870 1001 86380 86390 1
303989 99303989 1001 86380 86390 1
303899 99303899 1001 86380 86390 1
303994 99303994 1001 86380 86390 1
303697 99303697 1001 86380 86390 1
303815 99303815 1001 86380 86390 1
303803 99303803 1001 86380 86390 1
303805 99303805 1001 86380 86390 1
303690 99303690 1001 86380 86390 1
303629 99303629 1001 86380 86390 1
303477 99303477 1001 86380 86390 1
303414 99303414 1001 86380 86390 1
303473 99303473 1001 86380 86390 1
303487 99303487 1001 86380 86390 1
303514 99303514 1001 86380 86390 1
304125 99304125 1001 86380 86390 1
304049 99304049 1001 86380 86390 1
304711 99304711 1001 86380 86390 1
304714 99304714 1001 86380 86390 1
304627 99304627 1001 86380 86390 1
304605 99304605 1001 86380 86390 1
304634 99304634 1001 86380 86390 1
304648 99304648 1001 86380 86390 1
304384 99304384 1001 86380 86390 1
304414 99304414 1001 86380 86390 1
304963 99304963 1001 86380 86390 1
305604 99305604 1001 86380 86390 1
305489 99305489 1001 86380 86390 1
305679 99305679 1001 86380 86390 1
305646 99305646 1001 86380 86390 1
305420 99305420 1001 86380 86390 1
305077 99305077 1001 86380 86390 1
305135 99305135 1001 86380 86390 1
500100 99500100 1001 86380 86390 1
500467 99500467 1001 86380 86390 1
500444 99500444 1001 86380 86390 1
500487 99500487 1001 86380 86390 1
500327 99500327 1001 86380 86390 1
500264 99500264 1001 86380 86390 1
500906 99500906 1001 86380 86390 1
500989 99500989 1001 86380 86390 1
500964 99500964 1001 86380 86390 1
501564 99501564 1001 86380 86390 1
501578 99501578 1001 86380 86390 1
501488 99501488 1001 86380 86390 1
501617 99501617 1001 86380 86390 1
501230 99501230 1001 86380 86390 1
501262 99501262 1001 86380 86390 1
501236 99501236 1001 86380 86390 1
501103 99501103 1001 86380 86390 1
501039 99501039 1001 86380 86390 1
501095 99501095 1001 86380 86390 1
501717 99501717 1001 86380 86390 1
501757 99501757 1001 86380 86390 1
501775 99501775 1001 86380 86390 1
501724 99501724 1001 86380 86390 1
501737 99501737 1001 86380 86390 1
501700 99501700 1001 86380 86390 1
502464 99502464 1001 86380 86390 1
502311 99502311 1001 86380 86390 1
502264 99502264 1001 86380 86390 1
502394 99502394 1001 86380 86390 1
502357 99502357 1001 86380 86390 1
502373 99502373 1001 86380 86390 1
502374 99502374 1001 86380 86390 1
502080 99502080 1001 86380 86390 1
502209 99502209 1001 86380 86390 1
502126 99502126 1001 86380 86390 1
502256 99502256 1001 86380 86390 1
501991 99501991 1001 86380 86390 1
502556 99502556 1001 86380 86390 1
502494 99502494 1001 86380 86390 1
503216 99503216 1001 86380 86390 1
503153 99503153 1001 86380 86390 1
503197 99503197 1001 86380 86390 1
503063 99503063 1001 86380 86390 1
502710 99502710 1001 86380 86390 1
502686 99502686 1001 86380 86390 1
502806 99502806 1001 86380 86390 1
502872 99502872 1001 86380 86390 1
502678 99502678 1001 86380 86390 1
502721 99502721 1001 86380 86390 1
503396 99503396 1001 86380 86390 1
503384 99503384 1001 86380 86390 1
503915 99503915 1001 86380 86390 1
503917 99503917 1001 86380 86390 1
503994 99503994 1001 86380 86390 1
503786 99503786 1001 86380 86390 1
503801 99503801 1001 86380 86390 1
503854 99503854 1001 86380 86390 1
503832 99503832 1001 86380 86390 1
503885 99503885 1001 86380 86390 1
503574 99503574 1001 86380 86390 1
503619 99503619 1001 86380 86390 1
503659 99503659 1001 86380 86390 1
503698 99503698 1001 86380 86390 1
503570 99503570 1001 86380 86390 1
503675 99503675 1001 86380 86390 1
503573 99503573 1001 86380 86390 1
503599 99503599 1001 86380 86390 1
503638 99503638 1001 86380 86390 1
504286 99504286 1001 86380 86390 1
504132 99504132 1001 86380 86390 1
504191 99504191 1001 86380 86390 1
504793 99504793 1001 86380 86390 1
504757 99504757 1001 86380 86390 1
504877 99504877 1001 86380 86390 1
504621 99504621 1001 86380 86390 1
504701 99504701 1001 86380 86390 1
504637 99504637 1001 86380 86390 1
504678 99504678 1001 86380 86390 1
504717 99504717 1001 86380 86390 1
504709 99504709 1001 86380 86390 1
504342 99504342 1001 86380 86390 1
505029 99505029 1001 86380 86390 1
505670 99505670 1001 86380 86390 1
505710 99505710 1001 86380 86390 1
505649 99505649 1001 86380 86390 1
505717 99505717 1001 86380 86390 1
505767 99505767 1001 86380 86390 1
505679 99505679 1001 86380 86390 1
505486 99505486 1001 86380 86390 1
505503 99505503 1001 86380 86390 1
505334 99505334 1001 86380 86390 1
505322 99505322 1001 86380 86390 1
505285 99505285 1001 86380 86390 1
505338 99505338 1001 86380 86390 1
505287 99505287 1001 86380 86390 1
505236 99505236 1001 86380 86390 1
505341 99505341 1001 86380 86390 1
505844 99505844 1001 86380 86390 1
505853 99505853 1001 86380 86390 1
505790 99505790 1001 86380 86390 1
505792 99505792 1001 86380 86390 1
506467 99506467 1001 86380 86390 1
506589 99506589 1001 86380 86390 1
506301 99506301 1001 86380 86390 1
506314 99506314 1001 86380 86390 1
506354 99506354 1001 86380 86390 1
506233 99506233 1001 86380 86390 1
506057 99506057 1001 86380 86390 1
505980 99505980 1001 86380 86390 1
506176 99506176 1001 86380 86390 1
506010 99506010 1001 86380 86390 1
506037 99506037 1001 86380 86390 1
505987 99505987 1001 86380 86390 1
506791 99506791 1001 86380 86390 1
506623 99506623 1001 86380 86390 1
506665 99506665 1001 86380 86390 1
506681 99506681 1001 86380 86390 1
506785 99506785 1001 86380 86390 1
507243 99507243 1001 86380 86390 1
507362 99507362 1001 86380 86390 1
507396 99507396 1001 86380 86390 1
507291 99507291 1001 86380 86390 1
507318 99507318 1001 86380 86390 1
507048 99507048 1001 86380 86390 1
507049 99507049 1001 86380 86390 1
507207 99507207 1001 86380 86390 1
507132 99507132 1001 86380 86390 1
507174 99507174 1001 86380 86390 1
506857 99506857 1001 86380 86390 1
506922 99506922 1001 86380 86390 1
506912 99506912 1001 86380 86390 1
506849 99506849 1001 86380 86390 1
507604 99507604 1001 86380 86390 1
508233 99508233 1001 86380 86390 1
507902 99507902 1001 86380 86390 1
507995 99507995 1001 86380 86390 1
507907 99507907 1001 86380 86390 1
508024 99508024 1001 86380 86390 1
508025 99508025 1001 86380 86390 1
507767 99507767 1001 86380 86390 1
508262 99508262 1001 86380 86390 1
508405 99508405 1001 86380 86390 1
508254 99508254 1001 86380 86390 1
508267 99508267 1001 86380 86390 1
508320 99508320 1001 86380 86390 1
508968 99508968 1001 86380 86390 1
508930 99508930 1001 86380 86390 1
508692 99508692 1001 86380 86390 1
508774 99508774 1001 86380 86390 1
508654 99508654 1001 86380 86390 1
508526 99508526 1001 86380 86390 1
508594 99508594 1001 86380 86390 1
509085 99509085 1001 86380 86390 1
509103 99509103 1001 86380 86390 1
509184 99509184 1001 86380 86390 1
509225 99509225 1001 86380 86390 1
509722 99509722 1001 86380 86390 1
509852 99509852 1001 86380 86390 1
509701 99509701 1001 86380 86390 1
509695 99509695 1001 86380 86390 1
509567 99509567 1001 86380 86390 1
509542 99509542 1001 86380 86390 1
509615 99509615 1001 86380 86390 1
509286 99509286 1001 86380 86390 1
509955 99509955 1001 86380 86390 1
510073 99510073 1001 86380 86390 1
509917 99509917 1001 86380 86390 1
509946 99509946 1001 86380 86390 1
510652 99510652 1001 86380 86390 1
510576 99510576 1001 86380 86390 1
510578 99510578 1001 86380 86390 1
510553 99510553 1001 86380 86390 1
510556 99510556 1001 86380 86390 1
510610 99510610 1001 86380 86390 1
510365 99510365 1001 86380 86390 1
510473 99510473 1001 86380 86390 1
510411 99510411 1001 86380 86390 1
510334 99510334 1001 86380 86390 1
510440 99510440 1001 86380 86390 1
510197 99510197 1001 86380 86390 1
510173 99510173 1001 86380 86390 1
510148 99510148 1001 86380 86390 1
510174 99510174 1001 86380 86390 1
510136 99510136 1001 86380 86390 1
510765 99510765 1001 86380 86390 1
511549 99511549 1001 86380 86390 1
511352 99511352 1001 86380 86390 1
511406 99511406 1001 86380 86390 1
511445 99511445 1001 86380 86390 1
511179 99511179 1001 86380 86390 1
511296 99511296 1001 86380 86390 1
511196 99511196 1001 86380 86390 1
511301 99511301 1001 86380 86390 1
511268 99511268 1001 86380 86390 1
510949 99510949 1001 86380 86390 1
510995 99510995 1001 86380 86390 1
511590 99511590 1001 86380 86390 1
511712 99511712 1001 86380 86390 1
511558 99511558 1001 86380 86390 1
512315 99512315 1001 86380 86390 1
512290 99512290 1001 86380 86390 1
512256 99512256 1001 86380 86390 1
512181 99512181 1001 86380 86390 1
512084 99512084 1001 86380 86390 1
512061 99512061 1001 86380 86390 1
512166 99512166 1001 86380 86390 1
511998 99511998 1001 86380 86390 1
511787 99511787 1001 86380 86390 1
511840 99511840 1001 86380 86390 1
511896 99511896 1001 86380 86390 1
511884 99511884 1001 86380 86390 1
512402 99512402 1001 86380 86390 1
512397 99512397 1001 86380 86390 1
512398 99512398 1001 86380 86390 1
513065 99513065 1001 86380 86390 1
512989 99512989 1001 86380 86390 1
512864 99512864 1001 86380 86390 1
512917 99512917 1001 86380 86390 1
512651 99512651 1001 86380 86390 1
513267 99513267 1001 86380 86390 1
513235 99513235 1001 86380 86390 1
513262 99513262 1001 86380 86390 1
513864 99513864 1001 86380 86390 1
513911 99513911 1001 86380 86390 1
513989 99513989 1001 86380 86390 1
514023 99514023 1001 86380 86390 1
513762 99513762 1001 86380 86390 1
513793 99513793 1001 86380 86390 1
513807 99513807 1001 86380 86390 1
513785 99513785 1001 86380 86390 1
513618 99513618 1001 86380 86390 1
513478 99513478 1001 86380 86390 1
513574 99513574 1001 86380 86390 1
513422 99513422 1001 86380 86390 1
514080 99514080 1001 86380 86390 1
514129 99514129 1001 86380 86390 1
514694 99514694 1001 86380 86390 1
514684 99514684 1001 86380 86390 1
514454 99514454 1001 86380 86390 1
514481 99514481 1001 86380 86390 1
514414 99514414 1001 86380 86390 1
514880 99514880 1001 86380 86390 1
515022 99515022 1001 86380 86390 1
515035 99515035 1001 86380 86390 1
514907 99514907 1001 86380 86390 1
514987 99514987 1001 86380 86390 1
514886 99514886 1001 86380 86390 1
514912 99514912 1001 86380 86390 1
514873 99514873 1001 86380 86390 1
514900 99514900 1001 86380 86390 1
514917 99514917 1001 86380 86390 1
515586 99515586 1001 86380 86390 1
515432 99515432 1001 86380 86390 1
515078 99515078 1001 86380 86390 1
515253 99515253 1001 86380 86390 1
515800 99515800 1001 86380 86390 1
515878 99515878 1001 86380 86390 1
515763 99515763 1001 86380 86390 1
515795 99515795 1001 86380 86390 1
516477 99516477 1001 86380 86390 1
516483 99516483 1001 86380 86390 1
516496 99516496 1001 86380 86390 1
516242 99516242 1001 86380 86390 1
516118 99516118 1001 86380 86390 1
516086 99516086 1001 86380 86390 1
516051 99516051 1001 86380 86390 1
515926 99515926 1001 86380 86390 1
516598 99516598 1001 86380 86390 1
516615 99516615 1001 86380 86390 1
516644 99516644 1001 86380 86390 1
516518 99516518 1001 86380 86390 1
517277 99517277 1001 86380 86390 1
517017 99517017 1001 86380 86390 1
516998 99516998 1001 86380 86390 1
516741 99516741 1001 86380 86390 1
516872 99516872 1001 86380 86390 1
516759 99516759 1001 86380 86390 1
516839 99516839 1001 86380 86390 1
516738 99516738 1001 86380 86390 1
516907 99516907 1001 86380 86390 1
517478 99517478 1001 86380 86390 1
517459 99517459 1001 86380 86390 1
517973 99517973 1001 86380 86390 1
518079 99518079 1001 86380 86390 1
518122 99518122 1001 86380 86390 1
517920 99517920 1001 86380 86390 1
517710 99517710 1001 86380 86390 1
517596 99517596 1001 86380 86390 1
517726 99517726 1001 86380 86390 1
517623 99517623 1001 86380 86390 1
517590 99517590 1001 86380 86390 1
517732 99517732 1001 86380 86390 1
517630 99517630 1001 86380 86390 1
518185 99518185 1001 86380 86390 1
518186 99518186 1001 86380 86390 1
517957 99517957 1001 86380 86390 1
518192 99518192 1001 86380 86390 1
[truncated: 4,093,390 more chars]
