# Supplementary material for: Fast and near-optimal monitoring for healthcare acquired infection outbreaks
Source: PLoS Comput Biol. 2019 Sep 16;15(9):e1007284. doi: 10.1371/journal.pcbi.1007284 (PMC6762212; doi:10.1371/journal.pcbi.1007284)
Supplement: S1 Data — (ZIP) [file pcbi.1007284.s006.zip › MobilityLogs1/HAISE_Carilion_all_visits_day_75.txt]

#Person location Sublocation StartTime EndTime Type
429039 214 1001 10560 11517 1
429158 237 1001 10800 11517 1
425913 381 1001 34380 34857 1
403708 498 1001 57420 58017 1
505866 742 1001 61038 61338 1
514117 1062 1002 32166 43685 1
400178 99400178 1001 86380 86390 1
400595 99400595 1001 86380 86390 1
400888 99400888 1001 86380 86390 1
401019 99401019 1001 86380 86390 1
401076 99401076 1001 86380 86390 1
401215 99401215 1001 86380 86390 1
401216 99401216 1001 86380 86390 1
401281 99401281 1001 86380 86390 1
401318 99401318 1001 86380 86390 1
401436 99401436 1001 86380 86390 1
401548 99401548 1001 86380 86390 1
401487 99401487 1001 86380 86390 1
401871 99401871 1001 86380 86390 1
401938 99401938 1001 86380 86390 1
402055 99402055 1001 86380 86390 1
402170 99402170 1001 86380 86390 1
402214 99402214 1001 86380 86390 1
402647 99402647 1001 86380 86390 1
402707 99402707 1001 86380 86390 1
403122 99403122 1001 86380 86390 1
403244 99403244 1001 86380 86390 1
403558 99403558 1001 86380 86390 1
403690 99403690 1001 86380 86390 1
403624 99403624 1001 86380 86390 1
403801 99403801 1001 86380 86390 1
404389 99404389 1001 86380 86390 1
404394 99404394 1001 86380 86390 1
404457 99404457 1001 86380 86390 1
404436 99404436 1001 86380 86390 1
404506 99404506 1001 86380 86390 1
404750 99404750 1001 86380 86390 1
404751 99404751 1001 86380 86390 1
405264 99405264 1001 86380 86390 1
405682 99405682 1001 86380 86390 1
405737 99405737 1001 86380 86390 1
405918 99405918 1001 86380 86390 1
405925 99405925 1001 86380 86390 1
405899 99405899 1001 86380 86390 1
406233 99406233 1001 86380 86390 1
406235 99406235 1001 86380 86390 1
406317 99406317 1001 86380 86390 1
406400 99406400 1001 86380 86390 1
406861 99406861 1001 86380 86390 1
406989 99406989 1001 86380 86390 1
406841 99406841 1001 86380 86390 1
407050 99407050 1001 86380 86390 1
407190 99407190 1001 86380 86390 1
407252 99407252 1001 86380 86390 1
407408 99407408 1001 86380 86390 1
407516 99407516 1001 86380 86390 1
408069 99408069 1001 86380 86390 1
408363 99408363 1001 86380 86390 1
408516 99408516 1001 86380 86390 1
408804 99408804 1001 86380 86390 1
409055 99409055 1001 86380 86390 1
409009 99409009 1001 86380 86390 1
409156 99409156 1001 86380 86390 1
409110 99409110 1001 86380 86390 1
409281 99409281 1001 86380 86390 1
409477 99409477 1001 86380 86390 1
409638 99409638 1001 86380 86390 1
409601 99409601 1001 86380 86390 1
409799 99409799 1001 86380 86390 1
410022 99410022 1001 86380 86390 1
410459 99410459 1001 86380 86390 1
410527 99410527 1001 86380 86390 1
410508 99410508 1001 86380 86390 1
410736 99410736 1001 86380 86390 1
410883 99410883 1001 86380 86390 1
411076 99411076 1001 86380 86390 1
411042 99411042 1001 86380 86390 1
411068 99411068 1001 86380 86390 1
411276 99411276 1001 86380 86390 1
411286 99411286 1001 86380 86390 1
411412 99411412 1001 86380 86390 1
411433 99411433 1001 86380 86390 1
411443 99411443 1001 86380 86390 1
411528 99411528 1001 86380 86390 1
411710 99411710 1001 86380 86390 1
411845 99411845 1001 86380 86390 1
411917 99411917 1001 86380 86390 1
411862 99411862 1001 86380 86390 1
412010 99412010 1001 86380 86390 1
412167 99412167 1001 86380 86390 1
412172 99412172 1001 86380 86390 1
412269 99412269 1001 86380 86390 1
413400 99413400 1001 86380 86390 1
413543 99413543 1001 86380 86390 1
413453 99413453 1001 86380 86390 1
413627 99413627 1001 86380 86390 1
413435 99413435 1001 86380 86390 1
413663 99413663 1001 86380 86390 1
413387 99413387 1001 86380 86390 1
413683 99413683 1001 86380 86390 1
412954 99412954 1001 86380 86390 1
412669 99412669 1001 86380 86390 1
412780 99412780 1001 86380 86390 1
412486 99412486 1001 86380 86390 1
412624 99412624 1001 86380 86390 1
412729 99412729 1001 86380 86390 1
412787 99412787 1001 86380 86390 1
413878 99413878 1001 86380 86390 1
413961 99413961 1001 86380 86390 1
415077 99415077 1001 86380 86390 1
415089 99415089 1001 86380 86390 1
414575 99414575 1001 86380 86390 1
414281 99414281 1001 86380 86390 1
414137 99414137 1001 86380 86390 1
415671 99415671 1001 86380 86390 1
415408 99415408 1001 86380 86390 1
415692 99415692 1001 86380 86390 1
415542 99415542 1001 86380 86390 1
416743 99416743 1001 86380 86390 1
416959 99416959 1001 86380 86390 1
416965 99416965 1001 86380 86390 1
416882 99416882 1001 86380 86390 1
416926 99416926 1001 86380 86390 1
416555 99416555 1001 86380 86390 1
416309 99416309 1001 86380 86390 1
415810 99415810 1001 86380 86390 1
415987 99415987 1001 86380 86390 1
415847 99415847 1001 86380 86390 1
415848 99415848 1001 86380 86390 1
417109 99417109 1001 86380 86390 1
417496 99417496 1001 86380 86390 1
417445 99417445 1001 86380 86390 1
417425 99417425 1001 86380 86390 1
417484 99417484 1001 86380 86390 1
418730 99418730 1001 86380 86390 1
418652 99418652 1001 86380 86390 1
418461 99418461 1001 86380 86390 1
418193 99418193 1001 86380 86390 1
418182 99418182 1001 86380 86390 1
418427 99418427 1001 86380 86390 1
417690 99417690 1001 86380 86390 1
417669 99417669 1001 86380 86390 1
419075 99419075 1001 86380 86390 1
418953 99418953 1001 86380 86390 1
418997 99418997 1001 86380 86390 1
420401 99420401 1001 86380 86390 1
420435 99420435 1001 86380 86390 1
419375 99419375 1001 86380 86390 1
419322 99419322 1001 86380 86390 1
419548 99419548 1001 86380 86390 1
419482 99419482 1001 86380 86390 1
419227 99419227 1001 86380 86390 1
419289 99419289 1001 86380 86390 1
420665 99420665 1001 86380 86390 1
421944 99421944 1001 86380 86390 1
421718 99421718 1001 86380 86390 1
421504 99421504 1001 86380 86390 1
421505 99421505 1001 86380 86390 1
421546 99421546 1001 86380 86390 1
421553 99421553 1001 86380 86390 1
421331 99421331 1001 86380 86390 1
421389 99421389 1001 86380 86390 1
420895 99420895 1001 86380 86390 1
421104 99421104 1001 86380 86390 1
420922 99420922 1001 86380 86390 1
421222 99421222 1001 86380 86390 1
421250 99421250 1001 86380 86390 1
420906 99420906 1001 86380 86390 1
422160 99422160 1001 86380 86390 1
422479 99422479 1001 86380 86390 1
422359 99422359 1001 86380 86390 1
422397 99422397 1001 86380 86390 1
422141 99422141 1001 86380 86390 1
423697 99423697 1001 86380 86390 1
423175 99423175 1001 86380 86390 1
423201 99423201 1001 86380 86390 1
422572 99422572 1001 86380 86390 1
422773 99422773 1001 86380 86390 1
422605 99422605 1001 86380 86390 1
422606 99422606 1001 86380 86390 1
422787 99422787 1001 86380 86390 1
422691 99422691 1001 86380 86390 1
422617 99422617 1001 86380 86390 1
422547 99422547 1001 86380 86390 1
423943 99423943 1001 86380 86390 1
424042 99424042 1001 86380 86390 1
424005 99424005 1001 86380 86390 1
423961 99423961 1001 86380 86390 1
424146 99424146 1001 86380 86390 1
425206 99425206 1001 86380 86390 1
425065 99425065 1001 86380 86390 1
424821 99424821 1001 86380 86390 1
424596 99424596 1001 86380 86390 1
424769 99424769 1001 86380 86390 1
424604 99424604 1001 86380 86390 1
424895 99424895 1001 86380 86390 1
424486 99424486 1001 86380 86390 1
424528 99424528 1001 86380 86390 1
425436 99425436 1001 86380 86390 1
425813 99425813 1001 86380 86390 1
425485 99425485 1001 86380 86390 1
426812 99426812 1001 86380 86390 1
427033 99427033 1001 86380 86390 1
426702 99426702 1001 86380 86390 1
426875 99426875 1001 86380 86390 1
426876 99426876 1001 86380 86390 1
426827 99426827 1001 86380 86390 1
426520 99426520 1001 86380 86390 1
425960 99425960 1001 86380 86390 1
425918 99425918 1001 86380 86390 1
426103 99426103 1001 86380 86390 1
427168 99427168 1001 86380 86390 1
427204 99427204 1001 86380 86390 1
427266 99427266 1001 86380 86390 1
427206 99427206 1001 86380 86390 1
428490 99428490 1001 86380 86390 1
428354 99428354 1001 86380 86390 1
428625 99428625 1001 86380 86390 1
428659 99428659 1001 86380 86390 1
428228 99428228 1001 86380 86390 1
428218 99428218 1001 86380 86390 1
428333 99428333 1001 86380 86390 1
427828 99427828 1001 86380 86390 1
427538 99427538 1001 86380 86390 1
427713 99427713 1001 86380 86390 1
427587 99427587 1001 86380 86390 1
427870 99427870 1001 86380 86390 1
429067 99429067 1001 86380 86390 1
428944 99428944 1001 86380 86390 1
429159 99429159 1001 86380 86390 1
428982 99428982 1001 86380 86390 1
430356 99430356 1001 86380 86390 1
430131 99430131 1001 86380 86390 1
429907 99429907 1001 86380 86390 1
429781 99429781 1001 86380 86390 1
429674 99429674 1001 86380 86390 1
429387 99429387 1001 86380 86390 1
429195 99429195 1001 86380 86390 1
429330 99429330 1001 86380 86390 1
429444 99429444 1001 86380 86390 1
429183 99429183 1001 86380 86390 1
430595 99430595 1001 86380 86390 1
431935 99431935 1001 86380 86390 1
431870 99431870 1001 86380 86390 1
432019 99432019 1001 86380 86390 1
431853 99431853 1001 86380 86390 1
431369 99431369 1001 86380 86390 1
431091 99431091 1001 86380 86390 1
430904 99430904 1001 86380 86390 1
430836 99430836 1001 86380 86390 1
432290 99432290 1001 86380 86390 1
432330 99432330 1001 86380 86390 1
432067 99432067 1001 86380 86390 1
432332 99432332 1001 86380 86390 1
432214 99432214 1001 86380 86390 1
432370 99432370 1001 86380 86390 1
433471 99433471 1001 86380 86390 1
433018 99433018 1001 86380 86390 1
432826 99432826 1001 86380 86390 1
432530 99432530 1001 86380 86390 1
432662 99432662 1001 86380 86390 1
433966 99433966 1001 86380 86390 1
433969 99433969 1001 86380 86390 1
435039 99435039 1001 86380 86390 1
435140 99435140 1001 86380 86390 1
434928 99434928 1001 86380 86390 1
434951 99434951 1001 86380 86390 1
434954 99434954 1001 86380 86390 1
434377 99434377 1001 86380 86390 1
434440 99434440 1001 86380 86390 1
435699 99435699 1001 86380 86390 1
435658 99435658 1001 86380 86390 1
435742 99435742 1001 86380 86390 1
435783 99435783 1001 86380 86390 1
437076 99437076 1001 86380 86390 1
437000 99437000 1001 86380 86390 1
436555 99436555 1001 86380 86390 1
436578 99436578 1001 86380 86390 1
436036 99436036 1001 86380 86390 1
436002 99436002 1001 86380 86390 1
436086 99436086 1001 86380 86390 1
437325 99437325 1001 86380 86390 1
300048 99300048 1001 86380 86390 1
437356 99437356 1001 86380 86390 1
300076 99300076 1001 86380 86390 1
300536 99300536 1001 86380 86390 1
300549 99300549 1001 86380 86390 1
300580 99300580 1001 86380 86390 1
300709 99300709 1001 86380 86390 1
300714 99300714 1001 86380 86390 1
300432 99300432 1001 86380 86390 1
300471 99300471 1001 86380 86390 1
300346 99300346 1001 86380 86390 1
300483 99300483 1001 86380 86390 1
300237 99300237 1001 86380 86390 1
300315 99300315 1001 86380 86390 1
300311 99300311 1001 86380 86390 1
300896 99300896 1001 86380 86390 1
301413 99301413 1001 86380 86390 1
301520 99301520 1001 86380 86390 1
301535 99301535 1001 86380 86390 1
301474 99301474 1001 86380 86390 1
301171 99301171 1001 86380 86390 1
301244 99301244 1001 86380 86390 1
301024 99301024 1001 86380 86390 1
301129 99301129 1001 86380 86390 1
300987 99300987 1001 86380 86390 1
301002 99301002 1001 86380 86390 1
300953 99300953 1001 86380 86390 1
301605 99301605 1001 86380 86390 1
301751 99301751 1001 86380 86390 1
301744 99301744 1001 86380 86390 1
302204 99302204 1001 86380 86390 1
302271 99302271 1001 86380 86390 1
302285 99302285 1001 86380 86390 1
301985 99301985 1001 86380 86390 1
302096 99302096 1001 86380 86390 1
302135 99302135 1001 86380 86390 1
301814 99301814 1001 86380 86390 1
301910 99301910 1001 86380 86390 1
302407 99302407 1001 86380 86390 1
302576 99302576 1001 86380 86390 1
303028 99303028 1001 86380 86390 1
303135 99303135 1001 86380 86390 1
303084 99303084 1001 86380 86390 1
302809 99302809 1001 86380 86390 1
302978 99302978 1001 86380 86390 1
302863 99302863 1001 86380 86390 1
302955 99302955 1001 86380 86390 1
302827 99302827 1001 86380 86390 1
302934 99302934 1001 86380 86390 1
302755 99302755 1001 86380 86390 1
302706 99302706 1001 86380 86390 1
302759 99302759 1001 86380 86390 1
302590 99302590 1001 86380 86390 1
302682 99302682 1001 86380 86390 1
302787 99302787 1001 86380 86390 1
303411 99303411 1001 86380 86390 1
303343 99303343 1001 86380 86390 1
303228 99303228 1001 86380 86390 1
303918 99303918 1001 86380 86390 1
303857 99303857 1001 86380 86390 1
303863 99303863 1001 86380 86390 1
303763 99303763 1001 86380 86390 1
303815 99303815 1001 86380 86390 1
303816 99303816 1001 86380 86390 1
303509 99303509 1001 86380 86390 1
303513 99303513 1001 86380 86390 1
303591 99303591 1001 86380 86390 1
304043 99304043 1001 86380 86390 1
304152 99304152 1001 86380 86390 1
304180 99304180 1001 86380 86390 1
304193 99304193 1001 86380 86390 1
304158 99304158 1001 86380 86390 1
304678 99304678 1001 86380 86390 1
304800 99304800 1001 86380 86390 1
304848 99304848 1001 86380 86390 1
304514 99304514 1001 86380 86390 1
304606 99304606 1001 86380 86390 1
304482 99304482 1001 86380 86390 1
304303 99304303 1001 86380 86390 1
304342 99304342 1001 86380 86390 1
304389 99304389 1001 86380 86390 1
304392 99304392 1001 86380 86390 1
305052 99305052 1001 86380 86390 1
304918 99304918 1001 86380 86390 1
305570 99305570 1001 86380 86390 1
305585 99305585 1001 86380 86390 1
305562 99305562 1001 86380 86390 1
305564 99305564 1001 86380 86390 1
305349 99305349 1001 86380 86390 1
305264 99305264 1001 86380 86390 1
305204 99305204 1001 86380 86390 1
500036 99500036 1001 86380 86390 1
500025 99500025 1001 86380 86390 1
305687 99305687 1001 86380 86390 1
500033 99500033 1001 86380 86390 1
500594 99500594 1001 86380 86390 1
500585 99500585 1001 86380 86390 1
500511 99500511 1001 86380 86390 1
500208 99500208 1001 86380 86390 1
500929 99500929 1001 86380 86390 1
500814 99500814 1001 86380 86390 1
501541 99501541 1001 86380 86390 1
501572 99501572 1001 86380 86390 1
501586 99501586 1001 86380 86390 1
501139 99501139 1001 86380 86390 1
501114 99501114 1001 86380 86390 1
501167 99501167 1001 86380 86390 1
501055 99501055 1001 86380 86390 1
501708 99501708 1001 86380 86390 1
501762 99501762 1001 86380 86390 1
502091 99502091 1001 86380 86390 1
502147 99502147 1001 86380 86390 1
501883 99501883 1001 86380 86390 1
501963 99501963 1001 86380 86390 1
501873 99501873 1001 86380 86390 1
501970 99501970 1001 86380 86390 1
502049 99502049 1001 86380 86390 1
502648 99502648 1001 86380 86390 1
502483 99502483 1001 86380 86390 1
503101 99503101 1001 86380 86390 1
502779 99502779 1001 86380 86390 1
502785 99502785 1001 86380 86390 1
502799 99502799 1001 86380 86390 1
503485 99503485 1001 86380 86390 1
503369 99503369 1001 86380 86390 1
503087 99503087 1001 86380 86390 1
503436 99503436 1001 86380 86390 1
503307 99503307 1001 86380 86390 1
503322 99503322 1001 86380 86390 1
503348 99503348 1001 86380 86390 1
503925 99503925 1001 86380 86390 1
503823 99503823 1001 86380 86390 1
503802 99503802 1001 86380 86390 1
503883 99503883 1001 86380 86390 1
503896 99503896 1001 86380 86390 1
503845 99503845 1001 86380 86390 1
503536 99503536 1001 86380 86390 1
503589 99503589 1001 86380 86390 1
503688 99503688 1001 86380 86390 1
504157 99504157 1001 86380 86390 1
504222 99504222 1001 86380 86390 1
504119 99504119 1001 86380 86390 1
504754 99504754 1001 86380 86390 1
504917 99504917 1001 86380 86390 1
504851 99504851 1001 86380 86390 1
504660 99504660 1001 86380 86390 1
504678 99504678 1001 86380 86390 1
504601 99504601 1001 86380 86390 1
504592 99504592 1001 86380 86390 1
504633 99504633 1001 86380 86390 1
504324 99504324 1001 86380 86390 1
504493 99504493 1001 86380 86390 1
504497 99504497 1001 86380 86390 1
505075 99505075 1001 86380 86390 1
505604 99505604 1001 86380 86390 1
505620 99505620 1001 86380 86390 1
505582 99505582 1001 86380 86390 1
505699 99505699 1001 86380 86390 1
505576 99505576 1001 86380 86390 1
505705 99505705 1001 86380 86390 1
505437 99505437 1001 86380 86390 1
505542 99505542 1001 86380 86390 1
505531 99505531 1001 86380 86390 1
505520 99505520 1001 86380 86390 1
505533 99505533 1001 86380 86390 1
505349 99505349 1001 86380 86390 1
505325 99505325 1001 86380 86390 1
505158 99505158 1001 86380 86390 1
505276 99505276 1001 86380 86390 1
505831 99505831 1001 86380 86390 1
505822 99505822 1001 86380 86390 1
505774 99505774 1001 86380 86390 1
506461 99506461 1001 86380 86390 1
506526 99506526 1001 86380 86390 1
506579 99506579 1001 86380 86390 1
506253 99506253 1001 86380 86390 1
506345 99506345 1001 86380 86390 1
506204 99506204 1001 86380 86390 1
506157 99506157 1001 86380 86390 1
506003 99506003 1001 86380 86390 1
506110 99506110 1001 86380 86390 1
506116 99506116 1001 86380 86390 1
506168 99506168 1001 86380 86390 1
506698 99506698 1001 86380 86390 1
506184 99506184 1001 86380 86390 1
506791 99506791 1001 86380 86390 1
506638 99506638 1001 86380 86390 1
506641 99506641 1001 86380 86390 1
507272 99507272 1001 86380 86390 1
507327 99507327 1001 86380 86390 1
507139 99507139 1001 86380 86390 1
507165 99507165 1001 86380 86390 1
507123 99507123 1001 86380 86390 1
506831 99506831 1001 86380 86390 1
506963 99506963 1001 86380 86390 1
506836 99506836 1001 86380 86390 1
507446 99507446 1001 86380 86390 1
507499 99507499 1001 86380 86390 1
507525 99507525 1001 86380 86390 1
507462 99507462 1001 86380 86390 1
507455 99507455 1001 86380 86390 1
508225 99508225 1001 86380 86390 1
508234 99508234 1001 86380 86390 1
508209 99508209 1001 86380 86390 1
507879 99507879 1001 86380 86390 1
507812 99507812 1001 86380 86390 1
507768 99507768 1001 86380 86390 1
508044 99508044 1001 86380 86390 1
508920 99508920 1001 86380 86390 1
508988 99508988 1001 86380 86390 1
508976 99508976 1001 86380 86390 1
509031 99509031 1001 86380 86390 1
508980 99508980 1001 86380 86390 1
508904 99508904 1001 86380 86390 1
508766 99508766 1001 86380 86390 1
508773 99508773 1001 86380 86390 1
508774 99508774 1001 86380 86390 1
509270 99509270 1001 86380 86390 1
509235 99509235 1001 86380 86390 1
509785 99509785 1001 86380 86390 1
509697 99509697 1001 86380 86390 1
509761 99509761 1001 86380 86390 1
509827 99509827 1001 86380 86390 1
509790 99509790 1001 86380 86390 1
509792 99509792 1001 86380 86390 1
509745 99509745 1001 86380 86390 1
509652 99509652 1001 86380 86390 1
509564 99509564 1001 86380 86390 1
509423 99509423 1001 86380 86390 1
509373 99509373 1001 86380 86390 1
509323 99509323 1001 86380 86390 1
509375 99509375 1001 86380 86390 1
509364 99509364 1001 86380 86390 1
509456 99509456 1001 86380 86390 1
509405 99509405 1001 86380 86390 1
509470 99509470 1001 86380 86390 1
509949 99509949 1001 86380 86390 1
509964 99509964 1001 86380 86390 1
509992 99509992 1001 86380 86390 1
510097 99510097 1001 86380 86390 1
510652 99510652 1001 86380 86390 1
510615 99510615 1001 86380 86390 1
510643 99510643 1001 86380 86390 1
510682 99510682 1001 86380 86390 1
510711 99510711 1001 86380 86390 1
510582 99510582 1001 86380 86390 1
510343 99510343 1001 86380 86390 1
510319 99510319 1001 86380 86390 1
510145 99510145 1001 86380 86390 1
510790 99510790 1001 86380 86390 1
510731 99510731 1001 86380 86390 1
511257 99511257 1001 86380 86390 1
511325 99511325 1001 86380 86390 1
511197 99511197 1001 86380 86390 1
511202 99511202 1001 86380 86390 1
510943 99510943 1001 86380 86390 1
511668 99511668 1001 86380 86390 1
511708 99511708 1001 86380 86390 1
512253 99512253 1001 86380 86390 1
512204 99512204 1001 86380 86390 1
512256 99512256 1001 86380 86390 1
512022 99512022 1001 86380 86390 1
512068 99512068 1001 86380 86390 1
511991 99511991 1001 86380 86390 1
511802 99511802 1001 86380 86390 1
511932 99511932 1001 86380 86390 1
511792 99511792 1001 86380 86390 1
512459 99512459 1001 86380 86390 1
512530 99512530 1001 86380 86390 1
513079 99513079 1001 86380 86390 1
513195 99513195 1001 86380 86390 1
512966 99512966 1001 86380 86390 1
512650 99512650 1001 86380 86390 1
512630 99512630 1001 86380 86390 1
512773 99512773 1001 86380 86390 1
512723 99512723 1001 86380 86390 1
512593 99512593 1001 86380 86390 1
512595 99512595 1001 86380 86390 1
512712 99512712 1001 86380 86390 1
513392 99513392 1001 86380 86390 1
513852 99513852 1001 86380 86390 1
513969 99513969 1001 86380 86390 1
513869 99513869 1001 86380 86390 1
513882 99513882 1001 86380 86390 1
513874 99513874 1001 86380 86390 1
513875 99513875 1001 86380 86390 1
513966 99513966 1001 86380 86390 1
513710 99513710 1001 86380 86390 1
513780 99513780 1001 86380 86390 1
513756 99513756 1001 86380 86390 1
513771 99513771 1001 86380 86390 1
513747 99513747 1001 86380 86390 1
513449 99513449 1001 86380 86390 1
514071 99514071 1001 86380 86390 1
514227 99514227 1001 86380 86390 1
514138 99514138 1001 86380 86390 1
514113 99514113 1001 86380 86390 1
514693 99514693 1001 86380 86390 1
514681 99514681 1001 86380 86390 1
514473 99514473 1001 86380 86390 1
514503 99514503 1001 86380 86390 1
514531 99514531 1001 86380 86390 1
514455 99514455 1001 86380 86390 1
514276 99514276 1001 86380 86390 1
514309 99514309 1001 86380 86390 1
515061 99515061 1001 86380 86390 1
514868 99514868 1001 86380 86390 1
515053 99515053 1001 86380 86390 1
514879 99514879 1001 86380 86390 1
515504 99515504 1001 86380 86390 1
515661 99515661 1001 86380 86390 1
515630 99515630 1001 86380 86390 1
515439 99515439 1001 86380 86390 1
515441 99515441 1001 86380 86390 1
515102 99515102 1001 86380 86390 1
515154 99515154 1001 86380 86390 1
515235 99515235 1001 86380 86390 1
515171 99515171 1001 86380 86390 1
515197 99515197 1001 86380 86390 1
515264 99515264 1001 86380 86390 1
516448 99516448 1001 86380 86390 1
516486 99516486 1001 86380 86390 1
516414 99516414 1001 86380 86390 1
516495 99516495 1001 86380 86390 1
516339 99516339 1001 86380 86390 1
516379 99516379 1001 86380 86390 1
516236 99516236 1001 86380 86390 1
515949 99515949 1001 86380 86390 1
515975 99515975 1001 86380 86390 1
516706 99516706 1001 86380 86390 1
516631 99516631 1001 86380 86390 1
516556 99516556 1001 86380 86390 1
517136 99517136 1001 86380 86390 1
517319 99517319 1001 86380 86390 1
517034 99517034 1001 86380 86390 1
516960 99516960 1001 86380 86390 1
516718 99516718 1001 86380 86390 1
516823 99516823 1001 86380 86390 1
516914 99516914 1001 86380 86390 1
516864 99516864 1001 86380 86390 1
516751 99516751 1001 86380 86390 1
517347 99517347 1001 86380 86390 1
517339 99517339 1001 86380 86390 1
518059 99518059 1001 86380 86390 1
518133 99518133 1001 86380 86390 1
518051 99518051 1001 86380 86390 1
518018 99518018 1001 86380 86390 1
517896 99517896 1001 86380 86390 1
517952 99517952 1001 86380 86390 1
517760 99517760 1001 86380 86390 1
517689 99517689 1001 86380 86390 1
518340 99518340 1001 86380 86390 1
518250 99518250 1001 86380 86390 1
518169 99518169 1001 86380 86390 1
518911 99518911 1001 86380 86390 1
518899 99518899 1001 86380 86390 1
518815 99518815 1001 86380 86390 1
518757 99518757 1001 86380 86390 1
518576 99518576 1001 86380 86390 1
518646 99518646 1001 86380 86390 1
518728 99518728 1001 86380 86390 1
518454 99518454 1001 86380 86390 1
518443 99518443 1001 86380 86390 1
519089 99519089 1001 86380 86390 1
519091 99519091 1001 86380 86390 1
519001 99519001 1001 86380 86390 1
519019 99519019 1001 86380 86390 1
519633 99519633 1001 86380 86390 1
519755 99519755 1001 86380 86390 1
519794 99519794 1001 86380 86390 1
519628 99519628 1001 86380 86390 1
519736 99519736 1001 86380 86390 1
519533 99519533 1001 86380 86390 1
519472 99519472 1001 86380 86390 1
519555 99519555 1001 86380 86390 1
519337 99519337 1001 86380 86390 1
519353 99519353 1001 86380 86390 1
519933 99519933 1001 86380 86390 1
519899 99519899 1001 86380 86390 1
520499 99520499 1001 86380 86390 1
520565 99520565 1001 86380 86390 1
520450 99520450 1001 86380 86390 1
520074 99520074 1001 86380 86390 1
520088 99520088 1001 86380 86390 1
520115 99520115 1001 86380 86390 1
520141 99520141 1001 86380 86390 1
520780 99520780 1001 86380 86390 1
520797 99520797 1001 86380 86390 1
520776 99520776 1001 86380 86390 1
520830 99520830 1001 86380 86390 1
521365 99521365 1001 86380 86390 1
521276 99521276 1001 86380 86390 1
521353 99521353 1001 86380 86390 1
521066 99521066 1001 86380 86390 1
521160 99521160 1001 86380 86390 1
521187 99521187 1001 86380 86390 1
520884 99520884 1001 86380 86390 1
520989 99520989 1001 86380 86390 1
520997 99520997 1001 86380 86390 1
520870 99520870 1001 86380 86390 1
521630 99521630 1001 86380 86390 1
521475 99521475 1001 86380 86390 1
522163 99522163 1001 86380 86390 1
522228 99522228 1001 86380 86390 1
522151 99522151 1001 86380 86390 1
522261 99522261 1001 86380 86390 1
522208 99522208 1001 86380 86390 1
522145 99522145 1001 86380 86390 1
521804 99521804 1001 86380 86390 1
521805 99521805 1001 86380 86390 1
521677 99521677 1001 86380 86390 1
521798 99521798 1001 86380 86390 1
521880 99521880 1001 86380 86390 1
522325 99522325 1001 86380 86390 1
523004 99523004 1001 86380 86390 1
522900 99522900 1001 86380 86390 1
522823 99522823 1001 86380 86390 1
522721 99522721 1001 86380 86390 1
522711 99522711 1001 86380 86390 1
522815 99522815 1001 86380 86390 1
522725 99522725 1001 86380 86390 1
522714 99522714 1001 86380 86390 1
522858 99522858 1001 86380 86390 1
522899 99522899 1001 86380 86390 1
522593 99522593 1001 86380 86390 1
522569 99522569 1001 86380 86390 1
522545 99522545 1001 86380 86390 1
522674 99522674 1001 86380 86390 1
523261 99523261 1001 86380 86390 1
522914 99522914 1001 86380 86390 1
523119 99523119 1001 86380 86390 1
523173 99523173 1001 86380 86390 1
523161 99523161 1001 86380 86390 1
523280 99523280 1001 86380 86390 1
523230 99523230 1001 86380 86390 1
523944 99523944 1001 86380 86390 1
523921 99523921 1001 86380 86390 1
523783 99523783 1001 86380 86390 1
523719 99523719 1001 86380 86390 1
523721 99523721 1001 86380 86390 1
523441 99523441 1001 86380 86390 1
524049 99524049 1001 86380 86390 1
523949 99523949 1001 86380 86390 1
524119 99524119 1001 86380 86390 1
524628 99524628 1001 86380 86390 1
524766 99524766 1001 86380 86390 1
524762 99524762 1001 86380 86390 1
524209 99524209 1001 86380 86390 1
524846 99524846 1001 86380 86390 1
524944 99524944 1001 86380 86390 1
524919 99524919 1001 86380 86390 1
524855 99524855 1001 86380 86390 1
525457 99525457 1001 86380 86390 1
525470 99525470 1001 86380 86390 1
525395 99525395 1001 86380 86390 1
525589 99525589 1001 86380 86390 1
525239 99525239 1001 86380 86390 1
525279 99525279 1001 86380 86390 1
525188 99525188 1001 86380 86390 1
525358 99525358 1001 86380 86390 1
525375 99525375 1001 86380 86390 1
525080 99525080 1001 86380 86390 1
525116 99525116 1001 86380 86390 1
525699 99525699 1001 86380 86390 1
525725 99525725 1001 86380 86390 1
525636 99525636 1001 86380 86390 1
525779 99525779 1001 86380 86390 1
525703 99525703 1001 86380 86390 1
525615 99525615 1001 86380 86390 1
526343 99526343 1001 86380 86390 1
526253 99526253 1001 86380 86390 1
526091 99526091 1001 86380 86390 1
526032 99526032 1001 86380 86390 1
525803 99525803 1001 86380 86390 1
525843 99525843 1001 86380 86390 1
526004 99526004 1001 86380 86390 1
525954 99525954 1001 86380 86390 1
526588 99526588 1001 86380 86390 1
526627 99526627 1001 86380 86390 1
526473 99526473 1001 86380 86390 1
526463 99526463 1001 86380 86390 1
527064 99527064 1001 86380 86390 1
527039 99527039 1001 86380 86390 1
527014 99527014 1001 86380 86390 1
527015 99527015 1001 86380 86390 1
527029 99527029 1001 86380 86390 1
526773 99526773 1001 86380 86390 1
526827 99526827 1001 86380 86390 1
526632 99526632 1001 86380 86390 1
526702 99526702 1001 86380 86390 1
526716 99526716 1001 86380 86390 1
527340 99527340 1001 86380 86390 1
527407 99527407 1001 86380 86390 1
527332 99527332 1001 86380 86390 1
528062 99528062 1001 86380 86390 1
527891 99527891 1001 86380 86390 1
528067 99528067 1001 86380 86390 1
527984 99527984 1001 86380 86390 1
527806 99527806 1001 86380 86390 1
527566 99527566 1001 86380 86390 1
527541 99527541 1001 86380 86390 1
527645 99527645 1001 86380 86390 1
528119 99528119 1001 86380 86390 1
528082 99528082 1001 86380 86390 1
528123 99528123 1001 86380 86390 1
528747 99528747 1001 86380 86390 1
528838 99528838 1001 86380 86390 1
528709 99528709 1001 86380 86390 1
528723 99528723 1001 86380 86390 1
528738 99528738 1001 86380 86390 1
528778 99528778 1001 86380 86390 1
528808 99528808 1001 86380 86390 1
528598 99528598 1001 86380 86390 1
528361 99528361 1001 86380 86390 1
528366 99528366 1001 86380 86390 1
529016 99529016 1001 86380 86390 1
529030 99529030 1001 86380 86390 1
529702 99529702 1001 86380 86390 1
529552 99529552 1001 86380 86390 1
529470 99529470 1001 86380 86390 1
529471 99529471 1001 86380 86390 1
529407 99529407 1001 86380 86390 1
529321 99529321 1001 86380 86390 1
529504 99529504 1001 86380 86390 1
529208 99529208 1001 86380 86390 1
529776 99529776 1001 86380 86390 1
529831 99529831 1001 86380 86390 1
529874 99529874 1001 86380 86390 1
529887 99529887 1001 86380 86390 1
530375 99530375 1001 86380 86390 1
530377 99530377 1001 86380 86390 1
530456 99530456 1001 86380 86390 1
530542 99530542 1001 86380 86390 1
530435 99530435 1001 86380 86390 1
530423 99530423 1001 86380 86390 1
530411 99530411 1001 86380 86390 1
530155 99530155 1001 86380 86390 1
530324 99530324 1001 86380 86390 1
530128 99530128 1001 86380 86390 1
529974 99529974 1001 86380 86390 1
529951 99529951 1001 86380 86390 1
529965 99529965 1001 86380 86390 1
529956 99529956 1001 86380 86390 1
530564 99530564 1001 86380 86390 1
530709 99530709 1001 86380 86390 1
530606 99530606 1001 86380 86390 1
530740 99530740 1001 86380 86390 1
530704 99530704 1001 86380 86390 1
531191 99531191 1001 86380 86390 1
531295 99531295 1001 86380 86390 1
531205 99531205 1001 86380 86390 1
530969 99530969 1001 86380 86390 1
531127 99531127 1001 86380 86390 1
531040 99531040 1001 86380 86390 1
531105 99531105 1001 86380 86390 1
531121 99531121 1001 86380 86390 1
530890 99530890 1001 86380 86390 1
530958 99530958 1001 86380 86390 1
530950 99530950 1001 86380 86390 1
531404 99531404 1001 86380 86390 1
531458 99531458 1001 86380 86390 1
531474 99531474 1001 86380 86390 1
531465 99531465 1001 86380 86390 1
532202 99532202 1001 86380 86390 1
532039 99532039 1001 86380 86390 1
532149 99532149 1001 86380 86390 1
531957 99531957 1001 86380 86390 1
531714 99531714 1001 86380 86390 1
531663 99531663 1001 86380 86390 1
531708 99531708 1001 86380 86390 1
531725 99531725 1001 86380 86390 1
532206 99532206 1001 86380 86390 1
532404 99532404 1001 86380 86390 1
532304 99532304 1001 86380 86390 1
532981 99532981 1001 86380 86390 1
532830 99532830 1001 86380 86390 1
533008 99533008 1001 86380 86390 1
532979 99532979 1001 86380 86390 1
532620 99532620 1001 86380 86390 1
532621 99532621 1001 86380 86390 1
532634 99532634 1001 86380 86390 1
532804 99532804 1001 86380 86390 1
532767 99532767 1001 86380 86390 1
532454 99532454 1001 86380 86390 1
532571 99532571 1001 86380 86390 1
532455 99532455 1001 86380 86390 1
533051 99533051 1001 86380 86390 1
533130 99533130 1001 86380 86390 1
533785 99533785 1001 86380 86390 1
533837 99533837 1001 86380 86390 1
533600 99533600 1001 86380 86390 1
533562 99533562 1001 86380 86390 1
533461 99533461 1001 86380 86390 1
533470 99533470 1001 86380 86390 1
533255 99533255 1001 86380 86390 1
533411 99533411 1001 86380 86390 1
533413 99533413 1001 86380 86390 1
533426 99533426 1001 86380 86390 1
533948 99533948 1001 86380 86390 1
533897 99533897 1001 86380 86390 1
534040 99534040 1001 86380 86390 1
534056 99534056 1001 86380 86390 1
533914 99533914 1001 86380 86390 1
533927 99533927 1001 86380 86390 1
533982 99533982 1001 86380 86390 1
534648 99534648 1001 86380 86390 1
534518 99534518 1001 86380 86390 1
534667 99534667 1001 86380 86390 1
534630 99534630 1001 86380 86390 1
534528 99534528 1001 86380 86390 1
534479 99534479 1001 86380 86390 1
534307 99534307 1001 86380 86390 1
534117 99534117 1001 86380 86390 1
534237 99534237 1001 86380 86390 1
534135 99534135 1001 86380 86390 1
534762 99534762 1001 86380 86390 1
535474 99535474 1001 86380 86390 1
535396 99535396 1001 86380 86390 1
535360 99535360 1001 86380 86390 1
535216 99535216 1001 86380 86390 1
535166 99535166 1001 86380 86390 1
535119 99535119 1001 86380 86390 1
535172 99535172 1001 86380 86390 1
534910 99534910 1001 86380 86390 1
535079 99535079 1001 86380 86390 1
534911 99534911 1001 86380 86390 1
535548 99535548 1001 86380 86390 1
535619 99535619 1001 86380 86390 1
536236 99536236 1001 86380 86390 1
536186 99536186 1001 86380 86390 1
536329 99536329 1001 86380 86390 1
536029 99536029 1001 86380 86390 1
535998 99535998 1001 86380 86390 1
536025 99536025 1001 86380 86390 1
535828 99535828 1001 86380 86390 1
535842 99535842 1001 86380 86390 1
536505 99536505 1001 86380 86390 1
536368 99536368 1001 86380 86390 1
536381 99536381 1001 86380 86390 1
537098 99537098 1001 86380 86390 1
537008 99537008 1001 86380 86390 1
536960 99536960 1001 86380 86390 1
537140 99537140 1001 86380 86390 1
537145 99537145 1001 86380 86390 1
536831 99536831 1001 86380 86390 1
536595 99536595 1001 86380 86390 1
536703 99536703 1001 86380 86390 1
536602 99536602 1001 86380 86390 1
536680 99536680 1001 86380 86390 1
537198 99537198 1001 86380 86390 1
537328 99537328 1001 86380 86390 1
537254 99537254 1001 86380 86390 1
537358 99537358 1001 86380 86390 1
537333 99537333 1001 86380 86390 1
537204 99537204 1001 86380 86390 1
537168 99537168 1001 86380 86390 1
537221 99537221 1001 86380 86390 1
537901 99537901 1001 86380 86390 1
537915 99537915 1001 86380 86390 1
537903 99537903 1001 86380 86390 1
537929 99537929 1001 86380 86390 1
537970 99537970 1001 86380 86390 1
537981 99537981 1001 86380 86390 1
537588 99537588 1001 86380 86390 1
537638 99537638 1001 86380 86390 1
537781 99537781 1001 86380 86390 1
537510 99537510 1001 86380 86390 1
537514 99537514 1001 86380 86390 1
537519 99537519 1001 86380 86390 1
537547 99537547 1001 86380 86390 1
538028 99538028 1001 86380 86390 1
538030 99538030 1001 86380 86390 1
537993 99537993 1001 86380 86390 1
538126 99538126 1001 86380 86390 1
538130 99538130 1001 86380 86390 1
538172 99538172 1001 86380 86390 1
538188 99538188 1001 86380 86390 1
538098 99538098 1001 86380 86390 1
538736 99538736 1001 86380 86390 1
538492 99538492 1001 86380 86390 1
538481 99538481 1001 86380 86390 1
538592 99538592 1001 86380 86390 1
538450 99538450 1001 86380 86390 1
538221 99538221 1001 86380 86390 1
538331 99538331 1001 86380 86390 1
538295 99538295 1001 86380 86390 1
538321 99538321 1001 86380 86390 1
538929 99538929 1001 86380 86390 1
538867 99538867 1001 86380 86390 1
538959 99538959 1001 86380 86390 1
538961 99538961 1001 86380 86390 1
538966 99538966 1001 86380 86390 1
539551 99539551 1001 86380 86390 1
539640 99539640 1001 86380 86390 1
539487 99539487 1001 86380 86390 1
539634 99539634 1001 86380 86390 1
539294 99539294 1001 86380 86390 1
539256 99539256 1001 86380 86390 1
539244 99539244 1001 86380 86390 1
539285 99539285 1001 86380 86390 1
539138 99539138 1001 86380 86390 1
539121 99539121 1001 86380 86390 1
539743 99539743 1001 86380 86390 1
539808 99539808 1001 86380 86390 1
539709 99539709 1001 86380 86390 1
539762 99539762 1001 86380 86390 1
539740 99539740 1001 86380 86390 1
540463 99540463 1001 86380 86390 1
540424 99540424 1001 86380 86390 1
540426 99540426 1001 86380 86390 1
540350 99540350 1001 86380 86390 1
540261 99540261 1001 86380 86390 1
539920 99539920 1001 86380 86390 1
540530 99540530 1001 86380 86390 1
540660 99540660 1001 86380 86390 1
540493 99540493 1001 86380 86390 1
540588 99540588 1001 86380 86390 1
540551 99540551 1001 86380 86390 1
541173 99541173 1001 86380 86390 1
540882 99540882 1001 86380 86390 1
540801 99540801 1001 86380 86390 1
540687 99540687 1001 86380 86390 1
540753 99540753 1001 86380 86390 1
541409 99541409 1001 86380 86390 1
541375 99541375 1001 86380 86390 1
541977 99541977 1001 86380 86390 1
542069 99542069 1001 86380 86390 1
541927 99541927 1001 86380 86390 1
542090 99542090 1001 86380 86390 1
542034 99542034 1001 86380 86390 1
542011 99542011 1001 86380 86390 1
542039 99542039 1001 86380 86390 1
541774 99541774 1001 86380 86390 1
541726 99541726 1001 86380 86390 1
541741 99541741 1001 86380 86390 1
541898 99541898 1001 86380 86390 1
541770 99541770 1001 86380 86390 1
541695 99541695 1001 86380 86390 1
541569 99541569 1001 86380 86390 1
541663 99541663 1001 86380 86390 1
542144 99542144 1001 86380 86390 1
542147 99542147 1001 86380 86390 1
542277 99542277 1001 86380 86390 1
542777 99542777 1001 86380 86390 1
542555 99542555 1001 86380 86390 1
542430 99542430 1001 86380 86390 1
542526 99542526 1001 86380 86390 1
543059 99543059 1001 86380 86390 1
543617 99543617 1001 86380 86390 1
543738 99543738 1001 86380 86390 1
543723 99543723 1001 86380 86390 1
543423 99543423 1001 86380 86390 1
543553 99543553 1001 86380 86390 1
543522 99543522 1001 86380 86390 1
543419 99543419 1001 86380 86390 1
543367 99543367 1001 86380 86390 1
543335 99543335 1001 86380 86390 1
543938 99543938 1001 86380 86390 1
543848 99543848 1001 86380 86390 1
543939 99543939 1001 86380 86390 1
543959 99543959 1001 86380 86390 1
544405 99544405 1001 86380 86390 1
544543 99544543 1001 86380 86390 1
544277 99544277 1001 86380 86390 1
544290 99544290 1001 86380 86390 1
544316 99544316 1001 86380 86390 1
544241 99544241 1001 86380 86390 1
544220 99544220 1001 86380 86390 1
544349 99544349 1001 86380 86390 1
543982 99543982 1001 86380 86390 1
544182 99544182 1001 86380 86390 1
544131 99544131 1001 86380 86390 1
544673 99544673 1001 86380 86390 1
544185 99544185 1001 86380 86390 1
544658 99544658 1001 86380 86390 1
503251 492 1002 29196 31391 1
505841 989 1002 54128 55967 1
525648 667 1002 38391 47714 1
536670 853 1001 70343 70642 1
400046 99400046 1001 86380 86390 1
400133 99400133 1001 86380 86390 1
400391 99400391 1001 86380 86390 1
400861 99400861 1001 86380 86390 1
401107 99401107 1001 86380 86390 1
401285 99401285 1001 86380 86390 1
401316 99401316 1001 86380 86390 1
401293 99401293 1001 86380 86390 1
401683 99401683 1001 86380 86390 1
401782 99401782 1001 86380 86390 1
401937 99401937 1001 86380 86390 1
401942 99401942 1001 86380 86390 1
401968 99401968 1001 86380 86390 1
402039 99402039 1001 86380 86390 1
402162 99402162 1001 86380 86390 1
402115 99402115 1001 86380 86390 1
402372 99402372 1001 86380 86390 1
402351 99402351 1001 86380 86390 1
402453 99402453 1001 86380 86390 1
402664 99402664 1001 86380 86390 1
402760 99402760 1001 86380 86390 1
402847 99402847 1001 86380 86390 1
402897 99402897 1001 86380 86390 1
403079 99403079 1001 86380 86390 1
403082 99403082 1001 86380 86390 1
403095 99403095 1001 86380 86390 1
403240 99403240 1001 86380 86390 1
403410 99403410 1001 86380 86390 1
403601 99403601 1001 86380 86390 1
403555 99403555 1001 86380 86390 1
403742 99403742 1001 86380 86390 1
403819 99403819 1001 86380 86390 1
403906 99403906 1001 86380 86390 1
403832 99403832 1001 86380 86390 1
404048 99404048 1001 86380 86390 1
404043 99404043 1001 86380 86390 1
404334 99404334 1001 86380 86390 1
404399 99404399 1001 86380 86390 1
404429 99404429 1001 86380 86390 1
404459 99404459 1001 86380 86390 1
404383 99404383 1001 86380 86390 1
404490 99404490 1001 86380 86390 1
404637 99404637 1001 86380 86390 1
404767 99404767 1001 86380 86390 1
404788 99404788 1001 86380 86390 1
404982 99404982 1001 86380 86390 1
405077 99405077 1001 86380 86390 1
405599 99405599 1001 86380 86390 1
405696 99405696 1001 86380 86390 1
405704 99405704 1001 86380 86390 1
405770 99405770 1001 86380 86390 1
405915 99405915 1001 86380 86390 1
406259 99406259 1001 86380 86390 1
406620 99406620 1001 86380 86390 1
406568 99406568 1001 86380 86390 1
406734 99406734 1001 86380 86390 1
407015 99407015 1001 86380 86390 1
406978 99406978 1001 86380 86390 1
407094 99407094 1001 86380 86390 1
407377 99407377 1001 86380 86390 1
407670 99407670 1001 86380 86390 1
407643 99407643 1001 86380 86390 1
407677 99407677 1001 86380 86390 1
407809 99407809 1001 86380 86390 1
407962 99407962 1001 86380 86390 1
408018 99408018 1001 86380 86390 1
408147 99408147 1001 86380 86390 1
408277 99408277 1001 86380 86390 1
408276 99408276 1001 86380 86390 1
408348 99408348 1001 86380 86390 1
408421 99408421 1001 86380 86390 1
409056 99409056 1001 86380 86390 1
409202 99409202 1001 86380 86390 1
409353 99409353 1001 86380 86390 1
409439 99409439 1001 86380 86390 1
409592 99409592 1001 86380 86390 1
409757 99409757 1001 86380 86390 1
409712 99409712 1001 86380 86390 1
409806 99409806 1001 86380 86390 1
409908 99409908 1001 86380 86390 1
409964 99409964 1001 86380 86390 1
410103 99410103 1001 86380 86390 1
410058 99410058 1001 86380 86390 1
410059 99410059 1001 86380 86390 1
409993 99409993 1001 86380 86390 1
410143 99410143 1001 86380 86390 1
410174 99410174 1001 86380 86390 1
410411 99410411 1001 86380 86390 1
410438 99410438 1001 86380 86390 1
410595 99410595 1001 86380 86390 1
410407 99410407 1001 86380 86390 1
410891 99410891 1001 86380 86390 1
411045 99411045 1001 86380 86390 1
411160 99411160 1001 86380 86390 1
411332 99411332 1001 86380 86390 1
411587 99411587 1001 86380 86390 1
411649 99411649 1001 86380 86390 1
411825 99411825 1001 86380 86390 1
411803 99411803 1001 86380 86390 1
411975 99411975 1001 86380 86390 1
412202 99412202 1001 86380 86390 1
412450 99412450 1001 86380 86390 1
413419 99413419 1001 86380 86390 1
413338 99413338 1001 86380 86390 1
413604 99413604 1001 86380 86390 1
412984 99412984 1001 86380 86390 1
413274 99413274 1001 86380 86390 1
413096 99413096 1001 86380 86390 1
412843 99412843 1001 86380 86390 1
412509 99412509 1001 86380 86390 1
413749 99413749 1001 86380 86390 1
415227 99415227 1001 86380 86390 1
415052 99415052 1001 86380 86390 1
414673 99414673 1001 86380 86390 1
414841 99414841 1001 86380 86390 1
414618 99414618 1001 86380 86390 1
414883 99414883 1001 86380 86390 1
414529 99414529 1001 86380 86390 1
414165 99414165 1001 86380 86390 1
415335 99415335 1001 86380 86390 1
415659 99415659 1001 86380 86390 1
416819 99416819 1001 86380 86390 1
416810 99416810 1001 86380 86390 1
416006 99416006 1001 86380 86390 1
415980 99415980 1001 86380 86390 1
416047 99416047 1001 86380 86390 1
415742 99415742 1001 86380 86390 1
417175 99417175 1001 86380 86390 1
417083 99417083 1001 86380 86390 1
417343 99417343 1001 86380 86390 1
417586 99417586 1001 86380 86390 1
417419 99417419 1001 86380 86390 1
418655 99418655 1001 86380 86390 1
418412 99418412 1001 86380 86390 1
418398 99418398 1001 86380 86390 1
418118 99418118 1001 86380 86390 1
418172 99418172 1001 86380 86390 1
417626 99417626 1001 86380 86390 1
417935 99417935 1001 86380 86390 1
419110 99419110 1001 86380 86390 1
419181 99419181 1001 86380 86390 1
420199 99420199 1001 86380 86390 1
420410 99420410 1001 86380 86390 1
419770 99419770 1001 86380 86390 1
419634 99419634 1001 86380 86390 1
420038 99420038 1001 86380 86390 1
419890 99419890 1001 86380 86390 1
419905 99419905 1001 86380 86390 1
419559 99419559 1001 86380 86390 1
419252 99419252 1001 86380 86390 1
419339 99419339 1001 86380 86390 1
420562 99420562 1001 86380 86390 1
420824 99420824 1001 86380 86390 1
420705 99420705 1001 86380 86390 1
421961 99421961 1001 86380 86390 1
422033 99422033 1001 86380 86390 1
421784 99421784 1001 86380 86390 1
421662 99421662 1001 86380 86390 1
421552 99421552 1001 86380 86390 1
421247 99421247 1001 86380 86390 1
422168 99422168 1001 86380 86390 1
422253 99422253 1001 86380 86390 1
422283 99422283 1001 86380 86390 1
422338 99422338 1001 86380 86390 1
422466 99422466 1001 86380 86390 1
423660 99423660 1001 86380 86390 1
423171 99423171 1001 86380 86390 1
423293 99423293 1001 86380 86390 1
423118 99423118 1001 86380 86390 1
423282 99423282 1001 86380 86390 1
422956 99422956 1001 86380 86390 1
423286 99423286 1001 86380 86390 1
422749 99422749 1001 86380 86390 1
422648 99422648 1001 86380 86390 1
423965 99423965 1001 86380 86390 1
423854 99423854 1001 86380 86390 1
423787 99423787 1001 86380 86390 1
425087 99425087 1001 86380 86390 1
425088 99425088 1001 86380 86390 1
425232 99425232 1001 86380 86390 1
425183 99425183 1001 86380 86390 1
425043 99425043 1001 86380 86390 1
425004 99425004 1001 86380 86390 1
424761 99424761 1001 86380 86390 1
424907 99424907 1001 86380 86390 1
424593 99424593 1001 86380 86390 1
424787 99424787 1001 86380 86390 1
424675 99424675 1001 86380 86390 1
424627 99424627 1001 86380 86390 1
424523 99424523 1001 86380 86390 1
424487 99424487 1001 86380 86390 1
425592 99425592 1001 86380 86390 1
427043 99427043 1001 86380 86390 1
426907 99426907 1001 86380 86390 1
426742 99426742 1001 86380 86390 1
426319 99426319 1001 86380 86390 1
426393 99426393 1001 86380 86390 1
426363 99426363 1001 86380 86390 1
426288 99426288 1001 86380 86390 1
426440 99426440 1001 86380 86390 1
425834 99425834 1001 86380 86390 1
426250 99426250 1001 86380 86390 1
425902 99425902 1001 86380 86390 1
426026 99426026 1001 86380 86390 1
427294 99427294 1001 86380 86390 1
427156 99427156 1001 86380 86390 1
427250 99427250 1001 86380 86390 1
428525 99428525 1001 86380 86390 1
428211 99428211 1001 86380 86390 1
428005 99428005 1001 86380 86390 1
428235 99428235 1001 86380 86390 1
428127 99428127 1001 86380 86390 1
428145 99428145 1001 86380 86390 1
427874 99427874 1001 86380 86390 1
427559 99427559 1001 86380 86390 1
427547 99427547 1001 86380 86390 1
429019 99429019 1001 86380 86390 1
430065 99430065 1001 86380 86390 1
429989 99429989 1001 86380 86390 1
430124 99430124 1001 86380 86390 1
430082 99430082 1001 86380 86390 1
429981 99429981 1001 86380 86390 1
429707 99429707 1001 86380 86390 1
429875 99429875 1001 86380 86390 1
429701 99429701 1001 86380 86390 1
429824 99429824 1001 86380 86390 1
429751 99429751 1001 86380 86390 1
429247 99429247 1001 86380 86390 1
429203 99429203 1001 86380 86390 1
429328 99429328 1001 86380 86390 1
429535 99429535 1001 86380 86390 1
430641 99430641 1001 86380 86390 1
430403 99430403 1001 86380 86390 1
430467 99430467 1001 86380 86390 1
430540 99430540 1001 86380 86390 1
430569 99430569 1001 86380 86390 1
430572 99430572 1001 86380 86390 1
430816 99430816 1001 86380 86390 1
431310 99431310 1001 86380 86390 1
431599 99431599 1001 86380 86390 1
431390 99431390 1001 86380 86390 1
431144 99431144 1001 86380 86390 1
431096 99431096 1001 86380 86390 1
432184 99432184 1001 86380 86390 1
432187 99432187 1001 86380 86390 1
432334 99432334 1001 86380 86390 1
432335 99432335 1001 86380 86390 1
433549 99433549 1001 86380 86390 1
432978 99432978 1001 86380 86390 1
432962 99432962 1001 86380 86390 1
432783 99432783 1001 86380 86390 1
434061 99434061 1001 86380 86390 1
433914 99433914 1001 86380 86390 1
434094 99434094 1001 86380 86390 1
434004 99434004 1001 86380 86390 1
433853 99433853 1001 86380 86390 1
435075 99435075 1001 86380 86390 1
435314 99435314 1001 86380 86390 1
435375 99435375 1001 86380 86390 1
435169 99435169 1001 86380 86390 1
435238 99435238 1001 86380 86390 1
435416 99435416 1001 86380 86390 1
434736 99434736 1001 86380 86390 1
434820 99434820 1001 86380 86390 1
434793 99434793 1001 86380 86390 1
434614 99434614 1001 86380 86390 1
434321 99434321 1001 86380 86390 1
434242 99434242 1001 86380 86390 1
437093 99437093 1001 86380 86390 1
436818 99436818 1001 86380 86390 1
437062 99437062 1001 86380 86390 1
436393 99436393 1001 86380 86390 1
436687 99436687 1001 86380 86390 1
436674 99436674 1001 86380 86390 1
436696 99436696 1001 86380 86390 1
436066 99436066 1001 86380 86390 1
436311 99436311 1001 86380 86390 1
435955 99435955 1001 86380 86390 1
435989 99435989 1001 86380 86390 1
436050 99436050 1001 86380 86390 1
436061 99436061 1001 86380 86390 1
435966 99435966 1001 86380 86390 1
437321 99437321 1001 86380 86390 1
437304 99437304 1001 86380 86390 1
300014 99300014 1001 86380 86390 1
300534 99300534 1001 86380 86390 1
300476 99300476 1001 86380 86390 1
300516 99300516 1001 86380 86390 1
300414 99300414 1001 86380 86390 1
300469 99300469 1001 86380 86390 1
300234 99300234 1001 86380 86390 1
300247 99300247 1001 86380 86390 1
300816 99300816 1001 86380 86390 1
300765 99300765 1001 86380 86390 1
300921 99300921 1001 86380 86390 1
300731 99300731 1001 86380 86390 1
300862 99300862 1001 86380 86390 1
301430 99301430 1001 86380 86390 1
301534 99301534 1001 86380 86390 1
301424 99301424 1001 86380 86390 1
301178 99301178 1001 86380 86390 1
301333 99301333 1001 86380 86390 1
301140 99301140 1001 86380 86390 1
301616 99301616 1001 86380 86390 1
301611 99301611 1001 86380 86390 1
301587 99301587 1001 86380 86390 1
302228 99302228 1001 86380 86390 1
302233 99302233 1001 86380 86390 1
302237 99302237 1001 86380 86390 1
301994 99301994 1001 86380 86390 1
302062 99302062 1001 86380 86390 1
302146 99302146 1001 86380 86390 1
301785 99301785 1001 86380 86390 1
301772 99301772 1001 86380 86390 1
301959 99301959 1001 86380 86390 1
301766 99301766 1001 86380 86390 1
301780 99301780 1001 86380 86390 1
301885 99301885 1001 86380 86390 1
301823 99301823 1001 86380 86390 1
301901 99301901 1001 86380 86390 1
302546 99302546 1001 86380 86390 1
303069 99303069 1001 86380 86390 1
303185 99303185 1001 86380 86390 1
303034 99303034 1001 86380 86390 1
302798 99302798 1001 86380 86390 1
302945 99302945 1001 86380 86390 1
302804 99302804 1001 86380 86390 1
302786 99302786 1001 86380 86390 1
302620 99302620 1001 86380 86390 1
302687 99302687 1001 86380 86390 1
302740 99302740 1001 86380 86390 1
303376 99303376 1001 86380 86390 1
303312 99303312 1001 86380 86390 1
303213 99303213 1001 86380 86390 1
303253 99303253 1001 86380 86390 1
303396 99303396 1001 86380 86390 1
303986 99303986 1001 86380 86390 1
303979 99303979 1001 86380 86390 1
303915 99303915 1001 86380 86390 1
303941 99303941 1001 86380 86390 1
303790 99303790 1001 86380 86390 1
303757 99303757 1001 86380 86390 1
303771 99303771 1001 86380 86390 1
303799 99303799 1001 86380 86390 1
303619 99303619 1001 86380 86390 1
303556 99303556 1001 86380 86390 1
304058 99304058 1001 86380 86390 1
304226 99304226 1001 86380 86390 1
304111 99304111 1001 86380 86390 1
304208 99304208 1001 86380 86390 1
304822 99304822 1001 86380 86390 1
304806 99304806 1001 86380 86390 1
304367 99304367 1001 86380 86390 1
304382 99304382 1001 86380 86390 1
304267 99304267 1001 86380 86390 1
304400 99304400 1001 86380 86390 1
304973 99304973 1001 86380 86390 1
305064 99305064 1001 86380 86390 1
304987 99304987 1001 86380 86390 1
305026 99305026 1001 86380 86390 1
304975 99304975 1001 86380 86390 1
304979 99304979 1001 86380 86390 1
305651 99305651 1001 86380 86390 1
305628 99305628 1001 86380 86390 1
305618 99305618 1001 86380 86390 1
305365 99305365 1001 86380 86390 1
305410 99305410 1001 86380 86390 1
305118 99305118 1001 86380 86390 1
305241 99305241 1001 86380 86390 1
500736 99500736 1001 86380 86390 1
500743 99500743 1001 86380 86390 1
500720 99500720 1001 86380 86390 1
500402 99500402 1001 86380 86390 1
500497 99500497 1001 86380 86390 1
500590 99500590 1001 86380 86390 1
500475 99500475 1001 86380 86390 1
500858 99500858 1001 86380 86390 1
500937 99500937 1001 86380 86390 1
501447 99501447 1001 86380 86390 1
501438 99501438 1001 86380 86390 1
501570 99501570 1001 86380 86390 1
501370 99501370 1001 86380 86390 1
501423 99501423 1001 86380 86390 1
501336 99501336 1001 86380 86390 1
501338 99501338 1001 86380 86390 1
501236 99501236 1001 86380 86390 1
501277 99501277 1001 86380 86390 1
501188 99501188 1001 86380 86390 1
501184 99501184 1001 86380 86390 1
501734 99501734 1001 86380 86390 1
501726 99501726 1001 86380 86390 1
502430 99502430 1001 86380 86390 1
502328 99502328 1001 86380 86390 1
502386 99502386 1001 86380 86390 1
502079 99502079 1001 86380 86390 1
502096 99502096 1001 86380 86390 1
502136 99502136 1001 86380 86390 1
502063 99502063 1001 86380 86390 1
501849 99501849 1001 86380 86390 1
502050 99502050 1001 86380 86390 1
501947 99501947 1001 86380 86390 1
502477 99502477 1001 86380 86390 1
502583 99502583 1001 86380 86390 1
502562 99502562 1001 86380 86390 1
503269 99503269 1001 86380 86390 1
503097 99503097 1001 86380 86390 1
503013 99503013 1001 86380 86390 1
503058 99503058 1001 86380 86390 1
502722 99502722 1001 86380 86390 1
502677 99502677 1001 86380 86390 1
502848 99502848 1001 86380 86390 1
502693 99502693 1001 86380 86390 1
502812 99502812 1001 86380 86390 1
503393 99503393 1001 86380 86390 1
503471 99503471 1001 86380 86390 1
503303 99503303 1001 86380 86390 1
503434 99503434 1001 86380 86390 1
503487 99503487 1001 86380 86390 1
503361 99503361 1001 86380 86390 1
504082 99504082 1001 86380 86390 1
503939 99503939 1001 86380 86390 1
504031 99504031 1001 86380 86390 1
504094 99504094 1001 86380 86390 1
504021 99504021 1001 86380 86390 1
504061 99504061 1001 86380 86390 1
503958 99503958 1001 86380 86390 1
503947 99503947 1001 86380 86390 1
503922 99503922 1001 86380 86390 1
503731 99503731 1001 86380 86390 1
503891 99503891 1001 86380 86390 1
503814 99503814 1001 86380 86390 1
503712 99503712 1001 86380 86390 1
504194 99504194 1001 86380 86390 1
504143 99504143 1001 86380 86390 1
504131 99504131 1001 86380 86390 1
504262 99504262 1001 86380 86390 1
504280 99504280 1001 86380 86390 1
504776 99504776 1001 86380 86390 1
504828 99504828 1001 86380 86390 1
504792 99504792 1001 86380 86390 1
504818 99504818 1001 86380 86390 1
504814 99504814 1001 86380 86390 1
504728 99504728 1001 86380 86390 1
504552 99504552 1001 86380 86390 1
504540 99504540 1001 86380 86390 1
504416 99504416 1001 86380 86390 1
504455 99504455 1001 86380 86390 1
504354 99504354 1001 86380 86390 1
504329 99504329 1001 86380 86390 1
504412 99504412 1001 86380 86390 1
505063 99505063 1001 86380 86390 1
505119 99505119 1001 86380 86390 1
505738 99505738 1001 86380 86390 1
505572 99505572 1001 86380 86390 1
505362 99505362 1001 86380 86390 1
505163 99505163 1001 86380 86390 1
505244 99505244 1001 86380 86390 1
505303 99505303 1001 86380 86390 1
505874 99505874 1001 86380 86390 1
505875 99505875 1001 86380 86390 1
505966 99505966 1001 86380 86390 1
505853 99505853 1001 86380 86390 1
505802 99505802 1001 86380 86390 1
506520 99506520 1001 86380 86390 1
506537 99506537 1001 86380 86390 1
506575 99506575 1001 86380 86390 1
506487 99506487 1001 86380 86390 1
506555 99506555 1001 86380 86390 1
506199 99506199 1001 86380 86390 1
506252 99506252 1001 86380 86390 1
506267 99506267 1001 86380 86390 1
506296 99506296 1001 86380 86390 1
506389 99506389 1001 86380 86390 1
506132 99506132 1001 86380 86390 1
506068 99506068 1001 86380 86390 1
505980 99505980 1001 86380 86390 1
506021 99506021 1001 86380 86390 1
506048 99506048 1001 86380 86390 1
506036 99506036 1001 86380 86390 1
506711 99506711 1001 86380 86390 1
506770 99506770 1001 86380 86390 1
506783 99506783 1001 86380 86390 1
506656 99506656 1001 86380 86390 1
506631 99506631 1001 86380 86390 1
507282 99507282 1001 86380 86390 1
507270 99507270 1001 86380 86390 1
507248 99507248 1001 86380 86390 1
507342 99507342 1001 86380 86390 1
507279 99507279 1001 86380 86390 1
507194 99507194 1001 86380 86390 1
507212 99507212 1001 86380 86390 1
506919 99506919 1001 86380 86390 1
506878 99506878 1001 86380 86390 1
507614 99507614 1001 86380 86390 1
507435 99507435 1001 86380 86390 1
507624 99507624 1001 86380 86390 1
508145 99508145 1001 86380 86390 1
508224 99508224 1001 86380 86390 1
508153 99508153 1001 86380 86390 1
508244 99508244 1001 86380 86390 1
507679 99507679 1001 86380 86390 1
507822 99507822 1001 86380 86390 1
507722 99507722 1001 86380 86390 1
507660 99507660 1001 86380 86390 1
507816 99507816 1001 86380 86390 1
508364 99508364 1001 86380 86390 1
508289 99508289 1001 86380 86390 1
508267 99508267 1001 86380 86390 1
508359 99508359 1001 86380 86390 1
508322 99508322 1001 86380 86390 1
508985 99508985 1001 86380 86390 1
508994 99508994 1001 86380 86390 1
508881 99508881 1001 86380 86390 1
508702 99508702 1001 86380 86390 1
508805 99508805 1001 86380 86390 1
508759 99508759 1001 86380 86390 1
508660 99508660 1001 86380 86390 1
508501 99508501 1001 86380 86390 1
508582 99508582 1001 86380 86390 1
509152 99509152 1001 86380 86390 1
509502 99509502 1001 86380 86390 1
509636 99509636 1001 86380 86390 1
509598 99509598 1001 86380 86390 1
509676 99509676 1001 86380 86390 1
509602 99509602 1001 86380 86390 1
509427 99509427 1001 86380 86390 1
509479 99509479 1001 86380 86390 1
509420 99509420 1001 86380 86390 1
510014 99510014 1001 86380 86390 1
509990 99509990 1001 86380 86390 1
509965 99509965 1001 86380 86390 1
509902 99509902 1001 86380 86390 1
510058 99510058 1001 86380 86390 1
510072 99510072 1001 86380 86390 1
510051 99510051 1001 86380 86390 1
510104 99510104 1001 86380 86390 1
510641 99510641 1001 86380 86390 1
510482 99510482 1001 86380 86390 1
510489 99510489 1001 86380 86390 1
510336 99510336 1001 86380 86390 1
510224 99510224 1001 86380 86390 1
510113 99510113 1001 86380 86390 1
510192 99510192 1001 86380 86390 1
510841 99510841 1001 86380 86390 1
510739 99510739 1001 86380 86390 1
510758 99510758 1001 86380 86390 1
510810 99510810 1001 86380 86390 1
510878 99510878 1001 86380 86390 1
511411 99511411 1001 86380 86390 1
511355 99511355 1001 86380 86390 1
511256 99511256 1001 86380 86390 1
511308 99511308 1001 86380 86390 1
511234 99511234 1001 86380 86390 1
510958 99510958 1001 86380 86390 1
511023 99511023 1001 86380 86390 1
511049 99511049 1001 86380 86390 1
511006 99511006 1001 86380 86390 1
511576 99511576 1001 86380 86390 1
511734 99511734 1001 86380 86390 1
511683 99511683 1001 86380 86390 1
511671 99511671 1001 86380 86390 1
511691 99511691 1001 86380 86390 1
511743 99511743 1001 86380 86390 1
512280 99512280 1001 86380 86390 1
512361 99512361 1001 86380 86390 1
512365 99512365 1001 86380 86390 1
512072 99512072 1001 86380 86390 1
512100 99512100 1001 86380 86390 1
511878 99511878 1001 86380 86390 1
512531 99512531 1001 86380 86390 1
512514 99512514 1001 86380 86390 1
513102 99513102 1001 86380 86390 1
513095 99513095 1001 86380 86390 1
513160 99513160 1001 86380 86390 1
513060 99513060 1001 86380 86390 1
512976 99512976 1001 86380 86390 1
512890 99512890 1001 86380 86390 1
512968 99512968 1001 86380 86390 1
512817 99512817 1001 86380 86390 1
512652 99512652 1001 86380 86390 1
513851 99513851 1001 86380 86390 1
513890 99513890 1001 86380 86390 1
513943 99513943 1001 86380 86390 1
513853 99513853 1001 86380 86390 1
513892 99513892 1001 86380 86390 1
513897 99513897 1001 86380 86390 1
513949 99513949 1001 86380 86390 1
514021 99514021 1001 86380 86390 1
513675 99513675 1001 86380 86390 1
513717 99513717 1001 86380 86390 1
513820 99513820 1001 86380 86390 1
513594 99513594 1001 86380 86390 1
513543 99513543 1001 86380 86390 1
514679 99514679 1001 86380 86390 1
514738 99514738 1001 86380 86390 1
514520 99514520 1001 86380 86390 1
514495 99514495 1001 86380 86390 1
514436 99514436 1001 86380 86390 1
514283 99514283 1001 86380 86390 1
514376 99514376 1001 86380 86390 1
514286 99514286 1001 86380 86390 1
515024 99515024 1001 86380 86390 1
514872 99514872 1001 86380 86390 1
515058 99515058 1001 86380 86390 1
515596 99515596 1001 86380 86390 1
515522 99515522 1001 86380 86390 1
515537 99515537 1001 86380 86390 1
515603 99515603 1001 86380 86390 1
515406 99515406 1001 86380 86390 1
515155 99515155 1001 86380 86390 1
515091 99515091 1001 86380 86390 1
515099 99515099 1001 86380 86390 1
515684 99515684 1001 86380 86390 1
516432 99516432 1001 86380 86390 1
516350 99516350 1001 86380 86390 1
516292 99516292 1001 86380 86390 1
516217 99516217 1001 86380 86390 1
516245 99516245 1001 86380 86390 1
516225 99516225 1001 86380 86390 1
515993 99515993 1001 86380 86390 1
515995 99515995 1001 86380 86390 1
515946 99515946 1001 86380 86390 1
516040 99516040 1001 86380 86390 1
516625 99516625 1001 86380 86390 1
516652 99516652 1001 86380 86390 1
516616 99516616 1001 86380 86390 1
517271 99517271 1001 86380 86390 1
517196 99517196 1001 86380 86390 1
517146 99517146 1001 86380 86390 1
517187 99517187 1001 86380 86390 1
517292 99517292 1001 86380 86390 1
517282 99517282 1001 86380 86390 1
517004 99517004 1001 86380 86390 1
516741 99516741 1001 86380 86390 1
516730 99516730 1001 86380 86390 1
516900 99516900 1001 86380 86390 1
516811 99516811 1001 86380 86390 1
516891 99516891 1001 86380 86390 1
516895 99516895 1001 86380 86390 1
517359 99517359 1001 86380 86390 1
517392 99517392 1001 86380 86390 1
518099 99518099 1001 86380 86390 1
518132 99518132 1001 86380 86390 1
517960 99517960 1001 86380 86390 1
518084 99518084 1001 86380 86390 1
517813 99517813 1001 86380 86390 1
517895 99517895 1001 86380 86390 1
517608 99517608 1001 86380 86390 1
517570 99517570 1001 86380 86390 1
517706 99517706 1001 86380 86390 1
517721 99517721 1001 86380 86390 1
518240 99518240 1001 86380 86390 1
518281 99518281 1001 86380 86390 1
518981 99518981 1001 86380 86390 1
518732 99518732 1001 86380 86390 1
518642 99518642 1001 86380 86390 1
518734 99518734 1001 86380 86390 1
518760 99518760 1001 86380 86390 1
518619 99518619 1001 86380 86390 1
518595 99518595 1001 86380 86390 1
518624 99518624 1001 86380 86390 1
518393 99518393 1001 86380 86390 1
518518 99518518 1001 86380 86390 1
518520 99518520 1001 86380 86390 1
518997 99518997 1001 86380 86390 1
519077 99519077 1001 86380 86390 1
519701 99519701 1001 86380 86390 1
519492 99519492 1001 86380 86390 1
519984 99519984 1001 86380 86390 1
519815 99519815 1001 86380 86390 1
519855 99519855 1001 86380 86390 1
519962 99519962 1001 86380 86390 1
520511 99520511 1001 86380 86390 1
520486 99520486 1001 86380 86390 1
520627 99520627 1001 86380 86390 1
520306 99520306 1001 86380 86390 1
520270 99520270 1001 86380 86390 1
520394 99520394 1001 86380 86390 1
520407 99520407 1001 86380 86390 1
520090 99520090 1001 86380 86390 1
520220 99520220 1001 86380 86390 1
520742 99520742 1001 86380 86390 1
520666 99520666 1001 86380 86390 1
520654 99520654 1001 86380 86390 1
521407 99521407 1001 86380 86390 1
521216 99521216 1001 86380 86390 1
521076 99521076 1001 86380 86390 1
520949 99520949 1001 86380 86390 1
520904 99520904 1001 86380 86390 1
520996 99520996 1001 86380 86390 1
520932 99520932 1001 86380 86390 1
521544 99521544 1001 86380 86390 1
522289 99522289 1001 86380 86390 1
522207 99522207 1001 86380 86390 1
521895 99521895 1001 86380 86390 1
522014 99522014 1001 86380 86390 1
521902 99521902 1001 86380 86390 1
521943 99521943 1001 86380 86390 1
521995 99521995 1001 86380 86390 1
522008 99522008 1001 86380 86390 1
521736 99521736 1001 86380 86390 1
521698 99521698 1001 86380 86390 1
521688 99521688 1001 86380 86390 1
521844 99521844 1001 86380 86390 1
521875 99521875 1001 86380 86390 1
522433 99522433 1001 86380 86390 1
522451 99522451 1001 86380 86390 1
522295 99522295 1001 86380 86390 1
522336 99522336 1001 86380 86390 1
522297 99522297 1001 86380 86390 1
522416 99522416 1001 86380 86390 1
522992 99522992 1001 86380 86390 1
522758 99522758 1001 86380 86390 1
522810 99522810 1001 86380 86390 1
522735 99522735 1001 86380 86390 1
522814 99522814 1001 86380 86390 1
522777 99522777 1001 86380 86390 1
522805 99522805 1001 86380 86390 1
522831 99522831 1001 86380 86390 1
522885 99522885 1001 86380 86390 1
522602 99522602 1001 86380 86390 1
522617 99522617 1001 86380 86390 1
523169 99523169 1001 86380 86390 1
523171 99523171 1001 86380 86390 1
523316 99523316 1001 86380 86390 1
523165 99523165 1001 86380 86390 1
523244 99523244 1001 86380 86390 1
523754 99523754 1001 86380 86390 1
523635 99523635 1001 86380 86390 1
523582 99523582 1001 86380 86390 1
523354 99523354 1001 86380 86390 1
523461 99523461 1001 86380 86390 1
523400 99523400 1001 86380 86390 1
523954 99523954 1001 86380 86390 1
524090 99524090 1001 86380 86390 1
524027 99524027 1001 86380 86390 1
524608 99524608 1001 86380 86390 1
524574 99524574 1001 86380 86390 1
524378 99524378 1001 86380 86390 1
524222 99524222 1001 86380 86390 1
524224 99524224 1001 86380 86390 1
525576 99525576 1001 86380 86390 1
525541 99525541 1001 86380 86390 1
525478 99525478 1001 86380 86390 1
525290 99525290 1001 86380 86390 1
525346 99525346 1001 86380 86390 1
525196 99525196 1001 86380 86390 1
525081 99525081 1001 86380 86390 1
525172 99525172 1001 86380 86390 1
525138 99525138 1001 86380 86390 1
525606 99525606 1001 86380 86390 1
525651 99525651 1001 86380 86390 1
525604 99525604 1001 86380 86390 1
526295 99526295 1001 86380 86390 1
526309 99526309 1001 86380 86390 1
526394 99526394 1001 86380 86390 1
526416 99526416 1001 86380 86390 1
526254 99526254 1001 86380 86390 1
526102 99526102 1001 86380 86390 1
526026 99526026 1001 86380 86390 1
526043 99526043 1001 86380 86390 1
526161 99526161 1001 86380 86390 1
526048 99526048 1001 86380 86390 1
525898 99525898 1001 86380 86390 1
525994 99525994 1001 86380 86390 1
526450 99526450 1001 86380 86390 1
526491 99526491 1001 86380 86390 1
526442 99526442 1001 86380 86390 1
526625 99526625 1001 86380 86390 1
527081 99527081 1001 86380 86390 1
527205 99527205 1001 86380 86390 1
527241 99527241 1001 86380 86390 1
526889 99526889 1001 86380 86390 1
526890 99526890 1001 86380 86390 1
526960 99526960 1001 86380 86390 1
526824 99526824 1001 86380 86390 1
526670 99526670 1001 86380 86390 1
526826 99526826 1001 86380 86390 1
527261 99527261 1001 86380 86390 1
527288 99527288 1001 86380 86390 1
527387 99527387 1001 86380 86390 1
527985 99527985 1001 86380 86390 1
528073 99528073 1001 86380 86390 1
527936 99527936 1001 86380 86390 1
527817 99527817 1001 86380 86390 1
527798 99527798 1001 86380 86390 1
527682 99527682 1001 86380 86390 1
527610 99527610 1001 86380 86390 1
527560 99527560 1001 86380 86390 1
527639 99527639 1001 86380 86390 1
527575 99527575 1001 86380 86390 1
527606 99527606 1001 86380 86390 1
528176 99528176 1001 86380 86390 1
528216 99528216 1001 86380 86390 1
528092 99528092 1001 86380 86390 1
528760 99528760 1001 86380 86390 1
528775 99528775 1001 86380 86390 1
528671 99528671 1001 86380 86390 1
528601 99528601 1001 86380 86390 1
528362 99528362 1001 86380 86390 1
528292 99528292 1001 86380 86390 1
528950 99528950 1001 86380 86390 1
528994 99528994 1001 86380 86390 1
528972 99528972 1001 86380 86390 1
529025 99529025 1001 86380 86390 1
529039 99529039 1001 86380 86390 1
529705 99529705 1001 86380 86390 1
529555 99529555 1001 86380 86390 1
529421 99529421 1001 86380 86390 1
529373 99529373 1001 86380 86390 1
529147 99529147 1001 86380 86390 1
529227 99529227 1001 86380 86390 1
529165 99529165 1001 86380 86390 1
529295 99529295 1001 86380 86390 1
529829 99529829 1001 86380 86390 1
529753 99529753 1001 86380 86390 1
530473 99530473 1001 86380 86390 1
530512 99530512 1001 86380 86390 1
530146 99530146 1001 86380 86390 1
529997 99529997 1001 86380 86390 1
529960 99529960 1001 86380 86390 1
530576 99530576 1001 86380 86390 1
530593 99530593 1001 86380 86390 1
530672 99530672 1001 86380 86390 1
530739 99530739 1001 86380 86390 1
530741 99530741 1001 86380 86390 1
531378 99531378 1001 86380 86390 1
531346 99531346 1001 86380 86390 1
531321 99531321 1001 86380 86390 1
531334 99531334 1001 86380 86390 1
531234 99531234 1001 86380 86390 1
531236 99531236 1001 86380 86390 1
531117 99531117 1001 86380 86390 1
531120 99531120 1001 86380 86390 1
530801 99530801 1001 86380 86390 1
530949 99530949 1001 86380 86390 1
531520 99531520 1001 86380 86390 1
531573 99531573 1001 86380 86390 1
531492 99531492 1001 86380 86390 1
531388 99531388 1001 86380 86390 1
532145 99532145 1001 86380 86390 1
532097 99532097 1001 86380 86390 1
532047 99532047 1001 86380 86390 1
532023 99532023 1001 86380 86390 1
531883 99531883 1001 86380 86390 1
531949 99531949 1001 86380 86390 1
531825 99531825 1001 86380 86390 1
531851 99531851 1001 86380 86390 1
531906 99531906 1001 86380 86390 1
531625 99531625 1001 86380 86390 1
531782 99531782 1001 86380 86390 1
531653 99531653 1001 86380 86390 1
531718 99531718 1001 86380 86390 1
531731 99531731 1001 86380 86390 1
531667 99531667 1001 86380 86390 1
531609 99531609 1001 86380 86390 1
532333 99532333 1001 86380 86390 1
532362 99532362 1001 86380 86390 1
532405 99532405 1001 86380 86390 1
532290 99532290 1001 86380 86390 1
532865 99532865 1001 86380 86390 1
532986 99532986 1001 86380 86390 1
532695 99532695 1001 86380 86390 1
532466 99532466 1001 86380 86390 1
533172 99533172 1001 86380 86390 1
533218 99533218 1001 86380 86390 1
533825 99533825 1001 86380 86390 1
533757 99533757 1001 86380 86390 1
533763 99533763 1001 86380 86390 1
533754 99533754 1001 86380 86390 1
533645 99533645 1001 86380 86390 1
533648 99533648 1001 86380 86390 1
533277 99533277 1001 86380 86390 1
533396 99533396 1001 86380 86390 1
533320 99533320 1001 86380 86390 1
533955 99533955 1001 86380 86390 1
534594 99534594 1001 86380 86390 1
534564 99534564 1001 86380 86390 1
534488 99534488 1001 86380 86390 1
534155 99534155 1001 86380 86390 1
534106 99534106 1001 86380 86390 1
534266 99534266 1001 86380 86390 1
534114 99534114 1001 86380 86390 1
534178 99534178 1001 86380 86390 1
534732 99534732 1001 86380 86390 1
534695 99534695 1001 86380 86390 1
534800 99534800 1001 86380 86390 1
534754 99534754 1001 86380 86390 1
534781 99534781 1001 86380 86390 1
534821 99534821 1001 86380 86390 1
534719 99534719 1001 86380 86390 1
535342 99535342 1001 86380 86390 1
535489 99535489 1001 86380 86390 1
535337 99535337 1001 86380 86390 1
535429 99535429 1001 86380 86390 1
535163 99535163 1001 86380 86390 1
535151 99535151 1001 86380 86390 1
535257 99535257 1001 86380 86390 1
535271 99535271 1001 86380 86390 1
535299 99535299 1001 86380 86390 1
535210 99535210 1001 86380 86390 1
535213 99535213 1001 86380 86390 1
535122 99535122 1001 86380 86390 1
534915 99534915 1001 86380 86390 1
535089 99535089 1001 86380 86390 1
535028 99535028 1001 86380 86390 1
535523 99535523 1001 86380 86390 1
535621 99535621 1001 86380 86390 1
536333 99536333 1001 86380 86390 1
536281 99536281 1001 86380 86390 1
536205 99536205 1001 86380 86390 1
536053 99536053 1001 86380 86390 1
536004 99536004 1001 86380 86390 1
536056 99536056 1001 86380 86390 1
536095 99536095 1001 86380 86390 1
535928 99535928 1001 86380 86390 1
536073 99536073 1001 86380 86390 1
536022 99536022 1001 86380 86390 1
536113 99536113 1001 86380 86390 1
535912 99535912 1001 86380 86390 1
535824 99535824 1001 86380 86390 1
535825 99535825 1001 86380 86390 1
535774 99535774 1001 86380 86390 1
535879 99535879 1001 86380 86390 1
536352 99536352 1001 86380 86390 1
537021 99537021 1001 86380 86390 1
537117 99537117 1001 86380 86390 1
537109 99537109 1001 86380 86390 1
537071 99537071 1001 86380 86390 1
536762 99536762 1001 86380 86390 1
536937 99536937 1001 86380 86390 1
536930 99536930 1001 86380 86390 1
536620 99536620 1001 86380 86390 1
536653 99536653 1001 86380 86390 1
537175 99537175 1001 86380 86390 1
537267 99537267 1001 86380 86390 1
537331 99537331 1001 86380 86390 1
537229 99537229 1001 86380 86390 1
537876 99537876 1001 86380 86390 1
537967 99537967 1001 86380 86390 1
537805 99537805 1001 86380 86390 1
537747 99537747 1001 86380 86390 1
537676 99537676 1001 86380 86390 1
537743 99537743 1001 86380 86390 1
538010 99538010 1001 86380 86390 1
538037 99538037 1001 86380 86390 1
537998 99537998 1001 86380 86390 1
538669 99538669 1001 86380 86390 1
538761 99538761 1001 86380 86390 1
538557 99538557 1001 86380 86390 1
538455 99538455 1001 86380 86390 1
538597 99538597 1001 86380 86390 1
538521 99538521 1001 86380 86390 1
538448 99538448 1001 86380 86390 1
538530 99538530 1001 86380 86390 1
538608 99538608 1001 86380 86390 1
538288 99538288 1001 86380 86390 1
538396 99538396 1001 86380 86390 1
538835 99538835 1001 86380 86390 1
539579 99539579 1001 86380 86390 1
539580 99539580 1001 86380 86390 1
539629 99539629 1001 86380 86390 1
539575 99539575 1001 86380 86390 1
539323 99539323 1001 86380 86390 1
539403 99539403 1001 86380 86390 1
539150 99539150 1001 86380 86390 1
539070 99539070 1001 86380 86390 1
539715 99539715 1001 86380 86390 1
539719 99539719 1001 86380 86390 1
539711 99539711 1001 86380 86390 1
539646 99539646 1001 86380 86390 1
539842 99539842 1001 86380 86390 1
539753 99539753 1001 86380 86390 1
540378 99540378 1001 86380 86390 1
540344 99540344 1001 86380 86390 1
540113 99540113 1001 86380 86390 1
540192 99540192 1001 86380 86390 1
539899 99539899 1001 86380 86390 1
539882 99539882 1001 86380 86390 1
540550 99540550 1001 86380 86390 1
541229 99541229 1001 86380 86390 1
541258 99541258 1001 86380 86390 1
541090 99541090 1001 86380 86390 1
541132 99541132 1001 86380 86390 1
541064 99541064 1001 86380 86390 1
540912 99540912 1001 86380 86390 1
541071 99541071 1001 86380 86390 1
540905 99540905 1001 86380 86390 1
540766 99540766 1001 86380 86390 1
540757 99540757 1001 86380 86390 1
540707 99540707 1001 86380 86390 1
540682 99540682 1001 86380 86390 1
540826 99540826 1001 86380 86390 1
541459 99541459 1001 86380 86390 1
541498 99541498 1001 86380 86390 1
541373 99541373 1001 86380 86390 1
541426 99541426 1001 86380 86390 1
541418 99541418 1001 86380 86390 1
542101 99542101 1001 86380 86390 1
541986 99541986 1001 86380 86390 1
541925 99541925 1001 86380 86390 1
541784 99541784 1001 86380 86390 1
541856 99541856 1001 86380 86390 1
541622 99541622 1001 86380 86390 1
541688 99541688 1001 86380 86390 1
541689 99541689 1001 86380 86390 1
542232 99542232 1001 86380 86390 1
542324 99542324 1001 86380 86390 1
542273 99542273 1001 86380 86390 1
542842 99542842 1001 86380 86390 1
542895 99542895 1001 86380 86390 1
542792 99542792 1001 86380 86390 1
542857 99542857 1001 86380 86390 1
542727 99542727 1001 86380 86390 1
542598 99542598 1001 86380 86390 1
542617 99542617 1001 86380 86390 1
542486 99542486 1001 86380 86390 1
542386 99542386 1001 86380 86390 1
542400 99542400 1001 86380 86390 1
543149 99543149 1001 86380 86390 1
543695 99543695 1001 86380 86390 1
543747 99543747 1001 86380 86390 1
543586 99543586 1001 86380 86390 1
543667 99543667 1001 86380 86390 1
543385 99543385 1001 86380 86390 1
543363 99543363 1001 86380 86390 1
543546 99543546 1001 86380 86390 1
543378 99543378 1001 86380 86390 1
543562 99543562 1001 86380 86390 1
543408 99543408 1001 86380 86390 1
543340 99543340 1001 86380 86390 1
543811 99543811 1001 86380 86390 1
543902 99543902 1001 86380 86390 1
543825 99543825 1001 86380 86390 1
543884 99543884 1001 86380 86390 1
544411 99544411 1001 86380 86390 1
544426 99544426 1001 86380 86390 1
544517 99544517 1001 86380 86390 1
544263 99544263 1001 86380 86390 1
544330 99544330 1001 86380 86390 1
544189 99544189 1001 86380 86390 1
544094 99544094 1001 86380 86390 1
544172 99544172 1001 86380 86390 1
544151 99544151 1001 86380 86390 1
544683 99544683 1001 86380 86390 1
544697 99544697 1001 86380 86390 1
433771 1139 1001 12780 13197 1
525659 822 1002 53253 59911 1
542335 806 1002 70984 71182 1
400181 99400181 1001 86380 86390 1
400350 99400350 1001 86380 86390 1
400327 99400327 1001 86380 86390 1
400828 99400828 1001 86380 86390 1
400822 99400822 1001 86380 86390 1
400899 99400899 1001 86380 86390 1
401044 99401044 1001 86380 86390 1
401008 99401008 1001 86380 86390 1
401066 99401066 1001 86380 86390 1
401177 99401177 1001 86380 86390 1
401581 99401581 1001 86380 86390 1
401888 99401888 1001 86380 86390 1
401835 99401835 1001 86380 86390 1
401898 99401898 1001 86380 86390 1
402058 99402058 1001 86380 86390 1
402125 99402125 1001 86380 86390 1
402289 99402289 1001 86380 86390 1
402320 99402320 1001 86380 86390 1
402329 99402329 1001 86380 86390 1
402685 99402685 1001 86380 86390 1
402699 99402699 1001 86380 86390 1
402958 99402958 1001 86380 86390 1
402907 99402907 1001 86380 86390 1
402972 99402972 1001 86380 86390 1
403271 99403271 1001 86380 86390 1
403373 99403373 1001 86380 86390 1
403335 99403335 1001 86380 86390 1
403426 99403426 1001 86380 86390 1
403667 99403667 1001 86380 86390 1
403823 99403823 1001 86380 86390 1
403777 99403777 1001 86380 86390 1
403786 99403786 1001 86380 86390 1
403869 99403869 1001 86380 86390 1
404190 99404190 1001 86380 86390 1
404265 99404265 1001 86380 86390 1
404634 99404634 1001 86380 86390 1
404918 99404918 1001 86380 86390 1
404987 99404987 1001 86380 86390 1
405056 99405056 1001 86380 86390 1
405133 99405133 1001 86380 86390 1
405120 99405120 1001 86380 86390 1
405250 99405250 1001 86380 86390 1
405240 99405240 1001 86380 86390 1
405465 99405465 1001 86380 86390 1
405431 99405431 1001 86380 86390 1
405750 99405750 1001 86380 86390 1
405927 99405927 1001 86380 86390 1
405951 99405951 1001 86380 86390 1
406087 99406087 1001 86380 86390 1
406192 99406192 1001 86380 86390 1
406391 99406391 1001 86380 86390 1
406465 99406465 1001 86380 86390 1
406474 99406474 1001 86380 86390 1
406780 99406780 1001 86380 86390 1
407172 99407172 1001 86380 86390 1
407392 99407392 1001 86380 86390 1
407497 99407497 1001 86380 86390 1
407639 99407639 1001 86380 86390 1
407986 99407986 1001 86380 86390 1
408356 99408356 1001 86380 86390 1
408823 99408823 1001 86380 86390 1
408938 99408938 1001 86380 86390 1
408949 99408949 1001 86380 86390 1
408908 99408908 1001 86380 86390 1
409006 99409006 1001 86380 86390 1
409252 99409252 1001 86380 86390 1
409235 99409235 1001 86380 86390 1
409316 99409316 1001 86380 86390 1
409589 99409589 1001 86380 86390 1
409635 99409635 1001 86380 86390 1
409714 99409714 1001 86380 86390 1
409742 99409742 1001 86380 86390 1
409909 99409909 1001 86380 86390 1
410021 99410021 1001 86380 86390 1
410315 99410315 1001 86380 86390 1
410404 99410404 1001 86380 86390 1
410592 99410592 1001 86380 86390 1
410575 99410575 1001 86380 86390 1
410554 99410554 1001 86380 86390 1
410684 99410684 1001 86380 86390 1
410647 99410647 1001 86380 86390 1
410757 99410757 1001 86380 86390 1
410768 99410768 1001 86380 86390 1
410872 99410872 1001 86380 86390 1
411036 99411036 1001 86380 86390 1
411213 99411213 1001 86380 86390 1
411195 99411195 1001 86380 86390 1
411287 99411287 1001 86380 86390 1
411715 99411715 1001 86380 86390 1
411705 99411705 1001 86380 86390 1
411796 99411796 1001 86380 86390 1
411824 99411824 1001 86380 86390 1
411856 99411856 1001 86380 86390 1
411879 99411879 1001 86380 86390 1
411900 99411900 1001 86380 86390 1
412157 99412157 1001 86380 86390 1
412263 99412263 1001 86380 86390 1
412369 99412369 1001 86380 86390 1
412329 99412329 1001 86380 86390 1
412288 99412288 1001 86380 86390 1
413635 99413635 1001 86380 86390 1
413476 99413476 1001 86380 86390 1
413569 99413569 1001 86380 86390 1
413405 99413405 1001 86380 86390 1
413504 99413504 1001 86380 86390 1
413006 99413006 1001 86380 86390 1
412890 99412890 1001 86380 86390 1
412942 99412942 1001 86380 86390 1
413045 99413045 1001 86380 86390 1
412585 99412585 1001 86380 86390 1
412826 99412826 1001 86380 86390 1
412758 99412758 1001 86380 86390 1
414034 99414034 1001 86380 86390 1
413873 99413873 1001 86380 86390 1
415124 99415124 1001 86380 86390 1
415272 99415272 1001 86380 86390 1
415086 99415086 1001 86380 86390 1
414899 99414899 1001 86380 86390 1
414160 99414160 1001 86380 86390 1
414233 99414233 1001 86380 86390 1
415621 99415621 1001 86380 86390 1
415338 99415338 1001 86380 86390 1
415681 99415681 1001 86380 86390 1
415557 99415557 1001 86380 86390 1
416608 99416608 1001 86380 86390 1
416757 99416757 1001 86380 86390 1
416615 99416615 1001 86380 86390 1
416963 99416963 1001 86380 86390 1
416464 99416464 1001 86380 86390 1
416325 99416325 1001 86380 86390 1
416227 99416227 1001 86380 86390 1
415864 99415864 1001 86380 86390 1
416123 99416123 1001 86380 86390 1
415732 99415732 1001 86380 86390 1
415772 99415772 1001 86380 86390 1
416138 99416138 1001 86380 86390 1
417142 99417142 1001 86380 86390 1
417424 99417424 1001 86380 86390 1
417531 99417531 1001 86380 86390 1
418435 99418435 1001 86380 86390 1
418657 99418657 1001 86380 86390 1
418615 99418615 1001 86380 86390 1
418302 99418302 1001 86380 86390 1
418314 99418314 1001 86380 86390 1
418124 99418124 1001 86380 86390 1
418247 99418247 1001 86380 86390 1
418055 99418055 1001 86380 86390 1
417681 99417681 1001 86380 86390 1
417849 99417849 1001 86380 86390 1
417613 99417613 1001 86380 86390 1
417914 99417914 1001 86380 86390 1
419102 99419102 1001 86380 86390 1
418433 99418433 1001 86380 86390 1
419150 99419150 1001 86380 86390 1
420238 99420238 1001 86380 86390 1
420302 99420302 1001 86380 86390 1
420009 99420009 1001 86380 86390 1
419642 99419642 1001 86380 86390 1
419972 99419972 1001 86380 86390 1
419794 99419794 1001 86380 86390 1
419406 99419406 1001 86380 86390 1
419452 99419452 1001 86380 86390 1
419216 99419216 1001 86380 86390 1
419217 99419217 1001 86380 86390 1
420690 99420690 1001 86380 86390 1
420682 99420682 1001 86380 86390 1
420453 99420453 1001 86380 86390 1
420456 99420456 1001 86380 86390 1
420799 99420799 1001 86380 86390 1
420829 99420829 1001 86380 86390 1
421886 99421886 1001 86380 86390 1
421372 99421372 1001 86380 86390 1
421643 99421643 1001 86380 86390 1
421458 99421458 1001 86380 86390 1
421595 99421595 1001 86380 86390 1
421598 99421598 1001 86380 86390 1
421673 99421673 1001 86380 86390 1
421357 99421357 1001 86380 86390 1
421651 99421651 1001 86380 86390 1
421206 99421206 1001 86380 86390 1
422405 99422405 1001 86380 86390 1
422196 99422196 1001 86380 86390 1
422406 99422406 1001 86380 86390 1
422395 99422395 1001 86380 86390 1
423600 99423600 1001 86380 86390 1
423535 99423535 1001 86380 86390 1
423006 99423006 1001 86380 86390 1
423136 99423136 1001 86380 86390 1
423098 99423098 1001 86380 86390 1
422971 99422971 1001 86380 86390 1
422551 99422551 1001 86380 86390 1
422637 99422637 1001 86380 86390 1
422705 99422705 1001 86380 86390 1
422674 99422674 1001 86380 86390 1
423974 99423974 1001 86380 86390 1
425313 99425313 1001 86380 86390 1
425184 99425184 1001 86380 86390 1
425120 99425120 1001 86380 86390 1
425190 99425190 1001 86380 86390 1
424710 99424710 1001 86380 86390 1
424646 99424646 1001 86380 86390 1
424813 99424813 1001 86380 86390 1
424368 99424368 1001 86380 86390 1
424450 99424450 1001 86380 86390 1
425612 99425612 1001 86380 86390 1
425810 99425810 1001 86380 86390 1
426991 99426991 1001 86380 86390 1
426776 99426776 1001 86380 86390 1
427086 99427086 1001 86380 86390 1
426966 99426966 1001 86380 86390 1
426999 99426999 1001 86380 86390 1
426328 99426328 1001 86380 86390 1
426488 99426488 1001 86380 86390 1
426608 99426608 1001 86380 86390 1
426047 99426047 1001 86380 86390 1
425940 99425940 1001 86380 86390 1
426050 99426050 1001 86380 86390 1
426258 99426258 1001 86380 86390 1
427130 99427130 1001 86380 86390 1
427523 99427523 1001 86380 86390 1
427407 99427407 1001 86380 86390 1
427475 99427475 1001 86380 86390 1
427476 99427476 1001 86380 86390 1
428426 99428426 1001 86380 86390 1
428577 99428577 1001 86380 86390 1
428703 99428703 1001 86380 86390 1
428583 99428583 1001 86380 86390 1
427973 99427973 1001 86380 86390 1
428006 99428006 1001 86380 86390 1
428079 99428079 1001 86380 86390 1
427934 99427934 1001 86380 86390 1
428336 99428336 1001 86380 86390 1
427820 99427820 1001 86380 86390 1
427793 99427793 1001 86380 86390 1
427746 99427746 1001 86380 86390 1
427673 99427673 1001 86380 86390 1
430042 99430042 1001 86380 86390 1
430044 99430044 1001 86380 86390 1
430049 99430049 1001 86380 86390 1
430199 99430199 1001 86380 86390 1
430060 99430060 1001 86380 86390 1
429983 99429983 1001 86380 86390 1
429595 99429595 1001 86380 86390 1
429730 99429730 1001 86380 86390 1
429586 99429586 1001 86380 86390 1
429465 99429465 1001 86380 86390 1
429278 99429278 1001 86380 86390 1
429536 99429536 1001 86380 86390 1
429262 99429262 1001 86380 86390 1
429538 99429538 1001 86380 86390 1
429263 99429263 1001 86380 86390 1
430549 99430549 1001 86380 86390 1
430743 99430743 1001 86380 86390 1
430623 99430623 1001 86380 86390 1
431984 99431984 1001 86380 86390 1
431754 99431754 1001 86380 86390 1
432033 99432033 1001 86380 86390 1
431458 99431458 1001 86380 86390 1
431293 99431293 1001 86380 86390 1
431295 99431295 1001 86380 86390 1
431537 99431537 1001 86380 86390 1
431422 99431422 1001 86380 86390 1
431623 99431623 1001 86380 86390 1
431062 99431062 1001 86380 86390 1
430875 99430875 1001 86380 86390 1
431157 99431157 1001 86380 86390 1
431112 99431112 1001 86380 86390 1
432454 99432454 1001 86380 86390 1
432176 99432176 1001 86380 86390 1
432154 99432154 1001 86380 86390 1
432327 99432327 1001 86380 86390 1
432470 99432470 1001 86380 86390 1
432359 99432359 1001 86380 86390 1
432444 99432444 1001 86380 86390 1
432103 99432103 1001 86380 86390 1
432283 99432283 1001 86380 86390 1
432237 99432237 1001 86380 86390 1
433661 99433661 1001 86380 86390 1
433535 99433535 1001 86380 86390 1
432771 99432771 1001 86380 86390 1
433786 99433786 1001 86380 86390 1
433838 99433838 1001 86380 86390 1
433982 99433982 1001 86380 86390 1
435434 99435434 1001 86380 86390 1
435366 99435366 1001 86380 86390 1
435319 99435319 1001 86380 86390 1
435342 99435342 1001 86380 86390 1
435401 99435401 1001 86380 86390 1
435000 99435000 1001 86380 86390 1
434662 99434662 1001 86380 86390 1
434765 99434765 1001 86380 86390 1
434792 99434792 1001 86380 86390 1
434553 99434553 1001 86380 86390 1
434280 99434280 1001 86380 86390 1
435628 99435628 1001 86380 86390 1
435772 99435772 1001 86380 86390 1
435664 99435664 1001 86380 86390 1
437052 99437052 1001 86380 86390 1
436774 99436774 1001 86380 86390 1
436971 99436971 1001 86380 86390 1
436911 99436911 1001 86380 86390 1
436666 99436666 1001 86380 86390 1
436737 99436737 1001 86380 86390 1
436511 99436511 1001 86380 86390 1
436128 99436128 1001 86380 86390 1
436079 99436079 1001 86380 86390 1
436246 99436246 1001 86380 86390 1
300067 99300067 1001 86380 86390 1
437184 99437184 1001 86380 86390 1
437350 99437350 1001 86380 86390 1
437329 99437329 1001 86380 86390 1
437228 99437228 1001 86380 86390 1
437286 99437286 1001 86380 86390 1
300695 99300695 1001 86380 86390 1
300624 99300624 1001 86380 86390 1
300369 99300369 1001 86380 86390 1
300317 99300317 1001 86380 86390 1
300487 99300487 1001 86380 86390 1
300177 99300177 1001 86380 86390 1
300255 99300255 1001 86380 86390 1
300268 99300268 1001 86380 86390 1
300312 99300312 1001 86380 86390 1
300249 99300249 1001 86380 86390 1
300792 99300792 1001 86380 86390 1
301361 99301361 1001 86380 86390 1
301274 99301274 1001 86380 86390 1
301214 99301214 1001 86380 86390 1
301280 99301280 1001 86380 86390 1
301021 99301021 1001 86380 86390 1
300996 99300996 1001 86380 86390 1
300984 99300984 1001 86380 86390 1
301350 99301350 1001 86380 86390 1
301622 99301622 1001 86380 86390 1
301714 99301714 1001 86380 86390 1
301624 99301624 1001 86380 86390 1
301691 99301691 1001 86380 86390 1
302188 99302188 1001 86380 86390 1
302113 99302113 1001 86380 86390 1
301967 99301967 1001 86380 86390 1
302417 99302417 1001 86380 86390 1
301968 99301968 1001 86380 86390 1
302511 99302511 1001 86380 86390 1
302566 99302566 1001 86380 86390 1
302388 99302388 1001 86380 86390 1
302466 99302466 1001 86380 86390 1
303054 99303054 1001 86380 86390 1
303108 99303108 1001 86380 86390 1
303063 99303063 1001 86380 86390 1
303077 99303077 1001 86380 86390 1
303103 99303103 1001 86380 86390 1
302822 99302822 1001 86380 86390 1
302890 99302890 1001 86380 86390 1
302982 99302982 1001 86380 86390 1
302771 99302771 1001 86380 86390 1
302784 99302784 1001 86380 86390 1
302788 99302788 1001 86380 86390 1
303283 99303283 1001 86380 86390 1
303233 99303233 1001 86380 86390 1
303895 99303895 1001 86380 86390 1
303960 99303960 1001 86380 86390 1
304008 99304008 1001 86380 86390 1
303860 99303860 1001 86380 86390 1
303981 99303981 1001 86380 86390 1
303711 99303711 1001 86380 86390 1
303654 99303654 1001 86380 86390 1
303671 99303671 1001 86380 86390 1
303645 99303645 1001 86380 86390 1
303555 99303555 1001 86380 86390 1
303582 99303582 1001 86380 86390 1
303493 99303493 1001 86380 86390 1
303442 99303442 1001 86380 86390 1
303469 99303469 1001 86380 86390 1
303553 99303553 1001 86380 86390 1
304198 99304198 1001 86380 86390 1
304044 99304044 1001 86380 86390 1
304034 99304034 1001 86380 86390 1
304102 99304102 1001 86380 86390 1
304052 99304052 1001 86380 86390 1
304757 99304757 1001 86380 86390 1
304819 99304819 1001 86380 86390 1
304532 99304532 1001 86380 86390 1
304433 99304433 1001 86380 86390 1
304436 99304436 1001 86380 86390 1
304414 99304414 1001 86380 86390 1
304261 99304261 1001 86380 86390 1
305494 99305494 1001 86380 86390 1
305513 99305513 1001 86380 86390 1
305554 99305554 1001 86380 86390 1
305338 99305338 1001 86380 86390 1
305403 99305403 1001 86380 86390 1
305246 99305246 1001 86380 86390 1
305262 99305262 1001 86380 86390 1
305176 99305176 1001 86380 86390 1
305273 99305273 1001 86380 86390 1
500068 99500068 1001 86380 86390 1
500057 99500057 1001 86380 86390 1
500813 99500813 1001 86380 86390 1
500626 99500626 1001 86380 86390 1
500704 99500704 1001 86380 86390 1
500733 99500733 1001 86380 86390 1
500506 99500506 1001 86380 86390 1
500538 99500538 1001 86380 86390 1
500605 99500605 1001 86380 86390 1
500334 99500334 1001 86380 86390 1
500378 99500378 1001 86380 86390 1
500327 99500327 1001 86380 86390 1
500305 99500305 1001 86380 86390 1
500295 99500295 1001 86380 86390 1
500995 99500995 1001 86380 86390 1
500897 99500897 1001 86380 86390 1
501399 99501399 1001 86380 86390 1
501361 99501361 1001 86380 86390 1
501387 99501387 1001 86380 86390 1
501349 99501349 1001 86380 86390 1
501414 99501414 1001 86380 86390 1
501288 99501288 1001 86380 86390 1
501328 99501328 1001 86380 86390 1
501058 99501058 1001 86380 86390 1
501020 99501020 1001 86380 86390 1
501073 99501073 1001 86380 86390 1
501100 99501100 1001 86380 86390 1
501126 99501126 1001 86380 86390 1
501075 99501075 1001 86380 86390 1
501036 99501036 1001 86380 86390 1
501028 99501028 1001 86380 86390 1
501171 99501171 1001 86380 86390 1
501197 99501197 1001 86380 86390 1
502432 99502432 1001 86380 86390 1
502450 99502450 1001 86380 86390 1
502385 99502385 1001 86380 86390 1
502078 99502078 1001 86380 86390 1
502113 99502113 1001 86380 86390 1
502256 99502256 1001 86380 86390 1
502167 99502167 1001 86380 86390 1
501995 99501995 1001 86380 86390 1
501866 99501866 1001 86380 86390 1
501932 99501932 1001 86380 86390 1
502638 99502638 1001 86380 86390 1
502522 99502522 1001 86380 86390 1
502575 99502575 1001 86380 86390 1
502539 99502539 1001 86380 86390 1
503166 99503166 1001 86380 86390 1
503154 99503154 1001 86380 86390 1
503107 99503107 1001 86380 86390 1
503012 99503012 1001 86380 86390 1
503000 99503000 1001 86380 86390 1
502936 99502936 1001 86380 86390 1
503068 99503068 1001 86380 86390 1
502978 99502978 1001 86380 86390 1
503046 99503046 1001 86380 86390 1
502736 99502736 1001 86380 86390 1
503327 99503327 1001 86380 86390 1
503380 99503380 1001 86380 86390 1
503470 99503470 1001 86380 86390 1
503395 99503395 1001 86380 86390 1
503336 99503336 1001 86380 86390 1
503338 99503338 1001 86380 86390 1
503417 99503417 1001 86380 86390 1
503964 99503964 1001 86380 86390 1
504044 99504044 1001 86380 86390 1
503956 99503956 1001 86380 86390 1
504040 99504040 1001 86380 86390 1
503868 99503868 1001 86380 86390 1
503895 99503895 1001 86380 86390 1
503844 99503844 1001 86380 86390 1
503897 99503897 1001 86380 86390 1
503603 99503603 1001 86380 86390 1
503657 99503657 1001 86380 86390 1
503634 99503634 1001 86380 86390 1
503611 99503611 1001 86380 86390 1
503637 99503637 1001 86380 86390 1
504153 99504153 1001 86380 86390 1
504179 99504179 1001 86380 86390 1
504240 99504240 1001 86380 86390 1
504305 99504305 1001 86380 86390 1
504923 99504923 1001 86380 86390 1
504873 99504873 1001 86380 86390 1
504746 99504746 1001 86380 86390 1
504797 99504797 1001 86380 86390 1
504799 99504799 1001 86380 86390 1
504889 99504889 1001 86380 86390 1
504800 99504800 1001 86380 86390 1
504738 99504738 1001 86380 86390 1
504628 99504628 1001 86380 86390 1
504607 99504607 1001 86380 86390 1
504453 99504453 1001 86380 86390 1
504514 99504514 1001 86380 86390 1
505008 99505008 1001 86380 86390 1
505047 99505047 1001 86380 86390 1
505079 99505079 1001 86380 86390 1
505030 99505030 1001 86380 86390 1
505671 99505671 1001 86380 86390 1
505646 99505646 1001 86380 86390 1
505746 99505746 1001 86380 86390 1
505652 99505652 1001 86380 86390 1
505465 99505465 1001 86380 86390 1
505559 99505559 1001 86380 86390 1
505330 99505330 1001 86380 86390 1
505319 99505319 1001 86380 86390 1
505216 99505216 1001 86380 86390 1
505283 99505283 1001 86380 86390 1
505212 99505212 1001 86380 86390 1
505863 99505863 1001 86380 86390 1
505826 99505826 1001 86380 86390 1
505916 99505916 1001 86380 86390 1
505867 99505867 1001 86380 86390 1
506534 99506534 1001 86380 86390 1
506554 99506554 1001 86380 86390 1
506248 99506248 1001 86380 86390 1
506265 99506265 1001 86380 86390 1
506765 99506765 1001 86380 86390 1
506740 99506740 1001 86380 86390 1
507362 99507362 1001 86380 86390 1
507251 99507251 1001 86380 86390 1
507061 99507061 1001 86380 86390 1
507109 99507109 1001 86380 86390 1
507135 99507135 1001 86380 86390 1
507175 99507175 1001 86380 86390 1
507112 99507112 1001 86380 86390 1
506814 99506814 1001 86380 86390 1
506918 99506918 1001 86380 86390 1
506806 99506806 1001 86380 86390 1
506989 99506989 1001 86380 86390 1
506965 99506965 1001 86380 86390 1
506810 99506810 1001 86380 86390 1
506863 99506863 1001 86380 86390 1
507459 99507459 1001 86380 86390 1
508198 99508198 1001 86380 86390 1
508125 99508125 1001 86380 86390 1
508074 99508074 1001 86380 86390 1
508087 99508087 1001 86380 86390 1
508236 99508236 1001 86380 86390 1
508156 99508156 1001 86380 86390 1
508080 99508080 1001 86380 86390 1
507980 99507980 1001 86380 86390 1
507906 99507906 1001 86380 86390 1
507886 99507886 1001 86380 86390 1
507732 99507732 1001 86380 86390 1
507772 99507772 1001 86380 86390 1
507765 99507765 1001 86380 86390 1
507728 99507728 1001 86380 86390 1
507729 99507729 1001 86380 86390 1
508387 99508387 1001 86380 86390 1
508440 99508440 1001 86380 86390 1
508882 99508882 1001 86380 86390 1
508960 99508960 1001 86380 86390 1
508939 99508939 1001 86380 86390 1
508940 99508940 1001 86380 86390 1
509006 99509006 1001 86380 86390 1
508969 99508969 1001 86380 86390 1
508779 99508779 1001 86380 86390 1
508780 99508780 1001 86380 86390 1
508716 99508716 1001 86380 86390 1
508635 99508635 1001 86380 86390 1
508586 99508586 1001 86380 86390 1
509085 99509085 1001 86380 86390 1
509166 99509166 1001 86380 86390 1
509206 99509206 1001 86380 86390 1
509196 99509196 1001 86380 86390 1
509106 99509106 1001 86380 86390 1
509225 99509225 1001 86380 86390 1
509748 99509748 1001 86380 86390 1
509762 99509762 1001 86380 86390 1
509889 99509889 1001 86380 86390 1
509522 99509522 1001 86380 86390 1
509398 99509398 1001 86380 86390 1
509481 99509481 1001 86380 86390 1
509391 99509391 1001 86380 86390 1
510096 99510096 1001 86380 86390 1
510020 99510020 1001 86380 86390 1
510076 99510076 1001 86380 86390 1
510651 99510651 1001 86380 86390 1
510605 99510605 1001 86380 86390 1
510712 99510712 1001 86380 86390 1
510424 99510424 1001 86380 86390 1
510413 99510413 1001 86380 86390 1
510481 99510481 1001 86380 86390 1
510193 99510193 1001 86380 86390 1
510830 99510830 1001 86380 86390 1
510876 99510876 1001 86380 86390 1
511360 99511360 1001 86380 86390 1
511484 99511484 1001 86380 86390 1
511461 99511461 1001 86380 86390 1
511179 99511179 1001 86380 86390 1
511310 99511310 1001 86380 86390 1
511208 99511208 1001 86380 86390 1
511273 99511273 1001 86380 86390 1
511250 99511250 1001 86380 86390 1
511038 99511038 1001 86380 86390 1
511028 99511028 1001 86380 86390 1
511016 99511016 1001 86380 86390 1
511578 99511578 1001 86380 86390 1
511584 99511584 1001 86380 86390 1
511688 99511688 1001 86380 86390 1
511626 99511626 1001 86380 86390 1
512214 99512214 1001 86380 86390 1
512044 99512044 1001 86380 86390 1
511973 99511973 1001 86380 86390 1
512027 99512027 1001 86380 86390 1
511989 99511989 1001 86380 86390 1
511923 99511923 1001 86380 86390 1
511962 99511962 1001 86380 86390 1
512546 99512546 1001 86380 86390 1
513049 99513049 1001 86380 86390 1
512832 99512832 1001 86380 86390 1
512834 99512834 1001 86380 86390 1
512674 99512674 1001 86380 86390 1
512659 99512659 1001 86380 86390 1
513219 99513219 1001 86380 86390 1
513342 99513342 1001 86380 86390 1
513880 99513880 1001 86380 86390 1
513922 99513922 1001 86380 86390 1
513884 99513884 1001 86380 86390 1
513670 99513670 1001 86380 86390 1
513709 99513709 1001 86380 86390 1
513813 99513813 1001 86380 86390 1
513765 99513765 1001 86380 86390 1
513679 99513679 1001 86380 86390 1
513708 99513708 1001 86380 86390 1
513526 99513526 1001 86380 86390 1
513489 99513489 1001 86380 86390 1
513424 99513424 1001 86380 86390 1
514146 99514146 1001 86380 86390 1
514211 99514211 1001 86380 86390 1
514156 99514156 1001 86380 86390 1
514195 99514195 1001 86380 86390 1
514820 99514820 1001 86380 86390 1
514694 99514694 1001 86380 86390 1
514658 99514658 1001 86380 86390 1
514628 99514628 1001 86380 86390 1
514630 99514630 1001 86380 86390 1
514367 99514367 1001 86380 86390 1
514356 99514356 1001 86380 86390 1
514239 99514239 1001 86380 86390 1
514396 99514396 1001 86380 86390 1
514938 99514938 1001 86380 86390 1
514990 99514990 1001 86380 86390 1
515005 99515005 1001 86380 86390 1
515046 99515046 1001 86380 86390 1
515509 99515509 1001 86380 86390 1
515497 99515497 1001 86380 86390 1
515348 99515348 1001 86380 86390 1
515466 99515466 1001 86380 86390 1
515363 99515363 1001 86380 86390 1
515347 99515347 1001 86380 86390 1
515373 99515373 1001 86380 86390 1
515064 99515064 1001 86380 86390 1
515249 99515249 1001 86380 86390 1
515238 99515238 1001 86380 86390 1
515162 99515162 1001 86380 86390 1
515759 99515759 1001 86380 86390 1
515864 99515864 1001 86380 86390 1
515723 99515723 1001 86380 86390 1
515801 99515801 1001 86380 86390 1
515718 99515718 1001 86380 86390 1
515783 99515783 1001 86380 86390 1
516331 99516331 1001 86380 86390 1
516423 99516423 1001 86380 86390 1
516244 99516244 1001 86380 86390 1
516159 99516159 1001 86380 86390 1
515994 99515994 1001 86380 86390 1
517143 99517143 1001 86380 86390 1
517184 99517184 1001 86380 86390 1
517148 99517148 1001 86380 86390 1
517278 99517278 1001 86380 86390 1
517150 99517150 1001 86380 86390 1
517231 99517231 1001 86380 86390 1
517056 99517056 1001 86380 86390 1
517057 99517057 1001 86380 86390 1
517064 99517064 1001 86380 86390 1
516716 99516716 1001 86380 86390 1
516770 99516770 1001 86380 86390 1
516758 99516758 1001 86380 86390 1
516841 99516841 1001 86380 86390 1
517462 99517462 1001 86380 86390 1
517385 99517385 1001 86380 86390 1
517489 99517489 1001 86380 86390 1
517467 99517467 1001 86380 86390 1
517762 99517762 1001 86380 86390 1
517831 99517831 1001 86380 86390 1
517722 99517722 1001 86380 86390 1
517553 99517553 1001 86380 86390 1
517651 99517651 1001 86380 86390 1
517588 99517588 1001 86380 86390 1
517641 99517641 1001 86380 86390 1
517669 99517669 1001 86380 86390 1
518317 99518317 1001 86380 86390 1
518344 99518344 1001 86380 86390 1
518228 99518228 1001 86380 86390 1
518283 99518283 1001 86380 86390 1
518219 99518219 1001 86380 86390 1
518258 99518258 1001 86380 86390 1
518985 99518985 1001 86380 86390 1
518616 99518616 1001 86380 86390 1
518714 99518714 1001 86380 86390 1
518573 99518573 1001 86380 86390 1
519033 99519033 1001 86380 86390 1
519636 99519636 1001 86380 86390 1
519786 99519786 1001 86380 86390 1
519702 99519702 1001 86380 86390 1
519569 99519569 1001 86380 86390 1
519507 99519507 1001 86380 86390 1
519534 99519534 1001 86380 86390 1
519470 99519470 1001 86380 86390 1
519460 99519460 1001 86380 86390 1
519422 99519422 1001 86380 86390 1
519450 99519450 1001 86380 86390 1
519606 99519606 1001 86380 86390 1
519266 99519266 1001 86380 86390 1
519942 99519942 1001 86380 86390 1
519972 99519972 1001 86380 86390 1
519949 99519949 1001 86380 86390 1
520513 99520513 1001 86380 86390 1
520556 99520556 1001 86380 86390 1
520266 99520266 1001 86380 86390 1
520383 99520383 1001 86380 86390 1
520314 99520314 1001 86380 86390 1
520071 99520071 1001 86380 86390 1
520147 99520147 1001 86380 86390 1
520199 99520199 1001 86380 86390 1
520665 99520665 1001 86380 86390 1
520743 99520743 1001 86380 86390 1
520712 99520712 1001 86380 86390 1
521313 99521313 1001 86380 86390 1
521340 99521340 1001 86380 86390 1
521412 99521412 1001 86380 86390 1
521361 99521361 1001 86380 86390 1
521211 99521211 1001 86380 86390 1
521227 99521227 1001 86380 86390 1
520961 99520961 1001 86380 86390 1
520886 99520886 1001 86380 86390 1
520906 99520906 1001 86380 86390 1
521519 99521519 1001 86380 86390 1
521611 99521611 1001 86380 86390 1
521663 99521663 1001 86380 86390 1
521537 99521537 1001 86380 86390 1
522089 99522089 1001 86380 86390 1
522180 99522180 1001 86380 86390 1
521905 99521905 1001 86380 86390 1
521931 99521931 1001 86380 86390 1
522009 99522009 1001 86380 86390 1
522074 99522074 1001 86380 86390 1
521920 99521920 1001 86380 86390 1
522039 99522039 1001 86380 86390 1
522042 99522042 1001 86380 86390 1
521993 99521993 1001 86380 86390 1
521775 99521775 1001 86380 86390 1
521727 99521727 1001 86380 86390 1
521742 99521742 1001 86380 86390 1
521744 99521744 1001 86380 86390 1
521837 99521837 1001 86380 86390 1
521812 99521812 1001 86380 86390 1
522319 99522319 1001 86380 86390 1
522358 99522358 1001 86380 86390 1
522464 99522464 1001 86380 86390 1
522427 99522427 1001 86380 86390 1
522300 99522300 1001 86380 86390 1
523015 99523015 1001 86380 86390 1
522744 99522744 1001 86380 86390 1
522891 99522891 1001 86380 86390 1
522908 99522908 1001 86380 86390 1
522742 99522742 1001 86380 86390 1
522604 99522604 1001 86380 86390 1
523283 99523283 1001 86380 86390 1
523245 99523245 1001 86380 86390 1
523259 99523259 1001 86380 86390 1
523236 99523236 1001 86380 86390 1
523188 99523188 1001 86380 86390 1
523909 99523909 1001 86380 86390 1
523883 99523883 1001 86380 86390 1
523942 99523942 1001 86380 86390 1
523596 99523596 1001 86380 86390 1
523715 99523715 1001 86380 86390 1
523690 99523690 1001 86380 86390 1
523602 99523602 1001 86380 86390 1
523733 99523733 1001 86380 86390 1
523554 99523554 1001 86380 86390 1
523429 99523429 1001 86380 86390 1
523469 99523469 1001 86380 86390 1
523329 99523329 1001 86380 86390 1
523333 99523333 1001 86380 86390 1
523463 99523463 1001 86380 86390 1
523963 99523963 1001 86380 86390 1
524096 99524096 1001 86380 86390 1
524573 99524573 1001 86380 86390 1
524614 99524614 1001 86380 86390 1
524384 99524384 1001 86380 86390 1
524412 99524412 1001 86380 86390 1
524305 99524305 1001 86380 86390 1
524306 99524306 1001 86380 86390 1
524294 99524294 1001 86380 86390 1
524260 99524260 1001 86380 86390 1
524263 99524263 1001 86380 86390 1
524291 99524291 1001 86380 86390 1
524845 99524845 1001 86380 86390 1
524898 99524898 1001 86380 86390 1
524771 99524771 1001 86380 86390 1
524812 99524812 1001 86380 86390 1
524839 99524839 1001 86380 86390 1
524818 99524818 1001 86380 86390 1
525508 99525508 1001 86380 86390 1
525496 99525496 1001 86380 86390 1
525447 99525447 1001 86380 86390 1
525399 99525399 1001 86380 86390 1
525590 99525590 1001 86380 86390 1
525367 99525367 1001 86380 86390 1
525344 99525344 1001 86380 86390 1
525201 99525201 1001 86380 86390 1
525054 99525054 1001 86380 86390 1
525110 99525110 1001 86380 86390 1
525112 99525112 1001 86380 86390 1
525125 99525125 1001 86380 86390 1
525063 99525063 1001 86380 86390 1
525647 99525647 1001 86380 86390 1
525612 99525612 1001 86380 86390 1
525692 99525692 1001 86380 86390 1
526324 99526324 1001 86380 86390 1
526175 99526175 1001 86380 86390 1
526190 99526190 1001 86380 86390 1
525951 99525951 1001 86380 86390 1
525875 99525875 1001 86380 86390 1
525982 99525982 1001 86380 86390 1
526589 99526589 1001 86380 86390 1
526505 99526505 1001 86380 86390 1
526441 99526441 1001 86380 86390 1
527098 99527098 1001 86380 86390 1
527139 99527139 1001 86380 86390 1
527077 99527077 1001 86380 86390 1
526933 99526933 1001 86380 86390 1
526845 99526845 1001 86380 86390 1
526873 99526873 1001 86380 86390 1
526770 99526770 1001 86380 86390 1
527310 99527310 1001 86380 86390 1
527336 99527336 1001 86380 86390 1
527338 99527338 1001 86380 86390 1
527275 99527275 1001 86380 86390 1
527290 99527290 1001 86380 86390 1
527318 99527318 1001 86380 86390 1
527396 99527396 1001 86380 86390 1
528043 99528043 1001 86380 86390 1
528029 99528029 1001 86380 86390 1
527893 99527893 1001 86380 86390 1
527837 99527837 1001 86380 86390 1
527863 99527863 1001 86380 86390 1
527789 99527789 1001 86380 86390 1
527626 99527626 1001 86380 86390 1
527641 99527641 1001 86380 86390 1
528240 99528240 1001 86380 86390 1
528197 99528197 1001 86380 86390 1
528262 99528262 1001 86380 86390 1
528237 99528237 1001 86380 86390 1
528108 99528108 1001 86380 86390 1
528160 99528160 1001 86380 86390 1
528759 99528759 1001 86380 86390 1
528737 99528737 1001 86380 86390 1
528713 99528713 1001 86380 86390 1
528804 99528804 1001 86380 86390 1
528807 99528807 1001 86380 86390 1
528731 99528731 1001 86380 86390 1
528892 99528892 1001 86380 86390 1
528862 99528862 1001 86380 86390 1
528528 99528528 1001 86380 86390 1
528594 99528594 1001 86380 86390 1
528532 99528532 1001 86380 86390 1
528665 99528665 1001 86380 86390 1
528641 99528641 1001 86380 86390 1
528591 99528591 1001 86380 86390 1
528293 99528293 1001 86380 86390 1
528401 99528401 1001 86380 86390 1
528453 99528453 1001 86380 86390 1
528341 99528341 1001 86380 86390 1
528953 99528953 1001 86380 86390 1
528980 99528980 1001 86380 86390 1
528934 99528934 1001 86380 86390 1
529574 99529574 1001 86380 86390 1
529669 99529669 1001 86380 86390 1
529622 99529622 1001 86380 86390 1
529439 99529439 1001 86380 86390 1
529454 99529454 1001 86380 86390 1
529455 99529455 1001 86380 86390 1
529210 99529210 1001 86380 86390 1
529264 99529264 1001 86380 86390 1
529845 99529845 1001 86380 86390 1
529923 99529923 1001 86380 86390 1
529729 99529729 1001 86380 86390 1
529730 99529730 1001 86380 86390 1
529917 99529917 1001 86380 86390 1
530511 99530511 1001 86380 86390 1
530369 99530369 1001 86380 86390 1
530272 99530272 1001 86380 86390 1
530199 99530199 1001 86380 86390 1
530290 99530290 1001 86380 86390 1
530226 99530226 1001 86380 86390 1
529994 99529994 1001 86380 86390 1
530035 99530035 1001 86380 86390 1
530609 99530609 1001 86380 86390 1
530649 99530649 1001 86380 86390 1
530995 99530995 1001 86380 86390 1
531036 99531036 1001 86380 86390 1
531153 99531153 1001 86380 86390 1
531155 99531155 1001 86380 86390 1
530988 99530988 1001 86380 86390 1
531067 99531067 1001 86380 86390 1
530877 99530877 1001 86380 86390 1
530955 99530955 1001 86380 86390 1
530892 99530892 1001 86380 86390 1
530855 99530855 1001 86380 86390 1
530894 99530894 1001 86380 86390 1
530933 99530933 1001 86380 86390 1
531423 99531423 1001 86380 86390 1
532144 99532144 1001 86380 86390 1
532135 99532135 1001 86380 86390 1
532123 99532123 1001 86380 86390 1
532088 99532088 1001 86380 86390 1
531831 99531831 1001 86380 86390 1
531836 99531836 1001 86380 86390 1
531914 99531914 1001 86380 86390 1
531814 99531814 1001 86380 86390 1
531829 99531829 1001 86380 86390 1
531972 99531972 1001 86380 86390 1
531588 99531588 1001 86380 86390 1
531620 99531620 1001 86380 86390 1
531737 99531737 1001 86380 86390 1
532285 99532285 1001 86380 86390 1
532337 99532337 1001 86380 86390 1
532376 99532376 1001 86380 86390 1
532326 99532326 1001 86380 86390 1
532289 99532289 1001 86380 86390 1
532942 99532942 1001 86380 86390 1
533018 99533018 1001 86380 86390 1
532737 99532737 1001 86380 86390 1
532717 99532717 1001 86380 86390 1
532470 99532470 1001 86380 86390 1
532499 99532499 1001 86380 86390 1
533225 99533225 1001 86380 86390 1
533189 99533189 1001 86380 86390 1
533139 99533139 1001 86380 86390 1
533230 99533230 1001 86380 86390 1
533153 99533153 1001 86380 86390 1
533077 99533077 1001 86380 86390 1
533678 99533678 1001 86380 86390 1
533797 99533797 1001 86380 86390 1
533681 99533681 1001 86380 86390 1
533759 99533759 1001 86380 86390 1
533698 99533698 1001 86380 86390 1
533674 99533674 1001 86380 86390 1
533587 99533587 1001 86380 86390 1
533505 99533505 1001 86380 86390 1
533494 99533494 1001 86380 86390 1
533508 99533508 1001 86380 86390 1
533288 99533288 1001 86380 86390 1
533400 99533400 1001 86380 86390 1
533919 99533919 1001 86380 86390 1
534036 99534036 1001 86380 86390 1
534050 99534050 1001 86380 86390 1
533911 99533911 1001 86380 86390 1
534004 99534004 1001 86380 86390 1
534624 99534624 1001 86380 86390 1
534638 99534638 1001 86380 86390 1
534553 99534553 1001 86380 86390 1
534619 99534619 1001 86380 86390 1
534107 99534107 1001 86380 86390 1
534134 99534134 1001 86380 86390 1
534794 99534794 1001 86380 86390 1
534807 99534807 1001 86380 86390 1
534795 99534795 1001 86380 86390 1
535407 99535407 1001 86380 86390 1
535317 99535317 1001 86380 86390 1
535382 99535382 1001 86380 86390 1
535318 99535318 1001 86380 86390 1
535510 99535510 1001 86380 86390 1
535480 99535480 1001 86380 86390 1
535388 99535388 1001 86380 86390 1
535156 99535156 1001 86380 86390 1
535133 99535133 1001 86380 86390 1
535012 99535012 1001 86380 86390 1
535556 99535556 1001 86380 86390 1
536318 99536318 1001 86380 86390 1
536027 99536027 1001 86380 86390 1
536020 99536020 1001 86380 86390 1
535782 99535782 1001 86380 86390 1
535861 99535861 1001 86380 86390 1
535761 99535761 1001 86380 86390 1
535722 99535722 1001 86380 86390 1
535788 99535788 1001 86380 86390 1
535918 99535918 1001 86380 86390 1
537159 99537159 1001 86380 86390 1
537038 99537038 1001 86380 86390 1
536976 99536976 1001 86380 86390 1
536977 99536977 1001 86380 86390 1
536898 99536898 1001 86380 86390 1
536915 99536915 1001 86380 86390 1
536800 99536800 1001 86380 86390 1
536684 99536684 1001 86380 86390 1
536697 99536697 1001 86380 86390 1
536633 99536633 1001 86380 86390 1
536698 99536698 1001 86380 86390 1
536662 99536662 1001 86380 86390 1
536624 99536624 1001 86380 86390 1
536689 99536689 1001 86380 86390 1
536715 99536715 1001 86380 86390 1
536719 99536719 1001 86380 86390 1
536603 99536603 1001 86380 86390 1
536696 99536696 1001 86380 86390 1
537251 99537251 1001 86380 86390 1
537294 99537294 1001 86380 86390 1
537235 99537235 1001 86380 86390 1
537887 99537887 1001 86380 86390 1
537881 99537881 1001 86380 86390 1
537979 99537979 1001 86380 86390 1
537629 99537629 1001 86380 86390 1
537772 99537772 1001 86380 86390 1
538187 99538187 1001 86380 86390 1
538136 99538136 1001 86380 86390 1
538616 99538616 1001 86380 86390 1
538808 99538808 1001 86380 86390 1
538621 99538621 1001 86380 86390 1
538494 99538494 1001 86380 86390 1
538404 99538404 1001 86380 86390 1
538421 99538421 1001 86380 86390 1
538451 99538451 1001 86380 86390 1
538240 99538240 1001 86380 86390 1
538218 99538218 1001 86380 86390 1
538915 99538915 1001 86380 86390 1
538974 99538974 1001 86380 86390 1
538875 99538875 1001 86380 86390 1
539464 99539464 1001 86380 86390 1
539441 99539441 1001 86380 86390 1
539453 99539453 1001 86380 86390 1
539572 99539572 1001 86380 86390 1
539524 99539524 1001 86380 86390 1
539537 99539537 1001 86380 86390 1
539349 99539349 1001 86380 86390 1
539324 99539324 1001 86380 86390 1
539366 99539366 1001 86380 86390 1
539265 99539265 1001 86380 86390 1
539215 99539215 1001 86380 86390 1
539100 99539100 1001 86380 86390 1
539050 99539050 1001 86380 86390 1
539733 99539733 1001 86380 86390 1
539669 99539669 1001 86380 86390 1
539749 99539749 1001 86380 86390 1
540264 99540264 1001 86380 86390 1
540292 99540292 1001 86380 86390 1
540413 99540413 1001 86380 86390 1
539898 99539898 1001 86380 86390 1
540043 99540043 1001 86380 86390 1
539851 99539851 1001 86380 86390 1
540050 99540050 1001 86380 86390 1
540515 99540515 1001 86380 86390 1
540554 99540554 1001 86380 86390 1
540479 99540479 1001 86380 86390 1
540573 99540573 1001 86380 86390 1
540631 99540631 1001 86380 86390 1
541191 99541191 1001 86380 86390 1
541244 99541244 1001 86380 86390 1
541221 99541221 1001 86380 86390 1
541276 99541276 1001 86380 86390 1
541187 99541187 1001 86380 86390 1
540901 99540901 1001 86380 86390 1
541031 99541031 1001 86380 86390 1
540840 99540840 1001 86380 86390 1
540875 99540875 1001 86380 86390 1
540773 99540773 1001 86380 86390 1
540864 99540864 1001 86380 86390 1
541345 99541345 1001 86380 86390 1
541397 99541397 1001 86380 86390 1
541307 99541307 1001 86380 86390 1
541965 99541965 1001 86380 86390 1
541933 99541933 1001 86380 86390 1
541972 99541972 1001 86380 86390 1
541851 99541851 1001 86380 86390 1
541748 99541748 1001 86380 86390 1
541775 99541775 1001 86380 86390 1
541763 99541763 1001 86380 86390 1
541803 99541803 1001 86380 86390 1
541809 99541809 1001 86380 86390 1
541620 99541620 1001 86380 86390 1
541530 99541530 1001 86380 86390 1
541625 99541625 1001 86380 86390 1
542203 99542203 1001 86380 86390 1
542761 99542761 1001 86380 86390 1
542692 99542692 1001 86380 86390 1
542629 99542629 1001 86380 86390 1
542670 99542670 1001 86380 86390 1
542645 99542645 1001 86380 86390 1
542581 99542581 1001 86380 86390 1
542647 99542647 1001 86380 86390 1
542725 99542725 1001 86380 86390 1
542442 99542442 1001 86380 86390 1
542383 99542383 1001 86380 86390 1
542502 99542502 1001 86380 86390 1
542515 99542515 1001 86380 86390 1
542374 99542374 1001 86380 86390 1
542950 99542950 1001 86380 86390 1
543054 99543054 1001 86380 86390 1
543030 99543030 1001 86380 86390 1
543018 99543018 1001 86380 86390 1
542980 99542980 1001 86380 86390 1
543629 99543629 1001 86380 86390 1
543668 99543668 1001 86380 86390 1
543643 99543643 1001 86380 86390 1
543618 99543618 1001 86380 86390 1
543202 99543202 1001 86380 86390 1
543232 99543232 1001 86380 86390 1
543323 99543323 1001 86380 86390 1
543286 99543286 1001 86380 86390 1
543796 99543796 1001 86380 86390 1
543942 99543942 1001 86380 86390 1
544478 99544478 1001 86380 86390 1
544361 99544361 1001 86380 86390 1
544323 99544323 1001 86380 86390 1
544132 99544132 1001 86380 86390 1
544134 99544134 1001 86380 86390 1
544116 99544116 1001 86380 86390 1
544728 99544728 1001 86380 86390 1
544704 99544704 1001 86380 86390 1
427190 218 1001 52620 53037 1
403708 677 1001 47520 50817 1
500365 610 1002 26901 35325 1
516977 693 1002 67409 71877 1
539728 616 1002 52786 59300 1
400365 99400365 1001 86380 86390 1
400616 99400616 1001 86380 86390 1
400957 99400957 1001 86380 86390 1
401733 99401733 1001 86380 86390 1
401944 99401944 1001 86380 86390 1
402040 99402040 1001 86380 86390 1
402045 99402045 1001 86380 86390 1
402331 99402331 1001 86380 86390 1
402580 99402580 1001 86380 86390 1
403174 99403174 1001 86380 86390 1
403524 99403524 1001 86380 86390 1
403504 99403504 1001 86380 86390 1
403761 99403761 1001 86380 86390 1
403907 99403907 1001 86380 86390 1
404012 99404012 1001 86380 86390 1
404034 99404034 1001 86380 86390 1
404244 99404244 1001 86380 86390 1
404181 99404181 1001 86380 86390 1
404344 99404344 1001 86380 86390 1
404455 99404455 1001 86380 86390 1
404875 99404875 1001 86380 86390 1
404811 99404811 1001 86380 86390 1
404989 99404989 1001 86380 86390 1
405197 99405197 1001 86380 86390 1
405506 99405506 1001 86380 86390 1
405739 99405739 1001 86380 86390 1
405848 99405848 1001 86380 86390 1
405912 99405912 1001 86380 86390 1
405976 99405976 1001 86380 86390 1
405931 99405931 1001 86380 86390 1
406032 99406032 1001 86380 86390 1
406086 99406086 1001 86380 86390 1
406203 99406203 1001 86380 86390 1
406229 99406229 1001 86380 86390 1
406457 99406457 1001 86380 86390 1
406613 99406613 1001 86380 86390 1
406702 99406702 1001 86380 86390 1
406902 99406902 1001 86380 86390 1
406975 99406975 1001 86380 86390 1
407019 99407019 1001 86380 86390 1
407212 99407212 1001 86380 86390 1
407608 99407608 1001 86380 86390 1
407898 99407898 1001 86380 86390 1
408009 99408009 1001 86380 86390 1
408186 99408186 1001 86380 86390 1
408267 99408267 1001 86380 86390 1
408641 99408641 1001 86380 86390 1
409075 99409075 1001 86380 86390 1
409128 99409128 1001 86380 86390 1
409233 99409233 1001 86380 86390 1
409378 99409378 1001 86380 86390 1
409336 99409336 1001 86380 86390 1
409433 99409433 1001 86380 86390 1
409571 99409571 1001 86380 86390 1
409527 99409527 1001 86380 86390 1
409625 99409625 1001 86380 86390 1
409926 99409926 1001 86380 86390 1
410032 99410032 1001 86380 86390 1
410461 99410461 1001 86380 86390 1
410788 99410788 1001 86380 86390 1
411054 99411054 1001 86380 86390 1
411097 99411097 1001 86380 86390 1
411208 99411208 1001 86380 86390 1
411253 99411253 1001 86380 86390 1
411913 99411913 1001 86380 86390 1
412168 99412168 1001 86380 86390 1
412254 99412254 1001 86380 86390 1
412374 99412374 1001 86380 86390 1
413503 99413503 1001 86380 86390 1
413671 99413671 1001 86380 86390 1
413242 99413242 1001 86380 86390 1
413063 99413063 1001 86380 86390 1
412745 99412745 1001 86380 86390 1
412765 99412765 1001 86380 86390 1
413804 99413804 1001 86380 86390 1
415273 99415273 1001 86380 86390 1
415014 99415014 1001 86380 86390 1
415049 99415049 1001 86380 86390 1
414498 99414498 1001 86380 86390 1
415499 99415499 1001 86380 86390 1
415675 99415675 1001 86380 86390 1
415602 99415602 1001 86380 86390 1
415684 99415684 1001 86380 86390 1
415374 99415374 1001 86380 86390 1
415497 99415497 1001 86380 86390 1
415614 99415614 1001 86380 86390 1
416993 99416993 1001 86380 86390 1
416906 99416906 1001 86380 86390 1
416614 99416614 1001 86380 86390 1
416952 99416952 1001 86380 86390 1
416184 99416184 1001 86380 86390 1
416386 99416386 1001 86380 86390 1
416150 99416150 1001 86380 86390 1
416203 99416203 1001 86380 86390 1
416155 99416155 1001 86380 86390 1
415889 99415889 1001 86380 86390 1
416076 99416076 1001 86380 86390 1
417252 99417252 1001 86380 86390 1
417584 99417584 1001 86380 86390 1
417511 99417511 1001 86380 86390 1
417597 99417597 1001 86380 86390 1
418442 99418442 1001 86380 86390 1
418795 99418795 1001 86380 86390 1
418248 99418248 1001 86380 86390 1
418391 99418391 1001 86380 86390 1
418234 99418234 1001 86380 86390 1
418152 99418152 1001 86380 86390 1
418175 99418175 1001 86380 86390 1
417615 99417615 1001 86380 86390 1
417673 99417673 1001 86380 86390 1
418957 99418957 1001 86380 86390 1
418853 99418853 1001 86380 86390 1
419169 99419169 1001 86380 86390 1
418971 99418971 1001 86380 86390 1
420240 99420240 1001 86380 86390 1
420446 99420446 1001 86380 86390 1
420366 99420366 1001 86380 86390 1
420414 99420414 1001 86380 86390 1
420073 99420073 1001 86380 86390 1
419966 99419966 1001 86380 86390 1
419392 99419392 1001 86380 86390 1
419463 99419463 1001 86380 86390 1
421922 99421922 1001 86380 86390 1
422113 99422113 1001 86380 86390 1
421431 99421431 1001 86380 86390 1
421398 99421398 1001 86380 86390 1
421121 99421121 1001 86380 86390 1
421200 99421200 1001 86380 86390 1
422509 99422509 1001 86380 86390 1
422174 99422174 1001 86380 86390 1
422299 99422299 1001 86380 86390 1
423550 99423550 1001 86380 86390 1
423661 99423661 1001 86380 86390 1
423521 99423521 1001 86380 86390 1
423586 99423586 1001 86380 86390 1
423496 99423496 1001 86380 86390 1
423191 99423191 1001 86380 86390 1
423151 99423151 1001 86380 86390 1
422573 99422573 1001 86380 86390 1
422803 99422803 1001 86380 86390 1
422917 99422917 1001 86380 86390 1
422561 99422561 1001 86380 86390 1
422615 99422615 1001 86380 86390 1
424151 99424151 1001 86380 86390 1
423994 99423994 1001 86380 86390 1
423835 99423835 1001 86380 86390 1
424028 99424028 1001 86380 86390 1
424145 99424145 1001 86380 86390 1
424089 99424089 1001 86380 86390 1
425330 99425330 1001 86380 86390 1
425091 99425091 1001 86380 86390 1
425158 99425158 1001 86380 86390 1
425023 99425023 1001 86380 86390 1
425166 99425166 1001 86380 86390 1
424709 99424709 1001 86380 86390 1
424783 99424783 1001 86380 86390 1
424825 99424825 1001 86380 86390 1
424982 99424982 1001 86380 86390 1
424830 99424830 1001 86380 86390 1
424728 99424728 1001 86380 86390 1
424459 99424459 1001 86380 86390 1
424375 99424375 1001 86380 86390 1
424541 99424541 1001 86380 86390 1
425558 99425558 1001 86380 86390 1
425566 99425566 1001 86380 86390 1
425782 99425782 1001 86380 86390 1
425539 99425539 1001 86380 86390 1
426822 99426822 1001 86380 86390 1
427048 99427048 1001 86380 86390 1
427055 99427055 1001 86380 86390 1
426998 99426998 1001 86380 86390 1
426637 99426637 1001 86380 86390 1
426008 99426008 1001 86380 86390 1
426220 99426220 1001 86380 86390 1
425837 99425837 1001 86380 86390 1
426067 99426067 1001 86380 86390 1
425873 99425873 1001 86380 86390 1
427368 99427368 1001 86380 86390 1
427510 99427510 1001 86380 86390 1
427463 99427463 1001 86380 86390 1
427271 99427271 1001 86380 86390 1
427329 99427329 1001 86380 86390 1
427367 99427367 1001 86380 86390 1
427528 99427528 1001 86380 86390 1
428697 99428697 1001 86380 86390 1
428413 99428413 1001 86380 86390 1
428380 99428380 1001 86380 86390 1
428122 99428122 1001 86380 86390 1
428064 99428064 1001 86380 86390 1
427930 99427930 1001 86380 86390 1
427670 99427670 1001 86380 86390 1
429041 99429041 1001 86380 86390 1
429100 99429100 1001 86380 86390 1
428754 99428754 1001 86380 86390 1
429165 99429165 1001 86380 86390 1
428807 99428807 1001 86380 86390 1
430328 99430328 1001 86380 86390 1
430357 99430357 1001 86380 86390 1
429731 99429731 1001 86380 86390 1
429685 99429685 1001 86380 86390 1
429614 99429614 1001 86380 86390 1
429615 99429615 1001 86380 86390 1
429832 99429832 1001 86380 86390 1
429883 99429883 1001 86380 86390 1
429177 99429177 1001 86380 86390 1
429269 99429269 1001 86380 86390 1
429282 99429282 1001 86380 86390 1
429216 99429216 1001 86380 86390 1
429560 99429560 1001 86380 86390 1
430758 99430758 1001 86380 86390 1
430455 99430455 1001 86380 86390 1
430614 99430614 1001 86380 86390 1
430689 99430689 1001 86380 86390 1
430564 99430564 1001 86380 86390 1
430604 99430604 1001 86380 86390 1
431915 99431915 1001 86380 86390 1
431996 99431996 1001 86380 86390 1
431716 99431716 1001 86380 86390 1
431777 99431777 1001 86380 86390 1
431705 99431705 1001 86380 86390 1
431584 99431584 1001 86380 86390 1
431381 99431381 1001 86380 86390 1
431589 99431589 1001 86380 86390 1
430849 99430849 1001 86380 86390 1
431007 99431007 1001 86380 86390 1
430872 99430872 1001 86380 86390 1
431257 99431257 1001 86380 86390 1
432127 99432127 1001 86380 86390 1
433562 99433562 1001 86380 86390 1
433139 99433139 1001 86380 86390 1
432996 99432996 1001 86380 86390 1
433046 99433046 1001 86380 86390 1
432942 99432942 1001 86380 86390 1
432591 99432591 1001 86380 86390 1
432576 99432576 1001 86380 86390 1
432695 99432695 1001 86380 86390 1
432767 99432767 1001 86380 86390 1
433995 99433995 1001 86380 86390 1
433811 99433811 1001 86380 86390 1
433784 99433784 1001 86380 86390 1
434007 99434007 1001 86380 86390 1
433823 99433823 1001 86380 86390 1
433846 99433846 1001 86380 86390 1
434034 99434034 1001 86380 86390 1
435193 99435193 1001 86380 86390 1
435308 99435308 1001 86380 86390 1
435403 99435403 1001 86380 86390 1
434849 99434849 1001 86380 86390 1
434828 99434828 1001 86380 86390 1
434833 99434833 1001 86380 86390 1
434568 99434568 1001 86380 86390 1
434459 99434459 1001 86380 86390 1
434417 99434417 1001 86380 86390 1
434162 99434162 1001 86380 86390 1
435632 99435632 1001 86380 86390 1
435673 99435673 1001 86380 86390 1
435452 99435452 1001 86380 86390 1
435477 99435477 1001 86380 86390 1
437047 99437047 1001 86380 86390 1
436959 99436959 1001 86380 86390 1
437129 99437129 1001 86380 86390 1
436940 99436940 1001 86380 86390 1
436394 99436394 1001 86380 86390 1
436528 99436528 1001 86380 86390 1
436643 99436643 1001 86380 86390 1
436378 99436378 1001 86380 86390 1
435907 99435907 1001 86380 86390 1
300010 99300010 1001 86380 86390 1
300104 99300104 1001 86380 86390 1
300602 99300602 1001 86380 86390 1
300617 99300617 1001 86380 86390 1
300532 99300532 1001 86380 86390 1
300609 99300609 1001 86380 86390 1
300342 99300342 1001 86380 86390 1
300410 99300410 1001 86380 86390 1
300478 99300478 1001 86380 86390 1
300253 99300253 1001 86380 86390 1
300176 99300176 1001 86380 86390 1
300203 99300203 1001 86380 86390 1
300220 99300220 1001 86380 86390 1
300843 99300843 1001 86380 86390 1
300780 99300780 1001 86380 86390 1
300769 99300769 1001 86380 86390 1
300849 99300849 1001 86380 86390 1
300865 99300865 1001 86380 86390 1
300904 99300904 1001 86380 86390 1
301362 99301362 1001 86380 86390 1
301411 99301411 1001 86380 86390 1
301229 99301229 1001 86380 86390 1
301165 99301165 1001 86380 86390 1
301117 99301117 1001 86380 86390 1
300991 99300991 1001 86380 86390 1
301094 99301094 1001 86380 86390 1
301095 99301095 1001 86380 86390 1
301023 99301023 1001 86380 86390 1
301617 99301617 1001 86380 86390 1
301737 99301737 1001 86380 86390 1
301613 99301613 1001 86380 86390 1
301641 99301641 1001 86380 86390 1
301706 99301706 1001 86380 86390 1
302366 99302366 1001 86380 86390 1
302211 99302211 1001 86380 86390 1
302003 99302003 1001 86380 86390 1
302095 99302095 1001 86380 86390 1
301844 99301844 1001 86380 86390 1
301859 99301859 1001 86380 86390 1
301952 99301952 1001 86380 86390 1
302442 99302442 1001 86380 86390 1
302430 99302430 1001 86380 86390 1
302534 99302534 1001 86380 86390 1
302383 99302383 1001 86380 86390 1
302567 99302567 1001 86380 86390 1
302465 99302465 1001 86380 86390 1
302441 99302441 1001 86380 86390 1
302545 99302545 1001 86380 86390 1
302389 99302389 1001 86380 86390 1
303091 99303091 1001 86380 86390 1
303160 99303160 1001 86380 86390 1
303083 99303083 1001 86380 86390 1
303184 99303184 1001 86380 86390 1
303012 99303012 1001 86380 86390 1
302835 99302835 1001 86380 86390 1
302716 99302716 1001 86380 86390 1
302721 99302721 1001 86380 86390 1
302633 99302633 1001 86380 86390 1
302610 99302610 1001 86380 86390 1
303232 99303232 1001 86380 86390 1
303275 99303275 1001 86380 86390 1
303379 99303379 1001 86380 86390 1
303267 99303267 1001 86380 86390 1
303959 99303959 1001 86380 86390 1
303843 99303843 1001 86380 86390 1
303872 99303872 1001 86380 86390 1
303952 99303952 1001 86380 86390 1
303710 99303710 1001 86380 86390 1
303783 99303783 1001 86380 86390 1
303655 99303655 1001 86380 86390 1
303720 99303720 1001 86380 86390 1
303594 99303594 1001 86380 86390 1
303543 99303543 1001 86380 86390 1
304133 99304133 1001 86380 86390 1
304185 99304185 1001 86380 86390 1
304233 99304233 1001 86380 86390 1
304666 99304666 1001 86380 86390 1
304846 99304846 1001 86380 86390 1
304551 99304551 1001 86380 86390 1
304632 99304632 1001 86380 86390 1
304646 99304646 1001 86380 86390 1
304401 99304401 1001 86380 86390 1
305000 99305000 1001 86380 86390 1
305013 99305013 1001 86380 86390 1
304949 99304949 1001 86380 86390 1
304994 99304994 1001 86380 86390 1
305008 99305008 1001 86380 86390 1
304944 99304944 1001 86380 86390 1
304880 99304880 1001 86380 86390 1
305517 99305517 1001 86380 86390 1
305661 99305661 1001 86380 86390 1
305550 99305550 1001 86380 86390 1
305629 99305629 1001 86380 86390 1
305501 99305501 1001 86380 86390 1
305389 99305389 1001 86380 86390 1
305470 99305470 1001 86380 86390 1
305355 99305355 1001 86380 86390 1
305446 99305446 1001 86380 86390 1
305293 99305293 1001 86380 86390 1
305320 99305320 1001 86380 86390 1
305414 99305414 1001 86380 86390 1
305219 99305219 1001 86380 86390 1
305156 99305156 1001 86380 86390 1
305182 99305182 1001 86380 86390 1
305072 99305072 1001 86380 86390 1
305140 99305140 1001 86380 86390 1
500130 99500130 1001 86380 86390 1
500188 99500188 1001 86380 86390 1
500780 99500780 1001 86380 86390 1
500647 99500647 1001 86380 86390 1
500570 99500570 1001 86380 86390 1
500559 99500559 1001 86380 86390 1
500451 99500451 1001 86380 86390 1
500244 99500244 1001 86380 86390 1
500196 99500196 1001 86380 86390 1
500339 99500339 1001 86380 86390 1
500266 99500266 1001 86380 86390 1
500849 99500849 1001 86380 86390 1
501601 99501601 1001 86380 86390 1
501578 99501578 1001 86380 86390 1
501450 99501450 1001 86380 86390 1
501568 99501568 1001 86380 86390 1
501518 99501518 1001 86380 86390 1
501544 99501544 1001 86380 86390 1
501033 99501033 1001 86380 86390 1
501074 99501074 1001 86380 86390 1
501062 99501062 1001 86380 86390 1
501168 99501168 1001 86380 86390 1
501832 99501832 1001 86380 86390 1
501765 99501765 1001 86380 86390 1
502316 99502316 1001 86380 86390 1
502281 99502281 1001 86380 86390 1
502461 99502461 1001 86380 86390 1
502156 99502156 1001 86380 86390 1
502093 99502093 1001 86380 86390 1
502185 99502185 1001 86380 86390 1
502027 99502027 1001 86380 86390 1
501885 99501885 1001 86380 86390 1
501985 99501985 1001 86380 86390 1
502620 99502620 1001 86380 86390 1
502525 99502525 1001 86380 86390 1
503241 99503241 1001 86380 86390 1
503151 99503151 1001 86380 86390 1
503184 99503184 1001 86380 86390 1
502951 99502951 1001 86380 86390 1
503003 99503003 1001 86380 86390 1
502727 99502727 1001 86380 86390 1
502781 99502781 1001 86380 86390 1
502747 99502747 1001 86380 86390 1
503486 99503486 1001 86380 86390 1
503319 99503319 1001 86380 86390 1
503423 99503423 1001 86380 86390 1
503311 99503311 1001 86380 86390 1
503495 99503495 1001 86380 86390 1
504068 99504068 1001 86380 86390 1
504007 99504007 1001 86380 86390 1
503987 99503987 1001 86380 86390 1
503903 99503903 1001 86380 86390 1
503774 99503774 1001 86380 86390 1
503722 99503722 1001 86380 86390 1
503738 99503738 1001 86380 86390 1
503818 99503818 1001 86380 86390 1
504271 99504271 1001 86380 86390 1
504156 99504156 1001 86380 86390 1
504182 99504182 1001 86380 86390 1
504260 99504260 1001 86380 86390 1
504251 99504251 1001 86380 86390 1
504304 99504304 1001 86380 86390 1
504294 99504294 1001 86380 86390 1
504308 99504308 1001 86380 86390 1
504795 99504795 1001 86380 86390 1
504834 99504834 1001 86380 86390 1
504770 99504770 1001 86380 86390 1
504674 99504674 1001 86380 86390 1
504623 99504623 1001 86380 86390 1
504351 99504351 1001 86380 86390 1
504366 99504366 1001 86380 86390 1
504471 99504471 1001 86380 86390 1
504420 99504420 1001 86380 86390 1
504510 99504510 1001 86380 86390 1
504485 99504485 1001 86380 86390 1
505003 99505003 1001 86380 86390 1
505134 99505134 1001 86380 86390 1
505691 99505691 1001 86380 86390 1
505731 99505731 1001 86380 86390 1
505374 99505374 1001 86380 86390 1
505415 99505415 1001 86380 86390 1
505456 99505456 1001 86380 86390 1
505498 99505498 1001 86380 86390 1
505205 99505205 1001 86380 86390 1
505324 99505324 1001 86380 86390 1
505865 99505865 1001 86380 86390 1
505944 99505944 1001 86380 86390 1
506453 99506453 1001 86380 86390 1
506251 99506251 1001 86380 86390 1
506096 99506096 1001 86380 86390 1
506135 99506135 1001 86380 86390 1
506136 99506136 1001 86380 86390 1
506033 99506033 1001 86380 86390 1
506152 99506152 1001 86380 86390 1
506026 99506026 1001 86380 86390 1
506752 99506752 1001 86380 86390 1
506644 99506644 1001 86380 86390 1
507396 99507396 1001 86380 86390 1
507274 99507274 1001 86380 86390 1
507417 99507417 1001 86380 86390 1
507154 99507154 1001 86380 86390 1
507012 99507012 1001 86380 86390 1
507018 99507018 1001 86380 86390 1
507214 99507214 1001 86380 86390 1
506975 99506975 1001 86380 86390 1
506849 99506849 1001 86380 86390 1
507434 99507434 1001 86380 86390 1
507491 99507491 1001 86380 86390 1
507493 99507493 1001 86380 86390 1
508165 99508165 1001 86380 86390 1
508033 99508033 1001 86380 86390 1
507839 99507839 1001 86380 86390 1
507921 99507921 1001 86380 86390 1
507694 99507694 1001 86380 86390 1
507779 99507779 1001 86380 86390 1
507689 99507689 1001 86380 86390 1
507638 99507638 1001 86380 86390 1
508284 99508284 1001 86380 86390 1
508403 99508403 1001 86380 86390 1
508341 99508341 1001 86380 86390 1
508398 99508398 1001 86380 86390 1
508942 99508942 1001 86380 86390 1
508707 99508707 1001 86380 86390 1
508837 99508837 1001 86380 86390 1
508854 99508854 1001 86380 86390 1
508545 99508545 1001 86380 86390 1
508603 99508603 1001 86380 86390 1
508620 99508620 1001 86380 86390 1
509215 99509215 1001 86380 86390 1
509141 99509141 1001 86380 86390 1
509257 99509257 1001 86380 86390 1
509193 99509193 1001 86380 86390 1
509219 99509219 1001 86380 86390 1
509209 99509209 1001 86380 86390 1
509263 99509263 1001 86380 86390 1
509723 99509723 1001 86380 86390 1
509886 99509886 1001 86380 86390 1
509806 99509806 1001 86380 86390 1
509833 99509833 1001 86380 86390 1
509583 99509583 1001 86380 86390 1
509562 99509562 1001 86380 86390 1
509525 99509525 1001 86380 86390 1
509343 99509343 1001 86380 86390 1
510524 99510524 1001 86380 86390 1
510539 99510539 1001 86380 86390 1
510708 99510708 1001 86380 86390 1
510356 99510356 1001 86380 86390 1
510186 99510186 1001 86380 86390 1
510201 99510201 1001 86380 86390 1
510245 99510245 1001 86380 86390 1
510284 99510284 1001 86380 86390 1
510194 99510194 1001 86380 86390 1
510311 99510311 1001 86380 86390 1
510247 99510247 1001 86380 86390 1
510847 99510847 1001 86380 86390 1
510848 99510848 1001 86380 86390 1
511547 99511547 1001 86380 86390 1
511359 99511359 1001 86380 86390 1
511142 99511142 1001 86380 86390 1
511195 99511195 1001 86380 86390 1
511299 99511299 1001 86380 86390 1
511313 99511313 1001 86380 86390 1
511288 99511288 1001 86380 86390 1
511263 99511263 1001 86380 86390 1
511315 99511315 1001 86380 86390 1
511149 99511149 1001 86380 86390 1
511061 99511061 1001 86380 86390 1
511089 99511089 1001 86380 86390 1
511131 99511131 1001 86380 86390 1
510953 99510953 1001 86380 86390 1
511631 99511631 1001 86380 86390 1
511686 99511686 1001 86380 86390 1
512250 99512250 1001 86380 86390 1
512212 99512212 1001 86380 86390 1
512243 99512243 1001 86380 86390 1
512112 99512112 1001 86380 86390 1
512164 99512164 1001 86380 86390 1
512075 99512075 1001 86380 86390 1
511927 99511927 1001 86380 86390 1
511905 99511905 1001 86380 86390 1
511944 99511944 1001 86380 86390 1
511763 99511763 1001 86380 86390 1
511803 99511803 1001 86380 86390 1
512494 99512494 1001 86380 86390 1
512476 99512476 1001 86380 86390 1
512451 99512451 1001 86380 86390 1
513052 99513052 1001 86380 86390 1
513144 99513144 1001 86380 86390 1
512964 99512964 1001 86380 86390 1
512927 99512927 1001 86380 86390 1
512868 99512868 1001 86380 86390 1
512728 99512728 1001 86380 86390 1
512625 99512625 1001 86380 86390 1
512587 99512587 1001 86380 86390 1
512672 99512672 1001 86380 86390 1
512686 99512686 1001 86380 86390 1
512622 99512622 1001 86380 86390 1
513357 99513357 1001 86380 86390 1
513249 99513249 1001 86380 86390 1
513999 99513999 1001 86380 86390 1
513907 99513907 1001 86380 86390 1
513962 99513962 1001 86380 86390 1
513826 99513826 1001 86380 86390 1
513676 99513676 1001 86380 86390 1
513475 99513475 1001 86380 86390 1
513524 99513524 1001 86380 86390 1
514054 99514054 1001 86380 86390 1
514216 99514216 1001 86380 86390 1
514035 99514035 1001 86380 86390 1
514833 99514833 1001 86380 86390 1
514602 99514602 1001 86380 86390 1
514459 99514459 1001 86380 86390 1
514500 99514500 1001 86380 86390 1
514642 99514642 1001 86380 86390 1
514514 99514514 1001 86380 86390 1
514566 99514566 1001 86380 86390 1
514612 99514612 1001 86380 86390 1
514240 99514240 1001 86380 86390 1
514946 99514946 1001 86380 86390 1
515052 99515052 1001 86380 86390 1
514989 99514989 1001 86380 86390 1
515492 99515492 1001 86380 86390 1
515482 99515482 1001 86380 86390 1
515600 99515600 1001 86380 86390 1
515375 99515375 1001 86380 86390 1
515088 99515088 1001 86380 86390 1
515220 99515220 1001 86380 86390 1
515147 99515147 1001 86380 86390 1
515123 99515123 1001 86380 86390 1
515241 99515241 1001 86380 86390 1
515750 99515750 1001 86380 86390 1
515777 99515777 1001 86380 86390 1
516333 99516333 1001 86380 86390 1
516335 99516335 1001 86380 86390 1
516494 99516494 1001 86380 86390 1
516507 99516507 1001 86380 86390 1
516163 99516163 1001 86380 86390 1
516277 99516277 1001 86380 86390 1
515955 99515955 1001 86380 86390 1
515930 99515930 1001 86380 86390 1
515958 99515958 1001 86380 86390 1
516023 99516023 1001 86380 86390 1
516598 99516598 1001 86380 86390 1
516663 99516663 1001 86380 86390 1
516550 99516550 1001 86380 86390 1
516525 99516525 1001 86380 86390 1
516552 99516552 1001 86380 86390 1
517237 99517237 1001 86380 86390 1
517267 99517267 1001 86380 86390 1
517018 99517018 1001 86380 86390 1
516994 99516994 1001 86380 86390 1
517098 99517098 1001 86380 86390 1
517115 99517115 1001 86380 86390 1
516822 99516822 1001 86380 86390 1
516920 99516920 1001 86380 86390 1
516921 99516921 1001 86380 86390 1
517360 99517360 1001 86380 86390 1
517504 99517504 1001 86380 86390 1
517380 99517380 1001 86380 86390 1
517432 99517432 1001 86380 86390 1
517536 99517536 1001 86380 86390 1
518147 99518147 1001 86380 86390 1
518094 99518094 1001 86380 86390 1
517967 99517967 1001 86380 86390 1
517759 99517759 1001 86380 86390 1
517712 99517712 1001 86380 86390 1
517648 99517648 1001 86380 86390 1
517636 99517636 1001 86380 86390 1
517591 99517591 1001 86380 86390 1
518166 99518166 1001 86380 86390 1
518957 99518957 1001 86380 86390 1
518880 99518880 1001 86380 86390 1
518602 99518602 1001 86380 86390 1
518706 99518706 1001 86380 86390 1
518725 99518725 1001 86380 86390 1
518713 99518713 1001 86380 86390 1
518561 99518561 1001 86380 86390 1
518426 99518426 1001 86380 86390 1
518556 99518556 1001 86380 86390 1
518377 99518377 1001 86380 86390 1
519082 99519082 1001 86380 86390 1
519160 99519160 1001 86380 86390 1
519592 99519592 1001 86380 86390 1
519451 99519451 1001 86380 86390 1
519542 99519542 1001 86380 86390 1
519206 99519206 1001 86380 86390 1
519223 99519223 1001 86380 86390 1
519262 99519262 1001 86380 86390 1
519979 99519979 1001 86380 86390 1
519859 99519859 1001 86380 86390 1
520465 99520465 1001 86380 86390 1
520435 99520435 1001 86380 86390 1
520399 99520399 1001 86380 86390 1
520231 99520231 1001 86380 86390 1
520426 99520426 1001 86380 86390 1
520377 99520377 1001 86380 86390 1
520301 99520301 1001 86380 86390 1
520418 99520418 1001 86380 86390 1
520123 99520123 1001 86380 86390 1
520127 99520127 1001 86380 86390 1
520180 99520180 1001 86380 86390 1
520077 99520077 1001 86380 86390 1
520120 99520120 1001 86380 86390 1
520772 99520772 1001 86380 86390 1
521312 99521312 1001 86380 86390 1
521351 99521351 1001 86380 86390 1
521465 99521465 1001 86380 86390 1
521438 99521438 1001 86380 86390 1
521146 99521146 1001 86380 86390 1
521155 99521155 1001 86380 86390 1
520913 99520913 1001 86380 86390 1
520942 99520942 1001 86380 86390 1
521570 99521570 1001 86380 86390 1
521575 99521575 1001 86380 86390 1
522259 99522259 1001 86380 86390 1
522100 99522100 1001 86380 86390 1
522128 99522128 1001 86380 86390 1
522249 99522249 1001 86380 86390 1
522120 99522120 1001 86380 86390 1
522098 99522098 1001 86380 86390 1
522022 99522022 1001 86380 86390 1
521881 99521881 1001 86380 86390 1
521985 99521985 1001 86380 86390 1
521922 99521922 1001 86380 86390 1
521748 99521748 1001 86380 86390 1
522462 99522462 1001 86380 86390 1
522363 99522363 1001 86380 86390 1
522415 99522415 1001 86380 86390 1
522964 99522964 1001 86380 86390 1
523003 99523003 1001 86380 86390 1
523096 99523096 1001 86380 86390 1
522996 99522996 1001 86380 86390 1
522932 99522932 1001 86380 86390 1
522809 99522809 1001 86380 86390 1
522836 99522836 1001 86380 86390 1
522787 99522787 1001 86380 86390 1
522904 99522904 1001 86380 86390 1
522803 99522803 1001 86380 86390 1
522701 99522701 1001 86380 86390 1
523208 99523208 1001 86380 86390 1
523831 99523831 1001 86380 86390 1
523897 99523897 1001 86380 86390 1
523841 99523841 1001 86380 86390 1
523545 99523545 1001 86380 86390 1
523664 99523664 1001 86380 86390 1
523626 99523626 1001 86380 86390 1
523679 99523679 1001 86380 86390 1
523606 99523606 1001 86380 86390 1
523380 99523380 1001 86380 86390 1
524059 99524059 1001 86380 86390 1
524087 99524087 1001 86380 86390 1
524050 99524050 1001 86380 86390 1
523987 99523987 1001 86380 86390 1
523975 99523975 1001 86380 86390 1
524109 99524109 1001 86380 86390 1
524566 99524566 1001 86380 86390 1
524568 99524568 1001 86380 86390 1
524666 99524666 1001 86380 86390 1
524366 99524366 1001 86380 86390 1
524216 99524216 1001 86380 86390 1
524178 99524178 1001 86380 86390 1
524244 99524244 1001 86380 86390 1
524199 99524199 1001 86380 86390 1
524316 99524316 1001 86380 86390 1
524964 99524964 1001 86380 86390 1
524813 99524813 1001 86380 86390 1
525442 99525442 1001 86380 86390 1
525520 99525520 1001 86380 86390 1
525529 99525529 1001 86380 86390 1
525271 99525271 1001 86380 86390 1
525085 99525085 1001 86380 86390 1
524981 99524981 1001 86380 86390 1
525141 99525141 1001 86380 86390 1
525039 99525039 1001 86380 86390 1
525182 99525182 1001 86380 86390 1
525649 99525649 1001 86380 86390 1
525795 99525795 1001 86380 86390 1
526380 99526380 1001 86380 86390 1
526358 99526358 1001 86380 86390 1
526071 99526071 1001 86380 86390 1
526000 99526000 1001 86380 86390 1
525859 99525859 1001 86380 86390 1
526601 99526601 1001 86380 86390 1
526544 99526544 1001 86380 86390 1
526598 99526598 1001 86380 86390 1
527217 99527217 1001 86380 86390 1
527054 99527054 1001 86380 86390 1
527145 99527145 1001 86380 86390 1
527005 99527005 1001 86380 86390 1
526977 99526977 1001 86380 86390 1
527341 99527341 1001 86380 86390 1
527372 99527372 1001 86380 86390 1
527950 99527950 1001 86380 86390 1
528002 99528002 1001 86380 86390 1
527754 99527754 1001 86380 86390 1
527712 99527712 1001 86380 86390 1
527583 99527583 1001 86380 86390 1
527617 99527617 1001 86380 86390 1
527644 99527644 1001 86380 86390 1
528220 99528220 1001 86380 86390 1
528265 99528265 1001 86380 86390 1
528553 99528553 1001 86380 86390 1
528566 99528566 1001 86380 86390 1
528554 99528554 1001 86380 86390 1
528571 99528571 1001 86380 86390 1
528640 99528640 1001 86380 86390 1
528476 99528476 1001 86380 86390 1
528325 99528325 1001 86380 86390 1
529087 99529087 1001 86380 86390 1
529051 99529051 1001 86380 86390 1
528962 99528962 1001 86380 86390 1
529727 99529727 1001 86380 86390 1
529553 99529553 1001 86380 86390 1
529569 99529569 1001 86380 86390 1
529367 99529367 1001 86380 86390 1
529460 99529460 1001 86380 86390 1
529319 99529319 1001 86380 86390 1
529261 99529261 1001 86380 86390 1
529263 99529263 1001 86380 86390 1
529219 99529219 1001 86380 86390 1
529738 99529738 1001 86380 86390 1
530404 99530404 1001 86380 86390 1
530447 99530447 1001 86380 86390 1
530218 99530218 1001 86380 86390 1
530338 99530338 1001 86380 86390 1
530248 99530248 1001 86380 86390 1
530187 99530187 1001 86380 86390 1
530239 99530239 1001 86380 86390 1
530253 99530253 1001 86380 86390 1
530110 99530110 1001 86380 86390 1
529970 99529970 1001 86380 86390 1
530607 99530607 1001 86380 86390 1
530685 99530685 1001 86380 86390 1
530635 99530635 1001 86380 86390 1
531232 99531232 1001 86380 86390 1
531362 99531362 1001 86380 86390 1
531137 99531137 1001 86380 86390 1
531087 99531087 1001 86380 86390 1
531126 99531126 1001 86380 86390 1
531165 99531165 1001 86380 86390 1
531062 99531062 1001 86380 86390 1
531012 99531012 1001 86380 86390 1
531002 99531002 1001 86380 86390 1
531056 99531056 1001 86380 86390 1
530811 99530811 1001 86380 86390 1
530842 99530842 1001 86380 86390 1
530767 99530767 1001 86380 86390 1
531470 99531470 1001 86380 86390 1
531406 99531406 1001 86380 86390 1
531550 99531550 1001 86380 86390 1
531577 99531577 1001 86380 86390 1
531475 99531475 1001 86380 86390 1
532003 99532003 1001 86380 86390 1
532106 99532106 1001 86380 86390 1
532120 99532120 1001 86380 86390 1
532082 99532082 1001 86380 86390 1
532044 99532044 1001 86380 86390 1
532020 99532020 1001 86380 86390 1
532125 99532125 1001 86380 86390 1
532197 99532197 1001 86380 86390 1
531948 99531948 1001 86380 86390 1
531964 99531964 1001 86380 86390 1
531841 99531841 1001 86380 86390 1
531654 99531654 1001 86380 86390 1
532241 99532241 1001 86380 86390 1
532308 99532308 1001 86380 86390 1
532210 99532210 1001 86380 86390 1
532276 99532276 1001 86380 86390 1
532870 99532870 1001 86380 86390 1
532909 99532909 1001 86380 86390 1
533016 99533016 1001 86380 86390 1
532924 99532924 1001 86380 86390 1
532712 99532712 1001 86380 86390 1
532759 99532759 1001 86380 86390 1
532629 99532629 1001 86380 86390 1
532798 99532798 1001 86380 86390 1
532517 99532517 1001 86380 86390 1
532507 99532507 1001 86380 86390 1
532610 99532610 1001 86380 86390 1
532495 99532495 1001 86380 86390 1
532551 99532551 1001 86380 86390 1
533132 99533132 1001 86380 86390 1
533059 99533059 1001 86380 86390 1
533126 99533126 1001 86380 86390 1
533152 99533152 1001 86380 86390 1
533858 99533858 1001 86380 86390 1
533835 99533835 1001 86380 86390 1
533813 99533813 1001 86380 86390 1
533777 99533777 1001 86380 86390 1
533641 99533641 1001 86380 86390 1
533551 99533551 1001 86380 86390 1
533565 99533565 1001 86380 86390 1
533594 99533594 1001 86380 86390 1
533517 99533517 1001 86380 86390 1
533531 99533531 1001 86380 86390 1
533444 99533444 1001 86380 86390 1
533345 99533345 1001 86380 86390 1
534682 99534682 1001 86380 86390 1
534660 99534660 1001 86380 86390 1
534363 99534363 1001 86380 86390 1
534276 99534276 1001 86380 86390 1
534347 99534347 1001 86380 86390 1
534283 99534283 1001 86380 86390 1
534189 99534189 1001 86380 86390 1
534086 99534086 1001 86380 86390 1
534758 99534758 1001 86380 86390 1
534797 99534797 1001 86380 86390 1
534720 99534720 1001 86380 86390 1
534815 99534815 1001 86380 86390 1
534809 99534809 1001 86380 86390 1
534693 99534693 1001 86380 86390 1
535481 99535481 1001 86380 86390 1
535463 99535463 1001 86380 86390 1
535377 99535377 1001 86380 86390 1
535378 99535378 1001 86380 86390 1
535231 99535231 1001 86380 86390 1
535272 99535272 1001 86380 86390 1
535261 99535261 1001 86380 86390 1
535251 99535251 1001 86380 86390 1
534992 99534992 1001 86380 86390 1
534894 99534894 1001 86380 86390 1
535092 99535092 1001 86380 86390 1
534940 99534940 1001 86380 86390 1
536207 99536207 1001 86380 86390 1
536246 99536246 1001 86380 86390 1
536221 99536221 1001 86380 86390 1
536242 99536242 1001 86380 86390 1
536331 99536331 1001 86380 86390 1
536079 99536079 1001 86380 86390 1
536069 99536069 1001 86380 86390 1
535931 99535931 1001 86380 86390 1
535750 99535750 1001 86380 86390 1
535854 99535854 1001 86380 86390 1
536376 99536376 1001 86380 86390 1
536338 99536338 1001 86380 86390 1
536457 99536457 1001 86380 86390 1
536369 99536369 1001 86380 86390 1
537009 99537009 1001 86380 86390 1
537077 99537077 1001 86380 86390 1
536774 99536774 1001 86380 86390 1
536700 99536700 1001 86380 86390 1
536626 99536626 1001 86380 86390 1
537211 99537211 1001 86380 86390 1
537330 99537330 1001 86380 86390 1
537190 99537190 1001 86380 86390 1
537244 99537244 1001 86380 86390 1
537271 99537271 1001 86380 86390 1
537361 99537361 1001 86380 86390 1
537233 99537233 1001 86380 86390 1
537951 99537951 1001 86380 86390 1
537849 99537849 1001 86380 86390 1
537845 99537845 1001 86380 86390 1
537603 99537603 1001 86380 86390 1
537631 99537631 1001 86380 86390 1
537661 99537661 1001 86380 86390 1
537472 99537472 1001 86380 86390 1
537413 99537413 1001 86380 86390 1
537416 99537416 1001 86380 86390 1
537443 99537443 1001 86380 86390 1
538063 99538063 1001 86380 86390 1
538029 99538029 1001 86380 86390 1
538019 99538019 1001 86380 86390 1
538192 99538192 1001 86380 86390 1
538150 99538150 1001 86380 86390 1
538712 99538712 1001 86380 86390 1
538629 99538629 1001 86380 86390 1
538630 99538630 1001 86380 86390 1
538671 99538671 1001 86380 86390 1
538518 99538518 1001 86380 86390 1
538425 99538425 1001 86380 86390 1
538279 99538279 1001 86380 86390 1
538242 99538242 1001 86380 86390 1
538933 99538933 1001 86380 86390 1
539004 99539004 1001 86380 86390 1
539637 99539637 1001 86380 86390 1
539373 99539373 1001 86380 86390 1
539429 99539429 1001 86380 86390 1
539301 99539301 1001 86380 86390 1
539431 99539431 1001 86380 86390 1
539393 99539393 1001 86380 86390 1
539329 99539329 1001 86380 86390 1
539395 99539395 1001 86380 86390 1
539221 99539221 1001 86380 86390 1
539212 99539212 1001 86380 86390 1
539796 99539796 1001 86380 86390 1
539810 99539810 1001 86380 86390 1
539827 99539827 1001 86380 86390 1
539840 99539840 1001 86380 86390 1
539661 99539661 1001 86380 86390 1
540432 99540432 1001 86380 86390 1
540369 99540369 1001 86380 86390 1
540331 99540331 1001 86380 86390 1
540056 99540056 1001 86380 86390 1
540220 99540220 1001 86380 86390 1
539863 99539863 1001 86380 86390 1
539994 99539994 1001 86380 86390 1
540569 99540569 1001 86380 86390 1
540609 99540609 1001 86380 86390 1
540469 99540469 1001 86380 86390 1
541256 99541256 1001 86380 86390 1
540993 99540993 1001 86380 86390 1
541072 99541072 1001 86380 86390 1
540700 99540700 1001 86380 86390 1
540834 99540834 1001 86380 86390 1
540693 99540693 1001 86380 86390 1
541325 99541325 1001 86380 86390 1
542083 99542083 1001 86380 86390 1
542009 99542009 1001 86380 86390 1
542076 99542076 1001 86380 86390 1
541848 99541848 1001 86380 86390 1
541719 99541719 1001 86380 86390 1
541890 99541890 1001 86380 86390 1
541736 99541736 1001 86380 86390 1
541909 99541909 1001 86380 86390 1
541729 99541729 1001 86380 86390 1
541796 99541796 1001 86380 86390 1
541630 99541630 1001 86380 86390 1
541624 99541624 1001 86380 86390 1
542235 99542235 1001 86380 86390 1
542248 99542248 1001 86380 86390 1
542211 99542211 1001 86380 86390 1
542189 99542189 1001 86380 86390 1
542756 99542756 1001 86380 86390 1
542874 99542874 1001 86380 86390 1
542900 99542900 1001 86380 86390 1
542901 99542901 1001 86380 86390 1
542891 99542891 1001 86380 86390 1
542940 99542940 1001 86380 86390 1
542561 99542561 1001 86380 86390 1
542717 99542717 1001 86380 86390 1
542628 99542628 1001 86380 86390 1
542733 99542733 1001 86380 86390 1
542698 99542698 1001 86380 86390 1
542569 99542569 1001 86380 86390 1
542353 99542353 1001 86380 86390 1
542393 99542393 1001 86380 86390 1
542458 99542458 1001 86380 86390 1
542414 99542414 1001 86380 86390 1
543061 99543061 1001 86380 86390 1
543040 99543040 1001 86380 86390 1
542967 99542967 1001 86380 86390 1
543305 99543305 1001 86380 86390 1
543196 99543196 1001 86380 86390 1
543910 99543910 1001 86380 86390 1
543782 99543782 1001 86380 86390 1
544529 99544529 1001 86380 86390 1
544428 99544428 1001 86380 86390 1
544314 99544314 1001 86380 86390 1
544341 99544341 1001 86380 86390 1
544214 99544214 1001 86380 86390 1
544243 99544243 1001 86380 86390 1
544334 99544334 1001 86380 86390 1
544244 99544244 1001 86380 86390 1
544000 99544000 1001 86380 86390 1
409046 236 1001 37800 38277 1
405191 636 1001 61200 66237 1
503459 964 1002 45292 45562 1
505867 742 1002 28891 38613 1
400016 99400016 1001 86380 86390 1
400039 99400039 1001 86380 86390 1
400390 99400390 1001 86380 86390 1
400447 99400447 1001 86380 86390 1
400594 99400594 1001 86380 86390 1
400675 99400675 1001 86380 86390 1
400900 99400900 1001 86380 86390 1
400848 99400848 1001 86380 86390 1
401000 99401000 1001 86380 86390 1
401151 99401151 1001 86380 86390 1
401267 99401267 1001 86380 86390 1
401223 99401223 1001 86380 86390 1
401503 99401503 1001 86380 86390 1
401562 99401562 1001 86380 86390 1
401626 99401626 1001 86380 86390 1
401751 99401751 1001 86380 86390 1
401900 99401900 1001 86380 86390 1
402235 99402235 1001 86380 86390 1
402324 99402324 1001 86380 86390 1
402905 99402905 1001 86380 86390 1
403250 99403250 1001 86380 86390 1
403317 99403317 1001 86380 86390 1
403616 99403616 1001 86380 86390 1
403659 99403659 1001 86380 86390 1
403736 99403736 1001 86380 86390 1
403942 99403942 1001 86380 86390 1
404847 99404847 1001 86380 86390 1
404790 99404790 1001 86380 86390 1
404975 99404975 1001 86380 86390 1
405182 99405182 1001 86380 86390 1
405354 99405354 1001 86380 86390 1
405454 99405454 1001 86380 86390 1
405659 99405659 1001 86380 86390 1
405688 99405688 1001 86380 86390 1
405852 99405852 1001 86380 86390 1
405994 99405994 1001 86380 86390 1
406643 99406643 1001 86380 86390 1
406762 99406762 1001 86380 86390 1
406787 99406787 1001 86380 86390 1
406993 99406993 1001 86380 86390 1
406944 99406944 1001 86380 86390 1
407214 99407214 1001 86380 86390 1
407425 99407425 1001 86380 86390 1
407358 99407358 1001 86380 86390 1
407474 99407474 1001 86380 86390 1
407657 99407657 1001 86380 86390 1
407671 99407671 1001 86380 86390 1
407831 99407831 1001 86380 86390 1
408198 99408198 1001 86380 86390 1
408422 99408422 1001 86380 86390 1
408524 99408524 1001 86380 86390 1
408547 99408547 1001 86380 86390 1
408754 99408754 1001 86380 86390 1
408747 99408747 1001 86380 86390 1
408983 99408983 1001 86380 86390 1
409290 99409290 1001 86380 86390 1
409565 99409565 1001 86380 86390 1
409570 99409570 1001 86380 86390 1
409816 99409816 1001 86380 86390 1
409788 99409788 1001 86380 86390 1
409786 99409786 1001 86380 86390 1
410154 99410154 1001 86380 86390 1
410213 99410213 1001 86380 86390 1
410233 99410233 1001 86380 86390 1
410261 99410261 1001 86380 86390 1
410414 99410414 1001 86380 86390 1
410439 99410439 1001 86380 86390 1
410473 99410473 1001 86380 86390 1
410687 99410687 1001 86380 86390 1
410783 99410783 1001 86380 86390 1
410876 99410876 1001 86380 86390 1
411209 99411209 1001 86380 86390 1
411232 99411232 1001 86380 86390 1
411476 99411476 1001 86380 86390 1
411788 99411788 1001 86380 86390 1
412083 99412083 1001 86380 86390 1
411860 99411860 1001 86380 86390 1
412036 99412036 1001 86380 86390 1
412248 99412248 1001 86380 86390 1
413590 99413590 1001 86380 86390 1
413466 99413466 1001 86380 86390 1
412889 99412889 1001 86380 86390 1
413149 99413149 1001 86380 86390 1
413236 99413236 1001 86380 86390 1
412662 99412662 1001 86380 86390 1
412528 99412528 1001 86380 86390 1
412564 99412564 1001 86380 86390 1
413783 99413783 1001 86380 86390 1
414020 99414020 1001 86380 86390 1
414024 99414024 1001 86380 86390 1
413798 99413798 1001 86380 86390 1
413828 99413828 1001 86380 86390 1
415076 99415076 1001 86380 86390 1
415253 99415253 1001 86380 86390 1
415058 99415058 1001 86380 86390 1
415122 99415122 1001 86380 86390 1
415068 99415068 1001 86380 86390 1
414864 99414864 1001 86380 86390 1
414663 99414663 1001 86380 86390 1
414880 99414880 1001 86380 86390 1
414807 99414807 1001 86380 86390 1
414646 99414646 1001 86380 86390 1
414628 99414628 1001 86380 86390 1
414179 99414179 1001 86380 86390 1
414142 99414142 1001 86380 86390 1
414332 99414332 1001 86380 86390 1
414128 99414128 1001 86380 86390 1
414467 99414467 1001 86380 86390 1
415472 99415472 1001 86380 86390 1
415476 99415476 1001 86380 86390 1
415484 99415484 1001 86380 86390 1
415516 99415516 1001 86380 86390 1
415331 99415331 1001 86380 86390 1
416033 99416033 1001 86380 86390 1
415966 99415966 1001 86380 86390 1
415857 99415857 1001 86380 86390 1
417485 99417485 1001 86380 86390 1
418713 99418713 1001 86380 86390 1
418743 99418743 1001 86380 86390 1
418624 99418624 1001 86380 86390 1
418780 99418780 1001 86380 86390 1
418470 99418470 1001 86380 86390 1
418264 99418264 1001 86380 86390 1
417716 99417716 1001 86380 86390 1
417801 99417801 1001 86380 86390 1
417878 99417878 1001 86380 86390 1
417902 99417902 1001 86380 86390 1
417866 99417866 1001 86380 86390 1
417656 99417656 1001 86380 86390 1
418813 99418813 1001 86380 86390 1
418868 99418868 1001 86380 86390 1
419070 99419070 1001 86380 86390 1
418926 99418926 1001 86380 86390 1
419154 99419154 1001 86380 86390 1
420075 99420075 1001 86380 86390 1
420122 99420122 1001 86380 86390 1
420139 99420139 1001 86380 86390 1
419923 99419923 1001 86380 86390 1
419402 99419402 1001 86380 86390 1
420793 99420793 1001 86380 86390 1
420702 99420702 1001 86380 86390 1
421888 99421888 1001 86380 86390 1
422040 99422040 1001 86380 86390 1
421912 99421912 1001 86380 86390 1
421293 99421293 1001 86380 86390 1
421675 99421675 1001 86380 86390 1
421363 99421363 1001 86380 86390 1
420915 99420915 1001 86380 86390 1
421182 99421182 1001 86380 86390 1
420949 99420949 1001 86380 86390 1
421137 99421137 1001 86380 86390 1
420980 99420980 1001 86380 86390 1
421228 99421228 1001 86380 86390 1
422117 99422117 1001 86380 86390 1
422311 99422311 1001 86380 86390 1
422263 99422263 1001 86380 86390 1
422396 99422396 1001 86380 86390 1
423625 99423625 1001 86380 86390 1
423584 99423584 1001 86380 86390 1
423663 99423663 1001 86380 86390 1
423034 99423034 1001 86380 86390 1
423038 99423038 1001 86380 86390 1
423117 99423117 1001 86380 86390 1
423137 99423137 1001 86380 86390 1
423048 99423048 1001 86380 86390 1
422976 99422976 1001 86380 86390 1
423261 99423261 1001 86380 86390 1
422882 99422882 1001 86380 86390 1
422574 99422574 1001 86380 86390 1
423916 99423916 1001 86380 86390 1
423797 99423797 1001 86380 86390 1
424133 99424133 1001 86380 86390 1
423766 99423766 1001 86380 86390 1
425128 99425128 1001 86380 86390 1
424798 99424798 1001 86380 86390 1
424847 99424847 1001 86380 86390 1
424414 99424414 1001 86380 86390 1
425776 99425776 1001 86380 86390 1
425513 99425513 1001 86380 86390 1
425814 99425814 1001 86380 86390 1
425492 99425492 1001 86380 86390 1
426809 99426809 1001 86380 86390 1
426576 99426576 1001 86380 86390 1
426353 99426353 1001 86380 86390 1
426578 99426578 1001 86380 86390 1
426598 99426598 1001 86380 86390 1
426391 99426391 1001 86380 86390 1
425886 99425886 1001 86380 86390 1
425896 99425896 1001 86380 86390 1
426070 99426070 1001 86380 86390 1
425850 99425850 1001 86380 86390 1
426022 99426022 1001 86380 86390 1
425876 99425876 1001 86380 86390 1
427427 99427427 1001 86380 86390 1
427255 99427255 1001 86380 86390 1
428671 99428671 1001 86380 86390 1
428500 99428500 1001 86380 86390 1
428628 99428628 1001 86380 86390 1
428215 99428215 1001 86380 86390 1
427924 99427924 1001 86380 86390 1
428216 99428216 1001 86380 86390 1
427957 99427957 1001 86380 86390 1
428174 99428174 1001 86380 86390 1
427574 99427574 1001 86380 86390 1
427901 99427901 1001 86380 86390 1
427654 99427654 1001 86380 86390 1
427863 99427863 1001 86380 86390 1
427544 99427544 1001 86380 86390 1
427640 99427640 1001 86380 86390 1
427842 99427842 1001 86380 86390 1
427645 99427645 1001 86380 86390 1
427672 99427672 1001 86380 86390 1
427819 99427819 1001 86380 86390 1
427921 99427921 1001 86380 86390 1
428930 99428930 1001 86380 86390 1
430273 99430273 1001 86380 86390 1
430332 99430332 1001 86380 86390 1
429805 99429805 1001 86380 86390 1
429593 99429593 1001 86380 86390 1
429681 99429681 1001 86380 86390 1
429704 99429704 1001 86380 86390 1
429440 99429440 1001 86380 86390 1
429275 99429275 1001 86380 86390 1
430584 99430584 1001 86380 86390 1
430713 99430713 1001 86380 86390 1
430625 99430625 1001 86380 86390 1
430782 99430782 1001 86380 86390 1
430788 99430788 1001 86380 86390 1
431764 99431764 1001 86380 86390 1
431654 99431654 1001 86380 86390 1
431863 99431863 1001 86380 86390 1
431698 99431698 1001 86380 86390 1
432013 99432013 1001 86380 86390 1
431785 99431785 1001 86380 86390 1
431398 99431398 1001 86380 86390 1
431534 99431534 1001 86380 86390 1
431370 99431370 1001 86380 86390 1
430970 99430970 1001 86380 86390 1
430932 99430932 1001 86380 86390 1
432324 99432324 1001 86380 86390 1
432295 99432295 1001 86380 86390 1
432422 99432422 1001 86380 86390 1
433437 99433437 1001 86380 86390 1
433553 99433553 1001 86380 86390 1
433418 99433418 1001 86380 86390 1
433689 99433689 1001 86380 86390 1
433694 99433694 1001 86380 86390 1
433704 99433704 1001 86380 86390 1
433540 99433540 1001 86380 86390 1
433457 99433457 1001 86380 86390 1
433717 99433717 1001 86380 86390 1
433252 99433252 1001 86380 86390 1
433117 99433117 1001 86380 86390 1
433253 99433253 1001 86380 86390 1
432976 99432976 1001 86380 86390 1
433009 99433009 1001 86380 86390 1
432751 99432751 1001 86380 86390 1
432829 99432829 1001 86380 86390 1
432702 99432702 1001 86380 86390 1
432823 99432823 1001 86380 86390 1
433967 99433967 1001 86380 86390 1
434115 99434115 1001 86380 86390 1
434043 99434043 1001 86380 86390 1
434125 99434125 1001 86380 86390 1
433778 99433778 1001 86380 86390 1
435005 99435005 1001 86380 86390 1
435271 99435271 1001 86380 86390 1
435242 99435242 1001 86380 86390 1
434798 99434798 1001 86380 86390 1
434991 99434991 1001 86380 86390 1
434199 99434199 1001 86380 86390 1
434371 99434371 1001 86380 86390 1
434401 99434401 1001 86380 86390 1
434149 99434149 1001 86380 86390 1
435546 99435546 1001 86380 86390 1
435866 99435866 1001 86380 86390 1
435839 99435839 1001 86380 86390 1
435474 99435474 1001 86380 86390 1
435852 99435852 1001 86380 86390 1
436769 99436769 1001 86380 86390 1
436074 99436074 1001 86380 86390 1
437212 99437212 1001 86380 86390 1
437219 99437219 1001 86380 86390 1
300047 99300047 1001 86380 86390 1
437197 99437197 1001 86380 86390 1
300525 99300525 1001 86380 86390 1
300670 99300670 1001 86380 86390 1
300523 99300523 1001 86380 86390 1
300424 99300424 1001 86380 86390 1
300387 99300387 1001 86380 86390 1
300456 99300456 1001 86380 86390 1
300263 99300263 1001 86380 86390 1
300148 99300148 1001 86380 86390 1
300137 99300137 1001 86380 86390 1
300164 99300164 1001 86380 86390 1
300313 99300313 1001 86380 86390 1
300923 99300923 1001 86380 86390 1
300807 99300807 1001 86380 86390 1
300796 99300796 1001 86380 86390 1
300799 99300799 1001 86380 86390 1
301506 99301506 1001 86380 86390 1
301528 99301528 1001 86380 86390 1
301262 99301262 1001 86380 86390 1
301331 99301331 1001 86380 86390 1
301039 99301039 1001 86380 86390 1
301133 99301133 1001 86380 86390 1
301083 99301083 1001 86380 86390 1
300943 99300943 1001 86380 86390 1
300944 99300944 1001 86380 86390 1
301670 99301670 1001 86380 86390 1
301715 99301715 1001 86380 86390 1
301601 99301601 1001 86380 86390 1
301563 99301563 1001 86380 86390 1
302218 99302218 1001 86380 86390 1
302315 99302315 1001 86380 86390 1
302376 99302376 1001 86380 86390 1
302036 99302036 1001 86380 86390 1
301972 99301972 1001 86380 86390 1
302002 99302002 1001 86380 86390 1
302575 99302575 1001 86380 86390 1
303056 99303056 1001 86380 86390 1
303187 99303187 1001 86380 86390 1
303047 99303047 1001 86380 86390 1
302871 99302871 1001 86380 86390 1
302897 99302897 1001 86380 86390 1
302841 99302841 1001 86380 86390 1
302986 99302986 1001 86380 86390 1
302674 99302674 1001 86380 86390 1
303246 99303246 1001 86380 86390 1
303298 99303298 1001 86380 86390 1
303208 99303208 1001 86380 86390 1
303391 99303391 1001 86380 86390 1
303277 99303277 1001 86380 86390 1
303892 99303892 1001 86380 86390 1
303997 99303997 1001 86380 86390 1
303934 99303934 1001 86380 86390 1
303923 99303923 1001 86380 86390 1
303889 99303889 1001 86380 86390 1
304030 99304030 1001 86380 86390 1
303697 99303697 1001 86380 86390 1
303701 99303701 1001 86380 86390 1
303796 99303796 1001 86380 86390 1
303695 99303695 1001 86380 86390 1
303454 99303454 1001 86380 86390 1
303495 99303495 1001 86380 86390 1
303560 99303560 1001 86380 86390 1
304138 99304138 1001 86380 86390 1
304192 99304192 1001 86380 86390 1
304051 99304051 1001 86380 86390 1
304093 99304093 1001 86380 86390 1
304769 99304769 1001 86380 86390 1
304782 99304782 1001 86380 86390 1
304706 99304706 1001 86380 86390 1
304671 99304671 1001 86380 86390 1
304690 99304690 1001 86380 86390 1
304617 99304617 1001 86380 86390 1
304553 99304553 1001 86380 86390 1
304492 99304492 1001 86380 86390 1
304480 99304480 1001 86380 86390 1
304239 99304239 1001 86380 86390 1
304371 99304371 1001 86380 86390 1
304427 99304427 1001 86380 86390 1
304273 99304273 1001 86380 86390 1
305049 99305049 1001 86380 86390 1
305538 99305538 1001 86380 86390 1
305455 99305455 1001 86380 86390 1
305406 99305406 1001 86380 86390 1
305278 99305278 1001 86380 86390 1
305425 99305425 1001 86380 86390 1
305194 99305194 1001 86380 86390 1
305119 99305119 1001 86380 86390 1
305067 99305067 1001 86380 86390 1
305122 99305122 1001 86380 86390 1
305256 99305256 1001 86380 86390 1
305114 99305114 1001 86380 86390 1
500166 99500166 1001 86380 86390 1
500103 99500103 1001 86380 86390 1
500086 99500086 1001 86380 86390 1
500749 99500749 1001 86380 86390 1
500752 99500752 1001 86380 86390 1
500651 99500651 1001 86380 86390 1
500630 99500630 1001 86380 86390 1
500807 99500807 1001 86380 86390 1
500773 99500773 1001 86380 86390 1
500808 99500808 1001 86380 86390 1
500531 99500531 1001 86380 86390 1
500557 99500557 1001 86380 86390 1
500389 99500389 1001 86380 86390 1
500223 99500223 1001 86380 86390 1
500393 99500393 1001 86380 86390 1
500291 99500291 1001 86380 86390 1
500372 99500372 1001 86380 86390 1
500915 99500915 1001 86380 86390 1
501459 99501459 1001 86380 86390 1
501530 99501530 1001 86380 86390 1
501265 99501265 1001 86380 86390 1
501330 99501330 1001 86380 86390 1
501421 99501421 1001 86380 86390 1
501396 99501396 1001 86380 86390 1
501242 99501242 1001 86380 86390 1
501403 99501403 1001 86380 86390 1
501191 99501191 1001 86380 86390 1
501224 99501224 1001 86380 86390 1
502438 99502438 1001 86380 86390 1
502267 99502267 1001 86380 86390 1
502449 99502449 1001 86380 86390 1
502398 99502398 1001 86380 86390 1
502460 99502460 1001 86380 86390 1
502041 99502041 1001 86380 86390 1
502527 99502527 1001 86380 86390 1
502526 99502526 1001 86380 86390 1
503243 99503243 1001 86380 86390 1
503144 99503144 1001 86380 86390 1
503282 99503282 1001 86380 86390 1
503252 99503252 1001 86380 86390 1
502918 99502918 1001 86380 86390 1
503014 99503014 1001 86380 86390 1
502748 99502748 1001 86380 86390 1
502675 99502675 1001 86380 86390 1
502780 99502780 1001 86380 86390 1
502793 99502793 1001 86380 86390 1
503367 99503367 1001 86380 86390 1
503491 99503491 1001 86380 86390 1
504062 99504062 1001 86380 86390 1
503906 99503906 1001 86380 86390 1
503805 99503805 1001 86380 86390 1
503807 99503807 1001 86380 86390 1
503640 99503640 1001 86380 86390 1
503583 99503583 1001 86380 86390 1
503648 99503648 1001 86380 86390 1
504286 99504286 1001 86380 86390 1
504158 99504158 1001 86380 86390 1
504147 99504147 1001 86380 86390 1
504227 99504227 1001 86380 86390 1
504137 99504137 1001 86380 86390 1
504895 99504895 1001 86380 86390 1
504846 99504846 1001 86380 86390 1
504852 99504852 1001 86380 86390 1
504840 99504840 1001 86380 86390 1
504690 99504690 1001 86380 86390 1
504579 99504579 1001 86380 86390 1
504390 99504390 1001 86380 86390 1
504323 99504323 1001 86380 86390 1
505706 99505706 1001 86380 86390 1
505708 99505708 1001 86380 86390 1
505740 99505740 1001 86380 86390 1
505711 99505711 1001 86380 86390 1
505636 99505636 1001 86380 86390 1
505759 99505759 1001 86380 86390 1
505761 99505761 1001 86380 86390 1
505717 99505717 1001 86380 86390 1
505448 99505448 1001 86380 86390 1
505476 99505476 1001 86380 86390 1
505401 99505401 1001 86380 86390 1
505441 99505441 1001 86380 86390 1
505377 99505377 1001 86380 86390 1
505546 99505546 1001 86380 86390 1
505191 99505191 1001 86380 86390 1
505222 99505222 1001 86380 86390 1
505197 99505197 1001 86380 86390 1
505807 99505807 1001 86380 86390 1
505951 99505951 1001 86380 86390 1
506547 99506547 1001 86380 86390 1
506473 99506473 1001 86380 86390 1
506544 99506544 1001 86380 86390 1
506370 99506370 1001 86380 86390 1
506284 99506284 1001 86380 86390 1
506336 99506336 1001 86380 86390 1
506020 99506020 1001 86380 86390 1
506180 99506180 1001 86380 86390 1
506787 99506787 1001 86380 86390 1
507332 99507332 1001 86380 86390 1
507339 99507339 1001 86380 86390 1
507288 99507288 1001 86380 86390 1
507227 99507227 1001 86380 86390 1
507228 99507228 1001 86380 86390 1
507142 99507142 1001 86380 86390 1
506953 99506953 1001 86380 86390 1
506954 99506954 1001 86380 86390 1
507582 99507582 1001 86380 86390 1
507468 99507468 1001 86380 86390 1
507482 99507482 1001 86380 86390 1
508245 99508245 1001 86380 86390 1
507955 99507955 1001 86380 86390 1
507969 99507969 1001 86380 86390 1
507919 99507919 1001 86380 86390 1
507896 99507896 1001 86380 86390 1
507871 99507871 1001 86380 86390 1
507705 99507705 1001 86380 86390 1
507760 99507760 1001 86380 86390 1
507774 99507774 1001 86380 86390 1
508444 99508444 1001 86380 86390 1
508303 99508303 1001 86380 86390 1
508317 99508317 1001 86380 86390 1
508344 99508344 1001 86380 86390 1
508383 99508383 1001 86380 86390 1
508372 99508372 1001 86380 86390 1
508923 99508923 1001 86380 86390 1
509064 99509064 1001 86380 86390 1
508932 99508932 1001 86380 86390 1
508737 99508737 1001 86380 86390 1
508609 99508609 1001 86380 86390 1
508471 99508471 1001 86380 86390 1
508537 99508537 1001 86380 86390 1
508529 99508529 1001 86380 86390 1
509267 99509267 1001 86380 86390 1
509127 99509127 1001 86380 86390 1
509724 99509724 1001 86380 86390 1
509872 99509872 1001 86380 86390 1
509714 99509714 1001 86380 86390 1
509490 99509490 1001 86380 86390 1
509530 99509530 1001 86380 86390 1
509660 99509660 1001 86380 86390 1
509533 99509533 1001 86380 86390 1
509611 99509611 1001 86380 86390 1
509668 99509668 1001 86380 86390 1
509390 99509390 1001 86380 86390 1
509910 99509910 1001 86380 86390 1
509943 99509943 1001 86380 86390 1
509984 99509984 1001 86380 86390 1
510691 99510691 1001 86380 86390 1
510601 99510601 1001 86380 86390 1
510538 99510538 1001 86380 86390 1
510555 99510555 1001 86380 86390 1
510367 99510367 1001 86380 86390 1
510446 99510446 1001 86380 86390 1
510331 99510331 1001 86380 86390 1
510502 99510502 1001 86380 86390 1
510107 99510107 1001 86380 86390 1
510199 99510199 1001 86380 86390 1
510264 99510264 1001 86380 86390 1
510202 99510202 1001 86380 86390 1
510294 99510294 1001 86380 86390 1
510142 99510142 1001 86380 86390 1
510259 99510259 1001 86380 86390 1
510905 99510905 1001 86380 86390 1
510764 99510764 1001 86380 86390 1
510921 99510921 1001 86380 86390 1
510812 99510812 1001 86380 86390 1
510903 99510903 1001 86380 86390 1
511438 99511438 1001 86380 86390 1
511526 99511526 1001 86380 86390 1
511471 99511471 1001 86380 86390 1
511296 99511296 1001 86380 86390 1
511275 99511275 1001 86380 86390 1
511212 99511212 1001 86380 86390 1
511251 99511251 1001 86380 86390 1
511294 99511294 1001 86380 86390 1
511333 99511333 1001 86380 86390 1
511067 99511067 1001 86380 86390 1
511563 99511563 1001 86380 86390 1
511660 99511660 1001 86380 86390 1
512237 99512237 1001 86380 86390 1
512338 99512338 1001 86380 86390 1
512287 99512287 1001 86380 86390 1
511992 99511992 1001 86380 86390 1
512113 99512113 1001 86380 86390 1
511894 99511894 1001 86380 86390 1
511833 99511833 1001 86380 86390 1
512521 99512521 1001 86380 86390 1
512457 99512457 1001 86380 86390 1
512406 99512406 1001 86380 86390 1
512497 99512497 1001 86380 86390 1
512383 99512383 1001 86380 86390 1
512450 99512450 1001 86380 86390 1
512438 99512438 1001 86380 86390 1
512582 99512582 1001 86380 86390 1
513080 99513080 1001 86380 86390 1
513193 99513193 1001 86380 86390 1
513022 99513022 1001 86380 86390 1
513164 99513164 1001 86380 86390 1
513101 99513101 1001 86380 86390 1
512921 99512921 1001 86380 86390 1
512844 99512844 1001 86380 86390 1
512861 99512861 1001 86380 86390 1
512996 99512996 1001 86380 86390 1
512701 99512701 1001 86380 86390 1
512588 99512588 1001 86380 86390 1
512696 99512696 1001 86380 86390 1
512787 99512787 1001 86380 86390 1
512775 99512775 1001 86380 86390 1
512660 99512660 1001 86380 86390 1
513331 99513331 1001 86380 86390 1
513348 99513348 1001 86380 86390 1
513232 99513232 1001 86380 86390 1
513300 99513300 1001 86380 86390 1
513956 99513956 1001 86380 86390 1
513909 99513909 1001 86380 86390 1
513872 99513872 1001 86380 86390 1
513900 99513900 1001 86380 86390 1
513683 99513683 1001 86380 86390 1
513673 99513673 1001 86380 86390 1
514224 99514224 1001 86380 86390 1
514128 99514128 1001 86380 86390 1
514053 99514053 1001 86380 86390 1
514807 99514807 1001 86380 86390 1
514697 99514697 1001 86380 86390 1
514504 99514504 1001 86380 86390 1
514597 99514597 1001 86380 86390 1
514371 99514371 1001 86380 86390 1
514296 99514296 1001 86380 86390 1
514416 99514416 1001 86380 86390 1
514935 99514935 1001 86380 86390 1
514903 99514903 1001 86380 86390 1
515535 99515535 1001 86380 86390 1
515574 99515574 1001 86380 86390 1
515643 99515643 1001 86380 86390 1
515678 99515678 1001 86380 86390 1
515404 99515404 1001 86380 86390 1
515382 99515382 1001 86380 86390 1
515345 99515345 1001 86380 86390 1
515233 99515233 1001 86380 86390 1
515222 99515222 1001 86380 86390 1
515764 99515764 1001 86380 86390 1
516479 99516479 1001 86380 86390 1
516384 99516384 1001 86380 86390 1
516214 99516214 1001 86380 86390 1
516153 99516153 1001 86380 86390 1
516181 99516181 1001 86380 86390 1
515931 99515931 1001 86380 86390 1
516049 99516049 1001 86380 86390 1
516012 99516012 1001 86380 86390 1
516521 99516521 1001 86380 86390 1
516691 99516691 1001 86380 86390 1
516672 99516672 1001 86380 86390 1
516530 99516530 1001 86380 86390 1
517208 99517208 1001 86380 86390 1
517304 99517304 1001 86380 86390 1
517161 99517161 1001 86380 86390 1
517162 99517162 1001 86380 86390 1
517244 99517244 1001 86380 86390 1
517333 99517333 1001 86380 86390 1
517065 99517065 1001 86380 86390 1
517078 99517078 1001 86380 86390 1
516980 99516980 1001 86380 86390 1
517110 99517110 1001 86380 86390 1
517022 99517022 1001 86380 86390 1
517074 99517074 1001 86380 86390 1
516946 99516946 1001 86380 86390 1
516743 99516743 1001 86380 86390 1
516860 99516860 1001 86380 86390 1
516799 99516799 1001 86380 86390 1
516750 99516750 1001 86380 86390 1
517507 99517507 1001 86380 86390 1
517341 99517341 1001 86380 86390 1
518113 99518113 1001 86380 86390 1
518056 99518056 1001 86380 86390 1
517865 99517865 1001 86380 86390 1
517769 99517769 1001 86380 86390 1
517783 99517783 1001 86380 86390 1
517848 99517848 1001 86380 86390 1
517605 99517605 1001 86380 86390 1
517701 99517701 1001 86380 86390 1
517677 99517677 1001 86380 86390 1
517626 99517626 1001 86380 86390 1
517731 99517731 1001 86380 86390 1
518175 99518175 1001 86380 86390 1
518296 99518296 1001 86380 86390 1
518179 99518179 1001 86380 86390 1
518274 99518274 1001 86380 86390 1
518849 99518849 1001 86380 86390 1
518890 99518890 1001 86380 86390 1
518865 99518865 1001 86380 86390 1
518936 99518936 1001 86380 86390 1
518583 99518583 1001 86380 86390 1
518434 99518434 1001 86380 86390 1
518410 99518410 1001 86380 86390 1
518437 99518437 1001 86380 86390 1
518440 99518440 1001 86380 86390 1
519157 99519157 1001 86380 86390 1
519068 99519068 1001 86380 86390 1
519764 99519764 1001 86380 86390 1
519727 99519727 1001 86380 86390 1
519743 99519743 1001 86380 86390 1
519710 99519710 1001 86380 86390 1
519608 99519608 1001 86380 86390 1
519572 99519572 1001 86380 86390 1
519574 99519574 1001 86380 86390 1
519219 99519219 1001 86380 86390 1
519323 99519323 1001 86380 86390 1
519327 99519327 1001 86380 86390 1
519250 99519250 1001 86380 86390 1
519302 99519302 1001 86380 86390 1
519315 99519315 1001 86380 86390 1
519239 99519239 1001 86380 86390 1
519368 99519368 1001 86380 86390 1
519828 99519828 1001 86380 86390 1
519897 99519897 1001 86380 86390 1
519820 99519820 1001 86380 86390 1
520490 99520490 1001 86380 86390 1
520546 99520546 1001 86380 86390 1
520348 99520348 1001 86380 86390 1
520200 99520200 1001 86380 86390 1
520105 99520105 1001 86380 86390 1
520081 99520081 1001 86380 86390 1
520720 99520720 1001 86380 86390 1
520749 99520749 1001 86380 86390 1
520660 99520660 1001 86380 86390 1
521416 99521416 1001 86380 86390 1
521418 99521418 1001 86380 86390 1
521439 99521439 1001 86380 86390 1
521440 99521440 1001 86380 86390 1
521306 99521306 1001 86380 86390 1
521424 99521424 1001 86380 86390 1
521057 99521057 1001 86380 86390 1
521213 99521213 1001 86380 86390 1
521062 99521062 1001 86380 86390 1
521206 99521206 1001 86380 86390 1
520849 99520849 1001 86380 86390 1
521044 99521044 1001 86380 86390 1
521542 99521542 1001 86380 86390 1
521598 99521598 1001 86380 86390 1
521527 99521527 1001 86380 86390 1
522148 99522148 1001 86380 86390 1
522290 99522290 1001 86380 86390 1
522052 99522052 1001 86380 86390 1
521723 99521723 1001 86380 86390 1
521765 99521765 1001 86380 86390 1
521794 99521794 1001 86380 86390 1
521811 99521811 1001 86380 86390 1
522368 99522368 1001 86380 86390 1
522349 99522349 1001 86380 86390 1
522312 99522312 1001 86380 86390 1
522939 99522939 1001 86380 86390 1
523034 99523034 1001 86380 86390 1
523078 99523078 1001 86380 86390 1
523112 99523112 1001 86380 86390 1
522801 99522801 1001 86380 86390 1
522843 99522843 1001 86380 86390 1
522667 99522667 1001 86380 86390 1
522693 99522693 1001 86380 86390 1
522626 99522626 1001 86380 86390 1
523284 99523284 1001 86380 86390 1
523194 99523194 1001 86380 86390 1
523273 99523273 1001 86380 86390 1
523158 99523158 1001 86380 86390 1
523264 99523264 1001 86380 86390 1
523214 99523214 1001 86380 86390 1
523756 99523756 1001 86380 86390 1
523570 99523570 1001 86380 86390 1
523610 99523610 1001 86380 86390 1
523585 99523585 1001 86380 86390 1
523549 99523549 1001 86380 86390 1
523655 99523655 1001 86380 86390 1
523694 99523694 1001 86380 86390 1
523556 99523556 1001 86380 86390 1
523338 99523338 1001 86380 86390 1
523437 99523437 1001 86380 86390 1
524074 99524074 1001 86380 86390 1
524127 99524127 1001 86380 86390 1
524128 99524128 1001 86380 86390 1
524038 99524038 1001 86380 86390 1
524122 99524122 1001 86380 86390 1
524467 99524467 1001 86380 86390 1
524558 99524558 1001 86380 86390 1
524419 99524419 1001 86380 86390 1
524165 99524165 1001 86380 86390 1
524283 99524283 1001 86380 86390 1
524354 99524354 1001 86380 86390 1
524174 99524174 1001 86380 86390 1
524785 99524785 1001 86380 86390 1
524864 99524864 1001 86380 86390 1
524895 99524895 1001 86380 86390 1
524973 99524973 1001 86380 86390 1
525523 99525523 1001 86380 86390 1
525301 99525301 1001 86380 86390 1
525348 99525348 1001 86380 86390 1
525016 99525016 1001 86380 86390 1
525095 99525095 1001 86380 86390 1
525659 99525659 1001 86380 86390 1
525719 99525719 1001 86380 86390 1
525617 99525617 1001 86380 86390 1
525721 99525721 1001 86380 86390 1
526242 99526242 1001 86380 86390 1
526372 99526372 1001 86380 86390 1
526363 99526363 1001 86380 86390 1
526411 99526411 1001 86380 86390 1
526318 99526318 1001 86380 86390 1
526157 99526157 1001 86380 86390 1
525931 99525931 1001 86380 86390 1
525832 99525832 1001 86380 86390 1
525901 99525901 1001 86380 86390 1
525917 99525917 1001 86380 86390 1
526905 99526905 1001 86380 86390 1
527038 99527038 1001 86380 86390 1
527002 99527002 1001 86380 86390 1
526714 99526714 1001 86380 86390 1
527362 99527362 1001 86380 86390 1
527402 99527402 1001 86380 86390 1
527264 99527264 1001 86380 86390 1
527924 99527924 1001 86380 86390 1
527953 99527953 1001 86380 86390 1
527941 99527941 1001 86380 86390 1
527942 99527942 1001 86380 86390 1
527880 99527880 1001 86380 86390 1
527859 99527859 1001 86380 86390 1
527836 99527836 1001 86380 86390 1
527802 99527802 1001 86380 86390 1
527751 99527751 1001 86380 86390 1
527506 99527506 1001 86380 86390 1
527487 99527487 1001 86380 86390 1
528181 99528181 1001 86380 86390 1
528236 99528236 1001 86380 86390 1
528746 99528746 1001 86380 86390 1
528784 99528784 1001 86380 86390 1
528493 99528493 1001 86380 86390 1
528546 99528546 1001 86380 86390 1
528549 99528549 1001 86380 86390 1
528466 99528466 1001 86380 86390 1
529093 99529093 1001 86380 86390 1
529049 99529049 1001 86380 86390 1
528948 99528948 1001 86380 86390 1
529677 99529677 1001 86380 86390 1
529652 99529652 1001 86380 86390 1
529601 99529601 1001 86380 86390 1
529679 99529679 1001 86380 86390 1
529655 99529655 1001 86380 86390 1
529604 99529604 1001 86380 86390 1
529682 99529682 1001 86380 86390 1
529644 99529644 1001 86380 86390 1
529648 99529648 1001 86380 86390 1
529399 99529399 1001 86380 86390 1
529426 99529426 1001 86380 86390 1
529520 99529520 1001 86380 86390 1
529404 99529404 1001 86380 86390 1
529177 99529177 1001 86380 86390 1
529182 99529182 1001 86380 86390 1
530432 99530432 1001 86380 86390 1
530394 99530394 1001 86380 86390 1
530410 99530410 1001 86380 86390 1
530240 99530240 1001 86380 86390 1
530229 99530229 1001 86380 86390 1
530255 99530255 1001 86380 86390 1
530217 99530217 1001 86380 86390 1
530140 99530140 1001 86380 86390 1
530131 99530131 1001 86380 86390 1
530006 99530006 1001 86380 86390 1
530007 99530007 1001 86380 86390 1
530125 99530125 1001 86380 86390 1
530707 99530707 1001 86380 86390 1
530568 99530568 1001 86380 86390 1
530608 99530608 1001 86380 86390 1
530634 99530634 1001 86380 86390 1
530726 99530726 1001 86380 86390 1
530717 99530717 1001 86380 86390 1
531264 99531264 1001 86380 86390 1
531330 99531330 1001 86380 86390 1
531201 99531201 1001 86380 86390 1
531257 99531257 1001 86380 86390 1
531310 99531310 1001 86380 86390 1
531076 99531076 1001 86380 86390 1
531027 99531027 1001 86380 86390 1
531043 99531043 1001 86380 86390 1
530901 99530901 1001 86380 86390 1
530825 99530825 1001 86380 86390 1
530806 99530806 1001 86380 86390 1
530910 99530910 1001 86380 86390 1
530938 99530938 1001 86380 86390 1
532078 99532078 1001 86380 86390 1
532030 99532030 1001 86380 86390 1
532018 99532018 1001 86380 86390 1
532124 99532124 1001 86380 86390 1
532022 99532022 1001 86380 86390 1
531965 99531965 1001 86380 86390 1
531941 99531941 1001 86380 86390 1
531983 99531983 1001 86380 86390 1
531802 99531802 1001 86380 86390 1
531804 99531804 1001 86380 86390 1
531656 99531656 1001 86380 86390 1
531735 99531735 1001 86380 86390 1
531698 99531698 1001 86380 86390 1
531711 99531711 1001 86380 86390 1
531752 99531752 1001 86380 86390 1
532358 99532358 1001 86380 86390 1
532258 99532258 1001 86380 86390 1
533007 99533007 1001 86380 86390 1
532936 99532936 1001 86380 86390 1
532887 99532887 1001 86380 86390 1
532761 99532761 1001 86380 86390 1
532820 99532820 1001 86380 86390 1
532626 99532626 1001 86380 86390 1
532500 99532500 1001 86380 86390 1
533146 99533146 1001 86380 86390 1
533185 99533185 1001 86380 86390 1
533116 99533116 1001 86380 86390 1
533769 99533769 1001 86380 86390 1
533711 99533711 1001 86380 86390 1
533740 99533740 1001 86380 86390 1
533525 99533525 1001 86380 86390 1
533564 99533564 1001 86380 86390 1
533490 99533490 1001 86380 86390 1
533291 99533291 1001 86380 86390 1
533330 99533330 1001 86380 86390 1
533331 99533331 1001 86380 86390 1
533243 99533243 1001 86380 86390 1
533364 99533364 1001 86380 86390 1
534030 99534030 1001 86380 86390 1
534636 99534636 1001 86380 86390 1
534427 99534427 1001 86380 86390 1
534456 99534456 1001 86380 86390 1
534399 99534399 1001 86380 86390 1
534127 99534127 1001 86380 86390 1
534780 99534780 1001 86380 86390 1
534884 99534884 1001 86380 86390 1
534885 99534885 1001 86380 86390 1
534690 99534690 1001 86380 86390 1
535385 99535385 1001 86380 86390 1
535424 99535424 1001 86380 86390 1
535426 99535426 1001 86380 86390 1
535488 99535488 1001 86380 86390 1
535241 99535241 1001 86380 86390 1
535293 99535293 1001 86380 86390 1
535224 99535224 1001 86380 86390 1
535187 99535187 1001 86380 86390 1
535007 99535007 1001 86380 86390 1
535024 99535024 1001 86380 86390 1
534935 99534935 1001 86380 86390 1
534936 99534936 1001 86380 86390 1
535068 99535068 1001 86380 86390 1
534927 99534927 1001 86380 86390 1
535626 99535626 1001 86380 86390 1
535566 99535566 1001 86380 86390 1
535618 99535618 1001 86380 86390 1
536179 99536179 1001 86380 86390 1
536192 99536192 1001 86380 86390 1
536002 99536002 1001 86380 86390 1
536126 99536126 1001 86380 86390 1
535747 99535747 1001 86380 86390 1
535779 99535779 1001 86380 86390 1
536492 99536492 1001 86380 86390 1
536526 99536526 1001 86380 86390 1
537128 99537128 1001 86380 86390 1
537151 99537151 1001 86380 86390 1
536979 99536979 1001 86380 86390 1
536768 99536768 1001 86380 86390 1
536873 99536873 1001 86380 86390 1
536614 99536614 1001 86380 86390 1
537260 99537260 1001 86380 86390 1
537209 99537209 1001 86380 86390 1
537326 99537326 1001 86380 86390 1
537873 99537873 1001 86380 86390 1
537839 99537839 1001 86380 86390 1
537721 99537721 1001 86380 86390 1
537425 99537425 1001 86380 86390 1
537568 99537568 1001 86380 86390 1
537517 99537517 1001 86380 86390 1
537454 99537454 1001 86380 86390 1
538062 99538062 1001 86380 86390 1
538050 99538050 1001 86380 86390 1
538020 99538020 1001 86380 86390 1
538046 99538046 1001 86380 86390 1
538790 99538790 1001 86380 86390 1
538656 99538656 1001 86380 86390 1
538632 99538632 1001 86380 86390 1
538574 99538574 1001 86380 86390 1
538264 99538264 1001 86380 86390 1
538341 99538341 1001 86380 86390 1
538228 99538228 1001 86380 86390 1
538283 99538283 1001 86380 86390 1
538916 99538916 1001 86380 86390 1
538879 99538879 1001 86380 86390 1
539639 99539639 1001 86380 86390 1
539474 99539474 1001 86380 86390 1
539438 99539438 1001 86380 86390 1
539493 99539493 1001 86380 86390 1
539383 99539383 1001 86380 86390 1
539396 99539396 1001 86380 86390 1
539423 99539423 1001 86380 86390 1
539296 99539296 1001 86380 86390 1
539820 99539820 1001 86380 86390 1
539730 99539730 1001 86380 86390 1
539769 99539769 1001 86380 86390 1
539688 99539688 1001 86380 86390 1
540379 99540379 1001 86380 86390 1
540265 99540265 1001 86380 86390 1
540425 99540425 1001 86380 86390 1
540085 99540085 1001 86380 86390 1
540128 99540128 1001 86380 86390 1
540077 99540077 1001 86380 86390 1
539962 99539962 1001 86380 86390 1
540016 99540016 1001 86380 86390 1
540010 99540010 1001 86380 86390 1
540662 99540662 1001 86380 86390 1
540552 99540552 1001 86380 86390 1
540630 99540630 1001 86380 86390 1
541104 99541104 1001 86380 86390 1
541118 99541118 1001 86380 86390 1
541148 99541148 1001 86380 86390 1
541174 99541174 1001 86380 86390 1
541042 99541042 1001 86380 86390 1
540940 99540940 1001 86380 86390 1
540803 99540803 1001 86380 86390 1
540719 99540719 1001 86380 86390 1
541419 99541419 1001 86380 86390 1
541447 99541447 1001 86380 86390 1
541410 99541410 1001 86380 86390 1
541463 99541463 1001 86380 86390 1
541490 99541490 1001 86380 86390 1
541452 99541452 1001 86380 86390 1
541365 99541365 1001 86380 86390 1
542056 99542056 1001 86380 86390 1
542032 99542032 1001 86380 86390 1
542074 99542074 1001 86380 86390 1
542041 99542041 1001 86380 86390 1
541844 99541844 1001 86380 86390 1
541897 99541897 1001 86380 86390 1
541768 99541768 1001 86380 86390 1
541886 99541886 1001 86380 86390 1
541671 99541671 1001 86380 86390 1
541544 99541544 1001 86380 86390 1
542259 99542259 1001 86380 86390 1
542285 99542285 1001 86380 86390 1
542170 99542170 1001 86380 86390 1
542209 99542209 1001 86380 86390 1
541915 99541915 1001 86380 86390 1
542309 99542309 1001 86380 86390 1
542932 99542932 1001 86380 86390 1
542905 99542905 1001 86380 86390 1
542906 99542906 1001 86380 86390 1
542701 99542701 1001 86380 86390 1
542575 99542575 1001 86380 86390 1
542553 99542553 1001 86380 86390 1
542376 99542376 1001 86380 86390 1
542415 99542415 1001 86380 86390 1
542340 99542340 1001 86380 86390 1
542450 99542450 1001 86380 86390 1
542997 99542997 1001 86380 86390 1
543011 99543011 1001 86380 86390 1
543076 99543076 1001 86380 86390 1
543077 99543077 1001 86380 86390 1
543090 99543090 1001 86380 86390 1
543117 99543117 1001 86380 86390 1
543108 99543108 1001 86380 86390 1
543662 99543662 1001 86380 86390 1
543410 99543410 1001 86380 86390 1
543463 99543463 1001 86380 86390 1
543393 99543393 1001 86380 86390 1
543219 99543219 1001 86380 86390 1
543328 99543328 1001 86380 86390 1
543810 99543810 1001 86380 86390 1
543837 99543837 1001 86380 86390 1
543954 99543954 1001 86380 86390 1
543802 99543802 1001 86380 86390 1
543828 99543828 1001 86380 86390 1
544570 99544570 1001 86380 86390 1
544396 99544396 1001 86380 86390 1
544409 99544409 1001 86380 86390 1
544449 99544449 1001 86380 86390 1
544284 99544284 1001 86380 86390 1
544016 99544016 1001 86380 86390 1
544175 99544175 1001 86380 86390 1
544137 99544137 1001 86380 86390 1
544650 99544650 1001 86380 86390 1
544690 99544690 1001 86380 86390 1
528445 640 1002 52849 59892 1
531021 946 1002 31409 38077 1
400354 99400354 1001 86380 86390 1
400462 99400462 1001 86380 86390 1
400655 99400655 1001 86380 86390 1
401009 99401009 1001 86380 86390 1
401200 99401200 1001 86380 86390 1
401571 99401571 1001 86380 86390 1
401704 99401704 1001 86380 86390 1
402128 99402128 1001 86380 86390 1
402373 99402373 1001 86380 86390 1
402504 99402504 1001 86380 86390 1
402545 99402545 1001 86380 86390 1
403023 99403023 1001 86380 86390 1
403336 99403336 1001 86380 86390 1
403478 99403478 1001 86380 86390 1
403491 99403491 1001 86380 86390 1
403787 99403787 1001 86380 86390 1
403862 99403862 1001 86380 86390 1
403940 99403940 1001 86380 86390 1
404264 99404264 1001 86380 86390 1
404363 99404363 1001 86380 86390 1
404300 99404300 1001 86380 86390 1
404274 99404274 1001 86380 86390 1
404403 99404403 1001 86380 86390 1
404804 99404804 1001 86380 86390 1
404894 99404894 1001 86380 86390 1
405026 99405026 1001 86380 86390 1
405378 99405378 1001 86380 86390 1
405484 99405484 1001 86380 86390 1
405575 99405575 1001 86380 86390 1
405522 99405522 1001 86380 86390 1
405643 99405643 1001 86380 86390 1
405705 99405705 1001 86380 86390 1
405830 99405830 1001 86380 86390 1
406072 99406072 1001 86380 86390 1
406249 99406249 1001 86380 86390 1
406308 99406308 1001 86380 86390 1
406366 99406366 1001 86380 86390 1
406449 99406449 1001 86380 86390 1
406396 99406396 1001 86380 86390 1
406513 99406513 1001 86380 86390 1
406549 99406549 1001 86380 86390 1
406516 99406516 1001 86380 86390 1
406591 99406591 1001 86380 86390 1
406667 99406667 1001 86380 86390 1
407158 99407158 1001 86380 86390 1
407237 99407237 1001 86380 86390 1
407290 99407290 1001 86380 86390 1
407263 99407263 1001 86380 86390 1
407384 99407384 1001 86380 86390 1
407422 99407422 1001 86380 86390 1
407381 99407381 1001 86380 86390 1
407913 99407913 1001 86380 86390 1
407965 99407965 1001 86380 86390 1
408238 99408238 1001 86380 86390 1
408328 99408328 1001 86380 86390 1
408315 99408315 1001 86380 86390 1
408494 99408494 1001 86380 86390 1
408746 99408746 1001 86380 86390 1
408748 99408748 1001 86380 86390 1
408866 99408866 1001 86380 86390 1
408771 99408771 1001 86380 86390 1
409740 99409740 1001 86380 86390 1
409927 99409927 1001 86380 86390 1
410145 99410145 1001 86380 86390 1
410436 99410436 1001 86380 86390 1
410483 99410483 1001 86380 86390 1
410558 99410558 1001 86380 86390 1
410715 99410715 1001 86380 86390 1
410696 99410696 1001 86380 86390 1
410728 99410728 1001 86380 86390 1
410958 99410958 1001 86380 86390 1
411007 99411007 1001 86380 86390 1
411224 99411224 1001 86380 86390 1
411395 99411395 1001 86380 86390 1
411488 99411488 1001 86380 86390 1
411760 99411760 1001 86380 86390 1
411954 99411954 1001 86380 86390 1
411863 99411863 1001 86380 86390 1
412043 99412043 1001 86380 86390 1
412389 99412389 1001 86380 86390 1
412293 99412293 1001 86380 86390 1
412380 99412380 1001 86380 86390 1
413568 99413568 1001 86380 86390 1
413530 99413530 1001 86380 86390 1
413583 99413583 1001 86380 86390 1
413533 99413533 1001 86380 86390 1
413416 99413416 1001 86380 86390 1
413511 99413511 1001 86380 86390 1
413010 99413010 1001 86380 86390 1
412910 99412910 1001 86380 86390 1
413043 99413043 1001 86380 86390 1
413171 99413171 1001 86380 86390 1
412698 99412698 1001 86380 86390 1
412851 99412851 1001 86380 86390 1
412646 99412646 1001 86380 86390 1
412786 99412786 1001 86380 86390 1
412731 99412731 1001 86380 86390 1
414013 99414013 1001 86380 86390 1
413794 99413794 1001 86380 86390 1
414025 99414025 1001 86380 86390 1
415162 99415162 1001 86380 86390 1
415142 99415142 1001 86380 86390 1
415217 99415217 1001 86380 86390 1
415008 99415008 1001 86380 86390 1
415149 99415149 1001 86380 86390 1
415085 99415085 1001 86380 86390 1
415177 99415177 1001 86380 86390 1
415294 99415294 1001 86380 86390 1
415137 99415137 1001 86380 86390 1
414637 99414637 1001 86380 86390 1
414599 99414599 1001 86380 86390 1
414693 99414693 1001 86380 86390 1
414833 99414833 1001 86380 86390 1
414585 99414585 1001 86380 86390 1
414316 99414316 1001 86380 86390 1
414451 99414451 1001 86380 86390 1
414321 99414321 1001 86380 86390 1
414325 99414325 1001 86380 86390 1
414149 99414149 1001 86380 86390 1
415526 99415526 1001 86380 86390 1
415453 99415453 1001 86380 86390 1
415470 99415470 1001 86380 86390 1
416929 99416929 1001 86380 86390 1
416637 99416637 1001 86380 86390 1
416887 99416887 1001 86380 86390 1
416678 99416678 1001 86380 86390 1
416865 99416865 1001 86380 86390 1
416909 99416909 1001 86380 86390 1
416956 99416956 1001 86380 86390 1
416823 99416823 1001 86380 86390 1
416919 99416919 1001 86380 86390 1
416856 99416856 1001 86380 86390 1
416148 99416148 1001 86380 86390 1
415888 99415888 1001 86380 86390 1
415937 99415937 1001 86380 86390 1
415970 99415970 1001 86380 86390 1
415840 99415840 1001 86380 86390 1
417193 99417193 1001 86380 86390 1
417604 99417604 1001 86380 86390 1
417552 99417552 1001 86380 86390 1
417530 99417530 1001 86380 86390 1
417562 99417562 1001 86380 86390 1
417441 99417441 1001 86380 86390 1
418574 99418574 1001 86380 86390 1
418734 99418734 1001 86380 86390 1
418547 99418547 1001 86380 86390 1
418370 99418370 1001 86380 86390 1
417848 99417848 1001 86380 86390 1
417797 99417797 1001 86380 86390 1
417864 99417864 1001 86380 86390 1
418023 99418023 1001 86380 86390 1
418877 99418877 1001 86380 86390 1
420117 99420117 1001 86380 86390 1
420216 99420216 1001 86380 86390 1
420311 99420311 1001 86380 86390 1
420318 99420318 1001 86380 86390 1
420144 99420144 1001 86380 86390 1
420431 99420431 1001 86380 86390 1
420004 99420004 1001 86380 86390 1
419665 99419665 1001 86380 86390 1
419883 99419883 1001 86380 86390 1
419703 99419703 1001 86380 86390 1
419704 99419704 1001 86380 86390 1
419740 99419740 1001 86380 86390 1
419454 99419454 1001 86380 86390 1
420707 99420707 1001 86380 86390 1
420691 99420691 1001 86380 86390 1
420708 99420708 1001 86380 86390 1
420510 99420510 1001 86380 86390 1
420651 99420651 1001 86380 86390 1
420773 99420773 1001 86380 86390 1
419631 99419631 1001 86380 86390 1
421840 99421840 1001 86380 86390 1
422080 99422080 1001 86380 86390 1
421826 99421826 1001 86380 86390 1
421831 99421831 1001 86380 86390 1
421537 99421537 1001 86380 86390 1
421341 99421341 1001 86380 86390 1
421365 99421365 1001 86380 86390 1
420844 99420844 1001 86380 86390 1
422321 99422321 1001 86380 86390 1
423711 99423711 1001 86380 86390 1
423128 99423128 1001 86380 86390 1
423278 99423278 1001 86380 86390 1
422876 99422876 1001 86380 86390 1
422628 99422628 1001 86380 86390 1
422534 99422534 1001 86380 86390 1
423914 99423914 1001 86380 86390 1
425248 99425248 1001 86380 86390 1
425181 99425181 1001 86380 86390 1
425133 99425133 1001 86380 86390 1
424655 99424655 1001 86380 86390 1
424919 99424919 1001 86380 86390 1
424729 99424729 1001 86380 86390 1
424246 99424246 1001 86380 86390 1
424318 99424318 1001 86380 86390 1
424219 99424219 1001 86380 86390 1
424157 99424157 1001 86380 86390 1
424442 99424442 1001 86380 86390 1
424478 99424478 1001 86380 86390 1
425585 99425585 1001 86380 86390 1
425715 99425715 1001 86380 86390 1
425387 99425387 1001 86380 86390 1
425589 99425589 1001 86380 86390 1
425392 99425392 1001 86380 86390 1
425596 99425596 1001 86380 86390 1
425647 99425647 1001 86380 86390 1
425792 99425792 1001 86380 86390 1
427003 99427003 1001 86380 86390 1
426748 99426748 1001 86380 86390 1
426771 99426771 1001 86380 86390 1
426996 99426996 1001 86380 86390 1
427080 99427080 1001 86380 86390 1
427085 99427085 1001 86380 86390 1
426445 99426445 1001 86380 86390 1
426377 99426377 1001 86380 86390 1
426382 99426382 1001 86380 86390 1
426554 99426554 1001 86380 86390 1
426332 99426332 1001 86380 86390 1
426605 99426605 1001 86380 86390 1
426439 99426439 1001 86380 86390 1
426222 99426222 1001 86380 86390 1
426268 99426268 1001 86380 86390 1
427420 99427420 1001 86380 86390 1
428586 99428586 1001 86380 86390 1
428401 99428401 1001 86380 86390 1
428641 99428641 1001 86380 86390 1
428646 99428646 1001 86380 86390 1
428481 99428481 1001 86380 86390 1
428138 99428138 1001 86380 86390 1
428196 99428196 1001 86380 86390 1
428181 99428181 1001 86380 86390 1
427850 99427850 1001 86380 86390 1
427653 99427653 1001 86380 86390 1
427735 99427735 1001 86380 86390 1
427876 99427876 1001 86380 86390 1
427569 99427569 1001 86380 86390 1
427717 99427717 1001 86380 86390 1
430069 99430069 1001 86380 86390 1
430313 99430313 1001 86380 86390 1
430322 99430322 1001 86380 86390 1
430153 99430153 1001 86380 86390 1
430349 99430349 1001 86380 86390 1
430009 99430009 1001 86380 86390 1
429633 99429633 1001 86380 86390 1
429571 99429571 1001 86380 86390 1
429577 99429577 1001 86380 86390 1
429343 99429343 1001 86380 86390 1
429483 99429483 1001 86380 86390 1
429184 99429184 1001 86380 86390 1
430797 99430797 1001 86380 86390 1
431818 99431818 1001 86380 86390 1
431894 99431894 1001 86380 86390 1
432034 99432034 1001 86380 86390 1
431608 99431608 1001 86380 86390 1
431318 99431318 1001 86380 86390 1
431389 99431389 1001 86380 86390 1
430947 99430947 1001 86380 86390 1
430987 99430987 1001 86380 86390 1
431099 99431099 1001 86380 86390 1
431164 99431164 1001 86380 86390 1
431188 99431188 1001 86380 86390 1
430992 99430992 1001 86380 86390 1
431255 99431255 1001 86380 86390 1
432373 99432373 1001 86380 86390 1
432242 99432242 1001 86380 86390 1
432409 99432409 1001 86380 86390 1
432102 99432102 1001 86380 86390 1
432134 99432134 1001 86380 86390 1
432312 99432312 1001 86380 86390 1
433548 99433548 1001 86380 86390 1
433442 99433442 1001 86380 86390 1
433402 99433402 1001 86380 86390 1
432930 99432930 1001 86380 86390 1
433202 99433202 1001 86380 86390 1
433231 99433231 1001 86380 86390 1
432959 99432959 1001 86380 86390 1
433154 99433154 1001 86380 86390 1
432963 99432963 1001 86380 86390 1
432624 99432624 1001 86380 86390 1
433817 99433817 1001 86380 86390 1
433977 99433977 1001 86380 86390 1
433809 99433809 1001 86380 86390 1
435343 99435343 1001 86380 86390 1
435332 99435332 1001 86380 86390 1
435146 99435146 1001 86380 86390 1
435406 99435406 1001 86380 86390 1
435025 99435025 1001 86380 86390 1
435121 99435121 1001 86380 86390 1
434788 99434788 1001 86380 86390 1
434850 99434850 1001 86380 86390 1
434678 99434678 1001 86380 86390 1
434227 99434227 1001 86380 86390 1
434236 99434236 1001 86380 86390 1
434388 99434388 1001 86380 86390 1
435678 99435678 1001 86380 86390 1
435767 99435767 1001 86380 86390 1
435719 99435719 1001 86380 86390 1
435775 99435775 1001 86380 86390 1
436784 99436784 1001 86380 86390 1
436777 99436777 1001 86380 86390 1
436517 99436517 1001 86380 86390 1
436568 99436568 1001 86380 86390 1
436430 99436430 1001 86380 86390 1
436743 99436743 1001 86380 86390 1
435988 99435988 1001 86380 86390 1
435993 99435993 1001 86380 86390 1
436332 99436332 1001 86380 86390 1
436191 99436191 1001 86380 86390 1
300087 99300087 1001 86380 86390 1
300652 99300652 1001 86380 86390 1
300576 99300576 1001 86380 86390 1
300630 99300630 1001 86380 86390 1
300579 99300579 1001 86380 86390 1
300541 99300541 1001 86380 86390 1
300648 99300648 1001 86380 86390 1
300545 99300545 1001 86380 86390 1
300573 99300573 1001 86380 86390 1
300332 99300332 1001 86380 86390 1
300502 99300502 1001 86380 86390 1
300517 99300517 1001 86380 86390 1
300324 99300324 1001 86380 86390 1
300134 99300134 1001 86380 86390 1
300135 99300135 1001 86380 86390 1
300110 99300110 1001 86380 86390 1
300181 99300181 1001 86380 86390 1
300262 99300262 1001 86380 86390 1
300805 99300805 1001 86380 86390 1
300931 99300931 1001 86380 86390 1
301364 99301364 1001 86380 86390 1
301496 99301496 1001 86380 86390 1
301395 99301395 1001 86380 86390 1
301542 99301542 1001 86380 86390 1
301318 99301318 1001 86380 86390 1
300966 99300966 1001 86380 86390 1
301110 99301110 1001 86380 86390 1
301059 99301059 1001 86380 86390 1
301074 99301074 1001 86380 86390 1
301644 99301644 1001 86380 86390 1
301612 99301612 1001 86380 86390 1
302268 99302268 1001 86380 86390 1
302220 99302220 1001 86380 86390 1
302365 99302365 1001 86380 86390 1
302260 99302260 1001 86380 86390 1
302287 99302287 1001 86380 86390 1
301982 99301982 1001 86380 86390 1
302115 99302115 1001 86380 86390 1
302106 99302106 1001 86380 86390 1
302070 99302070 1001 86380 86390 1
302122 99302122 1001 86380 86390 1
301800 99301800 1001 86380 86390 1
302403 99302403 1001 86380 86390 1
302482 99302482 1001 86380 86390 1
302458 99302458 1001 86380 86390 1
303170 99303170 1001 86380 86390 1
303040 99303040 1001 86380 86390 1
303003 99303003 1001 86380 86390 1
302925 99302925 1001 86380 86390 1
302862 99302862 1001 86380 86390 1
302940 99302940 1001 86380 86390 1
302638 99302638 1001 86380 86390 1
302782 99302782 1001 86380 86390 1
302642 99302642 1001 86380 86390 1
302708 99302708 1001 86380 86390 1
302750 99302750 1001 86380 86390 1
303348 99303348 1001 86380 86390 1
303365 99303365 1001 86380 86390 1
303685 99303685 1001 86380 86390 1
303636 99303636 1001 86380 86390 1
303637 99303637 1001 86380 86390 1
303809 99303809 1001 86380 86390 1
303628 99303628 1001 86380 86390 1
303786 99303786 1001 86380 86390 1
303684 99303684 1001 86380 86390 1
303504 99303504 1001 86380 86390 1
303535 99303535 1001 86380 86390 1
303462 99303462 1001 86380 86390 1
304068 99304068 1001 86380 86390 1
304081 99304081 1001 86380 86390 1
304045 99304045 1001 86380 86390 1
304141 99304141 1001 86380 86390 1
304659 99304659 1001 86380 86390 1
304685 99304685 1001 86380 86390 1
304814 99304814 1001 86380 86390 1
304841 99304841 1001 86380 86390 1
304751 99304751 1001 86380 86390 1
304843 99304843 1001 86380 86390 1
304642 99304642 1001 86380 86390 1
304481 99304481 1001 86380 86390 1
304638 99304638 1001 86380 86390 1
304652 99304652 1001 86380 86390 1
304355 99304355 1001 86380 86390 1
304394 99304394 1001 86380 86390 1
305038 99305038 1001 86380 86390 1
305016 99305016 1001 86380 86390 1
304967 99304967 1001 86380 86390 1
305006 99305006 1001 86380 86390 1
305047 99305047 1001 86380 86390 1
305559 99305559 1001 86380 86390 1
305640 99305640 1001 86380 86390 1
305643 99305643 1001 86380 86390 1
305363 99305363 1001 86380 86390 1
305377 99305377 1001 86380 86390 1
305296 99305296 1001 86380 86390 1
305146 99305146 1001 86380 86390 1
305153 99305153 1001 86380 86390 1
500078 99500078 1001 86380 86390 1
500048 99500048 1001 86380 86390 1
500009 99500009 1001 86380 86390 1
500637 99500637 1001 86380 86390 1
500791 99500791 1001 86380 86390 1
500806 99500806 1001 86380 86390 1
500441 99500441 1001 86380 86390 1
500448 99500448 1001 86380 86390 1
500410 99500410 1001 86380 86390 1
500606 99500606 1001 86380 86390 1
500424 99500424 1001 86380 86390 1
500235 99500235 1001 86380 86390 1
500358 99500358 1001 86380 86390 1
500837 99500837 1001 86380 86390 1
500968 99500968 1001 86380 86390 1
500853 99500853 1001 86380 86390 1
500906 99500906 1001 86380 86390 1
500964 99500964 1001 86380 86390 1
500834 99500834 1001 86380 86390 1
501016 99501016 1001 86380 86390 1
501519 99501519 1001 86380 86390 1
501470 99501470 1001 86380 86390 1
501458 99501458 1001 86380 86390 1
501295 99501295 1001 86380 86390 1
501388 99501388 1001 86380 86390 1
501354 99501354 1001 86380 86390 1
501226 99501226 1001 86380 86390 1
501137 99501137 1001 86380 86390 1
501163 99501163 1001 86380 86390 1
501202 99501202 1001 86380 86390 1
501022 99501022 1001 86380 86390 1
501204 99501204 1001 86380 86390 1
501078 99501078 1001 86380 86390 1
501039 99501039 1001 86380 86390 1
501056 99501056 1001 86380 86390 1
501753 99501753 1001 86380 86390 1
501795 99501795 1001 86380 86390 1
501739 99501739 1001 86380 86390 1
502407 99502407 1001 86380 86390 1
502183 99502183 1001 86380 86390 1
502210 99502210 1001 86380 86390 1
502082 99502082 1001 86380 86390 1
502097 99502097 1001 86380 86390 1
502177 99502177 1001 86380 86390 1
502218 99502218 1001 86380 86390 1
502141 99502141 1001 86380 86390 1
501988 99501988 1001 86380 86390 1
503267 99503267 1001 86380 86390 1
503234 99503234 1001 86380 86390 1
503070 99503070 1001 86380 86390 1
502714 99502714 1001 86380 86390 1
502818 99502818 1001 86380 86390 1
503318 99503318 1001 86380 86390 1
503424 99503424 1001 86380 86390 1
503990 99503990 1001 86380 86390 1
504070 99504070 1001 86380 86390 1
504020 99504020 1001 86380 86390 1
504105 99504105 1001 86380 86390 1
504012 99504012 1001 86380 86390 1
503874 99503874 1001 86380 86390 1
503890 99503890 1001 86380 86390 1
503813 99503813 1001 86380 86390 1
503867 99503867 1001 86380 86390 1
503910 99503910 1001 86380 86390 1
503645 99503645 1001 86380 86390 1
504239 99504239 1001 86380 86390 1
504189 99504189 1001 86380 86390 1
504882 99504882 1001 86380 86390 1
504811 99504811 1001 86380 86390 1
504827 99504827 1001 86380 86390 1
505025 99505025 1001 86380 86390 1
505077 99505077 1001 86380 86390 1
505656 99505656 1001 86380 86390 1
505594 99505594 1001 86380 86390 1
505677 99505677 1001 86380 86390 1
505423 99505423 1001 86380 86390 1
505386 99505386 1001 86380 86390 1
505543 99505543 1001 86380 86390 1
505272 99505272 1001 86380 86390 1
505329 99505329 1001 86380 86390 1
505901 99505901 1001 86380 86390 1
505878 99505878 1001 86380 86390 1
505930 99505930 1001 86380 86390 1
506506 99506506 1001 86380 86390 1
506507 99506507 1001 86380 86390 1
506396 99506396 1001 86380 86390 1
506399 99506399 1001 86380 86390 1
506478 99506478 1001 86380 86390 1
506235 99506235 1001 86380 86390 1
506326 99506326 1001 86380 86390 1
506275 99506275 1001 86380 86390 1
506289 99506289 1001 86380 86390 1
506202 99506202 1001 86380 86390 1
506246 99506246 1001 86380 86390 1
506108 99506108 1001 86380 86390 1
505986 99505986 1001 86380 86390 1
506800 99506800 1001 86380 86390 1
506660 99506660 1001 86380 86390 1
506714 99506714 1001 86380 86390 1
506779 99506779 1001 86380 86390 1
506781 99506781 1001 86380 86390 1
506760 99506760 1001 86380 86390 1
507407 99507407 1001 86380 86390 1
507108 99507108 1001 86380 86390 1
507211 99507211 1001 86380 86390 1
507124 99507124 1001 86380 86390 1
507002 99507002 1001 86380 86390 1
506955 99506955 1001 86380 86390 1
507472 99507472 1001 86380 86390 1
507555 99507555 1001 86380 86390 1
507427 99507427 1001 86380 86390 1
507496 99507496 1001 86380 86390 1
508237 99508237 1001 86380 86390 1
507900 99507900 1001 86380 86390 1
507929 99507929 1001 86380 86390 1
507998 99507998 1001 86380 86390 1
507653 99507653 1001 86380 86390 1
507749 99507749 1001 86380 86390 1
507762 99507762 1001 86380 86390 1
507751 99507751 1001 86380 86390 1
507818 99507818 1001 86380 86390 1
508301 99508301 1001 86380 86390 1
508356 99508356 1001 86380 86390 1
508408 99508408 1001 86380 86390 1
508901 99508901 1001 86380 86390 1
508966 99508966 1001 86380 86390 1
508878 99508878 1001 86380 86390 1
508792 99508792 1001 86380 86390 1
508756 99508756 1001 86380 86390 1
508749 99508749 1001 86380 86390 1
508493 99508493 1001 86380 86390 1
508649 99508649 1001 86380 86390 1
508512 99508512 1001 86380 86390 1
508565 99508565 1001 86380 86390 1
508619 99508619 1001 86380 86390 1
509139 99509139 1001 86380 86390 1
509191 99509191 1001 86380 86390 1
509087 99509087 1001 86380 86390 1
509249 99509249 1001 86380 86390 1
509813 99509813 1001 86380 86390 1
509870 99509870 1001 86380 86390 1
509777 99509777 1001 86380 86390 1
509732 99509732 1001 86380 86390 1
509575 99509575 1001 86380 86390 1
509397 99509397 1001 86380 86390 1
509374 99509374 1001 86380 86390 1
509430 99509430 1001 86380 86390 1
509485 99509485 1001 86380 86390 1
510026 99510026 1001 86380 86390 1
510612 99510612 1001 86380 86390 1
510365 99510365 1001 86380 86390 1
510409 99510409 1001 86380 86390 1
510399 99510399 1001 86380 86390 1
510323 99510323 1001 86380 86390 1
510376 99510376 1001 86380 86390 1
510248 99510248 1001 86380 86390 1
510197 99510197 1001 86380 86390 1
510223 99510223 1001 86380 86390 1
510275 99510275 1001 86380 86390 1
510187 99510187 1001 86380 86390 1
510122 99510122 1001 86380 86390 1
510892 99510892 1001 86380 86390 1
510911 99510911 1001 86380 86390 1
510838 99510838 1001 86380 86390 1
511497 99511497 1001 86380 86390 1
511369 99511369 1001 86380 86390 1
511184 99511184 1001 86380 86390 1
511332 99511332 1001 86380 86390 1
510996 99510996 1001 86380 86390 1
511036 99511036 1001 86380 86390 1
511097 99511097 1001 86380 86390 1
511709 99511709 1001 86380 86390 1
511612 99511612 1001 86380 86390 1
512211 99512211 1001 86380 86390 1
512227 99512227 1001 86380 86390 1
512333 99512333 1001 86380 86390 1
512193 99512193 1001 86380 86390 1
512206 99512206 1001 86380 86390 1
512195 99512195 1001 86380 86390 1
512139 99512139 1001 86380 86390 1
512025 99512025 1001 86380 86390 1
512017 99512017 1001 86380 86390 1
511835 99511835 1001 86380 86390 1
511874 99511874 1001 86380 86390 1
511955 99511955 1001 86380 86390 1
512498 99512498 1001 86380 86390 1
513175 99513175 1001 86380 86390 1
513066 99513066 1001 86380 86390 1
512887 99512887 1001 86380 86390 1
512906 99512906 1001 86380 86390 1
512946 99512946 1001 86380 86390 1
512792 99512792 1001 86380 86390 1
512718 99512718 1001 86380 86390 1
512695 99512695 1001 86380 86390 1
512594 99512594 1001 86380 86390 1
513405 99513405 1001 86380 86390 1
513263 99513263 1001 86380 86390 1
513328 99513328 1001 86380 86390 1
513864 99513864 1001 86380 86390 1
513903 99513903 1001 86380 86390 1
513828 99513828 1001 86380 86390 1
513895 99513895 1001 86380 86390 1
513927 99513927 1001 86380 86390 1
513698 99513698 1001 86380 86390 1
513686 99513686 1001 86380 86390 1
513728 99513728 1001 86380 86390 1
513678 99513678 1001 86380 86390 1
513639 99513639 1001 86380 86390 1
513785 99513785 1001 86380 86390 1
513437 99513437 1001 86380 86390 1
513567 99513567 1001 86380 86390 1
513503 99513503 1001 86380 86390 1
513531 99513531 1001 86380 86390 1
514222 99514222 1001 86380 86390 1
514184 99514184 1001 86380 86390 1
514137 99514137 1001 86380 86390 1
514130 99514130 1001 86380 86390 1
514706 99514706 1001 86380 86390 1
514733 99514733 1001 86380 86390 1
514835 99514835 1001 86380 86390 1
514761 99514761 1001 86380 86390 1
514763 99514763 1001 86380 86390 1
514701 99514701 1001 86380 86390 1
514561 99514561 1001 86380 86390 1
514603 99514603 1001 86380 86390 1
514568 99514568 1001 86380 86390 1
514481 99514481 1001 86380 86390 1
514418 99514418 1001 86380 86390 1
514444 99514444 1001 86380 86390 1
514335 99514335 1001 86380 86390 1
514348 99514348 1001 86380 86390 1
514248 99514248 1001 86380 86390 1
514874 99514874 1001 86380 86390 1
514928 99514928 1001 86380 86390 1
515561 99515561 1001 86380 86390 1
515639 99515639 1001 86380 86390 1
515677 99515677 1001 86380 86390 1
515293 99515293 1001 86380 86390 1
515412 99515412 1001 86380 86390 1
515270 99515270 1001 86380 86390 1
515082 99515082 1001 86380 86390 1
516317 99516317 1001 86380 86390 1
516385 99516385 1001 86380 86390 1
516363 99516363 1001 86380 86390 1
516351 99516351 1001 86380 86390 1
516203 99516203 1001 86380 86390 1
516271 99516271 1001 86380 86390 1
516168 99516168 1001 86380 86390 1
516194 99516194 1001 86380 86390 1
516287 99516287 1001 86380 86390 1
516275 99516275 1001 86380 86390 1
516035 99516035 1001 86380 86390 1
516065 99516065 1001 86380 86390 1
516056 99516056 1001 86380 86390 1
516689 99516689 1001 86380 86390 1
516590 99516590 1001 86380 86390 1
516526 99516526 1001 86380 86390 1
517285 99517285 1001 86380 86390 1
517335 99517335 1001 86380 86390 1
517200 99517200 1001 86380 86390 1
517268 99517268 1001 86380 86390 1
517005 99517005 1001 86380 86390 1
516910 99516910 1001 86380 86390 1
516773 99516773 1001 86380 86390 1
517397 99517397 1001 86380 86390 1
517372 99517372 1001 86380 86390 1
517414 99517414 1001 86380 86390 1
517448 99517448 1001 86380 86390 1
517344 99517344 1001 86380 86390 1
517357 99517357 1001 86380 86390 1
518098 99518098 1001 86380 86390 1
517996 99517996 1001 86380 86390 1
517965 99517965 1001 86380 86390 1
518016 99518016 1001 86380 86390 1
518155 99518155 1001 86380 86390 1
517776 99517776 1001 86380 86390 1
517750 99517750 1001 86380 86390 1
517855 99517855 1001 86380 86390 1
517856 99517856 1001 86380 86390 1
517936 99517936 1001 86380 86390 1
517850 99517850 1001 86380 86390 1
517851 99517851 1001 86380 86390 1
517572 99517572 1001 86380 86390 1
517559 99517559 1001 86380 86390 1
517552 99517552 1001 86380 86390 1
517695 99517695 1001 86380 86390 1
518257 99518257 1001 86380 86390 1
518951 99518951 1001 86380 86390 1
518887 99518887 1001 86380 86390 1
518819 99518819 1001 86380 86390 1
518697 99518697 1001 86380 86390 1
518593 99518593 1001 86380 86390 1
518776 99518776 1001 86380 86390 1
518716 99518716 1001 86380 86390 1
518755 99518755 1001 86380 86390 1
518510 99518510 1001 86380 86390 1
518396 99518396 1001 86380 86390 1
518528 99518528 1001 86380 86390 1
518413 99518413 1001 86380 86390 1
518531 99518531 1001 86380 86390 1
518455 99518455 1001 86380 86390 1
518545 99518545 1001 86380 86390 1
518469 99518469 1001 86380 86390 1
519693 99519693 1001 86380 86390 1
519774 99519774 1001 86380 86390 1
519444 99519444 1001 86380 86390 1
519336 99519336 1001 86380 86390 1
519196 99519196 1001 86380 86390 1
519293 99519293 1001 86380 86390 1
519218 99519218 1001 86380 86390 1
519903 99519903 1001 86380 86390 1
520589 99520589 1001 86380 86390 1
520554 99520554 1001 86380 86390 1
520451 99520451 1001 86380 86390 1
520614 99520614 1001 86380 86390 1
520491 99520491 1001 86380 86390 1
520508 99520508 1001 86380 86390 1
520549 99520549 1001 86380 86390 1
520319 99520319 1001 86380 86390 1
520373 99520373 1001 86380 86390 1
520376 99520376 1001 86380 86390 1
520261 99520261 1001 86380 86390 1
520287 99520287 1001 86380 86390 1
520137 99520137 1001 86380 86390 1
520163 99520163 1001 86380 86390 1
520130 99520130 1001 86380 86390 1
520719 99520719 1001 86380 86390 1
521379 99521379 1001 86380 86390 1
521392 99521392 1001 86380 86390 1
521345 99521345 1001 86380 86390 1
521237 99521237 1001 86380 86390 1
520885 99520885 1001 86380 86390 1
520888 99520888 1001 86380 86390 1
520850 99520850 1001 86380 86390 1
521020 99521020 1001 86380 86390 1
520999 99520999 1001 86380 86390 1
521587 99521587 1001 86380 86390 1
522113 99522113 1001 86380 86390 1
522206 99522206 1001 86380 86390 1
522094 99522094 1001 86380 86390 1
522073 99522073 1001 86380 86390 1
521936 99521936 1001 86380 86390 1
522069 99522069 1001 86380 86390 1
522083 99522083 1001 86380 86390 1
521941 99521941 1001 86380 86390 1
521868 99521868 1001 86380 86390 1
521778 99521778 1001 86380 86390 1
521808 99521808 1001 86380 86390 1
522436 99522436 1001 86380 86390 1
522468 99522468 1001 86380 86390 1
522443 99522443 1001 86380 86390 1
522340 99522340 1001 86380 86390 1
522954 99522954 1001 86380 86390 1
523045 99523045 1001 86380 86390 1
522878 99522878 1001 86380 86390 1
522830 99522830 1001 86380 86390 1
522869 99522869 1001 86380 86390 1
522628 99522628 1001 86380 86390 1
522688 99522688 1001 86380 86390 1
523867 99523867 1001 86380 86390 1
523929 99523929 1001 86380 86390 1
523662 99523662 1001 86380 86390 1
523658 99523658 1001 86380 86390 1
523673 99523673 1001 86380 86390 1
523363 99523363 1001 86380 86390 1
523326 99523326 1001 86380 86390 1
523371 99523371 1001 86380 86390 1
523332 99523332 1001 86380 86390 1
524742 99524742 1001 86380 86390 1
524743 99524743 1001 86380 86390 1
524581 99524581 1001 86380 86390 1
524620 99524620 1001 86380 86390 1
524661 99524661 1001 86380 86390 1
524662 99524662 1001 86380 86390 1
524664 99524664 1001 86380 86390 1
524690 99524690 1001 86380 86390 1
524434 99524434 1001 86380 86390 1
524538 99524538 1001 86380 86390 1
524448 99524448 1001 86380 86390 1
524360 99524360 1001 86380 86390 1
524555 99524555 1001 86380 86390 1
524530 99524530 1001 86380 86390 1
524324 99524324 1001 86380 86390 1
524325 99524325 1001 86380 86390 1
524804 99524804 1001 86380 86390 1
524869 99524869 1001 86380 86390 1
525450 99525450 1001 86380 86390 1
525264 99525264 1001 86380 86390 1
525343 99525343 1001 86380 86390 1
525359 99525359 1001 86380 86390 1
525347 99525347 1001 86380 86390 1
525361 99525361 1001 86380 86390 1
525338 99525338 1001 86380 86390 1
524990 99524990 1001 86380 86390 1
525011 99525011 1001 86380 86390 1
525715 99525715 1001 86380 86390 1
525741 99525741 1001 86380 86390 1
525653 99525653 1001 86380 86390 1
525800 99525800 1001 86380 86390 1
526385 99526385 1001 86380 86390 1
526334 99526334 1001 86380 86390 1
526257 99526257 1001 86380 86390 1
526349 99526349 1001 86380 86390 1
526247 99526247 1001 86380 86390 1
526352 99526352 1001 86380 86390 1
526405 99526405 1001 86380 86390 1
526302 99526302 1001 86380 86390 1
526104 99526104 1001 86380 86390 1
526182 99526182 1001 86380 86390 1
526183 99526183 1001 86380 86390 1
526069 99526069 1001 86380 86390 1
525953 99525953 1001 86380 86390 1
525943 99525943 1001 86380 86390 1
526593 99526593 1001 86380 86390 1
526496 99526496 1001 86380 86390 1
527177 99527177 1001 86380 86390 1
527114 99527114 1001 86380 86390 1
527168 99527168 1001 86380 86390 1
527208 99527208 1001 86380 86390 1
527170 99527170 1001 86380 86390 1
527245 99527245 1001 86380 86390 1
526719 99526719 1001 86380 86390 1
526823 99526823 1001 86380 86390 1
526786 99526786 1001 86380 86390 1
527444 99527444 1001 86380 86390 1
527445 99527445 1001 86380 86390 1
527408 99527408 1001 86380 86390 1
527975 99527975 1001 86380 86390 1
527965 99527965 1001 86380 86390 1
528031 99528031 1001 86380 86390 1
527928 99527928 1001 86380 86390 1
527956 99527956 1001 86380 86390 1
528065 99528065 1001 86380 86390 1
528010 99528010 1001 86380 86390 1
527741 99527741 1001 86380 86390 1
527820 99527820 1001 86380 86390 1
527808 99527808 1001 86380 86390 1
527609 99527609 1001 86380 86390 1
527624 99527624 1001 86380 86390 1
527637 99527637 1001 86380 86390 1
528175 99528175 1001 86380 86390 1
528085 99528085 1001 86380 86390 1
528151 99528151 1001 86380 86390 1
528106 99528106 1001 86380 86390 1
528225 99528225 1001 86380 86390 1
528786 99528786 1001 86380 86390 1
528547 99528547 1001 86380 86390 1
528409 99528409 1001 86380 86390 1
528346 99528346 1001 86380 86390 1
528367 99528367 1001 86380 86390 1
528331 99528331 1001 86380 86390 1
528993 99528993 1001 86380 86390 1
529097 99529097 1001 86380 86390 1
528956 99528956 1001 86380 86390 1
528973 99528973 1001 86380 86390 1
529013 99529013 1001 86380 86390 1
529565 99529565 1001 86380 86390 1
529597 99529597 1001 86380 86390 1
529379 99529379 1001 86380 86390 1
529419 99529419 1001 86380 86390 1
529375 99529375 1001 86380 86390 1
529336 99529336 1001 86380 86390 1
529185 99529185 1001 86380 86390 1
529277 99529277 1001 86380 86390 1
529135 99529135 1001 86380 86390 1
529280 99529280 1001 86380 86390 1
529190 99529190 1001 86380 86390 1
529141 99529141 1001 86380 86390 1
529858 99529858 1001 86380 86390 1
529746 99529746 1001 86380 86390 1
530362 99530362 1001 86380 86390 1
530364 99530364 1001 86380 86390 1
530391 99530391 1001 86380 86390 1
530421 99530421 1001 86380 86390 1
530303 99530303 1001 86380 86390 1
530279 99530279 1001 86380 86390 1
530305 99530305 1001 86380 86390 1
530204 99530204 1001 86380 86390 1
529998 99529998 1001 86380 86390 1
530063 99530063 1001 86380 86390 1
529989 99529989 1001 86380 86390 1
530081 99530081 1001 86380 86390 1
529953 99529953 1001 86380 86390 1
530624 99530624 1001 86380 86390 1
530743 99530743 1001 86380 86390 1
531187 99531187 1001 86380 86390 1
531322 99531322 1001 86380 86390 1
531363 99531363 1001 86380 86390 1
531312 99531312 1001 86380 86390 1
531210 99531210 1001 86380 86390 1
531057 99531057 1001 86380 86390 1
531021 99531021 1001 86380 86390 1
530984 99530984 1001 86380 86390 1
530947 99530947 1001 86380 86390 1
530871 99530871 1001 86380 86390 1
530833 99530833 1001 86380 86390 1
532021 99532021 1001 86380 86390 1
532164 99532164 1001 86380 86390 1
532200 99532200 1001 86380 86390 1
532199 99532199 1001 86380 86390 1
532102 99532102 1001 86380 86390 1
531753 99531753 1001 86380 86390 1
531598 99531598 1001 86380 86390 1
531741 99531741 1001 86380 86390 1
531704 99531704 1001 86380 86390 1
531616 99531616 1001 86380 86390 1
531606 99531606 1001 86380 86390 1
531622 99531622 1001 86380 86390 1
531739 99531739 1001 86380 86390 1
532207 99532207 1001 86380 86390 1
532390 99532390 1001 86380 86390 1
532341 99532341 1001 86380 86390 1
532303 99532303 1001 86380 86390 1
532393 99532393 1001 86380 86390 1
532683 99532683 1001 86380 86390 1
532655 99532655 1001 86380 86390 1
532450 99532450 1001 86380 86390 1
532509 99532509 1001 86380 86390 1
532576 99532576 1001 86380 86390 1
533198 99533198 1001 86380 86390 1
533199 99533199 1001 86380 86390 1
533037 99533037 1001 86380 86390 1
533078 99533078 1001 86380 86390 1
533181 99533181 1001 86380 86390 1
533784 99533784 1001 86380 86390 1
533773 99533773 1001 86380 86390 1
533676 99533676 1001 86380 86390 1
533418 99533418 1001 86380 86390 1
533289 99533289 1001 86380 86390 1
533395 99533395 1001 86380 86390 1
533371 99533371 1001 86380 86390 1
533310 99533310 1001 86380 86390 1
533336 99533336 1001 86380 86390 1
534052 99534052 1001 86380 86390 1
533860 99533860 1001 86380 86390 1
533966 99533966 1001 86380 86390 1
533891 99533891 1001 86380 86390 1
534568 99534568 1001 86380 86390 1
534584 99534584 1001 86380 86390 1
534664 99534664 1001 86380 86390 1
534550 99534550 1001 86380 86390 1
534566 99534566 1001 86380 86390 1
534390 99534390 1001 86380 86390 1
534341 99534341 1001 86380 86390 1
534437 99534437 1001 86380 86390 1
534209 99534209 1001 86380 86390 1
534697 99534697 1001 86380 86390 1
534855 99534855 1001 86380 86390 1
534817 99534817 1001 86380 86390 1
535321 99535321 1001 86380 86390 1
535193 99535193 1001 86380 86390 1
535186 99535186 1001 86380 86390 1
535033 99535033 1001 86380 86390 1
534953 99534953 1001 86380 86390 1
534901 99534901 1001 86380 86390 1
535625 99535625 1001 86380 86390 1
535677 99535677 1001 86380 86390 1
535549 99535549 1001 86380 86390 1
536260 99536260 1001 86380 86390 1
536172 99536172 1001 86380 86390 1
536278 99536278 1001 86380 86390 1
536321 99536321 1001 86380 86390 1
536267 99536267 1001 86380 86390 1
536270 99536270 1001 86380 86390 1
536030 99536030 1001 86380 86390 1
535994 99535994 1001 86380 86390 1
536009 99536009 1001 86380 86390 1
535933 99535933 1001 86380 86390 1
535961 99535961 1001 86380 86390 1
535846 99535846 1001 86380 86390 1
535775 99535775 1001 86380 86390 1
535829 99535829 1001 86380 86390 1
536493 99536493 1001 86380 86390 1
536405 99536405 1001 86380 86390 1
536500 99536500 1001 86380 86390 1
536513 99536513 1001 86380 86390 1
536973 99536973 1001 86380 86390 1
536889 99536889 1001 86380 86390 1
536749 99536749 1001 86380 86390 1
536679 99536679 1001 86380 86390 1
536643 99536643 1001 86380 86390 1
537227 99537227 1001 86380 86390 1
537346 99537346 1001 86380 86390 1
537243 99537243 1001 86380 86390 1
537286 99537286 1001 86380 86390 1
537888 99537888 1001 86380 86390 1
537866 99537866 1001 86380 86390 1
537642 99537642 1001 86380 86390 1
537749 99537749 1001 86380 86390 1
537714 99537714 1001 86380 86390 1
537397 99537397 1001 86380 86390 1
537521 99537521 1001 86380 86390 1
537573 99537573 1001 86380 86390 1
537392 99537392 1001 86380 86390 1
537999 99537999 1001 86380 86390 1
538067 99538067 1001 86380 86390 1
538140 99538140 1001 86380 86390 1
538143 99538143 1001 86380 86390 1
538158 99538158 1001 86380 86390 1
538149 99538149 1001 86380 86390 1
538765 99538765 1001 86380 86390 1
538624 99538624 1001 86380 86390 1
538613 99538613 1001 86380 86390 1
538772 99538772 1001 86380 86390 1
538415 99538415 1001 86380 86390 1
538489 99538489 1001 86380 86390 1
538569 99538569 1001 86380 86390 1
538261 99538261 1001 86380 86390 1
538352 99538352 1001 86380 86390 1
538393 99538393 1001 86380 86390 1
538361 99538361 1001 86380 86390 1
538824 99538824 1001 86380 86390 1
538971 99538971 1001 86380 86390 1
538937 99538937 1001 86380 86390 1
539603 99539603 1001 86380 86390 1
539583 99539583 1001 86380 86390 1
539507 99539507 1001 86380 86390 1
539630 99539630 1001 86380 86390 1
539510 99539510 1001 86380 86390 1
539459 99539459 1001 86380 86390 1
539247 99539247 1001 86380 86390 1
539382 99539382 1001 86380 86390 1
539652 99539652 1001 86380 86390 1
539724 99539724 1001 86380 86390 1
539828 99539828 1001 86380 86390 1
540286 99540286 1001 86380 86390 1
540429 99540429 1001 86380 86390 1
540307 99540307 1001 86380 86390 1
540427 99540427 1001 86380 86390 1
540363 99540363 1001 86380 86390 1
540249 99540249 1001 86380 86390 1
540250 99540250 1001 86380 86390 1
540200 99540200 1001 86380 86390 1
540136 99540136 1001 86380 86390 1
540215 99540215 1001 86380 86390 1
539858 99539858 1001 86380 86390 1
540029 99540029 1001 86380 86390 1
539850 99539850 1001 86380 86390 1
540007 99540007 1001 86380 86390 1
539870 99539870 1001 86380 86390 1
539961 99539961 1001 86380 86390 1
540628 99540628 1001 86380 86390 1
540538 99540538 1001 86380 86390 1
541211 99541211 1001 86380 86390 1
541161 99541161 1001 86380 86390 1
541239 99541239 1001 86380 86390 1
541214 99541214 1001 86380 86390 1
541228 99541228 1001 86380 86390 1
540999 99540999 1001 86380 86390 1
540885 99540885 1001 86380 86390 1
540913 99540913 1001 86380 86390 1
540953 99540953 1001 86380 86390 1
540789 99540789 1001 86380 86390 1
540841 99540841 1001 86380 86390 1
540779 99540779 1001 86380 86390 1
540732 99540732 1001 86380 86390 1
541407 99541407 1001 86380 86390 1
541347 99541347 1001 86380 86390 1
541442 99541442 1001 86380 86390 1
541340 99541340 1001 86380 86390 1
541366 99541366 1001 86380 86390 1
541982 99541982 1001 86380 86390 1
542050 99542050 1001 86380 86390 1
541877 99541877 1001 86380 86390 1
541793 99541793 1001 86380 86390 1
541756 99541756 1001 86380 86390 1
541697 99541697 1001 86380 86390 1
541595 99541595 1001 86380 86390 1
541536 99541536 1001 86380 86390 1
542305 99542305 1001 86380 86390 1
542293 99542293 1001 86380 86390 1
542231 99542231 1001 86380 86390 1
542896 99542896 1001 86380 86390 1
542926 99542926 1001 86380 86390 1
542402 99542402 1001 86380 86390 1
542344 99542344 1001 86380 86390 1
542346 99542346 1001 86380 86390 1
542360 99542360 1001 86380 86390 1
543021 99543021 1001 86380 86390 1
543064 99543064 1001 86380 86390 1
542987 99542987 1001 86380 86390 1
543013 99543013 1001 86380 86390 1
543737 99543737 1001 86380 86390 1
543595 99543595 1001 86380 86390 1
543641 99543641 1001 86380 86390 1
543185 99543185 1001 86380 86390 1
543175 99543175 1001 86380 86390 1
543886 99543886 1001 86380 86390 1
543798 99543798 1001 86380 86390 1
543915 99543915 1001 86380 86390 1
543851 99543851 1001 86380 86390 1
543775 99543775 1001 86380 86390 1
543831 99543831 1001 86380 86390 1
544521 99544521 1001 86380 86390 1
544484 99544484 1001 86380 86390 1
544545 99544545 1001 86380 86390 1
544250 99544250 1001 86380 86390 1
544366 99544366 1001 86380 86390 1
544383 99544383 1001 86380 86390 1
544231 99544231 1001 86380 86390 1
544374 99544374 1001 86380 86390 1
544365 99544365 1001 86380 86390 1
544119 99544119 1001 86380 86390 1
544004 99544004 1001 86380 86390 1
544091 99544091 1001 86380 86390 1
544701 99544701 1001 86380 86390 1
544643 99544643 1001 86380 86390 1
428209 1142 1001 24300 24957 1
418521 293 1001 37260 37617 1
508846 966 1002 54398 58360 1
514125 1010 1002 46723 57309 1
519735 594 1001 63656 63955 1
525649 829 1002 46535 54027 1
525659 822 1001 52943 53243 1
400098 99400098 1001 86380 86390 1
400127 99400127 1001 86380 86390 1
400323 99400323 1001 86380 86390 1
400677 99400677 1001 86380 86390 1
400683 99400683 1001 86380 86390 1
400667 99400667 1001 86380 86390 1
400671 99400671 1001 86380 86390 1
400893 99400893 1001 86380 86390 1
401026 99401026 1001 86380 86390 1
401374 99401374 1001 86380 86390 1
401368 99401368 1001 86380 86390 1
401836 99401836 1001 86380 86390 1
402077 99402077 1001 86380 86390 1
402175 99402175 1001 86380 86390 1
402570 99402570 1001 86380 86390 1
402489 99402489 1001 86380 86390 1
402655 99402655 1001 86380 86390 1
402743 99402743 1001 86380 86390 1
402842 99402842 1001 86380 86390 1
402803 99402803 1001 86380 86390 1
403196 99403196 1001 86380 86390 1
403329 99403329 1001 86380 86390 1
403440 99403440 1001 86380 86390 1
403737 99403737 1001 86380 86390 1
403800 99403800 1001 86380 86390 1
404184 99404184 1001 86380 86390 1
404419 99404419 1001 86380 86390 1
404495 99404495 1001 86380 86390 1
404483 99404483 1001 86380 86390 1
404670 99404670 1001 86380 86390 1
405080 99405080 1001 86380 86390 1
405100 99405100 1001 86380 86390 1
405382 99405382 1001 86380 86390 1
405374 99405374 1001 86380 86390 1
405418 99405418 1001 86380 86390 1
405934 99405934 1001 86380 86390 1
406050 99406050 1001 86380 86390 1
406033 99406033 1001 86380 86390 1
406127 99406127 1001 86380 86390 1
406342 99406342 1001 86380 86390 1
406425 99406425 1001 86380 86390 1
406706 99406706 1001 86380 86390 1
406662 99406662 1001 86380 86390 1
406739 99406739 1001 86380 86390 1
406904 99406904 1001 86380 86390 1
406863 99406863 1001 86380 86390 1
406891 99406891 1001 86380 86390 1
406995 99406995 1001 86380 86390 1
407199 99407199 1001 86380 86390 1
407805 99407805 1001 86380 86390 1
407865 99407865 1001 86380 86390 1
407790 99407790 1001 86380 86390 1
407672 99407672 1001 86380 86390 1
407939 99407939 1001 86380 86390 1
408203 99408203 1001 86380 86390 1
408211 99408211 1001 86380 86390 1
408340 99408340 1001 86380 86390 1
408332 99408332 1001 86380 86390 1
408337 99408337 1001 86380 86390 1
408420 99408420 1001 86380 86390 1
408539 99408539 1001 86380 86390 1
409021 99409021 1001 86380 86390 1
409070 99409070 1001 86380 86390 1
409131 99409131 1001 86380 86390 1
409158 99409158 1001 86380 86390 1
409213 99409213 1001 86380 86390 1
409250 99409250 1001 86380 86390 1
409469 99409469 1001 86380 86390 1
409518 99409518 1001 86380 86390 1
409602 99409602 1001 86380 86390 1
409696 99409696 1001 86380 86390 1
409940 99409940 1001 86380 86390 1
409962 99409962 1001 86380 86390 1
409945 99409945 1001 86380 86390 1
410096 99410096 1001 86380 86390 1
410099 99410099 1001 86380 86390 1
410012 99410012 1001 86380 86390 1
410015 99410015 1001 86380 86390 1
410115 99410115 1001 86380 86390 1
410537 99410537 1001 86380 86390 1
410544 99410544 1001 86380 86390 1
410793 99410793 1001 86380 86390 1
410825 99410825 1001 86380 86390 1
410885 99410885 1001 86380 86390 1
411003 99411003 1001 86380 86390 1
410928 99410928 1001 86380 86390 1
410930 99410930 1001 86380 86390 1
410968 99410968 1001 86380 86390 1
410811 99410811 1001 86380 86390 1
411149 99411149 1001 86380 86390 1
411236 99411236 1001 86380 86390 1
411707 99411707 1001 86380 86390 1
411692 99411692 1001 86380 86390 1
411895 99411895 1001 86380 86390 1
412040 99412040 1001 86380 86390 1
412281 99412281 1001 86380 86390 1
413473 99413473 1001 86380 86390 1
413341 99413341 1001 86380 86390 1
413486 99413486 1001 86380 86390 1
413490 99413490 1001 86380 86390 1
413032 99413032 1001 86380 86390 1
412989 99412989 1001 86380 86390 1
413020 99413020 1001 86380 86390 1
413132 99413132 1001 86380 86390 1
412674 99412674 1001 86380 86390 1
412490 99412490 1001 86380 86390 1
412741 99412741 1001 86380 86390 1
412482 99412482 1001 86380 86390 1
413987 99413987 1001 86380 86390 1
413872 99413872 1001 86380 86390 1
413956 99413956 1001 86380 86390 1
413959 99413959 1001 86380 86390 1
413715 99413715 1001 86380 86390 1
413941 99413941 1001 86380 86390 1
415157 99415157 1001 86380 86390 1
415022 99415022 1001 86380 86390 1
415240 99415240 1001 86380 86390 1
414545 99414545 1001 86380 86390 1
414455 99414455 1001 86380 86390 1
414168 99414168 1001 86380 86390 1
414170 99414170 1001 86380 86390 1
414188 99414188 1001 86380 86390 1
414151 99414151 1001 86380 86390 1
414155 99414155 1001 86380 86390 1
415384 99415384 1001 86380 86390 1
415388 99415388 1001 86380 86390 1
415480 99415480 1001 86380 86390 1
415455 99415455 1001 86380 86390 1
416762 99416762 1001 86380 86390 1
416550 99416550 1001 86380 86390 1
417232 99417232 1001 86380 86390 1
417166 99417166 1001 86380 86390 1
417336 99417336 1001 86380 86390 1
418595 99418595 1001 86380 86390 1
418651 99418651 1001 86380 86390 1
418532 99418532 1001 86380 86390 1
418658 99418658 1001 86380 86390 1
418774 99418774 1001 86380 86390 1
418448 99418448 1001 86380 86390 1
418107 99418107 1001 86380 86390 1
418163 99418163 1001 86380 86390 1
418082 99418082 1001 86380 86390 1
418345 99418345 1001 86380 86390 1
417937 99417937 1001 86380 86390 1
417896 99417896 1001 86380 86390 1
417618 99417618 1001 86380 86390 1
417748 99417748 1001 86380 86390 1
417911 99417911 1001 86380 86390 1
417934 99417934 1001 86380 86390 1
418026 99418026 1001 86380 86390 1
419100 99419100 1001 86380 86390 1
419186 99419186 1001 86380 86390 1
418817 99418817 1001 86380 86390 1
420363 99420363 1001 86380 86390 1
419754 99419754 1001 86380 86390 1
419687 99419687 1001 86380 86390 1
419630 99419630 1001 86380 86390 1
419211 99419211 1001 86380 86390 1
419433 99419433 1001 86380 86390 1
419556 99419556 1001 86380 86390 1
420487 99420487 1001 86380 86390 1
420789 99420789 1001 86380 86390 1
420719 99420719 1001 86380 86390 1
420459 99420459 1001 86380 86390 1
420559 99420559 1001 86380 86390 1
422004 99422004 1001 86380 86390 1
422012 99422012 1001 86380 86390 1
421993 99421993 1001 86380 86390 1
422104 99422104 1001 86380 86390 1
421361 99421361 1001 86380 86390 1
421676 99421676 1001 86380 86390 1
421582 99421582 1001 86380 86390 1
420987 99420987 1001 86380 86390 1
421016 99421016 1001 86380 86390 1
421071 99421071 1001 86380 86390 1
420866 99420866 1001 86380 86390 1
420953 99420953 1001 86380 86390 1
421195 99421195 1001 86380 86390 1
420938 99420938 1001 86380 86390 1
422244 99422244 1001 86380 86390 1
422247 99422247 1001 86380 86390 1
422458 99422458 1001 86380 86390 1
423459 99423459 1001 86380 86390 1
423558 99423558 1001 86380 86390 1
423613 99423613 1001 86380 86390 1
423389 99423389 1001 86380 86390 1
423540 99423540 1001 86380 86390 1
423190 99423190 1001 86380 86390 1
422960 99422960 1001 86380 86390 1
423139 99423139 1001 86380 86390 1
422952 99422952 1001 86380 86390 1
422577 99422577 1001 86380 86390 1
422579 99422579 1001 86380 86390 1
424118 99424118 1001 86380 86390 1
423951 99423951 1001 86380 86390 1
424045 99424045 1001 86380 86390 1
423756 99423756 1001 86380 86390 1
425156 99425156 1001 86380 86390 1
424818 99424818 1001 86380 86390 1
424609 99424609 1001 86380 86390 1
424338 99424338 1001 86380 86390 1
424411 99424411 1001 86380 86390 1
424438 99424438 1001 86380 86390 1
424215 99424215 1001 86380 86390 1
424399 99424399 1001 86380 86390 1
424356 99424356 1001 86380 86390 1
424306 99424306 1001 86380 86390 1
424333 99424333 1001 86380 86390 1
424307 99424307 1001 86380 86390 1
424557 99424557 1001 86380 86390 1
425780 99425780 1001 86380 86390 1
425673 99425673 1001 86380 86390 1
425599 99425599 1001 86380 86390 1
427113 99427113 1001 86380 86390 1
427030 99427030 1001 86380 86390 1
426815 99426815 1001 86380 86390 1
426954 99426954 1001 86380 86390 1
426735 99426735 1001 86380 86390 1
426836 99426836 1001 86380 86390 1
426542 99426542 1001 86380 86390 1
426625 99426625 1001 86380 86390 1
425937 99425937 1001 86380 86390 1
426063 99426063 1001 86380 86390 1
425964 99425964 1001 86380 86390 1
426085 99426085 1001 86380 86390 1
427146 99427146 1001 86380 86390 1
427122 99427122 1001 86380 86390 1
428543 99428543 1001 86380 86390 1
428531 99428531 1001 86380 86390 1
428712 99428712 1001 86380 86390 1
428457 99428457 1001 86380 86390 1
428438 99428438 1001 86380 86390 1
428285 99428285 1001 86380 86390 1
427875 99427875 1001 86380 86390 1
427738 99427738 1001 86380 86390 1
427535 99427535 1001 86380 86390 1
427815 99427815 1001 86380 86390 1
428761 99428761 1001 86380 86390 1
428817 99428817 1001 86380 86390 1
428852 99428852 1001 86380 86390 1
428748 99428748 1001 86380 86390 1
430163 99430163 1001 86380 86390 1
430068 99430068 1001 86380 86390 1
430281 99430281 1001 86380 86390 1
430111 99430111 1001 86380 86390 1
430188 99430188 1001 86380 86390 1
430162 99430162 1001 86380 86390 1
429904 99429904 1001 86380 86390 1
429635 99429635 1001 86380 86390 1
429714 99429714 1001 86380 86390 1
429827 99429827 1001 86380 86390 1
429953 99429953 1001 86380 86390 1
429527 99429527 1001 86380 86390 1
429353 99429353 1001 86380 86390 1
430711 99430711 1001 86380 86390 1
430756 99430756 1001 86380 86390 1
432014 99432014 1001 86380 86390 1
431949 99431949 1001 86380 86390 1
431725 99431725 1001 86380 86390 1
431532 99431532 1001 86380 86390 1
431535 99431535 1001 86380 86390 1
431238 99431238 1001 86380 86390 1
430921 99430921 1001 86380 86390 1
431098 99431098 1001 86380 86390 1
432436 99432436 1001 86380 86390 1
433364 99433364 1001 86380 86390 1
433640 99433640 1001 86380 86390 1
433588 99433588 1001 86380 86390 1
433269 99433269 1001 86380 86390 1
432909 99432909 1001 86380 86390 1
433223 99433223 1001 86380 86390 1
433185 99433185 1001 86380 86390 1
432824 99432824 1001 86380 86390 1
432626 99432626 1001 86380 86390 1
432861 99432861 1001 86380 86390 1
432839 99432839 1001 86380 86390 1
432661 99432661 1001 86380 86390 1
434130 99434130 1001 86380 86390 1
435178 99435178 1001 86380 86390 1
435037 99435037 1001 86380 86390 1
435057 99435057 1001 86380 86390 1
435116 99435116 1001 86380 86390 1
435330 99435330 1001 86380 86390 1
434620 99434620 1001 86380 86390 1
434659 99434659 1001 86380 86390 1
434669 99434669 1001 86380 86390 1
434832 99434832 1001 86380 86390 1
434314 99434314 1001 86380 86390 1
434289 99434289 1001 86380 86390 1
434353 99434353 1001 86380 86390 1
434458 99434458 1001 86380 86390 1
434437 99434437 1001 86380 86390 1
435826 99435826 1001 86380 86390 1
435457 99435457 1001 86380 86390 1
435709 99435709 1001 86380 86390 1
435765 99435765 1001 86380 86390 1
437008 99437008 1001 86380 86390 1
436864 99436864 1001 86380 86390 1
436851 99436851 1001 86380 86390 1
436467 99436467 1001 86380 86390 1
300042 99300042 1001 86380 86390 1
437239 99437239 1001 86380 86390 1
437293 99437293 1001 86380 86390 1
435896 99435896 1001 86380 86390 1
300050 99300050 1001 86380 86390 1
437308 99437308 1001 86380 86390 1
300616 99300616 1001 86380 86390 1
300702 99300702 1001 86380 86390 1
300557 99300557 1001 86380 86390 1
300446 99300446 1001 86380 86390 1
300460 99300460 1001 86380 86390 1
300274 99300274 1001 86380 86390 1
300184 99300184 1001 86380 86390 1
300751 99300751 1001 86380 86390 1
300869 99300869 1001 86380 86390 1
300839 99300839 1001 86380 86390 1
301505 99301505 1001 86380 86390 1
301402 99301402 1001 86380 86390 1
301393 99301393 1001 86380 86390 1
301432 99301432 1001 86380 86390 1
301421 99301421 1001 86380 86390 1
301487 99301487 1001 86380 86390 1
301549 99301549 1001 86380 86390 1
301193 99301193 1001 86380 86390 1
301078 99301078 1001 86380 86390 1
301032 99301032 1001 86380 86390 1
300997 99300997 1001 86380 86390 1
301655 99301655 1001 86380 86390 1
301579 99301579 1001 86380 86390 1
301619 99301619 1001 86380 86390 1
301662 99301662 1001 86380 86390 1
302269 99302269 1001 86380 86390 1
302297 99302297 1001 86380 86390 1
302212 99302212 1001 86380 86390 1
302126 99302126 1001 86380 86390 1
301776 99301776 1001 86380 86390 1
301907 99301907 1001 86380 86390 1
301767 99301767 1001 86380 86390 1
301820 99301820 1001 86380 86390 1
302395 99302395 1001 86380 86390 1
302480 99302480 1001 86380 86390 1
303057 99303057 1001 86380 86390 1
303164 99303164 1001 86380 86390 1
303141 99303141 1001 86380 86390 1
302780 99302780 1001 86380 86390 1
302613 99302613 1001 86380 86390 1
302614 99302614 1001 86380 86390 1
302758 99302758 1001 86380 86390 1
302733 99302733 1001 86380 86390 1
302746 99302746 1001 86380 86390 1
302785 99302785 1001 86380 86390 1
302723 99302723 1001 86380 86390 1
303335 99303335 1001 86380 86390 1
303389 99303389 1001 86380 86390 1
303234 99303234 1001 86380 86390 1
304003 99304003 1001 86380 86390 1
303898 99303898 1001 86380 86390 1
303925 99303925 1001 86380 86390 1
303838 99303838 1001 86380 86390 1
303817 99303817 1001 86380 86390 1
303703 99303703 1001 86380 86390 1
303683 99303683 1001 86380 86390 1
303452 99303452 1001 86380 86390 1
303456 99303456 1001 86380 86390 1
303473 99303473 1001 86380 86390 1
303616 99303616 1001 86380 86390 1
303449 99303449 1001 86380 86390 1
303604 99303604 1001 86380 86390 1
304189 99304189 1001 86380 86390 1
304168 99304168 1001 86380 86390 1
304207 99304207 1001 86380 86390 1
304717 99304717 1001 86380 86390 1
304838 99304838 1001 86380 86390 1
304738 99304738 1001 86380 86390 1
304302 99304302 1001 86380 86390 1
304308 99304308 1001 86380 86390 1
304323 99304323 1001 86380 86390 1
304362 99304362 1001 86380 86390 1
304910 99304910 1001 86380 86390 1
304900 99304900 1001 86380 86390 1
304953 99304953 1001 86380 86390 1
305032 99305032 1001 86380 86390 1
305616 99305616 1001 86380 86390 1
305328 99305328 1001 86380 86390 1
305395 99305395 1001 86380 86390 1
305321 99305321 1001 86380 86390 1
305360 99305360 1001 86380 86390 1
500083 99500083 1001 86380 86390 1
500712 99500712 1001 86380 86390 1
500788 99500788 1001 86380 86390 1
500742 99500742 1001 86380 86390 1
500798 99500798 1001 86380 86390 1
500802 99500802 1001 86380 86390 1
500809 99500809 1001 86380 86390 1
500530 99500530 1001 86380 86390 1
500545 99500545 1001 86380 86390 1
500592 99500592 1001 86380 86390 1
500249 99500249 1001 86380 86390 1
500978 99500978 1001 86380 86390 1
500825 99500825 1001 86380 86390 1
500933 99500933 1001 86380 86390 1
500857 99500857 1001 86380 86390 1
500999 99500999 1001 86380 86390 1
501491 99501491 1001 86380 86390 1
501481 99501481 1001 86380 86390 1
501345 99501345 1001 86380 86390 1
501238 99501238 1001 86380 86390 1
501148 99501148 1001 86380 86390 1
501205 99501205 1001 86380 86390 1
501182 99501182 1001 86380 86390 1
501742 99501742 1001 86380 86390 1
502299 99502299 1001 86380 86390 1
502390 99502390 1001 86380 86390 1
502346 99502346 1001 86380 86390 1
502400 99502400 1001 86380 86390 1
502109 99502109 1001 86380 86390 1
502057 99502057 1001 86380 86390 1
502128 99502128 1001 86380 86390 1
502220 99502220 1001 86380 86390 1
502024 99502024 1001 86380 86390 1
503172 99503172 1001 86380 86390 1
502922 99502922 1001 86380 86390 1
502954 99502954 1001 86380 86390 1
502994 99502994 1001 86380 86390 1
502698 99502698 1001 86380 86390 1
502868 99502868 1001 86380 86390 1
503484 99503484 1001 86380 86390 1
503453 99503453 1001 86380 86390 1
503443 99503443 1001 86380 86390 1
503965 99503965 1001 86380 86390 1
503991 99503991 1001 86380 86390 1
503943 99503943 1001 86380 86390 1
504026 99504026 1001 86380 86390 1
503798 99503798 1001 86380 86390 1
503842 99503842 1001 86380 86390 1
503727 99503727 1001 86380 86390 1
503669 99503669 1001 86380 86390 1
503530 99503530 1001 86380 86390 1
503517 99503517 1001 86380 86390 1
503913 99503913 1001 86380 86390 1
504146 99504146 1001 86380 86390 1
504314 99504314 1001 86380 86390 1
504191 99504191 1001 86380 86390 1
504881 99504881 1001 86380 86390 1
504845 99504845 1001 86380 86390 1
504771 99504771 1001 86380 86390 1
504825 99504825 1001 86380 86390 1
504662 99504662 1001 86380 86390 1
504675 99504675 1001 86380 86390 1
504663 99504663 1001 86380 86390 1
504640 99504640 1001 86380 86390 1
504576 99504576 1001 86380 86390 1
504656 99504656 1001 86380 86390 1
504722 99504722 1001 86380 86390 1
504452 99504452 1001 86380 86390 1
504450 99504450 1001 86380 86390 1
504970 99504970 1001 86380 86390 1
505022 99505022 1001 86380 86390 1
505089 99505089 1001 86380 86390 1
505052 99505052 1001 86380 86390 1
505713 99505713 1001 86380 86390 1
505678 99505678 1001 86380 86390 1
505490 99505490 1001 86380 86390 1
505555 99505555 1001 86380 86390 1
505418 99505418 1001 86380 86390 1
505408 99505408 1001 86380 86390 1
505434 99505434 1001 86380 86390 1
505176 99505176 1001 86380 86390 1
505298 99505298 1001 86380 86390 1
505277 99505277 1001 86380 86390 1
505857 99505857 1001 86380 86390 1
505941 99505941 1001 86380 86390 1
505918 99505918 1001 86380 86390 1
506504 99506504 1001 86380 86390 1
506240 99506240 1001 86380 86390 1
506271 99506271 1001 86380 86390 1
506260 99506260 1001 86380 86390 1
506107 99506107 1001 86380 86390 1
506087 99506087 1001 86380 86390 1
506062 99506062 1001 86380 86390 1
506683 99506683 1001 86380 86390 1
506667 99506667 1001 86380 86390 1
506604 99506604 1001 86380 86390 1
506605 99506605 1001 86380 86390 1
507335 99507335 1001 86380 86390 1
507249 99507249 1001 86380 86390 1
507381 99507381 1001 86380 86390 1
507102 99507102 1001 86380 86390 1
507051 99507051 1001 86380 86390 1
507059 99507059 1001 86380 86390 1
507176 99507176 1001 86380 86390 1
506888 99506888 1001 86380 86390 1
506811 99506811 1001 86380 86390 1
507606 99507606 1001 86380 86390 1
508179 99508179 1001 86380 86390 1
507838 99507838 1001 86380 86390 1
507868 99507868 1001 86380 86390 1
507844 99507844 1001 86380 86390 1
507633 99507633 1001 86380 86390 1
508453 99508453 1001 86380 86390 1
508365 99508365 1001 86380 86390 1
508986 99508986 1001 86380 86390 1
508967 99508967 1001 86380 86390 1
508982 99508982 1001 86380 86390 1
509071 99509071 1001 86380 86390 1
508742 99508742 1001 86380 86390 1
508691 99508691 1001 86380 86390 1
508821 99508821 1001 86380 86390 1
508613 99508613 1001 86380 86390 1
508576 99508576 1001 86380 86390 1
508644 99508644 1001 86380 86390 1
509222 99509222 1001 86380 86390 1
509173 99509173 1001 86380 86390 1
509148 99509148 1001 86380 86390 1
509639 99509639 1001 86380 86390 1
509653 99509653 1001 86380 86390 1
509322 99509322 1001 86380 86390 1
509445 99509445 1001 86380 86390 1
509291 99509291 1001 86380 86390 1
510092 99510092 1001 86380 86390 1
510043 99510043 1001 86380 86390 1
510546 99510546 1001 86380 86390 1
510599 99510599 1001 86380 86390 1
510548 99510548 1001 86380 86390 1
510574 99510574 1001 86380 86390 1
510550 99510550 1001 86380 86390 1
510629 99510629 1001 86380 86390 1
510659 99510659 1001 86380 86390 1
510382 99510382 1001 86380 86390 1
510463 99510463 1001 86380 86390 1
510401 99510401 1001 86380 86390 1
510428 99510428 1001 86380 86390 1
510154 99510154 1001 86380 86390 1
510260 99510260 1001 86380 86390 1
510106 99510106 1001 86380 86390 1
510740 99510740 1001 86380 86390 1
510782 99510782 1001 86380 86390 1
511551 99511551 1001 86380 86390 1
511521 99511521 1001 86380 86390 1
511352 99511352 1001 86380 86390 1
511495 99511495 1001 86380 86390 1
511380 99511380 1001 86380 86390 1
511545 99511545 1001 86380 86390 1
511193 99511193 1001 86380 86390 1
511168 99511168 1001 86380 86390 1
511183 99511183 1001 86380 86390 1
511274 99511274 1001 86380 86390 1
511292 99511292 1001 86380 86390 1
510945 99510945 1001 86380 86390 1
511027 99511027 1001 86380 86390 1
511004 99511004 1001 86380 86390 1
511008 99511008 1001 86380 86390 1
511564 99511564 1001 86380 86390 1
511581 99511581 1001 86380 86390 1
511674 99511674 1001 86380 86390 1
511571 99511571 1001 86380 86390 1
511676 99511676 1001 86380 86390 1
512305 99512305 1001 86380 86390 1
512228 99512228 1001 86380 86390 1
512355 99512355 1001 86380 86390 1
512300 99512300 1001 86380 86390 1
512084 99512084 1001 86380 86390 1
511981 99511981 1001 86380 86390 1
511983 99511983 1001 86380 86390 1
511990 99511990 1001 86380 86390 1
511776 99511776 1001 86380 86390 1
511791 99511791 1001 86380 86390 1
512505 99512505 1001 86380 86390 1
512415 99512415 1001 86380 86390 1
512540 99512540 1001 86380 86390 1
512528 99512528 1001 86380 86390 1
513122 99513122 1001 86380 86390 1
512860 99512860 1001 86380 86390 1
512795 99512795 1001 86380 86390 1
512997 99512997 1001 86380 86390 1
512675 99512675 1001 86380 86390 1
512729 99512729 1001 86380 86390 1
512720 99512720 1001 86380 86390 1
512644 99512644 1001 86380 86390 1
513266 99513266 1001 86380 86390 1
513362 99513362 1001 86380 86390 1
513364 99513364 1001 86380 86390 1
513288 99513288 1001 86380 86390 1
513330 99513330 1001 86380 86390 1
513980 99513980 1001 86380 86390 1
513834 99513834 1001 86380 86390 1
513835 99513835 1001 86380 86390 1
513640 99513640 1001 86380 86390 1
513642 99513642 1001 86380 86390 1
513515 99513515 1001 86380 86390 1
513557 99513557 1001 86380 86390 1
513456 99513456 1001 86380 86390 1
513598 99513598 1001 86380 86390 1
513616 99513616 1001 86380 86390 1
514174 99514174 1001 86380 86390 1
514179 99514179 1001 86380 86390 1
514712 99514712 1001 86380 86390 1
514852 99514852 1001 86380 86390 1
514523 99514523 1001 86380 86390 1
514627 99514627 1001 86380 86390 1
514579 99514579 1001 86380 86390 1
514477 99514477 1001 86380 86390 1
514543 99514543 1001 86380 86390 1
514314 99514314 1001 86380 86390 1
514303 99514303 1001 86380 86390 1
514317 99514317 1001 86380 86390 1
514345 99514345 1001 86380 86390 1
514445 99514445 1001 86380 86390 1
515004 99515004 1001 86380 86390 1
514967 99514967 1001 86380 86390 1
514981 99514981 1001 86380 86390 1
515567 99515567 1001 86380 86390 1
515542 99515542 1001 86380 86390 1
515494 99515494 1001 86380 86390 1
515590 99515590 1001 86380 86390 1
515465 99515465 1001 86380 86390 1
515285 99515285 1001 86380 86390 1
515328 99515328 1001 86380 86390 1
515332 99515332 1001 86380 86390 1
515435 99515435 1001 86380 86390 1
515269 99515269 1001 86380 86390 1
515161 99515161 1001 86380 86390 1
515239 99515239 1001 86380 86390 1
515228 99515228 1001 86380 86390 1
515719 99515719 1001 86380 86390 1
515885 99515885 1001 86380 86390 1
516328 99516328 1001 86380 86390 1
516354 99516354 1001 86380 86390 1
516150 99516150 1001 86380 86390 1
516212 99516212 1001 86380 86390 1
516045 99516045 1001 86380 86390 1
515943 99515943 1001 86380 86390 1
516021 99516021 1001 86380 86390 1
515935 99515935 1001 86380 86390 1
516013 99516013 1001 86380 86390 1
516001 99516001 1001 86380 86390 1
516030 99516030 1001 86380 86390 1
516572 99516572 1001 86380 86390 1
516688 99516688 1001 86380 86390 1
516714 99516714 1001 86380 86390 1
516643 99516643 1001 86380 86390 1
516540 99516540 1001 86380 86390 1
517223 99517223 1001 86380 86390 1
517124 99517124 1001 86380 86390 1
517112 99517112 1001 86380 86390 1
516740 99516740 1001 86380 86390 1
516796 99516796 1001 86380 86390 1
516892 99516892 1001 86380 86390 1
516828 99516828 1001 86380 86390 1
517424 99517424 1001 86380 86390 1
517517 99517517 1001 86380 86390 1
517441 99517441 1001 86380 86390 1
517493 99517493 1001 86380 86390 1
517482 99517482 1001 86380 86390 1
517340 99517340 1001 86380 86390 1
518101 99518101 1001 86380 86390 1
518040 99518040 1001 86380 86390 1
518119 99518119 1001 86380 86390 1
517897 99517897 1001 86380 86390 1
517810 99517810 1001 86380 86390 1
517837 99517837 1001 86380 86390 1
517799 99517799 1001 86380 86390 1
517740 99517740 1001 86380 86390 1
517717 99517717 1001 86380 86390 1
518173 99518173 1001 86380 86390 1
518298 99518298 1001 86380 86390 1
518898 99518898 1001 86380 86390 1
518874 99518874 1001 86380 86390 1
518875 99518875 1001 86380 86390 1
518800 99518800 1001 86380 86390 1
518671 99518671 1001 86380 86390 1
518727 99518727 1001 86380 86390 1
518598 99518598 1001 86380 86390 1
518501 99518501 1001 86380 86390 1
518373 99518373 1001 86380 86390 1
518400 99518400 1001 86380 86390 1
518543 99518543 1001 86380 86390 1
518453 99518453 1001 86380 86390 1
519052 99519052 1001 86380 86390 1
519070 99519070 1001 86380 86390 1
519781 99519781 1001 86380 86390 1
519612 99519612 1001 86380 86390 1
519756 99519756 1001 86380 86390 1
519707 99519707 1001 86380 86390 1
519479 99519479 1001 86380 86390 1
519519 99519519 1001 86380 86390 1
519469 99519469 1001 86380 86390 1
519589 99519589 1001 86380 86390 1
519298 99519298 1001 86380 86390 1
519287 99519287 1001 86380 86390 1
519382 99519382 1001 86380 86390 1
519267 99519267 1001 86380 86390 1
519876 99519876 1001 86380 86390 1
519943 99519943 1001 86380 86390 1
519905 99519905 1001 86380 86390 1
519970 99519970 1001 86380 86390 1
519998 99519998 1001 86380 86390 1
519936 99519936 1001 86380 86390 1
520452 99520452 1001 86380 86390 1
520412 99520412 1001 86380 86390 1
520364 99520364 1001 86380 86390 1
520201 99520201 1001 86380 86390 1
520060 99520060 1001 86380 86390 1
520024 99520024 1001 86380 86390 1
520057 99520057 1001 86380 86390 1
520767 99520767 1001 86380 86390 1
520658 99520658 1001 86380 86390 1
521321 99521321 1001 86380 86390 1
521235 99521235 1001 86380 86390 1
521081 99521081 1001 86380 86390 1
521108 99521108 1001 86380 86390 1
521073 99521073 1001 86380 86390 1
520991 99520991 1001 86380 86390 1
521037 99521037 1001 86380 86390 1
521646 99521646 1001 86380 86390 1
521471 99521471 1001 86380 86390 1
522150 99522150 1001 86380 86390 1
522202 99522202 1001 86380 86390 1
522218 99522218 1001 86380 86390 1
522105 99522105 1001 86380 86390 1
522196 99522196 1001 86380 86390 1
522236 99522236 1001 86380 86390 1
522212 99522212 1001 86380 86390 1
522174 99522174 1001 86380 86390 1
522286 99522286 1001 86380 86390 1
522016 99522016 1001 86380 86390 1
521701 99521701 1001 86380 86390 1
521740 99521740 1001 86380 86390 1
521877 99521877 1001 86380 86390 1
522435 99522435 1001 86380 86390 1
522477 99522477 1001 86380 86390 1
522400 99522400 1001 86380 86390 1
522426 99522426 1001 86380 86390 1
523042 99523042 1001 86380 86390 1
522952 99522952 1001 86380 86390 1
523026 99523026 1001 86380 86390 1
523027 99523027 1001 86380 86390 1
522722 99522722 1001 86380 86390 1
522879 99522879 1001 86380 86390 1
522754 99522754 1001 86380 86390 1
522857 99522857 1001 86380 86390 1
522716 99522716 1001 86380 86390 1
522519 99522519 1001 86380 86390 1
523142 99523142 1001 86380 86390 1
523155 99523155 1001 86380 86390 1
523136 99523136 1001 86380 86390 1
523776 99523776 1001 86380 86390 1
523713 99523713 1001 86380 86390 1
523682 99523682 1001 86380 86390 1
523327 99523327 1001 86380 86390 1
523370 99523370 1001 86380 86390 1
523462 99523462 1001 86380 86390 1
524733 99524733 1001 86380 86390 1
524655 99524655 1001 86380 86390 1
524725 99524725 1001 86380 86390 1
524488 99524488 1001 86380 86390 1
524547 99524547 1001 86380 86390 1
524548 99524548 1001 86380 86390 1
524511 99524511 1001 86380 86390 1
524188 99524188 1001 86380 86390 1
524319 99524319 1001 86380 86390 1
524268 99524268 1001 86380 86390 1
524330 99524330 1001 86380 86390 1
524939 99524939 1001 86380 86390 1
524940 99524940 1001 86380 86390 1
524970 99524970 1001 86380 86390 1
525596 99525596 1001 86380 86390 1
525412 99525412 1001 86380 86390 1
525464 99525464 1001 86380 86390 1
525544 99525544 1001 86380 86390 1
525222 99525222 1001 86380 86390 1
525252 99525252 1001 86380 86390 1
525041 99525041 1001 86380 86390 1
525043 99525043 1001 86380 86390 1
525175 99525175 1001 86380 86390 1
525021 99525021 1001 86380 86390 1
525140 99525140 1001 86380 86390 1
525104 99525104 1001 86380 86390 1
525143 99525143 1001 86380 86390 1
525679 99525679 1001 86380 86390 1
525783 99525783 1001 86380 86390 1
525706 99525706 1001 86380 86390 1
525722 99525722 1001 86380 86390 1
526282 99526282 1001 86380 86390 1
526371 99526371 1001 86380 86390 1
526204 99526204 1001 86380 86390 1
526088 99526088 1001 86380 86390 1
526079 99526079 1001 86380 86390 1
526093 99526093 1001 86380 86390 1
526212 99526212 1001 86380 86390 1
526073 99526073 1001 86380 86390 1
526202 99526202 1001 86380 86390 1
525888 99525888 1001 86380 86390 1
525851 99525851 1001 86380 86390 1
525813 99525813 1001 86380 86390 1
526445 99526445 1001 86380 86390 1
526570 99526570 1001 86380 86390 1
527200 99527200 1001 86380 86390 1
527111 99527111 1001 86380 86390 1
527151 99527151 1001 86380 86390 1
527074 99527074 1001 86380 86390 1
527171 99527171 1001 86380 86390 1
526939 99526939 1001 86380 86390 1
526930 99526930 1001 86380 86390 1
526983 99526983 1001 86380 86390 1
526938 99526938 1001 86380 86390 1
527042 99527042 1001 86380 86390 1
526746 99526746 1001 86380 86390 1
526760 99526760 1001 86380 86390 1
527377 99527377 1001 86380 86390 1
527379 99527379 1001 86380 86390 1
527432 99527432 1001 86380 86390 1
527280 99527280 1001 86380 86390 1
528027 99528027 1001 86380 86390 1
528032 99528032 1001 86380 86390 1
528007 99528007 1001 86380 86390 1
528020 99528020 1001 86380 86390 1
527730 99527730 1001 86380 86390 1
527721 99527721 1001 86380 86390 1
527867 99527867 1001 86380 86390 1
527674 99527674 1001 86380 86390 1
527687 99527687 1001 86380 86390 1
527596 99527596 1001 86380 86390 1
527521 99527521 1001 86380 86390 1
527577 99527577 1001 86380 86390 1
527542 99527542 1001 86380 86390 1
528150 99528150 1001 86380 86390 1
528255 99528255 1001 86380 86390 1
528170 99528170 1001 86380 86390 1
528209 99528209 1001 86380 86390 1
528783 99528783 1001 86380 86390 1
528618 99528618 1001 86380 86390 1
528491 99528491 1001 86380 86390 1
528387 99528387 1001 86380 86390 1
528312 99528312 1001 86380 86390 1
528338 99528338 1001 86380 86390 1
528339 99528339 1001 86380 86390 1
528344 99528344 1001 86380 86390 1
529007 99529007 1001 86380 86390 1
529077 99529077 1001 86380 86390 1
528974 99528974 1001 86380 86390 1
528936 99528936 1001 86380 86390 1
529699 99529699 1001 86380 86390 1
529543 99529543 1001 86380 86390 1
529545 99529545 1001 86380 86390 1
529445 99529445 1001 86380 86390 1
529449 99529449 1001 86380 86390 1
529453 99529453 1001 86380 86390 1
529389 99529389 1001 86380 86390 1
529428 99529428 1001 86380 86390 1
529214 99529214 1001 86380 86390 1
529254 99529254 1001 86380 86390 1
529246 99529246 1001 86380 86390 1
529871 99529871 1001 86380 86390 1
529847 99529847 1001 86380 86390 1
529861 99529861 1001 86380 86390 1
530386 99530386 1001 86380 86390 1
530475 99530475 1001 86380 86390 1
530181 99530181 1001 86380 86390 1
530062 99530062 1001 86380 86390 1
530043 99530043 1001 86380 86390 1
530612 99530612 1001 86380 86390 1
531252 99531252 1001 86380 86390 1
531282 99531282 1001 86380 86390 1
531358 99531358 1001 86380 86390 1
531326 99531326 1001 86380 86390 1
531109 99531109 1001 86380 86390 1
531149 99531149 1001 86380 86390 1
531034 99531034 1001 86380 86390 1
531048 99531048 1001 86380 86390 1
531075 99531075 1001 86380 86390 1
531077 99531077 1001 86380 86390 1
530929 99530929 1001 86380 86390 1
530942 99530942 1001 86380 86390 1
530882 99530882 1001 86380 86390 1
530783 99530783 1001 86380 86390 1
531468 99531468 1001 86380 86390 1
531507 99531507 1001 86380 86390 1
531509 99531509 1001 86380 86390 1
531445 99531445 1001 86380 86390 1
531394 99531394 1001 86380 86390 1
531511 99531511 1001 86380 86390 1
531436 99531436 1001 86380 86390 1
532204 99532204 1001 86380 86390 1
532040 99532040 1001 86380 86390 1
532095 99532095 1001 86380 86390 1
532011 99532011 1001 86380 86390 1
531922 99531922 1001 86380 86390 1
531950 99531950 1001 86380 86390 1
531955 99531955 1001 86380 86390 1
531677 99531677 1001 86380 86390 1
531742 99531742 1001 86380 86390 1
531640 99531640 1001 86380 86390 1
531642 99531642 1001 86380 86390 1
531657 99531657 1001 86380 86390 1
532281 99532281 1001 86380 86390 1
532397 99532397 1001 86380 86390 1
532295 99532295 1001 86380 86390 1
532219 99532219 1001 86380 86390 1
532316 99532316 1001 86380 86390 1
532305 99532305 1001 86380 86390 1
532383 99532383 1001 86380 86390 1
532968 99532968 1001 86380 86390 1
532941 99532941 1001 86380 86390 1
532632 99532632 1001 86380 86390 1
532607 99532607 1001 86380 86390 1
532557 99532557 1001 86380 86390 1
532415 99532415 1001 86380 86390 1
533081 99533081 1001 86380 86390 1
533177 99533177 1001 86380 86390 1
533206 99533206 1001 86380 86390 1
533772 99533772 1001 86380 86390 1
533662 99533662 1001 86380 86390 1
533301 99533301 1001 86380 86390 1
533250 99533250 1001 86380 86390 1
533433 99533433 1001 86380 86390 1
533867 99533867 1001 86380 86390 1
533987 99533987 1001 86380 86390 1
533923 99533923 1001 86380 86390 1
533889 99533889 1001 86380 86390 1
534418 99534418 1001 86380 86390 1
534303 99534303 1001 86380 86390 1
534459 99534459 1001 86380 86390 1
534449 99534449 1001 86380 86390 1
534308 99534308 1001 86380 86390 1
534207 99534207 1001 86380 86390 1
534065 99534065 1001 86380 86390 1
534223 99534223 1001 86380 86390 1
534211 99534211 1001 86380 86390 1
534252 99534252 1001 86380 86390 1
534256 99534256 1001 86380 86390 1
534749 99534749 1001 86380 86390 1
534879 99534879 1001 86380 86390 1
534738 99534738 1001 86380 86390 1
534790 99534790 1001 86380 86390 1
534796 99534796 1001 86380 86390 1
535483 99535483 1001 86380 86390 1
535412 99535412 1001 86380 86390 1
535495 99535495 1001 86380 86390 1
535406 99535406 1001 86380 86390 1
535194 99535194 1001 86380 86390 1
535144 99535144 1001 86380 86390 1
535225 99535225 1001 86380 86390 1
535071 99535071 1001 86380 86390 1
535020 99535020 1001 86380 86390 1
534918 99534918 1001 86380 86390 1
534893 99534893 1001 86380 86390 1
535039 99535039 1001 86380 86390 1
535054 99535054 1001 86380 86390 1
536302 99536302 1001 86380 86390 1
536314 99536314 1001 86380 86390 1
536165 99536165 1001 86380 86390 1
536232 99536232 1001 86380 86390 1
536018 99536018 1001 86380 86390 1
536085 99536085 1001 86380 86390 1
535858 99535858 1001 86380 86390 1
535746 99535746 1001 86380 86390 1
535798 99535798 1001 86380 86390 1
535734 99535734 1001 86380 86390 1
536366 99536366 1001 86380 86390 1
536418 99536418 1001 86380 86390 1
536522 99536522 1001 86380 86390 1
537078 99537078 1001 86380 86390 1
536896 99536896 1001 86380 86390 1
536950 99536950 1001 86380 86390 1
536798 99536798 1001 86380 86390 1
536904 99536904 1001 86380 86390 1
536597 99536597 1001 86380 86390 1
537291 99537291 1001 86380 86390 1
537344 99537344 1001 86380 86390 1
537785 99537785 1001 86380 86390 1
537653 99537653 1001 86380 86390 1
537757 99537757 1001 86380 86390 1
537564 99537564 1001 86380 86390 1
537555 99537555 1001 86380 86390 1
537530 99537530 1001 86380 86390 1
537417 99537417 1001 86380 86390 1
538035 99538035 1001 86380 86390 1
538169 99538169 1001 86380 86390 1
538660 99538660 1001 86380 86390 1
538714 99538714 1001 86380 86390 1
538741 99538741 1001 86380 86390 1
538787 99538787 1001 86380 86390 1
538682 99538682 1001 86380 86390 1
538658 99538658 1001 86380 86390 1
538464 99538464 1001 86380 86390 1
538274 99538274 1001 86380 86390 1
538275 99538275 1001 86380 86390 1
538217 99538217 1001 86380 86390 1
539017 99539017 1001 86380 86390 1
539556 99539556 1001 86380 86390 1
539620 99539620 1001 86380 86390 1
539418 99539418 1001 86380 86390 1
539214 99539214 1001 86380 86390 1
539077 99539077 1001 86380 86390 1
539117 99539117 1001 86380 86390 1
539171 99539171 1001 86380 86390 1
539094 99539094 1001 86380 86390 1
539689 99539689 1001 86380 86390 1
539818 99539818 1001 86380 86390 1
540390 99540390 1001 86380 86390 1
540343 99540343 1001 86380 86390 1
540422 99540422 1001 86380 86390 1
540165 99540165 1001 86380 86390 1
540233 99540233 1001 86380 86390 1
539917 99539917 1001 86380 86390 1
540033 99540033 1001 86380 86390 1
539956 99539956 1001 86380 86390 1
540650 99540650 1001 86380 86390 1
540592 99540592 1001 86380 86390 1
541106 99541106 1001 86380 86390 1
541184 99541184 1001 86380 86390 1
541163 99541163 1001 86380 86390 1
540921 99540921 1001 86380 86390 1
541052 99541052 1001 86380 86390 1
540980 99540980 1001 86380 86390 1
541058 99541058 1001 86380 86390 1
540822 99540822 1001 86380 86390 1
540862 99540862 1001 86380 86390 1
540746 99540746 1001 86380 86390 1
540865 99540865 1001 86380 86390 1
540697 99540697 1001 86380 86390 1
541479 99541479 1001 86380 86390 1
542029 99542029 1001 86380 86390 1
542091 99542091 1001 86380 86390 1
542072 99542072 1001 86380 86390 1
541749 99541749 1001 86380 86390 1
541891 99541891 1001 86380 86390 1
541730 99541730 1001 86380 86390 1
541594 99541594 1001 86380 86390 1
541520 99541520 1001 86380 86390 1
542262 99542262 1001 86380 86390 1
542212 99542212 1001 86380 86390 1
542291 99542291 1001 86380 86390 1
542912 99542912 1001 86380 86390 1
542872 99542872 1001 86380 86390 1
542841 99542841 1001 86380 86390 1
542599 99542599 1001 86380 86390 1
542535 99542535 1001 86380 86390 1
542602 99542602 1001 86380 86390 1
542539 99542539 1001 86380 86390 1
542605 99542605 1001 86380 86390 1
542622 99542622 1001 86380 86390 1
542635 99542635 1001 86380 86390 1
542468 99542468 1001 86380 86390 1
542434 99542434 1001 86380 86390 1
542447 99542447 1001 86380 86390 1
542398 99542398 1001 86380 86390 1
542981 99542981 1001 86380 86390 1
543026 99543026 1001 86380 86390 1
542948 99542948 1001 86380 86390 1
543572 99543572 1001 86380 86390 1
543716 99543716 1001 86380 86390 1
543503 99543503 1001 86380 86390 1
543362 99543362 1001 86380 86390 1
543495 99543495 1001 86380 86390 1
543318 99543318 1001 86380 86390 1
543351 99543351 1001 86380 86390 1
543162 99543162 1001 86380 86390 1
543900 99543900 1001 86380 86390 1
543965 99543965 1001 86380 86390 1
543799 99543799 1001 86380 86390 1
543853 99543853 1001 86380 86390 1
543842 99543842 1001 86380 86390 1
544523 99544523 1001 86380 86390 1
544579 99544579 1001 86380 86390 1
544213 99544213 1001 86380 86390 1
544200 99544200 1001 86380 86390 1
544201 99544201 1001 86380 86390 1
544336 99544336 1001 86380 86390 1
544071 99544071 1001 86380 86390 1
544136 99544136 1001 86380 86390 1
544059 99544059 1001 86380 86390 1
544692 99544692 1001 86380 86390 1
418403 206 1001 54720 55137 1
522588 731 1001 41460 41759 1
531097 750 1002 43631 56923 1
400006 99400006 1001 86380 86390 1
400283 99400283 1001 86380 86390 1
400247 99400247 1001 86380 86390 1
400279 99400279 1001 86380 86390 1
400420 99400420 1001 86380 86390 1
400438 99400438 1001 86380 86390 1
400528 99400528 1001 86380 86390 1
401089 99401089 1001 86380 86390 1
401101 99401101 1001 86380 86390 1
401246 99401246 1001 86380 86390 1
401351 99401351 1001 86380 86390 1
401543 99401543 1001 86380 86390 1
401575 99401575 1001 86380 86390 1
401687 99401687 1001 86380 86390 1
401679 99401679 1001 86380 86390 1
401878 99401878 1001 86380 86390 1
402021 99402021 1001 86380 86390 1
402185 99402185 1001 86380 86390 1
402270 99402270 1001 86380 86390 1
402224 99402224 1001 86380 86390 1
402546 99402546 1001 86380 86390 1
402559 99402559 1001 86380 86390 1
402726 99402726 1001 86380 86390 1
402744 99402744 1001 86380 86390 1
402713 99402713 1001 86380 86390 1
402718 99402718 1001 86380 86390 1
402797 99402797 1001 86380 86390 1
402806 99402806 1001 86380 86390 1
402982 99402982 1001 86380 86390 1
402899 99402899 1001 86380 86390 1
402902 99402902 1001 86380 86390 1
402986 99402986 1001 86380 86390 1
403063 99403063 1001 86380 86390 1
403185 99403185 1001 86380 86390 1
403178 99403178 1001 86380 86390 1
403465 99403465 1001 86380 86390 1
403596 99403596 1001 86380 86390 1
403943 99403943 1001 86380 86390 1
404037 99404037 1001 86380 86390 1
403934 99403934 1001 86380 86390 1
404302 99404302 1001 86380 86390 1
404444 99404444 1001 86380 86390 1
404480 99404480 1001 86380 86390 1
404899 99404899 1001 86380 86390 1
405063 99405063 1001 86380 86390 1
405071 99405071 1001 86380 86390 1
405200 99405200 1001 86380 86390 1
405198 99405198 1001 86380 86390 1
405238 99405238 1001 86380 86390 1
405462 99405462 1001 86380 86390 1
405542 99405542 1001 86380 86390 1
405644 99405644 1001 86380 86390 1
405706 99405706 1001 86380 86390 1
406829 99406829 1001 86380 86390 1
407026 99407026 1001 86380 86390 1
406840 99406840 1001 86380 86390 1
407231 99407231 1001 86380 86390 1
407194 99407194 1001 86380 86390 1
407496 99407496 1001 86380 86390 1
407600 99407600 1001 86380 86390 1
407736 99407736 1001 86380 86390 1
407918 99407918 1001 86380 86390 1
407899 99407899 1001 86380 86390 1
407910 99407910 1001 86380 86390 1
408017 99408017 1001 86380 86390 1
408090 99408090 1001 86380 86390 1
408015 99408015 1001 86380 86390 1
408126 99408126 1001 86380 86390 1
408131 99408131 1001 86380 86390 1
408260 99408260 1001 86380 86390 1
408434 99408434 1001 86380 86390 1
408775 99408775 1001 86380 86390 1
408788 99408788 1001 86380 86390 1
409180 99409180 1001 86380 86390 1
409114 99409114 1001 86380 86390 1
409254 99409254 1001 86380 86390 1
409649 99409649 1001 86380 86390 1
409615 99409615 1001 86380 86390 1
409639 99409639 1001 86380 86390 1
409644 99409644 1001 86380 86390 1
409919 99409919 1001 86380 86390 1
410219 99410219 1001 86380 86390 1
410474 99410474 1001 86380 86390 1
410763 99410763 1001 86380 86390 1
410766 99410766 1001 86380 86390 1
410746 99410746 1001 86380 86390 1
410747 99410747 1001 86380 86390 1
410979 99410979 1001 86380 86390 1
411046 99411046 1001 86380 86390 1
411136 99411136 1001 86380 86390 1
411167 99411167 1001 86380 86390 1
411376 99411376 1001 86380 86390 1
411459 99411459 1001 86380 86390 1
411473 99411473 1001 86380 86390 1
411542 99411542 1001 86380 86390 1
411622 99411622 1001 86380 86390 1
411745 99411745 1001 86380 86390 1
411729 99411729 1001 86380 86390 1
411838 99411838 1001 86380 86390 1
411757 99411757 1001 86380 86390 1
411944 99411944 1001 86380 86390 1
412071 99412071 1001 86380 86390 1
412386 99412386 1001 86380 86390 1
413434 99413434 1001 86380 86390 1
413551 99413551 1001 86380 86390 1
413410 99413410 1001 86380 86390 1
413589 99413589 1001 86380 86390 1
413091 99413091 1001 86380 86390 1
413116 99413116 1001 86380 86390 1
412967 99412967 1001 86380 86390 1
412996 99412996 1001 86380 86390 1
413285 99413285 1001 86380 86390 1
412484 99412484 1001 86380 86390 1
412703 99412703 1001 86380 86390 1
412855 99412855 1001 86380 86390 1
412873 99412873 1001 86380 86390 1
412860 99412860 1001 86380 86390 1
414947 99414947 1001 86380 86390 1
414933 99414933 1001 86380 86390 1
414921 99414921 1001 86380 86390 1
414616 99414616 1001 86380 86390 1
414640 99414640 1001 86380 86390 1
414721 99414721 1001 86380 86390 1
414582 99414582 1001 86380 86390 1
414602 99414602 1001 86380 86390 1
414832 99414832 1001 86380 86390 1
414672 99414672 1001 86380 86390 1
414275 99414275 1001 86380 86390 1
414326 99414326 1001 86380 86390 1
415509 99415509 1001 86380 86390 1
415688 99415688 1001 86380 86390 1
415712 99415712 1001 86380 86390 1
415661 99415661 1001 86380 86390 1
416646 99416646 1001 86380 86390 1
416348 99416348 1001 86380 86390 1
416202 99416202 1001 86380 86390 1
416004 99416004 1001 86380 86390 1
415963 99415963 1001 86380 86390 1
416022 99416022 1001 86380 86390 1
415953 99415953 1001 86380 86390 1
417367 99417367 1001 86380 86390 1
417062 99417062 1001 86380 86390 1
417588 99417588 1001 86380 86390 1
418586 99418586 1001 86380 86390 1
418643 99418643 1001 86380 86390 1
418648 99418648 1001 86380 86390 1
418222 99418222 1001 86380 86390 1
418324 99418324 1001 86380 86390 1
418217 99418217 1001 86380 86390 1
417735 99417735 1001 86380 86390 1
418998 99418998 1001 86380 86390 1
418821 99418821 1001 86380 86390 1
418952 99418952 1001 86380 86390 1
418804 99418804 1001 86380 86390 1
419044 99419044 1001 86380 86390 1
418897 99418897 1001 86380 86390 1
420220 99420220 1001 86380 86390 1
420081 99420081 1001 86380 86390 1
420051 99420051 1001 86380 86390 1
419220 99419220 1001 86380 86390 1
419333 99419333 1001 86380 86390 1
419557 99419557 1001 86380 86390 1
419341 99419341 1001 86380 86390 1
420586 99420586 1001 86380 86390 1
420514 99420514 1001 86380 86390 1
420060 99420060 1001 86380 86390 1
420654 99420654 1001 86380 86390 1
420751 99420751 1001 86380 86390 1
420683 99420683 1001 86380 86390 1
420703 99420703 1001 86380 86390 1
420536 99420536 1001 86380 86390 1
421740 99421740 1001 86380 86390 1
422032 99422032 1001 86380 86390 1
421900 99421900 1001 86380 86390 1
421955 99421955 1001 86380 86390 1
421573 99421573 1001 86380 86390 1
421408 99421408 1001 86380 86390 1
421647 99421647 1001 86380 86390 1
421204 99421204 1001 86380 86390 1
421019 99421019 1001 86380 86390 1
421010 99421010 1001 86380 86390 1
422151 99422151 1001 86380 86390 1
422370 99422370 1001 86380 86390 1
422207 99422207 1001 86380 86390 1
422155 99422155 1001 86380 86390 1
422494 99422494 1001 86380 86390 1
422430 99422430 1001 86380 86390 1
422452 99422452 1001 86380 86390 1
423583 99423583 1001 86380 86390 1
423431 99423431 1001 86380 86390 1
423127 99423127 1001 86380 86390 1
423004 99423004 1001 86380 86390 1
423131 99423131 1001 86380 86390 1
423235 99423235 1001 86380 86390 1
422622 99422622 1001 86380 86390 1
422618 99422618 1001 86380 86390 1
423828 99423828 1001 86380 86390 1
423868 99423868 1001 86380 86390 1
424083 99424083 1001 86380 86390 1
423856 99423856 1001 86380 86390 1
424084 99424084 1001 86380 86390 1
424140 99424140 1001 86380 86390 1
425376 99425376 1001 86380 86390 1
424884 99424884 1001 86380 86390 1
424807 99424807 1001 86380 86390 1
424652 99424652 1001 86380 86390 1
424810 99424810 1001 86380 86390 1
424437 99424437 1001 86380 86390 1
424156 99424156 1001 86380 86390 1
424331 99424331 1001 86380 86390 1
424425 99424425 1001 86380 86390 1
424427 99424427 1001 86380 86390 1
424429 99424429 1001 86380 86390 1
425605 99425605 1001 86380 86390 1
425474 99425474 1001 86380 86390 1
425639 99425639 1001 86380 86390 1
425727 99425727 1001 86380 86390 1
425546 99425546 1001 86380 86390 1
427062 99427062 1001 86380 86390 1
426881 99426881 1001 86380 86390 1
427075 99427075 1001 86380 86390 1
426300 99426300 1001 86380 86390 1
426607 99426607 1001 86380 86390 1
426414 99426414 1001 86380 86390 1
426415 99426415 1001 86380 86390 1
425864 99425864 1001 86380 86390 1
425986 99425986 1001 86380 86390 1
427231 99427231 1001 86380 86390 1
427239 99427239 1001 86380 86390 1
427384 99427384 1001 86380 86390 1
427387 99427387 1001 86380 86390 1
428440 99428440 1001 86380 86390 1
428372 99428372 1001 86380 86390 1
427955 99427955 1001 86380 86390 1
428014 99428014 1001 86380 86390 1
428132 99428132 1001 86380 86390 1
428204 99428204 1001 86380 86390 1
427534 99427534 1001 86380 86390 1
427736 99427736 1001 86380 86390 1
427904 99427904 1001 86380 86390 1
427684 99427684 1001 86380 86390 1
427816 99427816 1001 86380 86390 1
428905 99428905 1001 86380 86390 1
429039 99429039 1001 86380 86390 1
428766 99428766 1001 86380 86390 1
430083 99430083 1001 86380 86390 1
429591 99429591 1001 86380 86390 1
429686 99429686 1001 86380 86390 1
429946 99429946 1001 86380 86390 1
429240 99429240 1001 86380 86390 1
429224 99429224 1001 86380 86390 1
429204 99429204 1001 86380 86390 1
429289 99429289 1001 86380 86390 1
430456 99430456 1001 86380 86390 1
430552 99430552 1001 86380 86390 1
430451 99430451 1001 86380 86390 1
430697 99430697 1001 86380 86390 1
430522 99430522 1001 86380 86390 1
431503 99431503 1001 86380 86390 1
431614 99431614 1001 86380 86390 1
430920 99430920 1001 86380 86390 1
430956 99430956 1001 86380 86390 1
430984 99430984 1001 86380 86390 1
431010 99431010 1001 86380 86390 1
431138 99431138 1001 86380 86390 1
432287 99432287 1001 86380 86390 1
432113 99432113 1001 86380 86390 1
433656 99433656 1001 86380 86390 1
433320 99433320 1001 86380 86390 1
433623 99433623 1001 86380 86390 1
433629 99433629 1001 86380 86390 1
433648 99433648 1001 86380 86390 1
433715 99433715 1001 86380 86390 1
433631 99433631 1001 86380 86390 1
433020 99433020 1001 86380 86390 1
433054 99433054 1001 86380 86390 1
432770 99432770 1001 86380 86390 1
433880 99433880 1001 86380 86390 1
433936 99433936 1001 86380 86390 1
434019 99434019 1001 86380 86390 1
435081 99435081 1001 86380 86390 1
435055 99435055 1001 86380 86390 1
435423 99435423 1001 86380 86390 1
434622 99434622 1001 86380 86390 1
434631 99434631 1001 86380 86390 1
434652 99434652 1001 86380 86390 1
434449 99434449 1001 86380 86390 1
434512 99434512 1001 86380 86390 1
434291 99434291 1001 86380 86390 1
435454 99435454 1001 86380 86390 1
435735 99435735 1001 86380 86390 1
435778 99435778 1001 86380 86390 1
436872 99436872 1001 86380 86390 1
436874 99436874 1001 86380 86390 1
436899 99436899 1001 86380 86390 1
436843 99436843 1001 86380 86390 1
436879 99436879 1001 86380 86390 1
436456 99436456 1001 86380 86390 1
436508 99436508 1001 86380 86390 1
436195 99436195 1001 86380 86390 1
435961 99435961 1001 86380 86390 1
436148 99436148 1001 86380 86390 1
435964 99435964 1001 86380 86390 1
436119 99436119 1001 86380 86390 1
435945 99435945 1001 86380 86390 1
300068 99300068 1001 86380 86390 1
300034 99300034 1001 86380 86390 1
437176 99437176 1001 86380 86390 1
300092 99300092 1001 86380 86390 1
300710 99300710 1001 86380 86390 1
300384 99300384 1001 86380 86390 1
300521 99300521 1001 86380 86390 1
300239 99300239 1001 86380 86390 1
300162 99300162 1001 86380 86390 1
300306 99300306 1001 86380 86390 1
300296 99300296 1001 86380 86390 1
300210 99300210 1001 86380 86390 1
300773 99300773 1001 86380 86390 1
300826 99300826 1001 86380 86390 1
300905 99300905 1001 86380 86390 1
301453 99301453 1001 86380 86390 1
301403 99301403 1001 86380 86390 1
301444 99301444 1001 86380 86390 1
301355 99301355 1001 86380 86390 1
301310 99301310 1001 86380 86390 1
301168 99301168 1001 86380 86390 1
301313 99301313 1001 86380 86390 1
301289 99301289 1001 86380 86390 1
301316 99301316 1001 86380 86390 1
301252 99301252 1001 86380 86390 1
301152 99301152 1001 86380 86390 1
300960 99300960 1001 86380 86390 1
300949 99300949 1001 86380 86390 1
301093 99301093 1001 86380 86390 1
301100 99301100 1001 86380 86390 1
301685 99301685 1001 86380 86390 1
301702 99301702 1001 86380 86390 1
301704 99301704 1001 86380 86390 1
301718 99301718 1001 86380 86390 1
302265 99302265 1001 86380 86390 1
302278 99302278 1001 86380 86390 1
302177 99302177 1001 86380 86390 1
302180 99302180 1001 86380 86390 1
302023 99302023 1001 86380 86390 1
302140 99302140 1001 86380 86390 1
301986 99301986 1001 86380 86390 1
302171 99302171 1001 86380 86390 1
301841 99301841 1001 86380 86390 1
301854 99301854 1001 86380 86390 1
301921 99301921 1001 86380 86390 1
301831 99301831 1001 86380 86390 1
302573 99302573 1001 86380 86390 1
302522 99302522 1001 86380 86390 1
302382 99302382 1001 86380 86390 1
302502 99302502 1001 86380 86390 1
302516 99302516 1001 86380 86390 1
303158 99303158 1001 86380 86390 1
302979 99302979 1001 86380 86390 1
302967 99302967 1001 86380 86390 1
302983 99302983 1001 86380 86390 1
302640 99302640 1001 86380 86390 1
302617 99302617 1001 86380 86390 1
302722 99302722 1001 86380 86390 1
303360 99303360 1001 86380 86390 1
303390 99303390 1001 86380 86390 1
303855 99303855 1001 86380 86390 1
303851 99303851 1001 86380 86390 1
303777 99303777 1001 86380 86390 1
303681 99303681 1001 86380 86390 1
303503 99303503 1001 86380 86390 1
303492 99303492 1001 86380 86390 1
303547 99303547 1001 86380 86390 1
303498 99303498 1001 86380 86390 1
304046 99304046 1001 86380 86390 1
304151 99304151 1001 86380 86390 1
304139 99304139 1001 86380 86390 1
304049 99304049 1001 86380 86390 1
304142 99304142 1001 86380 86390 1
304131 99304131 1001 86380 86390 1
304677 99304677 1001 86380 86390 1
304820 99304820 1001 86380 86390 1
304537 99304537 1001 86380 86390 1
304554 99304554 1001 86380 86390 1
304346 99304346 1001 86380 86390 1
304405 99304405 1001 86380 86390 1
304897 99304897 1001 86380 86390 1
304655 99304655 1001 86380 86390 1
304937 99304937 1001 86380 86390 1
305029 99305029 1001 86380 86390 1
304913 99304913 1001 86380 86390 1
305058 99305058 1001 86380 86390 1
304955 99304955 1001 86380 86390 1
304956 99304956 1001 86380 86390 1
305608 99305608 1001 86380 86390 1
305675 99305675 1001 86380 86390 1
305391 99305391 1001 86380 86390 1
305474 99305474 1001 86380 86390 1
305169 99305169 1001 86380 86390 1
305222 99305222 1001 86380 86390 1
305184 99305184 1001 86380 86390 1
305071 99305071 1001 86380 86390 1
305266 99305266 1001 86380 86390 1
305164 99305164 1001 86380 86390 1
500117 99500117 1001 86380 86390 1
500629 99500629 1001 86380 86390 1
500426 99500426 1001 86380 86390 1
500466 99500466 1001 86380 86390 1
500456 99500456 1001 86380 86390 1
500445 99500445 1001 86380 86390 1
500589 99500589 1001 86380 86390 1
500473 99500473 1001 86380 86390 1
500564 99500564 1001 86380 86390 1
500603 99500603 1001 86380 86390 1
500423 99500423 1001 86380 86390 1
500450 99500450 1001 86380 86390 1
500259 99500259 1001 86380 86390 1
500341 99500341 1001 86380 86390 1
500320 99500320 1001 86380 86390 1
500217 99500217 1001 86380 86390 1
500984 99500984 1001 86380 86390 1
500935 99500935 1001 86380 86390 1
500885 99500885 1001 86380 86390 1
501535 99501535 1001 86380 86390 1
501255 99501255 1001 86380 86390 1
501394 99501394 1001 86380 86390 1
501072 99501072 1001 86380 86390 1
501099 99501099 1001 86380 86390 1
501021 99501021 1001 86380 86390 1
501087 99501087 1001 86380 86390 1
501663 99501663 1001 86380 86390 1
501666 99501666 1001 86380 86390 1
501693 99501693 1001 86380 86390 1
501747 99501747 1001 86380 86390 1
501670 99501670 1001 86380 86390 1
502441 99502441 1001 86380 86390 1
502382 99502382 1001 86380 86390 1
502361 99502361 1001 86380 86390 1
502374 99502374 1001 86380 86390 1
502227 99502227 1001 86380 86390 1
502073 99502073 1001 86380 86390 1
502103 99502103 1001 86380 86390 1
502033 99502033 1001 86380 86390 1
501855 99501855 1001 86380 86390 1
502518 99502518 1001 86380 86390 1
502468 99502468 1001 86380 86390 1
502561 99502561 1001 86380 86390 1
502654 99502654 1001 86380 86390 1
503147 99503147 1001 86380 86390 1
503284 99503284 1001 86380 86390 1
502943 99502943 1001 86380 86390 1
503008 99503008 1001 86380 86390 1
502987 99502987 1001 86380 86390 1
502949 99502949 1001 86380 86390 1
502964 99502964 1001 86380 86390 1
502761 99502761 1001 86380 86390 1
502792 99502792 1001 86380 86390 1
502745 99502745 1001 86380 86390 1
503388 99503388 1001 86380 86390 1
503312 99503312 1001 86380 86390 1
503352 99503352 1001 86380 86390 1
503950 99503950 1001 86380 86390 1
504055 99504055 1001 86380 86390 1
503979 99503979 1001 86380 86390 1
503880 99503880 1001 86380 86390 1
503792 99503792 1001 86380 86390 1
503617 99503617 1001 86380 86390 1
503659 99503659 1001 86380 86390 1
504226 99504226 1001 86380 86390 1
504897 99504897 1001 86380 86390 1
504901 99504901 1001 86380 86390 1
504725 99504725 1001 86380 86390 1
504559 99504559 1001 86380 86390 1
504684 99504684 1001 86380 86390 1
504541 99504541 1001 86380 86390 1
504594 99504594 1001 86380 86390 1
504448 99504448 1001 86380 86390 1
505578 99505578 1001 86380 86390 1
505580 99505580 1001 86380 86390 1
505635 99505635 1001 86380 86390 1
505730 99505730 1001 86380 86390 1
505375 99505375 1001 86380 86390 1
505431 99505431 1001 86380 86390 1
505471 99505471 1001 86380 86390 1
505194 99505194 1001 86380 86390 1
505168 99505168 1001 86380 86390 1
505326 99505326 1001 86380 86390 1
505211 99505211 1001 86380 86390 1
505864 99505864 1001 86380 86390 1
505773 99505773 1001 86380 86390 1
506482 99506482 1001 86380 86390 1
506587 99506587 1001 86380 86390 1
506414 99506414 1001 86380 86390 1
506466 99506466 1001 86380 86390 1
506492 99506492 1001 86380 86390 1
506196 99506196 1001 86380 86390 1
506200 99506200 1001 86380 86390 1
506016 99506016 1001 86380 86390 1
506017 99506017 1001 86380 86390 1
506071 99506071 1001 86380 86390 1
506111 99506111 1001 86380 86390 1
506049 99506049 1001 86380 86390 1
506141 99506141 1001 86380 86390 1
506699 99506699 1001 86380 86390 1
506663 99506663 1001 86380 86390 1
506759 99506759 1001 86380 86390 1
507065 99507065 1001 86380 86390 1
507096 99507096 1001 86380 86390 1
506844 99506844 1001 86380 86390 1
506886 99506886 1001 86380 86390 1
507561 99507561 1001 86380 86390 1
507425 99507425 1001 86380 86390 1
507504 99507504 1001 86380 86390 1
508197 99508197 1001 86380 86390 1
508130 99508130 1001 86380 86390 1
508012 99508012 1001 86380 86390 1
508014 99508014 1001 86380 86390 1
507885 99507885 1001 86380 86390 1
507990 99507990 1001 86380 86390 1
507744 99507744 1001 86380 86390 1
507685 99507685 1001 86380 86390 1
507712 99507712 1001 86380 86390 1
507687 99507687 1001 86380 86390 1
507704 99507704 1001 86380 86390 1
508273 99508273 1001 86380 86390 1
509074 99509074 1001 86380 86390 1
508917 99508917 1001 86380 86390 1
508943 99508943 1001 86380 86390 1
508700 99508700 1001 86380 86390 1
508720 99508720 1001 86380 86390 1
508850 99508850 1001 86380 86390 1
508827 99508827 1001 86380 86390 1
508815 99508815 1001 86380 86390 1
508611 99508611 1001 86380 86390 1
508624 99508624 1001 86380 86390 1
509255 99509255 1001 86380 86390 1
509226 99509226 1001 86380 86390 1
509840 99509840 1001 86380 86390 1
509556 99509556 1001 86380 86390 1
509654 99509654 1001 86380 86390 1
509400 99509400 1001 86380 86390 1
509413 99509413 1001 86380 86390 1
510053 99510053 1001 86380 86390 1
509967 99509967 1001 86380 86390 1
510021 99510021 1001 86380 86390 1
509917 99509917 1001 86380 86390 1
509918 99509918 1001 86380 86390 1
510639 99510639 1001 86380 86390 1
510699 99510699 1001 86380 86390 1
510718 99510718 1001 86380 86390 1
510621 99510621 1001 86380 86390 1
510544 99510544 1001 86380 86390 1
510596 99510596 1001 86380 86390 1
510609 99510609 1001 86380 86390 1
510418 99510418 1001 86380 86390 1
510461 99510461 1001 86380 86390 1
510474 99510474 1001 86380 86390 1
510449 99510449 1001 86380 86390 1
510476 99510476 1001 86380 86390 1
510301 99510301 1001 86380 86390 1
510112 99510112 1001 86380 86390 1
510269 99510269 1001 86380 86390 1
510866 99510866 1001 86380 86390 1
510776 99510776 1001 86380 86390 1
510797 99510797 1001 86380 86390 1
510746 99510746 1001 86380 86390 1
510800 99510800 1001 86380 86390 1
510930 99510930 1001 86380 86390 1
511470 99511470 1001 86380 86390 1
511541 99511541 1001 86380 86390 1
511371 99511371 1001 86380 86390 1
511205 99511205 1001 86380 86390 1
511245 99511245 1001 86380 86390 1
510934 99510934 1001 86380 86390 1
510976 99510976 1001 86380 86390 1
510990 99510990 1001 86380 86390 1
511055 99511055 1001 86380 86390 1
510966 99510966 1001 86380 86390 1
510979 99510979 1001 86380 86390 1
511083 99511083 1001 86380 86390 1
510994 99510994 1001 86380 86390 1
511007 99511007 1001 86380 86390 1
511559 99511559 1001 86380 86390 1
512316 99512316 1001 86380 86390 1
512329 99512329 1001 86380 86390 1
512296 99512296 1001 86380 86390 1
512160 99512160 1001 86380 86390 1
512067 99512067 1001 86380 86390 1
512029 99512029 1001 86380 86390 1
511760 99511760 1001 86380 86390 1
512391 99512391 1001 86380 86390 1
513092 99513092 1001 86380 86390 1
512960 99512960 1001 86380 86390 1
512957 99512957 1001 86380 86390 1
512662 99512662 1001 86380 86390 1
513346 99513346 1001 86380 86390 1
513404 99513404 1001 86380 86390 1
513214 99513214 1001 86380 86390 1
514030 99514030 1001 86380 86390 1
514013 99514013 1001 86380 86390 1
514020 99514020 1001 86380 86390 1
513992 99513992 1001 86380 86390 1
513657 99513657 1001 86380 86390 1
513425 99513425 1001 86380 86390 1
513495 99513495 1001 86380 86390 1
514123 99514123 1001 86380 86390 1
514825 99514825 1001 86380 86390 1
514249 99514249 1001 86380 86390 1
514329 99514329 1001 86380 86390 1
514370 99514370 1001 86380 86390 1
514245 99514245 1001 86380 86390 1
514971 99514971 1001 86380 86390 1
514999 99514999 1001 86380 86390 1
514922 99514922 1001 86380 86390 1
515507 99515507 1001 86380 86390 1
515495 99515495 1001 86380 86390 1
515298 99515298 1001 86380 86390 1
515313 99515313 1001 86380 86390 1
515314 99515314 1001 86380 86390 1
515457 99515457 1001 86380 86390 1
515318 99515318 1001 86380 86390 1
516358 99516358 1001 86380 86390 1
516436 99516436 1001 86380 86390 1
516487 99516487 1001 86380 86390 1
516337 99516337 1001 86380 86390 1
516391 99516391 1001 86380 86390 1
516019 99516019 1001 86380 86390 1
516073 99516073 1001 86380 86390 1
516086 99516086 1001 86380 86390 1
516050 99516050 1001 86380 86390 1
515999 99515999 1001 86380 86390 1
515936 99515936 1001 86380 86390 1
516002 99516002 1001 86380 86390 1
515964 99515964 1001 86380 86390 1
517149 99517149 1001 86380 86390 1
517055 99517055 1001 86380 86390 1
516858 99516858 1001 86380 86390 1
516771 99516771 1001 86380 86390 1
517361 99517361 1001 86380 86390 1
518123 99518123 1001 86380 86390 1
517983 99517983 1001 86380 86390 1
517966 99517966 1001 86380 86390 1
517872 99517872 1001 86380 86390 1
517913 99517913 1001 86380 86390 1
517547 99517547 1001 86380 86390 1
517548 99517548 1001 86380 86390 1
518302 99518302 1001 86380 86390 1
518190 99518190 1001 86380 86390 1
518337 99518337 1001 86380 86390 1
518260 99518260 1001 86380 86390 1
518183 99518183 1001 86380 86390 1
518848 99518848 1001 86380 86390 1
518905 99518905 1001 86380 86390 1
518973 99518973 1001 86380 86390 1
518617 99518617 1001 86380 86390 1
518658 99518658 1001 86380 86390 1
518710 99518710 1001 86380 86390 1
518458 99518458 1001 86380 86390 1
518523 99518523 1001 86380 86390 1
518380 99518380 1001 86380 86390 1
518562 99518562 1001 86380 86390 1
518381 99518381 1001 86380 86390 1
518999 99518999 1001 86380 86390 1
519156 99519156 1001 86380 86390 1
519083 99519083 1001 86380 86390 1
519190 99519190 1001 86380 86390 1
519779 99519779 1001 86380 86390 1
519511 99519511 1001 86380 86390 1
519408 99519408 1001 86380 86390 1
519564 99519564 1001 86380 86390 1
519260 99519260 1001 86380 86390 1
519325 99519325 1001 86380 86390 1
519224 99519224 1001 86380 86390 1
519213 99519213 1001 86380 86390 1
519940 99519940 1001 86380 86390 1
519850 99519850 1001 86380 86390 1
519986 99519986 1001 86380 86390 1
519861 99519861 1001 86380 86390 1
520518 99520518 1001 86380 86390 1
520480 99520480 1001 86380 86390 1
520370 99520370 1001 86380 86390 1
520389 99520389 1001 86380 86390 1
520113 99520113 1001 86380 86390 1
520062 99520062 1001 86380 86390 1
520734 99520734 1001 86380 86390 1
521338 99521338 1001 86380 86390 1
521264 99521264 1001 86380 86390 1
521265 99521265 1001 86380 86390 1
521371 99521371 1001 86380 86390 1
521374 99521374 1001 86380 86390 1
521118 99521118 1001 86380 86390 1
521148 99521148 1001 86380 86390 1
521123 99521123 1001 86380 86390 1
521191 99521191 1001 86380 86390 1
521204 99521204 1001 86380 86390 1
521900 99521900 1001 86380 86390 1
521691 99521691 1001 86380 86390 1
522489 99522489 1001 86380 86390 1
522335 99522335 1001 86380 86390 1
522404 99522404 1001 86380 86390 1
522759 99522759 1001 86380 86390 1
522890 99522890 1001 86380 86390 1
522767 99522767 1001 86380 86390 1
522871 99522871 1001 86380 86390 1
522601 99522601 1001 86380 86390 1
522550 99522550 1001 86380 86390 1
523167 99523167 1001 86380 86390 1
523311 99523311 1001 86380 86390 1
523252 99523252 1001 86380 86390 1
523745 99523745 1001 86380 86390 1
523809 99523809 1001 86380 86390 1
523849 99523849 1001 86380 86390 1
523811 99523811 1001 86380 86390 1
523828 99523828 1001 86380 86390 1
523597 99523597 1001 86380 86390 1
523539 99523539 1001 86380 86390 1
523389 99523389 1001 86380 86390 1
523387 99523387 1001 86380 86390 1
524048 99524048 1001 86380 86390 1
524037 99524037 1001 86380 86390 1
524114 99524114 1001 86380 86390 1
523946 99523946 1001 86380 86390 1
524030 99524030 1001 86380 86390 1
524056 99524056 1001 86380 86390 1
524031 99524031 1001 86380 86390 1
524735 99524735 1001 86380 86390 1
524660 99524660 1001 86380 86390 1
524764 99524764 1001 86380 86390 1
524395 99524395 1001 86380 86390 1
524461 99524461 1001 86380 86390 1
524526 99524526 1001 86380 86390 1
524269 99524269 1001 86380 86390 1
524271 99524271 1001 86380 86390 1
524336 99524336 1001 86380 86390 1
524236 99524236 1001 86380 86390 1
524252 99524252 1001 86380 86390 1
524819 99524819 1001 86380 86390 1
524965 99524965 1001 86380 86390 1
524888 99524888 1001 86380 86390 1
524890 99524890 1001 86380 86390 1
524931 99524931 1001 86380 86390 1
524961 99524961 1001 86380 86390 1
525495 99525495 1001 86380 86390 1
525488 99525488 1001 86380 86390 1
525543 99525543 1001 86380 86390 1
525440 99525440 1001 86380 86390 1
525428 99525428 1001 86380 86390 1
525331 99525331 1001 86380 86390 1
525155 99525155 1001 86380 86390 1
525671 99525671 1001 86380 86390 1
525780 99525780 1001 86380 86390 1
526299 99526299 1001 86380 86390 1
526236 99526236 1001 86380 86390 1
526249 99526249 1001 86380 86390 1
526356 99526356 1001 86380 86390 1
526049 99526049 1001 86380 86390 1
526142 99526142 1001 86380 86390 1
526082 99526082 1001 86380 86390 1
526057 99526057 1001 86380 86390 1
525818 99525818 1001 86380 86390 1
525912 99525912 1001 86380 86390 1
525839 99525839 1001 86380 86390 1
525878 99525878 1001 86380 86390 1
526605 99526605 1001 86380 86390 1
526568 99526568 1001 86380 86390 1
526595 99526595 1001 86380 86390 1
527243 99527243 1001 86380 86390 1
526924 99526924 1001 86380 86390 1
526861 99526861 1001 86380 86390 1
526758 99526758 1001 86380 86390 1
526681 99526681 1001 86380 86390 1
526759 99526759 1001 86380 86390 1
526724 99526724 1001 86380 86390 1
526726 99526726 1001 86380 86390 1
526830 99526830 1001 86380 86390 1
526793 99526793 1001 86380 86390 1
526730 99526730 1001 86380 86390 1
527368 99527368 1001 86380 86390 1
527291 99527291 1001 86380 86390 1
527382 99527382 1001 86380 86390 1
527449 99527449 1001 86380 86390 1
527947 99527947 1001 86380 86390 1
527963 99527963 1001 86380 86390 1
527989 99527989 1001 86380 86390 1
527982 99527982 1001 86380 86390 1
527843 99527843 1001 86380 86390 1
527677 99527677 1001 86380 86390 1
527809 99527809 1001 86380 86390 1
527828 99527828 1001 86380 86390 1
527842 99527842 1001 86380 86390 1
527547 99527547 1001 86380 86390 1
527485 99527485 1001 86380 86390 1
527459 99527459 1001 86380 86390 1
527660 99527660 1001 86380 86390 1
528205 99528205 1001 86380 86390 1
528104 99528104 1001 86380 86390 1
528169 99528169 1001 86380 86390 1
528079 99528079 1001 86380 86390 1
528774 99528774 1001 86380 86390 1
528801 99528801 1001 86380 86390 1
528763 99528763 1001 86380 86390 1
528515 99528515 1001 86380 86390 1
528631 99528631 1001 86380 86390 1
528680 99528680 1001 86380 86390 1
528681 99528681 1001 86380 86390 1
528336 99528336 1001 86380 86390 1
528414 99528414 1001 86380 86390 1
528288 99528288 1001 86380 86390 1
528304 99528304 1001 86380 86390 1
529071 99529071 1001 86380 86390 1
529060 99529060 1001 86380 86390 1
529614 99529614 1001 86380 86390 1
529654 99529654 1001 86380 86390 1
529618 99529618 1001 86380 86390 1
529595 99529595 1001 86380 86390 1
529688 99529688 1001 86380 86390 1
529459 99529459 1001 86380 86390 1
529422 99529422 1001 86380 86390 1
529217 99529217 1001 86380 86390 1
529282 99529282 1001 86380 86390 1
529257 99529257 1001 86380 86390 1
529193 99529193 1001 86380 86390 1
529116 99529116 1001 86380 86390 1
529118 99529118 1001 86380 86390 1
529893 99529893 1001 86380 86390 1
529898 99529898 1001 86380 86390 1
529745 99529745 1001 86380 86390 1
530476 99530476 1001 86380 86390 1
530502 99530502 1001 86380 86390 1
530493 99530493 1001 86380 86390 1
530488 99530488 1001 86380 86390 1
530167 99530167 1001 86380 86390 1
530245 99530245 1001 86380 86390 1
530145 99530145 1001 86380 86390 1
530238 99530238 1001 86380 86390 1
530307 99530307 1001 86380 86390 1
529984 99529984 1001 86380 86390 1
530010 99530010 1001 86380 86390 1
530090 99530090 1001 86380 86390 1
530733 99530733 1001 86380 86390 1
530723 99530723 1001 86380 86390 1
530557 99530557 1001 86380 86390 1
530716 99530716 1001 86380 86390 1
530640 99530640 1001 86380 86390 1
531376 99531376 1001 86380 86390 1
531356 99531356 1001 86380 86390 1
531369 99531369 1001 86380 86390 1
531371 99531371 1001 86380 86390 1
530970 99530970 1001 86380 86390 1
531089 99531089 1001 86380 86390 1
531090 99531090 1001 86380 86390 1
531079 99531079 1001 86380 86390 1
531170 99531170 1001 86380 86390 1
530956 99530956 1001 86380 86390 1
530774 99530774 1001 86380 86390 1
530856 99530856 1001 86380 86390 1
530808 99530808 1001 86380 86390 1
531443 99531443 1001 86380 86390 1
531552 99531552 1001 86380 86390 1
531503 99531503 1001 86380 86390 1
532077 99532077 1001 86380 86390 1
532128 99532128 1001 86380 86390 1
532141 99532141 1001 86380 86390 1
531868 99531868 1001 86380 86390 1
531639 99531639 1001 86380 86390 1
531644 99531644 1001 86380 86390 1
531788 99531788 1001 86380 86390 1
531661 99531661 1001 86380 86390 1
532232 99532232 1001 86380 86390 1
532403 99532403 1001 86380 86390 1
532263 99532263 1001 86380 86390 1
532224 99532224 1001 86380 86390 1
532253 99532253 1001 86380 86390 1
532917 99532917 1001 86380 86390 1
532842 99532842 1001 86380 86390 1
533009 99533009 1001 86380 86390 1
532844 99532844 1001 86380 86390 1
532735 99532735 1001 86380 86390 1
532618 99532618 1001 86380 86390 1
532433 99532433 1001 86380 86390 1
533154 99533154 1001 86380 86390 1
533730 99533730 1001 86380 86390 1
533655 99533655 1001 86380 86390 1
533733 99533733 1001 86380 86390 1
533803 99533803 1001 86380 86390 1
533601 99533601 1001 86380 86390 1
533498 99533498 1001 86380 86390 1
533327 99533327 1001 86380 86390 1
533238 99533238 1001 86380 86390 1
533407 99533407 1001 86380 86390 1
533271 99533271 1001 86380 86390 1
533391 99533391 1001 86380 86390 1
533900 99533900 1001 86380 86390 1
533861 99533861 1001 86380 86390 1
534043 99534043 1001 86380 86390 1
533917 99533917 1001 86380 86390 1
534661 99534661 1001 86380 86390 1
534588 99534588 1001 86380 86390 1
534602 99534602 1001 86380 86390 1
534512 99534512 1001 86380 86390 1
534539 99534539 1001 86380 86390 1
534643 99534643 1001 86380 86390 1
534387 99534387 1001 86380 86390 1
534403 99534403 1001 86380 86390 1
534314 99534314 1001 86380 86390 1
534393 99534393 1001 86380 86390 1
534406 99534406 1001 86380 86390 1
534411 99534411 1001 86380 86390 1
534220 99534220 1001 86380 86390 1
534201 99534201 1001 86380 86390 1
534163 99534163 1001 86380 86390 1
534203 99534203 1001 86380 86390 1
534243 99534243 1001 86380 86390 1
534888 99534888 1001 86380 86390 1
534726 99534726 1001 86380 86390 1
534804 99534804 1001 86380 86390 1
535331 99535331 1001 86380 86390 1
535486 99535486 1001 86380 86390 1
535239 99535239 1001 86380 86390 1
535112 99535112 1001 86380 86390 1
535155 99535155 1001 86380 86390 1
535103 99535103 1001 86380 86390 1
535157 99535157 1001 86380 86390 1
535070 99535070 1001 86380 86390 1
535034 99535034 1001 86380 86390 1
534949 99534949 1001 86380 86390 1
535694 99535694 1001 86380 86390 1
535605 99535605 1001 86380 86390 1
535697 99535697 1001 86380 86390 1
536212 99536212 1001 86380 86390 1
536239 99536239 1001 86380 86390 1
536176 99536176 1001 86380 86390 1
535991 99535991 1001 86380 86390 1
536108 99536108 1001 86380 86390 1
536098 99536098 1001 86380 86390 1
536128 99536128 1001 86380 86390 1
535857 99535857 1001 86380 86390 1
535810 99535810 1001 86380 86390 1
535762 99535762 1001 86380 86390 1
536476 99536476 1001 86380 86390 1
536482 99536482 1001 86380 86390 1
536536 99536536 1001 86380 86390 1
536355 99536355 1001 86380 86390 1
536999 99536999 1001 86380 86390 1
537156 99537156 1001 86380 86390 1
537097 99537097 1001 86380 86390 1
536919 99536919 1001 86380 86390 1
536709 99536709 1001 86380 86390 1
536574 99536574 1001 86380 86390 1
537312 99537312 1001 86380 86390 1
537261 99537261 1001 86380 86390 1
537274 99537274 1001 86380 86390 1
537815 99537815 1001 86380 86390 1
537871 99537871 1001 86380 86390 1
537734 99537734 1001 86380 86390 1
537774 99537774 1001 86380 86390 1
537596 99537596 1001 86380 86390 1
537446 99537446 1001 86380 86390 1
537504 99537504 1001 86380 86390 1
537508 99537508 1001 86380 86390 1
538052 99538052 1001 86380 86390 1
538177 99538177 1001 86380 86390 1
538174 99538174 1001 86380 86390 1
538674 99538674 1001 86380 86390 1
538664 99538664 1001 86380 86390 1
538559 99538559 1001 86380 86390 1
538476 99538476 1001 86380 86390 1
538265 99538265 1001 86380 86390 1
538317 99538317 1001 86380 86390 1
538382 99538382 1001 86380 86390 1
538980 99538980 1001 86380 86390 1
538827 99538827 1001 86380 86390 1
538872 99538872 1001 86380 86390 1
539488 99539488 1001 86380 86390 1
539528 99539528 1001 86380 86390 1
539348 99539348 1001 86380 86390 1
539284 99539284 1001 86380 86390 1
539182 99539182 1001 86380 86390 1
539082 99539082 1001 86380 86390 1
539224 99539224 1001 86380 86390 1
539173 99539173 1001 86380 86390 1
539717 99539717 1001 86380 86390 1
539834 99539834 1001 86380 86390 1
539692 99539692 1001 86380 86390 1
539758 99539758 1001 86380 86390 1
539837 99539837 1001 86380 86390 1
540383 99540383 1001 86380 86390 1
540402 99540402 1001 86380 86390 1
540245 99540245 1001 86380 86390 1
539901 99539901 1001 86380 86390 1
539914 99539914 1001 86380 86390 1
540608 99540608 1001 86380 86390 1
540536 99540536 1001 86380 86390 1
540527 99540527 1001 86380 86390 1
540897 99540897 1001 86380 86390 1
540915 99540915 1001 86380 86390 1
540728 99540728 1001 86380 86390 1
540716 99540716 1001 86380 86390 1
540679 99540679 1001 86380 86390 1
541357 99541357 1001 86380 86390 1
541453 99541453 1001 86380 86390 1
542031 99542031 1001 86380 86390 1
541916 99541916 1001 86380 86390 1
541942 99541942 1001 86380 86390 1
542059 99542059 1001 86380 86390 1
541919 99541919 1001 86380 86390 1
541983 99541983 1001 86380 86390 1
541984 99541984 1001 86380 86390 1
541950 99541950 1001 86380 86390 1
541746 99541746 1001 86380 86390 1
541747 99541747 1001 86380 86390 1
541805 99541805 1001 86380 86390 1
541631 99541631 1001 86380 86390 1
541684 99541684 1001 86380 86390 1
541699 99541699 1001 86380 86390 1
541518 99541518 1001 86380 86390 1
542253 99542253 1001 86380 86390 1
542791 99542791 1001 86380 86390 1
542587 99542587 1001 86380 86390 1
542550 99542550 1001 86380 86390 1
542686 99542686 1001 86380 86390 1
542712 99542712 1001 86380 86390 1
542519 99542519 1001 86380 86390 1
542381 99542381 1001 86380 86390 1
542524 99542524 1001 86380 86390 1
543023 99543023 1001 86380 86390 1
543068 99543068 1001 86380 86390 1
543722 99543722 1001 86380 86390 1
543739 99543739 1001 86380 86390 1
543692 99543692 1001 86380 86390 1
543764 99543764 1001 86380 86390 1
543466 99543466 1001 86380 86390 1
543428 99543428 1001 86380 86390 1
543376 99543376 1001 86380 86390 1
543486 99543486 1001 86380 86390 1
543308 99543308 1001 86380 86390 1
543259 99543259 1001 86380 86390 1
543352 99543352 1001 86380 86390 1
543198 99543198 1001 86380 86390 1
543151 99543151 1001 86380 86390 1
543892 99543892 1001 86380 86390 1
543880 99543880 1001 86380 86390 1
544470 99544470 1001 86380 86390 1
544447 99544447 1001 86380 86390 1
544585 99544585 1001 86380 86390 1
544491 99544491 1001 86380 86390 1
544381 99544381 1001 86380 86390 1
544228 99544228 1001 86380 86390 1
544147 99544147 1001 86380 86390 1
544022 99544022 1001 86380 86390 1
544126 99544126 1001 86380 86390 1
428508 386 1001 24900 25377 1
434299 237 1001 43260 43677 1
514139 795 1002 33600 38938 1
400306 99400306 1001 86380 86390 1
400300 99400300 1001 86380 86390 1
400326 99400326 1001 86380 86390 1
400711 99400711 1001 86380 86390 1
400642 99400642 1001 86380 86390 1
400684 99400684 1001 86380 86390 1
400750 99400750 1001 86380 86390 1
400946 99400946 1001 86380 86390 1
400948 99400948 1001 86380 86390 1
401356 99401356 1001 86380 86390 1
401363 99401363 1001 86380 86390 1
401601 99401601 1001 86380 86390 1
401609 99401609 1001 86380 86390 1
401974 99401974 1001 86380 86390 1
401976 99401976 1001 86380 86390 1
402075 99402075 1001 86380 86390 1
402219 99402219 1001 86380 86390 1
402334 99402334 1001 86380 86390 1
402875 99402875 1001 86380 86390 1
402931 99402931 1001 86380 86390 1
402961 99402961 1001 86380 86390 1
403003 99403003 1001 86380 86390 1
403005 99403005 1001 86380 86390 1
403062 99403062 1001 86380 86390 1
403010 99403010 1001 86380 86390 1
403113 99403113 1001 86380 86390 1
403170 99403170 1001 86380 86390 1
403357 99403357 1001 86380 86390 1
403678 99403678 1001 86380 86390 1
403680 99403680 1001 86380 86390 1
403767 99403767 1001 86380 86390 1
403922 99403922 1001 86380 86390 1
403843 99403843 1001 86380 86390 1
403970 99403970 1001 86380 86390 1
404341 99404341 1001 86380 86390 1
404421 99404421 1001 86380 86390 1
404908 99404908 1001 86380 86390 1
404862 99404862 1001 86380 86390 1
404797 99404797 1001 86380 86390 1
405175 99405175 1001 86380 86390 1
405262 99405262 1001 86380 86390 1
405295 99405295 1001 86380 86390 1
405487 99405487 1001 86380 86390 1
405592 99405592 1001 86380 86390 1
405763 99405763 1001 86380 86390 1
405793 99405793 1001 86380 86390 1
405821 99405821 1001 86380 86390 1
405845 99405845 1001 86380 86390 1
405893 99405893 1001 86380 86390 1
406020 99406020 1001 86380 86390 1
406216 99406216 1001 86380 86390 1
406184 99406184 1001 86380 86390 1
406380 99406380 1001 86380 86390 1
406386 99406386 1001 86380 86390 1
406282 99406282 1001 86380 86390 1
406423 99406423 1001 86380 86390 1
406700 99406700 1001 86380 86390 1
406657 99406657 1001 86380 86390 1
406932 99406932 1001 86380 86390 1
406843 99406843 1001 86380 86390 1
407003 99407003 1001 86380 86390 1
407073 99407073 1001 86380 86390 1
407123 99407123 1001 86380 86390 1
407458 99407458 1001 86380 86390 1
407692 99407692 1001 86380 86390 1
407971 99407971 1001 86380 86390 1
408233 99408233 1001 86380 86390 1
408593 99408593 1001 86380 86390 1
408659 99408659 1001 86380 86390 1
408918 99408918 1001 86380 86390 1
408899 99408899 1001 86380 86390 1
408925 99408925 1001 86380 86390 1
408933 99408933 1001 86380 86390 1
409151 99409151 1001 86380 86390 1
409240 99409240 1001 86380 86390 1
409331 99409331 1001 86380 86390 1
409467 99409467 1001 86380 86390 1
409434 99409434 1001 86380 86390 1
409525 99409525 1001 86380 86390 1
409646 99409646 1001 86380 86390 1
409718 99409718 1001 86380 86390 1
409755 99409755 1001 86380 86390 1
410264 99410264 1001 86380 86390 1
410454 99410454 1001 86380 86390 1
410410 99410410 1001 86380 86390 1
410545 99410545 1001 86380 86390 1
410528 99410528 1001 86380 86390 1
410653 99410653 1001 86380 86390 1
410845 99410845 1001 86380 86390 1
410916 99410916 1001 86380 86390 1
411072 99411072 1001 86380 86390 1
411187 99411187 1001 86380 86390 1
411255 99411255 1001 86380 86390 1
411408 99411408 1001 86380 86390 1
411461 99411461 1001 86380 86390 1
411554 99411554 1001 86380 86390 1
411676 99411676 1001 86380 86390 1
411694 99411694 1001 86380 86390 1
411853 99411853 1001 86380 86390 1
411949 99411949 1001 86380 86390 1
411861 99411861 1001 86380 86390 1
412102 99412102 1001 86380 86390 1
412166 99412166 1001 86380 86390 1
413599 99413599 1001 86380 86390 1
413257 99413257 1001 86380 86390 1
413263 99413263 1001 86380 86390 1
412900 99412900 1001 86380 86390 1
412998 99412998 1001 86380 86390 1
412822 99412822 1001 86380 86390 1
412827 99412827 1001 86380 86390 1
412516 99412516 1001 86380 86390 1
412772 99412772 1001 86380 86390 1
413968 99413968 1001 86380 86390 1
414036 99414036 1001 86380 86390 1
413955 99413955 1001 86380 86390 1
413909 99413909 1001 86380 86390 1
413744 99413744 1001 86380 86390 1
415116 99415116 1001 86380 86390 1
415247 99415247 1001 86380 86390 1
415291 99415291 1001 86380 86390 1
415090 99415090 1001 86380 86390 1
414744 99414744 1001 86380 86390 1
414523 99414523 1001 86380 86390 1
414814 99414814 1001 86380 86390 1
414527 99414527 1001 86380 86390 1
414610 99414610 1001 86380 86390 1
414180 99414180 1001 86380 86390 1
414175 99414175 1001 86380 86390 1
415431 99415431 1001 86380 86390 1
415595 99415595 1001 86380 86390 1
416674 99416674 1001 86380 86390 1
416950 99416950 1001 86380 86390 1
416816 99416816 1001 86380 86390 1
416923 99416923 1001 86380 86390 1
416445 99416445 1001 86380 86390 1
416226 99416226 1001 86380 86390 1
416180 99416180 1001 86380 86390 1
415780 99415780 1001 86380 86390 1
415964 99415964 1001 86380 86390 1
415815 99415815 1001 86380 86390 1
415991 99415991 1001 86380 86390 1
415774 99415774 1001 86380 86390 1
417279 99417279 1001 86380 86390 1
417354 99417354 1001 86380 86390 1
417366 99417366 1001 86380 86390 1
417575 99417575 1001 86380 86390 1
417478 99417478 1001 86380 86390 1
417469 99417469 1001 86380 86390 1
418594 99418594 1001 86380 86390 1
418682 99418682 1001 86380 86390 1
418334 99418334 1001 86380 86390 1
418122 99418122 1001 86380 86390 1
417889 99417889 1001 86380 86390 1
418028 99418028 1001 86380 86390 1
417917 99417917 1001 86380 86390 1
417979 99417979 1001 86380 86390 1
417932 99417932 1001 86380 86390 1
417783 99417783 1001 86380 86390 1
417676 99417676 1001 86380 86390 1
419192 99419192 1001 86380 86390 1
418912 99418912 1001 86380 86390 1
419007 99419007 1001 86380 86390 1
418960 99418960 1001 86380 86390 1
418805 99418805 1001 86380 86390 1
419045 99419045 1001 86380 86390 1
420308 99420308 1001 86380 86390 1
420150 99420150 1001 86380 86390 1
420325 99420325 1001 86380 86390 1
420438 99420438 1001 86380 86390 1
419886 99419886 1001 86380 86390 1
419833 99419833 1001 86380 86390 1
419716 99419716 1001 86380 86390 1
419592 99419592 1001 86380 86390 1
419544 99419544 1001 86380 86390 1
419270 99419270 1001 86380 86390 1
419363 99419363 1001 86380 86390 1
419580 99419580 1001 86380 86390 1
419623 99419623 1001 86380 86390 1
420565 99420565 1001 86380 86390 1
420519 99420519 1001 86380 86390 1
420607 99420607 1001 86380 86390 1
421712 99421712 1001 86380 86390 1
422100 99422100 1001 86380 86390 1
420910 99420910 1001 86380 86390 1
421047 99421047 1001 86380 86390 1
421160 99421160 1001 86380 86390 1
422497 99422497 1001 86380 86390 1
423433 99423433 1001 86380 86390 1
423699 99423699 1001 86380 86390 1
423471 99423471 1001 86380 86390 1
423664 99423664 1001 86380 86390 1
423595 99423595 1001 86380 86390 1
422999 99422999 1001 86380 86390 1
423167 99423167 1001 86380 86390 1
423247 99423247 1001 86380 86390 1
422837 99422837 1001 86380 86390 1
424027 99424027 1001 86380 86390 1
425104 99425104 1001 86380 86390 1
425108 99425108 1001 86380 86390 1
425209 99425209 1001 86380 86390 1
424744 99424744 1001 86380 86390 1
424945 99424945 1001 86380 86390 1
424462 99424462 1001 86380 86390 1
424415 99424415 1001 86380 86390 1
424446 99424446 1001 86380 86390 1
424583 99424583 1001 86380 86390 1
425490 99425490 1001 86380 86390 1
425684 99425684 1001 86380 86390 1
426817 99426817 1001 86380 86390 1
427069 99427069 1001 86380 86390 1
426423 99426423 1001 86380 86390 1
426425 99426425 1001 86380 86390 1
426582 99426582 1001 86380 86390 1
426506 99426506 1001 86380 86390 1
425957 99425957 1001 86380 86390 1
425842 99425842 1001 86380 86390 1
426076 99426076 1001 86380 86390 1
425952 99425952 1001 86380 86390 1
428452 99428452 1001 86380 86390 1
428417 99428417 1001 86380 86390 1
428189 99428189 1001 86380 86390 1
428010 99428010 1001 86380 86390 1
427967 99427967 1001 86380 86390 1
427753 99427753 1001 86380 86390 1
427824 99427824 1001 86380 86390 1
427910 99427910 1001 86380 86390 1
427745 99427745 1001 86380 86390 1
428782 99428782 1001 86380 86390 1
428941 99428941 1001 86380 86390 1
428942 99428942 1001 86380 86390 1
429103 99429103 1001 86380 86390 1
430268 99430268 1001 86380 86390 1
430373 99430373 1001 86380 86390 1
430021 99430021 1001 86380 86390 1
429877 99429877 1001 86380 86390 1
429758 99429758 1001 86380 86390 1
429835 99429835 1001 86380 86390 1
429861 99429861 1001 86380 86390 1
429941 99429941 1001 86380 86390 1
429607 99429607 1001 86380 86390 1
429923 99429923 1001 86380 86390 1
429415 99429415 1001 86380 86390 1
429210 99429210 1001 86380 86390 1
430395 99430395 1001 86380 86390 1
430709 99430709 1001 86380 86390 1
430798 99430798 1001 86380 86390 1
430647 99430647 1001 86380 86390 1
430521 99430521 1001 86380 86390 1
431794 99431794 1001 86380 86390 1
431607 99431607 1001 86380 86390 1
431433 99431433 1001 86380 86390 1
431281 99431281 1001 86380 86390 1
430850 99430850 1001 86380 86390 1
432174 99432174 1001 86380 86390 1
432141 99432141 1001 86380 86390 1
433352 99433352 1001 86380 86390 1
433478 99433478 1001 86380 86390 1
433387 99433387 1001 86380 86390 1
433151 99433151 1001 86380 86390 1
433092 99433092 1001 86380 86390 1
432919 99432919 1001 86380 86390 1
432744 99432744 1001 86380 86390 1
432668 99432668 1001 86380 86390 1
432611 99432611 1001 86380 86390 1
432885 99432885 1001 86380 86390 1
432538 99432538 1001 86380 86390 1
434088 99434088 1001 86380 86390 1
434118 99434118 1001 86380 86390 1
434024 99434024 1001 86380 86390 1
433802 99433802 1001 86380 86390 1
435077 99435077 1001 86380 86390 1
435321 99435321 1001 86380 86390 1
435382 99435382 1001 86380 86390 1
435326 99435326 1001 86380 86390 1
435046 99435046 1001 86380 86390 1
434964 99434964 1001 86380 86390 1
434897 99434897 1001 86380 86390 1
434898 99434898 1001 86380 86390 1
434747 99434747 1001 86380 86390 1
434632 99434632 1001 86380 86390 1
434572 99434572 1001 86380 86390 1
434189 99434189 1001 86380 86390 1
434395 99434395 1001 86380 86390 1
434197 99434197 1001 86380 86390 1
435867 99435867 1001 86380 86390 1
435743 99435743 1001 86380 86390 1
435695 99435695 1001 86380 86390 1
435453 99435453 1001 86380 86390 1
436990 99436990 1001 86380 86390 1
436824 99436824 1001 86380 86390 1
436346 99436346 1001 86380 86390 1
436553 99436553 1001 86380 86390 1
436720 99436720 1001 86380 86390 1
436539 99436539 1001 86380 86390 1
436016 99436016 1001 86380 86390 1
436105 99436105 1001 86380 86390 1
436144 99436144 1001 86380 86390 1
436112 99436112 1001 86380 86390 1
436005 99436005 1001 86380 86390 1
300080 99300080 1001 86380 86390 1
437320 99437320 1001 86380 86390 1
437208 99437208 1001 86380 86390 1
300562 99300562 1001 86380 86390 1
300642 99300642 1001 86380 86390 1
300607 99300607 1001 86380 86390 1
300718 99300718 1001 86380 86390 1
300610 99300610 1001 86380 86390 1
300341 99300341 1001 86380 86390 1
300406 99300406 1001 86380 86390 1
300473 99300473 1001 86380 86390 1
300465 99300465 1001 86380 86390 1
300427 99300427 1001 86380 86390 1
300390 99300390 1001 86380 86390 1
300352 99300352 1001 86380 86390 1
300133 99300133 1001 86380 86390 1
300123 99300123 1001 86380 86390 1
300924 99300924 1001 86380 86390 1
300902 99300902 1001 86380 86390 1
301377 99301377 1001 86380 86390 1
301435 99301435 1001 86380 86390 1
301461 99301461 1001 86380 86390 1
301328 99301328 1001 86380 86390 1
301343 99301343 1001 86380 86390 1
301254 99301254 1001 86380 86390 1
301217 99301217 1001 86380 86390 1
301321 99301321 1001 86380 86390 1
301681 99301681 1001 86380 86390 1
301664 99301664 1001 86380 86390 1
301680 99301680 1001 86380 86390 1
302330 99302330 1001 86380 86390 1
302363 99302363 1001 86380 86390 1
302223 99302223 1001 86380 86390 1
302008 99302008 1001 86380 86390 1
302080 99302080 1001 86380 86390 1
302121 99302121 1001 86380 86390 1
301812 99301812 1001 86380 86390 1
301955 99301955 1001 86380 86390 1
301801 99301801 1001 86380 86390 1
301819 99301819 1001 86380 86390 1
301897 99301897 1001 86380 86390 1
301926 99301926 1001 86380 86390 1
302585 99302585 1001 86380 86390 1
302433 99302433 1001 86380 86390 1
302577 99302577 1001 86380 86390 1
302396 99302396 1001 86380 86390 1
302436 99302436 1001 86380 86390 1
303071 99303071 1001 86380 86390 1
303010 99303010 1001 86380 86390 1
303076 99303076 1001 86380 86390 1
302924 99302924 1001 86380 86390 1
303334 99303334 1001 86380 86390 1
303261 99303261 1001 86380 86390 1
303278 99303278 1001 86380 86390 1
303304 99303304 1001 86380 86390 1
303345 99303345 1001 86380 86390 1
303861 99303861 1001 86380 86390 1
303994 99303994 1001 86380 86390 1
303622 99303622 1001 86380 86390 1
303820 99303820 1001 86380 86390 1
303562 99303562 1001 86380 86390 1
303539 99303539 1001 86380 86390 1
303475 99303475 1001 86380 86390 1
304055 99304055 1001 86380 86390 1
304085 99304085 1001 86380 86390 1
304103 99304103 1001 86380 86390 1
304155 99304155 1001 86380 86390 1
304787 99304787 1001 86380 86390 1
304844 99304844 1001 86380 86390 1
304688 99304688 1001 86380 86390 1
304854 99304854 1001 86380 86390 1
304502 99304502 1001 86380 86390 1
304583 99304583 1001 86380 86390 1
304623 99304623 1001 86380 86390 1
304253 99304253 1001 86380 86390 1
304271 99304271 1001 86380 86390 1
304440 99304440 1001 86380 86390 1
304298 99304298 1001 86380 86390 1
304350 99304350 1001 86380 86390 1
304379 99304379 1001 86380 86390 1
304977 99304977 1001 86380 86390 1
305535 99305535 1001 86380 86390 1
305607 99305607 1001 86380 86390 1
305393 99305393 1001 86380 86390 1
305292 99305292 1001 86380 86390 1
305476 99305476 1001 86380 86390 1
305167 99305167 1001 86380 86390 1
305250 99305250 1001 86380 86390 1
305177 99305177 1001 86380 86390 1
500113 99500113 1001 86380 86390 1
500177 99500177 1001 86380 86390 1
500623 99500623 1001 86380 86390 1
500789 99500789 1001 86380 86390 1
500665 99500665 1001 86380 86390 1
500678 99500678 1001 86380 86390 1
500616 99500616 1001 86380 86390 1
500493 99500493 1001 86380 86390 1
500482 99500482 1001 86380 86390 1
500599 99500599 1001 86380 86390 1
500206 99500206 1001 86380 86390 1
500323 99500323 1001 86380 86390 1
500380 99500380 1001 86380 86390 1
500214 99500214 1001 86380 86390 1
500215 99500215 1001 86380 86390 1
500863 99500863 1001 86380 86390 1
500955 99500955 1001 86380 86390 1
500970 99500970 1001 86380 86390 1
500898 99500898 1001 86380 86390 1
501611 99501611 1001 86380 86390 1
501554 99501554 1001 86380 86390 1
501626 99501626 1001 86380 86390 1
501319 99501319 1001 86380 86390 1
501235 99501235 1001 86380 86390 1
501393 99501393 1001 86380 86390 1
501045 99501045 1001 86380 86390 1
501113 99501113 1001 86380 86390 1
501143 99501143 1001 86380 86390 1
501095 99501095 1001 86380 86390 1
501843 99501843 1001 86380 86390 1
501732 99501732 1001 86380 86390 1
501735 99501735 1001 86380 86390 1
502427 99502427 1001 86380 86390 1
502339 99502339 1001 86380 86390 1
502417 99502417 1001 86380 86390 1
502289 99502289 1001 86380 86390 1
502341 99502341 1001 86380 86390 1
502304 99502304 1001 86380 86390 1
502447 99502447 1001 86380 86390 1
502320 99502320 1001 86380 86390 1
502297 99502297 1001 86380 86390 1
502101 99502101 1001 86380 86390 1
502155 99502155 1001 86380 86390 1
501862 99501862 1001 86380 86390 1
502535 99502535 1001 86380 86390 1
502970 99502970 1001 86380 86390 1
502945 99502945 1001 86380 86390 1
503023 99503023 1001 86380 86390 1
503037 99503037 1001 86380 86390 1
503051 99503051 1001 86380 86390 1
502875 99502875 1001 86380 86390 1
503406 99503406 1001 86380 86390 1
503463 99503463 1001 86380 86390 1
504116 99504116 1001 86380 86390 1
504017 99504017 1001 86380 86390 1
503953 99503953 1001 86380 86390 1
504063 99504063 1001 86380 86390 1
504027 99504027 1001 86380 86390 1
504066 99504066 1001 86380 86390 1
503848 99503848 1001 86380 86390 1
503801 99503801 1001 86380 86390 1
503725 99503725 1001 86380 86390 1
503872 99503872 1001 86380 86390 1
503535 99503535 1001 86380 86390 1
503540 99503540 1001 86380 86390 1
503580 99503580 1001 86380 86390 1
503625 99503625 1001 86380 86390 1
503677 99503677 1001 86380 86390 1
504154 99504154 1001 86380 86390 1
504235 99504235 1001 86380 86390 1
504215 99504215 1001 86380 86390 1
504831 99504831 1001 86380 86390 1
504857 99504857 1001 86380 86390 1
504888 99504888 1001 86380 86390 1
504934 99504934 1001 86380 86390 1
504762 99504762 1001 86380 86390 1
504551 99504551 1001 86380 86390 1
504401 99504401 1001 86380 86390 1
504343 99504343 1001 86380 86390 1
504499 99504499 1001 86380 86390 1
504512 99504512 1001 86380 86390 1
504475 99504475 1001 86380 86390 1
505005 99505005 1001 86380 86390 1
505101 99505101 1001 86380 86390 1
505141 99505141 1001 86380 86390 1
505038 99505038 1001 86380 86390 1
505129 99505129 1001 86380 86390 1
505745 99505745 1001 86380 86390 1
505744 99505744 1001 86380 86390 1
505675 99505675 1001 86380 86390 1
505701 99505701 1001 86380 86390 1
505383 99505383 1001 86380 86390 1
505452 99505452 1001 86380 86390 1
505544 99505544 1001 86380 86390 1
505467 99505467 1001 86380 86390 1
505292 99505292 1001 86380 86390 1
505296 99505296 1001 86380 86390 1
505337 99505337 1001 86380 86390 1
505811 99505811 1001 86380 86390 1
505779 99505779 1001 86380 86390 1
506405 99506405 1001 86380 86390 1
506407 99506407 1001 86380 86390 1
506300 99506300 1001 86380 86390 1
506313 99506313 1001 86380 86390 1
506366 99506366 1001 86380 86390 1
506342 99506342 1001 86380 86390 1
506385 99506385 1001 86380 86390 1
506170 99506170 1001 86380 86390 1
506140 99506140 1001 86380 86390 1
505984 99505984 1001 86380 86390 1
506167 99506167 1001 86380 86390 1
506788 99506788 1001 86380 86390 1
506633 99506633 1001 86380 86390 1
506764 99506764 1001 86380 86390 1
506627 99506627 1001 86380 86390 1
506628 99506628 1001 86380 86390 1
507374 99507374 1001 86380 86390 1
507224 99507224 1001 86380 86390 1
507368 99507368 1001 86380 86390 1
507331 99507331 1001 86380 86390 1
507191 99507191 1001 86380 86390 1
507024 99507024 1001 86380 86390 1
507169 99507169 1001 86380 86390 1
507170 99507170 1001 86380 86390 1
507145 99507145 1001 86380 86390 1
507058 99507058 1001 86380 86390 1
507151 99507151 1001 86380 86390 1
506973 99506973 1001 86380 86390 1
506999 99506999 1001 86380 86390 1
506872 99506872 1001 86380 86390 1
506951 99506951 1001 86380 86390 1
507498 99507498 1001 86380 86390 1
507514 99507514 1001 86380 86390 1
507597 99507597 1001 86380 86390 1
507610 99507610 1001 86380 86390 1
507572 99507572 1001 86380 86390 1
508120 99508120 1001 86380 86390 1
508229 99508229 1001 86380 86390 1
507991 99507991 1001 86380 86390 1
507979 99507979 1001 86380 86390 1
507814 99507814 1001 86380 86390 1
507726 99507726 1001 86380 86390 1
507791 99507791 1001 86380 86390 1
508373 99508373 1001 86380 86390 1
508713 99508713 1001 86380 86390 1
508772 99508772 1001 86380 86390 1
508725 99508725 1001 86380 86390 1
508518 99508518 1001 86380 86390 1
508533 99508533 1001 86380 86390 1
508498 99508498 1001 86380 86390 1
508645 99508645 1001 86380 86390 1
509097 99509097 1001 86380 86390 1
509246 99509246 1001 86380 86390 1
509275 99509275 1001 86380 86390 1
509752 99509752 1001 86380 86390 1
509550 99509550 1001 86380 86390 1
509410 99509410 1001 86380 86390 1
509349 99509349 1001 86380 86390 1
509388 99509388 1001 86380 86390 1
509441 99509441 1001 86380 86390 1
509932 99509932 1001 86380 86390 1
509986 99509986 1001 86380 86390 1
510638 99510638 1001 86380 86390 1
510719 99510719 1001 86380 86390 1
510649 99510649 1001 86380 86390 1
510509 99510509 1001 86380 86390 1
510477 99510477 1001 86380 86390 1
510226 99510226 1001 86380 86390 1
510279 99510279 1001 86380 86390 1
510292 99510292 1001 86380 86390 1
510280 99510280 1001 86380 86390 1
510766 99510766 1001 86380 86390 1
510805 99510805 1001 86380 86390 1
510898 99510898 1001 86380 86390 1
510811 99510811 1001 86380 86390 1
510773 99510773 1001 86380 86390 1
511365 99511365 1001 86380 86390 1
511535 99511535 1001 86380 86390 1
511435 99511435 1001 86380 86390 1
511336 99511336 1001 86380 86390 1
511225 99511225 1001 86380 86390 1
511329 99511329 1001 86380 86390 1
511229 99511229 1001 86380 86390 1
511100 99511100 1001 86380 86390 1
511113 99511113 1001 86380 86390 1
510985 99510985 1001 86380 86390 1
510933 99510933 1001 86380 86390 1
511077 99511077 1001 86380 86390 1
511129 99511129 1001 86380 86390 1
510992 99510992 1001 86380 86390 1
510995 99510995 1001 86380 86390 1
511661 99511661 1001 86380 86390 1
511675 99511675 1001 86380 86390 1
511717 99511717 1001 86380 86390 1
512240 99512240 1001 86380 86390 1
512348 99512348 1001 86380 86390 1
512309 99512309 1001 86380 86390 1
512301 99512301 1001 86380 86390 1
512123 99512123 1001 86380 86390 1
511996 99511996 1001 86380 86390 1
512152 99512152 1001 86380 86390 1
512036 99512036 1001 86380 86390 1
512089 99512089 1001 86380 86390 1
512026 99512026 1001 86380 86390 1
511888 99511888 1001 86380 86390 1
511814 99511814 1001 86380 86390 1
511957 99511957 1001 86380 86390 1
511880 99511880 1001 86380 86390 1
512575 99512575 1001 86380 86390 1
512501 99512501 1001 86380 86390 1
513103 99513103 1001 86380 86390 1
513091 99513091 1001 86380 86390 1
513041 99513041 1001 86380 86390 1
513146 99513146 1001 86380 86390 1
513031 99513031 1001 86380 86390 1
513108 99513108 1001 86380 86390 1
513098 99513098 1001 86380 86390 1
513113 99513113 1001 86380 86390 1
512999 99512999 1001 86380 86390 1
512870 99512870 1001 86380 86390 1
512949 99512949 1001 86380 86390 1
512880 99512880 1001 86380 86390 1
512667 99512667 1001 86380 86390 1
512619 99512619 1001 86380 86390 1
512621 99512621 1001 86380 86390 1
512609 99512609 1001 86380 86390 1
513269 99513269 1001 86380 86390 1
513272 99513272 1001 86380 86390 1
513224 99513224 1001 86380 86390 1
513985 99513985 1001 86380 86390 1
513871 99513871 1001 86380 86390 1
513786 99513786 1001 86380 86390 1
513787 99513787 1001 86380 86390 1
513750 99513750 1001 86380 86390 1
513742 99513742 1001 86380 86390 1
513453 99513453 1001 86380 86390 1
513609 99513609 1001 86380 86390 1
513416 99513416 1001 86380 86390 1
513510 99513510 1001 86380 86390 1
513602 99513602 1001 86380 86390 1
513422 99513422 1001 86380 86390 1
514185 99514185 1001 86380 86390 1
514095 99514095 1001 86380 86390 1
514188 99514188 1001 86380 86390 1
514190 99514190 1001 86380 86390 1
514074 99514074 1001 86380 86390 1
514717 99514717 1001 86380 86390 1
514759 99514759 1001 86380 86390 1
514672 99514672 1001 86380 86390 1
514497 99514497 1001 86380 86390 1
514601 99514601 1001 86380 86390 1
514567 99514567 1001 86380 86390 1
514493 99514493 1001 86380 86390 1
514301 99514301 1001 86380 86390 1
514294 99514294 1001 86380 86390 1
514360 99514360 1001 86380 86390 1
514377 99514377 1001 86380 86390 1
515041 99515041 1001 86380 86390 1
515044 99515044 1001 86380 86390 1
514980 99514980 1001 86380 86390 1
515529 99515529 1001 86380 86390 1
515610 99515610 1001 86380 86390 1
515587 99515587 1001 86380 86390 1
515575 99515575 1001 86380 86390 1
515602 99515602 1001 86380 86390 1
515414 99515414 1001 86380 86390 1
515325 99515325 1001 86380 86390 1
515183 99515183 1001 86380 86390 1
515760 99515760 1001 86380 86390 1
515840 99515840 1001 86380 86390 1
515741 99515741 1001 86380 86390 1
515883 99515883 1001 86380 86390 1
516398 99516398 1001 86380 86390 1
516411 99516411 1001 86380 86390 1
516453 99516453 1001 86380 86390 1
516189 99516189 1001 86380 86390 1
516125 99516125 1001 86380 86390 1
516141 99516141 1001 86380 86390 1
516302 99516302 1001 86380 86390 1
516186 99516186 1001 86380 86390 1
515966 99515966 1001 86380 86390 1
516087 99516087 1001 86380 86390 1
515950 99515950 1001 86380 86390 1
515989 99515989 1001 86380 86390 1
516068 99516068 1001 86380 86390 1
516599 99516599 1001 86380 86390 1
516548 99516548 1001 86380 86390 1
516667 99516667 1001 86380 86390 1
516655 99516655 1001 86380 86390 1
516668 99516668 1001 86380 86390 1
516579 99516579 1001 86380 86390 1
517272 99517272 1001 86380 86390 1
517133 99517133 1001 86380 86390 1
517138 99517138 1001 86380 86390 1
517053 99517053 1001 86380 86390 1
517079 99517079 1001 86380 86390 1
517082 99517082 1001 86380 86390 1
516727 99516727 1001 86380 86390 1
516807 99516807 1001 86380 86390 1
516789 99516789 1001 86380 86390 1
516724 99516724 1001 86380 86390 1
517404 99517404 1001 86380 86390 1
517456 99517456 1001 86380 86390 1
517457 99517457 1001 86380 86390 1
517513 99517513 1001 86380 86390 1
518127 99518127 1001 86380 86390 1
518116 99518116 1001 86380 86390 1
518045 99518045 1001 86380 86390 1
517774 99517774 1001 86380 86390 1
517842 99517842 1001 86380 86390 1
517791 99517791 1001 86380 86390 1
517758 99517758 1001 86380 86390 1
517798 99517798 1001 86380 86390 1
517683 99517683 1001 86380 86390 1
517741 99517741 1001 86380 86390 1
517655 99517655 1001 86380 86390 1
518351 99518351 1001 86380 86390 1
518827 99518827 1001 86380 86390 1
518972 99518972 1001 86380 86390 1
518805 99518805 1001 86380 86390 1
518656 99518656 1001 86380 86390 1
518445 99518445 1001 86380 86390 1
518536 99518536 1001 86380 86390 1
518502 99518502 1001 86380 86390 1
518438 99518438 1001 86380 86390 1
518403 99518403 1001 86380 86390 1
519127 99519127 1001 86380 86390 1
519130 99519130 1001 86380 86390 1
519131 99519131 1001 86380 86390 1
519005 99519005 1001 86380 86390 1
519796 99519796 1001 86380 86390 1
519680 99519680 1001 86380 86390 1
519483 99519483 1001 86380 86390 1
519496 99519496 1001 86380 86390 1
519487 99519487 1001 86380 86390 1
519539 99519539 1001 86380 86390 1
519540 99519540 1001 86380 86390 1
519465 99519465 1001 86380 86390 1
519317 99519317 1001 86380 86390 1
520009 99520009 1001 86380 86390 1
519999 99519999 1001 86380 86390 1
519909 99519909 1001 86380 86390 1
519873 99519873 1001 86380 86390 1
520579 99520579 1001 86380 86390 1
520635 99520635 1001 86380 86390 1
520408 99520408 1001 86380 86390 1
520228 99520228 1001 86380 86390 1
520100 99520100 1001 86380 86390 1
520818 99520818 1001 86380 86390 1
520663 99520663 1001 86380 86390 1
520667 99520667 1001 86380 86390 1
520698 99520698 1001 86380 86390 1
520764 99520764 1001 86380 86390 1
521368 99521368 1001 86380 86390 1
521450 99521450 1001 86380 86390 1
521348 99521348 1001 86380 86390 1
521284 99521284 1001 86380 86390 1
521159 99521159 1001 86380 86390 1
521070 99521070 1001 86380 86390 1
520897 99520897 1001 86380 86390 1
520938 99520938 1001 86380 86390 1
521017 99521017 1001 86380 86390 1
521034 99521034 1001 86380 86390 1
520985 99520985 1001 86380 86390 1
521518 99521518 1001 86380 86390 1
521549 99521549 1001 86380 86390 1
522254 99522254 1001 86380 86390 1
522178 99522178 1001 86380 86390 1
522243 99522243 1001 86380 86390 1
522134 99522134 1001 86380 86390 1
521814 99521814 1001 86380 86390 1
521791 99521791 1001 86380 86390 1
521675 99521675 1001 86380 86390 1
521831 99521831 1001 86380 86390 1
521807 99521807 1001 86380 86390 1
522381 99522381 1001 86380 86390 1
522434 99522434 1001 86380 86390 1
522307 99522307 1001 86380 86390 1
523053 99523053 1001 86380 86390 1
522732 99522732 1001 86380 86390 1
522850 99522850 1001 86380 86390 1
522680 99522680 1001 86380 86390 1
522676 99522676 1001 86380 86390 1
523314 99523314 1001 86380 86390 1
523122 99523122 1001 86380 86390 1
523306 99523306 1001 86380 86390 1
523269 99523269 1001 86380 86390 1
523752 99523752 1001 86380 86390 1
523796 99523796 1001 86380 86390 1
523937 99523937 1001 86380 86390 1
523588 99523588 1001 86380 86390 1
523653 99523653 1001 86380 86390 1
523699 99523699 1001 86380 86390 1
523385 99523385 1001 86380 86390 1
523386 99523386 1001 86380 86390 1
524033 99524033 1001 86380 86390 1
524004 99524004 1001 86380 86390 1
524642 99524642 1001 86380 86390 1
524669 99524669 1001 86380 86390 1
524695 99524695 1001 86380 86390 1
524686 99524686 1001 86380 86390 1
524730 99524730 1001 86380 86390 1
524508 99524508 1001 86380 86390 1
524307 99524307 1001 86380 86390 1
524284 99524284 1001 86380 86390 1
524341 99524341 1001 86380 86390 1
524920 99524920 1001 86380 86390 1
524791 99524791 1001 86380 86390 1
524922 99524922 1001 86380 86390 1
525429 99525429 1001 86380 86390 1
525485 99525485 1001 86380 86390 1
525421 99525421 1001 86380 86390 1
525557 99525557 1001 86380 86390 1
525250 99525250 1001 86380 86390 1
525292 99525292 1001 86380 86390 1
525269 99525269 1001 86380 86390 1
525233 99525233 1001 86380 86390 1
525311 99525311 1001 86380 86390 1
525133 99525133 1001 86380 86390 1
525723 99525723 1001 86380 86390 1
525755 99525755 1001 86380 86390 1
525759 99525759 1001 86380 86390 1
525798 99525798 1001 86380 86390 1
526235 99526235 1001 86380 86390 1
526223 99526223 1001 86380 86390 1
526340 99526340 1001 86380 86390 1
526305 99526305 1001 86380 86390 1
526100 99526100 1001 86380 86390 1
526194 99526194 1001 86380 86390 1
526150 99526150 1001 86380 86390 1
525948 99525948 1001 86380 86390 1
526550 99526550 1001 86380 86390 1
526519 99526519 1001 86380 86390 1
526532 99526532 1001 86380 86390 1
527135 99527135 1001 86380 86390 1
527085 99527085 1001 86380 86390 1
527157 99527157 1001 86380 86390 1
526865 99526865 1001 86380 86390 1
526907 99526907 1001 86380 86390 1
526975 99526975 1001 86380 86390 1
526912 99526912 1001 86380 86390 1
526784 99526784 1001 86380 86390 1
526661 99526661 1001 86380 86390 1
527375 99527375 1001 86380 86390 1
527316 99527316 1001 86380 86390 1
527305 99527305 1001 86380 86390 1
527283 99527283 1001 86380 86390 1
527452 99527452 1001 86380 86390 1
527909 99527909 1001 86380 86390 1
528053 99528053 1001 86380 86390 1
528033 99528033 1001 86380 86390 1
527943 99527943 1001 86380 86390 1
527906 99527906 1001 86380 86390 1
527818 99527818 1001 86380 86390 1
527822 99527822 1001 86380 86390 1
527841 99527841 1001 86380 86390 1
527584 99527584 1001 86380 86390 1
528138 99528138 1001 86380 86390 1
528242 99528242 1001 86380 86390 1
528128 99528128 1001 86380 86390 1
528824 99528824 1001 86380 86390 1
528841 99528841 1001 86380 86390 1
528846 99528846 1001 86380 86390 1
528810 99528810 1001 86380 86390 1
528502 99528502 1001 86380 86390 1
528558 99528558 1001 86380 86390 1
528663 99528663 1001 86380 86390 1
529096 99529096 1001 86380 86390 1
528971 99528971 1001 86380 86390 1
529355 99529355 1001 86380 86390 1
529433 99529433 1001 86380 86390 1
529346 99529346 1001 86380 86390 1
529502 99529502 1001 86380 86390 1
529490 99529490 1001 86380 86390 1
529378 99529378 1001 86380 86390 1
529119 99529119 1001 86380 86390 1
529789 99529789 1001 86380 86390 1
529751 99529751 1001 86380 86390 1
529897 99529897 1001 86380 86390 1
529798 99529798 1001 86380 86390 1
529801 99529801 1001 86380 86390 1
530409 99530409 1001 86380 86390 1
530231 99530231 1001 86380 86390 1
530322 99530322 1001 86380 86390 1
530133 99530133 1001 86380 86390 1
530017 99530017 1001 86380 86390 1
529967 99529967 1001 86380 86390 1
530138 99530138 1001 86380 86390 1
530565 99530565 1001 86380 86390 1
530580 99530580 1001 86380 86390 1
530748 99530748 1001 86380 86390 1
530737 99530737 1001 86380 86390 1
530712 99530712 1001 86380 86390 1
530652 99530652 1001 86380 86390 1
530756 99530756 1001 86380 86390 1
531190 99531190 1001 86380 86390 1
531179 99531179 1001 86380 86390 1
530986 99530986 1001 86380 86390 1
531130 99531130 1001 86380 86390 1
531160 99531160 1001 86380 86390 1
530859 99530859 1001 86380 86390 1
531428 99531428 1001 86380 86390 1
531478 99531478 1001 86380 86390 1
531414 99531414 1001 86380 86390 1
532176 99532176 1001 86380 86390 1
532057 99532057 1001 86380 86390 1
531805 99531805 1001 86380 86390 1
531872 99531872 1001 86380 86390 1
531875 99531875 1001 86380 86390 1
531880 99531880 1001 86380 86390 1
531947 99531947 1001 86380 86390 1
531637 99531637 1001 86380 86390 1
531758 99531758 1001 86380 86390 1
531773 99531773 1001 86380 86390 1
531671 99531671 1001 86380 86390 1
531738 99531738 1001 86380 86390 1
532372 99532372 1001 86380 86390 1
532400 99532400 1001 86380 86390 1
532388 99532388 1001 86380 86390 1
532259 99532259 1001 86380 86390 1
532379 99532379 1001 86380 86390 1
532877 99532877 1001 86380 86390 1
532929 99532929 1001 86380 86390 1
532838 99532838 1001 86380 86390 1
532748 99532748 1001 86380 86390 1
532750 99532750 1001 86380 86390 1
532753 99532753 1001 86380 86390 1
532783 99532783 1001 86380 86390 1
532627 99532627 1001 86380 86390 1
532772 99532772 1001 86380 86390 1
532708 99532708 1001 86380 86390 1
532490 99532490 1001 86380 86390 1
532558 99532558 1001 86380 86390 1
532591 99532591 1001 86380 86390 1
533119 99533119 1001 86380 86390 1
533070 99533070 1001 86380 86390 1
533173 99533173 1001 86380 86390 1
533114 99533114 1001 86380 86390 1
533234 99533234 1001 86380 86390 1
533818 99533818 1001 86380 86390 1
533575 99533575 1001 86380 86390 1
533447 99533447 1001 86380 86390 1
533617 99533617 1001 86380 86390 1
533606 99533606 1001 86380 86390 1
533619 99533619 1001 86380 86390 1
533466 99533466 1001 86380 86390 1
533598 99533598 1001 86380 86390 1
533379 99533379 1001 86380 86390 1
533381 99533381 1001 86380 86390 1
533245 99533245 1001 86380 86390 1
533934 99533934 1001 86380 86390 1
533909 99533909 1001 86380 86390 1
534026 99534026 1001 86380 86390 1
534045 99534045 1001 86380 86390 1
534653 99534653 1001 86380 86390 1
534637 99534637 1001 86380 86390 1
534678 99534678 1001 86380 86390 1
534245 99534245 1001 86380 86390 1
534066 99534066 1001 86380 86390 1
534160 99534160 1001 86380 86390 1
534268 99534268 1001 86380 86390 1
534839 99534839 1001 86380 86390 1
534763 99534763 1001 86380 86390 1
534730 99534730 1001 86380 86390 1
535351 99535351 1001 86380 86390 1
535265 99535265 1001 86380 86390 1
535160 99535160 1001 86380 86390 1
534928 99534928 1001 86380 86390 1
534919 99534919 1001 86380 86390 1
535016 99535016 1001 86380 86390 1
535029 99535029 1001 86380 86390 1
535599 99535599 1001 86380 86390 1
536303 99536303 1001 86380 86390 1
536291 99536291 1001 86380 86390 1
536067 99536067 1001 86380 86390 1
536068 99536068 1001 86380 86390 1
536060 99536060 1001 86380 86390 1
536127 99536127 1001 86380 86390 1
536000 99536000 1001 86380 86390 1
535841 99535841 1001 86380 86390 1
537127 99537127 1001 86380 86390 1
537147 99537147 1001 86380 86390 1
537067 99537067 1001 86380 86390 1
537056 99537056 1001 86380 86390 1
537006 99537006 1001 86380 86390 1
536892 99536892 1001 86380 86390 1
536803 99536803 1001 86380 86390 1
536884 99536884 1001 86380 86390 1
536874 99536874 1001 86380 86390 1
536836 99536836 1001 86380 86390 1
536737 99536737 1001 86380 86390 1
536610 99536610 1001 86380 86390 1
536572 99536572 1001 86380 86390 1
536625 99536625 1001 86380 86390 1
536730 99536730 1001 86380 86390 1
537345 99537345 1001 86380 86390 1
537166 99537166 1001 86380 86390 1
537222 99537222 1001 86380 86390 1
537844 99537844 1001 86380 86390 1
537761 99537761 1001 86380 86390 1
537650 99537650 1001 86380 86390 1
537524 99537524 1001 86380 86390 1
537372 99537372 1001 86380 86390 1
538053 99538053 1001 86380 86390 1
538058 99538058 1001 86380 86390 1
538165 99538165 1001 86380 86390 1
538133 99538133 1001 86380 86390 1
538094 99538094 1001 86380 86390 1
538186 99538186 1001 86380 86390 1
538803 99538803 1001 86380 86390 1
538480 99538480 1001 86380 86390 1
538456 99538456 1001 86380 86390 1
538541 99538541 1001 86380 86390 1
538206 99538206 1001 86380 86390 1
538220 99538220 1001 86380 86390 1
538380 99538380 1001 86380 86390 1
538281 99538281 1001 86380 86390 1
538995 99538995 1001 86380 86390 1
538819 99538819 1001 86380 86390 1
538990 99538990 1001 86380 86390 1
539512 99539512 1001 86380 86390 1
539513 99539513 1001 86380 86390 1
539449 99539449 1001 86380 86390 1
539435 99539435 1001 86380 86390 1
539347 99539347 1001 86380 86390 1
539336 99539336 1001 86380 86390 1
539389 99539389 1001 86380 86390 1
539417 99539417 1001 86380 86390 1
539132 99539132 1001 86380 86390 1
539029 99539029 1001 86380 86390 1
539186 99539186 1001 86380 86390 1
539436 99539436 1001 86380 86390 1
539643 99539643 1001 86380 86390 1
540299 99540299 1001 86380 86390 1
540313 99540313 1001 86380 86390 1
540458 99540458 1001 86380 86390 1
540094 99540094 1001 86380 86390 1
540253 99540253 1001 86380 86390 1
540115 99540115 1001 86380 86390 1
540195 99540195 1001 86380 86390 1
540208 99540208 1001 86380 86390 1
540020 99540020 1001 86380 86390 1
540046 99540046 1001 86380 86390 1
539879 99539879 1001 86380 86390 1
539947 99539947 1001 86380 86390 1
540505 99540505 1001 86380 86390 1
540532 99540532 1001 86380 86390 1
540625 99540625 1001 86380 86390 1
540652 99540652 1001 86380 86390 1
540549 99540549 1001 86380 86390 1
541172 99541172 1001 86380 86390 1
541238 99541238 1001 86380 86390 1
541213 99541213 1001 86380 86390 1
540972 99540972 1001 86380 86390 1
540923 99540923 1001 86380 86390 1
540925 99540925 1001 86380 86390 1
540939 99540939 1001 86380 86390 1
541069 99541069 1001 86380 86390 1
540992 99540992 1001 86380 86390 1
540814 99540814 1001 86380 86390 1
540702 99540702 1001 86380 86390 1
540810 99540810 1001 86380 86390 1
540824 99540824 1001 86380 86390 1
540876 99540876 1001 86380 86390 1
540747 99540747 1001 86380 86390 1
541432 99541432 1001 86380 86390 1
541425 99541425 1001 86380 86390 1
541376 99541376 1001 86380 86390 1
542115 99542115 1001 86380 86390 1
541854 99541854 1001 86380 86390 1
541783 99541783 1001 86380 86390 1
542134 99542134 1001 86380 86390 1
542228 99542228 1001 86380 86390 1
542230 99542230 1001 86380 86390 1
542295 99542295 1001 86380 86390 1
542257 99542257 1001 86380 86390 1
542803 99542803 1001 86380 86390 1
542829 99542829 1001 86380 86390 1
542909 99542909 1001 86380 86390 1
542922 99542922 1001 86380 86390 1
542745 99542745 1001 86380 86390 1
542770 99542770 1001 86380 86390 1
542785 99542785 1001 86380 86390 1
542798 99542798 1001 86380 86390 1
542584 99542584 1001 86380 86390 1
542702 99542702 1001 86380 86390 1
542549 99542549 1001 86380 86390 1
542525 99542525 1001 86380 86390 1
543694 99543694 1001 86380 86390 1
543674 99543674 1001 86380 86390 1
543600 99543600 1001 86380 86390 1
543489 99543489 1001 86380 86390 1
543441 99543441 1001 86380 86390 1
543468 99543468 1001 86380 86390 1
543392 99543392 1001 86380 86390 1
543407 99543407 1001 86380 86390 1
543563 99543563 1001 86380 86390 1
543396 99543396 1001 86380 86390 1
543273 99543273 1001 86380 86390 1
543173 99543173 1001 86380 86390 1
543859 99543859 1001 86380 86390 1
543875 99543875 1001 86380 86390 1
543928 99543928 1001 86380 86390 1
543931 99543931 1001 86380 86390 1
543844 99543844 1001 86380 86390 1
544559 99544559 1001 86380 86390 1
544435 99544435 1001 86380 86390 1
544474 99544474 1001 86380 86390 1
544453 99544453 1001 86380 86390 1
544518 99544518 1001 86380 86390 1
544354 99544354 1001 86380 86390 1
544346 99544346 1001 86380 86390 1
544296 99544296 1001 86380 86390 1
544194 99544194 1001 86380 86390 1
544363 99544363 1001 86380 86390 1
544390 99544390 1001 86380 86390 1
544158 99544158 1001 86380 86390 1
544160 99544160 1001 86380 86390 1
544653 99544653 1001 86380 86390 1
544693 99544693 1001 86380 86390 1
544615 99544615 1001 86380 86390 1
544604 99544604 1001 86380 86390 1
544736 99544736 1001 86380 86390 1
519686 690 1001 64796 65095 1
400218 99400218 1001 86380 86390 1
400153 99400153 1001 86380 86390 1
400208 99400208 1001 86380 86390 1
400210 99400210 1001 86380 86390 1
400416 99400416 1001 86380 86390 1
400813 99400813 1001 86380 86390 1
400909 99400909 1001 86380 86390 1
401033 99401033 1001 86380 86390 1
401121 99401121 1001 86380 86390 1
401662 99401662 1001 86380 86390 1
401666 99401666 1001 86380 86390 1
401592 99401592 1001 86380 86390 1
401769 99401769 1001 86380 86390 1
401978 99401978 1001 86380 86390 1
402539 99402539 1001 86380 86390 1
402782 99402782 1001 86380 86390 1
403169 99403169 1001 86380 86390 1
403356 99403356 1001 86380 86390 1
403894 99403894 1001 86380 86390 1
403827 99403827 1001 86380 86390 1
403917 99403917 1001 86380 86390 1
403953 99403953 1001 86380 86390 1
403985 99403985 1001 86380 86390 1
403996 99403996 1001 86380 86390 1
404134 99404134 1001 86380 86390 1
404193 99404193 1001 86380 86390 1
404338 99404338 1001 86380 86390 1
404305 99404305 1001 86380 86390 1
404353 99404353 1001 86380 86390 1
404476 99404476 1001 86380 86390 1
404536 99404536 1001 86380 86390 1
404668 99404668 1001 86380 86390 1
404703 99404703 1001 86380 86390 1
404765 99404765 1001 86380 86390 1
405085 99405085 1001 86380 86390 1
405032 99405032 1001 86380 86390 1
405187 99405187 1001 86380 86390 1
405325 99405325 1001 86380 86390 1
405466 99405466 1001 86380 86390 1
405477 99405477 1001 86380 86390 1
405461 99405461 1001 86380 86390 1
405573 99405573 1001 86380 86390 1
405593 99405593 1001 86380 86390 1
405773 99405773 1001 86380 86390 1
405948 99405948 1001 86380 86390 1
406025 99406025 1001 86380 86390 1
406179 99406179 1001 86380 86390 1
406930 99406930 1001 86380 86390 1
407018 99407018 1001 86380 86390 1
407220 99407220 1001 86380 86390 1
407515 99407515 1001 86380 86390 1
407659 99407659 1001 86380 86390 1
407612 99407612 1001 86380 86390 1
407830 99407830 1001 86380 86390 1
407896 99407896 1001 86380 86390 1
408333 99408333 1001 86380 86390 1
408704 99408704 1001 86380 86390 1
408711 99408711 1001 86380 86390 1
408657 99408657 1001 86380 86390 1
408869 99408869 1001 86380 86390 1
409039 99409039 1001 86380 86390 1
409046 99409046 1001 86380 86390 1
409167 99409167 1001 86380 86390 1
409311 99409311 1001 86380 86390 1
409398 99409398 1001 86380 86390 1
409479 99409479 1001 86380 86390 1
409516 99409516 1001 86380 86390 1
409659 99409659 1001 86380 86390 1
409753 99409753 1001 86380 86390 1
409792 99409792 1001 86380 86390 1
410196 99410196 1001 86380 86390 1
410390 99410390 1001 86380 86390 1
410329 99410329 1001 86380 86390 1
410543 99410543 1001 86380 86390 1
410621 99410621 1001 86380 86390 1
410762 99410762 1001 86380 86390 1
410791 99410791 1001 86380 86390 1
410858 99410858 1001 86380 86390 1
410995 99410995 1001 86380 86390 1
410945 99410945 1001 86380 86390 1
411037 99411037 1001 86380 86390 1
411021 99411021 1001 86380 86390 1
411304 99411304 1001 86380 86390 1
411285 99411285 1001 86380 86390 1
411272 99411272 1001 86380 86390 1
411377 99411377 1001 86380 86390 1
411465 99411465 1001 86380 86390 1
411502 99411502 1001 86380 86390 1
411840 99411840 1001 86380 86390 1
411874 99411874 1001 86380 86390 1
412146 99412146 1001 86380 86390 1
412149 99412149 1001 86380 86390 1
412150 99412150 1001 86380 86390 1
412154 99412154 1001 86380 86390 1
412230 99412230 1001 86380 86390 1
412402 99412402 1001 86380 86390 1
413621 99413621 1001 86380 86390 1
413521 99413521 1001 86380 86390 1
413098 99413098 1001 86380 86390 1
413101 99413101 1001 86380 86390 1
413153 99413153 1001 86380 86390 1
412500 99412500 1001 86380 86390 1
412645 99412645 1001 86380 86390 1
412881 99412881 1001 86380 86390 1
413791 99413791 1001 86380 86390 1
415138 99415138 1001 86380 86390 1
415258 99415258 1001 86380 86390 1
415195 99415195 1001 86380 86390 1
414801 99414801 1001 86380 86390 1
414512 99414512 1001 86380 86390 1
414854 99414854 1001 86380 86390 1
414817 99414817 1001 86380 86390 1
414138 99414138 1001 86380 86390 1
414405 99414405 1001 86380 86390 1
414382 99414382 1001 86380 86390 1
414173 99414173 1001 86380 86390 1
415442 99415442 1001 86380 86390 1
415646 99415646 1001 86380 86390 1
415452 99415452 1001 86380 86390 1
415518 99415518 1001 86380 86390 1
415541 99415541 1001 86380 86390 1
416609 99416609 1001 86380 86390 1
416739 99416739 1001 86380 86390 1
416596 99416596 1001 86380 86390 1
416983 99416983 1001 86380 86390 1
416554 99416554 1001 86380 86390 1
416359 99416359 1001 86380 86390 1
416429 99416429 1001 86380 86390 1
415932 99415932 1001 86380 86390 1
417254 99417254 1001 86380 86390 1
417227 99417227 1001 86380 86390 1
417571 99417571 1001 86380 86390 1
418526 99418526 1001 86380 86390 1
418720 99418720 1001 86380 86390 1
418077 99418077 1001 86380 86390 1
418135 99418135 1001 86380 86390 1
418282 99418282 1001 86380 86390 1
417823 99417823 1001 86380 86390 1
417948 99417948 1001 86380 86390 1
418981 99418981 1001 86380 86390 1
419086 99419086 1001 86380 86390 1
418865 99418865 1001 86380 86390 1
419151 99419151 1001 86380 86390 1
418870 99418870 1001 86380 86390 1
420094 99420094 1001 86380 86390 1
420124 99420124 1001 86380 86390 1
420338 99420338 1001 86380 86390 1
419965 99419965 1001 86380 86390 1
419722 99419722 1001 86380 86390 1
419645 99419645 1001 86380 86390 1
419741 99419741 1001 86380 86390 1
420029 99420029 1001 86380 86390 1
419450 99419450 1001 86380 86390 1
419451 99419451 1001 86380 86390 1
419471 99419471 1001 86380 86390 1
419496 99419496 1001 86380 86390 1
420480 99420480 1001 86380 86390 1
420764 99420764 1001 86380 86390 1
421920 99421920 1001 86380 86390 1
422084 99422084 1001 86380 86390 1
421764 99421764 1001 86380 86390 1
421489 99421489 1001 86380 86390 1
421685 99421685 1001 86380 86390 1
420912 99420912 1001 86380 86390 1
422232 99422232 1001 86380 86390 1
422268 99422268 1001 86380 86390 1
423750 99423750 1001 86380 86390 1
423199 99423199 1001 86380 86390 1
423233 99423233 1001 86380 86390 1
422949 99422949 1001 86380 86390 1
423115 99423115 1001 86380 86390 1
423166 99423166 1001 86380 86390 1
422680 99422680 1001 86380 86390 1
422730 99422730 1001 86380 86390 1
424123 99424123 1001 86380 86390 1
423780 99423780 1001 86380 86390 1
423910 99423910 1001 86380 86390 1
423934 99423934 1001 86380 86390 1
425015 99425015 1001 86380 86390 1
425134 99425134 1001 86380 86390 1
425351 99425351 1001 86380 86390 1
425208 99425208 1001 86380 86390 1
424978 99424978 1001 86380 86390 1
424790 99424790 1001 86380 86390 1
424923 99424923 1001 86380 86390 1
424417 99424417 1001 86380 86390 1
424199 99424199 1001 86380 86390 1
425545 99425545 1001 86380 86390 1
425767 99425767 1001 86380 86390 1
425703 99425703 1001 86380 86390 1
426872 99426872 1001 86380 86390 1
426573 99426573 1001 86380 86390 1
426619 99426619 1001 86380 86390 1
426345 99426345 1001 86380 86390 1
426681 99426681 1001 86380 86390 1
426092 99426092 1001 86380 86390 1
426252 99426252 1001 86380 86390 1
426255 99426255 1001 86380 86390 1
425974 99425974 1001 86380 86390 1
427197 99427197 1001 86380 86390 1
427347 99427347 1001 86380 86390 1
427437 99427437 1001 86380 86390 1
427376 99427376 1001 86380 86390 1
427182 99427182 1001 86380 86390 1
427160 99427160 1001 86380 86390 1
427340 99427340 1001 86380 86390 1
427453 99427453 1001 86380 86390 1
428363 99428363 1001 86380 86390 1
428427 99428427 1001 86380 86390 1
428551 99428551 1001 86380 86390 1
428057 99428057 1001 86380 86390 1
428063 99428063 1001 86380 86390 1
427979 99427979 1001 86380 86390 1
427931 99427931 1001 86380 86390 1
427905 99427905 1001 86380 86390 1
427551 99427551 1001 86380 86390 1
429116 99429116 1001 86380 86390 1
430222 99430222 1001 86380 86390 1
430277 99430277 1001 86380 86390 1
429967 99429967 1001 86380 86390 1
429971 99429971 1001 86380 86390 1
430227 99430227 1001 86380 86390 1
430366 99430366 1001 86380 86390 1
429721 99429721 1001 86380 86390 1
429765 99429765 1001 86380 86390 1
429818 99429818 1001 86380 86390 1
429792 99429792 1001 86380 86390 1
429702 99429702 1001 86380 86390 1
429498 99429498 1001 86380 86390 1
430594 99430594 1001 86380 86390 1
430561 99430561 1001 86380 86390 1
431858 99431858 1001 86380 86390 1
431769 99431769 1001 86380 86390 1
431861 99431861 1001 86380 86390 1
431970 99431970 1001 86380 86390 1
431660 99431660 1001 86380 86390 1
431664 99431664 1001 86380 86390 1
432049 99432049 1001 86380 86390 1
431473 99431473 1001 86380 86390 1
431529 99431529 1001 86380 86390 1
431115 99431115 1001 86380 86390 1
431171 99431171 1001 86380 86390 1
431242 99431242 1001 86380 86390 1
431211 99431211 1001 86380 86390 1
430896 99430896 1001 86380 86390 1
431219 99431219 1001 86380 86390 1
430940 99430940 1001 86380 86390 1
431196 99431196 1001 86380 86390 1
432123 99432123 1001 86380 86390 1
432380 99432380 1001 86380 86390 1
432388 99432388 1001 86380 86390 1
433726 99433726 1001 86380 86390 1
433492 99433492 1001 86380 86390 1
433706 99433706 1001 86380 86390 1
432894 99432894 1001 86380 86390 1
432607 99432607 1001 86380 86390 1
432585 99432585 1001 86380 86390 1
432674 99432674 1001 86380 86390 1
432811 99432811 1001 86380 86390 1
432715 99432715 1001 86380 86390 1
435132 99435132 1001 86380 86390 1
434787 99434787 1001 86380 86390 1
434920 99434920 1001 86380 86390 1
434311 99434311 1001 86380 86390 1
435785 99435785 1001 86380 86390 1
435622 99435622 1001 86380 86390 1
435831 99435831 1001 86380 86390 1
435553 99435553 1001 86380 86390 1
435741 99435741 1001 86380 86390 1
437046 99437046 1001 86380 86390 1
436931 99436931 1001 86380 86390 1
436905 99436905 1001 86380 86390 1
437125 99437125 1001 86380 86390 1
436008 99436008 1001 86380 86390 1
436215 99436215 1001 86380 86390 1
436183 99436183 1001 86380 86390 1
300095 99300095 1001 86380 86390 1
300046 99300046 1001 86380 86390 1
300073 99300073 1001 86380 86390 1
437202 99437202 1001 86380 86390 1
300604 99300604 1001 86380 86390 1
300619 99300619 1001 86380 86390 1
300673 99300673 1001 86380 86390 1
300560 99300560 1001 86380 86390 1
300421 99300421 1001 86380 86390 1
300399 99300399 1001 86380 86390 1
300172 99300172 1001 86380 86390 1
300117 99300117 1001 86380 86390 1
300817 99300817 1001 86380 86390 1
300925 99300925 1001 86380 86390 1
300810 99300810 1001 86380 86390 1
300906 99300906 1001 86380 86390 1
301216 99301216 1001 86380 86390 1
301012 99301012 1001 86380 86390 1
300965 99300965 1001 86380 86390 1
301085 99301085 1001 86380 86390 1
301036 99301036 1001 86380 86390 1
301567 99301567 1001 86380 86390 1
301633 99301633 1001 86380 86390 1
301650 99301650 1001 86380 86390 1
301639 99301639 1001 86380 86390 1
302291 99302291 1001 86380 86390 1
302317 99302317 1001 86380 86390 1
302322 99302322 1001 86380 86390 1
301867 99301867 1001 86380 86390 1
301791 99301791 1001 86380 86390 1
301793 99301793 1001 86380 86390 1
301768 99301768 1001 86380 86390 1
301848 99301848 1001 86380 86390 1
301965 99301965 1001 86380 86390 1
302410 99302410 1001 86380 86390 1
302411 99302411 1001 86380 86390 1
303188 99303188 1001 86380 86390 1
303073 99303073 1001 86380 86390 1
303202 99303202 1001 86380 86390 1
303064 99303064 1001 86380 86390 1
303002 99303002 1001 86380 86390 1
302952 99302952 1001 86380 86390 1
302715 99302715 1001 86380 86390 1
302779 99302779 1001 86380 86390 1
303362 99303362 1001 86380 86390 1
303325 99303325 1001 86380 86390 1
303403 99303403 1001 86380 86390 1
303970 99303970 1001 86380 86390 1
303831 99303831 1001 86380 86390 1
304015 99304015 1001 86380 86390 1
303859 99303859 1001 86380 86390 1
303874 99303874 1001 86380 86390 1
303939 99303939 1001 86380 86390 1
303850 99303850 1001 86380 86390 1
303749 99303749 1001 86380 86390 1
303656 99303656 1001 86380 86390 1
303826 99303826 1001 86380 86390 1
303431 99303431 1001 86380 86390 1
303485 99303485 1001 86380 86390 1
303499 99303499 1001 86380 86390 1
304186 99304186 1001 86380 86390 1
304176 99304176 1001 86380 86390 1
304156 99304156 1001 86380 86390 1
304824 99304824 1001 86380 86390 1
304761 99304761 1001 86380 86390 1
304847 99304847 1001 86380 86390 1
304624 99304624 1001 86380 86390 1
304483 99304483 1001 86380 86390 1
304509 99304509 1001 86380 86390 1
304344 99304344 1001 86380 86390 1
304402 99304402 1001 86380 86390 1
304936 99304936 1001 86380 86390 1
304969 99304969 1001 86380 86390 1
305595 99305595 1001 86380 86390 1
305519 99305519 1001 86380 86390 1
305650 99305650 1001 86380 86390 1
305482 99305482 1001 86380 86390 1
305533 99305533 1001 86380 86390 1
305573 99305573 1001 86380 86390 1
305674 99305674 1001 86380 86390 1
305567 99305567 1001 86380 86390 1
305450 99305450 1001 86380 86390 1
305347 99305347 1001 86380 86390 1
305399 99305399 1001 86380 86390 1
305400 99305400 1001 86380 86390 1
305198 99305198 1001 86380 86390 1
305226 99305226 1001 86380 86390 1
305113 99305113 1001 86380 86390 1
305695 99305695 1001 86380 86390 1
500038 99500038 1001 86380 86390 1
500170 99500170 1001 86380 86390 1
500184 99500184 1001 86380 86390 1
500095 99500095 1001 86380 86390 1
500649 99500649 1001 86380 86390 1
500602 99500602 1001 86380 86390 1
500194 99500194 1001 86380 86390 1
500325 99500325 1001 86380 86390 1
500991 99500991 1001 86380 86390 1
500903 99500903 1001 86380 86390 1
500904 99500904 1001 86380 86390 1
500856 99500856 1001 86380 86390 1
501475 99501475 1001 86380 86390 1
501508 99501508 1001 86380 86390 1
501384 99501384 1001 86380 86390 1
501282 99501282 1001 86380 86390 1
501243 99501243 1001 86380 86390 1
501246 99501246 1001 86380 86390 1
501805 99501805 1001 86380 86390 1
501767 99501767 1001 86380 86390 1
501678 99501678 1001 86380 86390 1
502418 99502418 1001 86380 86390 1
502343 99502343 1001 86380 86390 1
502360 99502360 1001 86380 86390 1
502124 99502124 1001 86380 86390 1
502164 99502164 1001 86380 86390 1
501936 99501936 1001 86380 86390 1
501953 99501953 1001 86380 86390 1
501979 99501979 1001 86380 86390 1
501971 99501971 1001 86380 86390 1
502529 99502529 1001 86380 86390 1
502543 99502543 1001 86380 86390 1
502587 99502587 1001 86380 86390 1
503260 99503260 1001 86380 86390 1
503181 99503181 1001 86380 86390 1
503009 99503009 1001 86380 86390 1
502925 99502925 1001 86380 86390 1
503045 99503045 1001 86380 86390 1
502787 99502787 1001 86380 86390 1
502828 99502828 1001 86380 86390 1
502713 99502713 1001 86380 86390 1
502857 99502857 1001 86380 86390 1
502680 99502680 1001 86380 86390 1
503347 99503347 1001 86380 86390 1
503377 99503377 1001 86380 86390 1
503390 99503390 1001 86380 86390 1
504032 99504032 1001 86380 86390 1
504089 99504089 1001 86380 86390 1
504107 99504107 1001 86380 86390 1
504014 99504014 1001 86380 86390 1
503887 99503887 1001 86380 86390 1
503709 99503709 1001 86380 86390 1
503728 99503728 1001 86380 86390 1
503564 99503564 1001 86380 86390 1
503606 99503606 1001 86380 86390 1
503568 99503568 1001 86380 86390 1
503698 99503698 1001 86380 86390 1
503543 99503543 1001 86380 86390 1
503660 99503660 1001 86380 86390 1
503596 99503596 1001 86380 86390 1
504208 99504208 1001 86380 86390 1
504148 99504148 1001 86380 86390 1
504843 99504843 1001 86380 86390 1
504837 99504837 1001 86380 86390 1
504937 99504937 1001 86380 86390 1
504905 99504905 1001 86380 86390 1
504691 99504691 1001 86380 86390 1
504614 99504614 1001 86380 86390 1
504563 99504563 1001 86380 86390 1
504707 99504707 1001 86380 86390 1
504518 99504518 1001 86380 86390 1
504496 99504496 1001 86380 86390 1
504382 99504382 1001 86380 86390 1
504421 99504421 1001 86380 86390 1
505747 99505747 1001 86380 86390 1
505725 99505725 1001 86380 86390 1
505752 99505752 1001 86380 86390 1
505729 99505729 1001 86380 86390 1
505361 99505361 1001 86380 86390 1
505315 99505315 1001 86380 86390 1
505342 99505342 1001 86380 86390 1
505793 99505793 1001 86380 86390 1
506454 99506454 1001 86380 86390 1
506455 99506455 1001 86380 86390 1
506431 99506431 1001 86380 86390 1
506349 99506349 1001 86380 86390 1
506220 99506220 1001 86380 86390 1
506118 99506118 1001 86380 86390 1
506056 99506056 1001 86380 86390 1
506045 99506045 1001 86380 86390 1
506103 99506103 1001 86380 86390 1
506000 99506000 1001 86380 86390 1
506671 99506671 1001 86380 86390 1
506646 99506646 1001 86380 86390 1
506724 99506724 1001 86380 86390 1
506609 99506609 1001 86380 86390 1
506718 99506718 1001 86380 86390 1
506693 99506693 1001 86380 86390 1
507233 99507233 1001 86380 86390 1
507236 99507236 1001 86380 86390 1
507367 99507367 1001 86380 86390 1
507355 99507355 1001 86380 86390 1
507080 99507080 1001 86380 86390 1
507161 99507161 1001 86380 86390 1
506982 99506982 1001 86380 86390 1
506892 99506892 1001 86380 86390 1
506985 99506985 1001 86380 86390 1
506897 99506897 1001 86380 86390 1
507552 99507552 1001 86380 86390 1
507622 99507622 1001 86380 86390 1
508220 99508220 1001 86380 86390 1
508167 99508167 1001 86380 86390 1
508065 99508065 1001 86380 86390 1
508078 99508078 1001 86380 86390 1
508092 99508092 1001 86380 86390 1
507854 99507854 1001 86380 86390 1
507630 99507630 1001 86380 86390 1
507801 99507801 1001 86380 86390 1
507741 99507741 1001 86380 86390 1
507820 99507820 1001 86380 86390 1
508258 99508258 1001 86380 86390 1
508376 99508376 1001 86380 86390 1
508390 99508390 1001 86380 86390 1
508366 99508366 1001 86380 86390 1
508972 99508972 1001 86380 86390 1
508791 99508791 1001 86380 86390 1
508770 99508770 1001 86380 86390 1
508758 99508758 1001 86380 86390 1
508799 99508799 1001 86380 86390 1
508671 99508671 1001 86380 86390 1
508853 99508853 1001 86380 86390 1
508524 99508524 1001 86380 86390 1
508566 99508566 1001 86380 86390 1
509240 99509240 1001 86380 86390 1
509254 99509254 1001 86380 86390 1
509244 99509244 1001 86380 86390 1
509700 99509700 1001 86380 86390 1
509672 99509672 1001 86380 86390 1
509547 99509547 1001 86380 86390 1
509437 99509437 1001 86380 86390 1
509360 99509360 1001 86380 86390 1
509297 99509297 1001 86380 86390 1
510066 99510066 1001 86380 86390 1
509996 99509996 1001 86380 86390 1
509985 99509985 1001 86380 86390 1
510011 99510011 1001 86380 86390 1
510078 99510078 1001 86380 86390 1
510625 99510625 1001 86380 86390 1
510525 99510525 1001 86380 86390 1
510551 99510551 1001 86380 86390 1
510564 99510564 1001 86380 86390 1
510631 99510631 1001 86380 86390 1
510724 99510724 1001 86380 86390 1
510406 99510406 1001 86380 86390 1
510408 99510408 1001 86380 86390 1
510504 99510504 1001 86380 86390 1
510454 99510454 1001 86380 86390 1
510196 99510196 1001 86380 86390 1
510210 99510210 1001 86380 86390 1
510214 99510214 1001 86380 86390 1
510308 99510308 1001 86380 86390 1
510141 99510141 1001 86380 86390 1
510143 99510143 1001 86380 86390 1
510871 99510871 1001 86380 86390 1
510897 99510897 1001 86380 86390 1
510888 99510888 1001 86380 86390 1
511504 99511504 1001 86380 86390 1
511474 99511474 1001 86380 86390 1
511340 99511340 1001 86380 86390 1
511304 99511304 1001 86380 86390 1
511001 99511001 1001 86380 86390 1
511005 99511005 1001 86380 86390 1
511044 99511044 1001 86380 86390 1
511021 99511021 1001 86380 86390 1
511682 99511682 1001 86380 86390 1
511606 99511606 1001 86380 86390 1
511725 99511725 1001 86380 86390 1
511739 99511739 1001 86380 86390 1
512224 99512224 1001 86380 86390 1
512331 99512331 1001 86380 86390 1
512030 99512030 1001 86380 86390 1
512056 99512056 1001 86380 86390 1
511979 99511979 1001 86380 86390 1
512136 99512136 1001 86380 86390 1
511978 99511978 1001 86380 86390 1
511774 99511774 1001 86380 86390 1
511961 99511961 1001 86380 86390 1
512509 99512509 1001 86380 86390 1
512398 99512398 1001 86380 86390 1
512504 99512504 1001 86380 86390 1
513013 99513013 1001 86380 86390 1
512908 99512908 1001 86380 86390 1
512864 99512864 1001 86380 86390 1
512956 99512956 1001 86380 86390 1
512635 99512635 1001 86380 86390 1
512758 99512758 1001 86380 86390 1
513316 99513316 1001 86380 86390 1
514018 99514018 1001 86380 86390 1
513950 99513950 1001 86380 86390 1
513773 99513773 1001 86380 86390 1
513795 99513795 1001 86380 86390 1
513549 99513549 1001 86380 86390 1
513419 99513419 1001 86380 86390 1
513511 99513511 1001 86380 86390 1
513551 99513551 1001 86380 86390 1
514076 99514076 1001 86380 86390 1
514744 99514744 1001 86380 86390 1
514668 99514668 1001 86380 86390 1
514814 99514814 1001 86380 86390 1
514848 99514848 1001 86380 86390 1
514457 99514457 1001 86380 86390 1
514498 99514498 1001 86380 86390 1
514610 99514610 1001 86380 86390 1
514399 99514399 1001 86380 86390 1
514438 99514438 1001 86380 86390 1
514440 99514440 1001 86380 86390 1
514959 99514959 1001 86380 86390 1
514909 99514909 1001 86380 86390 1
514900 99514900 1001 86380 86390 1
515043 99515043 1001 86380 86390 1
514878 99514878 1001 86380 86390 1
515665 99515665 1001 86380 86390 1
515524 99515524 1001 86380 86390 1
515499 99515499 1001 86380 86390 1
515445 99515445 1001 86380 86390 1
515471 99515471 1001 86380 86390 1
515317 99515317 1001 86380 86390 1
515291 99515291 1001 86380 86390 1
515115 99515115 1001 86380 86390 1
515194 99515194 1001 86380 86390 1
515117 99515117 1001 86380 86390 1
515085 99515085 1001 86380 86390 1
515229 99515229 1001 86380 86390 1
515736 99515736 1001 86380 86390 1
515868 99515868 1001 86380 86390 1
515754 99515754 1001 86380 86390 1
515782 99515782 1001 86380 86390 1
515705 99515705 1001 86380 86390 1
516475 99516475 1001 86380 86390 1
516410 99516410 1001 86380 86390 1
516483 99516483 1001 86380 86390 1
516188 99516188 1001 86380 86390 1
516104 99516104 1001 86380 86390 1
516044 99516044 1001 86380 86390 1
516075 99516075 1001 86380 86390 1
515985 99515985 1001 86380 86390 1
516586 99516586 1001 86380 86390 1
516566 99516566 1001 86380 86390 1
517314 99517314 1001 86380 86390 1
517219 99517219 1001 86380 86390 1
517040 99517040 1001 86380 86390 1
517069 99517069 1001 86380 86390 1
517109 99517109 1001 86380 86390 1
516968 99516968 1001 86380 86390 1
517023 99517023 1001 86380 86390 1
517077 99517077 1001 86380 86390 1
516742 99516742 1001 86380 86390 1
516797 99516797 1001 86380 86390 1
516802 99516802 1001 86380 86390 1
516856 99516856 1001 86380 86390 1
517443 99517443 1001 86380 86390 1
517379 99517379 1001 86380 86390 1
517509 99517509 1001 86380 86390 1
517356 99517356 1001 86380 86390 1
517382 99517382 1001 86380 86390 1
517474 99517474 1001 86380 86390 1
517487 99517487 1001 86380 86390 1
518072 99518072 1001 86380 86390 1
518062 99518062 1001 86380 86390 1
518041 99518041 1001 86380 86390 1
517878 99517878 1001 86380 86390 1
517869 99517869 1001 86380 86390 1
517947 99517947 1001 86380 86390 1
517883 99517883 1001 86380 86390 1
517794 99517794 1001 86380 86390 1
517875 99517875 1001 86380 86390 1
517786 99517786 1001 86380 86390 1
517696 99517696 1001 86380 86390 1
517634 99517634 1001 86380 86390 1
517673 99517673 1001 86380 86390 1
517616 99517616 1001 86380 86390 1
518333 99518333 1001 86380 86390 1
518820 99518820 1001 86380 86390 1
518859 99518859 1001 86380 86390 1
518784 99518784 1001 86380 86390 1
518823 99518823 1001 86380 86390 1
518852 99518852 1001 86380 86390 1
518640 99518640 1001 86380 86390 1
518641 99518641 1001 86380 86390 1
518759 99518759 1001 86380 86390 1
518772 99518772 1001 86380 86390 1
518582 99518582 1001 86380 86390 1
518635 99518635 1001 86380 86390 1
518636 99518636 1001 86380 86390 1
518703 99518703 1001 86380 86390 1
518568 99518568 1001 86380 86390 1
518375 99518375 1001 86380 86390 1
518532 99518532 1001 86380 86390 1
518378 99518378 1001 86380 86390 1
518521 99518521 1001 86380 86390 1
518534 99518534 1001 86380 86390 1
519011 99519011 1001 86380 86390 1
519015 99519015 1001 86380 86390 1
519132 99519132 1001 86380 86390 1
519763 99519763 1001 86380 86390 1
519751 99519751 1001 86380 86390 1
519713 99519713 1001 86380 86390 1
519780 99519780 1001 86380 86390 1
519676 99519676 1001 86380 86390 1
519703 99519703 1001 86380 86390 1
519653 99519653 1001 86380 86390 1
519584 99519584 1001 86380 86390 1
519567 99519567 1001 86380 86390 1
519365 99519365 1001 86380 86390 1
519356 99519356 1001 86380 86390 1
519256 99519256 1001 86380 86390 1
519372 99519372 1001 86380 86390 1
519982 99519982 1001 86380 86390 1
519872 99519872 1001 86380 86390 1
520564 99520564 1001 86380 86390 1
520461 99520461 1001 86380 86390 1
520479 99520479 1001 86380 86390 1
520384 99520384 1001 86380 86390 1
520424 99520424 1001 86380 86390 1
520238 99520238 1001 86380 86390 1
520059 99520059 1001 86380 86390 1
520194 99520194 1001 86380 86390 1
520094 99520094 1001 86380 86390 1
520741 99520741 1001 86380 86390 1
520781 99520781 1001 86380 86390 1
521462 99521462 1001 86380 86390 1
521095 99521095 1001 86380 86390 1
521176 99521176 1001 86380 86390 1
521178 99521178 1001 86380 86390 1
520858 99520858 1001 86380 86390 1
520937 99520937 1001 86380 86390 1
520859 99520859 1001 86380 86390 1
521659 99521659 1001 86380 86390 1
521586 99521586 1001 86380 86390 1
521651 99521651 1001 86380 86390 1
521639 99521639 1001 86380 86390 1
522198 99522198 1001 86380 86390 1
522096 99522096 1001 86380 86390 1
522175 99522175 1001 86380 86390 1
521977 99521977 1001 86380 86390 1
521776 99521776 1001 86380 86390 1
521843 99521843 1001 86380 86390 1
522329 99522329 1001 86380 86390 1
522379 99522379 1001 86380 86390 1
523117 99523117 1001 86380 86390 1
523069 99523069 1001 86380 86390 1
523019 99523019 1001 86380 86390 1
523061 99523061 1001 86380 86390 1
522934 99522934 1001 86380 86390 1
522973 99522973 1001 86380 86390 1
523052 99523052 1001 86380 86390 1
522866 99522866 1001 86380 86390 1
522834 99522834 1001 86380 86390 1
522562 99522562 1001 86380 86390 1
522704 99522704 1001 86380 86390 1
522516 99522516 1001 86380 86390 1
523818 99523818 1001 86380 86390 1
523643 99523643 1001 86380 86390 1
523507 99523507 1001 86380 86390 1
523419 99523419 1001 86380 86390 1
523512 99523512 1001 86380 86390 1
524741 99524741 1001 86380 86390 1
524759 99524759 1001 86380 86390 1
524715 99524715 1001 86380 86390 1
524383 99524383 1001 86380 86390 1
524437 99524437 1001 86380 86390 1
524373 99524373 1001 86380 86390 1
524425 99524425 1001 86380 86390 1
524506 99524506 1001 86380 86390 1
524482 99524482 1001 86380 86390 1
524217 99524217 1001 86380 86390 1
524192 99524192 1001 86380 86390 1
524154 99524154 1001 86380 86390 1
524221 99524221 1001 86380 86390 1
524923 99524923 1001 86380 86390 1
524817 99524817 1001 86380 86390 1
525573 99525573 1001 86380 86390 1
525437 99525437 1001 86380 86390 1
525314 99525314 1001 86380 86390 1
525342 99525342 1001 86380 86390 1
525318 99525318 1001 86380 86390 1
525374 99525374 1001 86380 86390 1
525232 99525232 1001 86380 86390 1
525298 99525298 1001 86380 86390 1
525118 99525118 1001 86380 86390 1
524988 99524988 1001 86380 86390 1
525067 99525067 1001 86380 86390 1
525075 99525075 1001 86380 86390 1
525751 99525751 1001 86380 86390 1
525765 99525765 1001 86380 86390 1
525778 99525778 1001 86380 86390 1
526361 99526361 1001 86380 86390 1
526232 99526232 1001 86380 86390 1
526271 99526271 1001 86380 86390 1
526284 99526284 1001 86380 86390 1
526338 99526338 1001 86380 86390 1
526300 99526300 1001 86380 86390 1
526288 99526288 1001 86380 86390 1
526277 99526277 1001 86380 86390 1
526179 99526179 1001 86380 86390 1
526141 99526141 1001 86380 86390 1
526072 99526072 1001 86380 86390 1
525996 99525996 1001 86380 86390 1
525987 99525987 1001 86380 86390 1
525889 99525889 1001 86380 86390 1
525916 99525916 1001 86380 86390 1
526591 99526591 1001 86380 86390 1
526477 99526477 1001 86380 86390 1
526467 99526467 1001 86380 86390 1
526586 99526586 1001 86380 86390 1
527221 99527221 1001 86380 86390 1
527150 99527150 1001 86380 86390 1
527225 99527225 1001 86380 86390 1
527228 99527228 1001 86380 86390 1
527197 99527197 1001 86380 86390 1
527031 99527031 1001 86380 86390 1
526910 99526910 1001 86380 86390 1
526962 99526962 1001 86380 86390 1
526899 99526899 1001 86380 86390 1
526874 99526874 1001 86380 86390 1
526887 99526887 1001 86380 86390 1
526642 99526642 1001 86380 86390 1
526712 99526712 1001 86380 86390 1
526764 99526764 1001 86380 86390 1
527381 99527381 1001 86380 86390 1
527946 99527946 1001 86380 86390 1
528046 99528046 1001 86380 86390 1
527904 99527904 1001 86380 86390 1
527572 99527572 1001 86380 86390 1
527461 99527461 1001 86380 86390 1
527501 99527501 1001 86380 86390 1
528201 99528201 1001 86380 86390 1
528254 99528254 1001 86380 86390 1
528127 99528127 1001 86380 86390 1
528187 99528187 1001 86380 86390 1
528865 99528865 1001 86380 86390 1
528871 99528871 1001 86380 86390 1
528853 99528853 1001 86380 86390 1
528817 99528817 1001 86380 86390 1
528705 99528705 1001 86380 86390 1
528695 99528695 1001 86380 86390 1
528645 99528645 1001 86380 86390 1
528503 99528503 1001 86380 86390 1
528505 99528505 1001 86380 86390 1
528507 99528507 1001 86380 86390 1
528498 99528498 1001 86380 86390 1
528386 99528386 1001 86380 86390 1
529002 99529002 1001 86380 86390 1
529003 99529003 1001 86380 86390 1
529024 99529024 1001 86380 86390 1
529052 99529052 1001 86380 86390 1
529639 99529639 1001 86380 86390 1
529562 99529562 1001 86380 86390 1
529680 99529680 1001 86380 86390 1
529530 99529530 1001 86380 86390 1
529268 99529268 1001 86380 86390 1
529311 99529311 1001 86380 86390 1
529144 99529144 1001 86380 86390 1
529854 99529854 1001 86380 86390 1
529805 99529805 1001 86380 86390 1
529884 99529884 1001 86380 86390 1
529904 99529904 1001 86380 86390 1
530472 99530472 1001 86380 86390 1
530434 99530434 1001 86380 86390 1
530546 99530546 1001 86380 86390 1
530359 99530359 1001 86380 86390 1
530232 99530232 1001 86380 86390 1
530340 99530340 1001 86380 86390 1
530289 99530289 1001 86380 86390 1
530315 99530315 1001 86380 86390 1
530200 99530200 1001 86380 86390 1
530201 99530201 1001 86380 86390 1
530091 99530091 1001 86380 86390 1
529992 99529992 1001 86380 86390 1
529996 99529996 1001 86380 86390 1
530758 99530758 1001 86380 86390 1
530610 99530610 1001 86380 86390 1
531317 99531317 1001 86380 86390 1
531242 99531242 1001 86380 86390 1
531195 99531195 1001 86380 86390 1
531298 99531298 1001 86380 86390 1
531324 99531324 1001 86380 86390 1
531136 99531136 1001 86380 86390 1
531008 99531008 1001 86380 86390 1
531095 99531095 1001 86380 86390 1
530839 99530839 1001 86380 86390 1
530904 99530904 1001 86380 86390 1
531469 99531469 1001 86380 86390 1
532169 99532169 1001 86380 86390 1
532091 99532091 1001 86380 86390 1
532063 99532063 1001 86380 86390 1
531845 99531845 1001 86380 86390 1
531923 99531923 1001 86380 86390 1
531990 99531990 1001 86380 86390 1
531927 99531927 1001 86380 86390 1
531837 99531837 1001 86380 86390 1
531893 99531893 1001 86380 86390 1
531715 99531715 1001 86380 86390 1
531734 99531734 1001 86380 86390 1
531778 99531778 1001 86380 86390 1
532242 99532242 1001 86380 86390 1
532313 99532313 1001 86380 86390 1
532288 99532288 1001 86380 86390 1
532315 99532315 1001 86380 86390 1
532225 99532225 1001 86380 86390 1
532343 99532343 1001 86380 86390 1
532356 99532356 1001 86380 86390 1
532956 99532956 1001 86380 86390 1
532919 99532919 1001 86380 86390 1
532907 99532907 1001 86380 86390 1
532973 99532973 1001 86380 86390 1
532883 99532883 1001 86380 86390 1
532922 99532922 1001 86380 86390 1
532664 99532664 1001 86380 86390 1
532638 99532638 1001 86380 86390 1
532821 99532821 1001 86380 86390 1
532797 99532797 1001 86380 86390 1
532529 99532529 1001 86380 86390 1
532468 99532468 1001 86380 86390 1
532521 99532521 1001 86380 86390 1
533110 99533110 1001 86380 86390 1
533137 99533137 1001 86380 86390 1
533036 99533036 1001 86380 86390 1
533746 99533746 1001 86380 86390 1
533829 99533829 1001 86380 86390 1
533831 99533831 1001 86380 86390 1
533805 99533805 1001 86380 86390 1
533522 99533522 1001 86380 86390 1
533275 99533275 1001 86380 86390 1
533242 99533242 1001 86380 86390 1
533259 99533259 1001 86380 86390 1
534029 99534029 1001 86380 86390 1
534623 99534623 1001 86380 86390 1
534574 99534574 1001 86380 86390 1
534511 99534511 1001 86380 86390 1
534500 99534500 1001 86380 86390 1
534606 99534606 1001 86380 86390 1
534192 99534192 1001 86380 86390 1
534232 99534232 1001 86380 86390 1
534263 99534263 1001 86380 86390 1
534081 99534081 1001 86380 86390 1
534136 99534136 1001 86380 86390 1
534227 99534227 1001 86380 86390 1
534100 99534100 1001 86380 86390 1
534230 99534230 1001 86380 86390 1
534698 99534698 1001 86380 86390 1
535376 99535376 1001 86380 86390 1
535428 99535428 1001 86380 86390 1
535123 99535123 1001 86380 86390 1
535106 99535106 1001 86380 86390 1
535043 99535043 1001 86380 86390 1
535600 99535600 1001 86380 86390 1
536195 99536195 1001 86380 86390 1
536301 99536301 1001 86380 86390 1
536306 99536306 1001 86380 86390 1
536199 99536199 1001 86380 86390 1
536269 99536269 1001 86380 86390 1
536033 99536033 1001 86380 86390 1
535884 99535884 1001 86380 86390 1
535880 99535880 1001 86380 86390 1
535778 99535778 1001 86380 86390 1
536501 99536501 1001 86380 86390 1
536479 99536479 1001 86380 86390 1
536510 99536510 1001 86380 86390 1
536910 99536910 1001 86380 86390 1
536927 99536927 1001 86380 86390 1
536865 99536865 1001 86380 86390 1
536761 99536761 1001 86380 86390 1
536646 99536646 1001 86380 86390 1
536609 99536609 1001 86380 86390 1
536545 99536545 1001 86380 86390 1
536550 99536550 1001 86380 86390 1
536708 99536708 1001 86380 86390 1
536747 99536747 1001 86380 86390 1
537264 99537264 1001 86380 86390 1
537215 99537215 1001 86380 86390 1
537269 99537269 1001 86380 86390 1
537179 99537179 1001 86380 86390 1
537917 99537917 1001 86380 86390 1
537680 99537680 1001 86380 86390 1
537644 99537644 1001 86380 86390 1
537670 99537670 1001 86380 86390 1
537592 99537592 1001 86380 86390 1
537740 99537740 1001 86380 86390 1
537755 99537755 1001 86380 86390 1
537769 99537769 1001 86380 86390 1
537513 99537513 1001 86380 86390 1
537462 99537462 1001 86380 86390 1
537541 99537541 1001 86380 86390 1
537427 99537427 1001 86380 86390 1
538012 99538012 1001 86380 86390 1
538014 99538014 1001 86380 86390 1
538056 99538056 1001 86380 86390 1
538639 99538639 1001 86380 86390 1
538520 99538520 1001 86380 86390 1
538589 99538589 1001 86380 86390 1
538512 99538512 1001 86380 86390 1
538197 99538197 1001 86380 86390 1
538967 99538967 1001 86380 86390 1
538865 99538865 1001 86380 86390 1
539001 99539001 1001 86380 86390 1
538951 99538951 1001 86380 86390 1
538848 99538848 1001 86380 86390 1
539615 99539615 1001 86380 86390 1
539623 99539623 1001 86380 86390 1
539571 99539571 1001 86380 86390 1
539546 99539546 1001 86380 86390 1
539573 99539573 1001 86380 86390 1
539497 99539497 1001 86380 86390 1
539255 99539255 1001 86380 86390 1
539314 99539314 1001 86380 86390 1
539201 99539201 1001 86380 86390 1
539192 99539192 1001 86380 86390 1
539205 99539205 1001 86380 86390 1
539141 99539141 1001 86380 86390 1
539168 99539168 1001 86380 86390 1
539040 99539040 1001 86380 86390 1
539134 99539134 1001 86380 86390 1
539776 99539776 1001 86380 86390 1
539803 99539803 1001 86380 86390 1
540353 99540353 1001 86380 86390 1
540306 99540306 1001 86380 86390 1
540360 99540360 1001 86380 86390 1
540145 99540145 1001 86380 86390 1
540146 99540146 1001 86380 86390 1
540096 99540096 1001 86380 86390 1
540109 99540109 1001 86380 86390 1
540214 99540214 1001 86380 86390 1
540153 99540153 1001 86380 86390 1
539950 99539950 1001 86380 86390 1
539847 99539847 1001 86380 86390 1
539915 99539915 1001 86380 86390 1
540000 99540000 1001 86380 86390 1
540671 99540671 1001 86380 86390 1
540583 99540583 1001 86380 86390 1
540637 99540637 1001 86380 86390 1
540539 99540539 1001 86380 86390 1
541257 99541257 1001 86380 86390 1
541262 99541262 1001 86380 86390 1
541286 99541286 1001 86380 86390 1
540888 99540888 1001 86380 86390 1
540714 99540714 1001 86380 86390 1
540844 99540844 1001 86380 86390 1
540793 99540793 1001 86380 86390 1
540704 99540704 1001 86380 86390 1
540873 99540873 1001 86380 86390 1
540759 99540759 1001 86380 86390 1
540812 99540812 1001 86380 86390 1
541306 99541306 1001 86380 86390 1
541359 99541359 1001 86380 86390 1
541398 99541398 1001 86380 86390 1
541295 99541295 1001 86380 86390 1
542084 99542084 1001 86380 86390 1
542098 99542098 1001 86380 86390 1
541998 99541998 1001 86380 86390 1
542108 99542108 1001 86380 86390 1
541765 99541765 1001 86380 86390 1
541895 99541895 1001 86380 86390 1
541896 99541896 1001 86380 86390 1
541666 99541666 1001 86380 86390 1
541649 99541649 1001 86380 86390 1
541573 99541573 1001 86380 86390 1
542302 99542302 1001 86380 86390 1
542859 99542859 1001 86380 86390 1
542836 99542836 1001 86380 86390 1
542586 99542586 1001 86380 86390 1
542576 99542576 1001 86380 86390 1
542564 99542564 1001 86380 86390 1
542630 99542630 1001 86380 86390 1
542566 99542566 1001 86380 86390 1
542505 99542505 1001 86380 86390 1
542521 99542521 1001 86380 86390 1
543080 99543080 1001 86380 86390 1
543070 99543070 1001 86380 86390 1
543083 99543083 1001 86380 86390 1
543743 99543743 1001 86380 86390 1
543746 99543746 1001 86380 86390 1
543712 99543712 1001 86380 86390 1
543589 99543589 1001 86380 86390 1
543554 99543554 1001 86380 86390 1
543477 99543477 1001 86380 86390 1
543465 99543465 1001 86380 86390 1
543543 99543543 1001 86380 86390 1
543216 99543216 1001 86380 86390 1
543320 99543320 1001 86380 86390 1
543296 99543296 1001 86380 86390 1
543235 99543235 1001 86380 86390 1
543186 99543186 1001 86380 86390 1
543214 99543214 1001 86380 86390 1
543885 99543885 1001 86380 86390 1
543912 99543912 1001 86380 86390 1
543901 99543901 1001 86380 86390 1
543865 99543865 1001 86380 86390 1
543829 99543829 1001 86380 86390 1
543895 99543895 1001 86380 86390 1
543858 99543858 1001 86380 86390 1
544565 99544565 1001 86380 86390 1
544407 99544407 1001 86380 86390 1
544549 99544549 1001 86380 86390 1
544504 99544504 1001 86380 86390 1
544505 99544505 1001 86380 86390 1
544199 99544199 1001 86380 86390 1
544329 99544329 1001 86380 86390 1
544188 99544188 1001 86380 86390 1
544310 99544310 1001 86380 86390 1
544206 99544206 1001 86380 86390 1
544350 99544350 1001 86380 86390 1
544208 99544208 1001 86380 86390 1
544019 99544019 1001 86380 86390 1
544045 99544045 1001 86380 86390 1
544124 99544124 1001 86380 86390 1
544025 99544025 1001 86380 86390 1
544699 99544699 1001 86380 86390 1
425023 261 1001 48000 48357 1
429674 730 1001 75660 78357 1
400044 99400044 1001 86380 86390 1
400109 99400109 1001 86380 86390 1
400140 99400140 1001 86380 86390 1
400129 99400129 1001 86380 86390 1
400377 99400377 1001 86380 86390 1
400425 99400425 1001 86380 86390 1
400658 99400658 1001 86380 86390 1
400719 99400719 1001 86380 86390 1
401020 99401020 1001 86380 86390 1
401150 99401150 1001 86380 86390 1
401074 99401074 1001 86380 86390 1
401263 99401263 1001 86380 86390 1
401365 99401365 1001 86380 86390 1
401677 99401677 1001 86380 86390 1
401765 99401765 1001 86380 86390 1
401946 99401946 1001 86380 86390 1
402139 99402139 1001 86380 86390 1
402257 99402257 1001 86380 86390 1
402274 99402274 1001 86380 86390 1
402251 99402251 1001 86380 86390 1
402422 99402422 1001 86380 86390 1
402730 99402730 1001 86380 86390 1
402712 99402712 1001 86380 86390 1
403052 99403052 1001 86380 86390 1
403008 99403008 1001 86380 86390 1
403140 99403140 1001 86380 86390 1
403119 99403119 1001 86380 86390 1
403324 99403324 1001 86380 86390 1
403221 99403221 1001 86380 86390 1
403462 99403462 1001 86380 86390 1
403593 99403593 1001 86380 86390 1
403850 99403850 1001 86380 86390 1
403951 99403951 1001 86380 86390 1
404015 99404015 1001 86380 86390 1
404154 99404154 1001 86380 86390 1
404384 99404384 1001 86380 86390 1
404641 99404641 1001 86380 86390 1
404682 99404682 1001 86380 86390 1
404644 99404644 1001 86380 86390 1
404593 99404593 1001 86380 86390 1
404706 99404706 1001 86380 86390 1
404953 99404953 1001 86380 86390 1
405310 99405310 1001 86380 86390 1
405307 99405307 1001 86380 86390 1
405612 99405612 1001 86380 86390 1
405930 99405930 1001 86380 86390 1
406303 99406303 1001 86380 86390 1
406668 99406668 1001 86380 86390 1
406750 99406750 1001 86380 86390 1
406756 99406756 1001 86380 86390 1
406868 99406868 1001 86380 86390 1
406842 99406842 1001 86380 86390 1
407037 99407037 1001 86380 86390 1
407238 99407238 1001 86380 86390 1
407276 99407276 1001 86380 86390 1
407264 99407264 1001 86380 86390 1
407367 99407367 1001 86380 86390 1
407549 99407549 1001 86380 86390 1
408195 99408195 1001 86380 86390 1
408123 99408123 1001 86380 86390 1
408100 99408100 1001 86380 86390 1
408257 99408257 1001 86380 86390 1
408518 99408518 1001 86380 86390 1
408411 99408411 1001 86380 86390 1
408736 99408736 1001 86380 86390 1
408716 99408716 1001 86380 86390 1
408863 99408863 1001 86380 86390 1
408821 99408821 1001 86380 86390 1
409074 99409074 1001 86380 86390 1
408998 99408998 1001 86380 86390 1
409520 99409520 1001 86380 86390 1
409401 99409401 1001 86380 86390 1
409575 99409575 1001 86380 86390 1
409637 99409637 1001 86380 86390 1
409668 99409668 1001 86380 86390 1
409699 99409699 1001 86380 86390 1
409891 99409891 1001 86380 86390 1
410018 99410018 1001 86380 86390 1
410060 99410060 1001 86380 86390 1
410274 99410274 1001 86380 86390 1
410333 99410333 1001 86380 86390 1
410704 99410704 1001 86380 86390 1
410803 99410803 1001 86380 86390 1
410795 99410795 1001 86380 86390 1
410943 99410943 1001 86380 86390 1
411074 99411074 1001 86380 86390 1
411141 99411141 1001 86380 86390 1
411182 99411182 1001 86380 86390 1
411193 99411193 1001 86380 86390 1
411271 99411271 1001 86380 86390 1
411619 99411619 1001 86380 86390 1
411686 99411686 1001 86380 86390 1
411799 99411799 1001 86380 86390 1
411750 99411750 1001 86380 86390 1
412221 99412221 1001 86380 86390 1
412210 99412210 1001 86380 86390 1
413564 99413564 1001 86380 86390 1
413292 99413292 1001 86380 86390 1
413293 99413293 1001 86380 86390 1
413541 99413541 1001 86380 86390 1
413030 99413030 1001 86380 86390 1
413082 99413082 1001 86380 86390 1
412948 99412948 1001 86380 86390 1
413254 99413254 1001 86380 86390 1
412853 99412853 1001 86380 86390 1
412705 99412705 1001 86380 86390 1
412601 99412601 1001 86380 86390 1
414043 99414043 1001 86380 86390 1
413977 99413977 1001 86380 86390 1
413846 99413846 1001 86380 86390 1
415257 99415257 1001 86380 86390 1
414951 99414951 1001 86380 86390 1
415101 99415101 1001 86380 86390 1
415018 99415018 1001 86380 86390 1
415105 99415105 1001 86380 86390 1
414818 99414818 1001 86380 86390 1
414667 99414667 1001 86380 86390 1
414748 99414748 1001 86380 86390 1
414788 99414788 1001 86380 86390 1
414700 99414700 1001 86380 86390 1
414199 99414199 1001 86380 86390 1
414463 99414463 1001 86380 86390 1
414387 99414387 1001 86380 86390 1
414389 99414389 1001 86380 86390 1
414245 99414245 1001 86380 86390 1
415689 99415689 1001 86380 86390 1
415494 99415494 1001 86380 86390 1
415363 99415363 1001 86380 86390 1
416784 99416784 1001 86380 86390 1
416587 99416587 1001 86380 86390 1
416434 99416434 1001 86380 86390 1
416221 99416221 1001 86380 86390 1
416238 99416238 1001 86380 86390 1
416415 99416415 1001 86380 86390 1
416487 99416487 1001 86380 86390 1
416511 99416511 1001 86380 86390 1
416545 99416545 1001 86380 86390 1
415778 99415778 1001 86380 86390 1
415832 99415832 1001 86380 86390 1
417050 99417050 1001 86380 86390 1
417153 99417153 1001 86380 86390 1
417345 99417345 1001 86380 86390 1
418773 99418773 1001 86380 86390 1
418522 99418522 1001 86380 86390 1
418668 99418668 1001 86380 86390 1
418284 99418284 1001 86380 86390 1
418170 99418170 1001 86380 86390 1
418381 99418381 1001 86380 86390 1
418385 99418385 1001 86380 86390 1
417961 99417961 1001 86380 86390 1
418004 99418004 1001 86380 86390 1
417639 99417639 1001 86380 86390 1
417666 99417666 1001 86380 86390 1
417627 99417627 1001 86380 86390 1
419002 99419002 1001 86380 86390 1
419199 99419199 1001 86380 86390 1
418831 99418831 1001 86380 86390 1
420079 99420079 1001 86380 86390 1
420309 99420309 1001 86380 86390 1
420319 99420319 1001 86380 86390 1
420421 99420421 1001 86380 86390 1
420087 99420087 1001 86380 86390 1
420166 99420166 1001 86380 86390 1
419726 99419726 1001 86380 86390 1
420010 99420010 1001 86380 86390 1
419952 99419952 1001 86380 86390 1
419791 99419791 1001 86380 86390 1
419991 99419991 1001 86380 86390 1
419470 99419470 1001 86380 86390 1
419576 99419576 1001 86380 86390 1
420475 99420475 1001 86380 86390 1
421742 99421742 1001 86380 86390 1
421798 99421798 1001 86380 86390 1
421967 99421967 1001 86380 86390 1
421954 99421954 1001 86380 86390 1
421881 99421881 1001 86380 86390 1
421622 99421622 1001 86380 86390 1
421355 99421355 1001 86380 86390 1
421521 99421521 1001 86380 86390 1
421467 99421467 1001 86380 86390 1
420846 99420846 1001 86380 86390 1
420979 99420979 1001 86380 86390 1
421163 99421163 1001 86380 86390 1
421138 99421138 1001 86380 86390 1
421227 99421227 1001 86380 86390 1
422408 99422408 1001 86380 86390 1
422394 99422394 1001 86380 86390 1
422495 99422495 1001 86380 86390 1
423418 99423418 1001 86380 86390 1
423456 99423456 1001 86380 86390 1
423069 99423069 1001 86380 86390 1
423182 99423182 1001 86380 86390 1
423183 99423183 1001 86380 86390 1
423238 99423238 1001 86380 86390 1
422903 99422903 1001 86380 86390 1
422915 99422915 1001 86380 86390 1
422542 99422542 1001 86380 86390 1
422788 99422788 1001 86380 86390 1
422842 99422842 1001 86380 86390 1
422545 99422545 1001 86380 86390 1
422569 99422569 1001 86380 86390 1
423895 99423895 1001 86380 86390 1
424730 99424730 1001 86380 86390 1
424851 99424851 1001 86380 86390 1
424692 99424692 1001 86380 86390 1
424310 99424310 1001 86380 86390 1
425608 99425608 1001 86380 86390 1
425702 99425702 1001 86380 86390 1
426717 99426717 1001 86380 86390 1
426718 99426718 1001 86380 86390 1
426928 99426928 1001 86380 86390 1
426738 99426738 1001 86380 86390 1
426780 99426780 1001 86380 86390 1
426762 99426762 1001 86380 86390 1
426892 99426892 1001 86380 86390 1
426544 99426544 1001 86380 86390 1
426307 99426307 1001 86380 86390 1
426442 99426442 1001 86380 86390 1
426132 99426132 1001 86380 86390 1
426257 99426257 1001 86380 86390 1
425906 99425906 1001 86380 86390 1
425954 99425954 1001 86380 86390 1
427316 99427316 1001 86380 86390 1
427504 99427504 1001 86380 86390 1
428587 99428587 1001 86380 86390 1
428578 99428578 1001 86380 86390 1
428595 99428595 1001 86380 86390 1
428563 99428563 1001 86380 86390 1
428109 99428109 1001 86380 86390 1
427626 99427626 1001 86380 86390 1
427781 99427781 1001 86380 86390 1
427845 99427845 1001 86380 86390 1
427573 99427573 1001 86380 86390 1
427619 99427619 1001 86380 86390 1
428839 99428839 1001 86380 86390 1
428871 99428871 1001 86380 86390 1
430093 99430093 1001 86380 86390 1
430306 99430306 1001 86380 86390 1
430246 99430246 1001 86380 86390 1
430029 99430029 1001 86380 86390 1
430154 99430154 1001 86380 86390 1
430109 99430109 1001 86380 86390 1
429785 99429785 1001 86380 86390 1
429647 99429647 1001 86380 86390 1
429745 99429745 1001 86380 86390 1
429624 99429624 1001 86380 86390 1
429335 99429335 1001 86380 86390 1
429281 99429281 1001 86380 86390 1
429239 99429239 1001 86380 86390 1
430573 99430573 1001 86380 86390 1
430404 99430404 1001 86380 86390 1
431862 99431862 1001 86380 86390 1
431745 99431745 1001 86380 86390 1
431854 99431854 1001 86380 86390 1
431880 99431880 1001 86380 86390 1
431472 99431472 1001 86380 86390 1
431399 99431399 1001 86380 86390 1
431507 99431507 1001 86380 86390 1
431383 99431383 1001 86380 86390 1
431153 99431153 1001 86380 86390 1
430930 99430930 1001 86380 86390 1
432345 99432345 1001 86380 86390 1
432427 99432427 1001 86380 86390 1
432201 99432201 1001 86380 86390 1
432434 99432434 1001 86380 86390 1
432274 99432274 1001 86380 86390 1
432114 99432114 1001 86380 86390 1
432340 99432340 1001 86380 86390 1
433330 99433330 1001 86380 86390 1
433606 99433606 1001 86380 86390 1
432498 99432498 1001 86380 86390 1
433837 99433837 1001 86380 86390 1
433922 99433922 1001 86380 86390 1
434106 99434106 1001 86380 86390 1
434131 99434131 1001 86380 86390 1
433746 99433746 1001 86380 86390 1
434851 99434851 1001 86380 86390 1
434767 99434767 1001 86380 86390 1
434906 99434906 1001 86380 86390 1
434890 99434890 1001 86380 86390 1
434264 99434264 1001 86380 86390 1
434525 99434525 1001 86380 86390 1
435461 99435461 1001 86380 86390 1
435611 99435611 1001 86380 86390 1
435538 99435538 1001 86380 86390 1
436916 99436916 1001 86380 86390 1
436952 99436952 1001 86380 86390 1
436999 99436999 1001 86380 86390 1
436888 99436888 1001 86380 86390 1
436388 99436388 1001 86380 86390 1
436345 99436345 1001 86380 86390 1
436488 99436488 1001 86380 86390 1
436174 99436174 1001 86380 86390 1
435996 99435996 1001 86380 86390 1
435965 99435965 1001 86380 86390 1
437352 99437352 1001 86380 86390 1
300727 99300727 1001 86380 86390 1
300582 99300582 1001 86380 86390 1
300570 99300570 1001 86380 86390 1
300452 99300452 1001 86380 86390 1
300492 99300492 1001 86380 86390 1
300442 99300442 1001 86380 86390 1
300365 99300365 1001 86380 86390 1
300392 99300392 1001 86380 86390 1
300291 99300291 1001 86380 86390 1
300241 99300241 1001 86380 86390 1
300258 99300258 1001 86380 86390 1
300286 99300286 1001 86380 86390 1
300790 99300790 1001 86380 86390 1
300830 99300830 1001 86380 86390 1
300795 99300795 1001 86380 86390 1
301477 99301477 1001 86380 86390 1
301479 99301479 1001 86380 86390 1
301417 99301417 1001 86380 86390 1
301513 99301513 1001 86380 86390 1
301373 99301373 1001 86380 86390 1
301550 99301550 1001 86380 86390 1
301232 99301232 1001 86380 86390 1
301288 99301288 1001 86380 86390 1
301177 99301177 1001 86380 86390 1
301076 99301076 1001 86380 86390 1
301027 99301027 1001 86380 86390 1
301053 99301053 1001 86380 86390 1
300981 99300981 1001 86380 86390 1
301683 99301683 1001 86380 86390 1
301608 99301608 1001 86380 86390 1
301610 99301610 1001 86380 86390 1
301558 99301558 1001 86380 86390 1
302342 99302342 1001 86380 86390 1
302307 99302307 1001 86380 86390 1
302359 99302359 1001 86380 86390 1
302210 99302210 1001 86380 86390 1
302073 99302073 1001 86380 86390 1
302049 99302049 1001 86380 86390 1
301999 99301999 1001 86380 86390 1
302026 99302026 1001 86380 86390 1
302039 99302039 1001 86380 86390 1
302129 99302129 1001 86380 86390 1
302131 99302131 1001 86380 86390 1
302132 99302132 1001 86380 86390 1
302081 99302081 1001 86380 86390 1
301978 99301978 1001 86380 86390 1
301903 99301903 1001 86380 86390 1
301930 99301930 1001 86380 86390 1
301827 99301827 1001 86380 86390 1
301869 99301869 1001 86380 86390 1
301846 99301846 1001 86380 86390 1
301782 99301782 1001 86380 86390 1
302456 99302456 1001 86380 86390 1
302408 99302408 1001 86380 86390 1
303004 99303004 1001 86380 86390 1
303149 99303149 1001 86380 86390 1
303166 99303166 1001 86380 86390 1
302864 99302864 1001 86380 86390 1
302653 99302653 1001 86380 86390 1
303878 99303878 1001 86380 86390 1
303947 99303947 1001 86380 86390 1
303961 99303961 1001 86380 86390 1
303884 99303884 1001 86380 86390 1
303928 99303928 1001 86380 86390 1
303750 99303750 1001 86380 86390 1
303772 99303772 1001 86380 86390 1
303489 99303489 1001 86380 86390 1
303507 99303507 1001 86380 86390 1
303563 99303563 1001 86380 86390 1
303422 99303422 1001 86380 86390 1
304084 99304084 1001 86380 86390 1
304187 99304187 1001 86380 86390 1
304098 99304098 1001 86380 86390 1
304153 99304153 1001 86380 86390 1
304220 99304220 1001 86380 86390 1
304040 99304040 1001 86380 86390 1
304067 99304067 1001 86380 86390 1
304808 99304808 1001 86380 86390 1
304825 99304825 1001 86380 86390 1
304728 99304728 1001 86380 86390 1
304562 99304562 1001 86380 86390 1
304316 99304316 1001 86380 86390 1
304381 99304381 1001 86380 86390 1
304418 99304418 1001 86380 86390 1
304920 99304920 1001 86380 86390 1
304948 99304948 1001 86380 86390 1
305039 99305039 1001 86380 86390 1
305005 99305005 1001 86380 86390 1
304863 99304863 1001 86380 86390 1
305021 99305021 1001 86380 86390 1
304866 99304866 1001 86380 86390 1
305648 99305648 1001 86380 86390 1
305623 99305623 1001 86380 86390 1
305673 99305673 1001 86380 86390 1
305299 99305299 1001 86380 86390 1
305301 99305301 1001 86380 86390 1
305276 99305276 1001 86380 86390 1
305319 99305319 1001 86380 86390 1
305308 99305308 1001 86380 86390 1
305271 99305271 1001 86380 86390 1
305270 99305270 1001 86380 86390 1
500100 99500100 1001 86380 86390 1
500143 99500143 1001 86380 86390 1
305686 99305686 1001 86380 86390 1
500034 99500034 1001 86380 86390 1
500674 99500674 1001 86380 86390 1
500766 99500766 1001 86380 86390 1
500613 99500613 1001 86380 86390 1
500731 99500731 1001 86380 86390 1
500770 99500770 1001 86380 86390 1
500619 99500619 1001 86380 86390 1
500569 99500569 1001 86380 86390 1
500527 99500527 1001 86380 86390 1
500464 99500464 1001 86380 86390 1
500844 99500844 1001 86380 86390 1
500973 99500973 1001 86380 86390 1
500950 99500950 1001 86380 86390 1
501446 99501446 1001 86380 86390 1
501499 99501499 1001 86380 86390 1
501538 99501538 1001 86380 86390 1
501613 99501613 1001 86380 86390 1
501619 99501619 1001 86380 86390 1
501633 99501633 1001 86380 86390 1
501340 99501340 1001 86380 86390 1
501175 99501175 1001 86380 86390 1
501089 99501089 1001 86380 86390 1
501196 99501196 1001 86380 86390 1
502388 99502388 1001 86380 86390 1
502404 99502404 1001 86380 86390 1
502195 99502195 1001 86380 86390 1
502173 99502173 1001 86380 86390 1
502225 99502225 1001 86380 86390 1
502060 99502060 1001 86380 86390 1
502088 99502088 1001 86380 86390 1
502127 99502127 1001 86380 86390 1
502230 99502230 1001 86380 86390 1
502219 99502219 1001 86380 86390 1
502000 99502000 1001 86380 86390 1
501998 99501998 1001 86380 86390 1
502514 99502514 1001 86380 86390 1
503255 99503255 1001 86380 86390 1
503164 99503164 1001 86380 86390 1
503089 99503089 1001 86380 86390 1
503162 99503162 1001 86380 86390 1
503067 99503067 1001 86380 86390 1
502852 99502852 1001 86380 86390 1
502833 99502833 1001 86380 86390 1
502877 99502877 1001 86380 86390 1
502695 99502695 1001 86380 86390 1
503340 99503340 1001 86380 86390 1
503410 99503410 1001 86380 86390 1
503374 99503374 1001 86380 86390 1
503389 99503389 1001 86380 86390 1
504086 99504086 1001 86380 86390 1
504087 99504087 1001 86380 86390 1
503984 99503984 1001 86380 86390 1
503733 99503733 1001 86380 86390 1
503859 99503859 1001 86380 86390 1
503635 99503635 1001 86380 86390 1
503545 99503545 1001 86380 86390 1
504270 99504270 1001 86380 86390 1
504198 99504198 1001 86380 86390 1
504250 99504250 1001 86380 86390 1
504764 99504764 1001 86380 86390 1
504893 99504893 1001 86380 86390 1
504916 99504916 1001 86380 86390 1
504918 99504918 1001 86380 86390 1
504739 99504739 1001 86380 86390 1
504572 99504572 1001 86380 86390 1
504357 99504357 1001 86380 86390 1
504399 99504399 1001 86380 86390 1
504973 99504973 1001 86380 86390 1
505739 99505739 1001 86380 86390 1
505660 99505660 1001 86380 86390 1
505686 99505686 1001 86380 86390 1
505573 99505573 1001 86380 86390 1
505575 99505575 1001 86380 86390 1
505502 99505502 1001 86380 86390 1
505427 99505427 1001 86380 86390 1
505492 99505492 1001 86380 86390 1
505506 99505506 1001 86380 86390 1
505508 99505508 1001 86380 86390 1
505521 99505521 1001 86380 86390 1
505249 99505249 1001 86380 86390 1
505185 99505185 1001 86380 86390 1
505160 99505160 1001 86380 86390 1
505883 99505883 1001 86380 86390 1
505961 99505961 1001 86380 86390 1
505912 99505912 1001 86380 86390 1
506443 99506443 1001 86380 86390 1
506528 99506528 1001 86380 86390 1
506351 99506351 1001 86380 86390 1
506237 99506237 1001 86380 86390 1
506291 99506291 1001 86380 86390 1
506279 99506279 1001 86380 86390 1
506219 99506219 1001 86380 86390 1
506091 99506091 1001 86380 86390 1
506151 99506151 1001 86380 86390 1
506177 99506177 1001 86380 86390 1
506153 99506153 1001 86380 86390 1
506115 99506115 1001 86380 86390 1
506722 99506722 1001 86380 86390 1
506601 99506601 1001 86380 86390 1
506681 99506681 1001 86380 86390 1
507283 99507283 1001 86380 86390 1
507297 99507297 1001 86380 86390 1
507349 99507349 1001 86380 86390 1
507252 99507252 1001 86380 86390 1
507155 99507155 1001 86380 86390 1
507000 99507000 1001 86380 86390 1
506832 99506832 1001 86380 86390 1
506846 99506846 1001 86380 86390 1
506966 99506966 1001 86380 86390 1
506812 99506812 1001 86380 86390 1
506839 99506839 1001 86380 86390 1
506994 99506994 1001 86380 86390 1
507587 99507587 1001 86380 86390 1
507588 99507588 1001 86380 86390 1
507440 99507440 1001 86380 86390 1
507518 99507518 1001 86380 86390 1
507557 99507557 1001 86380 86390 1
507559 99507559 1001 86380 86390 1
508195 99508195 1001 86380 86390 1
508079 99508079 1001 86380 86390 1
507915 99507915 1001 86380 86390 1
507928 99507928 1001 86380 86390 1
507986 99507986 1001 86380 86390 1
507922 99507922 1001 86380 86390 1
507884 99507884 1001 86380 86390 1
508040 99508040 1001 86380 86390 1
507693 99507693 1001 86380 86390 1
507733 99507733 1001 86380 86390 1
507636 99507636 1001 86380 86390 1
507806 99507806 1001 86380 86390 1
508414 99508414 1001 86380 86390 1
508264 99508264 1001 86380 86390 1
508719 99508719 1001 86380 86390 1
508482 99508482 1001 86380 86390 1
508628 99508628 1001 86380 86390 1
508629 99508629 1001 86380 86390 1
508568 99508568 1001 86380 86390 1
509086 99509086 1001 86380 86390 1
509165 99509165 1001 86380 86390 1
509182 99509182 1001 86380 86390 1
509753 99509753 1001 86380 86390 1
509780 99509780 1001 86380 86390 1
509784 99509784 1001 86380 86390 1
509491 99509491 1001 86380 86390 1
509519 99509519 1001 86380 86390 1
509687 99509687 1001 86380 86390 1
509497 99509497 1001 86380 86390 1
509615 99509615 1001 86380 86390 1
509384 99509384 1001 86380 86390 1
509382 99509382 1001 86380 86390 1
510005 99510005 1001 86380 86390 1
509919 99509919 1001 86380 86390 1
509946 99509946 1001 86380 86390 1
509961 99509961 1001 86380 86390 1
510602 99510602 1001 86380 86390 1
510438 99510438 1001 86380 86390 1
510426 99510426 1001 86380 86390 1
510362 99510362 1001 86380 86390 1
510146 99510146 1001 86380 86390 1
510267 99510267 1001 86380 86390 1
510298 99510298 1001 86380 86390 1
510234 99510234 1001 86380 86390 1
510117 99510117 1001 86380 86390 1
510750 99510750 1001 86380 86390 1
510818 99510818 1001 86380 86390 1
510808 99510808 1001 86380 86390 1
510874 99510874 1001 86380 86390 1
511503 99511503 1001 86380 86390 1
511377 99511377 1001 86380 86390 1
511381 99511381 1001 86380 86390 1
511303 99511303 1001 86380 86390 1
510963 99510963 1001 86380 86390 1
511056 99511056 1001 86380 86390 1
510952 99510952 1001 86380 86390 1
511098 99511098 1001 86380 86390 1
511588 99511588 1001 86380 86390 1
511590 99511590 1001 86380 86390 1
511569 99511569 1001 86380 86390 1
511689 99511689 1001 86380 86390 1
511586 99511586 1001 86380 86390 1
511613 99511613 1001 86380 86390 1
512317 99512317 1001 86380 86390 1
512244 99512244 1001 86380 86390 1
512021 99512021 1001 86380 86390 1
512063 99512063 1001 86380 86390 1
512168 99512168 1001 86380 86390 1
512130 99512130 1001 86380 86390 1
512385 99512385 1001 86380 86390 1
513181 99513181 1001 86380 86390 1
513111 99513111 1001 86380 86390 1
513125 99513125 1001 86380 86390 1
512883 99512883 1001 86380 86390 1
512923 99512923 1001 86380 86390 1
512937 99512937 1001 86380 86390 1
512727 99512727 1001 86380 86390 1
512755 99512755 1001 86380 86390 1
512668 99512668 1001 86380 86390 1
512617 99512617 1001 86380 86390 1
512785 99512785 1001 86380 86390 1
512737 99512737 1001 86380 86390 1
513334 99513334 1001 86380 86390 1
513270 99513270 1001 86380 86390 1
513368 99513368 1001 86380 86390 1
513831 99513831 1001 86380 86390 1
513844 99513844 1001 86380 86390 1
513923 99513923 1001 86380 86390 1
513912 99513912 1001 86380 86390 1
513652 99513652 1001 86380 86390 1
513476 99513476 1001 86380 86390 1
513502 99513502 1001 86380 86390 1
513528 99513528 1001 86380 86390 1
514213 99514213 1001 86380 86390 1
514052 99514052 1001 86380 86390 1
514754 99514754 1001 86380 86390 1
514821 99514821 1001 86380 86390 1
514657 99514657 1001 86380 86390 1
514449 99514449 1001 86380 86390 1
514518 99514518 1001 86380 86390 1
514648 99514648 1001 86380 86390 1
514397 99514397 1001 86380 86390 1
514320 99514320 1001 86380 86390 1
514427 99514427 1001 86380 86390 1
514273 99514273 1001 86380 86390 1
514261 99514261 1001 86380 86390 1
514983 99514983 1001 86380 86390 1
515056 99515056 1001 86380 86390 1
514862 99514862 1001 86380 86390 1
514877 99514877 1001 86380 86390 1
515584 99515584 1001 86380 86390 1
515160 99515160 1001 86380 86390 1
515255 99515255 1001 86380 86390 1
515087 99515087 1001 86380 86390 1
515848 99515848 1001 86380 86390 1
515771 99515771 1001 86380 86390 1
515739 99515739 1001 86380 86390 1
516407 99516407 1001 86380 86390 1
516509 99516509 1001 86380 86390 1
516326 99516326 1001 86380 86390 1
516502 99516502 1001 86380 86390 1
516122 99516122 1001 86380 86390 1
516213 99516213 1001 86380 86390 1
516098 99516098 1001 86380 86390 1
516164 99516164 1001 86380 86390 1
516286 99516286 1001 86380 86390 1
516224 99516224 1001 86380 86390 1
515902 99515902 1001 86380 86390 1
515893 99515893 1001 86380 86390 1
516710 99516710 1001 86380 86390 1
517155 99517155 1001 86380 86390 1
517284 99517284 1001 86380 86390 1
517207 99517207 1001 86380 86390 1
517269 99517269 1001 86380 86390 1
517167 99517167 1001 86380 86390 1
517052 99517052 1001 86380 86390 1
516964 99516964 1001 86380 86390 1
517120 99517120 1001 86380 86390 1
516982 99516982 1001 86380 86390 1
516847 99516847 1001 86380 86390 1
516861 99516861 1001 86380 86390 1
516762 99516762 1001 86380 86390 1
517449 99517449 1001 86380 86390 1
517336 99517336 1001 86380 86390 1
517506 99517506 1001 86380 86390 1
517483 99517483 1001 86380 86390 1
517981 99517981 1001 86380 86390 1
518011 99518011 1001 86380 86390 1
[truncated: 4,071,931 more chars]
