# Supplementary material for: Fast and near-optimal monitoring for healthcare acquired infection outbreaks
Source: PLoS Comput Biol. 2019 Sep 16;15(9):e1007284. doi: 10.1371/journal.pcbi.1007284 (PMC6762212; doi:10.1371/journal.pcbi.1007284)
Supplement: S1 Data — (ZIP) [file pcbi.1007284.s006.zip › MobilityLogs1/HAISE_Carilion_all_visits_day_76.txt]

#Person location Sublocation StartTime EndTime Type
531128 629 1002 36377 43210 1
539753 831 1001 63874 64174 1
400009 99400009 1001 86380 86390 1
400218 99400218 1001 86380 86390 1
400373 99400373 1001 86380 86390 1
400389 99400389 1001 86380 86390 1
400638 99400638 1001 86380 86390 1
400749 99400749 1001 86380 86390 1
401089 99401089 1001 86380 86390 1
401151 99401151 1001 86380 86390 1
401159 99401159 1001 86380 86390 1
401310 99401310 1001 86380 86390 1
401318 99401318 1001 86380 86390 1
401393 99401393 1001 86380 86390 1
401669 99401669 1001 86380 86390 1
401960 99401960 1001 86380 86390 1
401948 99401948 1001 86380 86390 1
402043 99402043 1001 86380 86390 1
402334 99402334 1001 86380 86390 1
402341 99402341 1001 86380 86390 1
402321 99402321 1001 86380 86390 1
402465 99402465 1001 86380 86390 1
402448 99402448 1001 86380 86390 1
402678 99402678 1001 86380 86390 1
402877 99402877 1001 86380 86390 1
402798 99402798 1001 86380 86390 1
402835 99402835 1001 86380 86390 1
403007 99403007 1001 86380 86390 1
403066 99403066 1001 86380 86390 1
403183 99403183 1001 86380 86390 1
403179 99403179 1001 86380 86390 1
403282 99403282 1001 86380 86390 1
403462 99403462 1001 86380 86390 1
403613 99403613 1001 86380 86390 1
403842 99403842 1001 86380 86390 1
404005 99404005 1001 86380 86390 1
404110 99404110 1001 86380 86390 1
404126 99404126 1001 86380 86390 1
404305 99404305 1001 86380 86390 1
404291 99404291 1001 86380 86390 1
404320 99404320 1001 86380 86390 1
404437 99404437 1001 86380 86390 1
404711 99404711 1001 86380 86390 1
405139 99405139 1001 86380 86390 1
405199 99405199 1001 86380 86390 1
405234 99405234 1001 86380 86390 1
405259 99405259 1001 86380 86390 1
405236 99405236 1001 86380 86390 1
405359 99405359 1001 86380 86390 1
405445 99405445 1001 86380 86390 1
405554 99405554 1001 86380 86390 1
405758 99405758 1001 86380 86390 1
405717 99405717 1001 86380 86390 1
405814 99405814 1001 86380 86390 1
405968 99405968 1001 86380 86390 1
406071 99406071 1001 86380 86390 1
406011 99406011 1001 86380 86390 1
406147 99406147 1001 86380 86390 1
406086 99406086 1001 86380 86390 1
406270 99406270 1001 86380 86390 1
406295 99406295 1001 86380 86390 1
406449 99406449 1001 86380 86390 1
406418 99406418 1001 86380 86390 1
406579 99406579 1001 86380 86390 1
406683 99406683 1001 86380 86390 1
407050 99407050 1001 86380 86390 1
407078 99407078 1001 86380 86390 1
407278 99407278 1001 86380 86390 1
407320 99407320 1001 86380 86390 1
407270 99407270 1001 86380 86390 1
407797 99407797 1001 86380 86390 1
407928 99407928 1001 86380 86390 1
408738 99408738 1001 86380 86390 1
408693 99408693 1001 86380 86390 1
408700 99408700 1001 86380 86390 1
408810 99408810 1001 86380 86390 1
408933 99408933 1001 86380 86390 1
409094 99409094 1001 86380 86390 1
409123 99409123 1001 86380 86390 1
409298 99409298 1001 86380 86390 1
409326 99409326 1001 86380 86390 1
409545 99409545 1001 86380 86390 1
409958 99409958 1001 86380 86390 1
409975 99409975 1001 86380 86390 1
410196 99410196 1001 86380 86390 1
410268 99410268 1001 86380 86390 1
410289 99410289 1001 86380 86390 1
410342 99410342 1001 86380 86390 1
410329 99410329 1001 86380 86390 1
410408 99410408 1001 86380 86390 1
410667 99410667 1001 86380 86390 1
410769 99410769 1001 86380 86390 1
411107 99411107 1001 86380 86390 1
411149 99411149 1001 86380 86390 1
411152 99411152 1001 86380 86390 1
411231 99411231 1001 86380 86390 1
411395 99411395 1001 86380 86390 1
411436 99411436 1001 86380 86390 1
411566 99411566 1001 86380 86390 1
411644 99411644 1001 86380 86390 1
411623 99411623 1001 86380 86390 1
411738 99411738 1001 86380 86390 1
411741 99411741 1001 86380 86390 1
412003 99412003 1001 86380 86390 1
412146 99412146 1001 86380 86390 1
412327 99412327 1001 86380 86390 1
412333 99412333 1001 86380 86390 1
413450 99413450 1001 86380 86390 1
413566 99413566 1001 86380 86390 1
413383 99413383 1001 86380 86390 1
413480 99413480 1001 86380 86390 1
413006 99413006 1001 86380 86390 1
413221 99413221 1001 86380 86390 1
413234 99413234 1001 86380 86390 1
412930 99412930 1001 86380 86390 1
412801 99412801 1001 86380 86390 1
412699 99412699 1001 86380 86390 1
412782 99412782 1001 86380 86390 1
412489 99412489 1001 86380 86390 1
413831 99413831 1001 86380 86390 1
413788 99413788 1001 86380 86390 1
413902 99413902 1001 86380 86390 1
415089 99415089 1001 86380 86390 1
414617 99414617 1001 86380 86390 1
414699 99414699 1001 86380 86390 1
414321 99414321 1001 86380 86390 1
414161 99414161 1001 86380 86390 1
414276 99414276 1001 86380 86390 1
414367 99414367 1001 86380 86390 1
414188 99414188 1001 86380 86390 1
414368 99414368 1001 86380 86390 1
414153 99414153 1001 86380 86390 1
414372 99414372 1001 86380 86390 1
414155 99414155 1001 86380 86390 1
415651 99415651 1001 86380 86390 1
415516 99415516 1001 86380 86390 1
416780 99416780 1001 86380 86390 1
416913 99416913 1001 86380 86390 1
416549 99416549 1001 86380 86390 1
415958 99415958 1001 86380 86390 1
415813 99415813 1001 86380 86390 1
415756 99415756 1001 86380 86390 1
415877 99415877 1001 86380 86390 1
416106 99416106 1001 86380 86390 1
417021 99417021 1001 86380 86390 1
417303 99417303 1001 86380 86390 1
417089 99417089 1001 86380 86390 1
417500 99417500 1001 86380 86390 1
418475 99418475 1001 86380 86390 1
418436 99418436 1001 86380 86390 1
418718 99418718 1001 86380 86390 1
418586 99418586 1001 86380 86390 1
418447 99418447 1001 86380 86390 1
418497 99418497 1001 86380 86390 1
418109 99418109 1001 86380 86390 1
418037 99418037 1001 86380 86390 1
418059 99418059 1001 86380 86390 1
418423 99418423 1001 86380 86390 1
418051 99418051 1001 86380 86390 1
418265 99418265 1001 86380 86390 1
417982 99417982 1001 86380 86390 1
418971 99418971 1001 86380 86390 1
420375 99420375 1001 86380 86390 1
420333 99420333 1001 86380 86390 1
420067 99420067 1001 86380 86390 1
419725 99419725 1001 86380 86390 1
419886 99419886 1001 86380 86390 1
419751 99419751 1001 86380 86390 1
419980 99419980 1001 86380 86390 1
419470 99419470 1001 86380 86390 1
420565 99420565 1001 86380 86390 1
420471 99420471 1001 86380 86390 1
420724 99420724 1001 86380 86390 1
421802 99421802 1001 86380 86390 1
421903 99421903 1001 86380 86390 1
421672 99421672 1001 86380 86390 1
421648 99421648 1001 86380 86390 1
421521 99421521 1001 86380 86390 1
420890 99420890 1001 86380 86390 1
420838 99420838 1001 86380 86390 1
421215 99421215 1001 86380 86390 1
421005 99421005 1001 86380 86390 1
421253 99421253 1001 86380 86390 1
422526 99422526 1001 86380 86390 1
420837 99420837 1001 86380 86390 1
421262 99421262 1001 86380 86390 1
422214 99422214 1001 86380 86390 1
423555 99423555 1001 86380 86390 1
423391 99423391 1001 86380 86390 1
423638 99423638 1001 86380 86390 1
423496 99423496 1001 86380 86390 1
422677 99422677 1001 86380 86390 1
422796 99422796 1001 86380 86390 1
422835 99422835 1001 86380 86390 1
422662 99422662 1001 86380 86390 1
422867 99422867 1001 86380 86390 1
423801 99423801 1001 86380 86390 1
423902 99423902 1001 86380 86390 1
423906 99423906 1001 86380 86390 1
425114 99425114 1001 86380 86390 1
425207 99425207 1001 86380 86390 1
425242 99425242 1001 86380 86390 1
424882 99424882 1001 86380 86390 1
424737 99424737 1001 86380 86390 1
424938 99424938 1001 86380 86390 1
424838 99424838 1001 86380 86390 1
424974 99424974 1001 86380 86390 1
424638 99424638 1001 86380 86390 1
424343 99424343 1001 86380 86390 1
424415 99424415 1001 86380 86390 1
424273 99424273 1001 86380 86390 1
424403 99424403 1001 86380 86390 1
425791 99425791 1001 86380 86390 1
425577 99425577 1001 86380 86390 1
425579 99425579 1001 86380 86390 1
426790 99426790 1001 86380 86390 1
426330 99426330 1001 86380 86390 1
426316 99426316 1001 86380 86390 1
426159 99426159 1001 86380 86390 1
425991 99425991 1001 86380 86390 1
426129 99426129 1001 86380 86390 1
425851 99425851 1001 86380 86390 1
427248 99427248 1001 86380 86390 1
427135 99427135 1001 86380 86390 1
428449 99428449 1001 86380 86390 1
428551 99428551 1001 86380 86390 1
428512 99428512 1001 86380 86390 1
428063 99428063 1001 86380 86390 1
428072 99428072 1001 86380 86390 1
428207 99428207 1001 86380 86390 1
427820 99427820 1001 86380 86390 1
427732 99427732 1001 86380 86390 1
427760 99427760 1001 86380 86390 1
427570 99427570 1001 86380 86390 1
428828 99428828 1001 86380 86390 1
429053 99429053 1001 86380 86390 1
429082 99429082 1001 86380 86390 1
428772 99428772 1001 86380 86390 1
428898 99428898 1001 86380 86390 1
430190 99430190 1001 86380 86390 1
430237 99430237 1001 86380 86390 1
429886 99429886 1001 86380 86390 1
429619 99429619 1001 86380 86390 1
429180 99429180 1001 86380 86390 1
429254 99429254 1001 86380 86390 1
429376 99429376 1001 86380 86390 1
429486 99429486 1001 86380 86390 1
429212 99429212 1001 86380 86390 1
429312 99429312 1001 86380 86390 1
430692 99430692 1001 86380 86390 1
431791 99431791 1001 86380 86390 1
431900 99431900 1001 86380 86390 1
431811 99431811 1001 86380 86390 1
431707 99431707 1001 86380 86390 1
431532 99431532 1001 86380 86390 1
431451 99431451 1001 86380 86390 1
432219 99432219 1001 86380 86390 1
432116 99432116 1001 86380 86390 1
432457 99432457 1001 86380 86390 1
432370 99432370 1001 86380 86390 1
433581 99433581 1001 86380 86390 1
433627 99433627 1001 86380 86390 1
433706 99433706 1001 86380 86390 1
433405 99433405 1001 86380 86390 1
433214 99433214 1001 86380 86390 1
432970 99432970 1001 86380 86390 1
433163 99433163 1001 86380 86390 1
433014 99433014 1001 86380 86390 1
432748 99432748 1001 86380 86390 1
432673 99432673 1001 86380 86390 1
433734 99433734 1001 86380 86390 1
433868 99433868 1001 86380 86390 1
433949 99433949 1001 86380 86390 1
435032 99435032 1001 86380 86390 1
435081 99435081 1001 86380 86390 1
435256 99435256 1001 86380 86390 1
435119 99435119 1001 86380 86390 1
434924 99434924 1001 86380 86390 1
434627 99434627 1001 86380 86390 1
434632 99434632 1001 86380 86390 1
434227 99434227 1001 86380 86390 1
434428 99434428 1001 86380 86390 1
434570 99434570 1001 86380 86390 1
434279 99434279 1001 86380 86390 1
434580 99434580 1001 86380 86390 1
435530 99435530 1001 86380 86390 1
435474 99435474 1001 86380 86390 1
437081 99437081 1001 86380 86390 1
436812 99436812 1001 86380 86390 1
437105 99437105 1001 86380 86390 1
436512 99436512 1001 86380 86390 1
436192 99436192 1001 86380 86390 1
435973 99435973 1001 86380 86390 1
435928 99435928 1001 86380 86390 1
437311 99437311 1001 86380 86390 1
300654 99300654 1001 86380 86390 1
300668 99300668 1001 86380 86390 1
300388 99300388 1001 86380 86390 1
300428 99300428 1001 86380 86390 1
300123 99300123 1001 86380 86390 1
300137 99300137 1001 86380 86390 1
300203 99300203 1001 86380 86390 1
300191 99300191 1001 86380 86390 1
300230 99300230 1001 86380 86390 1
300924 99300924 1001 86380 86390 1
300823 99300823 1001 86380 86390 1
301481 99301481 1001 86380 86390 1
301355 99301355 1001 86380 86390 1
301498 99301498 1001 86380 86390 1
301359 99301359 1001 86380 86390 1
301501 99301501 1001 86380 86390 1
301300 99301300 1001 86380 86390 1
301146 99301146 1001 86380 86390 1
301254 99301254 1001 86380 86390 1
301164 99301164 1001 86380 86390 1
300949 99300949 1001 86380 86390 1
300963 99300963 1001 86380 86390 1
301122 99301122 1001 86380 86390 1
301607 99301607 1001 86380 86390 1
301596 99301596 1001 86380 86390 1
301739 99301739 1001 86380 86390 1
301584 99301584 1001 86380 86390 1
301664 99301664 1001 86380 86390 1
301729 99301729 1001 86380 86390 1
302305 99302305 1001 86380 86390 1
302113 99302113 1001 86380 86390 1
302126 99302126 1001 86380 86390 1
302122 99302122 1001 86380 86390 1
301803 99301803 1001 86380 86390 1
301923 99301923 1001 86380 86390 1
301795 99301795 1001 86380 86390 1
302443 99302443 1001 86380 86390 1
302406 99302406 1001 86380 86390 1
302524 99302524 1001 86380 86390 1
303029 99303029 1001 86380 86390 1
303153 99303153 1001 86380 86390 1
303204 99303204 1001 86380 86390 1
302835 99302835 1001 86380 86390 1
302797 99302797 1001 86380 86390 1
302720 99302720 1001 86380 86390 1
302607 99302607 1001 86380 86390 1
302623 99302623 1001 86380 86390 1
303387 99303387 1001 86380 86390 1
303211 99303211 1001 86380 86390 1
303894 99303894 1001 86380 86390 1
304014 99304014 1001 86380 86390 1
304027 99304027 1001 86380 86390 1
303942 99303942 1001 86380 86390 1
303955 99303955 1001 86380 86390 1
303650 99303650 1001 86380 86390 1
303728 99303728 1001 86380 86390 1
303703 99303703 1001 86380 86390 1
303812 99303812 1001 86380 86390 1
303438 99303438 1001 86380 86390 1
303429 99303429 1001 86380 86390 1
303487 99303487 1001 86380 86390 1
304199 99304199 1001 86380 86390 1
304197 99304197 1001 86380 86390 1
304210 99304210 1001 86380 86390 1
304726 99304726 1001 86380 86390 1
304511 99304511 1001 86380 86390 1
304489 99304489 1001 86380 86390 1
304636 99304636 1001 86380 86390 1
304481 99304481 1001 86380 86390 1
304520 99304520 1001 86380 86390 1
304535 99304535 1001 86380 86390 1
304295 99304295 1001 86380 86390 1
304361 99304361 1001 86380 86390 1
304262 99304262 1001 86380 86390 1
304263 99304263 1001 86380 86390 1
305063 99305063 1001 86380 86390 1
304888 99304888 1001 86380 86390 1
304894 99304894 1001 86380 86390 1
305662 99305662 1001 86380 86390 1
305601 99305601 1001 86380 86390 1
305564 99305564 1001 86380 86390 1
305460 99305460 1001 86380 86390 1
305206 99305206 1001 86380 86390 1
305168 99305168 1001 86380 86390 1
305207 99305207 1001 86380 86390 1
305149 99305149 1001 86380 86390 1
500104 99500104 1001 86380 86390 1
500172 99500172 1001 86380 86390 1
500044 99500044 1001 86380 86390 1
500097 99500097 1001 86380 86390 1
500020 99500020 1001 86380 86390 1
500176 99500176 1001 86380 86390 1
500570 99500570 1001 86380 86390 1
500519 99500519 1001 86380 86390 1
500455 99500455 1001 86380 86390 1
500457 99500457 1001 86380 86390 1
500472 99500472 1001 86380 86390 1
500297 99500297 1001 86380 86390 1
500222 99500222 1001 86380 86390 1
500351 99500351 1001 86380 86390 1
500340 99500340 1001 86380 86390 1
500392 99500392 1001 86380 86390 1
500239 99500239 1001 86380 86390 1
500356 99500356 1001 86380 86390 1
500332 99500332 1001 86380 86390 1
500853 99500853 1001 86380 86390 1
500858 99500858 1001 86380 86390 1
501608 99501608 1001 86380 86390 1
501444 99501444 1001 86380 86390 1
501497 99501497 1001 86380 86390 1
501283 99501283 1001 86380 86390 1
501296 99501296 1001 86380 86390 1
501022 99501022 1001 86380 86390 1
501142 99501142 1001 86380 86390 1
501678 99501678 1001 86380 86390 1
501757 99501757 1001 86380 86390 1
501654 99501654 1001 86380 86390 1
501669 99501669 1001 86380 86390 1
501658 99501658 1001 86380 86390 1
501646 99501646 1001 86380 86390 1
501803 99501803 1001 86380 86390 1
502419 99502419 1001 86380 86390 1
502371 99502371 1001 86380 86390 1
502458 99502458 1001 86380 86390 1
502079 99502079 1001 86380 86390 1
502134 99502134 1001 86380 86390 1
502176 99502176 1001 86380 86390 1
502086 99502086 1001 86380 86390 1
502100 99502100 1001 86380 86390 1
501913 99501913 1001 86380 86390 1
501941 99501941 1001 86380 86390 1
501969 99501969 1001 86380 86390 1
502022 99502022 1001 86380 86390 1
502488 99502488 1001 86380 86390 1
502567 99502567 1001 86380 86390 1
502580 99502580 1001 86380 86390 1
502557 99502557 1001 86380 86390 1
502520 99502520 1001 86380 86390 1
502486 99502486 1001 86380 86390 1
502617 99502617 1001 86380 86390 1
503091 99503091 1001 86380 86390 1
502908 99502908 1001 86380 86390 1
502938 99502938 1001 86380 86390 1
503045 99503045 1001 86380 86390 1
503020 99503020 1001 86380 86390 1
503072 99503072 1001 86380 86390 1
502791 99502791 1001 86380 86390 1
502704 99502704 1001 86380 86390 1
503302 99503302 1001 86380 86390 1
503376 99503376 1001 86380 86390 1
504092 99504092 1001 86380 86390 1
503771 99503771 1001 86380 86390 1
503716 99503716 1001 86380 86390 1
503693 99503693 1001 86380 86390 1
503681 99503681 1001 86380 86390 1
504182 99504182 1001 86380 86390 1
504248 99504248 1001 86380 86390 1
504303 99504303 1001 86380 86390 1
504755 99504755 1001 86380 86390 1
504769 99504769 1001 86380 86390 1
504775 99504775 1001 86380 86390 1
504679 99504679 1001 86380 86390 1
504698 99504698 1001 86380 86390 1
504479 99504479 1001 86380 86390 1
505083 99505083 1001 86380 86390 1
505047 99505047 1001 86380 86390 1
505088 99505088 1001 86380 86390 1
505065 99505065 1001 86380 86390 1
505067 99505067 1001 86380 86390 1
505621 99505621 1001 86380 86390 1
505699 99505699 1001 86380 86390 1
505751 99505751 1001 86380 86390 1
505761 99505761 1001 86380 86390 1
505678 99505678 1001 86380 86390 1
505551 99505551 1001 86380 86390 1
505544 99505544 1001 86380 86390 1
505375 99505375 1001 86380 86390 1
505418 99505418 1001 86380 86390 1
505306 99505306 1001 86380 86390 1
505351 99505351 1001 86380 86390 1
505196 99505196 1001 86380 86390 1
505211 99505211 1001 86380 86390 1
505926 99505926 1001 86380 86390 1
505773 99505773 1001 86380 86390 1
506506 99506506 1001 86380 86390 1
506442 99506442 1001 86380 86390 1
506508 99506508 1001 86380 86390 1
506432 99506432 1001 86380 86390 1
506498 99506498 1001 86380 86390 1
506437 99506437 1001 86380 86390 1
506465 99506465 1001 86380 86390 1
506209 99506209 1001 86380 86390 1
506312 99506312 1001 86380 86390 1
506313 99506313 1001 86380 86390 1
506348 99506348 1001 86380 86390 1
506388 99506388 1001 86380 86390 1
506272 99506272 1001 86380 86390 1
506160 99506160 1001 86380 86390 1
506087 99506087 1001 86380 86390 1
506011 99506011 1001 86380 86390 1
506103 99506103 1001 86380 86390 1
506634 99506634 1001 86380 86390 1
506770 99506770 1001 86380 86390 1
507293 99507293 1001 86380 86390 1
507296 99507296 1001 86380 86390 1
507322 99507322 1001 86380 86390 1
507220 99507220 1001 86380 86390 1
507339 99507339 1001 86380 86390 1
507327 99507327 1001 86380 86390 1
507226 99507226 1001 86380 86390 1
507101 99507101 1001 86380 86390 1
507106 99507106 1001 86380 86390 1
506934 99506934 1001 86380 86390 1
506989 99506989 1001 86380 86390 1
506992 99506992 1001 86380 86390 1
506837 99506837 1001 86380 86390 1
507575 99507575 1001 86380 86390 1
507545 99507545 1001 86380 86390 1
507429 99507429 1001 86380 86390 1
507508 99507508 1001 86380 86390 1
508057 99508057 1001 86380 86390 1
508229 99508229 1001 86380 86390 1
507941 99507941 1001 86380 86390 1
507956 99507956 1001 86380 86390 1
507923 99507923 1001 86380 86390 1
507824 99507824 1001 86380 86390 1
507736 99507736 1001 86380 86390 1
507698 99507698 1001 86380 86390 1
507729 99507729 1001 86380 86390 1
508387 99508387 1001 86380 86390 1
508428 99508428 1001 86380 86390 1
508435 99508435 1001 86380 86390 1
508451 99508451 1001 86380 86390 1
509043 99509043 1001 86380 86390 1
508872 99508872 1001 86380 86390 1
508939 99508939 1001 86380 86390 1
509030 99509030 1001 86380 86390 1
508979 99508979 1001 86380 86390 1
508916 99508916 1001 86380 86390 1
508881 99508881 1001 86380 86390 1
509071 99509071 1001 86380 86390 1
508740 99508740 1001 86380 86390 1
508820 99508820 1001 86380 86390 1
508667 99508667 1001 86380 86390 1
508810 99508810 1001 86380 86390 1
508586 99508586 1001 86380 86390 1
508510 99508510 1001 86380 86390 1
509228 99509228 1001 86380 86390 1
509102 99509102 1001 86380 86390 1
509167 99509167 1001 86380 86390 1
509814 99509814 1001 86380 86390 1
509803 99509803 1001 86380 86390 1
509768 99509768 1001 86380 86390 1
509820 99509820 1001 86380 86390 1
509513 99509513 1001 86380 86390 1
509591 99509591 1001 86380 86390 1
509553 99509553 1001 86380 86390 1
509543 99509543 1001 86380 86390 1
509532 99509532 1001 86380 86390 1
509652 99509652 1001 86380 86390 1
509512 99509512 1001 86380 86390 1
509283 99509283 1001 86380 86390 1
509314 99509314 1001 86380 86390 1
509432 99509432 1001 86380 86390 1
510042 99510042 1001 86380 86390 1
510044 99510044 1001 86380 86390 1
510653 99510653 1001 86380 86390 1
510379 99510379 1001 86380 86390 1
510514 99510514 1001 86380 86390 1
510439 99510439 1001 86380 86390 1
510414 99510414 1001 86380 86390 1
510518 99510518 1001 86380 86390 1
510467 99510467 1001 86380 86390 1
510119 99510119 1001 86380 86390 1
510127 99510127 1001 86380 86390 1
510841 99510841 1001 86380 86390 1
510920 99510920 1001 86380 86390 1
510796 99510796 1001 86380 86390 1
510900 99510900 1001 86380 86390 1
511411 99511411 1001 86380 86390 1
511364 99511364 1001 86380 86390 1
511447 99511447 1001 86380 86390 1
511461 99511461 1001 86380 86390 1
511475 99511475 1001 86380 86390 1
511266 99511266 1001 86380 86390 1
511306 99511306 1001 86380 86390 1
511075 99511075 1001 86380 86390 1
511092 99511092 1001 86380 86390 1
511131 99511131 1001 86380 86390 1
511005 99511005 1001 86380 86390 1
511044 99511044 1001 86380 86390 1
510940 99510940 1001 86380 86390 1
511575 99511575 1001 86380 86390 1
511680 99511680 1001 86380 86390 1
511701 99511701 1001 86380 86390 1
511637 99511637 1001 86380 86390 1
512255 99512255 1001 86380 86390 1
512298 99512298 1001 86380 86390 1
512221 99512221 1001 86380 86390 1
512288 99512288 1001 86380 86390 1
512073 99512073 1001 86380 86390 1
512112 99512112 1001 86380 86390 1
512101 99512101 1001 86380 86390 1
511985 99511985 1001 86380 86390 1
511888 99511888 1001 86380 86390 1
511914 99511914 1001 86380 86390 1
511811 99511811 1001 86380 86390 1
511837 99511837 1001 86380 86390 1
511850 99511850 1001 86380 86390 1
511865 99511865 1001 86380 86390 1
511896 99511896 1001 86380 86390 1
511820 99511820 1001 86380 86390 1
511949 99511949 1001 86380 86390 1
511768 99511768 1001 86380 86390 1
512518 99512518 1001 86380 86390 1
512419 99512419 1001 86380 86390 1
512436 99512436 1001 86380 86390 1
513012 99513012 1001 86380 86390 1
513189 99513189 1001 86380 86390 1
512795 99512795 1001 86380 86390 1
512905 99512905 1001 86380 86390 1
512906 99512906 1001 86380 86390 1
512742 99512742 1001 86380 86390 1
512763 99512763 1001 86380 86390 1
513325 99513325 1001 86380 86390 1
513855 99513855 1001 86380 86390 1
513894 99513894 1001 86380 86390 1
513896 99513896 1001 86380 86390 1
513923 99513923 1001 86380 86390 1
513989 99513989 1001 86380 86390 1
513978 99513978 1001 86380 86390 1
513725 99513725 1001 86380 86390 1
513753 99513753 1001 86380 86390 1
513783 99513783 1001 86380 86390 1
513694 99513694 1001 86380 86390 1
513708 99513708 1001 86380 86390 1
513502 99513502 1001 86380 86390 1
513478 99513478 1001 86380 86390 1
513426 99513426 1001 86380 86390 1
513548 99513548 1001 86380 86390 1
513574 99513574 1001 86380 86390 1
513419 99513419 1001 86380 86390 1
513434 99513434 1001 86380 86390 1
514082 99514082 1001 86380 86390 1
514044 99514044 1001 86380 86390 1
514113 99514113 1001 86380 86390 1
514178 99514178 1001 86380 86390 1
514794 99514794 1001 86380 86390 1
514684 99514684 1001 86380 86390 1
514673 99514673 1001 86380 86390 1
514675 99514675 1001 86380 86390 1
514509 99514509 1001 86380 86390 1
514626 99514626 1001 86380 86390 1
514500 99514500 1001 86380 86390 1
514566 99514566 1001 86380 86390 1
514276 99514276 1001 86380 86390 1
514238 99514238 1001 86380 86390 1
514438 99514438 1001 86380 86390 1
514284 99514284 1001 86380 86390 1
514415 99514415 1001 86380 86390 1
514403 99514403 1001 86380 86390 1
514919 99514919 1001 86380 86390 1
514975 99514975 1001 86380 86390 1
515018 99515018 1001 86380 86390 1
514957 99514957 1001 86380 86390 1
515518 99515518 1001 86380 86390 1
515497 99515497 1001 86380 86390 1
515590 99515590 1001 86380 86390 1
515349 99515349 1001 86380 86390 1
515415 99515415 1001 86380 86390 1
515301 99515301 1001 86380 86390 1
515459 99515459 1001 86380 86390 1
515308 99515308 1001 86380 86390 1
515158 99515158 1001 86380 86390 1
515198 99515198 1001 86380 86390 1
515108 99515108 1001 86380 86390 1
515265 99515265 1001 86380 86390 1
515126 99515126 1001 86380 86390 1
515758 99515758 1001 86380 86390 1
515738 99515738 1001 86380 86390 1
515803 99515803 1001 86380 86390 1
516475 99516475 1001 86380 86390 1
516307 99516307 1001 86380 86390 1
516410 99516410 1001 86380 86390 1
516482 99516482 1001 86380 86390 1
516494 99516494 1001 86380 86390 1
515918 99515918 1001 86380 86390 1
516550 99516550 1001 86380 86390 1
516551 99516551 1001 86380 86390 1
516616 99516616 1001 86380 86390 1
516682 99516682 1001 86380 86390 1
516567 99516567 1001 86380 86390 1
516699 99516699 1001 86380 86390 1
516531 99516531 1001 86380 86390 1
517308 99517308 1001 86380 86390 1
517150 99517150 1001 86380 86390 1
516934 99516934 1001 86380 86390 1
517051 99517051 1001 86380 86390 1
516861 99516861 1001 86380 86390 1
516749 99516749 1001 86380 86390 1
516777 99516777 1001 86380 86390 1
516855 99516855 1001 86380 86390 1
516868 99516868 1001 86380 86390 1
517436 99517436 1001 86380 86390 1
517496 99517496 1001 86380 86390 1
518142 99518142 1001 86380 86390 1
518092 99518092 1001 86380 86390 1
518017 99518017 1001 86380 86390 1
517878 99517878 1001 86380 86390 1
517772 99517772 1001 86380 86390 1
517691 99517691 1001 86380 86390 1
518345 99518345 1001 86380 86390 1
518308 99518308 1001 86380 86390 1
518823 99518823 1001 86380 86390 1
518967 99518967 1001 86380 86390 1
518945 99518945 1001 86380 86390 1
518635 99518635 1001 86380 86390 1
518715 99518715 1001 86380 86390 1
518436 99518436 1001 86380 86390 1
518530 99518530 1001 86380 86390 1
518375 99518375 1001 86380 86390 1
518416 99518416 1001 86380 86390 1
518443 99518443 1001 86380 86390 1
519635 99519635 1001 86380 86390 1
519740 99519740 1001 86380 86390 1
519680 99519680 1001 86380 86390 1
519645 99519645 1001 86380 86390 1
519530 99519530 1001 86380 86390 1
519521 99519521 1001 86380 86390 1
519534 99519534 1001 86380 86390 1
519561 99519561 1001 86380 86390 1
519515 99519515 1001 86380 86390 1
519452 99519452 1001 86380 86390 1
519319 99519319 1001 86380 86390 1
519229 99519229 1001 86380 86390 1
519967 99519967 1001 86380 86390 1
519916 99519916 1001 86380 86390 1
519847 99519847 1001 86380 86390 1
520498 99520498 1001 86380 86390 1
520578 99520578 1001 86380 86390 1
520483 99520483 1001 86380 86390 1
520549 99520549 1001 86380 86390 1
520387 99520387 1001 86380 86390 1
520206 99520206 1001 86380 86390 1
520692 99520692 1001 86380 86390 1
520772 99520772 1001 86380 86390 1
521311 99521311 1001 86380 86390 1
521303 99521303 1001 86380 86390 1
521455 99521455 1001 86380 86390 1
521170 99521170 1001 86380 86390 1
521200 99521200 1001 86380 86390 1
520953 99520953 1001 86380 86390 1
520967 99520967 1001 86380 86390 1
521047 99521047 1001 86380 86390 1
521476 99521476 1001 86380 86390 1
522273 99522273 1001 86380 86390 1
522276 99522276 1001 86380 86390 1
521921 99521921 1001 86380 86390 1
522051 99522051 1001 86380 86390 1
521976 99521976 1001 86380 86390 1
521899 99521899 1001 86380 86390 1
521926 99521926 1001 86380 86390 1
521953 99521953 1001 86380 86390 1
521794 99521794 1001 86380 86390 1
521771 99521771 1001 86380 86390 1
521798 99521798 1001 86380 86390 1
522457 99522457 1001 86380 86390 1
522487 99522487 1001 86380 86390 1
522386 99522386 1001 86380 86390 1
523028 99523028 1001 86380 86390 1
523042 99523042 1001 86380 86390 1
523055 99523055 1001 86380 86390 1
523088 99523088 1001 86380 86390 1
523103 99523103 1001 86380 86390 1
523112 99523112 1001 86380 86390 1
522876 99522876 1001 86380 86390 1
522673 99522673 1001 86380 86390 1
523298 99523298 1001 86380 86390 1
523248 99523248 1001 86380 86390 1
523171 99523171 1001 86380 86390 1
523137 99523137 1001 86380 86390 1
523860 99523860 1001 86380 86390 1
523900 99523900 1001 86380 86390 1
523639 99523639 1001 86380 86390 1
523602 99523602 1001 86380 86390 1
523734 99523734 1001 86380 86390 1
523737 99523737 1001 86380 86390 1
523362 99523362 1001 86380 86390 1
523407 99523407 1001 86380 86390 1
523356 99523356 1001 86380 86390 1
524100 99524100 1001 86380 86390 1
524075 99524075 1001 86380 86390 1
524025 99524025 1001 86380 86390 1
524743 99524743 1001 86380 86390 1
524714 99524714 1001 86380 86390 1
524539 99524539 1001 86380 86390 1
524437 99524437 1001 86380 86390 1
524517 99524517 1001 86380 86390 1
524381 99524381 1001 86380 86390 1
524152 99524152 1001 86380 86390 1
524351 99524351 1001 86380 86390 1
524211 99524211 1001 86380 86390 1
524353 99524353 1001 86380 86390 1
524161 99524161 1001 86380 86390 1
524777 99524777 1001 86380 86390 1
525522 99525522 1001 86380 86390 1
525511 99525511 1001 86380 86390 1
525592 99525592 1001 86380 86390 1
525278 99525278 1001 86380 86390 1
525318 99525318 1001 86380 86390 1
525193 99525193 1001 86380 86390 1
525106 99525106 1001 86380 86390 1
525116 99525116 1001 86380 86390 1
525052 99525052 1001 86380 86390 1
525598 99525598 1001 86380 86390 1
525722 99525722 1001 86380 86390 1
526230 99526230 1001 86380 86390 1
526350 99526350 1001 86380 86390 1
526103 99526103 1001 86380 86390 1
526012 99526012 1001 86380 86390 1
526117 99526117 1001 86380 86390 1
526028 99526028 1001 86380 86390 1
526009 99526009 1001 86380 86390 1
525997 99525997 1001 86380 86390 1
525975 99525975 1001 86380 86390 1
525988 99525988 1001 86380 86390 1
525992 99525992 1001 86380 86390 1
525863 99525863 1001 86380 86390 1
526459 99526459 1001 86380 86390 1
526503 99526503 1001 86380 86390 1
527147 99527147 1001 86380 86390 1
527046 99527046 1001 86380 86390 1
527205 99527205 1001 86380 86390 1
527132 99527132 1001 86380 86390 1
526940 99526940 1001 86380 86390 1
526928 99526928 1001 86380 86390 1
526893 99526893 1001 86380 86390 1
526632 99526632 1001 86380 86390 1
526805 99526805 1001 86380 86390 1
527386 99527386 1001 86380 86390 1
527691 99527691 1001 86380 86390 1
527718 99527718 1001 86380 86390 1
527733 99527733 1001 86380 86390 1
527724 99527724 1001 86380 86390 1
527551 99527551 1001 86380 86390 1
527528 99527528 1001 86380 86390 1
527594 99527594 1001 86380 86390 1
528214 99528214 1001 86380 86390 1
528124 99528124 1001 86380 86390 1
528249 99528249 1001 86380 86390 1
528212 99528212 1001 86380 86390 1
528798 99528798 1001 86380 86390 1
528820 99528820 1001 86380 86390 1
528861 99528861 1001 86380 86390 1
528707 99528707 1001 86380 86390 1
528609 99528609 1001 86380 86390 1
528561 99528561 1001 86380 86390 1
528300 99528300 1001 86380 86390 1
528356 99528356 1001 86380 86390 1
529082 99529082 1001 86380 86390 1
528998 99528998 1001 86380 86390 1
529025 99529025 1001 86380 86390 1
529527 99529527 1001 86380 86390 1
529721 99529721 1001 86380 86390 1
529418 99529418 1001 86380 86390 1
529306 99529306 1001 86380 86390 1
529776 99529776 1001 86380 86390 1
529859 99529859 1001 86380 86390 1
529747 99529747 1001 86380 86390 1
530386 99530386 1001 86380 86390 1
530354 99530354 1001 86380 86390 1
530540 99530540 1001 86380 86390 1
530395 99530395 1001 86380 86390 1
530548 99530548 1001 86380 86390 1
530288 99530288 1001 86380 86390 1
530250 99530250 1001 86380 86390 1
530190 99530190 1001 86380 86390 1
529973 99529973 1001 86380 86390 1
530065 99530065 1001 86380 86390 1
530710 99530710 1001 86380 86390 1
530556 99530556 1001 86380 86390 1
531253 99531253 1001 86380 86390 1
531217 99531217 1001 86380 86390 1
531334 99531334 1001 86380 86390 1
531355 99531355 1001 86380 86390 1
531283 99531283 1001 86380 86390 1
531182 99531182 1001 86380 86390 1
531207 99531207 1001 86380 86390 1
531024 99531024 1001 86380 86390 1
531078 99531078 1001 86380 86390 1
531146 99531146 1001 86380 86390 1
530847 99530847 1001 86380 86390 1
531572 99531572 1001 86380 86390 1
531549 99531549 1001 86380 86390 1
531489 99531489 1001 86380 86390 1
531581 99531581 1001 86380 86390 1
532030 99532030 1001 86380 86390 1
532005 99532005 1001 86380 86390 1
531912 99531912 1001 86380 86390 1
531809 99531809 1001 86380 86390 1
531852 99531852 1001 86380 86390 1
531827 99531827 1001 86380 86390 1
531855 99531855 1001 86380 86390 1
531716 99531716 1001 86380 86390 1
532337 99532337 1001 86380 86390 1
532260 99532260 1001 86380 86390 1
532364 99532364 1001 86380 86390 1
532353 99532353 1001 86380 86390 1
532224 99532224 1001 86380 86390 1
532916 99532916 1001 86380 86390 1
532917 99532917 1001 86380 86390 1
532833 99532833 1001 86380 86390 1
532789 99532789 1001 86380 86390 1
532661 99532661 1001 86380 86390 1
532819 99532819 1001 86380 86390 1
532782 99532782 1001 86380 86390 1
532733 99532733 1001 86380 86390 1
532656 99532656 1001 86380 86390 1
532631 99532631 1001 86380 86390 1
532579 99532579 1001 86380 86390 1
533113 99533113 1001 86380 86390 1
533104 99533104 1001 86380 86390 1
533053 99533053 1001 86380 86390 1
533705 99533705 1001 86380 86390 1
533721 99533721 1001 86380 86390 1
533511 99533511 1001 86380 86390 1
533566 99533566 1001 86380 86390 1
533405 99533405 1001 86380 86390 1
533343 99533343 1001 86380 86390 1
533269 99533269 1001 86380 86390 1
533361 99533361 1001 86380 86390 1
533387 99533387 1001 86380 86390 1
533862 99533862 1001 86380 86390 1
533943 99533943 1001 86380 86390 1
534516 99534516 1001 86380 86390 1
534684 99534684 1001 86380 86390 1
534622 99534622 1001 86380 86390 1
534520 99534520 1001 86380 86390 1
534587 99534587 1001 86380 86390 1
534578 99534578 1001 86380 86390 1
534352 99534352 1001 86380 86390 1
534433 99534433 1001 86380 86390 1
534103 99534103 1001 86380 86390 1
534129 99534129 1001 86380 86390 1
534064 99534064 1001 86380 86390 1
534195 99534195 1001 86380 86390 1
534133 99534133 1001 86380 86390 1
534162 99534162 1001 86380 86390 1
534775 99534775 1001 86380 86390 1
534780 99534780 1001 86380 86390 1
535421 99535421 1001 86380 86390 1
535371 99535371 1001 86380 86390 1
535444 99535444 1001 86380 86390 1
535432 99535432 1001 86380 86390 1
535228 99535228 1001 86380 86390 1
535113 99535113 1001 86380 86390 1
534892 99534892 1001 86380 86390 1
534922 99534922 1001 86380 86390 1
535610 99535610 1001 86380 86390 1
535602 99535602 1001 86380 86390 1
535539 99535539 1001 86380 86390 1
535711 99535711 1001 86380 86390 1
535634 99535634 1001 86380 86390 1
535699 99535699 1001 86380 86390 1
536235 99536235 1001 86380 86390 1
535860 99535860 1001 86380 86390 1
535828 99535828 1001 86380 86390 1
535894 99535894 1001 86380 86390 1
536405 99536405 1001 86380 86390 1
537099 99537099 1001 86380 86390 1
537091 99537091 1001 86380 86390 1
537018 99537018 1001 86380 86390 1
537156 99537156 1001 86380 86390 1
536890 99536890 1001 86380 86390 1
536891 99536891 1001 86380 86390 1
536612 99536612 1001 86380 86390 1
536683 99536683 1001 86380 86390 1
537172 99537172 1001 86380 86390 1
537233 99537233 1001 86380 86390 1
537667 99537667 1001 86380 86390 1
537735 99537735 1001 86380 86390 1
537393 99537393 1001 86380 86390 1
537424 99537424 1001 86380 86390 1
537379 99537379 1001 86380 86390 1
538017 99538017 1001 86380 86390 1
538018 99538018 1001 86380 86390 1
538151 99538151 1001 86380 86390 1
538165 99538165 1001 86380 86390 1
538167 99538167 1001 86380 86390 1
538652 99538652 1001 86380 86390 1
538429 99538429 1001 86380 86390 1
538500 99538500 1001 86380 86390 1
538539 99538539 1001 86380 86390 1
538464 99538464 1001 86380 86390 1
538477 99538477 1001 86380 86390 1
538346 99538346 1001 86380 86390 1
538270 99538270 1001 86380 86390 1
538954 99538954 1001 86380 86390 1
539016 99539016 1001 86380 86390 1
539515 99539515 1001 86380 86390 1
539583 99539583 1001 86380 86390 1
539510 99539510 1001 86380 86390 1
539576 99539576 1001 86380 86390 1
539412 99539412 1001 86380 86390 1
539168 99539168 1001 86380 86390 1
539171 99539171 1001 86380 86390 1
539081 99539081 1001 86380 86390 1
539666 99539666 1001 86380 86390 1
539796 99539796 1001 86380 86390 1
539771 99539771 1001 86380 86390 1
539747 99539747 1001 86380 86390 1
539727 99539727 1001 86380 86390 1
539779 99539779 1001 86380 86390 1
540390 99540390 1001 86380 86390 1
540400 99540400 1001 86380 86390 1
540413 99540413 1001 86380 86390 1
540297 99540297 1001 86380 86390 1
540209 99540209 1001 86380 86390 1
540171 99540171 1001 86380 86390 1
540161 99540161 1001 86380 86390 1
540103 99540103 1001 86380 86390 1
539913 99539913 1001 86380 86390 1
539959 99539959 1001 86380 86390 1
540574 99540574 1001 86380 86390 1
540523 99540523 1001 86380 86390 1
540653 99540653 1001 86380 86390 1
541090 99541090 1001 86380 86390 1
541115 99541115 1001 86380 86390 1
541219 99541219 1001 86380 86390 1
541091 99541091 1001 86380 86390 1
541041 99541041 1001 86380 86390 1
541071 99541071 1001 86380 86390 1
540994 99540994 1001 86380 86390 1
540834 99540834 1001 86380 86390 1
540783 99540783 1001 86380 86390 1
541294 99541294 1001 86380 86390 1
541351 99541351 1001 86380 86390 1
541429 99541429 1001 86380 86390 1
542087 99542087 1001 86380 86390 1
542089 99542089 1001 86380 86390 1
541982 99541982 1001 86380 86390 1
541786 99541786 1001 86380 86390 1
541851 99541851 1001 86380 86390 1
541774 99541774 1001 86380 86390 1
541865 99541865 1001 86380 86390 1
541713 99541713 1001 86380 86390 1
541857 99541857 1001 86380 86390 1
541870 99541870 1001 86380 86390 1
541500 99541500 1001 86380 86390 1
541517 99541517 1001 86380 86390 1
541507 99541507 1001 86380 86390 1
541599 99541599 1001 86380 86390 1
542264 99542264 1001 86380 86390 1
542291 99542291 1001 86380 86390 1
542805 99542805 1001 86380 86390 1
542806 99542806 1001 86380 86390 1
542886 99542886 1001 86380 86390 1
542922 99542922 1001 86380 86390 1
542835 99542835 1001 86380 86390 1
542759 99542759 1001 86380 86390 1
542587 99542587 1001 86380 86390 1
542538 99542538 1001 86380 86390 1
542593 99542593 1001 86380 86390 1
542417 99542417 1001 86380 86390 1
542471 99542471 1001 86380 86390 1
543655 99543655 1001 86380 86390 1
543752 99543752 1001 86380 86390 1
543516 99543516 1001 86380 86390 1
543558 99543558 1001 86380 86390 1
543390 99543390 1001 86380 86390 1
543533 99543533 1001 86380 86390 1
543296 99543296 1001 86380 86390 1
543337 99543337 1001 86380 86390 1
543312 99543312 1001 86380 86390 1
543159 99543159 1001 86380 86390 1
543278 99543278 1001 86380 86390 1
543887 99543887 1001 86380 86390 1
543875 99543875 1001 86380 86390 1
543878 99543878 1001 86380 86390 1
543895 99543895 1001 86380 86390 1
543935 99543935 1001 86380 86390 1
544474 99544474 1001 86380 86390 1
544360 99544360 1001 86380 86390 1
544273 99544273 1001 86380 86390 1
544312 99544312 1001 86380 86390 1
544390 99544390 1001 86380 86390 1
544096 99544096 1001 86380 86390 1
544161 99544161 1001 86380 86390 1
543995 99543995 1001 86380 86390 1
544011 99544011 1001 86380 86390 1
544051 99544051 1001 86380 86390 1
544105 99544105 1001 86380 86390 1
544633 99544633 1001 86380 86390 1
544672 99544672 1001 86380 86390 1
544628 99544628 1001 86380 86390 1
434128 1137 1001 49500 51537 1
435315 385 1001 33660 34197 1
542329 757 1002 44785 51248 1
400037 99400037 1001 86380 86390 1
400193 99400193 1001 86380 86390 1
400216 99400216 1001 86380 86390 1
400149 99400149 1001 86380 86390 1
400378 99400378 1001 86380 86390 1
400512 99400512 1001 86380 86390 1
400447 99400447 1001 86380 86390 1
400671 99400671 1001 86380 86390 1
400675 99400675 1001 86380 86390 1
400755 99400755 1001 86380 86390 1
400880 99400880 1001 86380 86390 1
401044 99401044 1001 86380 86390 1
401140 99401140 1001 86380 86390 1
401179 99401179 1001 86380 86390 1
401261 99401261 1001 86380 86390 1
401222 99401222 1001 86380 86390 1
401402 99401402 1001 86380 86390 1
401469 99401469 1001 86380 86390 1
401685 99401685 1001 86380 86390 1
401638 99401638 1001 86380 86390 1
401929 99401929 1001 86380 86390 1
402028 99402028 1001 86380 86390 1
402158 99402158 1001 86380 86390 1
402139 99402139 1001 86380 86390 1
402443 99402443 1001 86380 86390 1
402526 99402526 1001 86380 86390 1
402813 99402813 1001 86380 86390 1
403140 99403140 1001 86380 86390 1
403291 99403291 1001 86380 86390 1
403405 99403405 1001 86380 86390 1
403364 99403364 1001 86380 86390 1
403477 99403477 1001 86380 86390 1
403771 99403771 1001 86380 86390 1
403850 99403850 1001 86380 86390 1
404022 99404022 1001 86380 86390 1
404224 99404224 1001 86380 86390 1
404341 99404341 1001 86380 86390 1
404423 99404423 1001 86380 86390 1
404778 99404778 1001 86380 86390 1
404797 99404797 1001 86380 86390 1
404982 99404982 1001 86380 86390 1
405208 99405208 1001 86380 86390 1
405494 99405494 1001 86380 86390 1
405518 99405518 1001 86380 86390 1
405514 99405514 1001 86380 86390 1
405662 99405662 1001 86380 86390 1
405895 99405895 1001 86380 86390 1
405764 99405764 1001 86380 86390 1
406025 99406025 1001 86380 86390 1
406143 99406143 1001 86380 86390 1
406826 99406826 1001 86380 86390 1
407000 99407000 1001 86380 86390 1
406944 99406944 1001 86380 86390 1
407100 99407100 1001 86380 86390 1
407180 99407180 1001 86380 86390 1
407298 99407298 1001 86380 86390 1
407414 99407414 1001 86380 86390 1
407370 99407370 1001 86380 86390 1
407971 99407971 1001 86380 86390 1
408026 99408026 1001 86380 86390 1
408037 99408037 1001 86380 86390 1
408171 99408171 1001 86380 86390 1
408138 99408138 1001 86380 86390 1
408250 99408250 1001 86380 86390 1
408369 99408369 1001 86380 86390 1
408498 99408498 1001 86380 86390 1
408611 99408611 1001 86380 86390 1
408736 99408736 1001 86380 86390 1
408799 99408799 1001 86380 86390 1
408801 99408801 1001 86380 86390 1
408886 99408886 1001 86380 86390 1
408905 99408905 1001 86380 86390 1
409014 99409014 1001 86380 86390 1
409046 99409046 1001 86380 86390 1
409271 99409271 1001 86380 86390 1
409828 99409828 1001 86380 86390 1
409983 99409983 1001 86380 86390 1
410189 99410189 1001 86380 86390 1
410192 99410192 1001 86380 86390 1
410303 99410303 1001 86380 86390 1
410433 99410433 1001 86380 86390 1
410530 99410530 1001 86380 86390 1
410651 99410651 1001 86380 86390 1
410670 99410670 1001 86380 86390 1
410988 99410988 1001 86380 86390 1
411019 99411019 1001 86380 86390 1
411229 99411229 1001 86380 86390 1
411282 99411282 1001 86380 86390 1
411313 99411313 1001 86380 86390 1
411508 99411508 1001 86380 86390 1
411440 99411440 1001 86380 86390 1
411423 99411423 1001 86380 86390 1
411554 99411554 1001 86380 86390 1
411555 99411555 1001 86380 86390 1
411934 99411934 1001 86380 86390 1
411889 99411889 1001 86380 86390 1
412231 99412231 1001 86380 86390 1
412236 99412236 1001 86380 86390 1
412334 99412334 1001 86380 86390 1
413520 99413520 1001 86380 86390 1
413292 99413292 1001 86380 86390 1
413636 99413636 1001 86380 86390 1
413668 99413668 1001 86380 86390 1
413216 99413216 1001 86380 86390 1
413039 99413039 1001 86380 86390 1
412573 99412573 1001 86380 86390 1
412795 99412795 1001 86380 86390 1
413759 99413759 1001 86380 86390 1
413926 99413926 1001 86380 86390 1
413793 99413793 1001 86380 86390 1
413932 99413932 1001 86380 86390 1
414007 99414007 1001 86380 86390 1
415268 99415268 1001 86380 86390 1
415110 99415110 1001 86380 86390 1
414843 99414843 1001 86380 86390 1
414584 99414584 1001 86380 86390 1
414220 99414220 1001 86380 86390 1
414400 99414400 1001 86380 86390 1
414404 99414404 1001 86380 86390 1
414274 99414274 1001 86380 86390 1
414232 99414232 1001 86380 86390 1
414277 99414277 1001 86380 86390 1
414374 99414374 1001 86380 86390 1
415600 99415600 1001 86380 86390 1
415518 99415518 1001 86380 86390 1
416883 99416883 1001 86380 86390 1
416935 99416935 1001 86380 86390 1
416861 99416861 1001 86380 86390 1
416626 99416626 1001 86380 86390 1
416464 99416464 1001 86380 86390 1
416445 99416445 1001 86380 86390 1
416148 99416148 1001 86380 86390 1
416508 99416508 1001 86380 86390 1
416229 99416229 1001 86380 86390 1
416008 99416008 1001 86380 86390 1
416094 99416094 1001 86380 86390 1
415842 99415842 1001 86380 86390 1
415824 99415824 1001 86380 86390 1
417093 99417093 1001 86380 86390 1
417311 99417311 1001 86380 86390 1
417324 99417324 1001 86380 86390 1
417395 99417395 1001 86380 86390 1
417420 99417420 1001 86380 86390 1
418651 99418651 1001 86380 86390 1
418620 99418620 1001 86380 86390 1
418742 99418742 1001 86380 86390 1
418305 99418305 1001 86380 86390 1
418378 99418378 1001 86380 86390 1
418091 99418091 1001 86380 86390 1
418009 99418009 1001 86380 86390 1
417899 99417899 1001 86380 86390 1
417779 99417779 1001 86380 86390 1
417931 99417931 1001 86380 86390 1
417704 99417704 1001 86380 86390 1
418911 99418911 1001 86380 86390 1
419198 99419198 1001 86380 86390 1
418831 99418831 1001 86380 86390 1
420378 99420378 1001 86380 86390 1
420196 99420196 1001 86380 86390 1
420220 99420220 1001 86380 86390 1
420267 99420267 1001 86380 86390 1
420004 99420004 1001 86380 86390 1
419752 99419752 1001 86380 86390 1
419791 99419791 1001 86380 86390 1
419843 99419843 1001 86380 86390 1
419292 99419292 1001 86380 86390 1
419575 99419575 1001 86380 86390 1
419488 99419488 1001 86380 86390 1
420649 99420649 1001 86380 86390 1
420661 99420661 1001 86380 86390 1
420700 99420700 1001 86380 86390 1
421846 99421846 1001 86380 86390 1
421876 99421876 1001 86380 86390 1
421856 99421856 1001 86380 86390 1
421958 99421958 1001 86380 86390 1
421200 99421200 1001 86380 86390 1
422282 99422282 1001 86380 86390 1
422157 99422157 1001 86380 86390 1
423694 99423694 1001 86380 86390 1
423388 99423388 1001 86380 86390 1
423287 99423287 1001 86380 86390 1
422996 99422996 1001 86380 86390 1
422550 99422550 1001 86380 86390 1
422775 99422775 1001 86380 86390 1
422658 99422658 1001 86380 86390 1
422886 99422886 1001 86380 86390 1
422640 99422640 1001 86380 86390 1
422691 99422691 1001 86380 86390 1
423938 99423938 1001 86380 86390 1
423989 99423989 1001 86380 86390 1
423890 99423890 1001 86380 86390 1
425284 99425284 1001 86380 86390 1
425340 99425340 1001 86380 86390 1
425361 99425361 1001 86380 86390 1
424700 99424700 1001 86380 86390 1
424806 99424806 1001 86380 86390 1
424369 99424369 1001 86380 86390 1
424156 99424156 1001 86380 86390 1
424447 99424447 1001 86380 86390 1
424519 99424519 1001 86380 86390 1
425634 99425634 1001 86380 86390 1
425537 99425537 1001 86380 86390 1
425616 99425616 1001 86380 86390 1
425419 99425419 1001 86380 86390 1
427057 99427057 1001 86380 86390 1
427016 99427016 1001 86380 86390 1
426890 99426890 1001 86380 86390 1
426784 99426784 1001 86380 86390 1
426690 99426690 1001 86380 86390 1
426325 99426325 1001 86380 86390 1
426478 99426478 1001 86380 86390 1
426569 99426569 1001 86380 86390 1
425913 99425913 1001 86380 86390 1
425986 99425986 1001 86380 86390 1
425964 99425964 1001 86380 86390 1
425993 99425993 1001 86380 86390 1
426073 99426073 1001 86380 86390 1
426138 99426138 1001 86380 86390 1
426237 99426237 1001 86380 86390 1
427171 99427171 1001 86380 86390 1
427120 99427120 1001 86380 86390 1
427219 99427219 1001 86380 86390 1
428630 99428630 1001 86380 86390 1
428573 99428573 1001 86380 86390 1
428523 99428523 1001 86380 86390 1
428482 99428482 1001 86380 86390 1
428380 99428380 1001 86380 86390 1
428317 99428317 1001 86380 86390 1
427973 99427973 1001 86380 86390 1
428260 99428260 1001 86380 86390 1
428147 99428147 1001 86380 86390 1
427602 99427602 1001 86380 86390 1
427654 99427654 1001 86380 86390 1
427857 99427857 1001 86380 86390 1
427585 99427585 1001 86380 86390 1
427891 99427891 1001 86380 86390 1
427913 99427913 1001 86380 86390 1
428839 99428839 1001 86380 86390 1
428906 99428906 1001 86380 86390 1
428813 99428813 1001 86380 86390 1
428917 99428917 1001 86380 86390 1
428944 99428944 1001 86380 86390 1
428833 99428833 1001 86380 86390 1
429010 99429010 1001 86380 86390 1
430119 99430119 1001 86380 86390 1
430005 99430005 1001 86380 86390 1
430107 99430107 1001 86380 86390 1
429638 99429638 1001 86380 86390 1
429603 99429603 1001 86380 86390 1
429653 99429653 1001 86380 86390 1
429453 99429453 1001 86380 86390 1
429282 99429282 1001 86380 86390 1
430387 99430387 1001 86380 86390 1
430497 99430497 1001 86380 86390 1
431689 99431689 1001 86380 86390 1
431763 99431763 1001 86380 86390 1
431565 99431565 1001 86380 86390 1
431335 99431335 1001 86380 86390 1
431441 99431441 1001 86380 86390 1
431468 99431468 1001 86380 86390 1
431302 99431302 1001 86380 86390 1
430984 99430984 1001 86380 86390 1
430855 99430855 1001 86380 86390 1
431168 99431168 1001 86380 86390 1
432319 99432319 1001 86380 86390 1
432237 99432237 1001 86380 86390 1
433643 99433643 1001 86380 86390 1
433646 99433646 1001 86380 86390 1
433359 99433359 1001 86380 86390 1
433086 99433086 1001 86380 86390 1
433133 99433133 1001 86380 86390 1
432606 99432606 1001 86380 86390 1
432686 99432686 1001 86380 86390 1
433770 99433770 1001 86380 86390 1
435133 99435133 1001 86380 86390 1
435057 99435057 1001 86380 86390 1
435085 99435085 1001 86380 86390 1
435391 99435391 1001 86380 86390 1
435306 99435306 1001 86380 86390 1
434837 99434837 1001 86380 86390 1
434260 99434260 1001 86380 86390 1
434450 99434450 1001 86380 86390 1
434427 99434427 1001 86380 86390 1
434521 99434521 1001 86380 86390 1
435830 99435830 1001 86380 86390 1
435886 99435886 1001 86380 86390 1
437077 99437077 1001 86380 86390 1
436563 99436563 1001 86380 86390 1
436456 99436456 1001 86380 86390 1
436615 99436615 1001 86380 86390 1
436488 99436488 1001 86380 86390 1
436656 99436656 1001 86380 86390 1
436006 99436006 1001 86380 86390 1
436267 99436267 1001 86380 86390 1
436098 99436098 1001 86380 86390 1
436078 99436078 1001 86380 86390 1
436272 99436272 1001 86380 86390 1
436174 99436174 1001 86380 86390 1
435919 99435919 1001 86380 86390 1
437298 99437298 1001 86380 86390 1
437359 99437359 1001 86380 86390 1
300076 99300076 1001 86380 86390 1
300038 99300038 1001 86380 86390 1
300603 99300603 1001 86380 86390 1
300669 99300669 1001 86380 86390 1
300688 99300688 1001 86380 86390 1
300599 99300599 1001 86380 86390 1
300440 99300440 1001 86380 86390 1
300338 99300338 1001 86380 86390 1
300496 99300496 1001 86380 86390 1
300149 99300149 1001 86380 86390 1
300176 99300176 1001 86380 86390 1
300242 99300242 1001 86380 86390 1
300262 99300262 1001 86380 86390 1
300912 99300912 1001 86380 86390 1
300745 99300745 1001 86380 86390 1
300840 99300840 1001 86380 86390 1
301441 99301441 1001 86380 86390 1
301311 99301311 1001 86380 86390 1
301325 99301325 1001 86380 86390 1
301287 99301287 1001 86380 86390 1
301197 99301197 1001 86380 86390 1
301223 99301223 1001 86380 86390 1
301340 99301340 1001 86380 86390 1
301160 99301160 1001 86380 86390 1
301317 99301317 1001 86380 86390 1
301283 99301283 1001 86380 86390 1
301296 99301296 1001 86380 86390 1
301038 99301038 1001 86380 86390 1
301067 99301067 1001 86380 86390 1
301132 99301132 1001 86380 86390 1
300991 99300991 1001 86380 86390 1
301095 99301095 1001 86380 86390 1
301019 99301019 1001 86380 86390 1
300968 99300968 1001 86380 86390 1
301564 99301564 1001 86380 86390 1
301658 99301658 1001 86380 86390 1
301749 99301749 1001 86380 86390 1
301634 99301634 1001 86380 86390 1
302292 99302292 1001 86380 86390 1
302254 99302254 1001 86380 86390 1
302271 99302271 1001 86380 86390 1
302025 99302025 1001 86380 86390 1
302174 99302174 1001 86380 86390 1
301797 99301797 1001 86380 86390 1
302461 99302461 1001 86380 86390 1
302383 99302383 1001 86380 86390 1
302401 99302401 1001 86380 86390 1
302479 99302479 1001 86380 86390 1
302941 99302941 1001 86380 86390 1
302877 99302877 1001 86380 86390 1
302639 99302639 1001 86380 86390 1
302737 99302737 1001 86380 86390 1
302660 99302660 1001 86380 86390 1
303298 99303298 1001 86380 86390 1
303866 99303866 1001 86380 86390 1
303908 99303908 1001 86380 86390 1
304006 99304006 1001 86380 86390 1
303871 99303871 1001 86380 86390 1
303872 99303872 1001 86380 86390 1
303777 99303777 1001 86380 86390 1
303816 99303816 1001 86380 86390 1
303753 99303753 1001 86380 86390 1
303637 99303637 1001 86380 86390 1
303780 99303780 1001 86380 86390 1
303545 99303545 1001 86380 86390 1
303498 99303498 1001 86380 86390 1
304177 99304177 1001 86380 86390 1
304216 99304216 1001 86380 86390 1
304130 99304130 1001 86380 86390 1
304837 99304837 1001 86380 86390 1
304524 99304524 1001 86380 86390 1
304460 99304460 1001 86380 86390 1
304329 99304329 1001 86380 86390 1
304291 99304291 1001 86380 86390 1
304386 99304386 1001 86380 86390 1
304920 99304920 1001 86380 86390 1
304921 99304921 1001 86380 86390 1
304950 99304950 1001 86380 86390 1
305669 99305669 1001 86380 86390 1
305274 99305274 1001 86380 86390 1
305275 99305275 1001 86380 86390 1
305342 99305342 1001 86380 86390 1
305448 99305448 1001 86380 86390 1
305131 99305131 1001 86380 86390 1
305238 99305238 1001 86380 86390 1
305213 99305213 1001 86380 86390 1
305201 99305201 1001 86380 86390 1
305255 99305255 1001 86380 86390 1
305139 99305139 1001 86380 86390 1
500178 99500178 1001 86380 86390 1
500129 99500129 1001 86380 86390 1
500146 99500146 1001 86380 86390 1
500095 99500095 1001 86380 86390 1
500621 99500621 1001 86380 86390 1
500699 99500699 1001 86380 86390 1
500726 99500726 1001 86380 86390 1
500595 99500595 1001 86380 86390 1
500576 99500576 1001 86380 86390 1
500460 99500460 1001 86380 86390 1
500512 99500512 1001 86380 86390 1
500330 99500330 1001 86380 86390 1
500293 99500293 1001 86380 86390 1
500229 99500229 1001 86380 86390 1
500825 99500825 1001 86380 86390 1
500822 99500822 1001 86380 86390 1
501562 99501562 1001 86380 86390 1
501563 99501563 1001 86380 86390 1
501516 99501516 1001 86380 86390 1
501531 99501531 1001 86380 86390 1
501443 99501443 1001 86380 86390 1
501328 99501328 1001 86380 86390 1
501433 99501433 1001 86380 86390 1
501161 99501161 1001 86380 86390 1
501085 99501085 1001 86380 86390 1
501217 99501217 1001 86380 86390 1
501024 99501024 1001 86380 86390 1
501102 99501102 1001 86380 86390 1
501221 99501221 1001 86380 86390 1
501069 99501069 1001 86380 86390 1
502355 99502355 1001 86380 86390 1
502445 99502445 1001 86380 86390 1
502295 99502295 1001 86380 86390 1
502426 99502426 1001 86380 86390 1
502185 99502185 1001 86380 86390 1
502186 99502186 1001 86380 86390 1
502069 99502069 1001 86380 86390 1
502113 99502113 1001 86380 86390 1
502126 99502126 1001 86380 86390 1
502141 99502141 1001 86380 86390 1
501893 99501893 1001 86380 86390 1
502496 99502496 1001 86380 86390 1
502600 99502600 1001 86380 86390 1
503229 99503229 1001 86380 86390 1
503261 99503261 1001 86380 86390 1
503118 99503118 1001 86380 86390 1
503188 99503188 1001 86380 86390 1
502897 99502897 1001 86380 86390 1
502852 99502852 1001 86380 86390 1
502726 99502726 1001 86380 86390 1
502830 99502830 1001 86380 86390 1
502702 99502702 1001 86380 86390 1
502821 99502821 1001 86380 86390 1
502810 99502810 1001 86380 86390 1
503458 99503458 1001 86380 86390 1
503381 99503381 1001 86380 86390 1
503373 99503373 1001 86380 86390 1
503312 99503312 1001 86380 86390 1
503939 99503939 1001 86380 86390 1
504057 99504057 1001 86380 86390 1
504099 99504099 1001 86380 86390 1
503933 99503933 1001 86380 86390 1
503734 99503734 1001 86380 86390 1
503735 99503735 1001 86380 86390 1
503904 99503904 1001 86380 86390 1
503750 99503750 1001 86380 86390 1
503778 99503778 1001 86380 86390 1
503885 99503885 1001 86380 86390 1
503523 99503523 1001 86380 86390 1
503588 99503588 1001 86380 86390 1
503606 99503606 1001 86380 86390 1
504179 99504179 1001 86380 86390 1
504142 99504142 1001 86380 86390 1
504287 99504287 1001 86380 86390 1
504188 99504188 1001 86380 86390 1
504776 99504776 1001 86380 86390 1
504867 99504867 1001 86380 86390 1
504757 99504757 1001 86380 86390 1
504739 99504739 1001 86380 86390 1
504611 99504611 1001 86380 86390 1
504717 99504717 1001 86380 86390 1
504537 99504537 1001 86380 86390 1
504538 99504538 1001 86380 86390 1
504604 99504604 1001 86380 86390 1
504671 99504671 1001 86380 86390 1
504363 99504363 1001 86380 86390 1
504473 99504473 1001 86380 86390 1
505032 99505032 1001 86380 86390 1
504994 99504994 1001 86380 86390 1
505037 99505037 1001 86380 86390 1
505053 99505053 1001 86380 86390 1
505146 99505146 1001 86380 86390 1
505737 99505737 1001 86380 86390 1
505597 99505597 1001 86380 86390 1
505576 99505576 1001 86380 86390 1
505640 99505640 1001 86380 86390 1
505653 99505653 1001 86380 86390 1
505474 99505474 1001 86380 86390 1
505458 99505458 1001 86380 86390 1
505485 99505485 1001 86380 86390 1
505321 99505321 1001 86380 86390 1
505300 99505300 1001 86380 86390 1
505870 99505870 1001 86380 86390 1
505823 99505823 1001 86380 86390 1
505879 99505879 1001 86380 86390 1
506509 99506509 1001 86380 86390 1
506446 99506446 1001 86380 86390 1
506577 99506577 1001 86380 86390 1
506477 99506477 1001 86380 86390 1
506106 99506106 1001 86380 86390 1
506094 99506094 1001 86380 86390 1
506660 99506660 1001 86380 86390 1
506690 99506690 1001 86380 86390 1
506707 99506707 1001 86380 86390 1
506734 99506734 1001 86380 86390 1
507230 99507230 1001 86380 86390 1
507381 99507381 1001 86380 86390 1
507116 99507116 1001 86380 86390 1
507209 99507209 1001 86380 86390 1
507093 99507093 1001 86380 86390 1
506972 99506972 1001 86380 86390 1
506844 99506844 1001 86380 86390 1
506857 99506857 1001 86380 86390 1
507002 99507002 1001 86380 86390 1
507549 99507549 1001 86380 86390 1
508112 99508112 1001 86380 86390 1
508181 99508181 1001 86380 86390 1
508157 99508157 1001 86380 86390 1
507849 99507849 1001 86380 86390 1
507864 99507864 1001 86380 86390 1
507931 99507931 1001 86380 86390 1
507921 99507921 1001 86380 86390 1
507897 99507897 1001 86380 86390 1
508028 99508028 1001 86380 86390 1
507655 99507655 1001 86380 86390 1
507836 99507836 1001 86380 86390 1
508277 99508277 1001 86380 86390 1
508281 99508281 1001 86380 86390 1
508360 99508360 1001 86380 86390 1
508270 99508270 1001 86380 86390 1
508874 99508874 1001 86380 86390 1
508977 99508977 1001 86380 86390 1
508913 99508913 1001 86380 86390 1
509017 99509017 1001 86380 86390 1
509032 99509032 1001 86380 86390 1
508723 99508723 1001 86380 86390 1
508814 99508814 1001 86380 86390 1
508563 99508563 1001 86380 86390 1
508654 99508654 1001 86380 86390 1
509216 99509216 1001 86380 86390 1
509140 99509140 1001 86380 86390 1
509194 99509194 1001 86380 86390 1
509196 99509196 1001 86380 86390 1
509093 99509093 1001 86380 86390 1
509120 99509120 1001 86380 86390 1
509185 99509185 1001 86380 86390 1
509765 99509765 1001 86380 86390 1
509848 99509848 1001 86380 86390 1
509898 99509898 1001 86380 86390 1
509306 99509306 1001 86380 86390 1
509448 99509448 1001 86380 86390 1
509335 99509335 1001 86380 86390 1
509354 99509354 1001 86380 86390 1
510077 99510077 1001 86380 86390 1
510696 99510696 1001 86380 86390 1
510685 99510685 1001 86380 86390 1
510511 99510511 1001 86380 86390 1
510502 99510502 1001 86380 86390 1
510504 99510504 1001 86380 86390 1
510376 99510376 1001 86380 86390 1
510506 99510506 1001 86380 86390 1
510159 99510159 1001 86380 86390 1
510250 99510250 1001 86380 86390 1
510263 99510263 1001 86380 86390 1
510234 99510234 1001 86380 86390 1
510260 99510260 1001 86380 86390 1
510312 99510312 1001 86380 86390 1
510764 99510764 1001 86380 86390 1
510872 99510872 1001 86380 86390 1
510745 99510745 1001 86380 86390 1
511532 99511532 1001 86380 86390 1
511542 99511542 1001 86380 86390 1
511459 99511459 1001 86380 86390 1
511434 99511434 1001 86380 86390 1
511336 99511336 1001 86380 86390 1
511272 99511272 1001 86380 86390 1
511023 99511023 1001 86380 86390 1
510946 99510946 1001 86380 86390 1
511038 99511038 1001 86380 86390 1
510974 99510974 1001 86380 86390 1
511028 99511028 1001 86380 86390 1
511007 99511007 1001 86380 86390 1
511655 99511655 1001 86380 86390 1
511721 99511721 1001 86380 86390 1
511568 99511568 1001 86380 86390 1
511663 99511663 1001 86380 86390 1
512328 99512328 1001 86380 86390 1
512259 99512259 1001 86380 86390 1
512299 99512299 1001 86380 86390 1
512327 99512327 1001 86380 86390 1
512067 99512067 1001 86380 86390 1
511875 99511875 1001 86380 86390 1
511943 99511943 1001 86380 86390 1
511905 99511905 1001 86380 86390 1
511854 99511854 1001 86380 86390 1
511959 99511959 1001 86380 86390 1
511818 99511818 1001 86380 86390 1
512416 99512416 1001 86380 86390 1
512474 99512474 1001 86380 86390 1
513057 99513057 1001 86380 86390 1
512836 99512836 1001 86380 86390 1
512798 99512798 1001 86380 86390 1
512851 99512851 1001 86380 86390 1
512958 99512958 1001 86380 86390 1
512661 99512661 1001 86380 86390 1
512612 99512612 1001 86380 86390 1
512707 99512707 1001 86380 86390 1
512775 99512775 1001 86380 86390 1
513308 99513308 1001 86380 86390 1
513271 99513271 1001 86380 86390 1
513942 99513942 1001 86380 86390 1
513940 99513940 1001 86380 86390 1
513760 99513760 1001 86380 86390 1
513696 99513696 1001 86380 86390 1
513763 99513763 1001 86380 86390 1
513625 99513625 1001 86380 86390 1
513425 99513425 1001 86380 86390 1
513585 99513585 1001 86380 86390 1
513508 99513508 1001 86380 86390 1
514184 99514184 1001 86380 86390 1
514212 99514212 1001 86380 86390 1
514136 99514136 1001 86380 86390 1
514085 99514085 1001 86380 86390 1
514177 99514177 1001 86380 86390 1
514048 99514048 1001 86380 86390 1
514695 99514695 1001 86380 86390 1
514736 99514736 1001 86380 86390 1
514841 99514841 1001 86380 86390 1
514446 99514446 1001 86380 86390 1
514477 99514477 1001 86380 86390 1
514542 99514542 1001 86380 86390 1
514456 99514456 1001 86380 86390 1
514327 99514327 1001 86380 86390 1
514324 99514324 1001 86380 86390 1
514352 99514352 1001 86380 86390 1
514897 99514897 1001 86380 86390 1
515570 99515570 1001 86380 86390 1
515493 99515493 1001 86380 86390 1
515482 99515482 1001 86380 86390 1
515611 99515611 1001 86380 86390 1
515616 99515616 1001 86380 86390 1
515672 99515672 1001 86380 86390 1
515312 99515312 1001 86380 86390 1
515444 99515444 1001 86380 86390 1
515419 99515419 1001 86380 86390 1
515445 99515445 1001 86380 86390 1
515355 99515355 1001 86380 86390 1
515446 99515446 1001 86380 86390 1
515396 99515396 1001 86380 86390 1
515307 99515307 1001 86380 86390 1
515346 99515346 1001 86380 86390 1
515228 99515228 1001 86380 86390 1
515138 99515138 1001 86380 86390 1
515811 99515811 1001 86380 86390 1
515847 99515847 1001 86380 86390 1
516304 99516304 1001 86380 86390 1
516281 99516281 1001 86380 86390 1
516153 99516153 1001 86380 86390 1
515966 99515966 1001 86380 86390 1
517138 99517138 1001 86380 86390 1
517165 99517165 1001 86380 86390 1
517230 99517230 1001 86380 86390 1
517130 99517130 1001 86380 86390 1
517092 99517092 1001 86380 86390 1
517075 99517075 1001 86380 86390 1
516821 99516821 1001 86380 86390 1
516717 99516717 1001 86380 86390 1
516875 99516875 1001 86380 86390 1
516760 99516760 1001 86380 86390 1
516830 99516830 1001 86380 86390 1
517398 99517398 1001 86380 86390 1
517527 99517527 1001 86380 86390 1
517413 99517413 1001 86380 86390 1
517469 99517469 1001 86380 86390 1
517458 99517458 1001 86380 86390 1
517994 99517994 1001 86380 86390 1
518059 99518059 1001 86380 86390 1
517969 99517969 1001 86380 86390 1
518133 99518133 1001 86380 86390 1
518025 99518025 1001 86380 86390 1
517979 99517979 1001 86380 86390 1
518159 99518159 1001 86380 86390 1
517880 99517880 1001 86380 86390 1
517816 99517816 1001 86380 86390 1
517764 99517764 1001 86380 86390 1
517897 99517897 1001 86380 86390 1
517758 99517758 1001 86380 86390 1
517864 99517864 1001 86380 86390 1
517634 99517634 1001 86380 86390 1
517574 99517574 1001 86380 86390 1
517665 99517665 1001 86380 86390 1
517692 99517692 1001 86380 86390 1
518808 99518808 1001 86380 86390 1
518957 99518957 1001 86380 86390 1
518961 99518961 1001 86380 86390 1
518881 99518881 1001 86380 86390 1
518678 99518678 1001 86380 86390 1
518643 99518643 1001 86380 86390 1
518670 99518670 1001 86380 86390 1
518607 99518607 1001 86380 86390 1
518623 99518623 1001 86380 86390 1
518780 99518780 1001 86380 86390 1
518466 99518466 1001 86380 86390 1
518390 99518390 1001 86380 86390 1
518495 99518495 1001 86380 86390 1
519092 99519092 1001 86380 86390 1
519046 99519046 1001 86380 86390 1
519812 99519812 1001 86380 86390 1
519454 99519454 1001 86380 86390 1
519506 99519506 1001 86380 86390 1
519429 99519429 1001 86380 86390 1
519433 99519433 1001 86380 86390 1
519340 99519340 1001 86380 86390 1
519238 99519238 1001 86380 86390 1
519256 99519256 1001 86380 86390 1
519894 99519894 1001 86380 86390 1
519933 99519933 1001 86380 86390 1
519946 99519946 1001 86380 86390 1
520000 99520000 1001 86380 86390 1
519874 99519874 1001 86380 86390 1
520530 99520530 1001 86380 86390 1
520622 99520622 1001 86380 86390 1
520494 99520494 1001 86380 86390 1
520522 99520522 1001 86380 86390 1
520424 99520424 1001 86380 86390 1
520428 99520428 1001 86380 86390 1
520430 99520430 1001 86380 86390 1
520084 99520084 1001 86380 86390 1
520021 99520021 1001 86380 86390 1
520179 99520179 1001 86380 86390 1
520182 99520182 1001 86380 86390 1
520158 99520158 1001 86380 86390 1
520199 99520199 1001 86380 86390 1
520818 99520818 1001 86380 86390 1
520832 99520832 1001 86380 86390 1
520743 99520743 1001 86380 86390 1
520800 99520800 1001 86380 86390 1
520724 99520724 1001 86380 86390 1
521332 99521332 1001 86380 86390 1
521371 99521371 1001 86380 86390 1
521283 99521283 1001 86380 86390 1
521135 99521135 1001 86380 86390 1
520858 99520858 1001 86380 86390 1
520923 99520923 1001 86380 86390 1
520877 99520877 1001 86380 86390 1
521557 99521557 1001 86380 86390 1
521625 99521625 1001 86380 86390 1
521627 99521627 1001 86380 86390 1
521653 99521653 1001 86380 86390 1
521669 99521669 1001 86380 86390 1
522275 99522275 1001 86380 86390 1
522173 99522173 1001 86380 86390 1
522012 99522012 1001 86380 86390 1
522065 99522065 1001 86380 86390 1
521952 99521952 1001 86380 86390 1
521901 99521901 1001 86380 86390 1
522047 99522047 1001 86380 86390 1
521697 99521697 1001 86380 86390 1
521749 99521749 1001 86380 86390 1
521858 99521858 1001 86380 86390 1
521847 99521847 1001 86380 86390 1
521797 99521797 1001 86380 86390 1
521862 99521862 1001 86380 86390 1
522464 99522464 1001 86380 86390 1
522940 99522940 1001 86380 86390 1
522928 99522928 1001 86380 86390 1
522960 99522960 1001 86380 86390 1
523078 99523078 1001 86380 86390 1
522773 99522773 1001 86380 86390 1
522708 99522708 1001 86380 86390 1
522640 99522640 1001 86380 86390 1
522655 99522655 1001 86380 86390 1
522526 99522526 1001 86380 86390 1
522630 99522630 1001 86380 86390 1
522623 99522623 1001 86380 86390 1
523155 99523155 1001 86380 86390 1
523303 99523303 1001 86380 86390 1
523239 99523239 1001 86380 86390 1
523295 99523295 1001 86380 86390 1
523818 99523818 1001 86380 86390 1
523898 99523898 1001 86380 86390 1
523875 99523875 1001 86380 86390 1
523902 99523902 1001 86380 86390 1
523773 99523773 1001 86380 86390 1
523338 99523338 1001 86380 86390 1
523469 99523469 1001 86380 86390 1
523366 99523366 1001 86380 86390 1
523514 99523514 1001 86380 86390 1
524126 99524126 1001 86380 86390 1
524066 99524066 1001 86380 86390 1
524054 99524054 1001 86380 86390 1
524003 99524003 1001 86380 86390 1
524615 99524615 1001 86380 86390 1
524592 99524592 1001 86380 86390 1
524723 99524723 1001 86380 86390 1
524713 99524713 1001 86380 86390 1
524728 99524728 1001 86380 86390 1
524704 99524704 1001 86380 86390 1
524464 99524464 1001 86380 86390 1
524466 99524466 1001 86380 86390 1
524238 99524238 1001 86380 86390 1
524862 99524862 1001 86380 86390 1
524844 99524844 1001 86380 86390 1
524779 99524779 1001 86380 86390 1
525551 99525551 1001 86380 86390 1
525575 99525575 1001 86380 86390 1
525397 99525397 1001 86380 86390 1
525422 99525422 1001 86380 86390 1
525426 99525426 1001 86380 86390 1
525218 99525218 1001 86380 86390 1
525336 99525336 1001 86380 86390 1
525351 99525351 1001 86380 86390 1
525092 99525092 1001 86380 86390 1
525144 99525144 1001 86380 86390 1
525159 99525159 1001 86380 86390 1
525736 99525736 1001 86380 86390 1
525711 99525711 1001 86380 86390 1
525687 99525687 1001 86380 86390 1
525766 99525766 1001 86380 86390 1
525770 99525770 1001 86380 86390 1
526308 99526308 1001 86380 86390 1
526374 99526374 1001 86380 86390 1
526311 99526311 1001 86380 86390 1
526260 99526260 1001 86380 86390 1
526377 99526377 1001 86380 86390 1
526077 99526077 1001 86380 86390 1
526104 99526104 1001 86380 86390 1
526161 99526161 1001 86380 86390 1
525872 99525872 1001 86380 86390 1
525885 99525885 1001 86380 86390 1
526481 99526481 1001 86380 86390 1
526547 99526547 1001 86380 86390 1
527107 99527107 1001 86380 86390 1
527069 99527069 1001 86380 86390 1
527174 99527174 1001 86380 86390 1
527224 99527224 1001 86380 86390 1
527203 99527203 1001 86380 86390 1
527206 99527206 1001 86380 86390 1
526737 99526737 1001 86380 86390 1
526781 99526781 1001 86380 86390 1
526651 99526651 1001 86380 86390 1
527309 99527309 1001 86380 86390 1
527426 99527426 1001 86380 86390 1
528003 99528003 1001 86380 86390 1
527699 99527699 1001 86380 86390 1
527635 99527635 1001 86380 86390 1
527491 99527491 1001 86380 86390 1
527518 99527518 1001 86380 86390 1
528268 99528268 1001 86380 86390 1
528087 99528087 1001 86380 86390 1
528115 99528115 1001 86380 86390 1
528131 99528131 1001 86380 86390 1
528211 99528211 1001 86380 86390 1
528811 99528811 1001 86380 86390 1
528700 99528700 1001 86380 86390 1
528795 99528795 1001 86380 86390 1
528731 99528731 1001 86380 86390 1
528630 99528630 1001 86380 86390 1
528334 99528334 1001 86380 86390 1
528399 99528399 1001 86380 86390 1
528324 99528324 1001 86380 86390 1
528305 99528305 1001 86380 86390 1
528963 99528963 1001 86380 86390 1
528990 99528990 1001 86380 86390 1
528971 99528971 1001 86380 86390 1
529089 99529089 1001 86380 86390 1
529638 99529638 1001 86380 86390 1
529618 99529618 1001 86380 86390 1
529672 99529672 1001 86380 86390 1
529379 99529379 1001 86380 86390 1
529481 99529481 1001 86380 86390 1
529224 99529224 1001 86380 86390 1
529762 99529762 1001 86380 86390 1
530464 99530464 1001 86380 86390 1
530353 99530353 1001 86380 86390 1
530443 99530443 1001 86380 86390 1
530448 99530448 1001 86380 86390 1
530221 99530221 1001 86380 86390 1
530249 99530249 1001 86380 86390 1
529980 99529980 1001 86380 86390 1
529970 99529970 1001 86380 86390 1
530641 99530641 1001 86380 86390 1
529933 99529933 1001 86380 86390 1
530721 99530721 1001 86380 86390 1
530699 99530699 1001 86380 86390 1
530635 99530635 1001 86380 86390 1
530704 99530704 1001 86380 86390 1
531345 99531345 1001 86380 86390 1
531195 99531195 1001 86380 86390 1
531337 99531337 1001 86380 86390 1
531222 99531222 1001 86380 86390 1
531163 99531163 1001 86380 86390 1
531172 99531172 1001 86380 86390 1
531043 99531043 1001 86380 86390 1
530915 99530915 1001 86380 86390 1
530826 99530826 1001 86380 86390 1
530762 99530762 1001 86380 86390 1
530962 99530962 1001 86380 86390 1
531536 99531536 1001 86380 86390 1
531453 99531453 1001 86380 86390 1
532205 99532205 1001 86380 86390 1
532102 99532102 1001 86380 86390 1
531977 99531977 1001 86380 86390 1
531980 99531980 1001 86380 86390 1
531943 99531943 1001 86380 86390 1
531947 99531947 1001 86380 86390 1
531620 99531620 1001 86380 86390 1
531700 99531700 1001 86380 86390 1
531726 99531726 1001 86380 86390 1
532400 99532400 1001 86380 86390 1
532264 99532264 1001 86380 86390 1
532851 99532851 1001 86380 86390 1
532944 99532944 1001 86380 86390 1
532829 99532829 1001 86380 86390 1
532908 99532908 1001 86380 86390 1
533008 99533008 1001 86380 86390 1
532660 99532660 1001 86380 86390 1
532538 99532538 1001 86380 86390 1
533732 99533732 1001 86380 86390 1
533834 99533834 1001 86380 86390 1
533762 99533762 1001 86380 86390 1
533737 99533737 1001 86380 86390 1
533674 99533674 1001 86380 86390 1
533803 99533803 1001 86380 86390 1
533542 99533542 1001 86380 86390 1
533520 99533520 1001 86380 86390 1
533455 99533455 1001 86380 86390 1
533573 99533573 1001 86380 86390 1
533386 99533386 1001 86380 86390 1
533322 99533322 1001 86380 86390 1
533378 99533378 1001 86380 86390 1
533948 99533948 1001 86380 86390 1
533875 99533875 1001 86380 86390 1
534032 99534032 1001 86380 86390 1
534555 99534555 1001 86380 86390 1
534635 99534635 1001 86380 86390 1
534597 99534597 1001 86380 86390 1
534494 99534494 1001 86380 86390 1
534599 99534599 1001 86380 86390 1
534592 99534592 1001 86380 86390 1
534580 99534580 1001 86380 86390 1
534680 99534680 1001 86380 86390 1
534297 99534297 1001 86380 86390 1
534374 99534374 1001 86380 86390 1
534428 99534428 1001 86380 86390 1
534421 99534421 1001 86380 86390 1
534436 99534436 1001 86380 86390 1
534167 99534167 1001 86380 86390 1
534088 99534088 1001 86380 86390 1
534784 99534784 1001 86380 86390 1
534862 99534862 1001 86380 86390 1
534730 99534730 1001 86380 86390 1
535357 99535357 1001 86380 86390 1
535149 99535149 1001 86380 86390 1
535278 99535278 1001 86380 86390 1
534993 99534993 1001 86380 86390 1
535086 99535086 1001 86380 86390 1
534910 99534910 1001 86380 86390 1
535053 99535053 1001 86380 86390 1
535079 99535079 1001 86380 86390 1
535688 99535688 1001 86380 86390 1
535689 99535689 1001 86380 86390 1
535613 99535613 1001 86380 86390 1
535692 99535692 1001 86380 86390 1
535526 99535526 1001 86380 86390 1
535658 99535658 1001 86380 86390 1
536315 99536315 1001 86380 86390 1
536179 99536179 1001 86380 86390 1
536297 99536297 1001 86380 86390 1
535874 99535874 1001 86380 86390 1
535901 99535901 1001 86380 86390 1
535738 99535738 1001 86380 86390 1
536462 99536462 1001 86380 86390 1
536411 99536411 1001 86380 86390 1
536400 99536400 1001 86380 86390 1
536465 99536465 1001 86380 86390 1
536353 99536353 1001 86380 86390 1
536393 99536393 1001 86380 86390 1
536970 99536970 1001 86380 86390 1
537035 99537035 1001 86380 86390 1
537048 99537048 1001 86380 86390 1
537037 99537037 1001 86380 86390 1
537153 99537153 1001 86380 86390 1
536920 99536920 1001 86380 86390 1
536752 99536752 1001 86380 86390 1
536794 99536794 1001 86380 86390 1
536936 99536936 1001 86380 86390 1
536848 99536848 1001 86380 86390 1
536811 99536811 1001 86380 86390 1
536902 99536902 1001 86380 86390 1
536647 99536647 1001 86380 86390 1
536692 99536692 1001 86380 86390 1
537238 99537238 1001 86380 86390 1
537318 99537318 1001 86380 86390 1
537241 99537241 1001 86380 86390 1
537282 99537282 1001 86380 86390 1
537324 99537324 1001 86380 86390 1
537247 99537247 1001 86380 86390 1
537960 99537960 1001 86380 86390 1
537935 99537935 1001 86380 86390 1
537984 99537984 1001 86380 86390 1
537602 99537602 1001 86380 86390 1
537760 99537760 1001 86380 86390 1
537672 99537672 1001 86380 86390 1
537781 99537781 1001 86380 86390 1
537552 99537552 1001 86380 86390 1
537542 99537542 1001 86380 86390 1
537561 99537561 1001 86380 86390 1
538621 99538621 1001 86380 86390 1
538545 99538545 1001 86380 86390 1
538444 99538444 1001 86380 86390 1
538602 99538602 1001 86380 86390 1
538474 99538474 1001 86380 86390 1
538553 99538553 1001 86380 86390 1
538439 99538439 1001 86380 86390 1
538348 99538348 1001 86380 86390 1
538855 99538855 1001 86380 86390 1
539014 99539014 1001 86380 86390 1
539570 99539570 1001 86380 86390 1
539310 99539310 1001 86380 86390 1
539249 99539249 1001 86380 86390 1
539406 99539406 1001 86380 86390 1
539152 99539152 1001 86380 86390 1
539191 99539191 1001 86380 86390 1
539067 99539067 1001 86380 86390 1
539784 99539784 1001 86380 86390 1
539695 99539695 1001 86380 86390 1
539737 99539737 1001 86380 86390 1
539831 99539831 1001 86380 86390 1
540367 99540367 1001 86380 86390 1
540072 99540072 1001 86380 86390 1
540245 99540245 1001 86380 86390 1
539874 99539874 1001 86380 86390 1
540005 99540005 1001 86380 86390 1
539864 99539864 1001 86380 86390 1
539852 99539852 1001 86380 86390 1
540478 99540478 1001 86380 86390 1
540501 99540501 1001 86380 86390 1
541229 99541229 1001 86380 86390 1
541223 99541223 1001 86380 86390 1
541135 99541135 1001 86380 86390 1
540928 99540928 1001 86380 86390 1
540710 99540710 1001 86380 86390 1
540762 99540762 1001 86380 86390 1
540715 99540715 1001 86380 86390 1
541383 99541383 1001 86380 86390 1
541412 99541412 1001 86380 86390 1
541469 99541469 1001 86380 86390 1
542107 99542107 1001 86380 86390 1
541709 99541709 1001 86380 86390 1
541872 99541872 1001 86380 86390 1
541898 99541898 1001 86380 86390 1
541681 99541681 1001 86380 86390 1
541540 99541540 1001 86380 86390 1
541669 99541669 1001 86380 86390 1
541545 99541545 1001 86380 86390 1
541649 99541649 1001 86380 86390 1
542301 99542301 1001 86380 86390 1
542126 99542126 1001 86380 86390 1
542676 99542676 1001 86380 86390 1
542600 99542600 1001 86380 86390 1
542705 99542705 1001 86380 86390 1
542654 99542654 1001 86380 86390 1
542684 99542684 1001 86380 86390 1
542647 99542647 1001 86380 86390 1
543124 99543124 1001 86380 86390 1
543086 99543086 1001 86380 86390 1
543113 99543113 1001 86380 86390 1
542986 99542986 1001 86380 86390 1
543040 99543040 1001 86380 86390 1
542963 99542963 1001 86380 86390 1
543708 99543708 1001 86380 86390 1
543679 99543679 1001 86380 86390 1
543553 99543553 1001 86380 86390 1
543482 99543482 1001 86380 86390 1
543473 99543473 1001 86380 86390 1
543344 99543344 1001 86380 86390 1
543241 99543241 1001 86380 86390 1
543319 99543319 1001 86380 86390 1
543954 99543954 1001 86380 86390 1
543973 99543973 1001 86380 86390 1
544508 99544508 1001 86380 86390 1
544565 99544565 1001 86380 86390 1
544426 99544426 1001 86380 86390 1
544064 99544064 1001 86380 86390 1
544117 99544117 1001 86380 86390 1
544653 99544653 1001 86380 86390 1
412970 214 1001 31920 32337 1
412549 388 1001 49560 49917 1
433373 229 1001 79380 80157 1
408493 237 1001 12480 13137 1
431115 554 1001 83580 86277 1
522888 765 1002 59131 59594 1
400027 99400027 1001 86380 86390 1
400063 99400063 1001 86380 86390 1
400038 99400038 1001 86380 86390 1
400335 99400335 1001 86380 86390 1
400362 99400362 1001 86380 86390 1
400343 99400343 1001 86380 86390 1
400616 99400616 1001 86380 86390 1
400708 99400708 1001 86380 86390 1
401236 99401236 1001 86380 86390 1
401487 99401487 1001 86380 86390 1
401683 99401683 1001 86380 86390 1
402018 99402018 1001 86380 86390 1
402230 99402230 1001 86380 86390 1
402283 99402283 1001 86380 86390 1
402277 99402277 1001 86380 86390 1
402394 99402394 1001 86380 86390 1
402550 99402550 1001 86380 86390 1
402932 99402932 1001 86380 86390 1
402971 99402971 1001 86380 86390 1
403319 99403319 1001 86380 86390 1
403096 99403096 1001 86380 86390 1
403664 99403664 1001 86380 86390 1
404298 99404298 1001 86380 86390 1
404389 99404389 1001 86380 86390 1
404474 99404474 1001 86380 86390 1
404490 99404490 1001 86380 86390 1
404506 99404506 1001 86380 86390 1
404609 99404609 1001 86380 86390 1
404727 99404727 1001 86380 86390 1
404776 99404776 1001 86380 86390 1
404693 99404693 1001 86380 86390 1
405000 99405000 1001 86380 86390 1
404926 99404926 1001 86380 86390 1
404931 99404931 1001 86380 86390 1
405129 99405129 1001 86380 86390 1
405284 99405284 1001 86380 86390 1
405454 99405454 1001 86380 86390 1
405558 99405558 1001 86380 86390 1
405641 99405641 1001 86380 86390 1
405637 99405637 1001 86380 86390 1
405694 99405694 1001 86380 86390 1
405891 99405891 1001 86380 86390 1
405938 99405938 1001 86380 86390 1
406104 99406104 1001 86380 86390 1
406419 99406419 1001 86380 86390 1
406457 99406457 1001 86380 86390 1
406630 99406630 1001 86380 86390 1
406853 99406853 1001 86380 86390 1
406854 99406854 1001 86380 86390 1
406861 99406861 1001 86380 86390 1
407014 99407014 1001 86380 86390 1
407106 99407106 1001 86380 86390 1
407297 99407297 1001 86380 86390 1
407301 99407301 1001 86380 86390 1
407360 99407360 1001 86380 86390 1
407424 99407424 1001 86380 86390 1
407458 99407458 1001 86380 86390 1
407641 99407641 1001 86380 86390 1
407807 99407807 1001 86380 86390 1
407847 99407847 1001 86380 86390 1
407672 99407672 1001 86380 86390 1
407973 99407973 1001 86380 86390 1
408090 99408090 1001 86380 86390 1
408827 99408827 1001 86380 86390 1
408796 99408796 1001 86380 86390 1
409225 99409225 1001 86380 86390 1
409448 99409448 1001 86380 86390 1
409468 99409468 1001 86380 86390 1
409618 99409618 1001 86380 86390 1
409742 99409742 1001 86380 86390 1
409752 99409752 1001 86380 86390 1
409801 99409801 1001 86380 86390 1
410060 99410060 1001 86380 86390 1
410126 99410126 1001 86380 86390 1
410484 99410484 1001 86380 86390 1
410684 99410684 1001 86380 86390 1
410687 99410687 1001 86380 86390 1
410979 99410979 1001 86380 86390 1
410960 99410960 1001 86380 86390 1
410811 99410811 1001 86380 86390 1
410943 99410943 1001 86380 86390 1
411196 99411196 1001 86380 86390 1
411375 99411375 1001 86380 86390 1
411867 99411867 1001 86380 86390 1
412018 99412018 1001 86380 86390 1
412243 99412243 1001 86380 86390 1
412294 99412294 1001 86380 86390 1
412329 99412329 1001 86380 86390 1
412345 99412345 1001 86380 86390 1
413420 99413420 1001 86380 86390 1
413635 99413635 1001 86380 86390 1
413653 99413653 1001 86380 86390 1
413461 99413461 1001 86380 86390 1
413611 99413611 1001 86380 86390 1
412887 99412887 1001 86380 86390 1
413018 99413018 1001 86380 86390 1
413026 99413026 1001 86380 86390 1
413050 99413050 1001 86380 86390 1
412969 99412969 1001 86380 86390 1
412549 99412549 1001 86380 86390 1
412640 99412640 1001 86380 86390 1
412644 99412644 1001 86380 86390 1
412705 99412705 1001 86380 86390 1
412877 99412877 1001 86380 86390 1
412539 99412539 1001 86380 86390 1
413862 99413862 1001 86380 86390 1
414095 99414095 1001 86380 86390 1
413958 99413958 1001 86380 86390 1
413798 99413798 1001 86380 86390 1
413879 99413879 1001 86380 86390 1
413918 99413918 1001 86380 86390 1
413712 99413712 1001 86380 86390 1
415262 99415262 1001 86380 86390 1
415008 99415008 1001 86380 86390 1
414507 99414507 1001 86380 86390 1
414663 99414663 1001 86380 86390 1
414643 99414643 1001 86380 86390 1
414548 99414548 1001 86380 86390 1
414480 99414480 1001 86380 86390 1
414408 99414408 1001 86380 86390 1
414234 99414234 1001 86380 86390 1
414149 99414149 1001 86380 86390 1
415336 99415336 1001 86380 86390 1
415341 99415341 1001 86380 86390 1
416997 99416997 1001 86380 86390 1
416592 99416592 1001 86380 86390 1
416663 99416663 1001 86380 86390 1
416975 99416975 1001 86380 86390 1
416919 99416919 1001 86380 86390 1
416289 99416289 1001 86380 86390 1
416471 99416471 1001 86380 86390 1
416139 99416139 1001 86380 86390 1
416534 99416534 1001 86380 86390 1
416339 99416339 1001 86380 86390 1
416460 99416460 1001 86380 86390 1
416574 99416574 1001 86380 86390 1
415747 99415747 1001 86380 86390 1
415883 99415883 1001 86380 86390 1
415985 99415985 1001 86380 86390 1
415869 99415869 1001 86380 86390 1
416065 99416065 1001 86380 86390 1
415998 99415998 1001 86380 86390 1
417202 99417202 1001 86380 86390 1
417261 99417261 1001 86380 86390 1
417248 99417248 1001 86380 86390 1
417347 99417347 1001 86380 86390 1
417193 99417193 1001 86380 86390 1
417470 99417470 1001 86380 86390 1
417468 99417468 1001 86380 86390 1
418501 99418501 1001 86380 86390 1
418504 99418504 1001 86380 86390 1
418414 99418414 1001 86380 86390 1
417692 99417692 1001 86380 86390 1
417836 99417836 1001 86380 86390 1
417878 99417878 1001 86380 86390 1
418027 99418027 1001 86380 86390 1
418819 99418819 1001 86380 86390 1
420311 99420311 1001 86380 86390 1
420251 99420251 1001 86380 86390 1
420415 99420415 1001 86380 86390 1
420288 99420288 1001 86380 86390 1
420420 99420420 1001 86380 86390 1
420435 99420435 1001 86380 86390 1
419489 99419489 1001 86380 86390 1
422033 99422033 1001 86380 86390 1
422078 99422078 1001 86380 86390 1
421565 99421565 1001 86380 86390 1
420866 99420866 1001 86380 86390 1
422473 99422473 1001 86380 86390 1
422380 99422380 1001 86380 86390 1
423626 99423626 1001 86380 86390 1
423684 99423684 1001 86380 86390 1
423652 99423652 1001 86380 86390 1
423613 99423613 1001 86380 86390 1
423353 99423353 1001 86380 86390 1
423333 99423333 1001 86380 86390 1
423088 99423088 1001 86380 86390 1
423169 99423169 1001 86380 86390 1
423173 99423173 1001 86380 86390 1
423096 99423096 1001 86380 86390 1
423234 99423234 1001 86380 86390 1
423236 99423236 1001 86380 86390 1
423119 99423119 1001 86380 86390 1
422905 99422905 1001 86380 86390 1
422887 99422887 1001 86380 86390 1
422705 99422705 1001 86380 86390 1
424090 99424090 1001 86380 86390 1
424020 99424020 1001 86380 86390 1
424042 99424042 1001 86380 86390 1
424140 99424140 1001 86380 86390 1
424034 99424034 1001 86380 86390 1
425133 99425133 1001 86380 86390 1
425291 99425291 1001 86380 86390 1
425364 99425364 1001 86380 86390 1
424668 99424668 1001 86380 86390 1
424935 99424935 1001 86380 86390 1
424888 99424888 1001 86380 86390 1
424753 99424753 1001 86380 86390 1
424409 99424409 1001 86380 86390 1
427083 99427083 1001 86380 86390 1
426836 99426836 1001 86380 86390 1
426891 99426891 1001 86380 86390 1
426532 99426532 1001 86380 86390 1
426094 99426094 1001 86380 86390 1
426099 99426099 1001 86380 86390 1
427238 99427238 1001 86380 86390 1
427376 99427376 1001 86380 86390 1
427448 99427448 1001 86380 86390 1
427251 99427251 1001 86380 86390 1
428391 99428391 1001 86380 86390 1
428594 99428594 1001 86380 86390 1
428711 99428711 1001 86380 86390 1
428087 99428087 1001 86380 86390 1
428285 99428285 1001 86380 86390 1
428328 99428328 1001 86380 86390 1
428083 99428083 1001 86380 86390 1
428335 99428335 1001 86380 86390 1
427828 99427828 1001 86380 86390 1
427561 99427561 1001 86380 86390 1
427631 99427631 1001 86380 86390 1
427695 99427695 1001 86380 86390 1
428942 99428942 1001 86380 86390 1
429160 99429160 1001 86380 86390 1
429907 99429907 1001 86380 86390 1
429574 99429574 1001 86380 86390 1
429602 99429602 1001 86380 86390 1
429605 99429605 1001 86380 86390 1
429328 99429328 1001 86380 86390 1
430523 99430523 1001 86380 86390 1
430704 99430704 1001 86380 86390 1
430711 99430711 1001 86380 86390 1
430512 99430512 1001 86380 86390 1
432052 99432052 1001 86380 86390 1
431698 99431698 1001 86380 86390 1
431774 99431774 1001 86380 86390 1
431550 99431550 1001 86380 86390 1
431383 99431383 1001 86380 86390 1
431298 99431298 1001 86380 86390 1
431494 99431494 1001 86380 86390 1
431597 99431597 1001 86380 86390 1
431322 99431322 1001 86380 86390 1
430974 99430974 1001 86380 86390 1
431208 99431208 1001 86380 86390 1
430950 99430950 1001 86380 86390 1
432174 99432174 1001 86380 86390 1
432397 99432397 1001 86380 86390 1
432290 99432290 1001 86380 86390 1
432414 99432414 1001 86380 86390 1
432102 99432102 1001 86380 86390 1
433691 99433691 1001 86380 86390 1
433501 99433501 1001 86380 86390 1
433384 99433384 1001 86380 86390 1
433544 99433544 1001 86380 86390 1
433407 99433407 1001 86380 86390 1
433138 99433138 1001 86380 86390 1
433261 99433261 1001 86380 86390 1
432630 99432630 1001 86380 86390 1
432783 99432783 1001 86380 86390 1
434113 99434113 1001 86380 86390 1
435244 99435244 1001 86380 86390 1
435390 99435390 1001 86380 86390 1
435145 99435145 1001 86380 86390 1
434967 99434967 1001 86380 86390 1
434825 99434825 1001 86380 86390 1
434689 99434689 1001 86380 86390 1
434726 99434726 1001 86380 86390 1
434319 99434319 1001 86380 86390 1
434540 99434540 1001 86380 86390 1
434553 99434553 1001 86380 86390 1
434334 99434334 1001 86380 86390 1
435805 99435805 1001 86380 86390 1
435772 99435772 1001 86380 86390 1
435721 99435721 1001 86380 86390 1
436914 99436914 1001 86380 86390 1
436828 99436828 1001 86380 86390 1
436604 99436604 1001 86380 86390 1
436536 99436536 1001 86380 86390 1
436721 99436721 1001 86380 86390 1
436679 99436679 1001 86380 86390 1
436240 99436240 1001 86380 86390 1
300019 99300019 1001 86380 86390 1
437170 99437170 1001 86380 86390 1
437183 99437183 1001 86380 86390 1
300665 99300665 1001 86380 86390 1
300678 99300678 1001 86380 86390 1
300647 99300647 1001 86380 86390 1
300611 99300611 1001 86380 86390 1
300405 99300405 1001 86380 86390 1
300152 99300152 1001 86380 86390 1
300258 99300258 1001 86380 86390 1
300311 99300311 1001 86380 86390 1
300170 99300170 1001 86380 86390 1
300274 99300274 1001 86380 86390 1
300828 99300828 1001 86380 86390 1
301353 99301353 1001 86380 86390 1
301260 99301260 1001 86380 86390 1
301290 99301290 1001 86380 86390 1
301282 99301282 1001 86380 86390 1
301017 99301017 1001 86380 86390 1
301135 99301135 1001 86380 86390 1
301681 99301681 1001 86380 86390 1
301744 99301744 1001 86380 86390 1
301758 99301758 1001 86380 86390 1
302189 99302189 1001 86380 86390 1
302295 99302295 1001 86380 86390 1
302193 99302193 1001 86380 86390 1
302359 99302359 1001 86380 86390 1
302085 99302085 1001 86380 86390 1
302035 99302035 1001 86380 86390 1
302080 99302080 1001 86380 86390 1
301902 99301902 1001 86380 86390 1
301827 99301827 1001 86380 86390 1
301934 99301934 1001 86380 86390 1
302468 99302468 1001 86380 86390 1
302483 99302483 1001 86380 86390 1
303182 99303182 1001 86380 86390 1
303122 99303122 1001 86380 86390 1
303084 99303084 1001 86380 86390 1
303123 99303123 1001 86380 86390 1
303195 99303195 1001 86380 86390 1
302886 99302886 1001 86380 86390 1
302836 99302836 1001 86380 86390 1
302863 99302863 1001 86380 86390 1
302825 99302825 1001 86380 86390 1
302854 99302854 1001 86380 86390 1
302663 99302663 1001 86380 86390 1
302758 99302758 1001 86380 86390 1
302746 99302746 1001 86380 86390 1
302592 99302592 1001 86380 86390 1
302610 99302610 1001 86380 86390 1
303363 99303363 1001 86380 86390 1
303936 99303936 1001 86380 86390 1
303989 99303989 1001 86380 86390 1
304030 99304030 1001 86380 86390 1
303765 99303765 1001 86380 86390 1
303794 99303794 1001 86380 86390 1
303800 99303800 1001 86380 86390 1
303619 99303619 1001 86380 86390 1
303517 99303517 1001 86380 86390 1
303530 99303530 1001 86380 86390 1
303543 99303543 1001 86380 86390 1
303505 99303505 1001 86380 86390 1
304047 99304047 1001 86380 86390 1
304681 99304681 1001 86380 86390 1
304798 99304798 1001 86380 86390 1
304845 99304845 1001 86380 86390 1
304716 99304716 1001 86380 86390 1
304485 99304485 1001 86380 86390 1
304551 99304551 1001 86380 86390 1
304590 99304590 1001 86380 86390 1
304647 99304647 1001 86380 86390 1
304547 99304547 1001 86380 86390 1
304355 99304355 1001 86380 86390 1
304359 99304359 1001 86380 86390 1
304244 99304244 1001 86380 86390 1
304885 99304885 1001 86380 86390 1
305056 99305056 1001 86380 86390 1
304902 99304902 1001 86380 86390 1
305495 99305495 1001 86380 86390 1
305552 99305552 1001 86380 86390 1
305644 99305644 1001 86380 86390 1
305619 99305619 1001 86380 86390 1
305337 99305337 1001 86380 86390 1
305368 99305368 1001 86380 86390 1
305356 99305356 1001 86380 86390 1
305451 99305451 1001 86380 86390 1
305400 99305400 1001 86380 86390 1
305142 99305142 1001 86380 86390 1
305259 99305259 1001 86380 86390 1
305144 99305144 1001 86380 86390 1
305250 99305250 1001 86380 86390 1
305228 99305228 1001 86380 86390 1
305087 99305087 1001 86380 86390 1
500171 99500171 1001 86380 86390 1
500756 99500756 1001 86380 86390 1
500491 99500491 1001 86380 86390 1
500442 99500442 1001 86380 86390 1
500436 99500436 1001 86380 86390 1
500526 99500526 1001 86380 86390 1
500462 99500462 1001 86380 86390 1
500451 99500451 1001 86380 86390 1
500387 99500387 1001 86380 86390 1
500350 99500350 1001 86380 86390 1
500221 99500221 1001 86380 86390 1
500277 99500277 1001 86380 86390 1
500980 99500980 1001 86380 86390 1
500998 99500998 1001 86380 86390 1
500846 99500846 1001 86380 86390 1
500912 99500912 1001 86380 86390 1
501503 99501503 1001 86380 86390 1
501568 99501568 1001 86380 86390 1
501594 99501594 1001 86380 86390 1
501617 99501617 1001 86380 86390 1
501545 99501545 1001 86380 86390 1
501546 99501546 1001 86380 86390 1
501278 99501278 1001 86380 86390 1
501382 99501382 1001 86380 86390 1
501048 99501048 1001 86380 86390 1
501216 99501216 1001 86380 86390 1
501220 99501220 1001 86380 86390 1
501065 99501065 1001 86380 86390 1
501132 99501132 1001 86380 86390 1
501781 99501781 1001 86380 86390 1
501656 99501656 1001 86380 86390 1
501827 99501827 1001 86380 86390 1
502443 99502443 1001 86380 86390 1
502317 99502317 1001 86380 86390 1
502292 99502292 1001 86380 86390 1
502451 99502451 1001 86380 86390 1
502410 99502410 1001 86380 86390 1
502346 99502346 1001 86380 86390 1
502229 99502229 1001 86380 86390 1
502242 99502242 1001 86380 86390 1
502073 99502073 1001 86380 86390 1
502074 99502074 1001 86380 86390 1
502230 99502230 1001 86380 86390 1
502002 99502002 1001 86380 86390 1
501979 99501979 1001 86380 86390 1
501983 99501983 1001 86380 86390 1
501932 99501932 1001 86380 86390 1
501997 99501997 1001 86380 86390 1
502049 99502049 1001 86380 86390 1
501856 99501856 1001 86380 86390 1
502645 99502645 1001 86380 86390 1
502529 99502529 1001 86380 86390 1
502484 99502484 1001 86380 86390 1
502588 99502588 1001 86380 86390 1
502602 99502602 1001 86380 86390 1
502643 99502643 1001 86380 86390 1
503126 99503126 1001 86380 86390 1
503266 99503266 1001 86380 86390 1
502882 99502882 1001 86380 86390 1
503041 99503041 1001 86380 86390 1
502736 99502736 1001 86380 86390 1
502841 99502841 1001 86380 86390 1
502732 99502732 1001 86380 86390 1
502838 99502838 1001 86380 86390 1
504015 99504015 1001 86380 86390 1
503926 99503926 1001 86380 86390 1
504004 99504004 1001 86380 86390 1
503979 99503979 1001 86380 86390 1
503730 99503730 1001 86380 86390 1
503718 99503718 1001 86380 86390 1
503825 99503825 1001 86380 86390 1
503749 99503749 1001 86380 86390 1
503801 99503801 1001 86380 86390 1
503724 99503724 1001 86380 86390 1
503857 99503857 1001 86380 86390 1
503631 99503631 1001 86380 86390 1
503556 99503556 1001 86380 86390 1
503507 99503507 1001 86380 86390 1
503598 99503598 1001 86380 86390 1
503521 99503521 1001 86380 86390 1
504205 99504205 1001 86380 86390 1
504274 99504274 1001 86380 86390 1
504236 99504236 1001 86380 86390 1
504186 99504186 1001 86380 86390 1
504191 99504191 1001 86380 86390 1
504921 99504921 1001 86380 86390 1
504938 99504938 1001 86380 86390 1
504621 99504621 1001 86380 86390 1
504713 99504713 1001 86380 86390 1
504592 99504592 1001 86380 86390 1
504364 99504364 1001 86380 86390 1
504450 99504450 1001 86380 86390 1
504502 99504502 1001 86380 86390 1
505123 99505123 1001 86380 86390 1
505046 99505046 1001 86380 86390 1
505101 99505101 1001 86380 86390 1
505104 99505104 1001 86380 86390 1
505069 99505069 1001 86380 86390 1
505095 99505095 1001 86380 86390 1
505712 99505712 1001 86380 86390 1
505757 99505757 1001 86380 86390 1
505447 99505447 1001 86380 86390 1
505540 99505540 1001 86380 86390 1
505541 99505541 1001 86380 86390 1
505554 99505554 1001 86380 86390 1
505503 99505503 1001 86380 86390 1
505405 99505405 1001 86380 86390 1
505310 99505310 1001 86380 86390 1
505299 99505299 1001 86380 86390 1
505248 99505248 1001 86380 86390 1
505287 99505287 1001 86380 86390 1
505173 99505173 1001 86380 86390 1
505961 99505961 1001 86380 86390 1
505930 99505930 1001 86380 86390 1
505841 99505841 1001 86380 86390 1
506469 99506469 1001 86380 86390 1
506491 99506491 1001 86380 86390 1
506505 99506505 1001 86380 86390 1
506354 99506354 1001 86380 86390 1
506306 99506306 1001 86380 86390 1
506189 99506189 1001 86380 86390 1
506335 99506335 1001 86380 86390 1
506362 99506362 1001 86380 86390 1
506299 99506299 1001 86380 86390 1
506132 99506132 1001 86380 86390 1
505986 99505986 1001 86380 86390 1
506724 99506724 1001 86380 86390 1
506686 99506686 1001 86380 86390 1
507234 99507234 1001 86380 86390 1
507405 99507405 1001 86380 86390 1
507012 99507012 1001 86380 86390 1
507080 99507080 1001 86380 86390 1
507047 99507047 1001 86380 86390 1
507008 99507008 1001 86380 86390 1
506959 99506959 1001 86380 86390 1
506813 99506813 1001 86380 86390 1
507587 99507587 1001 86380 86390 1
507550 99507550 1001 86380 86390 1
507618 99507618 1001 86380 86390 1
507439 99507439 1001 86380 86390 1
508123 99508123 1001 86380 86390 1
508188 99508188 1001 86380 86390 1
508203 99508203 1001 86380 86390 1
508074 99508074 1001 86380 86390 1
508063 99508063 1001 86380 86390 1
508236 99508236 1001 86380 86390 1
508005 99508005 1001 86380 86390 1
507919 99507919 1001 86380 86390 1
507959 99507959 1001 86380 86390 1
507895 99507895 1001 86380 86390 1
508012 99508012 1001 86380 86390 1
507694 99507694 1001 86380 86390 1
507733 99507733 1001 86380 86390 1
507697 99507697 1001 86380 86390 1
507750 99507750 1001 86380 86390 1
507741 99507741 1001 86380 86390 1
508298 99508298 1001 86380 86390 1
508441 99508441 1001 86380 86390 1
508416 99508416 1001 86380 86390 1
508934 99508934 1001 86380 86390 1
508935 99508935 1001 86380 86390 1
509000 99509000 1001 86380 86390 1
509069 99509069 1001 86380 86390 1
508700 99508700 1001 86380 86390 1
508843 99508843 1001 86380 86390 1
508665 99508665 1001 86380 86390 1
508759 99508759 1001 86380 86390 1
508747 99508747 1001 86380 86390 1
508669 99508669 1001 86380 86390 1
508803 99508803 1001 86380 86390 1
508559 99508559 1001 86380 86390 1
508540 99508540 1001 86380 86390 1
508464 99508464 1001 86380 86390 1
509278 99509278 1001 86380 86390 1
509111 99509111 1001 86380 86390 1
509133 99509133 1001 86380 86390 1
509250 99509250 1001 86380 86390 1
509816 99509816 1001 86380 86390 1
509832 99509832 1001 86380 86390 1
509595 99509595 1001 86380 86390 1
509572 99509572 1001 86380 86390 1
509653 99509653 1001 86380 86390 1
509498 99509498 1001 86380 86390 1
509311 99509311 1001 86380 86390 1
509352 99509352 1001 86380 86390 1
509393 99509393 1001 86380 86390 1
509913 99509913 1001 86380 86390 1
510058 99510058 1001 86380 86390 1
510097 99510097 1001 86380 86390 1
510034 99510034 1001 86380 86390 1
509935 99509935 1001 86380 86390 1
510690 99510690 1001 86380 86390 1
510586 99510586 1001 86380 86390 1
510548 99510548 1001 86380 86390 1
510600 99510600 1001 86380 86390 1
510562 99510562 1001 86380 86390 1
510563 99510563 1001 86380 86390 1
510645 99510645 1001 86380 86390 1
510671 99510671 1001 86380 86390 1
510543 99510543 1001 86380 86390 1
510596 99510596 1001 86380 86390 1
510597 99510597 1001 86380 86390 1
510623 99510623 1001 86380 86390 1
510365 99510365 1001 86380 86390 1
510422 99510422 1001 86380 86390 1
510196 99510196 1001 86380 86390 1
510273 99510273 1001 86380 86390 1
510908 99510908 1001 86380 86390 1
510874 99510874 1001 86380 86390 1
510891 99510891 1001 86380 86390 1
511450 99511450 1001 86380 86390 1
511552 99511552 1001 86380 86390 1
511490 99511490 1001 86380 86390 1
511365 99511365 1001 86380 86390 1
511508 99511508 1001 86380 86390 1
511154 99511154 1001 86380 86390 1
511211 99511211 1001 86380 86390 1
511342 99511342 1001 86380 86390 1
510988 99510988 1001 86380 86390 1
511053 99511053 1001 86380 86390 1
510977 99510977 1001 86380 86390 1
511067 99511067 1001 86380 86390 1
511045 99511045 1001 86380 86390 1
511617 99511617 1001 86380 86390 1
511656 99511656 1001 86380 86390 1
511713 99511713 1001 86380 86390 1
511623 99511623 1001 86380 86390 1
512152 99512152 1001 86380 86390 1
512054 99512054 1001 86380 86390 1
511871 99511871 1001 86380 86390 1
511872 99511872 1001 86380 86390 1
512576 99512576 1001 86380 86390 1
512489 99512489 1001 86380 86390 1
512399 99512399 1001 86380 86390 1
512568 99512568 1001 86380 86390 1
512491 99512491 1001 86380 86390 1
513101 99513101 1001 86380 86390 1
512799 99512799 1001 86380 86390 1
512804 99512804 1001 86380 86390 1
512636 99512636 1001 86380 86390 1
512625 99512625 1001 86380 86390 1
512781 99512781 1001 86380 86390 1
513375 99513375 1001 86380 86390 1
513259 99513259 1001 86380 86390 1
513263 99513263 1001 86380 86390 1
513972 99513972 1001 86380 86390 1
513872 99513872 1001 86380 86390 1
513848 99513848 1001 86380 86390 1
513629 99513629 1001 86380 86390 1
513417 99513417 1001 86380 86390 1
513525 99513525 1001 86380 86390 1
514046 99514046 1001 86380 86390 1
514825 99514825 1001 86380 86390 1
514783 99514783 1001 86380 86390 1
514706 99514706 1001 86380 86390 1
514681 99514681 1001 86380 86390 1
514777 99514777 1001 86380 86390 1
514791 99514791 1001 86380 86390 1
514266 99514266 1001 86380 86390 1
514387 99514387 1001 86380 86390 1
514245 99514245 1001 86380 86390 1
514349 99514349 1001 86380 86390 1
514445 99514445 1001 86380 86390 1
514949 99514949 1001 86380 86390 1
515646 99515646 1001 86380 86390 1
515558 99515558 1001 86380 86390 1
515548 99515548 1001 86380 86390 1
515643 99515643 1001 86380 86390 1
515452 99515452 1001 86380 86390 1
515371 99515371 1001 86380 86390 1
515076 99515076 1001 86380 86390 1
515162 99515162 1001 86380 86390 1
515164 99515164 1001 86380 86390 1
515828 99515828 1001 86380 86390 1
515715 99515715 1001 86380 86390 1
516398 99516398 1001 86380 86390 1
516485 99516485 1001 86380 86390 1
516454 99516454 1001 86380 86390 1
516314 99516314 1001 86380 86390 1
516456 99516456 1001 86380 86390 1
516175 99516175 1001 86380 86390 1
516098 99516098 1001 86380 86390 1
516176 99516176 1001 86380 86390 1
516169 99516169 1001 86380 86390 1
516208 99516208 1001 86380 86390 1
516119 99516119 1001 86380 86390 1
516212 99516212 1001 86380 86390 1
516225 99516225 1001 86380 86390 1
516006 99516006 1001 86380 86390 1
516020 99516020 1001 86380 86390 1
515894 99515894 1001 86380 86390 1
516600 99516600 1001 86380 86390 1
516697 99516697 1001 86380 86390 1
516648 99516648 1001 86380 86390 1
517277 99517277 1001 86380 86390 1
517175 99517175 1001 86380 86390 1
517293 99517293 1001 86380 86390 1
517325 99517325 1001 86380 86390 1
517154 99517154 1001 86380 86390 1
516936 99516936 1001 86380 86390 1
516977 99516977 1001 86380 86390 1
517042 99517042 1001 86380 86390 1
516930 99516930 1001 86380 86390 1
517115 99517115 1001 86380 86390 1
516781 99516781 1001 86380 86390 1
516784 99516784 1001 86380 86390 1
516811 99516811 1001 86380 86390 1
516761 99516761 1001 86380 86390 1
517466 99517466 1001 86380 86390 1
517404 99517404 1001 86380 86390 1
517443 99517443 1001 86380 86390 1
517343 99517343 1001 86380 86390 1
517963 99517963 1001 86380 86390 1
517867 99517867 1001 86380 86390 1
517843 99517843 1001 86380 86390 1
517924 99517924 1001 86380 86390 1
517783 99517783 1001 86380 86390 1
517723 99517723 1001 86380 86390 1
517730 99517730 1001 86380 86390 1
517564 99517564 1001 86380 86390 1
518876 99518876 1001 86380 86390 1
518880 99518880 1001 86380 86390 1
518932 99518932 1001 86380 86390 1
518650 99518650 1001 86380 86390 1
518563 99518563 1001 86380 86390 1
518373 99518373 1001 86380 86390 1
519028 99519028 1001 86380 86390 1
519119 99519119 1001 86380 86390 1
518992 99518992 1001 86380 86390 1
519728 99519728 1001 86380 86390 1
519472 99519472 1001 86380 86390 1
519503 99519503 1001 86380 86390 1
519244 99519244 1001 86380 86390 1
519283 99519283 1001 86380 86390 1
519336 99519336 1001 86380 86390 1
519337 99519337 1001 86380 86390 1
519205 99519205 1001 86380 86390 1
519947 99519947 1001 86380 86390 1
520012 99520012 1001 86380 86390 1
519961 99519961 1001 86380 86390 1
520603 99520603 1001 86380 86390 1
520614 99520614 1001 86380 86390 1
520517 99520517 1001 86380 86390 1
520543 99520543 1001 86380 86390 1
520410 99520410 1001 86380 86390 1
520311 99520311 1001 86380 86390 1
520378 99520378 1001 86380 86390 1
520062 99520062 1001 86380 86390 1
520114 99520114 1001 86380 86390 1
520143 99520143 1001 86380 86390 1
520066 99520066 1001 86380 86390 1
520133 99520133 1001 86380 86390 1
520224 99520224 1001 86380 86390 1
520780 99520780 1001 86380 86390 1
520807 99520807 1001 86380 86390 1
520798 99520798 1001 86380 86390 1
520774 99520774 1001 86380 86390 1
521325 99521325 1001 86380 86390 1
521449 99521449 1001 86380 86390 1
521333 99521333 1001 86380 86390 1
521223 99521223 1001 86380 86390 1
521177 99521177 1001 86380 86390 1
520965 99520965 1001 86380 86390 1
520984 99520984 1001 86380 86390 1
521572 99521572 1001 86380 86390 1
521482 99521482 1001 86380 86390 1
521498 99521498 1001 86380 86390 1
521551 99521551 1001 86380 86390 1
522265 99522265 1001 86380 86390 1
522009 99522009 1001 86380 86390 1
521725 99521725 1001 86380 86390 1
521780 99521780 1001 86380 86390 1
522381 99522381 1001 86380 86390 1
522424 99522424 1001 86380 86390 1
522362 99522362 1001 86380 86390 1
522453 99522453 1001 86380 86390 1
522301 99522301 1001 86380 86390 1
522919 99522919 1001 86380 86390 1
522950 99522950 1001 86380 86390 1
522826 99522826 1001 86380 86390 1
522752 99522752 1001 86380 86390 1
522568 99522568 1001 86380 86390 1
522690 99522690 1001 86380 86390 1
523221 99523221 1001 86380 86390 1
523119 99523119 1001 86380 86390 1
523228 99523228 1001 86380 86390 1
523177 99523177 1001 86380 86390 1
523281 99523281 1001 86380 86390 1
523777 99523777 1001 86380 86390 1
523694 99523694 1001 86380 86390 1
523552 99523552 1001 86380 86390 1
523671 99523671 1001 86380 86390 1
523738 99523738 1001 86380 86390 1
523405 99523405 1001 86380 86390 1
523394 99523394 1001 86380 86390 1
523422 99523422 1001 86380 86390 1
524119 99524119 1001 86380 86390 1
524029 99524029 1001 86380 86390 1
524030 99524030 1001 86380 86390 1
524700 99524700 1001 86380 86390 1
524650 99524650 1001 86380 86390 1
524522 99524522 1001 86380 86390 1
524369 99524369 1001 86380 86390 1
524347 99524347 1001 86380 86390 1
524179 99524179 1001 86380 86390 1
524335 99524335 1001 86380 86390 1
524336 99524336 1001 86380 86390 1
524160 99524160 1001 86380 86390 1
524863 99524863 1001 86380 86390 1
524905 99524905 1001 86380 86390 1
524908 99524908 1001 86380 86390 1
525405 99525405 1001 86380 86390 1
525500 99525500 1001 86380 86390 1
525586 99525586 1001 86380 86390 1
525591 99525591 1001 86380 86390 1
525183 99525183 1001 86380 86390 1
525148 99525148 1001 86380 86390 1
524993 99524993 1001 86380 86390 1
525124 99525124 1001 86380 86390 1
525138 99525138 1001 86380 86390 1
525010 99525010 1001 86380 86390 1
525115 99525115 1001 86380 86390 1
525168 99525168 1001 86380 86390 1
525754 99525754 1001 86380 86390 1
525798 99525798 1001 86380 86390 1
526261 99526261 1001 86380 86390 1
526275 99526275 1001 86380 86390 1
526291 99526291 1001 86380 86390 1
526381 99526381 1001 86380 86390 1
526180 99526180 1001 86380 86390 1
526111 99526111 1001 86380 86390 1
525827 99525827 1001 86380 86390 1
525817 99525817 1001 86380 86390 1
525883 99525883 1001 86380 86390 1
525989 99525989 1001 86380 86390 1
525835 99525835 1001 86380 86390 1
525810 99525810 1001 86380 86390 1
525851 99525851 1001 86380 86390 1
525802 99525802 1001 86380 86390 1
527111 99527111 1001 86380 86390 1
527230 99527230 1001 86380 86390 1
527184 99527184 1001 86380 86390 1
527044 99527044 1001 86380 86390 1
526993 99526993 1001 86380 86390 1
526904 99526904 1001 86380 86390 1
526913 99526913 1001 86380 86390 1
526664 99526664 1001 86380 86390 1
527289 99527289 1001 86380 86390 1
527278 99527278 1001 86380 86390 1
527319 99527319 1001 86380 86390 1
527307 99527307 1001 86380 86390 1
528026 99528026 1001 86380 86390 1
527938 99527938 1001 86380 86390 1
527690 99527690 1001 86380 86390 1
527812 99527812 1001 86380 86390 1
527775 99527775 1001 86380 86390 1
527545 99527545 1001 86380 86390 1
527558 99527558 1001 86380 86390 1
527468 99527468 1001 86380 86390 1
527574 99527574 1001 86380 86390 1
527471 99527471 1001 86380 86390 1
527614 99527614 1001 86380 86390 1
527479 99527479 1001 86380 86390 1
528228 99528228 1001 86380 86390 1
528234 99528234 1001 86380 86390 1
528790 99528790 1001 86380 86390 1
528844 99528844 1001 86380 86390 1
528821 99528821 1001 86380 86390 1
528659 99528659 1001 86380 86390 1
528585 99528585 1001 86380 86390 1
528628 99528628 1001 86380 86390 1
528590 99528590 1001 86380 86390 1
528499 99528499 1001 86380 86390 1
528488 99528488 1001 86380 86390 1
528303 99528303 1001 86380 86390 1
528697 99528697 1001 86380 86390 1
529585 99529585 1001 86380 86390 1
529680 99529680 1001 86380 86390 1
529707 99529707 1001 86380 86390 1
529396 99529396 1001 86380 86390 1
529250 99529250 1001 86380 86390 1
529738 99529738 1001 86380 86390 1
529765 99529765 1001 86380 86390 1
529817 99529817 1001 86380 86390 1
529909 99529909 1001 86380 86390 1
529797 99529797 1001 86380 86390 1
529811 99529811 1001 86380 86390 1
529929 99529929 1001 86380 86390 1
530516 99530516 1001 86380 86390 1
530479 99530479 1001 86380 86390 1
530542 99530542 1001 86380 86390 1
530488 99530488 1001 86380 86390 1
530284 99530284 1001 86380 86390 1
530260 99530260 1001 86380 86390 1
530196 99530196 1001 86380 86390 1
530236 99530236 1001 86380 86390 1
530319 99530319 1001 86380 86390 1
530204 99530204 1001 86380 86390 1
529967 99529967 1001 86380 86390 1
530097 99530097 1001 86380 86390 1
530086 99530086 1001 86380 86390 1
530100 99530100 1001 86380 86390 1
530569 99530569 1001 86380 86390 1
530717 99530717 1001 86380 86390 1
531183 99531183 1001 86380 86390 1
531084 99531084 1001 86380 86390 1
531074 99531074 1001 86380 86390 1
531165 99531165 1001 86380 86390 1
531051 99531051 1001 86380 86390 1
531130 99531130 1001 86380 86390 1
531067 99531067 1001 86380 86390 1
530801 99530801 1001 86380 86390 1
530867 99530867 1001 86380 86390 1
531532 99531532 1001 86380 86390 1
532170 99532170 1001 86380 86390 1
532150 99532150 1001 86380 86390 1
531925 99531925 1001 86380 86390 1
531817 99531817 1001 86380 86390 1
531660 99531660 1001 86380 86390 1
532320 99532320 1001 86380 86390 1
532885 99532885 1001 86380 86390 1
532951 99532951 1001 86380 86390 1
532966 99532966 1001 86380 86390 1
532752 99532752 1001 86380 86390 1
532650 99532650 1001 86380 86390 1
532624 99532624 1001 86380 86390 1
532825 99532825 1001 86380 86390 1
532450 99532450 1001 86380 86390 1
533232 99533232 1001 86380 86390 1
533038 99533038 1001 86380 86390 1
533118 99533118 1001 86380 86390 1
533828 99533828 1001 86380 86390 1
533719 99533719 1001 86380 86390 1
533500 99533500 1001 86380 86390 1
533539 99533539 1001 86380 86390 1
533480 99533480 1001 86380 86390 1
533392 99533392 1001 86380 86390 1
533299 99533299 1001 86380 86390 1
533975 99533975 1001 86380 86390 1
533876 99533876 1001 86380 86390 1
534560 99534560 1001 86380 86390 1
534593 99534593 1001 86380 86390 1
534364 99534364 1001 86380 86390 1
534398 99534398 1001 86380 86390 1
534399 99534399 1001 86380 86390 1
534205 99534205 1001 86380 86390 1
534143 99534143 1001 86380 86390 1
534250 99534250 1001 86380 86390 1
534108 99534108 1001 86380 86390 1
534135 99534135 1001 86380 86390 1
534733 99534733 1001 86380 86390 1
534880 99534880 1001 86380 86390 1
534768 99534768 1001 86380 86390 1
535368 99535368 1001 86380 86390 1
535419 99535419 1001 86380 86390 1
535267 99535267 1001 86380 86390 1
535296 99535296 1001 86380 86390 1
535219 99535219 1001 86380 86390 1
534959 99534959 1001 86380 86390 1
534963 99534963 1001 86380 86390 1
535676 99535676 1001 86380 86390 1
535645 99535645 1001 86380 86390 1
535710 99535710 1001 86380 86390 1
536209 99536209 1001 86380 86390 1
536135 99536135 1001 86380 86390 1
536252 99536252 1001 86380 86390 1
536175 99536175 1001 86380 86390 1
536189 99536189 1001 86380 86390 1
536191 99536191 1001 86380 86390 1
535937 99535937 1001 86380 86390 1
536003 99536003 1001 86380 86390 1
535845 99535845 1001 86380 86390 1
535745 99535745 1001 86380 86390 1
535775 99535775 1001 86380 86390 1
535855 99535855 1001 86380 86390 1
536415 99536415 1001 86380 86390 1
536521 99536521 1001 86380 86390 1
536421 99536421 1001 86380 86390 1
536474 99536474 1001 86380 86390 1
537076 99537076 1001 86380 86390 1
536964 99536964 1001 86380 86390 1
536991 99536991 1001 86380 86390 1
537082 99537082 1001 86380 86390 1
536773 99536773 1001 86380 86390 1
536930 99536930 1001 86380 86390 1
536645 99536645 1001 86380 86390 1
536749 99536749 1001 86380 86390 1
536574 99536574 1001 86380 86390 1
536733 99536733 1001 86380 86390 1
537250 99537250 1001 86380 86390 1
537353 99537353 1001 86380 86390 1
537228 99537228 1001 86380 86390 1
537363 99537363 1001 86380 86390 1
537197 99537197 1001 86380 86390 1
537911 99537911 1001 86380 86390 1
537950 99537950 1001 86380 86390 1
537838 99537838 1001 86380 86390 1
537871 99537871 1001 86380 86390 1
537820 99537820 1001 86380 86390 1
537680 99537680 1001 86380 86390 1
537773 99537773 1001 86380 86390 1
537407 99537407 1001 86380 86390 1
537398 99537398 1001 86380 86390 1
537553 99537553 1001 86380 86390 1
538039 99538039 1001 86380 86390 1
538027 99538027 1001 86380 86390 1
538001 99538001 1001 86380 86390 1
538083 99538083 1001 86380 86390 1
538129 99538129 1001 86380 86390 1
538184 99538184 1001 86380 86390 1
538785 99538785 1001 86380 86390 1
538731 99538731 1001 86380 86390 1
538758 99538758 1001 86380 86390 1
538644 99538644 1001 86380 86390 1
538808 99538808 1001 86380 86390 1
538561 99538561 1001 86380 86390 1
538562 99538562 1001 86380 86390 1
538407 99538407 1001 86380 86390 1
538486 99538486 1001 86380 86390 1
538409 99538409 1001 86380 86390 1
538325 99538325 1001 86380 86390 1
538338 99538338 1001 86380 86390 1
538377 99538377 1001 86380 86390 1
538838 99538838 1001 86380 86390 1
538815 99538815 1001 86380 86390 1
538999 99538999 1001 86380 86390 1
538975 99538975 1001 86380 86390 1
538832 99538832 1001 86380 86390 1
538847 99538847 1001 86380 86390 1
539538 99539538 1001 86380 86390 1
539607 99539607 1001 86380 86390 1
539475 99539475 1001 86380 86390 1
539503 99539503 1001 86380 86390 1
539594 99539594 1001 86380 86390 1
539543 99539543 1001 86380 86390 1
539617 99539617 1001 86380 86390 1
539534 99539534 1001 86380 86390 1
539230 99539230 1001 86380 86390 1
539376 99539376 1001 86380 86390 1
539314 99539314 1001 86380 86390 1
539076 99539076 1001 86380 86390 1
539109 99539109 1001 86380 86390 1
539135 99539135 1001 86380 86390 1
539761 99539761 1001 86380 86390 1
539658 99539658 1001 86380 86390 1
540269 99540269 1001 86380 86390 1
540262 99540262 1001 86380 86390 1
540136 99540136 1001 86380 86390 1
540490 99540490 1001 86380 86390 1
540483 99540483 1001 86380 86390 1
541128 99541128 1001 86380 86390 1
541079 99541079 1001 86380 86390 1
541015 99541015 1001 86380 86390 1
540846 99540846 1001 86380 86390 1
541434 99541434 1001 86380 86390 1
541370 99541370 1001 86380 86390 1
541336 99541336 1001 86380 86390 1
541389 99541389 1001 86380 86390 1
541311 99541311 1001 86380 86390 1
541991 99541991 1001 86380 86390 1
541998 99541998 1001 86380 86390 1
541785 99541785 1001 86380 86390 1
541837 99541837 1001 86380 86390 1
541852 99541852 1001 86380 86390 1
541911 99541911 1001 86380 86390 1
541615 99541615 1001 86380 86390 1
541578 99541578 1001 86380 86390 1
541582 99541582 1001 86380 86390 1
541519 99541519 1001 86380 86390 1
542219 99542219 1001 86380 86390 1
542156 99542156 1001 86380 86390 1
542145 99542145 1001 86380 86390 1
542300 99542300 1001 86380 86390 1
542172 99542172 1001 86380 86390 1
542290 99542290 1001 86380 86390 1
542244 99542244 1001 86380 86390 1
542830 99542830 1001 86380 86390 1
542883 99542883 1001 86380 86390 1
542772 99542772 1001 86380 86390 1
542787 99542787 1001 86380 86390 1
542941 99542941 1001 86380 86390 1
542681 99542681 1001 86380 86390 1
542579 99542579 1001 86380 86390 1
542736 99542736 1001 86380 86390 1
542596 99542596 1001 86380 86390 1
542402 99542402 1001 86380 86390 1
542454 99542454 1001 86380 86390 1
542404 99542404 1001 86380 86390 1
542482 99542482 1001 86380 86390 1
542327 99542327 1001 86380 86390 1
542334 99542334 1001 86380 86390 1
542533 99542533 1001 86380 86390 1
543115 99543115 1001 86380 86390 1
543038 99543038 1001 86380 86390 1
543030 99543030 1001 86380 86390 1
543700 99543700 1001 86380 86390 1
543475 99543475 1001 86380 86390 1
543419 99543419 1001 86380 86390 1
543153 99543153 1001 86380 86390 1
543324 99543324 1001 86380 86390 1
543183 99543183 1001 86380 86390 1
543846 99543846 1001 86380 86390 1
543795 99543795 1001 86380 86390 1
543900 99543900 1001 86380 86390 1
543931 99543931 1001 86380 86390 1
543907 99543907 1001 86380 86390 1
544596 99544596 1001 86380 86390 1
544405 99544405 1001 86380 86390 1
544567 99544567 1001 86380 86390 1
544407 99544407 1001 86380 86390 1
544453 99544453 1001 86380 86390 1
544265 99544265 1001 86380 86390 1
544057 99544057 1001 86380 86390 1
544077 99544077 1001 86380 86390 1
544103 99544103 1001 86380 86390 1
544700 99544700 1001 86380 86390 1
544651 99544651 1001 86380 86390 1
426500 238 1001 77640 79077 1
423555 217 1001 80160 81297 1
520039 1044 1001 69749 70048 1
400135 99400135 1001 86380 86390 1
400200 99400200 1001 86380 86390 1
400280 99400280 1001 86380 86390 1
400320 99400320 1001 86380 86390 1
400317 99400317 1001 86380 86390 1
400366 99400366 1001 86380 86390 1
400563 99400563 1001 86380 86390 1
400538 99400538 1001 86380 86390 1
400647 99400647 1001 86380 86390 1
400817 99400817 1001 86380 86390 1
400932 99400932 1001 86380 86390 1
401254 99401254 1001 86380 86390 1
401257 99401257 1001 86380 86390 1
401207 99401207 1001 86380 86390 1
401189 99401189 1001 86380 86390 1
401253 99401253 1001 86380 86390 1
401323 99401323 1001 86380 86390 1
401470 99401470 1001 86380 86390 1
401547 99401547 1001 86380 86390 1
401677 99401677 1001 86380 86390 1
401901 99401901 1001 86380 86390 1
401958 99401958 1001 86380 86390 1
402030 99402030 1001 86380 86390 1
402190 99402190 1001 86380 86390 1
402191 99402191 1001 86380 86390 1
402274 99402274 1001 86380 86390 1
402285 99402285 1001 86380 86390 1
402372 99402372 1001 86380 86390 1
402875 99402875 1001 86380 86390 1
402880 99402880 1001 86380 86390 1
403005 99403005 1001 86380 86390 1
403034 99403034 1001 86380 86390 1
403151 99403151 1001 86380 86390 1
403312 99403312 1001 86380 86390 1
403297 99403297 1001 86380 86390 1
403269 99403269 1001 86380 86390 1
403509 99403509 1001 86380 86390 1
403612 99403612 1001 86380 86390 1
403712 99403712 1001 86380 86390 1
403800 99403800 1001 86380 86390 1
404111 99404111 1001 86380 86390 1
404187 99404187 1001 86380 86390 1
404192 99404192 1001 86380 86390 1
404311 99404311 1001 86380 86390 1
404555 99404555 1001 86380 86390 1
404695 99404695 1001 86380 86390 1
404824 99404824 1001 86380 86390 1
405667 99405667 1001 86380 86390 1
405845 99405845 1001 86380 86390 1
405912 99405912 1001 86380 86390 1
405882 99405882 1001 86380 86390 1
405972 99405972 1001 86380 86390 1
406020 99406020 1001 86380 86390 1
406241 99406241 1001 86380 86390 1
406182 99406182 1001 86380 86390 1
406359 99406359 1001 86380 86390 1
406421 99406421 1001 86380 86390 1
406410 99406410 1001 86380 86390 1
406578 99406578 1001 86380 86390 1
406506 99406506 1001 86380 86390 1
406591 99406591 1001 86380 86390 1
406751 99406751 1001 86380 86390 1
406847 99406847 1001 86380 86390 1
406955 99406955 1001 86380 86390 1
407344 99407344 1001 86380 86390 1
407410 99407410 1001 86380 86390 1
407422 99407422 1001 86380 86390 1
407682 99407682 1001 86380 86390 1
407692 99407692 1001 86380 86390 1
407725 99407725 1001 86380 86390 1
407865 99407865 1001 86380 86390 1
407881 99407881 1001 86380 86390 1
407768 99407768 1001 86380 86390 1
408059 99408059 1001 86380 86390 1
408079 99408079 1001 86380 86390 1
408155 99408155 1001 86380 86390 1
408157 99408157 1001 86380 86390 1
408316 99408316 1001 86380 86390 1
408503 99408503 1001 86380 86390 1
408606 99408606 1001 86380 86390 1
408703 99408703 1001 86380 86390 1
408730 99408730 1001 86380 86390 1
408818 99408818 1001 86380 86390 1
408906 99408906 1001 86380 86390 1
409256 99409256 1001 86380 86390 1
409194 99409194 1001 86380 86390 1
409441 99409441 1001 86380 86390 1
409996 99409996 1001 86380 86390 1
410121 99410121 1001 86380 86390 1
410164 99410164 1001 86380 86390 1
410519 99410519 1001 86380 86390 1
410556 99410556 1001 86380 86390 1
410660 99410660 1001 86380 86390 1
410647 99410647 1001 86380 86390 1
410948 99410948 1001 86380 86390 1
411066 99411066 1001 86380 86390 1
411347 99411347 1001 86380 86390 1
411401 99411401 1001 86380 86390 1
411458 99411458 1001 86380 86390 1
411608 99411608 1001 86380 86390 1
411949 99411949 1001 86380 86390 1
412196 99412196 1001 86380 86390 1
412431 99412431 1001 86380 86390 1
413521 99413521 1001 86380 86390 1
413502 99413502 1001 86380 86390 1
413417 99413417 1001 86380 86390 1
413257 99413257 1001 86380 86390 1
413032 99413032 1001 86380 86390 1
412965 99412965 1001 86380 86390 1
412526 99412526 1001 86380 86390 1
412669 99412669 1001 86380 86390 1
412701 99412701 1001 86380 86390 1
412765 99412765 1001 86380 86390 1
412859 99412859 1001 86380 86390 1
413806 99413806 1001 86380 86390 1
413956 99413956 1001 86380 86390 1
413709 99413709 1001 86380 86390 1
413715 99413715 1001 86380 86390 1
415257 99415257 1001 86380 86390 1
415269 99415269 1001 86380 86390 1
415101 99415101 1001 86380 86390 1
415232 99415232 1001 86380 86390 1
415240 99415240 1001 86380 86390 1
414751 99414751 1001 86380 86390 1
414754 99414754 1001 86380 86390 1
414251 99414251 1001 86380 86390 1
414252 99414252 1001 86380 86390 1
414390 99414390 1001 86380 86390 1
415464 99415464 1001 86380 86390 1
415541 99415541 1001 86380 86390 1
415497 99415497 1001 86380 86390 1
416609 99416609 1001 86380 86390 1
416843 99416843 1001 86380 86390 1
416664 99416664 1001 86380 86390 1
416262 99416262 1001 86380 86390 1
416525 99416525 1001 86380 86390 1
416172 99416172 1001 86380 86390 1
415963 99415963 1001 86380 86390 1
415914 99415914 1001 86380 86390 1
416039 99416039 1001 86380 86390 1
416070 99416070 1001 86380 86390 1
417092 99417092 1001 86380 86390 1
417102 99417102 1001 86380 86390 1
417244 99417244 1001 86380 86390 1
417318 99417318 1001 86380 86390 1
417062 99417062 1001 86380 86390 1
417447 99417447 1001 86380 86390 1
417532 99417532 1001 86380 86390 1
418526 99418526 1001 86380 86390 1
418720 99418720 1001 86380 86390 1
418612 99418612 1001 86380 86390 1
418471 99418471 1001 86380 86390 1
418288 99418288 1001 86380 86390 1
418380 99418380 1001 86380 86390 1
418403 99418403 1001 86380 86390 1
418175 99418175 1001 86380 86390 1
417917 99417917 1001 86380 86390 1
417611 99417611 1001 86380 86390 1
417615 99417615 1001 86380 86390 1
418008 99418008 1001 86380 86390 1
418873 99418873 1001 86380 86390 1
418837 99418837 1001 86380 86390 1
420194 99420194 1001 86380 86390 1
419913 99419913 1001 86380 86390 1
420015 99420015 1001 86380 86390 1
419978 99419978 1001 86380 86390 1
419744 99419744 1001 86380 86390 1
419352 99419352 1001 86380 86390 1
419497 99419497 1001 86380 86390 1
419309 99419309 1001 86380 86390 1
420679 99420679 1001 86380 86390 1
422111 99422111 1001 86380 86390 1
421922 99421922 1001 86380 86390 1
421401 99421401 1001 86380 86390 1
421457 99421457 1001 86380 86390 1
421520 99421520 1001 86380 86390 1
421285 99421285 1001 86380 86390 1
420912 99420912 1001 86380 86390 1
421039 99421039 1001 86380 86390 1
421022 99421022 1001 86380 86390 1
422244 99422244 1001 86380 86390 1
422401 99422401 1001 86380 86390 1
422527 99422527 1001 86380 86390 1
422285 99422285 1001 86380 86390 1
422158 99422158 1001 86380 86390 1
423750 99423750 1001 86380 86390 1
423162 99423162 1001 86380 86390 1
422834 99422834 1001 86380 86390 1
422917 99422917 1001 86380 86390 1
422760 99422760 1001 86380 86390 1
423884 99423884 1001 86380 86390 1
423886 99423886 1001 86380 86390 1
423918 99423918 1001 86380 86390 1
423774 99423774 1001 86380 86390 1
423934 99423934 1001 86380 86390 1
425087 99425087 1001 86380 86390 1
425199 99425199 1001 86380 86390 1
425287 99425287 1001 86380 86390 1
424754 99424754 1001 86380 86390 1
424611 99424611 1001 86380 86390 1
424946 99424946 1001 86380 86390 1
424818 99424818 1001 86380 86390 1
424213 99424213 1001 86380 86390 1
424365 99424365 1001 86380 86390 1
424462 99424462 1001 86380 86390 1
424374 99424374 1001 86380 86390 1
425657 99425657 1001 86380 86390 1
425719 99425719 1001 86380 86390 1
425460 99425460 1001 86380 86390 1
425398 99425398 1001 86380 86390 1
426840 99426840 1001 86380 86390 1
427028 99427028 1001 86380 86390 1
426815 99426815 1001 86380 86390 1
426816 99426816 1001 86380 86390 1
426923 99426923 1001 86380 86390 1
426673 99426673 1001 86380 86390 1
426442 99426442 1001 86380 86390 1
426273 99426273 1001 86380 86390 1
426117 99426117 1001 86380 86390 1
425876 99425876 1001 86380 86390 1
427161 99427161 1001 86380 86390 1
428553 99428553 1001 86380 86390 1
428624 99428624 1001 86380 86390 1
428510 99428510 1001 86380 86390 1
428340 99428340 1001 86380 86390 1
428014 99428014 1001 86380 86390 1
427806 99427806 1001 86380 86390 1
427567 99427567 1001 86380 86390 1
427907 99427907 1001 86380 86390 1
427911 99427911 1001 86380 86390 1
427573 99427573 1001 86380 86390 1
428810 99428810 1001 86380 86390 1
429007 99429007 1001 86380 86390 1
430149 99430149 1001 86380 86390 1
430161 99430161 1001 86380 86390 1
429754 99429754 1001 86380 86390 1
429404 99429404 1001 86380 86390 1
429407 99429407 1001 86380 86390 1
430574 99430574 1001 86380 86390 1
430777 99430777 1001 86380 86390 1
430647 99430647 1001 86380 86390 1
431654 99431654 1001 86380 86390 1
431970 99431970 1001 86380 86390 1
431718 99431718 1001 86380 86390 1
431471 99431471 1001 86380 86390 1
431240 99431240 1001 86380 86390 1
431214 99431214 1001 86380 86390 1
431010 99431010 1001 86380 86390 1
430966 99430966 1001 86380 86390 1
430907 99430907 1001 86380 86390 1
430866 99430866 1001 86380 86390 1
432176 99432176 1001 86380 86390 1
432101 99432101 1001 86380 86390 1
433675 99433675 1001 86380 86390 1
433712 99433712 1001 86380 86390 1
433071 99433071 1001 86380 86390 1
432953 99432953 1001 86380 86390 1
432935 99432935 1001 86380 86390 1
433287 99433287 1001 86380 86390 1
432744 99432744 1001 86380 86390 1
432528 99432528 1001 86380 86390 1
432767 99432767 1001 86380 86390 1
434090 99434090 1001 86380 86390 1
435109 99435109 1001 86380 86390 1
434875 99434875 1001 86380 86390 1
434741 99434741 1001 86380 86390 1
434664 99434664 1001 86380 86390 1
434855 99434855 1001 86380 86390 1
434769 99434769 1001 86380 86390 1
434264 99434264 1001 86380 86390 1
434406 99434406 1001 86380 86390 1
434463 99434463 1001 86380 86390 1
435594 99435594 1001 86380 86390 1
435733 99435733 1001 86380 86390 1
435504 99435504 1001 86380 86390 1
437047 99437047 1001 86380 86390 1
437000 99437000 1001 86380 86390 1
437072 99437072 1001 86380 86390 1
436279 99436279 1001 86380 86390 1
300030 99300030 1001 86380 86390 1
300062 99300062 1001 86380 86390 1
300011 99300011 1001 86380 86390 1
300101 99300101 1001 86380 86390 1
437362 99437362 1001 86380 86390 1
300001 99300001 1001 86380 86390 1
300656 99300656 1001 86380 86390 1
300359 99300359 1001 86380 86390 1
300363 99300363 1001 86380 86390 1
300455 99300455 1001 86380 86390 1
300417 99300417 1001 86380 86390 1
300278 99300278 1001 86380 86390 1
300272 99300272 1001 86380 86390 1
300182 99300182 1001 86380 86390 1
300145 99300145 1001 86380 86390 1
300855 99300855 1001 86380 86390 1
300771 99300771 1001 86380 86390 1
300876 99300876 1001 86380 86390 1
300813 99300813 1001 86380 86390 1
301387 99301387 1001 86380 86390 1
301428 99301428 1001 86380 86390 1
301493 99301493 1001 86380 86390 1
301443 99301443 1001 86380 86390 1
301488 99301488 1001 86380 86390 1
301220 99301220 1001 86380 86390 1
301326 99301326 1001 86380 86390 1
301212 99301212 1001 86380 86390 1
300975 99300975 1001 86380 86390 1
301099 99301099 1001 86380 86390 1
301591 99301591 1001 86380 86390 1
301593 99301593 1001 86380 86390 1
301688 99301688 1001 86380 86390 1
301743 99301743 1001 86380 86390 1
301680 99301680 1001 86380 86390 1
301576 99301576 1001 86380 86390 1
302226 99302226 1001 86380 86390 1
302351 99302351 1001 86380 86390 1
302245 99302245 1001 86380 86390 1
302298 99302298 1001 86380 86390 1
302150 99302150 1001 86380 86390 1
301986 99301986 1001 86380 86390 1
302119 99302119 1001 86380 86390 1
302069 99302069 1001 86380 86390 1
302057 99302057 1001 86380 86390 1
301800 99301800 1001 86380 86390 1
301879 99301879 1001 86380 86390 1
301931 99301931 1001 86380 86390 1
301909 99301909 1001 86380 86390 1
302442 99302442 1001 86380 86390 1
302446 99302446 1001 86380 86390 1
302381 99302381 1001 86380 86390 1
302554 99302554 1001 86380 86390 1
303069 99303069 1001 86380 86390 1
302899 99302899 1001 86380 86390 1
302964 99302964 1001 86380 86390 1
302862 99302862 1001 86380 86390 1
302995 99302995 1001 86380 86390 1
302999 99302999 1001 86380 86390 1
302948 99302948 1001 86380 86390 1
304031 99304031 1001 86380 86390 1
303923 99303923 1001 86380 86390 1
303860 99303860 1001 86380 86390 1
303938 99303938 1001 86380 86390 1
303926 99303926 1001 86380 86390 1
303889 99303889 1001 86380 86390 1
303700 99303700 1001 86380 86390 1
303754 99303754 1001 86380 86390 1
303742 99303742 1001 86380 86390 1
303717 99303717 1001 86380 86390 1
303587 99303587 1001 86380 86390 1
304122 99304122 1001 86380 86390 1
304174 99304174 1001 86380 86390 1
304203 99304203 1001 86380 86390 1
304731 99304731 1001 86380 86390 1
304850 99304850 1001 86380 86390 1
304653 99304653 1001 86380 86390 1
304525 99304525 1001 86380 86390 1
304583 99304583 1001 86380 86390 1
304586 99304586 1001 86380 86390 1
304328 99304328 1001 86380 86390 1
304306 99304306 1001 86380 86390 1
304258 99304258 1001 86380 86390 1
304978 99304978 1001 86380 86390 1
304992 99304992 1001 86380 86390 1
304955 99304955 1001 86380 86390 1
305502 99305502 1001 86380 86390 1
305422 99305422 1001 86380 86390 1
305349 99305349 1001 86380 86390 1
305137 99305137 1001 86380 86390 1
305151 99305151 1001 86380 86390 1
500090 99500090 1001 86380 86390 1
500094 99500094 1001 86380 86390 1
500630 99500630 1001 86380 86390 1
500809 99500809 1001 86380 86390 1
500439 99500439 1001 86380 86390 1
500530 99500530 1001 86380 86390 1
500582 99500582 1001 86380 86390 1
500522 99500522 1001 86380 86390 1
500433 99500433 1001 86380 86390 1
500389 99500389 1001 86380 86390 1
500379 99500379 1001 86380 86390 1
500384 99500384 1001 86380 86390 1
500907 99500907 1001 86380 86390 1
500845 99500845 1001 86380 86390 1
500976 99500976 1001 86380 86390 1
500860 99500860 1001 86380 86390 1
501514 99501514 1001 86380 86390 1
501441 99501441 1001 86380 86390 1
501479 99501479 1001 86380 86390 1
501533 99501533 1001 86380 86390 1
501496 99501496 1001 86380 86390 1
501309 99501309 1001 86380 86390 1
501286 99501286 1001 86380 86390 1
501238 99501238 1001 86380 86390 1
501109 99501109 1001 86380 86390 1
501111 99501111 1001 86380 86390 1
501189 99501189 1001 86380 86390 1
501047 99501047 1001 86380 86390 1
501100 99501100 1001 86380 86390 1
501127 99501127 1001 86380 86390 1
501155 99501155 1001 86380 86390 1
501818 99501818 1001 86380 86390 1
501833 99501833 1001 86380 86390 1
501660 99501660 1001 86380 86390 1
502262 99502262 1001 86380 86390 1
502329 99502329 1001 86380 86390 1
502067 99502067 1001 86380 86390 1
501871 99501871 1001 86380 86390 1
501860 99501860 1001 86380 86390 1
501968 99501968 1001 86380 86390 1
502020 99502020 1001 86380 86390 1
502021 99502021 1001 86380 86390 1
502506 99502506 1001 86380 86390 1
502525 99502525 1001 86380 86390 1
503142 99503142 1001 86380 86390 1
502904 99502904 1001 86380 86390 1
502880 99502880 1001 86380 86390 1
503064 99503064 1001 86380 86390 1
502800 99502800 1001 86380 86390 1
502856 99502856 1001 86380 86390 1
502869 99502869 1001 86380 86390 1
502689 99502689 1001 86380 86390 1
502773 99502773 1001 86380 86390 1
503346 99503346 1001 86380 86390 1
503464 99503464 1001 86380 86390 1
503937 99503937 1001 86380 86390 1
503925 99503925 1001 86380 86390 1
504056 99504056 1001 86380 86390 1
504048 99504048 1001 86380 86390 1
503890 99503890 1001 86380 86390 1
503789 99503789 1001 86380 86390 1
503522 99503522 1001 86380 86390 1
503692 99503692 1001 86380 86390 1
503616 99503616 1001 86380 86390 1
503701 99503701 1001 86380 86390 1
504174 99504174 1001 86380 86390 1
504254 99504254 1001 86380 86390 1
504295 99504295 1001 86380 86390 1
504933 99504933 1001 86380 86390 1
504825 99504825 1001 86380 86390 1
504787 99504787 1001 86380 86390 1
504939 99504939 1001 86380 86390 1
504695 99504695 1001 86380 86390 1
504721 99504721 1001 86380 86390 1
504568 99504568 1001 86380 86390 1
504489 99504489 1001 86380 86390 1
505066 99505066 1001 86380 86390 1
504962 99504962 1001 86380 86390 1
505759 99505759 1001 86380 86390 1
505476 99505476 1001 86380 86390 1
505546 99505546 1001 86380 86390 1
505536 99505536 1001 86380 86390 1
505421 99505421 1001 86380 86390 1
505305 99505305 1001 86380 86390 1
505282 99505282 1001 86380 86390 1
505244 99505244 1001 86380 86390 1
505297 99505297 1001 86380 86390 1
505336 99505336 1001 86380 86390 1
505338 99505338 1001 86380 86390 1
505339 99505339 1001 86380 86390 1
505849 99505849 1001 86380 86390 1
505919 99505919 1001 86380 86390 1
505803 99505803 1001 86380 86390 1
506429 99506429 1001 86380 86390 1
506395 99506395 1001 86380 86390 1
506500 99506500 1001 86380 86390 1
506276 99506276 1001 86380 86390 1
506185 99506185 1001 86380 86390 1
506322 99506322 1001 86380 86390 1
506259 99506259 1001 86380 86390 1
506195 99506195 1001 86380 86390 1
506148 99506148 1001 86380 86390 1
506010 99506010 1001 86380 86390 1
506115 99506115 1001 86380 86390 1
505998 99505998 1001 86380 86390 1
506656 99506656 1001 86380 86390 1
506631 99506631 1001 86380 86390 1
507235 99507235 1001 86380 86390 1
507250 99507250 1001 86380 86390 1
507114 99507114 1001 86380 86390 1
507206 99507206 1001 86380 86390 1
506981 99506981 1001 86380 86390 1
507616 99507616 1001 86380 86390 1
507583 99507583 1001 86380 86390 1
507571 99507571 1001 86380 86390 1
508164 99508164 1001 86380 86390 1
508205 99508205 1001 86380 86390 1
508118 99508118 1001 86380 86390 1
507984 99507984 1001 86380 86390 1
507810 99507810 1001 86380 86390 1
507637 99507637 1001 86380 86390 1
507716 99507716 1001 86380 86390 1
507743 99507743 1001 86380 86390 1
508394 99508394 1001 86380 86390 1
508920 99508920 1001 86380 86390 1
508948 99508948 1001 86380 86390 1
508965 99508965 1001 86380 86390 1
508791 99508791 1001 86380 86390 1
508781 99508781 1001 86380 86390 1
508758 99508758 1001 86380 86390 1
508720 99508720 1001 86380 86390 1
508827 99508827 1001 86380 86390 1
508636 99508636 1001 86380 86390 1
508483 99508483 1001 86380 86390 1
508538 99508538 1001 86380 86390 1
509201 99509201 1001 86380 86390 1
509190 99509190 1001 86380 86390 1
509159 99509159 1001 86380 86390 1
509238 99509238 1001 86380 86390 1
509251 99509251 1001 86380 86390 1
509811 99509811 1001 86380 86390 1
509840 99509840 1001 86380 86390 1
509604 99509604 1001 86380 86390 1
509646 99509646 1001 86380 86390 1
509556 99509556 1001 86380 86390 1
509558 99509558 1001 86380 86390 1
509398 99509398 1001 86380 86390 1
509386 99509386 1001 86380 86390 1
509400 99509400 1001 86380 86390 1
509351 99509351 1001 86380 86390 1
509964 99509964 1001 86380 86390 1
510078 99510078 1001 86380 86390 1
510527 99510527 1001 86380 86390 1
510328 99510328 1001 86380 86390 1
510428 99510428 1001 86380 86390 1
510170 99510170 1001 86380 86390 1
510125 99510125 1001 86380 86390 1
510153 99510153 1001 86380 86390 1
510297 99510297 1001 86380 86390 1
510298 99510298 1001 86380 86390 1
510896 99510896 1001 86380 86390 1
510767 99510767 1001 86380 86390 1
510885 99510885 1001 86380 86390 1
511502 99511502 1001 86380 86390 1
511468 99511468 1001 86380 86390 1
511430 99511430 1001 86380 86390 1
511255 99511255 1001 86380 86390 1
511614 99511614 1001 86380 86390 1
511660 99511660 1001 86380 86390 1
511678 99511678 1001 86380 86390 1
512212 99512212 1001 86380 86390 1
512272 99512272 1001 86380 86390 1
512141 99512141 1001 86380 86390 1
512090 99512090 1001 86380 86390 1
511786 99511786 1001 86380 86390 1
511916 99511916 1001 86380 86390 1
511763 99511763 1001 86380 86390 1
511882 99511882 1001 86380 86390 1
512506 99512506 1001 86380 86390 1
512487 99512487 1001 86380 86390 1
513060 99513060 1001 86380 86390 1
512818 99512818 1001 86380 86390 1
512921 99512921 1001 86380 86390 1
512844 99512844 1001 86380 86390 1
512865 99512865 1001 86380 86390 1
512968 99512968 1001 86380 86390 1
512827 99512827 1001 86380 86390 1
512918 99512918 1001 86380 86390 1
512996 99512996 1001 86380 86390 1
512894 99512894 1001 86380 86390 1
512623 99512623 1001 86380 86390 1
512753 99512753 1001 86380 86390 1
512699 99512699 1001 86380 86390 1
512790 99512790 1001 86380 86390 1
513217 99513217 1001 86380 86390 1
513261 99513261 1001 86380 86390 1
514030 99514030 1001 86380 86390 1
513856 99513856 1001 86380 86390 1
513436 99513436 1001 86380 86390 1
513482 99513482 1001 86380 86390 1
513499 99513499 1001 86380 86390 1
514084 99514084 1001 86380 86390 1
514138 99514138 1001 86380 86390 1
514654 99514654 1001 86380 86390 1
514796 99514796 1001 86380 86390 1
514524 99514524 1001 86380 86390 1
514616 99514616 1001 86380 86390 1
514502 99514502 1001 86380 86390 1
514632 99514632 1001 86380 86390 1
514648 99514648 1001 86380 86390 1
514507 99514507 1001 86380 86390 1
514482 99514482 1001 86380 86390 1
514560 99514560 1001 86380 86390 1
514342 99514342 1001 86380 86390 1
514435 99514435 1001 86380 86390 1
514427 99514427 1001 86380 86390 1
514440 99514440 1001 86380 86390 1
514287 99514287 1001 86380 86390 1
515000 99515000 1001 86380 86390 1
514914 99514914 1001 86380 86390 1
514879 99514879 1001 86380 86390 1
515639 99515639 1001 86380 86390 1
515322 99515322 1001 86380 86390 1
515338 99515338 1001 86380 86390 1
515455 99515455 1001 86380 86390 1
515339 99515339 1001 86380 86390 1
515219 99515219 1001 86380 86390 1
515186 99515186 1001 86380 86390 1
515810 99515810 1001 86380 86390 1
515864 99515864 1001 86380 86390 1
515879 99515879 1001 86380 86390 1
515685 99515685 1001 86380 86390 1
515764 99515764 1001 86380 86390 1
515856 99515856 1001 86380 86390 1
516458 99516458 1001 86380 86390 1
516460 99516460 1001 86380 86390 1
516489 99516489 1001 86380 86390 1
516350 99516350 1001 86380 86390 1
516364 99516364 1001 86380 86390 1
516503 99516503 1001 86380 86390 1
516266 99516266 1001 86380 86390 1
516241 99516241 1001 86380 86390 1
516293 99516293 1001 86380 86390 1
516243 99516243 1001 86380 86390 1
516258 99516258 1001 86380 86390 1
516116 99516116 1001 86380 86390 1
516129 99516129 1001 86380 86390 1
516181 99516181 1001 86380 86390 1
516259 99516259 1001 86380 86390 1
516106 99516106 1001 86380 86390 1
515914 99515914 1001 86380 86390 1
515982 99515982 1001 86380 86390 1
516051 99516051 1001 86380 86390 1
515976 99515976 1001 86380 86390 1
516067 99516067 1001 86380 86390 1
516004 99516004 1001 86380 86390 1
516638 99516638 1001 86380 86390 1
516703 99516703 1001 86380 86390 1
516575 99516575 1001 86380 86390 1
516591 99516591 1001 86380 86390 1
517327 99517327 1001 86380 86390 1
517141 99517141 1001 86380 86390 1
517018 99517018 1001 86380 86390 1
516968 99516968 1001 86380 86390 1
517035 99517035 1001 86380 86390 1
517064 99517064 1001 86380 86390 1
516801 99516801 1001 86380 86390 1
516752 99516752 1001 86380 86390 1
516882 99516882 1001 86380 86390 1
517488 99517488 1001 86380 86390 1
517516 99517516 1001 86380 86390 1
517482 99517482 1001 86380 86390 1
517339 99517339 1001 86380 86390 1
517418 99517418 1001 86380 86390 1
518147 99518147 1001 86380 86390 1
517978 99517978 1001 86380 86390 1
518019 99518019 1001 86380 86390 1
517763 99517763 1001 86380 86390 1
517907 99517907 1001 86380 86390 1
517767 99517767 1001 86380 86390 1
517757 99517757 1001 86380 86390 1
517876 99517876 1001 86380 86390 1
517666 99517666 1001 86380 86390 1
518279 99518279 1001 86380 86390 1
518310 99518310 1001 86380 86390 1
518182 99518182 1001 86380 86390 1
518956 99518956 1001 86380 86390 1
518966 99518966 1001 86380 86390 1
518680 99518680 1001 86380 86390 1
518655 99518655 1001 86380 86390 1
518735 99518735 1001 86380 86390 1
518738 99518738 1001 86380 86390 1
518664 99518664 1001 86380 86390 1
518422 99518422 1001 86380 86390 1
518372 99518372 1001 86380 86390 1
518491 99518491 1001 86380 86390 1
518557 99518557 1001 86380 86390 1
519001 99519001 1001 86380 86390 1
519188 99519188 1001 86380 86390 1
519623 99519623 1001 86380 86390 1
519789 99519789 1001 86380 86390 1
519795 99519795 1001 86380 86390 1
519682 99519682 1001 86380 86390 1
519428 99519428 1001 86380 86390 1
519599 99519599 1001 86380 86390 1
519568 99519568 1001 86380 86390 1
519388 99519388 1001 86380 86390 1
519315 99519315 1001 86380 86390 1
519397 99519397 1001 86380 86390 1
519940 99519940 1001 86380 86390 1
519851 99519851 1001 86380 86390 1
519854 99519854 1001 86380 86390 1
519913 99519913 1001 86380 86390 1
519952 99519952 1001 86380 86390 1
520448 99520448 1001 86380 86390 1
520596 99520596 1001 86380 86390 1
520238 99520238 1001 86380 86390 1
520048 99520048 1001 86380 86390 1
520181 99520181 1001 86380 86390 1
520027 99520027 1001 86380 86390 1
520094 99520094 1001 86380 86390 1
520056 99520056 1001 86380 86390 1
520665 99520665 1001 86380 86390 1
520799 99520799 1001 86380 86390 1
520645 99520645 1001 86380 86390 1
521327 99521327 1001 86380 86390 1
521319 99521319 1001 86380 86390 1
521410 99521410 1001 86380 86390 1
521213 99521213 1001 86380 86390 1
521127 99521127 1001 86380 86390 1
521192 99521192 1001 86380 86390 1
521182 99521182 1001 86380 86390 1
520898 99520898 1001 86380 86390 1
520886 99520886 1001 86380 86390 1
521016 99521016 1001 86380 86390 1
521600 99521600 1001 86380 86390 1
521615 99521615 1001 86380 86390 1
521630 99521630 1001 86380 86390 1
522168 99522168 1001 86380 86390 1
522160 99522160 1001 86380 86390 1
521983 99521983 1001 86380 86390 1
522062 99522062 1001 86380 86390 1
521814 99521814 1001 86380 86390 1
521737 99521737 1001 86380 86390 1
521842 99521842 1001 86380 86390 1
521856 99521856 1001 86380 86390 1
521811 99521811 1001 86380 86390 1
521734 99521734 1001 86380 86390 1
521748 99521748 1001 86380 86390 1
522423 99522423 1001 86380 86390 1
522363 99522363 1001 86380 86390 1
522442 99522442 1001 86380 86390 1
522939 99522939 1001 86380 86390 1
523091 99523091 1001 86380 86390 1
523073 99523073 1001 86380 86390 1
522922 99522922 1001 86380 86390 1
522884 99522884 1001 86380 86390 1
523290 99523290 1001 86380 86390 1
523253 99523253 1001 86380 86390 1
523895 99523895 1001 86380 86390 1
523870 99523870 1001 86380 86390 1
523926 99523926 1001 86380 86390 1
523739 99523739 1001 86380 86390 1
523701 99523701 1001 86380 86390 1
523467 99523467 1001 86380 86390 1
523408 99523408 1001 86380 86390 1
523423 99523423 1001 86380 86390 1
523335 99523335 1001 86380 86390 1
523348 99523348 1001 86380 86390 1
524141 99524141 1001 86380 86390 1
523989 99523989 1001 86380 86390 1
524083 99524083 1001 86380 86390 1
524742 99524742 1001 86380 86390 1
524674 99524674 1001 86380 86390 1
524588 99524588 1001 86380 86390 1
524399 99524399 1001 86380 86390 1
524404 99524404 1001 86380 86390 1
524392 99524392 1001 86380 86390 1
524205 99524205 1001 86380 86390 1
524302 99524302 1001 86380 86390 1
524806 99524806 1001 86380 86390 1
524897 99524897 1001 86380 86390 1
524924 99524924 1001 86380 86390 1
524848 99524848 1001 86380 86390 1
524913 99524913 1001 86380 86390 1
524957 99524957 1001 86380 86390 1
525546 99525546 1001 86380 86390 1
525516 99525516 1001 86380 86390 1
525291 99525291 1001 86380 86390 1
525283 99525283 1001 86380 86390 1
525388 99525388 1001 86380 86390 1
525083 99525083 1001 86380 86390 1
525137 99525137 1001 86380 86390 1
525060 99525060 1001 86380 86390 1
525099 99525099 1001 86380 86390 1
525151 99525151 1001 86380 86390 1
525128 99525128 1001 86380 86390 1
525658 99525658 1001 86380 86390 1
525673 99525673 1001 86380 86390 1
525694 99525694 1001 86380 86390 1
525786 99525786 1001 86380 86390 1
526232 99526232 1001 86380 86390 1
526014 99526014 1001 86380 86390 1
526019 99526019 1001 86380 86390 1
526073 99526073 1001 86380 86390 1
525945 99525945 1001 86380 86390 1
525903 99525903 1001 86380 86390 1
526588 99526588 1001 86380 86390 1
526487 99526487 1001 86380 86390 1
526590 99526590 1001 86380 86390 1
526579 99526579 1001 86380 86390 1
526444 99526444 1001 86380 86390 1
526483 99526483 1001 86380 86390 1
527149 99527149 1001 86380 86390 1
527059 99527059 1001 86380 86390 1
527089 99527089 1001 86380 86390 1
527091 99527091 1001 86380 86390 1
527169 99527169 1001 86380 86390 1
526995 99526995 1001 86380 86390 1
527029 99527029 1001 86380 86390 1
526748 99526748 1001 86380 86390 1
526827 99526827 1001 86380 86390 1
526753 99526753 1001 86380 86390 1
527363 99527363 1001 86380 86390 1
527986 99527986 1001 86380 86390 1
528041 99528041 1001 86380 86390 1
528001 99528001 1001 86380 86390 1
528044 99528044 1001 86380 86390 1
528059 99528059 1001 86380 86390 1
528035 99528035 1001 86380 86390 1
528010 99528010 1001 86380 86390 1
527792 99527792 1001 86380 86390 1
527768 99527768 1001 86380 86390 1
527842 99527842 1001 86380 86390 1
527548 99527548 1001 86380 86390 1
527457 99527457 1001 86380 86390 1
527654 99527654 1001 86380 86390 1
527606 99527606 1001 86380 86390 1
527658 99527658 1001 86380 86390 1
527542 99527542 1001 86380 86390 1
527556 99527556 1001 86380 86390 1
528145 99528145 1001 86380 86390 1
528850 99528850 1001 86380 86390 1
528865 99528865 1001 86380 86390 1
528751 99528751 1001 86380 86390 1
528618 99528618 1001 86380 86390 1
528502 99528502 1001 86380 86390 1
528535 99528535 1001 86380 86390 1
528449 99528449 1001 86380 86390 1
528419 99528419 1001 86380 86390 1
528473 99528473 1001 86380 86390 1
529053 99529053 1001 86380 86390 1
529007 99529007 1001 86380 86390 1
528943 99528943 1001 86380 86390 1
529034 99529034 1001 86380 86390 1
528917 99528917 1001 86380 86390 1
529544 99529544 1001 86380 86390 1
529392 99529392 1001 86380 86390 1
529457 99529457 1001 86380 86390 1
529407 99529407 1001 86380 86390 1
529150 99529150 1001 86380 86390 1
529227 99529227 1001 86380 86390 1
529176 99529176 1001 86380 86390 1
529178 99529178 1001 86380 86390 1
529804 99529804 1001 86380 86390 1
529925 99529925 1001 86380 86390 1
529746 99529746 1001 86380 86390 1
529864 99529864 1001 86380 86390 1
530463 99530463 1001 86380 86390 1
530396 99530396 1001 86380 86390 1
530272 99530272 1001 86380 86390 1
530277 99530277 1001 86380 86390 1
530189 99530189 1001 86380 86390 1
530321 99530321 1001 86380 86390 1
529999 99529999 1001 86380 86390 1
530090 99530090 1001 86380 86390 1
530092 99530092 1001 86380 86390 1
530726 99530726 1001 86380 86390 1
530690 99530690 1001 86380 86390 1
531310 99531310 1001 86380 86390 1
531246 99531246 1001 86380 86390 1
531057 99531057 1001 86380 86390 1
531122 99531122 1001 86380 86390 1
531111 99531111 1001 86380 86390 1
531003 99531003 1001 86380 86390 1
530786 99530786 1001 86380 86390 1
530796 99530796 1001 86380 86390 1
530822 99530822 1001 86380 86390 1
531523 99531523 1001 86380 86390 1
531422 99531422 1001 86380 86390 1
531578 99531578 1001 86380 86390 1
532041 99532041 1001 86380 86390 1
532146 99532146 1001 86380 86390 1
532096 99532096 1001 86380 86390 1
532086 99532086 1001 86380 86390 1
532194 99532194 1001 86380 86390 1
531998 99531998 1001 86380 86390 1
531681 99531681 1001 86380 86390 1
531631 99531631 1001 86380 86390 1
531673 99531673 1001 86380 86390 1
531791 99531791 1001 86380 86390 1
532284 99532284 1001 86380 86390 1
532393 99532393 1001 86380 86390 1
532907 99532907 1001 86380 86390 1
532988 99532988 1001 86380 86390 1
532863 99532863 1001 86380 86390 1
532775 99532775 1001 86380 86390 1
532701 99532701 1001 86380 86390 1
532663 99532663 1001 86380 86390 1
532678 99532678 1001 86380 86390 1
532759 99532759 1001 86380 86390 1
532581 99532581 1001 86380 86390 1
532420 99532420 1001 86380 86390 1
533171 99533171 1001 86380 86390 1
533069 99533069 1001 86380 86390 1
533150 99533150 1001 86380 86390 1
533234 99533234 1001 86380 86390 1
533589 99533589 1001 86380 86390 1
533622 99533622 1001 86380 86390 1
533456 99533456 1001 86380 86390 1
533483 99533483 1001 86380 86390 1
533275 99533275 1001 86380 86390 1
533301 99533301 1001 86380 86390 1
533398 99533398 1001 86380 86390 1
533959 99533959 1001 86380 86390 1
533988 99533988 1001 86380 86390 1
534053 99534053 1001 86380 86390 1
533939 99533939 1001 86380 86390 1
533918 99533918 1001 86380 86390 1
534481 99534481 1001 86380 86390 1
534523 99534523 1001 86380 86390 1
534427 99534427 1001 86380 86390 1
534342 99534342 1001 86380 86390 1
534199 99534199 1001 86380 86390 1
534136 99534136 1001 86380 86390 1
534228 99534228 1001 86380 86390 1
534255 99534255 1001 86380 86390 1
534850 99534850 1001 86380 86390 1
534480 99534480 1001 86380 86390 1
534703 99534703 1001 86380 86390 1
535490 99535490 1001 86380 86390 1
535388 99535388 1001 86380 86390 1
535495 99535495 1001 86380 86390 1
535506 99535506 1001 86380 86390 1
535253 99535253 1001 86380 86390 1
535297 99535297 1001 86380 86390 1
535261 99535261 1001 86380 86390 1
535264 99535264 1001 86380 86390 1
534930 99534930 1001 86380 86390 1
534998 99534998 1001 86380 86390 1
534898 99534898 1001 86380 86390 1
534913 99534913 1001 86380 86390 1
534953 99534953 1001 86380 86390 1
535572 99535572 1001 86380 86390 1
535629 99535629 1001 86380 86390 1
535592 99535592 1001 86380 86390 1
535672 99535672 1001 86380 86390 1
536150 99536150 1001 86380 86390 1
536176 99536176 1001 86380 86390 1
536256 99536256 1001 86380 86390 1
536245 99536245 1001 86380 86390 1
536069 99536069 1001 86380 86390 1
536005 99536005 1001 86380 86390 1
536110 99536110 1001 86380 86390 1
536059 99536059 1001 86380 86390 1
536098 99536098 1001 86380 86390 1
535896 99535896 1001 86380 86390 1
535923 99535923 1001 86380 86390 1
535829 99535829 1001 86380 86390 1
536375 99536375 1001 86380 86390 1
537074 99537074 1001 86380 86390 1
537100 99537100 1001 86380 86390 1
537106 99537106 1001 86380 86390 1
536896 99536896 1001 86380 86390 1
536916 99536916 1001 86380 86390 1
536698 99536698 1001 86380 86390 1
536673 99536673 1001 86380 86390 1
536702 99536702 1001 86380 86390 1
536715 99536715 1001 86380 86390 1
536704 99536704 1001 86380 86390 1
536631 99536631 1001 86380 86390 1
537330 99537330 1001 86380 86390 1
537359 99537359 1001 86380 86390 1
537165 99537165 1001 86380 86390 1
537219 99537219 1001 86380 86390 1
537930 99537930 1001 86380 86390 1
537922 99537922 1001 86380 86390 1
537614 99537614 1001 86380 86390 1
537750 99537750 1001 86380 86390 1
537623 99537623 1001 86380 86390 1
537714 99537714 1001 86380 86390 1
537597 99537597 1001 86380 86390 1
537741 99537741 1001 86380 86390 1
537586 99537586 1001 86380 86390 1
537717 99537717 1001 86380 86390 1
537432 99537432 1001 86380 86390 1
537423 99537423 1001 86380 86390 1
537504 99537504 1001 86380 86390 1
537505 99537505 1001 86380 86390 1
537558 99537558 1001 86380 86390 1
537990 99537990 1001 86380 86390 1
537992 99537992 1001 86380 86390 1
538751 99538751 1001 86380 86390 1
538727 99538727 1001 86380 86390 1
538783 99538783 1001 86380 86390 1
538746 99538746 1001 86380 86390 1
538773 99538773 1001 86380 86390 1
538671 99538671 1001 86380 86390 1
538581 99538581 1001 86380 86390 1
538286 99538286 1001 86380 86390 1
538299 99538299 1001 86380 86390 1
538278 99538278 1001 86380 86390 1
538242 99538242 1001 86380 86390 1
538205 99538205 1001 86380 86390 1
538955 99538955 1001 86380 86390 1
539442 99539442 1001 86380 86390 1
539535 99539535 1001 86380 86390 1
539524 99539524 1001 86380 86390 1
539328 99539328 1001 86380 86390 1
539237 99539237 1001 86380 86390 1
539316 99539316 1001 86380 86390 1
539086 99539086 1001 86380 86390 1
539040 99539040 1001 86380 86390 1
539159 99539159 1001 86380 86390 1
539718 99539718 1001 86380 86390 1
539823 99539823 1001 86380 86390 1
539694 99539694 1001 86380 86390 1
540312 99540312 1001 86380 86390 1
540314 99540314 1001 86380 86390 1
540346 99540346 1001 86380 86390 1
540055 99540055 1001 86380 86390 1
540056 99540056 1001 86380 86390 1
540174 99540174 1001 86380 86390 1
540175 99540175 1001 86380 86390 1
540014 99540014 1001 86380 86390 1
539980 99539980 1001 86380 86390 1
540006 99540006 1001 86380 86390 1
540025 99540025 1001 86380 86390 1
540636 99540636 1001 86380 86390 1
540564 99540564 1001 86380 86390 1
540488 99540488 1001 86380 86390 1
541113 99541113 1001 86380 86390 1
541271 99541271 1001 86380 86390 1
541149 99541149 1001 86380 86390 1
540906 99540906 1001 86380 86390 1
541076 99541076 1001 86380 86390 1
540937 99540937 1001 86380 86390 1
540900 99540900 1001 86380 86390 1
541004 99541004 1001 86380 86390 1
541044 99541044 1001 86380 86390 1
541060 99541060 1001 86380 86390 1
540803 99540803 1001 86380 86390 1
540869 99540869 1001 86380 86390 1
540742 99540742 1001 86380 86390 1
540691 99540691 1001 86380 86390 1
540861 99540861 1001 86380 86390 1
541342 99541342 1001 86380 86390 1
541446 99541446 1001 86380 86390 1
541322 99541322 1001 86380 86390 1
541361 99541361 1001 86380 86390 1
541810 99541810 1001 86380 86390 1
541823 99541823 1001 86380 86390 1
541813 99541813 1001 86380 86390 1
541711 99541711 1001 86380 86390 1
541882 99541882 1001 86380 86390 1
541685 99541685 1001 86380 86390 1
541505 99541505 1001 86380 86390 1
541610 99541610 1001 86380 86390 1
542131 99542131 1001 86380 86390 1
542314 99542314 1001 86380 86390 1
542123 99542123 1001 86380 86390 1
542293 99542293 1001 86380 86390 1
542127 99542127 1001 86380 86390 1
542744 99542744 1001 86380 86390 1
542828 99542828 1001 86380 86390 1
542680 99542680 1001 86380 86390 1
542541 99542541 1001 86380 86390 1
542672 99542672 1001 86380 86390 1
542389 99542389 1001 86380 86390 1
542455 99542455 1001 86380 86390 1
542333 99542333 1001 86380 86390 1
543045 99543045 1001 86380 86390 1
543111 99543111 1001 86380 86390 1
543076 99543076 1001 86380 86390 1
542973 99542973 1001 86380 86390 1
542990 99542990 1001 86380 86390 1
543607 99543607 1001 86380 86390 1
543636 99543636 1001 86380 86390 1
543677 99543677 1001 86380 86390 1
543678 99543678 1001 86380 86390 1
543706 99543706 1001 86380 86390 1
543420 99543420 1001 86380 86390 1
543167 99543167 1001 86380 86390 1
543273 99543273 1001 86380 86390 1
543893 99543893 1001 86380 86390 1
544527 99544527 1001 86380 86390 1
544314 99544314 1001 86380 86390 1
544291 99544291 1001 86380 86390 1
544364 99544364 1001 86380 86390 1
544083 99544083 1001 86380 86390 1
544010 99544010 1001 86380 86390 1
544001 99544001 1001 86380 86390 1
544679 99544679 1001 86380 86390 1
544681 99544681 1001 86380 86390 1
544643 99544643 1001 86380 86390 1
437223 633 1001 3960 6117 1
400132 99400132 1001 86380 86390 1
400420 99400420 1001 86380 86390 1
400639 99400639 1001 86380 86390 1
400900 99400900 1001 86380 86390 1
401136 99401136 1001 86380 86390 1
401240 99401240 1001 86380 86390 1
401195 99401195 1001 86380 86390 1
401367 99401367 1001 86380 86390 1
401571 99401571 1001 86380 86390 1
401552 99401552 1001 86380 86390 1
401519 99401519 1001 86380 86390 1
401765 99401765 1001 86380 86390 1
401906 99401906 1001 86380 86390 1
401892 99401892 1001 86380 86390 1
401986 99401986 1001 86380 86390 1
401831 99401831 1001 86380 86390 1
402071 99402071 1001 86380 86390 1
402439 99402439 1001 86380 86390 1
402548 99402548 1001 86380 86390 1
402666 99402666 1001 86380 86390 1
402674 99402674 1001 86380 86390 1
402619 99402619 1001 86380 86390 1
402701 99402701 1001 86380 86390 1
402742 99402742 1001 86380 86390 1
402809 99402809 1001 86380 86390 1
403427 99403427 1001 86380 86390 1
403385 99403385 1001 86380 86390 1
403744 99403744 1001 86380 86390 1
403854 99403854 1001 86380 86390 1
403906 99403906 1001 86380 86390 1
404047 99404047 1001 86380 86390 1
404249 99404249 1001 86380 86390 1
404363 99404363 1001 86380 86390 1
404266 99404266 1001 86380 86390 1
404262 99404262 1001 86380 86390 1
404444 99404444 1001 86380 86390 1
404404 99404404 1001 86380 86390 1
404533 99404533 1001 86380 86390 1
404514 99404514 1001 86380 86390 1
404634 99404634 1001 86380 86390 1
404666 99404666 1001 86380 86390 1
404717 99404717 1001 86380 86390 1
404902 99404902 1001 86380 86390 1
404951 99404951 1001 86380 86390 1
404943 99404943 1001 86380 86390 1
405026 99405026 1001 86380 86390 1
405349 99405349 1001 86380 86390 1
405586 99405586 1001 86380 86390 1
406053 99406053 1001 86380 86390 1
406128 99406128 1001 86380 86390 1
406279 99406279 1001 86380 86390 1
406229 99406229 1001 86380 86390 1
406355 99406355 1001 86380 86390 1
406460 99406460 1001 86380 86390 1
406473 99406473 1001 86380 86390 1
406398 99406398 1001 86380 86390 1
406700 99406700 1001 86380 86390 1
406676 99406676 1001 86380 86390 1
406650 99406650 1001 86380 86390 1
406837 99406837 1001 86380 86390 1
406951 99406951 1001 86380 86390 1
406976 99406976 1001 86380 86390 1
407118 99407118 1001 86380 86390 1
407033 99407033 1001 86380 86390 1
407200 99407200 1001 86380 86390 1
407163 99407163 1001 86380 86390 1
407433 99407433 1001 86380 86390 1
407366 99407366 1001 86380 86390 1
407383 99407383 1001 86380 86390 1
407469 99407469 1001 86380 86390 1
407540 99407540 1001 86380 86390 1
407574 99407574 1001 86380 86390 1
407588 99407588 1001 86380 86390 1
407724 99407724 1001 86380 86390 1
407782 99407782 1001 86380 86390 1
408000 99408000 1001 86380 86390 1
408058 99408058 1001 86380 86390 1
408183 99408183 1001 86380 86390 1
408350 99408350 1001 86380 86390 1
408488 99408488 1001 86380 86390 1
408589 99408589 1001 86380 86390 1
408729 99408729 1001 86380 86390 1
409376 99409376 1001 86380 86390 1
409615 99409615 1001 86380 86390 1
409811 99409811 1001 86380 86390 1
409854 99409854 1001 86380 86390 1
409838 99409838 1001 86380 86390 1
410465 99410465 1001 86380 86390 1
410668 99410668 1001 86380 86390 1
410699 99410699 1001 86380 86390 1
410703 99410703 1001 86380 86390 1
410676 99410676 1001 86380 86390 1
410741 99410741 1001 86380 86390 1
410770 99410770 1001 86380 86390 1
410937 99410937 1001 86380 86390 1
411037 99411037 1001 86380 86390 1
411255 99411255 1001 86380 86390 1
411271 99411271 1001 86380 86390 1
411415 99411415 1001 86380 86390 1
411426 99411426 1001 86380 86390 1
411726 99411726 1001 86380 86390 1
412157 99412157 1001 86380 86390 1
412325 99412325 1001 86380 86390 1
413083 99413083 1001 86380 86390 1
413251 99413251 1001 86380 86390 1
412777 99412777 1001 86380 86390 1
412592 99412592 1001 86380 86390 1
412654 99412654 1001 86380 86390 1
412730 99412730 1001 86380 86390 1
412814 99412814 1001 86380 86390 1
412733 99412733 1001 86380 86390 1
412768 99412768 1001 86380 86390 1
412860 99412860 1001 86380 86390 1
413969 99413969 1001 86380 86390 1
413925 99413925 1001 86380 86390 1
413817 99413817 1001 86380 86390 1
415076 99415076 1001 86380 86390 1
415118 99415118 1001 86380 86390 1
415153 99415153 1001 86380 86390 1
415105 99415105 1001 86380 86390 1
415183 99415183 1001 86380 86390 1
414508 99414508 1001 86380 86390 1
414832 99414832 1001 86380 86390 1
414221 99414221 1001 86380 86390 1
414366 99414366 1001 86380 86390 1
414437 99414437 1001 86380 86390 1
415559 99415559 1001 86380 86390 1
415468 99415468 1001 86380 86390 1
416672 99416672 1001 86380 86390 1
417000 99417000 1001 86380 86390 1
416888 99416888 1001 86380 86390 1
416185 99416185 1001 86380 86390 1
416555 99416555 1001 86380 86390 1
416352 99416352 1001 86380 86390 1
416543 99416543 1001 86380 86390 1
415938 99415938 1001 86380 86390 1
415923 99415923 1001 86380 86390 1
415924 99415924 1001 86380 86390 1
415858 99415858 1001 86380 86390 1
417054 99417054 1001 86380 86390 1
417105 99417105 1001 86380 86390 1
417111 99417111 1001 86380 86390 1
418549 99418549 1001 86380 86390 1
418653 99418653 1001 86380 86390 1
418603 99418603 1001 86380 86390 1
418310 99418310 1001 86380 86390 1
418425 99418425 1001 86380 86390 1
418354 99418354 1001 86380 86390 1
418191 99418191 1001 86380 86390 1
417664 99417664 1001 86380 86390 1
419002 99419002 1001 86380 86390 1
418805 99418805 1001 86380 86390 1
419063 99419063 1001 86380 86390 1
419185 99419185 1001 86380 86390 1
418925 99418925 1001 86380 86390 1
420369 99420369 1001 86380 86390 1
420039 99420039 1001 86380 86390 1
419754 99419754 1001 86380 86390 1
419296 99419296 1001 86380 86390 1
419270 99419270 1001 86380 86390 1
419600 99419600 1001 86380 86390 1
420493 99420493 1001 86380 86390 1
420651 99420651 1001 86380 86390 1
420625 99420625 1001 86380 86390 1
420821 99420821 1001 86380 86390 1
422042 99422042 1001 86380 86390 1
421799 99421799 1001 86380 86390 1
421873 99421873 1001 86380 86390 1
421936 99421936 1001 86380 86390 1
421298 99421298 1001 86380 86390 1
421353 99421353 1001 86380 86390 1
421334 99421334 1001 86380 86390 1
421120 99421120 1001 86380 86390 1
421160 99421160 1001 86380 86390 1
420902 99420902 1001 86380 86390 1
421115 99421115 1001 86380 86390 1
422197 99422197 1001 86380 86390 1
422515 99422515 1001 86380 86390 1
423419 99423419 1001 86380 86390 1
423622 99423622 1001 86380 86390 1
423427 99423427 1001 86380 86390 1
422961 99422961 1001 86380 86390 1
422963 99422963 1001 86380 86390 1
423151 99423151 1001 86380 86390 1
423185 99423185 1001 86380 86390 1
423142 99423142 1001 86380 86390 1
422826 99422826 1001 86380 86390 1
422803 99422803 1001 86380 86390 1
422854 99422854 1001 86380 86390 1
422605 99422605 1001 86380 86390 1
422700 99422700 1001 86380 86390 1
422929 99422929 1001 86380 86390 1
423985 99423985 1001 86380 86390 1
424028 99424028 1001 86380 86390 1
424058 99424058 1001 86380 86390 1
423883 99423883 1001 86380 86390 1
425102 99425102 1001 86380 86390 1
425128 99425128 1001 86380 86390 1
425062 99425062 1001 86380 86390 1
425184 99425184 1001 86380 86390 1
425360 99425360 1001 86380 86390 1
424711 99424711 1001 86380 86390 1
424729 99424729 1001 86380 86390 1
424345 99424345 1001 86380 86390 1
424395 99424395 1001 86380 86390 1
424477 99424477 1001 86380 86390 1
424407 99424407 1001 86380 86390 1
424589 99424589 1001 86380 86390 1
425529 99425529 1001 86380 86390 1
425505 99425505 1001 86380 86390 1
425728 99425728 1001 86380 86390 1
425520 99425520 1001 86380 86390 1
426974 99426974 1001 86380 86390 1
427012 99427012 1001 86380 86390 1
427020 99427020 1001 86380 86390 1
427080 99427080 1001 86380 86390 1
426490 99426490 1001 86380 86390 1
426287 99426287 1001 86380 86390 1
426391 99426391 1001 86380 86390 1
426506 99426506 1001 86380 86390 1
425955 99425955 1001 86380 86390 1
426096 99426096 1001 86380 86390 1
427475 99427475 1001 86380 86390 1
428616 99428616 1001 86380 86390 1
428435 99428435 1001 86380 86390 1
427949 99427949 1001 86380 86390 1
428146 99428146 1001 86380 86390 1
428017 99428017 1001 86380 86390 1
428177 99428177 1001 86380 86390 1
428247 99428247 1001 86380 86390 1
427566 99427566 1001 86380 86390 1
427608 99427608 1001 86380 86390 1
429102 99429102 1001 86380 86390 1
428848 99428848 1001 86380 86390 1
428947 99428947 1001 86380 86390 1
428892 99428892 1001 86380 86390 1
429989 99429989 1001 86380 86390 1
430055 99430055 1001 86380 86390 1
430260 99430260 1001 86380 86390 1
430240 99430240 1001 86380 86390 1
429731 99429731 1001 86380 86390 1
429779 99429779 1001 86380 86390 1
429904 99429904 1001 86380 86390 1
429596 99429596 1001 86380 86390 1
429745 99429745 1001 86380 86390 1
429730 99429730 1001 86380 86390 1
429387 99429387 1001 86380 86390 1
429425 99429425 1001 86380 86390 1
430394 99430394 1001 86380 86390 1
430436 99430436 1001 86380 86390 1
431973 99431973 1001 86380 86390 1
432025 99432025 1001 86380 86390 1
431762 99431762 1001 86380 86390 1
431601 99431601 1001 86380 86390 1
431144 99431144 1001 86380 86390 1
430844 99430844 1001 86380 86390 1
430824 99430824 1001 86380 86390 1
430845 99430845 1001 86380 86390 1
430992 99430992 1001 86380 86390 1
432149 99432149 1001 86380 86390 1
432292 99432292 1001 86380 86390 1
432462 99432462 1001 86380 86390 1
432113 99432113 1001 86380 86390 1
433322 99433322 1001 86380 86390 1
433678 99433678 1001 86380 86390 1
433574 99433574 1001 86380 86390 1
433231 99433231 1001 86380 86390 1
433147 99433147 1001 86380 86390 1
433262 99433262 1001 86380 86390 1
433186 99433186 1001 86380 86390 1
432846 99432846 1001 86380 86390 1
432553 99432553 1001 86380 86390 1
432828 99432828 1001 86380 86390 1
432532 99432532 1001 86380 86390 1
432587 99432587 1001 86380 86390 1
432501 99432501 1001 86380 86390 1
432549 99432549 1001 86380 86390 1
434096 99434096 1001 86380 86390 1
433900 99433900 1001 86380 86390 1
433843 99433843 1001 86380 86390 1
435105 99435105 1001 86380 86390 1
435128 99435128 1001 86380 86390 1
435108 99435108 1001 86380 86390 1
435202 99435202 1001 86380 86390 1
435351 99435351 1001 86380 86390 1
435395 99435395 1001 86380 86390 1
434703 99434703 1001 86380 86390 1
434969 99434969 1001 86380 86390 1
434608 99434608 1001 86380 86390 1
434330 99434330 1001 86380 86390 1
434497 99434497 1001 86380 86390 1
434197 99434197 1001 86380 86390 1
435577 99435577 1001 86380 86390 1
435600 99435600 1001 86380 86390 1
437136 99437136 1001 86380 86390 1
437016 99437016 1001 86380 86390 1
436734 99436734 1001 86380 86390 1
436598 99436598 1001 86380 86390 1
436430 99436430 1001 86380 86390 1
436695 99436695 1001 86380 86390 1
435951 99435951 1001 86380 86390 1
436080 99436080 1001 86380 86390 1
436056 99436056 1001 86380 86390 1
437174 99437174 1001 86380 86390 1
300063 99300063 1001 86380 86390 1
437308 99437308 1001 86380 86390 1
300725 99300725 1001 86380 86390 1
300694 99300694 1001 86380 86390 1
300596 99300596 1001 86380 86390 1
300546 99300546 1001 86380 86390 1
300723 99300723 1001 86380 86390 1
300343 99300343 1001 86380 86390 1
300504 99300504 1001 86380 86390 1
300522 99300522 1001 86380 86390 1
300290 99300290 1001 86380 86390 1
300138 99300138 1001 86380 86390 1
300125 99300125 1001 86380 86390 1
300204 99300204 1001 86380 86390 1
300858 99300858 1001 86380 86390 1
300809 99300809 1001 86380 86390 1
300851 99300851 1001 86380 86390 1
301395 99301395 1001 86380 86390 1
301396 99301396 1001 86380 86390 1
301180 99301180 1001 86380 86390 1
301172 99301172 1001 86380 86390 1
301191 99301191 1001 86380 86390 1
301125 99301125 1001 86380 86390 1
301671 99301671 1001 86380 86390 1
301573 99301573 1001 86380 86390 1
302240 99302240 1001 86380 86390 1
302311 99302311 1001 86380 86390 1
302195 99302195 1001 86380 86390 1
302249 99302249 1001 86380 86390 1
302328 99302328 1001 86380 86390 1
302039 99302039 1001 86380 86390 1
302168 99302168 1001 86380 86390 1
301958 99301958 1001 86380 86390 1
301817 99301817 1001 86380 86390 1
301782 99301782 1001 86380 86390 1
301888 99301888 1001 86380 86390 1
303177 99303177 1001 86380 86390 1
303107 99303107 1001 86380 86390 1
303161 99303161 1001 86380 86390 1
303033 99303033 1001 86380 86390 1
303098 99303098 1001 86380 86390 1
303062 99303062 1001 86380 86390 1
303166 99303166 1001 86380 86390 1
302988 99302988 1001 86380 86390 1
302872 99302872 1001 86380 86390 1
302903 99302903 1001 86380 86390 1
302589 99302589 1001 86380 86390 1
302706 99302706 1001 86380 86390 1
302707 99302707 1001 86380 86390 1
303401 99303401 1001 86380 86390 1
303405 99303405 1001 86380 86390 1
303316 99303316 1001 86380 86390 1
303849 99303849 1001 86380 86390 1
303660 99303660 1001 86380 86390 1
303778 99303778 1001 86380 86390 1
303581 99303581 1001 86380 86390 1
303441 99303441 1001 86380 86390 1
304058 99304058 1001 86380 86390 1
304084 99304084 1001 86380 86390 1
304214 99304214 1001 86380 86390 1
304129 99304129 1001 86380 86390 1
304041 99304041 1001 86380 86390 1
304825 99304825 1001 86380 86390 1
304721 99304721 1001 86380 86390 1
304790 99304790 1001 86380 86390 1
304791 99304791 1001 86380 86390 1
304804 99304804 1001 86380 86390 1
304753 99304753 1001 86380 86390 1
304856 99304856 1001 86380 86390 1
304855 99304855 1001 86380 86390 1
304570 99304570 1001 86380 86390 1
304483 99304483 1001 86380 86390 1
304396 99304396 1001 86380 86390 1
304340 99304340 1001 86380 86390 1
305015 99305015 1001 86380 86390 1
304942 99304942 1001 86380 86390 1
305518 99305518 1001 86380 86390 1
305622 99305622 1001 86380 86390 1
305520 99305520 1001 86380 86390 1
305538 99305538 1001 86380 86390 1
305350 99305350 1001 86380 86390 1
305398 99305398 1001 86380 86390 1
305321 99305321 1001 86380 86390 1
305284 99305284 1001 86380 86390 1
305267 99305267 1001 86380 86390 1
305229 99305229 1001 86380 86390 1
305191 99305191 1001 86380 86390 1
500062 99500062 1001 86380 86390 1
500142 99500142 1001 86380 86390 1
500056 99500056 1001 86380 86390 1
500098 99500098 1001 86380 86390 1
500613 99500613 1001 86380 86390 1
500678 99500678 1001 86380 86390 1
500796 99500796 1001 86380 86390 1
500760 99500760 1001 86380 86390 1
500426 99500426 1001 86380 86390 1
500510 99500510 1001 86380 86390 1
500488 99500488 1001 86380 86390 1
500357 99500357 1001 86380 86390 1
500932 99500932 1001 86380 86390 1
500971 99500971 1001 86380 86390 1
500909 99500909 1001 86380 86390 1
500832 99500832 1001 86380 86390 1
500923 99500923 1001 86380 86390 1
501462 99501462 1001 86380 86390 1
501566 99501566 1001 86380 86390 1
501614 99501614 1001 86380 86390 1
501616 99501616 1001 86380 86390 1
501273 99501273 1001 86380 86390 1
501351 99501351 1001 86380 86390 1
501289 99501289 1001 86380 86390 1
501071 99501071 1001 86380 86390 1
501059 99501059 1001 86380 86390 1
501115 99501115 1001 86380 86390 1
501193 99501193 1001 86380 86390 1
501064 99501064 1001 86380 86390 1
501159 99501159 1001 86380 86390 1
501714 99501714 1001 86380 86390 1
501805 99501805 1001 86380 86390 1
501665 99501665 1001 86380 86390 1
501769 99501769 1001 86380 86390 1
502288 99502288 1001 86380 86390 1
502447 99502447 1001 86380 86390 1
502424 99502424 1001 86380 86390 1
502078 99502078 1001 86380 86390 1
502105 99502105 1001 86380 86390 1
502211 99502211 1001 86380 86390 1
502160 99502160 1001 86380 86390 1
502227 99502227 1001 86380 86390 1
501922 99501922 1001 86380 86390 1
501889 99501889 1001 86380 86390 1
501928 99501928 1001 86380 86390 1
501959 99501959 1001 86380 86390 1
502670 99502670 1001 86380 86390 1
502633 99502633 1001 86380 86390 1
502544 99502544 1001 86380 86390 1
502545 99502545 1001 86380 86390 1
502663 99502663 1001 86380 86390 1
502521 99502521 1001 86380 86390 1
502625 99502625 1001 86380 86390 1
502483 99502483 1001 86380 86390 1
502614 99502614 1001 86380 86390 1
502538 99502538 1001 86380 86390 1
502591 99502591 1001 86380 86390 1
503240 99503240 1001 86380 86390 1
503129 99503129 1001 86380 86390 1
503237 99503237 1001 86380 86390 1
503121 99503121 1001 86380 86390 1
502990 99502990 1001 86380 86390 1
502722 99502722 1001 86380 86390 1
502867 99502867 1001 86380 86390 1
502871 99502871 1001 86380 86390 1
502782 99502782 1001 86380 86390 1
503440 99503440 1001 86380 86390 1
503938 99503938 1001 86380 86390 1
503969 99503969 1001 86380 86390 1
503921 99503921 1001 86380 86390 1
503834 99503834 1001 86380 86390 1
503812 99503812 1001 86380 86390 1
503737 99503737 1001 86380 86390 1
503816 99503816 1001 86380 86390 1
503806 99503806 1001 86380 86390 1
503648 99503648 1001 86380 86390 1
503651 99503651 1001 86380 86390 1
504235 99504235 1001 86380 86390 1
504288 99504288 1001 86380 86390 1
504914 99504914 1001 86380 86390 1
504916 99504916 1001 86380 86390 1
504874 99504874 1001 86380 86390 1
504890 99504890 1001 86380 86390 1
504586 99504586 1001 86380 86390 1
504574 99504574 1001 86380 86390 1
504667 99504667 1001 86380 86390 1
504541 99504541 1001 86380 86390 1
504401 99504401 1001 86380 86390 1
504513 99504513 1001 86380 86390 1
504992 99504992 1001 86380 86390 1
505110 99505110 1001 86380 86390 1
505008 99505008 1001 86380 86390 1
505034 99505034 1001 86380 86390 1
504984 99504984 1001 86380 86390 1
505027 99505027 1001 86380 86390 1
505603 99505603 1001 86380 86390 1
505624 99505624 1001 86380 86390 1
505422 99505422 1001 86380 86390 1
505449 99505449 1001 86380 86390 1
505437 99505437 1001 86380 86390 1
505413 99505413 1001 86380 86390 1
505557 99505557 1001 86380 86390 1
505415 99505415 1001 86380 86390 1
505229 99505229 1001 86380 86390 1
505268 99505268 1001 86380 86390 1
505205 99505205 1001 86380 86390 1
505273 99505273 1001 86380 86390 1
505975 99505975 1001 86380 86390 1
505149 99505149 1001 86380 86390 1
505928 99505928 1001 86380 86390 1
505959 99505959 1001 86380 86390 1
506441 99506441 1001 86380 86390 1
506559 99506559 1001 86380 86390 1
506455 99506455 1001 86380 86390 1
506404 99506404 1001 86380 86390 1
506482 99506482 1001 86380 86390 1
506581 99506581 1001 86380 86390 1
506402 99506402 1001 86380 86390 1
506287 99506287 1001 86380 86390 1
506240 99506240 1001 86380 86390 1
506347 99506347 1001 86380 86390 1
506283 99506283 1001 86380 86390 1
506234 99506234 1001 86380 86390 1
506247 99506247 1001 86380 86390 1
506052 99506052 1001 86380 86390 1
506044 99506044 1001 86380 86390 1
506161 99506161 1001 86380 86390 1
506072 99506072 1001 86380 86390 1
506177 99506177 1001 86380 86390 1
506048 99506048 1001 86380 86390 1
506179 99506179 1001 86380 86390 1
506181 99506181 1001 86380 86390 1
506753 99506753 1001 86380 86390 1
506639 99506639 1001 86380 86390 1
506785 99506785 1001 86380 86390 1
507259 99507259 1001 86380 86390 1
507396 99507396 1001 86380 86390 1
507026 99507026 1001 86380 86390 1
507054 99507054 1001 86380 86390 1
507164 99507164 1001 86380 86390 1
506896 99506896 1001 86380 86390 1
506949 99506949 1001 86380 86390 1
506849 99506849 1001 86380 86390 1
507006 99507006 1001 86380 86390 1
507435 99507435 1001 86380 86390 1
507572 99507572 1001 86380 86390 1
508216 99508216 1001 86380 86390 1
508162 99508162 1001 86380 86390 1
508190 99508190 1001 86380 86390 1
508139 99508139 1001 86380 86390 1
508178 99508178 1001 86380 86390 1
507695 99507695 1001 86380 86390 1
507774 99507774 1001 86380 86390 1
507647 99507647 1001 86380 86390 1
507832 99507832 1001 86380 86390 1
507665 99507665 1001 86380 86390 1
508400 99508400 1001 86380 86390 1
508250 99508250 1001 86380 86390 1
509072 99509072 1001 86380 86390 1
509044 99509044 1001 86380 86390 1
508925 99508925 1001 86380 86390 1
508757 99508757 1001 86380 86390 1
508494 99508494 1001 86380 86390 1
508650 99508650 1001 86380 86390 1
508562 99508562 1001 86380 86390 1
508501 99508501 1001 86380 86390 1
509137 99509137 1001 86380 86390 1
509242 99509242 1001 86380 86390 1
509100 99509100 1001 86380 86390 1
509191 99509191 1001 86380 86390 1
509231 99509231 1001 86380 86390 1
509257 99509257 1001 86380 86390 1
509861 99509861 1001 86380 86390 1
509583 99509583 1001 86380 86390 1
509662 99509662 1001 86380 86390 1
509551 99509551 1001 86380 86390 1
509370 99509370 1001 86380 86390 1
509321 99509321 1001 86380 86390 1
509416 99509416 1001 86380 86390 1
509406 99509406 1001 86380 86390 1
509445 99509445 1001 86380 86390 1
509368 99509368 1001 86380 86390 1
509420 99509420 1001 86380 86390 1
510054 99510054 1001 86380 86390 1
510689 99510689 1001 86380 86390 1
510691 99510691 1001 86380 86390 1
510707 99510707 1001 86380 86390 1
510315 99510315 1001 86380 86390 1
510356 99510356 1001 86380 86390 1
510397 99510397 1001 86380 86390 1
510442 99510442 1001 86380 86390 1
510143 99510143 1001 86380 86390 1
510843 99510843 1001 86380 86390 1
511413 99511413 1001 86380 86390 1
511441 99511441 1001 86380 86390 1
511283 99511283 1001 86380 86390 1
511207 99511207 1001 86380 86390 1
511199 99511199 1001 86380 86390 1
510970 99510970 1001 86380 86390 1
510991 99510991 1001 86380 86390 1
511070 99511070 1001 86380 86390 1
511122 99511122 1001 86380 86390 1
511590 99511590 1001 86380 86390 1
511603 99511603 1001 86380 86390 1
511685 99511685 1001 86380 86390 1
511624 99511624 1001 86380 86390 1
512280 99512280 1001 86380 86390 1
512194 99512194 1001 86380 86390 1
512173 99512173 1001 86380 86390 1
512174 99512174 1001 86380 86390 1
511940 99511940 1001 86380 86390 1
511938 99511938 1001 86380 86390 1
512566 99512566 1001 86380 86390 1
513116 99513116 1001 86380 86390 1
513204 99513204 1001 86380 86390 1
513094 99513094 1001 86380 86390 1
513146 99513146 1001 86380 86390 1
513164 99513164 1001 86380 86390 1
512815 99512815 1001 86380 86390 1
512601 99512601 1001 86380 86390 1
512732 99512732 1001 86380 86390 1
512736 99512736 1001 86380 86390 1
513333 99513333 1001 86380 86390 1
513309 99513309 1001 86380 86390 1
513272 99513272 1001 86380 86390 1
513389 99513389 1001 86380 86390 1
513299 99513299 1001 86380 86390 1
513317 99513317 1001 86380 86390 1
513214 99513214 1001 86380 86390 1
513929 99513929 1001 86380 86390 1
513841 99513841 1001 86380 86390 1
513932 99513932 1001 86380 86390 1
514018 99514018 1001 86380 86390 1
513786 99513786 1001 86380 86390 1
513666 99513666 1001 86380 86390 1
513411 99513411 1001 86380 86390 1
513607 99513607 1001 86380 86390 1
514159 99514159 1001 86380 86390 1
514043 99514043 1001 86380 86390 1
514057 99514057 1001 86380 86390 1
514742 99514742 1001 86380 86390 1
514696 99514696 1001 86380 86390 1
514762 99514762 1001 86380 86390 1
514844 99514844 1001 86380 86390 1
514562 99514562 1001 86380 86390 1
514606 99514606 1001 86380 86390 1
514650 99514650 1001 86380 86390 1
514250 99514250 1001 86380 86390 1
514433 99514433 1001 86380 86390 1
514291 99514291 1001 86380 86390 1
514253 99514253 1001 86380 86390 1
514326 99514326 1001 86380 86390 1
514429 99514429 1001 86380 86390 1
514881 99514881 1001 86380 86390 1
515043 99515043 1001 86380 86390 1
515521 99515521 1001 86380 86390 1
515498 99515498 1001 86380 86390 1
515564 99515564 1001 86380 86390 1
515390 99515390 1001 86380 86390 1
515276 99515276 1001 86380 86390 1
515329 99515329 1001 86380 86390 1
515332 99515332 1001 86380 86390 1
515116 99515116 1001 86380 86390 1
515121 99515121 1001 86380 86390 1
515110 99515110 1001 86380 86390 1
515150 99515150 1001 86380 86390 1
515267 99515267 1001 86380 86390 1
515797 99515797 1001 86380 86390 1
515772 99515772 1001 86380 86390 1
515695 99515695 1001 86380 86390 1
515748 99515748 1001 86380 86390 1
515701 99515701 1001 86380 86390 1
515822 99515822 1001 86380 86390 1
516476 99516476 1001 86380 86390 1
516395 99516395 1001 86380 86390 1
516484 99516484 1001 86380 86390 1
516359 99516359 1001 86380 86390 1
516376 99516376 1001 86380 86390 1
516502 99516502 1001 86380 86390 1
516292 99516292 1001 86380 86390 1
516164 99516164 1001 86380 86390 1
515998 99515998 1001 86380 86390 1
515895 99515895 1001 86380 86390 1
516017 99516017 1001 86380 86390 1
516523 99516523 1001 86380 86390 1
516566 99516566 1001 86380 86390 1
516608 99516608 1001 86380 86390 1
516634 99516634 1001 86380 86390 1
517157 99517157 1001 86380 86390 1
517224 99517224 1001 86380 86390 1
517179 99517179 1001 86380 86390 1
516976 99516976 1001 86380 86390 1
517056 99517056 1001 86380 86390 1
517073 99517073 1001 86380 86390 1
516885 99516885 1001 86380 86390 1
516759 99516759 1001 86380 86390 1
516915 99516915 1001 86380 86390 1
516721 99516721 1001 86380 86390 1
516890 99516890 1001 86380 86390 1
516800 99516800 1001 86380 86390 1
516865 99516865 1001 86380 86390 1
516907 99516907 1001 86380 86390 1
517540 99517540 1001 86380 86390 1
517387 99517387 1001 86380 86390 1
517354 99517354 1001 86380 86390 1
517500 99517500 1001 86380 86390 1
517971 99517971 1001 86380 86390 1
517999 99517999 1001 86380 86390 1
518145 99518145 1001 86380 86390 1
518003 99518003 1001 86380 86390 1
518153 99518153 1001 86380 86390 1
517921 99517921 1001 86380 86390 1
517888 99517888 1001 86380 86390 1
517607 99517607 1001 86380 86390 1
517693 99517693 1001 86380 86390 1
518320 99518320 1001 86380 86390 1
518839 99518839 1001 86380 86390 1
518840 99518840 1001 86380 86390 1
518830 99518830 1001 86380 86390 1
518985 99518985 1001 86380 86390 1
518769 99518769 1001 86380 86390 1
518631 99518631 1001 86380 86390 1
518450 99518450 1001 86380 86390 1
519051 99519051 1001 86380 86390 1
519090 99519090 1001 86380 86390 1
519017 99519017 1001 86380 86390 1
519069 99519069 1001 86380 86390 1
519031 99519031 1001 86380 86390 1
519161 99519161 1001 86380 86390 1
519686 99519686 1001 86380 86390 1
519727 99519727 1001 86380 86390 1
519729 99519729 1001 86380 86390 1
519708 99519708 1001 86380 86390 1
519709 99519709 1001 86380 86390 1
519478 99519478 1001 86380 86390 1
519585 99519585 1001 86380 86390 1
519593 99519593 1001 86380 86390 1
519257 99519257 1001 86380 86390 1
519272 99519272 1001 86380 86390 1
519380 99519380 1001 86380 86390 1
519304 99519304 1001 86380 86390 1
519331 99519331 1001 86380 86390 1
519201 99519201 1001 86380 86390 1
519332 99519332 1001 86380 86390 1
519321 99519321 1001 86380 86390 1
519852 99519852 1001 86380 86390 1
519986 99519986 1001 86380 86390 1
519963 99519963 1001 86380 86390 1
519860 99519860 1001 86380 86390 1
519848 99519848 1001 86380 86390 1
520472 99520472 1001 86380 86390 1
520568 99520568 1001 86380 86390 1
520588 99520588 1001 86380 86390 1
520373 99520373 1001 86380 86390 1
520374 99520374 1001 86380 86390 1
520287 99520287 1001 86380 86390 1
520380 99520380 1001 86380 86390 1
520419 99520419 1001 86380 86390 1
520086 99520086 1001 86380 86390 1
520155 99520155 1001 86380 86390 1
520770 99520770 1001 86380 86390 1
520835 99520835 1001 86380 86390 1
520733 99520733 1001 86380 86390 1
520655 99520655 1001 86380 86390 1
520736 99520736 1001 86380 86390 1
520815 99520815 1001 86380 86390 1
521466 99521466 1001 86380 86390 1
521329 99521329 1001 86380 86390 1
521271 99521271 1001 86380 86390 1
521061 99521061 1001 86380 86390 1
520961 99520961 1001 86380 86390 1
520848 99520848 1001 86380 86390 1
521007 99521007 1001 86380 86390 1
521021 99521021 1001 86380 86390 1
520869 99520869 1001 86380 86390 1
520896 99520896 1001 86380 86390 1
521618 99521618 1001 86380 86390 1
521541 99521541 1001 86380 86390 1
521536 99521536 1001 86380 86390 1
522262 99522262 1001 86380 86390 1
522115 99522115 1001 86380 86390 1
522128 99522128 1001 86380 86390 1
522036 99522036 1001 86380 86390 1
521934 99521934 1001 86380 86390 1
521999 99521999 1001 86380 86390 1
521949 99521949 1001 86380 86390 1
522079 99522079 1001 86380 86390 1
521914 99521914 1001 86380 86390 1
522069 99522069 1001 86380 86390 1
522031 99522031 1001 86380 86390 1
521902 99521902 1001 86380 86390 1
521954 99521954 1001 86380 86390 1
521980 99521980 1001 86380 86390 1
521968 99521968 1001 86380 86390 1
522394 99522394 1001 86380 86390 1
522447 99522447 1001 86380 86390 1
522346 99522346 1001 86380 86390 1
522312 99522312 1001 86380 86390 1
522313 99522313 1001 86380 86390 1
522495 99522495 1001 86380 86390 1
523094 99523094 1001 86380 86390 1
523021 99523021 1001 86380 86390 1
522935 99522935 1001 86380 86390 1
522757 99522757 1001 86380 86390 1
522801 99522801 1001 86380 86390 1
522545 99522545 1001 86380 86390 1
522674 99522674 1001 86380 86390 1
522610 99522610 1001 86380 86390 1
523320 99523320 1001 86380 86390 1
523819 99523819 1001 86380 86390 1
523865 99523865 1001 86380 86390 1
523775 99523775 1001 86380 86390 1
523585 99523585 1001 86380 86390 1
523482 99523482 1001 86380 86390 1
523472 99523472 1001 86380 86390 1
523525 99523525 1001 86380 86390 1
523387 99523387 1001 86380 86390 1
523967 99523967 1001 86380 86390 1
523968 99523968 1001 86380 86390 1
523996 99523996 1001 86380 86390 1
524709 99524709 1001 86380 86390 1
524658 99524658 1001 86380 86390 1
524725 99524725 1001 86380 86390 1
524486 99524486 1001 86380 86390 1
524425 99524425 1001 86380 86390 1
524508 99524508 1001 86380 86390 1
524175 99524175 1001 86380 86390 1
524183 99524183 1001 86380 86390 1
524773 99524773 1001 86380 86390 1
524907 99524907 1001 86380 86390 1
525533 99525533 1001 86380 86390 1
525437 99525437 1001 86380 86390 1
525530 99525530 1001 86380 86390 1
525454 99525454 1001 86380 86390 1
525251 99525251 1001 86380 86390 1
525292 99525292 1001 86380 86390 1
525305 99525305 1001 86380 86390 1
525190 99525190 1001 86380 86390 1
525362 99525362 1001 86380 86390 1
525001 99525001 1001 86380 86390 1
525029 99525029 1001 86380 86390 1
524987 99524987 1001 86380 86390 1
525662 99525662 1001 86380 86390 1
525677 99525677 1001 86380 86390 1
525667 99525667 1001 86380 86390 1
526269 99526269 1001 86380 86390 1
526365 99526365 1001 86380 86390 1
526238 99526238 1001 86380 86390 1
526342 99526342 1001 86380 86390 1
526165 99526165 1001 86380 86390 1
526218 99526218 1001 86380 86390 1
526135 99526135 1001 86380 86390 1
526213 99526213 1001 86380 86390 1
526099 99526099 1001 86380 86390 1
526497 99526497 1001 86380 86390 1
526577 99526577 1001 86380 86390 1
526513 99526513 1001 86380 86390 1
527159 99527159 1001 86380 86390 1
527084 99527084 1001 86380 86390 1
527115 99527115 1001 86380 86390 1
527181 99527181 1001 86380 86390 1
527055 99527055 1001 86380 86390 1
527020 99527020 1001 86380 86390 1
527034 99527034 1001 86380 86390 1
527023 99527023 1001 86380 86390 1
526886 99526886 1001 86380 86390 1
526847 99526847 1001 86380 86390 1
526835 99526835 1001 86380 86390 1
526642 99526642 1001 86380 86390 1
526833 99526833 1001 86380 86390 1
527411 99527411 1001 86380 86390 1
527399 99527399 1001 86380 86390 1
527950 99527950 1001 86380 86390 1
527912 99527912 1001 86380 86390 1
527887 99527887 1001 86380 86390 1
527971 99527971 1001 86380 86390 1
527832 99527832 1001 86380 86390 1
527743 99527743 1001 86380 86390 1
527822 99527822 1001 86380 86390 1
527719 99527719 1001 86380 86390 1
527838 99527838 1001 86380 86390 1
527698 99527698 1001 86380 86390 1
527700 99527700 1001 86380 86390 1
527598 99527598 1001 86380 86390 1
527456 99527456 1001 86380 86390 1
527459 99527459 1001 86380 86390 1
527462 99527462 1001 86380 86390 1
527527 99527527 1001 86380 86390 1
527464 99527464 1001 86380 86390 1
528114 99528114 1001 86380 86390 1
528786 99528786 1001 86380 86390 1
528737 99528737 1001 86380 86390 1
528822 99528822 1001 86380 86390 1
528633 99528633 1001 86380 86390 1
528389 99528389 1001 86380 86390 1
528287 99528287 1001 86380 86390 1
528289 99528289 1001 86380 86390 1
528341 99528341 1001 86380 86390 1
528459 99528459 1001 86380 86390 1
528383 99528383 1001 86380 86390 1
529005 99529005 1001 86380 86390 1
529046 99529046 1001 86380 86390 1
529714 99529714 1001 86380 86390 1
529494 99529494 1001 86380 86390 1
529171 99529171 1001 86380 86390 1
529138 99529138 1001 86380 86390 1
529296 99529296 1001 86380 86390 1
529819 99529819 1001 86380 86390 1
529822 99529822 1001 86380 86390 1
529735 99529735 1001 86380 86390 1
530517 99530517 1001 86380 86390 1
530351 99530351 1001 86380 86390 1
530402 99530402 1001 86380 86390 1
530377 99530377 1001 86380 86390 1
530454 99530454 1001 86380 86390 1
530435 99530435 1001 86380 86390 1
530384 99530384 1001 86380 86390 1
530037 99530037 1001 86380 86390 1
530020 99530020 1001 86380 86390 1
530594 99530594 1001 86380 86390 1
530582 99530582 1001 86380 86390 1
531341 99531341 1001 86380 86390 1
531238 99531238 1001 86380 86390 1
531239 99531239 1001 86380 86390 1
531227 99531227 1001 86380 86390 1
531306 99531306 1001 86380 86390 1
531180 99531180 1001 86380 86390 1
531221 99531221 1001 86380 86390 1
531263 99531263 1001 86380 86390 1
531072 99531072 1001 86380 86390 1
530996 99530996 1001 86380 86390 1
531075 99531075 1001 86380 86390 1
531039 99531039 1001 86380 86390 1
530941 99530941 1001 86380 86390 1
530878 99530878 1001 86380 86390 1
530918 99530918 1001 86380 86390 1
530858 99530858 1001 86380 86390 1
530923 99530923 1001 86380 86390 1
531574 99531574 1001 86380 86390 1
531381 99531381 1001 86380 86390 1
531466 99531466 1001 86380 86390 1
531505 99531505 1001 86380 86390 1
532026 99532026 1001 86380 86390 1
532142 99532142 1001 86380 86390 1
532052 99532052 1001 86380 86390 1
532016 99532016 1001 86380 86390 1
532056 99532056 1001 86380 86390 1
532018 99532018 1001 86380 86390 1
532186 99532186 1001 86380 86390 1
532062 99532062 1001 86380 86390 1
531991 99531991 1001 86380 86390 1
531766 99531766 1001 86380 86390 1
531652 99531652 1001 86380 86390 1
531654 99531654 1001 86380 86390 1
531775 99531775 1001 86380 86390 1
531635 99531635 1001 86380 86390 1
531661 99531661 1001 86380 86390 1
532348 99532348 1001 86380 86390 1
532219 99532219 1001 86380 86390 1
532328 99532328 1001 86380 86390 1
532212 99532212 1001 86380 86390 1
532963 99532963 1001 86380 86390 1
533026 99533026 1001 86380 86390 1
532993 99532993 1001 86380 86390 1
532803 99532803 1001 86380 86390 1
532758 99532758 1001 86380 86390 1
532482 99532482 1001 86380 86390 1
532510 99532510 1001 86380 86390 1
532434 99532434 1001 86380 86390 1
533211 99533211 1001 86380 86390 1
533127 99533127 1001 86380 86390 1
533196 99533196 1001 86380 86390 1
533782 99533782 1001 86380 86390 1
533783 99533783 1001 86380 86390 1
533702 99533702 1001 86380 86390 1
533501 99533501 1001 86380 86390 1
533354 99533354 1001 86380 86390 1
533411 99533411 1001 86380 86390 1
533374 99533374 1001 86380 86390 1
533439 99533439 1001 86380 86390 1
533998 99533998 1001 86380 86390 1
533895 99533895 1001 86380 86390 1
533869 99533869 1001 86380 86390 1
533909 99533909 1001 86380 86390 1
533877 99533877 1001 86380 86390 1
534557 99534557 1001 86380 86390 1
534660 99534660 1001 86380 86390 1
534664 99534664 1001 86380 86390 1
534619 99534619 1001 86380 86390 1
534432 99534432 1001 86380 86390 1
534446 99534446 1001 86380 86390 1
534141 99534141 1001 86380 86390 1
534223 99534223 1001 86380 86390 1
534080 99534080 1001 86380 86390 1
534755 99534755 1001 86380 86390 1
534770 99534770 1001 86380 86390 1
534887 99534887 1001 86380 86390 1
535325 99535325 1001 86380 86390 1
535272 99535272 1001 86380 86390 1
535130 99535130 1001 86380 86390 1
535221 99535221 1001 86380 86390 1
535274 99535274 1001 86380 86390 1
534902 99534902 1001 86380 86390 1
534920 99534920 1001 86380 86390 1
534987 99534987 1001 86380 86390 1
534911 99534911 1001 86380 86390 1
535599 99535599 1001 86380 86390 1
535625 99535625 1001 86380 86390 1
535642 99535642 1001 86380 86390 1
535656 99535656 1001 86380 86390 1
536317 99536317 1001 86380 86390 1
536043 99536043 1001 86380 86390 1
535953 99535953 1001 86380 86390 1
535974 99535974 1001 86380 86390 1
535754 99535754 1001 86380 86390 1
535791 99535791 1001 86380 86390 1
536450 99536450 1001 86380 86390 1
536349 99536349 1001 86380 86390 1
536496 99536496 1001 86380 86390 1
536499 99536499 1001 86380 86390 1
537124 99537124 1001 86380 86390 1
537131 99537131 1001 86380 86390 1
537000 99537000 1001 86380 86390 1
536990 99536990 1001 86380 86390 1
537006 99537006 1001 86380 86390 1
536775 99536775 1001 86380 86390 1
536893 99536893 1001 86380 86390 1
536844 99536844 1001 86380 86390 1
536832 99536832 1001 86380 86390 1
536889 99536889 1001 86380 86390 1
536760 99536760 1001 86380 86390 1
536661 99536661 1001 86380 86390 1
536689 99536689 1001 86380 86390 1
536601 99536601 1001 86380 86390 1
536628 99536628 1001 86380 86390 1
536656 99536656 1001 86380 86390 1
536721 99536721 1001 86380 86390 1
537880 99537880 1001 86380 86390 1
537627 99537627 1001 86380 86390 1
537515 99537515 1001 86380 86390 1
537469 99537469 1001 86380 86390 1
537378 99537378 1001 86380 86390 1
538119 99538119 1001 86380 86390 1
538700 99538700 1001 86380 86390 1
538707 99538707 1001 86380 86390 1
538762 99538762 1001 86380 86390 1
538499 99538499 1001 86380 86390 1
538515 99538515 1001 86380 86390 1
538260 99538260 1001 86380 86390 1
538391 99538391 1001 86380 86390 1
538251 99538251 1001 86380 86390 1
538239 99538239 1001 86380 86390 1
538215 99538215 1001 86380 86390 1
538915 99538915 1001 86380 86390 1
538834 99538834 1001 86380 86390 1
539441 99539441 1001 86380 86390 1
539559 99539559 1001 86380 86390 1
539630 99539630 1001 86380 86390 1
539601 99539601 1001 86380 86390 1
539383 99539383 1001 86380 86390 1
539307 99539307 1001 86380 86390 1
539321 99539321 1001 86380 86390 1
539335 99539335 1001 86380 86390 1
539039 99539039 1001 86380 86390 1
539104 99539104 1001 86380 86390 1
539055 99539055 1001 86380 86390 1
539699 99539699 1001 86380 86390 1
539688 99539688 1001 86380 86390 1
540316 99540316 1001 86380 86390 1
540184 99540184 1001 86380 86390 1
540135 99540135 1001 86380 86390 1
540112 99540112 1001 86380 86390 1
540088 99540088 1001 86380 86390 1
539936 99539936 1001 86380 86390 1
539953 99539953 1001 86380 86390 1
540022 99540022 1001 86380 86390 1
540048 99540048 1001 86380 86390 1
539935 99539935 1001 86380 86390 1
540645 99540645 1001 86380 86390 1
540542 99540542 1001 86380 86390 1
540608 99540608 1001 86380 86390 1
540507 99540507 1001 86380 86390 1
540652 99540652 1001 86380 86390 1
540589 99540589 1001 86380 86390 1
540578 99540578 1001 86380 86390 1
540540 99540540 1001 86380 86390 1
541143 99541143 1001 86380 86390 1
541276 99541276 1001 86380 86390 1
541146 99541146 1001 86380 86390 1
541134 99541134 1001 86380 86390 1
541025 99541025 1001 86380 86390 1
541028 99541028 1001 86380 86390 1
540977 99540977 1001 86380 86390 1
540956 99540956 1001 86380 86390 1
540788 99540788 1001 86380 86390 1
540755 99540755 1001 86380 86390 1
540757 99540757 1001 86380 86390 1
541458 99541458 1001 86380 86390 1
541317 99541317 1001 86380 86390 1
541397 99541397 1001 86380 86390 1
541476 99541476 1001 86380 86390 1
542083 99542083 1001 86380 86390 1
542050 99542050 1001 86380 86390 1
541934 99541934 1001 86380 86390 1
541961 99541961 1001 86380 86390 1
542116 99542116 1001 86380 86390 1
542080 99542080 1001 86380 86390 1
541890 99541890 1001 86380 86390 1
541515 99541515 1001 86380 86390 1
541646 99541646 1001 86380 86390 1
542155 99542155 1001 86380 86390 1
542230 99542230 1001 86380 86390 1
542295 99542295 1001 86380 86390 1
542913 99542913 1001 86380 86390 1
542847 99542847 1001 86380 86390 1
542876 99542876 1001 86380 86390 1
542650 99542650 1001 86380 86390 1
542664 99542664 1001 86380 86390 1
542626 99542626 1001 86380 86390 1
542659 99542659 1001 86380 86390 1
542416 99542416 1001 86380 86390 1
543079 99543079 1001 86380 86390 1
543044 99543044 1001 86380 86390 1
543704 99543704 1001 86380 86390 1
543404 99543404 1001 86380 86390 1
543189 99543189 1001 86380 86390 1
543280 99543280 1001 86380 86390 1
543177 99543177 1001 86380 86390 1
543256 99543256 1001 86380 86390 1
543166 99543166 1001 86380 86390 1
543232 99543232 1001 86380 86390 1
543343 99543343 1001 86380 86390 1
543830 99543830 1001 86380 86390 1
544419 99544419 1001 86380 86390 1
544473 99544473 1001 86380 86390 1
544545 99544545 1001 86380 86390 1
544348 99544348 1001 86380 86390 1
544221 99544221 1001 86380 86390 1
544004 99544004 1001 86380 86390 1
544100 99544100 1001 86380 86390 1
544181 99544181 1001 86380 86390 1
544169 99544169 1001 86380 86390 1
543977 99543977 1001 86380 86390 1
544731 99544731 1001 86380 86390 1
544642 99544642 1001 86380 86390 1
407811 228 1001 84360 84717 1
435084 523 1001 11160 16737 1
400044 99400044 1001 86380 86390 1
400268 99400268 1001 86380 86390 1
400348 99400348 1001 86380 86390 1
400451 99400451 1001 86380 86390 1
400679 99400679 1001 86380 86390 1
400727 99400727 1001 86380 86390 1
400776 99400776 1001 86380 86390 1
400863 99400863 1001 86380 86390 1
400830 99400830 1001 86380 86390 1
400832 99400832 1001 86380 86390 1
401483 99401483 1001 86380 86390 1
402061 99402061 1001 86380 86390 1
402104 99402104 1001 86380 86390 1
402115 99402115 1001 86380 86390 1
402089 99402089 1001 86380 86390 1
402331 99402331 1001 86380 86390 1
402690 99402690 1001 86380 86390 1
402892 99402892 1001 86380 86390 1
403061 99403061 1001 86380 86390 1
403133 99403133 1001 86380 86390 1
403115 99403115 1001 86380 86390 1
403150 99403150 1001 86380 86390 1
403214 99403214 1001 86380 86390 1
403329 99403329 1001 86380 86390 1
403352 99403352 1001 86380 86390 1
403497 99403497 1001 86380 86390 1
403551 99403551 1001 86380 86390 1
403584 99403584 1001 86380 86390 1
403658 99403658 1001 86380 86390 1
403968 99403968 1001 86380 86390 1
404023 99404023 1001 86380 86390 1
404065 99404065 1001 86380 86390 1
404558 99404558 1001 86380 86390 1
404635 99404635 1001 86380 86390 1
404697 99404697 1001 86380 86390 1
405080 99405080 1001 86380 86390 1
405034 99405034 1001 86380 86390 1
405090 99405090 1001 86380 86390 1
405190 99405190 1001 86380 86390 1
405013 99405013 1001 86380 86390 1
405225 99405225 1001 86380 86390 1
405566 99405566 1001 86380 86390 1
405515 99405515 1001 86380 86390 1
405930 99405930 1001 86380 86390 1
406216 99406216 1001 86380 86390 1
406186 99406186 1001 86380 86390 1
406209 99406209 1001 86380 86390 1
406240 99406240 1001 86380 86390 1
406310 99406310 1001 86380 86390 1
406726 99406726 1001 86380 86390 1
406706 99406706 1001 86380 86390 1
406741 99406741 1001 86380 86390 1
406803 99406803 1001 86380 86390 1
406870 99406870 1001 86380 86390 1
406840 99406840 1001 86380 86390 1
407073 99407073 1001 86380 86390 1
407214 99407214 1001 86380 86390 1
407357 99407357 1001 86380 86390 1
407728 99407728 1001 86380 86390 1
407753 99407753 1001 86380 86390 1
407872 99407872 1001 86380 86390 1
407937 99407937 1001 86380 86390 1
407970 99407970 1001 86380 86390 1
408295 99408295 1001 86380 86390 1
408254 99408254 1001 86380 86390 1
408309 99408309 1001 86380 86390 1
408270 99408270 1001 86380 86390 1
408249 99408249 1001 86380 86390 1
408462 99408462 1001 86380 86390 1
408772 99408772 1001 86380 86390 1
408863 99408863 1001 86380 86390 1
409063 99409063 1001 86380 86390 1
409071 99409071 1001 86380 86390 1
409121 99409121 1001 86380 86390 1
409378 99409378 1001 86380 86390 1
409322 99409322 1001 86380 86390 1
409665 99409665 1001 86380 86390 1
410187 99410187 1001 86380 86390 1
410213 99410213 1001 86380 86390 1
410308 99410308 1001 86380 86390 1
410529 99410529 1001 86380 86390 1
410702 99410702 1001 86380 86390 1
410736 99410736 1001 86380 86390 1
411074 99411074 1001 86380 86390 1
411121 99411121 1001 86380 86390 1
411464 99411464 1001 86380 86390 1
411465 99411465 1001 86380 86390 1
411574 99411574 1001 86380 86390 1
411750 99411750 1001 86380 86390 1
411785 99411785 1001 86380 86390 1
411866 99411866 1001 86380 86390 1
411899 99411899 1001 86380 86390 1
411972 99411972 1001 86380 86390 1
412208 99412208 1001 86380 86390 1
412352 99412352 1001 86380 86390 1
413306 99413306 1001 86380 86390 1
412938 99412938 1001 86380 86390 1
413176 99413176 1001 86380 86390 1
412698 99412698 1001 86380 86390 1
412802 99412802 1001 86380 86390 1
412566 99412566 1001 86380 86390 1
413736 99413736 1001 86380 86390 1
413792 99413792 1001 86380 86390 1
414951 99414951 1001 86380 86390 1
415052 99415052 1001 86380 86390 1
414721 99414721 1001 86380 86390 1
414625 99414625 1001 86380 86390 1
414791 99414791 1001 86380 86390 1
414889 99414889 1001 86380 86390 1
414834 99414834 1001 86380 86390 1
414273 99414273 1001 86380 86390 1
414281 99414281 1001 86380 86390 1
414260 99414260 1001 86380 86390 1
414418 99414418 1001 86380 86390 1
415416 99415416 1001 86380 86390 1
415371 99415371 1001 86380 86390 1
416697 99416697 1001 86380 86390 1
416795 99416795 1001 86380 86390 1
416499 99416499 1001 86380 86390 1
416264 99416264 1001 86380 86390 1
416181 99416181 1001 86380 86390 1
415931 99415931 1001 86380 86390 1
416010 99416010 1001 86380 86390 1
416126 99416126 1001 86380 86390 1
415982 99415982 1001 86380 86390 1
417113 99417113 1001 86380 86390 1
418724 99418724 1001 86380 86390 1
418094 99418094 1001 86380 86390 1
418264 99418264 1001 86380 86390 1
417901 99417901 1001 86380 86390 1
417671 99417671 1001 86380 86390 1
417703 99417703 1001 86380 86390 1
418850 99418850 1001 86380 86390 1
419147 99419147 1001 86380 86390 1
419174 99419174 1001 86380 86390 1
420117 99420117 1001 86380 86390 1
420235 99420235 1001 86380 86390 1
420355 99420355 1001 86380 86390 1
420417 99420417 1001 86380 86390 1
420212 99420212 1001 86380 86390 1
419883 99419883 1001 86380 86390 1
420021 99420021 1001 86380 86390 1
419717 99419717 1001 86380 86390 1
419591 99419591 1001 86380 86390 1
419545 99419545 1001 86380 86390 1
419333 99419333 1001 86380 86390 1
419533 99419533 1001 86380 86390 1
419583 99419583 1001 86380 86390 1
420599 99420599 1001 86380 86390 1
420574 99420574 1001 86380 86390 1
420553 99420553 1001 86380 86390 1
420702 99420702 1001 86380 86390 1
420730 99420730 1001 86380 86390 1
420687 99420687 1001 86380 86390 1
421930 99421930 1001 86380 86390 1
421529 99421529 1001 86380 86390 1
421206 99421206 1001 86380 86390 1
421208 99421208 1001 86380 86390 1
420918 99420918 1001 86380 86390 1
420906 99420906 1001 86380 86390 1
422218 99422218 1001 86380 86390 1
422396 99422396 1001 86380 86390 1
422270 99422270 1001 86380 86390 1
423374 99423374 1001 86380 86390 1
423441 99423441 1001 86380 86390 1
422982 99422982 1001 86380 86390 1
423201 99423201 1001 86380 86390 1
422757 99422757 1001 86380 86390 1
422690 99422690 1001 86380 86390 1
422795 99422795 1001 86380 86390 1
423944 99423944 1001 86380 86390 1
425341 99425341 1001 86380 86390 1
425233 99425233 1001 86380 86390 1
425186 99425186 1001 86380 86390 1
425098 99425098 1001 86380 86390 1
424690 99424690 1001 86380 86390 1
424555 99424555 1001 86380 86390 1
424487 99424487 1001 86380 86390 1
425414 99425414 1001 86380 86390 1
425466 99425466 1001 86380 86390 1
425774 99425774 1001 86380 86390 1
426812 99426812 1001 86380 86390 1
427002 99427002 1001 86380 86390 1
426912 99426912 1001 86380 86390 1
426697 99426697 1001 86380 86390 1
426951 99426951 1001 86380 86390 1
427043 99427043 1001 86380 86390 1
427086 99427086 1001 86380 86390 1
426397 99426397 1001 86380 86390 1
426361 99426361 1001 86380 86390 1
426639 99426639 1001 86380 86390 1
426659 99426659 1001 86380 86390 1
426047 99426047 1001 86380 86390 1
425850 99425850 1001 86380 86390 1
425978 99425978 1001 86380 86390 1
427436 99427436 1001 86380 86390 1
426692 99426692 1001 86380 86390 1
427180 99427180 1001 86380 86390 1
428547 99428547 1001 86380 86390 1
428578 99428578 1001 86380 86390 1
428509 99428509 1001 86380 86390 1
428434 99428434 1001 86380 86390 1
428309 99428309 1001 86380 86390 1
428022 99428022 1001 86380 86390 1
428054 99428054 1001 86380 86390 1
427885 99427885 1001 86380 86390 1
427644 99427644 1001 86380 86390 1
429114 99429114 1001 86380 86390 1
429161 99429161 1001 86380 86390 1
430094 99430094 1001 86380 86390 1
430317 99430317 1001 86380 86390 1
430293 99430293 1001 86380 86390 1
429934 99429934 1001 86380 86390 1
429433 99429433 1001 86380 86390 1
429469 99429469 1001 86380 86390 1
429297 99429297 1001 86380 86390 1
430506 99430506 1001 86380 86390 1
430750 99430750 1001 86380 86390 1
432011 99432011 1001 86380 86390 1
432031 99432031 1001 86380 86390 1
431735 99431735 1001 86380 86390 1
431626 99431626 1001 86380 86390 1
431376 99431376 1001 86380 86390 1
431333 99431333 1001 86380 86390 1
431360 99431360 1001 86380 86390 1
431465 99431465 1001 86380 86390 1
431545 99431545 1001 86380 86390 1
431259 99431259 1001 86380 86390 1
431172 99431172 1001 86380 86390 1
430926 99430926 1001 86380 86390 1
431218 99431218 1001 86380 86390 1
431135 99431135 1001 86380 86390 1
430859 99430859 1001 86380 86390 1
432249 99432249 1001 86380 86390 1
432380 99432380 1001 86380 86390 1
432210 99432210 1001 86380 86390 1
432187 99432187 1001 86380 86390 1
432420 99432420 1001 86380 86390 1
433522 99433522 1001 86380 86390 1
433577 99433577 1001 86380 86390 1
433018 99433018 1001 86380 86390 1
432974 99432974 1001 86380 86390 1
433255 99433255 1001 86380 86390 1
433058 99433058 1001 86380 86390 1
432634 99432634 1001 86380 86390 1
432778 99432778 1001 86380 86390 1
433883 99433883 1001 86380 86390 1
434051 99434051 1001 86380 86390 1
434127 99434127 1001 86380 86390 1
433758 99433758 1001 86380 86390 1
433841 99433841 1001 86380 86390 1
434109 99434109 1001 86380 86390 1
435036 99435036 1001 86380 86390 1
435332 99435332 1001 86380 86390 1
435403 99435403 1001 86380 86390 1
435406 99435406 1001 86380 86390 1
435124 99435124 1001 86380 86390 1
434790 99434790 1001 86380 86390 1
434470 99434470 1001 86380 86390 1
434520 99434520 1001 86380 86390 1
434464 99434464 1001 86380 86390 1
435795 99435795 1001 86380 86390 1
435741 99435741 1001 86380 86390 1
435778 99435778 1001 86380 86390 1
435882 99435882 1001 86380 86390 1
435588 99435588 1001 86380 86390 1
435620 99435620 1001 86380 86390 1
436867 99436867 1001 86380 86390 1
436683 99436683 1001 86380 86390 1
436547 99436547 1001 86380 86390 1
436345 99436345 1001 86380 86390 1
436484 99436484 1001 86380 86390 1
436195 99436195 1001 86380 86390 1
436301 99436301 1001 86380 86390 1
436110 99436110 1001 86380 86390 1
437210 99437210 1001 86380 86390 1
437229 99437229 1001 86380 86390 1
300638 99300638 1001 86380 86390 1
300650 99300650 1001 86380 86390 1
300535 99300535 1001 86380 86390 1
300612 99300612 1001 86380 86390 1
300498 99300498 1001 86380 86390 1
300357 99300357 1001 86380 86390 1
300373 99300373 1001 86380 86390 1
300349 99300349 1001 86380 86390 1
300427 99300427 1001 86380 86390 1
300365 99300365 1001 86380 86390 1
300285 99300285 1001 86380 86390 1
300195 99300195 1001 86380 86390 1
300236 99300236 1001 86380 86390 1
300777 99300777 1001 86380 86390 1
300756 99300756 1001 86380 86390 1
300761 99300761 1001 86380 86390 1
300735 99300735 1001 86380 86390 1
301485 99301485 1001 86380 86390 1
301398 99301398 1001 86380 86390 1
301285 99301285 1001 86380 86390 1
301117 99301117 1001 86380 86390 1
301070 99301070 1001 86380 86390 1
301035 99301035 1001 86380 86390 1
301566 99301566 1001 86380 86390 1
301722 99301722 1001 86380 86390 1
301641 99301641 1001 86380 86390 1
302191 99302191 1001 86380 86390 1
302335 99302335 1001 86380 86390 1
302232 99302232 1001 86380 86390 1
301993 99301993 1001 86380 86390 1
302001 99302001 1001 86380 86390 1
302170 99302170 1001 86380 86390 1
301864 99301864 1001 86380 86390 1
301890 99301890 1001 86380 86390 1
301765 99301765 1001 86380 86390 1
302478 99302478 1001 86380 86390 1
302530 99302530 1001 86380 86390 1
303065 99303065 1001 86380 86390 1
303169 99303169 1001 86380 86390 1
303017 99303017 1001 86380 86390 1
303056 99303056 1001 86380 86390 1
302816 99302816 1001 86380 86390 1
302654 99302654 1001 86380 86390 1
302657 99302657 1001 86380 86390 1
302673 99302673 1001 86380 86390 1
303229 99303229 1001 86380 86390 1
303336 99303336 1001 86380 86390 1
303251 99303251 1001 86380 86390 1
303240 99303240 1001 86380 86390 1
303893 99303893 1001 86380 86390 1
303945 99303945 1001 86380 86390 1
303691 99303691 1001 86380 86390 1
303692 99303692 1001 86380 86390 1
303680 99303680 1001 86380 86390 1
303504 99303504 1001 86380 86390 1
303608 99303608 1001 86380 86390 1
303444 99303444 1001 86380 86390 1
303599 99303599 1001 86380 86390 1
303419 99303419 1001 86380 86390 1
303618 99303618 1001 86380 86390 1
304692 99304692 1001 86380 86390 1
304706 99304706 1001 86380 86390 1
304673 99304673 1001 86380 86390 1
304768 99304768 1001 86380 86390 1
304615 99304615 1001 86380 86390 1
304553 99304553 1001 86380 86390 1
304502 99304502 1001 86380 86390 1
304463 99304463 1001 86380 86390 1
304372 99304372 1001 86380 86390 1
304261 99304261 1001 86380 86390 1
304974 99304974 1001 86380 86390 1
304975 99304975 1001 86380 86390 1
305027 99305027 1001 86380 86390 1
304927 99304927 1001 86380 86390 1
304956 99304956 1001 86380 86390 1
304931 99304931 1001 86380 86390 1
305623 99305623 1001 86380 86390 1
305636 99305636 1001 86380 86390 1
305510 99305510 1001 86380 86390 1
305633 99305633 1001 86380 86390 1
305443 99305443 1001 86380 86390 1
305306 99305306 1001 86380 86390 1
305345 99305345 1001 86380 86390 1
305423 99305423 1001 86380 86390 1
305104 99305104 1001 86380 86390 1
305170 99305170 1001 86380 86390 1
305225 99305225 1001 86380 86390 1
305136 99305136 1001 86380 86390 1
500188 99500188 1001 86380 86390 1
500649 99500649 1001 86380 86390 1
500663 99500663 1001 86380 86390 1
500677 99500677 1001 86380 86390 1
500640 99500640 1001 86380 86390 1
500594 99500594 1001 86380 86390 1
500493 99500493 1001 86380 86390 1
500584 99500584 1001 86380 86390 1
500410 99500410 1001 86380 86390 1
500324 99500324 1001 86380 86390 1
500302 99500302 1001 86380 86390 1
500265 99500265 1001 86380 86390 1
500317 99500317 1001 86380 86390 1
500269 99500269 1001 86380 86390 1
500992 99500992 1001 86380 86390 1
500827 99500827 1001 86380 86390 1
500983 99500983 1001 86380 86390 1
500937 99500937 1001 86380 86390 1
501473 99501473 1001 86380 86390 1
501266 99501266 1001 86380 86390 1
501281 99501281 1001 86380 86390 1
501366 99501366 1001 86380 86390 1
501106 99501106 1001 86380 86390 1
501702 99501702 1001 86380 86390 1
501742 99501742 1001 86380 86390 1
501687 99501687 1001 86380 86390 1
501713 99501713 1001 86380 86390 1
502378 99502378 1001 86380 86390 1
502441 99502441 1001 86380 86390 1
502316 99502316 1001 86380 86390 1
502281 99502281 1001 86380 86390 1
502055 99502055 1001 86380 86390 1
502214 99502214 1001 86380 86390 1
502059 99502059 1001 86380 86390 1
502202 99502202 1001 86380 86390 1
502060 99502060 1001 86380 86390 1
502061 99502061 1001 86380 86390 1
502063 99502063 1001 86380 86390 1
501849 99501849 1001 86380 86390 1
502032 99502032 1001 86380 86390 1
501867 99501867 1001 86380 86390 1
501869 99501869 1001 86380 86390 1
502620 99502620 1001 86380 86390 1
502573 99502573 1001 86380 86390 1
502639 99502639 1001 86380 86390 1
502653 99502653 1001 86380 86390 1
502551 99502551 1001 86380 86390 1
503262 99503262 1001 86380 86390 1
502991 99502991 1001 86380 86390 1
502751 99502751 1001 86380 86390 1
502781 99502781 1001 86380 86390 1
502861 99502861 1001 86380 86390 1
503406 99503406 1001 86380 86390 1
503432 99503432 1001 86380 86390 1
503317 99503317 1001 86380 86390 1
504080 99504080 1001 86380 86390 1
504084 99504084 1001 86380 86390 1
504029 99504029 1001 86380 86390 1
504083 99504083 1001 86380 86390 1
504037 99504037 1001 86380 86390 1
504052 99504052 1001 86380 86390 1
503975 99503975 1001 86380 86390 1
504014 99504014 1001 86380 86390 1
503860 99503860 1001 86380 86390 1
503630 99503630 1001 86380 86390 1
503515 99503515 1001 86380 86390 1
503517 99503517 1001 86380 86390 1
503622 99503622 1001 86380 86390 1
504317 99504317 1001 86380 86390 1
504292 99504292 1001 86380 86390 1
504164 99504164 1001 86380 86390 1
504749 99504749 1001 86380 86390 1
504761 99504761 1001 86380 86390 1
504826 99504826 1001 86380 86390 1
504904 99504904 1001 86380 86390 1
504726 99504726 1001 86380 86390 1
504677 99504677 1001 86380 86390 1
504614 99504614 1001 86380 86390 1
504518 99504518 1001 86380 86390 1
504480 99504480 1001 86380 86390 1
504442 99504442 1001 86380 86390 1
504494 99504494 1001 86380 86390 1
504464 99504464 1001 86380 86390 1
504516 99504516 1001 86380 86390 1
504971 99504971 1001 86380 86390 1
504949 99504949 1001 86380 86390 1
505002 99505002 1001 86380 86390 1
505041 99505041 1001 86380 86390 1
505145 99505145 1001 86380 86390 1
505736 99505736 1001 86380 86390 1
505728 99505728 1001 86380 86390 1
505575 99505575 1001 86380 86390 1
505463 99505463 1001 86380 86390 1
505213 99505213 1001 86380 86390 1
505253 99505253 1001 86380 86390 1
505292 99505292 1001 86380 86390 1
505150 99505150 1001 86380 86390 1
505937 99505937 1001 86380 86390 1
505893 99505893 1001 86380 86390 1
505789 99505789 1001 86380 86390 1
505843 99505843 1001 86380 86390 1
505792 99505792 1001 86380 86390 1
506593 99506593 1001 86380 86390 1
506398 99506398 1001 86380 86390 1
506589 99506589 1001 86380 86390 1
506270 99506270 1001 86380 86390 1
506118 99506118 1001 86380 86390 1
506030 99506030 1001 86380 86390 1
506034 99506034 1001 86380 86390 1
506178 99506178 1001 86380 86390 1
507282 99507282 1001 86380 86390 1
507393 99507393 1001 86380 86390 1
507239 99507239 1001 86380 86390 1
507266 99507266 1001 86380 86390 1
507063 99507063 1001 86380 86390 1
507076 99507076 1001 86380 86390 1
507122 99507122 1001 86380 86390 1
507058 99507058 1001 86380 86390 1
506831 99506831 1001 86380 86390 1
506940 99506940 1001 86380 86390 1
506929 99506929 1001 86380 86390 1
507539 99507539 1001 86380 86390 1
507607 99507607 1001 86380 86390 1
507444 99507444 1001 86380 86390 1
508155 99508155 1001 86380 86390 1
507892 99507892 1001 86380 86390 1
507840 99507840 1001 86380 86390 1
507880 99507880 1001 86380 86390 1
507757 99507757 1001 86380 86390 1
507812 99507812 1001 86380 86390 1
507818 99507818 1001 86380 86390 1
508396 99508396 1001 86380 86390 1
508358 99508358 1001 86380 86390 1
508371 99508371 1001 86380 86390 1
508295 99508295 1001 86380 86390 1
508807 99508807 1001 86380 86390 1
508783 99508783 1001 86380 86390 1
508825 99508825 1001 86380 86390 1
508839 99508839 1001 86380 86390 1
508854 99508854 1001 86380 86390 1
508686 99508686 1001 86380 86390 1
508585 99508585 1001 86380 86390 1
508573 99508573 1001 86380 86390 1
508514 99508514 1001 86380 86390 1
508517 99508517 1001 86380 86390 1
508465 99508465 1001 86380 86390 1
509162 99509162 1001 86380 86390 1
509256 99509256 1001 86380 86390 1
509748 99509748 1001 86380 86390 1
509779 99509779 1001 86380 86390 1
509784 99509784 1001 86380 86390 1
509490 99509490 1001 86380 86390 1
509667 99509667 1001 86380 86390 1
509348 99509348 1001 86380 86390 1
509315 99509315 1001 86380 86390 1
509303 99509303 1001 86380 86390 1
509911 99509911 1001 86380 86390 1
510080 99510080 1001 86380 86390 1
509926 99509926 1001 86380 86390 1
510095 99510095 1001 86380 86390 1
509918 99509918 1001 86380 86390 1
510065 99510065 1001 86380 86390 1
510680 99510680 1001 86380 86390 1
510683 99510683 1001 86380 86390 1
510580 99510580 1001 86380 86390 1
510593 99510593 1001 86380 86390 1
510542 99510542 1001 86380 86390 1
510717 99510717 1001 86380 86390 1
510404 99510404 1001 86380 86390 1
510330 99510330 1001 86380 86390 1
510436 99510436 1001 86380 86390 1
510156 99510156 1001 86380 86390 1
510780 99510780 1001 86380 86390 1
510760 99510760 1001 86380 86390 1
511148 99511148 1001 86380 86390 1
511214 99511214 1001 86380 86390 1
511149 99511149 1001 86380 86390 1
511163 99511163 1001 86380 86390 1
511079 99511079 1001 86380 86390 1
511567 99511567 1001 86380 86390 1
511755 99511755 1001 86380 86390 1
512252 99512252 1001 86380 86390 1
512363 99512363 1001 86380 86390 1
512233 99512233 1001 86380 86390 1
512098 99512098 1001 86380 86390 1
512076 99512076 1001 86380 86390 1
512051 99512051 1001 86380 86390 1
512107 99512107 1001 86380 86390 1
511783 99511783 1001 86380 86390 1
511823 99511823 1001 86380 86390 1
511966 99511966 1001 86380 86390 1
511957 99511957 1001 86380 86390 1
511766 99511766 1001 86380 86390 1
512570 99512570 1001 86380 86390 1
513013 99513013 1001 86380 86390 1
513134 99513134 1001 86380 86390 1
513122 99513122 1001 86380 86390 1
512908 99512908 1001 86380 86390 1
512862 99512862 1001 86380 86390 1
512881 99512881 1001 86380 86390 1
512630 99512630 1001 86380 86390 1
513384 99513384 1001 86380 86390 1
513321 99513321 1001 86380 86390 1
513314 99513314 1001 86380 86390 1
513915 99513915 1001 86380 86390 1
513922 99513922 1001 86380 86390 1
513862 99513862 1001 86380 86390 1
513939 99513939 1001 86380 86390 1
513683 99513683 1001 86380 86390 1
513743 99513743 1001 86380 86390 1
513721 99513721 1001 86380 86390 1
513418 99513418 1001 86380 86390 1
514056 99514056 1001 86380 86390 1
514097 99514097 1001 86380 86390 1
514123 99514123 1001 86380 86390 1
514214 99514214 1001 86380 86390 1
514782 99514782 1001 86380 86390 1
514758 99514758 1001 86380 86390 1
514660 99514660 1001 86380 86390 1
514534 99514534 1001 86380 86390 1
514258 99514258 1001 86380 86390 1
514350 99514350 1001 86380 86390 1
514893 99514893 1001 86380 86390 1
515665 99515665 1001 86380 86390 1
515631 99515631 1001 86380 86390 1
515330 99515330 1001 86380 86390 1
515423 99515423 1001 86380 86390 1
515424 99515424 1001 86380 86390 1
515412 99515412 1001 86380 86390 1
515243 99515243 1001 86380 86390 1
515244 99515244 1001 86380 86390 1
515105 99515105 1001 86380 86390 1
515188 99515188 1001 86380 86390 1
515111 99515111 1001 86380 86390 1
515732 99515732 1001 86380 86390 1
515823 99515823 1001 86380 86390 1
515717 99515717 1001 86380 86390 1
516369 99516369 1001 86380 86390 1
516423 99516423 1001 86380 86390 1
516386 99516386 1001 86380 86390 1
516389 99516389 1001 86380 86390 1
516366 99516366 1001 86380 86390 1
516149 99516149 1001 86380 86390 1
516279 99516279 1001 86380 86390 1
516255 99516255 1001 86380 86390 1
516219 99516219 1001 86380 86390 1
516303 99516303 1001 86380 86390 1
515922 99515922 1001 86380 86390 1
516092 99516092 1001 86380 86390 1
515951 99515951 1001 86380 86390 1
516519 99516519 1001 86380 86390 1
516588 99516588 1001 86380 86390 1
516679 99516679 1001 86380 86390 1
517233 99517233 1001 86380 86390 1
517238 99517238 1001 86380 86390 1
517204 99517204 1001 86380 86390 1
517295 99517295 1001 86380 86390 1
517330 99517330 1001 86380 86390 1
517030 99517030 1001 86380 86390 1
516982 99516982 1001 86380 86390 1
517050 99517050 1001 86380 86390 1
516805 99516805 1001 86380 86390 1
516797 99516797 1001 86380 86390 1
516774 99516774 1001 86380 86390 1
516751 99516751 1001 86380 86390 1
516790 99516790 1001 86380 86390 1
517475 99517475 1001 86380 86390 1
517424 99517424 1001 86380 86390 1
517421 99517421 1001 86380 86390 1
517499 99517499 1001 86380 86390 1
517512 99517512 1001 86380 86390 1
518161 99518161 1001 86380 86390 1
518031 99518031 1001 86380 86390 1
517776 99517776 1001 86380 86390 1
517768 99517768 1001 86380 86390 1
517834 99517834 1001 86380 86390 1
517837 99517837 1001 86380 86390 1
517606 99517606 1001 86380 86390 1
517619 99517619 1001 86380 86390 1
517688 99517688 1001 86380 86390 1
517625 99517625 1001 86380 86390 1
517745 99517745 1001 86380 86390 1
518215 99518215 1001 86380 86390 1
518284 99518284 1001 86380 86390 1
518298 99518298 1001 86380 86390 1
518851 99518851 1001 86380 86390 1
518905 99518905 1001 86380 86390 1
518855 99518855 1001 86380 86390 1
518908 99518908 1001 86380 86390 1
518730 99518730 1001 86380 86390 1
518590 99518590 1001 86380 86390 1
518761 99518761 1001 86380 86390 1
518632 99518632 1001 86380 86390 1
518661 99518661 1001 86380 86390 1
518778 99518778 1001 86380 86390 1
518663 99518663 1001 86380 86390 1
518755 99518755 1001 86380 86390 1
518527 99518527 1001 86380 86390 1
518476 99518476 1001 86380 86390 1
519079 99519079 1001 86380 86390 1
519159 99519159 1001 86380 86390 1
519139 99519139 1001 86380 86390 1
519613 99519613 1001 86380 86390 1
519794 99519794 1001 86380 86390 1
519455 99519455 1001 86380 86390 1
519601 99519601 1001 86380 86390 1
519411 99519411 1001 86380 86390 1
519395 99519395 1001 86380 86390 1
519862 99519862 1001 86380 86390 1
519981 99519981 1001 86380 86390 1
519910 99519910 1001 86380 86390 1
520569 99520569 1001 86380 86390 1
520544 99520544 1001 86380 86390 1
520557 99520557 1001 86380 86390 1
520598 99520598 1001 86380 86390 1
520421 99520421 1001 86380 86390 1
520344 99520344 1001 86380 86390 1
520361 99520361 1001 86380 86390 1
520342 99520342 1001 86380 86390 1
520135 99520135 1001 86380 86390 1
520191 99520191 1001 86380 86390 1
520104 99520104 1001 86380 86390 1
520132 99520132 1001 86380 86390 1
520689 99520689 1001 86380 86390 1
520771 99520771 1001 86380 86390 1
520683 99520683 1001 86380 86390 1
520709 99520709 1001 86380 86390 1
520827 99520827 1001 86380 86390 1
521377 99521377 1001 86380 86390 1
521188 99521188 1001 86380 86390 1
521256 99521256 1001 86380 86390 1
521167 99521167 1001 86380 86390 1
521581 99521581 1001 86380 86390 1
521478 99521478 1001 86380 86390 1
521648 99521648 1001 86380 86390 1
522152 99522152 1001 86380 86390 1
522091 99522091 1001 86380 86390 1
522224 99522224 1001 86380 86390 1
521970 99521970 1001 86380 86390 1
521984 99521984 1001 86380 86390 1
521898 99521898 1001 86380 86390 1
522060 99522060 1001 86380 86390 1
521834 99521834 1001 86380 86390 1
521757 99521757 1001 86380 86390 1
521773 99521773 1001 86380 86390 1
521864 99521864 1001 86380 86390 1
521722 99521722 1001 86380 86390 1
522466 99522466 1001 86380 86390 1
522405 99522405 1001 86380 86390 1
522951 99522951 1001 86380 86390 1
523065 99523065 1001 86380 86390 1
523040 99523040 1001 86380 86390 1
522749 99522749 1001 86380 86390 1
522727 99522727 1001 86380 86390 1
522499 99522499 1001 86380 86390 1
522553 99522553 1001 86380 86390 1
522606 99522606 1001 86380 86390 1
522569 99522569 1001 86380 86390 1
523300 99523300 1001 86380 86390 1
523886 99523886 1001 86380 86390 1
523838 99523838 1001 86380 86390 1
523933 99523933 1001 86380 86390 1
523653 99523653 1001 86380 86390 1
523577 99523577 1001 86380 86390 1
523668 99523668 1001 86380 86390 1
523644 99523644 1001 86380 86390 1
523466 99523466 1001 86380 86390 1
523391 99523391 1001 86380 86390 1
523371 99523371 1001 86380 86390 1
524087 99524087 1001 86380 86390 1
524065 99524065 1001 86380 86390 1
524118 99524118 1001 86380 86390 1
524661 99524661 1001 86380 86390 1
524503 99524503 1001 86380 86390 1
524364 99524364 1001 86380 86390 1
524377 99524377 1001 86380 86390 1
524431 99524431 1001 86380 86390 1
524511 99524511 1001 86380 86390 1
524177 99524177 1001 86380 86390 1
524338 99524338 1001 86380 86390 1
524313 99524313 1001 86380 86390 1
524352 99524352 1001 86380 86390 1
524223 99524223 1001 86380 86390 1
524289 99524289 1001 86380 86390 1
524847 99524847 1001 86380 86390 1
524887 99524887 1001 86380 86390 1
524955 99524955 1001 86380 86390 1
524826 99524826 1001 86380 86390 1
524792 99524792 1001 86380 86390 1
525507 99525507 1001 86380 86390 1
525394 99525394 1001 86380 86390 1
525566 99525566 1001 86380 86390 1
525434 99525434 1001 86380 86390 1
525447 99525447 1001 86380 86390 1
525512 99525512 1001 86380 86390 1
525302 99525302 1001 86380 86390 1
525213 99525213 1001 86380 86390 1
525096 99525096 1001 86380 86390 1
525135 99525135 1001 86380 86390 1
525072 99525072 1001 86380 86390 1
524998 99524998 1001 86380 86390 1
525710 99525710 1001 86380 86390 1
525613 99525613 1001 86380 86390 1
525787 99525787 1001 86380 86390 1
525800 99525800 1001 86380 86390 1
526223 99526223 1001 86380 86390 1
526106 99526106 1001 86380 86390 1
526060 99526060 1001 86380 86390 1
525828 99525828 1001 86380 86390 1
525899 99525899 1001 86380 86390 1
526538 99526538 1001 86380 86390 1
526449 99526449 1001 86380 86390 1
526610 99526610 1001 86380 86390 1
526495 99526495 1001 86380 86390 1
527130 99527130 1001 86380 86390 1
526877 99526877 1001 86380 86390 1
526931 99526931 1001 86380 86390 1
526983 99526983 1001 86380 86390 1
526932 99526932 1001 86380 86390 1
526985 99526985 1001 86380 86390 1
526704 99526704 1001 86380 86390 1
527389 99527389 1001 86380 86390 1
527312 99527312 1001 86380 86390 1
527326 99527326 1001 86380 86390 1
527352 99527352 1001 86380 86390 1
527327 99527327 1001 86380 86390 1
528075 99528075 1001 86380 86390 1
527965 99527965 1001 86380 86390 1
527877 99527877 1001 86380 86390 1
527793 99527793 1001 86380 86390 1
527802 99527802 1001 86380 86390 1
527868 99527868 1001 86380 86390 1
527508 99527508 1001 86380 86390 1
527562 99527562 1001 86380 86390 1
527589 99527589 1001 86380 86390 1
527501 99527501 1001 86380 86390 1
527630 99527630 1001 86380 86390 1
528752 99528752 1001 86380 86390 1
528490 99528490 1001 86380 86390 1
528600 99528600 1001 86380 86390 1
528692 99528692 1001 86380 86390 1
528641 99528641 1001 86380 86390 1
528681 99528681 1001 86380 86390 1
528361 99528361 1001 86380 86390 1
528362 99528362 1001 86380 86390 1
528350 99528350 1001 86380 86390 1
528377 99528377 1001 86380 86390 1
528468 99528468 1001 86380 86390 1
528457 99528457 1001 86380 86390 1
528460 99528460 1001 86380 86390 1
528982 99528982 1001 86380 86390 1
529699 99529699 1001 86380 86390 1
529538 99529538 1001 86380 86390 1
529609 99529609 1001 86380 86390 1
529432 99529432 1001 86380 86390 1
529510 99529510 1001 86380 86390 1
529330 99529330 1001 86380 86390 1
529332 99529332 1001 86380 86390 1
529466 99529466 1001 86380 86390 1
529415 99529415 1001 86380 86390 1
529455 99529455 1001 86380 86390 1
529417 99529417 1001 86380 86390 1
529255 99529255 1001 86380 86390 1
529836 99529836 1001 86380 86390 1
529839 99529839 1001 86380 86390 1
529852 99529852 1001 86380 86390 1
530489 99530489 1001 86380 86390 1
530462 99530462 1001 86380 86390 1
530322 99530322 1001 86380 86390 1
530149 99530149 1001 86380 86390 1
529998 99529998 1001 86380 86390 1
530072 99530072 1001 86380 86390 1
530566 99530566 1001 86380 86390 1
530632 99530632 1001 86380 86390 1
530711 99530711 1001 86380 86390 1
531226 99531226 1001 86380 86390 1
531202 99531202 1001 86380 86390 1
531267 99531267 1001 86380 86390 1
531229 99531229 1001 86380 86390 1
531205 99531205 1001 86380 86390 1
531194 99531194 1001 86380 86390 1
531070 99531070 1001 86380 86390 1
530987 99530987 1001 86380 86390 1
531158 99531158 1001 86380 86390 1
530772 99530772 1001 86380 86390 1
530945 99530945 1001 86380 86390 1
530948 99530948 1001 86380 86390 1
530794 99530794 1001 86380 86390 1
531417 99531417 1001 86380 86390 1
531433 99531433 1001 86380 86390 1
531525 99531525 1001 86380 86390 1
531487 99531487 1001 86380 86390 1
532043 99532043 1001 86380 86390 1
532136 99532136 1001 86380 86390 1
532073 99532073 1001 86380 86390 1
531900 99531900 1001 86380 86390 1
531797 99531797 1001 86380 86390 1
531828 99531828 1001 86380 86390 1
531908 99531908 1001 86380 86390 1
531650 99531650 1001 86380 86390 1
531742 99531742 1001 86380 86390 1
531642 99531642 1001 86380 86390 1
531707 99531707 1001 86380 86390 1
531606 99531606 1001 86380 86390 1
531685 99531685 1001 86380 86390 1
532208 99532208 1001 86380 86390 1
532313 99532313 1001 86380 86390 1
532237 99532237 1001 86380 86390 1
532240 99532240 1001 86380 86390 1
532253 99532253 1001 86380 86390 1
532331 99532331 1001 86380 86390 1
532984 99532984 1001 86380 86390 1
532886 99532886 1001 86380 86390 1
532814 99532814 1001 86380 86390 1
532680 99532680 1001 86380 86390 1
532436 99532436 1001 86380 86390 1
532558 99532558 1001 86380 86390 1
532522 99532522 1001 86380 86390 1
533145 99533145 1001 86380 86390 1
533147 99533147 1001 86380 86390 1
533096 99533096 1001 86380 86390 1
533098 99533098 1001 86380 86390 1
533137 99533137 1001 86380 86390 1
533153 99533153 1001 86380 86390 1
533116 99533116 1001 86380 86390 1
533756 99533756 1001 86380 86390 1
533626 99533626 1001 86380 86390 1
533549 99533549 1001 86380 86390 1
533304 99533304 1001 86380 86390 1
533317 99533317 1001 86380 86390 1
533273 99533273 1001 86380 86390 1
534000 99534000 1001 86380 86390 1
533954 99533954 1001 86380 86390 1
534586 99534586 1001 86380 86390 1
534548 99534548 1001 86380 86390 1
534550 99534550 1001 86380 86390 1
534631 99534631 1001 86380 86390 1
534299 99534299 1001 86380 86390 1
534325 99534325 1001 86380 86390 1
534456 99534456 1001 86380 86390 1
534341 99534341 1001 86380 86390 1
534368 99534368 1001 86380 86390 1
534437 99534437 1001 86380 86390 1
534171 99534171 1001 86380 86390 1
534147 99534147 1001 86380 86390 1
534745 99534745 1001 86380 86390 1
534760 99534760 1001 86380 86390 1
534840 99534840 1001 86380 86390 1
534828 99534828 1001 86380 86390 1
534791 99534791 1001 86380 86390 1
534766 99534766 1001 86380 86390 1
534835 99534835 1001 86380 86390 1
535350 99535350 1001 86380 86390 1
535497 99535497 1001 86380 86390 1
535377 99535377 1001 86380 86390 1
535227 99535227 1001 86380 86390 1
535142 99535142 1001 86380 86390 1
534971 99534971 1001 86380 86390 1
535043 99535043 1001 86380 86390 1
535535 99535535 1001 86380 86390 1
535528 99535528 1001 86380 86390 1
535685 99535685 1001 86380 86390 1
535545 99535545 1001 86380 86390 1
536274 99536274 1001 86380 86390 1
536214 99536214 1001 86380 86390 1
536093 99536093 1001 86380 86390 1
535930 99535930 1001 86380 86390 1
535931 99535931 1001 86380 86390 1
536038 99536038 1001 86380 86390 1
535719 99535719 1001 86380 86390 1
535747 99535747 1001 86380 86390 1
535865 99535865 1001 86380 86390 1
536346 99536346 1001 86380 86390 1
536402 99536402 1001 86380 86390 1
536428 99536428 1001 86380 86390 1
536507 99536507 1001 86380 86390 1
536369 99536369 1001 86380 86390 1
537034 99537034 1001 86380 86390 1
537078 99537078 1001 86380 86390 1
536932 99536932 1001 86380 86390 1
536565 99536565 1001 86380 86390 1
536592 99536592 1001 86380 86390 1
537336 99537336 1001 86380 86390 1
537915 99537915 1001 86380 86390 1
537790 99537790 1001 86380 86390 1
537590 99537590 1001 86380 86390 1
537636 99537636 1001 86380 86390 1
537446 99537446 1001 86380 86390 1
537396 99537396 1001 86380 86390 1
537373 99537373 1001 86380 86390 1
537543 99537543 1001 86380 86390 1
537429 99537429 1001 86380 86390 1
538044 99538044 1001 86380 86390 1
538128 99538128 1001 86380 86390 1
538183 99538183 1001 86380 86390 1
538175 99538175 1001 86380 86390 1
538406 99538406 1001 86380 86390 1
538579 99538579 1001 86380 86390 1
538554 99538554 1001 86380 86390 1
538529 99538529 1001 86380 86390 1
538249 99538249 1001 86380 86390 1
538217 99538217 1001 86380 86390 1
538996 99538996 1001 86380 86390 1
538921 99538921 1001 86380 86390 1
538860 99538860 1001 86380 86390 1
539017 99539017 1001 86380 86390 1
539533 99539533 1001 86380 86390 1
539483 99539483 1001 86380 86390 1
539333 99539333 1001 86380 86390 1
539415 99539415 1001 86380 86390 1
539390 99539390 1001 86380 86390 1
539315 99539315 1001 86380 86390 1
539367 99539367 1001 86380 86390 1
539290 99539290 1001 86380 86390 1
539149 99539149 1001 86380 86390 1
539678 99539678 1001 86380 86390 1
539751 99539751 1001 86380 86390 1
539661 99539661 1001 86380 86390 1
540325 99540325 1001 86380 86390 1
540429 99540429 1001 86380 86390 1
540365 99540365 1001 86380 86390 1
540438 99540438 1001 86380 86390 1
540280 99540280 1001 86380 86390 1
540462 99540462 1001 86380 86390 1
540196 99540196 1001 86380 86390 1
540148 99540148 1001 86380 86390 1
540216 99540216 1001 86380 86390 1
540139 99540139 1001 86380 86390 1
540089 99540089 1001 86380 86390 1
539906 99539906 1001 86380 86390 1
540671 99540671 1001 86380 86390 1
540479 99540479 1001 86380 86390 1
540475 99540475 1001 86380 86390 1
541203 99541203 1001 86380 86390 1
541186 99541186 1001 86380 86390 1
541110 99541110 1001 86380 86390 1
541080 99541080 1001 86380 86390 1
540993 99540993 1001 86380 86390 1
541006 99541006 1001 86380 86390 1
540676 99540676 1001 86380 86390 1
540745 99540745 1001 86380 86390 1
540864 99540864 1001 86380 86390 1
541406 99541406 1001 86380 86390 1
541497 99541497 1001 86380 86390 1
541395 99541395 1001 86380 86390 1
541435 99541435 1001 86380 86390 1
541401 99541401 1001 86380 86390 1
542086 99542086 1001 86380 86390 1
542060 99542060 1001 86380 86390 1
541919 99541919 1001 86380 86390 1
542012 99542012 1001 86380 86390 1
541975 99541975 1001 86380 86390 1
541720 99541720 1001 86380 86390 1
541722 99541722 1001 86380 86390 1
541749 99541749 1001 86380 86390 1
541839 99541839 1001 86380 86390 1
541725 99541725 1001 86380 86390 1
541716 99541716 1001 86380 86390 1
541658 99541658 1001 86380 86390 1
542288 99542288 1001 86380 86390 1
542870 99542870 1001 86380 86390 1
542794 99542794 1001 86380 86390 1
542899 99542899 1001 86380 86390 1
542865 99542865 1001 86380 86390 1
542584 99542584 1001 86380 86390 1
542634 99542634 1001 86380 86390 1
542699 99542699 1001 86380 86390 1
542518 99542518 1001 86380 86390 1
542443 99542443 1001 86380 86390 1
543137 99543137 1001 86380 86390 1
543047 99543047 1001 86380 86390 1
543099 99543099 1001 86380 86390 1
543010 99543010 1001 86380 86390 1
543114 99543114 1001 86380 86390 1
543134 99543134 1001 86380 86390 1
543070 99543070 1001 86380 86390 1
542967 99542967 1001 86380 86390 1
543604 99543604 1001 86380 86390 1
543645 99543645 1001 86380 86390 1
543620 99543620 1001 86380 86390 1
543672 99543672 1001 86380 86390 1
543454 99543454 1001 86380 86390 1
543293 99543293 1001 86380 86390 1
543270 99543270 1001 86380 86390 1
543219 99543219 1001 86380 86390 1
543274 99543274 1001 86380 86390 1
543251 99543251 1001 86380 86390 1
544436 99544436 1001 86380 86390 1
544587 99544587 1001 86380 86390 1
544543 99544543 1001 86380 86390 1
544366 99544366 1001 86380 86390 1
544253 99544253 1001 86380 86390 1
544344 99544344 1001 86380 86390 1
544202 99544202 1001 86380 86390 1
544307 99544307 1001 86380 86390 1
544045 99544045 1001 86380 86390 1
544090 99544090 1001 86380 86390 1
544052 99544052 1001 86380 86390 1
544611 99544611 1001 86380 86390 1
544665 99544665 1001 86380 86390 1
544644 99544644 1001 86380 86390 1
544736 99544736 1001 86380 86390 1
423634 690 1001 36600 43137 1
500376 691 1002 44449 49643 1
530782 1208 1001 50131 50431 1
542325 1060 1002 63232 68169 1
400105 99400105 1001 86380 86390 1
400207 99400207 1001 86380 86390 1
400459 99400459 1001 86380 86390 1
400573 99400573 1001 86380 86390 1
400775 99400775 1001 86380 86390 1
400808 99400808 1001 86380 86390 1
400936 99400936 1001 86380 86390 1
400981 99400981 1001 86380 86390 1
400992 99400992 1001 86380 86390 1
401255 99401255 1001 86380 86390 1
401292 99401292 1001 86380 86390 1
401625 99401625 1001 86380 86390 1
401834 99401834 1001 86380 86390 1
401997 99401997 1001 86380 86390 1
401970 99401970 1001 86380 86390 1
402221 99402221 1001 86380 86390 1
402413 99402413 1001 86380 86390 1
402463 99402463 1001 86380 86390 1
402489 99402489 1001 86380 86390 1
402751 99402751 1001 86380 86390 1
403048 99403048 1001 86380 86390 1
403155 99403155 1001 86380 86390 1
403228 99403228 1001 86380 86390 1
403537 99403537 1001 86380 86390 1
403860 99403860 1001 86380 86390 1
403978 99403978 1001 86380 86390 1
404196 99404196 1001 86380 86390 1
404264 99404264 1001 86380 86390 1
404517 99404517 1001 86380 86390 1
404689 99404689 1001 86380 86390 1
404861 99404861 1001 86380 86390 1
404929 99404929 1001 86380 86390 1
405176 99405176 1001 86380 86390 1
405830 99405830 1001 86380 86390 1
405962 99405962 1001 86380 86390 1
405873 99405873 1001 86380 86390 1
406162 99406162 1001 86380 86390 1
406172 99406172 1001 86380 86390 1
406243 99406243 1001 86380 86390 1
406231 99406231 1001 86380 86390 1
406263 99406263 1001 86380 86390 1
406357 99406357 1001 86380 86390 1
406425 99406425 1001 86380 86390 1
406438 99406438 1001 86380 86390 1
406622 99406622 1001 86380 86390 1
407017 99407017 1001 86380 86390 1
407022 99407022 1001 86380 86390 1
407194 99407194 1001 86380 86390 1
407276 99407276 1001 86380 86390 1
407744 99407744 1001 86380 86390 1
407814 99407814 1001 86380 86390 1
407790 99407790 1001 86380 86390 1
407968 99407968 1001 86380 86390 1
408146 99408146 1001 86380 86390 1
408569 99408569 1001 86380 86390 1
409531 99409531 1001 86380 86390 1
409631 99409631 1001 86380 86390 1
410034 99410034 1001 86380 86390 1
410094 99410094 1001 86380 86390 1
410199 99410199 1001 86380 86390 1
410367 99410367 1001 86380 86390 1
410461 99410461 1001 86380 86390 1
410524 99410524 1001 86380 86390 1
410584 99410584 1001 86380 86390 1
410640 99410640 1001 86380 86390 1
410866 99410866 1001 86380 86390 1
410961 99410961 1001 86380 86390 1
411217 99411217 1001 86380 86390 1
411234 99411234 1001 86380 86390 1
411237 99411237 1001 86380 86390 1
411404 99411404 1001 86380 86390 1
411364 99411364 1001 86380 86390 1
411349 99411349 1001 86380 86390 1
411782 99411782 1001 86380 86390 1
411872 99411872 1001 86380 86390 1
411929 99411929 1001 86380 86390 1
412266 99412266 1001 86380 86390 1
412290 99412290 1001 86380 86390 1
413457 99413457 1001 86380 86390 1
413549 99413549 1001 86380 86390 1
413433 99413433 1001 86380 86390 1
413386 99413386 1001 86380 86390 1
413353 99413353 1001 86380 86390 1
413672 99413672 1001 86380 86390 1
413442 99413442 1001 86380 86390 1
413466 99413466 1001 86380 86390 1
413056 99413056 1001 86380 86390 1
413173 99413173 1001 86380 86390 1
412919 99412919 1001 86380 86390 1
413236 99413236 1001 86380 86390 1
412583 99412583 1001 86380 86390 1
412697 99412697 1001 86380 86390 1
412553 99412553 1001 86380 86390 1
412831 99412831 1001 86380 86390 1
412731 99412731 1001 86380 86390 1
412835 99412835 1001 86380 86390 1
413814 99413814 1001 86380 86390 1
415141 99415141 1001 86380 86390 1
415164 99415164 1001 86380 86390 1
414943 99414943 1001 86380 86390 1
415303 99415303 1001 86380 86390 1
414641 99414641 1001 86380 86390 1
414693 99414693 1001 86380 86390 1
414529 99414529 1001 86380 86390 1
414296 99414296 1001 86380 86390 1
414125 99414125 1001 86380 86390 1
414371 99414371 1001 86380 86390 1
415703 99415703 1001 86380 86390 1
416601 99416601 1001 86380 86390 1
416878 99416878 1001 86380 86390 1
416230 99416230 1001 86380 86390 1
417567 99417567 1001 86380 86390 1
417571 99417571 1001 86380 86390 1
418677 99418677 1001 86380 86390 1
418662 99418662 1001 86380 86390 1
418335 99418335 1001 86380 86390 1
418372 99418372 1001 86380 86390 1
418282 99418282 1001 86380 86390 1
418405 99418405 1001 86380 86390 1
417926 99417926 1001 86380 86390 1
417830 99417830 1001 86380 86390 1
417814 99417814 1001 86380 86390 1
417626 99417626 1001 86380 86390 1
419019 99419019 1001 86380 86390 1
419001 99419001 1001 86380 86390 1
418994 99418994 1001 86380 86390 1
420179 99420179 1001 86380 86390 1
420089 99420089 1001 86380 86390 1
419880 99419880 1001 86380 86390 1
419784 99419784 1001 86380 86390 1
419704 99419704 1001 86380 86390 1
419929 99419929 1001 86380 86390 1
419652 99419652 1001 86380 86390 1
419743 99419743 1001 86380 86390 1
419513 99419513 1001 86380 86390 1
419471 99419471 1001 86380 86390 1
419507 99419507 1001 86380 86390 1
420485 99420485 1001 86380 86390 1
421776 99421776 1001 86380 86390 1
421875 99421875 1001 86380 86390 1
421880 99421880 1001 86380 86390 1
421293 99421293 1001 86380 86390 1
421346 99421346 1001 86380 86390 1
421625 99421625 1001 86380 86390 1
420953 99420953 1001 86380 86390 1
420958 99420958 1001 86380 86390 1
421168 99421168 1001 86380 86390 1
420939 99420939 1001 86380 86390 1
422162 99422162 1001 86380 86390 1
422333 99422333 1001 86380 86390 1
422443 99422443 1001 86380 86390 1
422321 99422321 1001 86380 86390 1
422348 99422348 1001 86380 86390 1
422324 99422324 1001 86380 86390 1
423493 99423493 1001 86380 86390 1
423713 99423713 1001 86380 86390 1
423398 99423398 1001 86380 86390 1
423055 99423055 1001 86380 86390 1
423171 99423171 1001 86380 86390 1
423227 99423227 1001 86380 86390 1
422602 99422602 1001 86380 86390 1
422554 99422554 1001 86380 86390 1
422540 99422540 1001 86380 86390 1
422761 99422761 1001 86380 86390 1
422843 99422843 1001 86380 86390 1
423832 99423832 1001 86380 86390 1
424043 99424043 1001 86380 86390 1
424072 99424072 1001 86380 86390 1
423836 99423836 1001 86380 86390 1
423878 99423878 1001 86380 86390 1
424055 99424055 1001 86380 86390 1
423981 99423981 1001 86380 86390 1
425171 99425171 1001 86380 86390 1
425326 99425326 1001 86380 86390 1
425009 99425009 1001 86380 86390 1
425013 99425013 1001 86380 86390 1
425238 99425238 1001 86380 86390 1
424731 99424731 1001 86380 86390 1
424651 99424651 1001 86380 86390 1
424942 99424942 1001 86380 86390 1
424809 99424809 1001 86380 86390 1
424689 99424689 1001 86380 86390 1
424608 99424608 1001 86380 86390 1
424495 99424495 1001 86380 86390 1
424190 99424190 1001 86380 86390 1
424416 99424416 1001 86380 86390 1
424468 99424468 1001 86380 86390 1
424444 99424444 1001 86380 86390 1
424515 99424515 1001 86380 86390 1
425436 99425436 1001 86380 86390 1
425715 99425715 1001 86380 86390 1
425485 99425485 1001 86380 86390 1
425467 99425467 1001 86380 86390 1
427003 99427003 1001 86380 86390 1
426719 99426719 1001 86380 86390 1
427048 99427048 1001 86380 86390 1
426703 99426703 1001 86380 86390 1
426854 99426854 1001 86380 86390 1
426292 99426292 1001 86380 86390 1
426628 99426628 1001 86380 86390 1
426688 99426688 1001 86380 86390 1
425922 99425922 1001 86380 86390 1
426144 99426144 1001 86380 86390 1
426040 99426040 1001 86380 86390 1
426182 99426182 1001 86380 86390 1
428566 99428566 1001 86380 86390 1
428543 99428543 1001 86380 86390 1
428414 99428414 1001 86380 86390 1
428195 99428195 1001 86380 86390 1
428275 99428275 1001 86380 86390 1
427754 99427754 1001 86380 86390 1
427738 99427738 1001 86380 86390 1
427846 99427846 1001 86380 86390 1
427702 99427702 1001 86380 86390 1
428847 99428847 1001 86380 86390 1
428859 99428859 1001 86380 86390 1
430042 99430042 1001 86380 86390 1
430210 99430210 1001 86380 86390 1
430246 99430246 1001 86380 86390 1
430247 99430247 1001 86380 86390 1
430056 99430056 1001 86380 86390 1
429707 99429707 1001 86380 86390 1
429664 99429664 1001 86380 86390 1
429671 99429671 1001 86380 86390 1
429723 99429723 1001 86380 86390 1
429703 99429703 1001 86380 86390 1
429870 99429870 1001 86380 86390 1
429227 99429227 1001 86380 86390 1
429532 99429532 1001 86380 86390 1
429356 99429356 1001 86380 86390 1
430795 99430795 1001 86380 86390 1
430686 99430686 1001 86380 86390 1
430688 99430688 1001 86380 86390 1
430516 99430516 1001 86380 86390 1
430570 99430570 1001 86380 86390 1
431915 99431915 1001 86380 86390 1
431655 99431655 1001 86380 86390 1
431839 99431839 1001 86380 86390 1
431752 99431752 1001 86380 86390 1
432032 99432032 1001 86380 86390 1
431877 99431877 1001 86380 86390 1
431705 99431705 1001 86380 86390 1
431880 99431880 1001 86380 86390 1
431389 99431389 1001 86380 86390 1
431029 99431029 1001 86380 86390 1
431246 99431246 1001 86380 86390 1
431181 99431181 1001 86380 86390 1
431077 99431077 1001 86380 86390 1
430940 99430940 1001 86380 86390 1
432127 99432127 1001 86380 86390 1
432272 99432272 1001 86380 86390 1
432473 99432473 1001 86380 86390 1
432141 99432141 1001 86380 86390 1
433391 99433391 1001 86380 86390 1
432999 99432999 1001 86380 86390 1
433166 99433166 1001 86380 86390 1
433117 99433117 1001 86380 86390 1
432959 99432959 1001 86380 86390 1
432980 99432980 1001 86380 86390 1
433154 99433154 1001 86380 86390 1
432881 99432881 1001 86380 86390 1
432504 99432504 1001 86380 86390 1
432781 99432781 1001 86380 86390 1
433964 99433964 1001 86380 86390 1
435337 99435337 1001 86380 86390 1
435157 99435157 1001 86380 86390 1
435183 99435183 1001 86380 86390 1
435162 99435162 1001 86380 86390 1
434637 99434637 1001 86380 86390 1
434941 99434941 1001 86380 86390 1
434662 99434662 1001 86380 86390 1
434531 99434531 1001 86380 86390 1
434200 99434200 1001 86380 86390 1
434143 99434143 1001 86380 86390 1
435824 99435824 1001 86380 86390 1
435860 99435860 1001 86380 86390 1
436899 99436899 1001 86380 86390 1
436931 99436931 1001 86380 86390 1
437114 99437114 1001 86380 86390 1
436386 99436386 1001 86380 86390 1
436388 99436388 1001 86380 86390 1
436461 99436461 1001 86380 86390 1
436485 99436485 1001 86380 86390 1
436166 99436166 1001 86380 86390 1
435996 99435996 1001 86380 86390 1
435964 99435964 1001 86380 86390 1
300107 99300107 1001 86380 86390 1
437304 99437304 1001 86380 86390 1
300651 99300651 1001 86380 86390 1
300695 99300695 1001 86380 86390 1
300575 99300575 1001 86380 86390 1
300671 99300671 1001 86380 86390 1
300686 99300686 1001 86380 86390 1
300721 99300721 1001 86380 86390 1
300547 99300547 1001 86380 86390 1
300420 99300420 1001 86380 86390 1
300382 99300382 1001 86380 86390 1
300374 99300374 1001 86380 86390 1
300187 99300187 1001 86380 86390 1
300130 99300130 1001 86380 86390 1
300144 99300144 1001 86380 86390 1
300882 99300882 1001 86380 86390 1
300883 99300883 1001 86380 86390 1
300922 99300922 1001 86380 86390 1
300316 99300316 1001 86380 86390 1
300925 99300925 1001 86380 86390 1
300889 99300889 1001 86380 86390 1
301453 99301453 1001 86380 86390 1
301484 99301484 1001 86380 86390 1
301544 99301544 1001 86380 86390 1
301318 99301318 1001 86380 86390 1
301322 99301322 1001 86380 86390 1
300935 99300935 1001 86380 86390 1
301668 99301668 1001 86380 86390 1
301724 99301724 1001 86380 86390 1
301686 99301686 1001 86380 86390 1
301648 99301648 1001 86380 86390 1
301728 99301728 1001 86380 86390 1
302337 99302337 1001 86380 86390 1
302275 99302275 1001 86380 86390 1
302086 99302086 1001 86380 86390 1
302087 99302087 1001 86380 86390 1
301930 99301930 1001 86380 86390 1
301789 99301789 1001 86380 86390 1
301841 99301841 1001 86380 86390 1
301804 99301804 1001 86380 86390 1
302391 99302391 1001 86380 86390 1
302504 99302504 1001 86380 86390 1
302402 99302402 1001 86380 86390 1
303191 99303191 1001 86380 86390 1
303013 99303013 1001 86380 86390 1
302861 99302861 1001 86380 86390 1
302926 99302926 1001 86380 86390 1
302880 99302880 1001 86380 86390 1
302603 99302603 1001 86380 86390 1
302774 99302774 1001 86380 86390 1
302712 99302712 1001 86380 86390 1
302687 99302687 1001 86380 86390 1
303232 99303232 1001 86380 86390 1
303310 99303310 1001 86380 86390 1
303239 99303239 1001 86380 86390 1
303266 99303266 1001 86380 86390 1
303944 99303944 1001 86380 86390 1
303844 99303844 1001 86380 86390 1
303633 99303633 1001 86380 86390 1
303752 99303752 1001 86380 86390 1
303731 99303731 1001 86380 86390 1
303669 99303669 1001 86380 86390 1
303825 99303825 1001 86380 86390 1
303595 99303595 1001 86380 86390 1
303597 99303597 1001 86380 86390 1
303434 99303434 1001 86380 86390 1
304146 99304146 1001 86380 86390 1
304183 99304183 1001 86380 86390 1
304814 99304814 1001 86380 86390 1
304663 99304663 1001 86380 86390 1
304546 99304546 1001 86380 86390 1
304373 99304373 1001 86380 86390 1
304426 99304426 1001 86380 86390 1
304353 99304353 1001 86380 86390 1
304988 99304988 1001 86380 86390 1
304913 99304913 1001 86380 86390 1
304926 99304926 1001 86380 86390 1
304953 99304953 1001 86380 86390 1
304969 99304969 1001 86380 86390 1
305060 99305060 1001 86380 86390 1
304944 99304944 1001 86380 86390 1
305611 99305611 1001 86380 86390 1
305576 99305576 1001 86380 86390 1
305594 99305594 1001 86380 86390 1
305378 99305378 1001 86380 86390 1
305327 99305327 1001 86380 86390 1
305407 99305407 1001 86380 86390 1
305462 99305462 1001 86380 86390 1
305411 99305411 1001 86380 86390 1
305322 99305322 1001 86380 86390 1
305167 99305167 1001 86380 86390 1
305184 99305184 1001 86380 86390 1
305165 99305165 1001 86380 86390 1
305270 99305270 1001 86380 86390 1
500076 99500076 1001 86380 86390 1
305689 99305689 1001 86380 86390 1
500099 99500099 1001 86380 86390 1
500611 99500611 1001 86380 86390 1
500786 99500786 1001 86380 86390 1
500690 99500690 1001 86380 86390 1
500691 99500691 1001 86380 86390 1
500696 99500696 1001 86380 86390 1
500479 99500479 1001 86380 86390 1
500965 99500965 1001 86380 86390 1
500967 99500967 1001 86380 86390 1
500817 99500817 1001 86380 86390 1
500935 99500935 1001 86380 86390 1
500871 99500871 1001 86380 86390 1
500820 99500820 1001 86380 86390 1
501554 99501554 1001 86380 86390 1
501408 99501408 1001 86380 86390 1
501311 99501311 1001 86380 86390 1
501303 99501303 1001 86380 86390 1
501203 99501203 1001 86380 86390 1
501068 99501068 1001 86380 86390 1
501717 99501717 1001 86380 86390 1
501789 99501789 1001 86380 86390 1
501726 99501726 1001 86380 86390 1
501739 99501739 1001 86380 86390 1
502404 99502404 1001 86380 86390 1
502268 99502268 1001 86380 86390 1
502308 99502308 1001 86380 86390 1
502362 99502362 1001 86380 86390 1
502209 99502209 1001 86380 86390 1
502199 99502199 1001 86380 86390 1
502255 99502255 1001 86380 86390 1
501937 99501937 1001 86380 86390 1
501929 99501929 1001 86380 86390 1
501918 99501918 1001 86380 86390 1
501908 99501908 1001 86380 86390 1
502618 99502618 1001 86380 86390 1
503246 99503246 1001 86380 86390 1
503270 99503270 1001 86380 86390 1
503172 99503172 1001 86380 86390 1
503213 99503213 1001 86380 86390 1
503289 99503289 1001 86380 86390 1
502998 99502998 1001 86380 86390 1
502910 99502910 1001 86380 86390 1
502977 99502977 1001 86380 86390 1
502955 99502955 1001 86380 86390 1
502878 99502878 1001 86380 86390 1
502744 99502744 1001 86380 86390 1
502746 99502746 1001 86380 86390 1
502798 99502798 1001 86380 86390 1
502876 99502876 1001 86380 86390 1
503968 99503968 1001 86380 86390 1
504094 99504094 1001 86380 86390 1
503528 99503528 1001 86380 86390 1
504181 99504181 1001 86380 86390 1
504130 99504130 1001 86380 86390 1
504221 99504221 1001 86380 86390 1
504209 99504209 1001 86380 86390 1
504210 99504210 1001 86380 86390 1
504240 99504240 1001 86380 86390 1
504124 99504124 1001 86380 86390 1
504751 99504751 1001 86380 86390 1
504756 99504756 1001 86380 86390 1
504796 99504796 1001 86380 86390 1
504800 99504800 1001 86380 86390 1
504622 99504622 1001 86380 86390 1
504545 99504545 1001 86380 86390 1
504551 99504551 1001 86380 86390 1
504669 99504669 1001 86380 86390 1
504420 99504420 1001 86380 86390 1
504360 99504360 1001 86380 86390 1
505113 99505113 1001 86380 86390 1
505591 99505591 1001 86380 86390 1
505450 99505450 1001 86380 86390 1
505388 99505388 1001 86380 86390 1
505419 99505419 1001 86380 86390 1
505369 99505369 1001 86380 86390 1
505228 99505228 1001 86380 86390 1
505322 99505322 1001 86380 86390 1
505848 99505848 1001 86380 86390 1
505890 99505890 1001 86380 86390 1
505842 99505842 1001 86380 86390 1
506488 99506488 1001 86380 86390 1
506411 99506411 1001 86380 86390 1
506466 99506466 1001 86380 86390 1
506592 99506592 1001 86380 86390 1
506390 99506390 1001 86380 86390 1
506333 99506333 1001 86380 86390 1
506336 99506336 1001 86380 86390 1
506146 99506146 1001 86380 86390 1
505994 99505994 1001 86380 86390 1
506021 99506021 1001 86380 86390 1
507254 99507254 1001 86380 86390 1
507346 99507346 1001 86380 86390 1
507378 99507378 1001 86380 86390 1
507237 99507237 1001 86380 86390 1
507278 99507278 1001 86380 86390 1
507416 99507416 1001 86380 86390 1
507087 99507087 1001 86380 86390 1
507056 99507056 1001 86380 86390 1
506966 99506966 1001 86380 86390 1
507562 99507562 1001 86380 86390 1
507461 99507461 1001 86380 86390 1
507591 99507591 1001 86380 86390 1
507464 99507464 1001 86380 86390 1
508146 99508146 1001 86380 86390 1
508045 99508045 1001 86380 86390 1
508078 99508078 1001 86380 86390 1
507973 99507973 1001 86380 86390 1
507935 99507935 1001 86380 86390 1
507734 99507734 1001 86380 86390 1
507749 99507749 1001 86380 86390 1
507633 99507633 1001 86380 86390 1
507725 99507725 1001 86380 86390 1
507833 99507833 1001 86380 86390 1
508251 99508251 1001 86380 86390 1
508252 99508252 1001 86380 86390 1
508386 99508386 1001 86380 86390 1
509051 99509051 1001 86380 86390 1
508994 99508994 1001 86380 86390 1
508983 99508983 1001 86380 86390 1
508689 99508689 1001 86380 86390 1
508844 99508844 1001 86380 86390 1
508772 99508772 1001 86380 86390 1
508785 99508785 1001 86380 86390 1
508734 99508734 1001 86380 86390 1
508593 99508593 1001 86380 86390 1
508606 99508606 1001 86380 86390 1
509229 99509229 1001 86380 86390 1
509849 99509849 1001 86380 86390 1
509526 99509526 1001 86380 86390 1
509554 99509554 1001 86380 86390 1
509504 99509504 1001 86380 86390 1
509495 99509495 1001 86380 86390 1
509399 99509399 1001 86380 86390 1
509455 99509455 1001 86380 86390 1
509369 99509369 1001 86380 86390 1
509986 99509986 1001 86380 86390 1
509922 99509922 1001 86380 86390 1
510547 99510547 1001 86380 86390 1
510678 99510678 1001 86380 86390 1
510550 99510550 1001 86380 86390 1
510551 99510551 1001 86380 86390 1
510557 99510557 1001 86380 86390 1
510490 99510490 1001 86380 86390 1
510866 99510866 1001 86380 86390 1
510755 99510755 1001 86380 86390 1
510742 99510742 1001 86380 86390 1
510743 99510743 1001 86380 86390 1
510732 99510732 1001 86380 86390 1
511479 99511479 1001 86380 86390 1
511507 99511507 1001 86380 86390 1
511458 99511458 1001 86380 86390 1
511435 99511435 1001 86380 86390 1
511371 99511371 1001 86380 86390 1
512190 99512190 1001 86380 86390 1
512218 99512218 1001 86380 86390 1
512283 99512283 1001 86380 86390 1
512122 99512122 1001 86380 86390 1
512019 99512019 1001 86380 86390 1
512092 99512092 1001 86380 86390 1
512144 99512144 1001 86380 86390 1
511978 99511978 1001 86380 86390 1
511822 99511822 1001 86380 86390 1
511803 99511803 1001 86380 86390 1
512390 99512390 1001 86380 86390 1
512432 99512432 1001 86380 86390 1
512503 99512503 1001 86380 86390 1
513168 99513168 1001 86380 86390 1
513091 99513091 1001 86380 86390 1
513104 99513104 1001 86380 86390 1
512938 99512938 1001 86380 86390 1
512797 99512797 1001 86380 86390 1
512800 99512800 1001 86380 86390 1
512917 99512917 1001 86380 86390 1
513270 99513270 1001 86380 86390 1
513252 99513252 1001 86380 86390 1
513226 99513226 1001 86380 86390 1
513955 99513955 1001 86380 86390 1
513839 99513839 1001 86380 86390 1
513854 99513854 1001 86380 86390 1
513870 99513870 1001 86380 86390 1
513965 99513965 1001 86380 86390 1
514027 99514027 1001 86380 86390 1
513762 99513762 1001 86380 86390 1
513698 99513698 1001 86380 86390 1
513718 99513718 1001 86380 86390 1
513720 99513720 1001 86380 86390 1
513423 99513423 1001 86380 86390 1
513527 99513527 1001 86380 86390 1
513542 99513542 1001 86380 86390 1
513522 99513522 1001 86380 86390 1
513448 99513448 1001 86380 86390 1
514140 99514140 1001 86380 86390 1
514089 99514089 1001 86380 86390 1
514038 99514038 1001 86380 86390 1
514830 99514830 1001 86380 86390 1
514668 99514668 1001 86380 86390 1
514449 99514449 1001 86380 86390 1
514598 99514598 1001 86380 86390 1
514283 99514283 1001 86380 86390 1
514426 99514426 1001 86380 86390 1
514339 99514339 1001 86380 86390 1
515027 99515027 1001 86380 86390 1
514982 99514982 1001 86380 86390 1
514944 99514944 1001 86380 86390 1
515594 99515594 1001 86380 86390 1
515491 99515491 1001 86380 86390 1
515520 99515520 1001 86380 86390 1
515587 99515587 1001 86380 86390 1
515272 99515272 1001 86380 86390 1
515273 99515273 1001 86380 86390 1
515353 99515353 1001 86380 86390 1
515411 99515411 1001 86380 86390 1
515141 99515141 1001 86380 86390 1
515207 99515207 1001 86380 86390 1
515693 99515693 1001 86380 86390 1
515761 99515761 1001 86380 86390 1
515809 99515809 1001 86380 86390 1
516356 99516356 1001 86380 86390 1
516401 99516401 1001 86380 86390 1
516341 99516341 1001 86380 86390 1
516125 99516125 1001 86380 86390 1
516195 99516195 1001 86380 86390 1
516032 99516032 1001 86380 86390 1
515956 99515956 1001 86380 86390 1
516055 99516055 1001 86380 86390 1
516094 99516094 1001 86380 86390 1
516573 99516573 1001 86380 86390 1
516711 99516711 1001 86380 86390 1
517294 99517294 1001 86380 86390 1
517178 99517178 1001 86380 86390 1
517093 99517093 1001 86380 86390 1
517069 99517069 1001 86380 86390 1
517009 99517009 1001 86380 86390 1
517048 99517048 1001 86380 86390 1
516732 99516732 1001 86380 86390 1
516775 99516775 1001 86380 86390 1
517414 99517414 1001 86380 86390 1
517440 99517440 1001 86380 86390 1
517429 99517429 1001 86380 86390 1
517513 99517513 1001 86380 86390 1
518047 99518047 1001 86380 86390 1
517984 99517984 1001 86380 86390 1
518001 99518001 1001 86380 86390 1
518066 99518066 1001 86380 86390 1
518016 99518016 1001 86380 86390 1
517794 99517794 1001 86380 86390 1
517807 99517807 1001 86380 86390 1
517675 99517675 1001 86380 86390 1
517616 99517616 1001 86380 86390 1
518198 99518198 1001 86380 86390 1
518218 99518218 1001 86380 86390 1
518181 99518181 1001 86380 86390 1
518968 99518968 1001 86380 86390 1
518843 99518843 1001 86380 86390 1
518831 99518831 1001 86380 86390 1
518936 99518936 1001 86380 86390 1
518756 99518756 1001 86380 86390 1
518767 99518767 1001 86380 86390 1
518483 99518483 1001 86380 86390 1
518551 99518551 1001 86380 86390 1
518568 99518568 1001 86380 86390 1
518518 99518518 1001 86380 86390 1
519140 99519140 1001 86380 86390 1
519180 99519180 1001 86380 86390 1
519029 99519029 1001 86380 86390 1
519057 99519057 1001 86380 86390 1
519021 99519021 1001 86380 86390 1
519698 99519698 1001 86380 86390 1
519739 99519739 1001 86380 86390 1
519662 99519662 1001 86380 86390 1
519772 99519772 1001 86380 86390 1
519544 99519544 1001 86380 86390 1
519549 99519549 1001 86380 86390 1
519564 99519564 1001 86380 86390 1
519528 99519528 1001 86380 86390 1
519607 99519607 1001 86380 86390 1
519241 99519241 1001 86380 86390 1
519957 99519957 1001 86380 86390 1
520297 99520297 1001 86380 86390 1
520275 99520275 1001 86380 86390 1
520327 99520327 1001 86380 86390 1
520239 99520239 1001 86380 86390 1
520128 99520128 1001 86380 86390 1
520222 99520222 1001 86380 86390 1
520767 99520767 1001 86380 86390 1
520823 99520823 1001 86380 86390 1
520812 99520812 1001 86380 86390 1
520777 99520777 1001 86380 86390 1
520830 99520830 1001 86380 86390 1
521441 99521441 1001 86380 86390 1
521457 99521457 1001 86380 86390 1
521080 99521080 1001 86380 86390 1
521183 99521183 1001 86380 86390 1
521082 99521082 1001 86380 86390 1
521056 99521056 1001 86380 86390 1
521057 99521057 1001 86380 86390 1
521071 99521071 1001 86380 86390 1
521062 99521062 1001 86380 86390 1
521194 99521194 1001 86380 86390 1
521017 99521017 1001 86380 86390 1
520928 99520928 1001 86380 86390 1
521622 99521622 1001 86380 86390 1
521522 99521522 1001 86380 86390 1
521470 99521470 1001 86380 86390 1
522242 99522242 1001 86380 86390 1
522206 99522206 1001 86380 86390 1
522182 99522182 1001 86380 86390 1
522198 99522198 1001 86380 86390 1
522225 99522225 1001 86380 86390 1
522238 99522238 1001 86380 86390 1
521893 99521893 1001 86380 86390 1
522014 99522014 1001 86380 86390 1
521885 99521885 1001 86380 86390 1
521723 99521723 1001 86380 86390 1
521878 99521878 1001 86380 86390 1
521712 99521712 1001 86380 86390 1
521805 99521805 1001 86380 86390 1
521831 99521831 1001 86380 86390 1
521693 99521693 1001 86380 86390 1
521849 99521849 1001 86380 86390 1
522491 99522491 1001 86380 86390 1
523054 99523054 1001 86380 86390 1
523004 99523004 1001 86380 86390 1
523061 99523061 1001 86380 86390 1
523101 99523101 1001 86380 86390 1
522824 99522824 1001 86380 86390 1
522864 99522864 1001 86380 86390 1
522839 99522839 1001 86380 86390 1
522711 99522711 1001 86380 86390 1
522790 99522790 1001 86380 86390 1
522659 99522659 1001 86380 86390 1
523156 99523156 1001 86380 86390 1
523187 99523187 1001 86380 86390 1
523122 99523122 1001 86380 86390 1
523321 99523321 1001 86380 86390 1
523842 99523842 1001 86380 86390 1
523824 99523824 1001 86380 86390 1
523691 99523691 1001 86380 86390 1
523536 99523536 1001 86380 86390 1
523994 99523994 1001 86380 86390 1
524031 99524031 1001 86380 86390 1
524694 99524694 1001 86380 86390 1
524584 99524584 1001 86380 86390 1
524477 99524477 1001 86380 86390 1
524531 99524531 1001 86380 86390 1
524497 99524497 1001 86380 86390 1
524309 99524309 1001 86380 86390 1
524220 99524220 1001 86380 86390 1
524234 99524234 1001 86380 86390 1
524274 99524274 1001 86380 86390 1
524316 99524316 1001 86380 86390 1
524317 99524317 1001 86380 86390 1
524963 99524963 1001 86380 86390 1
524810 99524810 1001 86380 86390 1
524930 99524930 1001 86380 86390 1
524943 99524943 1001 86380 86390 1
524918 99524918 1001 86380 86390 1
524972 99524972 1001 86380 86390 1
525471 99525471 1001 86380 86390 1
525581 99525581 1001 86380 86390 1
525589 99525589 1001 86380 86390 1
525231 99525231 1001 86380 86390 1
525170 99525170 1001 86380 86390 1
524995 99524995 1001 86380 86390 1
525650 99525650 1001 86380 86390 1
525690 99525690 1001 86380 86390 1
525757 99525757 1001 86380 86390 1
525614 99525614 1001 86380 86390 1
526247 99526247 1001 86380 86390 1
526239 99526239 1001 86380 86390 1
526267 99526267 1001 86380 86390 1
526066 99526066 1001 86380 86390 1
526196 99526196 1001 86380 86390 1
526017 99526017 1001 86380 86390 1
525999 99525999 1001 86380 86390 1
525926 99525926 1001 86380 86390 1
525862 99525862 1001 86380 86390 1
525969 99525969 1001 86380 86390 1
526615 99526615 1001 86380 86390 1
527249 99527249 1001 86380 86390 1
527102 99527102 1001 86380 86390 1
527155 99527155 1001 86380 86390 1
527018 99527018 1001 86380 86390 1
526879 99526879 1001 86380 86390 1
527011 99527011 1001 86380 86390 1
526988 99526988 1001 86380 86390 1
527003 99527003 1001 86380 86390 1
526693 99526693 1001 86380 86390 1
526710 99526710 1001 86380 86390 1
526756 99526756 1001 86380 86390 1
527412 99527412 1001 86380 86390 1
527896 99527896 1001 86380 86390 1
528018 99528018 1001 86380 86390 1
527488 99527488 1001 86380 86390 1
527604 99527604 1001 86380 86390 1
527465 99527465 1001 86380 86390 1
527621 99527621 1001 86380 86390 1
528164 99528164 1001 86380 86390 1
528217 99528217 1001 86380 86390 1
528812 99528812 1001 86380 86390 1
528874 99528874 1001 86380 86390 1
528843 99528843 1001 86380 86390 1
528702 99528702 1001 86380 86390 1
528607 99528607 1001 86380 86390 1
528987 99528987 1001 86380 86390 1
529589 99529589 1001 86380 86390 1
529328 99529328 1001 86380 86390 1
529498 99529498 1001 86380 86390 1
529516 99529516 1001 86380 86390 1
529349 99529349 1001 86380 86390 1
529323 99529323 1001 86380 86390 1
529324 99529324 1001 86380 86390 1
529158 99529158 1001 86380 86390 1
529189 99529189 1001 86380 86390 1
529932 99529932 1001 86380 86390 1
529907 99529907 1001 86380 86390 1
529846 99529846 1001 86380 86390 1
529887 99529887 1001 86380 86390 1
529826 99529826 1001 86380 86390 1
530452 99530452 1001 86380 86390 1
530441 99530441 1001 86380 86390 1
530434 99530434 1001 86380 86390 1
530501 99530501 1001 86380 86390 1
530154 99530154 1001 86380 86390 1
530290 99530290 1001 86380 86390 1
530305 99530305 1001 86380 86390 1
530216 99530216 1001 86380 86390 1
530268 99530268 1001 86380 86390 1
529997 99529997 1001 86380 86390 1
530067 99530067 1001 86380 86390 1
529957 99529957 1001 86380 86390 1
530644 99530644 1001 86380 86390 1
530691 99530691 1001 86380 86390 1
530575 99530575 1001 86380 86390 1
531208 99531208 1001 86380 86390 1
531148 99531148 1001 86380 86390 1
531073 99531073 1001 86380 86390 1
531080 99531080 1001 86380 86390 1
530842 99530842 1001 86380 86390 1
531562 99531562 1001 86380 86390 1
531394 99531394 1001 86380 86390 1
531421 99531421 1001 86380 86390 1
531564 99531564 1001 86380 86390 1
531500 99531500 1001 86380 86390 1
531490 99531490 1001 86380 86390 1
531556 99531556 1001 86380 86390 1
532064 99532064 1001 86380 86390 1
532108 99532108 1001 86380 86390 1
532109 99532109 1001 86380 86390 1
531832 99531832 1001 86380 86390 1
531825 99531825 1001 86380 86390 1
531891 99531891 1001 86380 86390 1
531969 99531969 1001 86380 86390 1
531893 99531893 1001 86380 86390 1
531625 99531625 1001 86380 86390 1
531780 99531780 1001 86380 86390 1
531641 99531641 1001 86380 86390 1
531687 99531687 1001 86380 86390 1
532217 99532217 1001 86380 86390 1
532401 99532401 1001 86380 86390 1
532350 99532350 1001 86380 86390 1
532287 99532287 1001 86380 86390 1
532314 99532314 1001 86380 86390 1
533002 99533002 1001 86380 86390 1
532843 99532843 1001 86380 86390 1
532856 99532856 1001 86380 86390 1
532961 99532961 1001 86380 86390 1
532826 99532826 1001 86380 86390 1
532737 99532737 1001 86380 86390 1
532475 99532475 1001 86380 86390 1
532514 99532514 1001 86380 86390 1
533213 99533213 1001 86380 86390 1
533090 99533090 1001 86380 86390 1
533169 99533169 1001 86380 86390 1
533170 99533170 1001 86380 86390 1
533768 99533768 1001 86380 86390 1
533679 99533679 1001 86380 86390 1
533769 99533769 1001 86380 86390 1
533731 99533731 1001 86380 86390 1
533838 99533838 1001 86380 86390 1
533751 99533751 1001 86380 86390 1
533846 99533846 1001 86380 86390 1
533579 99533579 1001 86380 86390 1
533270 99533270 1001 86380 86390 1
534027 99534027 1001 86380 86390 1
534561 99534561 1001 86380 86390 1
534679 99534679 1001 86380 86390 1
534407 99534407 1001 86380 86390 1
534369 99534369 1001 86380 86390 1
534293 99534293 1001 86380 86390 1
534192 99534192 1001 86380 86390 1
534157 99534157 1001 86380 86390 1
534096 99534096 1001 86380 86390 1
534188 99534188 1001 86380 86390 1
534113 99534113 1001 86380 86390 1
534830 99534830 1001 86380 86390 1
534779 99534779 1001 86380 86390 1
534754 99534754 1001 86380 86390 1
534742 99534742 1001 86380 86390 1
535229 99535229 1001 86380 86390 1
535300 99535300 1001 86380 86390 1
535646 99535646 1001 86380 86390 1
535569 99535569 1001 86380 86390 1
536194 99536194 1001 86380 86390 1
536266 99536266 1001 86380 86390 1
536241 99536241 1001 86380 86390 1
536108 99536108 1001 86380 86390 1
536109 99536109 1001 86380 86390 1
535984 99535984 1001 86380 86390 1
535998 99535998 1001 86380 86390 1
535877 99535877 1001 86380 86390 1
535890 99535890 1001 86380 86390 1
535907 99535907 1001 86380 86390 1
536518 99536518 1001 86380 86390 1
536520 99536520 1001 86380 86390 1
536513 99536513 1001 86380 86390 1
537011 99537011 1001 86380 86390 1
537051 99537051 1001 86380 86390 1
537090 99537090 1001 86380 86390 1
536788 99536788 1001 86380 86390 1
536919 99536919 1001 86380 86390 1
536787 99536787 1001 86380 86390 1
536739 99536739 1001 86380 86390 1
536650 99536650 1001 86380 86390 1
536561 99536561 1001 86380 86390 1
536731 99536731 1001 86380 86390 1
537252 99537252 1001 86380 86390 1
537254 99537254 1001 86380 86390 1
537789 99537789 1001 86380 86390 1
537679 99537679 1001 86380 86390 1
537747 99537747 1001 86380 86390 1
537605 99537605 1001 86380 86390 1
537702 99537702 1001 86380 86390 1
537569 99537569 1001 86380 86390 1
537415 99537415 1001 86380 86390 1
537557 99537557 1001 86380 86390 1
538112 99538112 1001 86380 86390 1
538701 99538701 1001 86380 86390 1
538742 99538742 1001 86380 86390 1
538769 99538769 1001 86380 86390 1
538441 99538441 1001 86380 86390 1
538494 99538494 1001 86380 86390 1
538588 99538588 1001 86380 86390 1
538501 99538501 1001 86380 86390 1
538424 99538424 1001 86380 86390 1
538451 99538451 1001 86380 86390 1
538284 99538284 1001 86380 86390 1
538285 99538285 1001 86380 86390 1
538237 99538237 1001 86380 86390 1
538255 99538255 1001 86380 86390 1
538904 99538904 1001 86380 86390 1
538990 99538990 1001 86380 86390 1
539528 99539528 1001 86380 86390 1
539555 99539555 1001 86380 86390 1
539530 99539530 1001 86380 86390 1
539544 99539544 1001 86380 86390 1
539344 99539344 1001 86380 86390 1
539422 99539422 1001 86380 86390 1
539242 99539242 1001 86380 86390 1
539244 99539244 1001 86380 86390 1
539284 99539284 1001 86380 86390 1
539232 99539232 1001 86380 86390 1
539164 99539164 1001 86380 86390 1
539677 99539677 1001 86380 86390 1
540317 99540317 1001 86380 86390 1
540292 99540292 1001 86380 86390 1
540369 99540369 1001 86380 86390 1
540408 99540408 1001 86380 86390 1
540319 99540319 1001 86380 86390 1
540183 99540183 1001 86380 86390 1
540224 99540224 1001 86380 86390 1
540250 99540250 1001 86380 86390 1
540165 99540165 1001 86380 86390 1
540179 99540179 1001 86380 86390 1
539983 99539983 1001 86380 86390 1
540037 99540037 1001 86380 86390 1
540632 99540632 1001 86380 86390 1
540596 99540596 1001 86380 86390 1
540651 99540651 1001 86380 86390 1
540613 99540613 1001 86380 86390 1
540627 99540627 1001 86380 86390 1
541291 99541291 1001 86380 86390 1
541232 99541232 1001 86380 86390 1
541233 99541233 1001 86380 86390 1
541120 99541120 1001 86380 86390 1
541283 99541283 1001 86380 86390 1
541029 99541029 1001 86380 86390 1
540991 99540991 1001 86380 86390 1
541085 99541085 1001 86380 86390 1
540918 99540918 1001 86380 86390 1
540789 99540789 1001 86380 86390 1
540700 99540700 1001 86380 86390 1
540855 99540855 1001 86380 86390 1
540781 99540781 1001 86380 86390 1
540771 99540771 1001 86380 86390 1
540784 99540784 1001 86380 86390 1
540681 99540681 1001 86380 86390 1
541358 99541358 1001 86380 86390 1
541335 99541335 1001 86380 86390 1
541387 99541387 1001 86380 86390 1
541310 99541310 1001 86380 86390 1
541441 99541441 1001 86380 86390 1
541442 99541442 1001 86380 86390 1
542072 99542072 1001 86380 86390 1
541986 99541986 1001 86380 86390 1
542026 99542026 1001 86380 86390 1
541892 99541892 1001 86380 86390 1
541789 99541789 1001 86380 86390 1
541777 99541777 1001 86380 86390 1
541807 99541807 1001 86380 86390 1
541782 99541782 1001 86380 86390 1
541614 99541614 1001 86380 86390 1
541533 99541533 1001 86380 86390 1
541611 99541611 1001 86380 86390 1
541510 99541510 1001 86380 86390 1
542826 99542826 1001 86380 86390 1
542776 99542776 1001 86380 86390 1
542571 99542571 1001 86380 86390 1
542702 99542702 1001 86380 86390 1
542547 99542547 1001 86380 86390 1
542562 99542562 1001 86380 86390 1
542614 99542614 1001 86380 86390 1
542679 99542679 1001 86380 86390 1
542591 99542591 1001 86380 86390 1
542724 99542724 1001 86380 86390 1
542595 99542595 1001 86380 86390 1
542660 99542660 1001 86380 86390 1
542648 99542648 1001 86380 86390 1
542472 99542472 1001 86380 86390 1
542524 99542524 1001 86380 86390 1
542424 99542424 1001 86380 86390 1
542489 99542489 1001 86380 86390 1
542981 99542981 1001 86380 86390 1
543039 99543039 1001 86380 86390 1
543005 99543005 1001 86380 86390 1
543657 99543657 1001 86380 86390 1
543771 99543771 1001 86380 86390 1
543585 99543585 1001 86380 86390 1
543641 99543641 1001 86380 86390 1
543507 99543507 1001 86380 86390 1
543309 99543309 1001 86380 86390 1
543172 99543172 1001 86380 86390 1
543342 99543342 1001 86380 86390 1
543187 99543187 1001 86380 86390 1
543226 99543226 1001 86380 86390 1
543952 99543952 1001 86380 86390 1
543828 99543828 1001 86380 86390 1
543882 99543882 1001 86380 86390 1
544562 99544562 1001 86380 86390 1
544433 99544433 1001 86380 86390 1
544529 99544529 1001 86380 86390 1
544532 99544532 1001 86380 86390 1
544384 99544384 1001 86380 86390 1
544346 99544346 1001 86380 86390 1
544373 99544373 1001 86380 86390 1
544054 99544054 1001 86380 86390 1
544163 99544163 1001 86380 86390 1
544074 99544074 1001 86380 86390 1
544167 99544167 1001 86380 86390 1
544092 99544092 1001 86380 86390 1
544607 99544607 1001 86380 86390 1
544727 99544727 1001 86380 86390 1
544657 99544657 1001 86380 86390 1
544722 99544722 1001 86380 86390 1
425994 500 1001 76020 76677 1
412774 234 1001 75000 76197 1
415118 1136 1001 3780 5217 1
539752 1030 1002 55596 59945 1
400068 99400068 1001 86380 86390 1
400365 99400365 1001 86380 86390 1
400582 99400582 1001 86380 86390 1
400663 99400663 1001 86380 86390 1
400683 99400683 1001 86380 86390 1
400766 99400766 1001 86380 86390 1
400742 99400742 1001 86380 86390 1
401026 99401026 1001 86380 86390 1
400939 99400939 1001 86380 86390 1
401478 99401478 1001 86380 86390 1
401448 99401448 1001 86380 86390 1
401558 99401558 1001 86380 86390 1
401594 99401594 1001 86380 86390 1
401732 99401732 1001 86380 86390 1
401710 99401710 1001 86380 86390 1
401715 99401715 1001 86380 86390 1
401853 99401853 1001 86380 86390 1
402210 99402210 1001 86380 86390 1
402275 99402275 1001 86380 86390 1
402500 99402500 1001 86380 86390 1
402491 99402491 1001 86380 86390 1
402585 99402585 1001 86380 86390 1
402803 99402803 1001 86380 86390 1
403072 99403072 1001 86380 86390 1
403201 99403201 1001 86380 86390 1
403148 99403148 1001 86380 86390 1
403327 99403327 1001 86380 86390 1
403206 99403206 1001 86380 86390 1
403396 99403396 1001 86380 86390 1
403437 99403437 1001 86380 86390 1
403335 99403335 1001 86380 86390 1
403418 99403418 1001 86380 86390 1
403530 99403530 1001 86380 86390 1
403819 99403819 1001 86380 86390 1
403770 99403770 1001 86380 86390 1
404139 99404139 1001 86380 86390 1
404087 99404087 1001 86380 86390 1
404292 99404292 1001 86380 86390 1
404419 99404419 1001 86380 86390 1
404632 99404632 1001 86380 86390 1
404728 99404728 1001 86380 86390 1
404901 99404901 1001 86380 86390 1
404903 99404903 1001 86380 86390 1
405003 99405003 1001 86380 86390 1
405232 99405232 1001 86380 86390 1
405362 99405362 1001 86380 86390 1
405391 99405391 1001 86380 86390 1
405421 99405421 1001 86380 86390 1
405423 99405423 1001 86380 86390 1
405441 99405441 1001 86380 86390 1
405516 99405516 1001 86380 86390 1
405592 99405592 1001 86380 86390 1
405704 99405704 1001 86380 86390 1
405666 99405666 1001 86380 86390 1
405859 99405859 1001 86380 86390 1
405871 99405871 1001 86380 86390 1
405910 99405910 1001 86380 86390 1
405974 99405974 1001 86380 86390 1
405951 99405951 1001 86380 86390 1
405999 99405999 1001 86380 86390 1
406032 99406032 1001 86380 86390 1
405988 99405988 1001 86380 86390 1
406039 99406039 1001 86380 86390 1
406177 99406177 1001 86380 86390 1
406207 99406207 1001 86380 86390 1
406426 99406426 1001 86380 86390 1
406499 99406499 1001 86380 86390 1
406657 99406657 1001 86380 86390 1
407123 99407123 1001 86380 86390 1
407358 99407358 1001 86380 86390 1
407604 99407604 1001 86380 86390 1
408135 99408135 1001 86380 86390 1
408136 99408136 1001 86380 86390 1
408446 99408446 1001 86380 86390 1
408602 99408602 1001 86380 86390 1
408616 99408616 1001 86380 86390 1
408696 99408696 1001 86380 86390 1
408849 99408849 1001 86380 86390 1
408966 99408966 1001 86380 86390 1
409033 99409033 1001 86380 86390 1
409118 99409118 1001 86380 86390 1
409282 99409282 1001 86380 86390 1
409239 99409239 1001 86380 86390 1
409305 99409305 1001 86380 86390 1
409479 99409479 1001 86380 86390 1
409494 99409494 1001 86380 86390 1
409505 99409505 1001 86380 86390 1
409634 99409634 1001 86380 86390 1
410328 99410328 1001 86380 86390 1
410516 99410516 1001 86380 86390 1
410855 99410855 1001 86380 86390 1
410944 99410944 1001 86380 86390 1
411208 99411208 1001 86380 86390 1
411137 99411137 1001 86380 86390 1
411263 99411263 1001 86380 86390 1
411537 99411537 1001 86380 86390 1
411689 99411689 1001 86380 86390 1
412007 99412007 1001 86380 86390 1
412079 99412079 1001 86380 86390 1
412167 99412167 1001 86380 86390 1
412150 99412150 1001 86380 86390 1
412263 99412263 1001 86380 86390 1
412341 99412341 1001 86380 86390 1
412285 99412285 1001 86380 86390 1
412351 99412351 1001 86380 86390 1
412336 99412336 1001 86380 86390 1
413435 99413435 1001 86380 86390 1
413437 99413437 1001 86380 86390 1
413504 99413504 1001 86380 86390 1
413539 99413539 1001 86380 86390 1
412944 99412944 1001 86380 86390 1
413130 99413130 1001 86380 86390 1
412884 99412884 1001 86380 86390 1
414059 99414059 1001 86380 86390 1
413805 99413805 1001 86380 86390 1
413974 99413974 1001 86380 86390 1
413799 99413799 1001 86380 86390 1
414028 99414028 1001 86380 86390 1
415196 99415196 1001 86380 86390 1
415203 99415203 1001 86380 86390 1
414892 99414892 1001 86380 86390 1
414601 99414601 1001 86380 86390 1
414854 99414854 1001 86380 86390 1
414814 99414814 1001 86380 86390 1
414633 99414633 1001 86380 86390 1
414354 99414354 1001 86380 86390 1
414349 99414349 1001 86380 86390 1
415384 99415384 1001 86380 86390 1
415704 99415704 1001 86380 86390 1
416930 99416930 1001 86380 86390 1
416593 99416593 1001 86380 86390 1
416596 99416596 1001 86380 86390 1
416769 99416769 1001 86380 86390 1
416397 99416397 1001 86380 86390 1
416189 99416189 1001 86380 86390 1
416392 99416392 1001 86380 86390 1
415991 99415991 1001 86380 86390 1
416040 99416040 1001 86380 86390 1
415900 99415900 1001 86380 86390 1
417458 99417458 1001 86380 86390 1
418650 99418650 1001 86380 86390 1
418580 99418580 1001 86380 86390 1
418556 99418556 1001 86380 86390 1
418683 99418683 1001 86380 86390 1
418571 99418571 1001 86380 86390 1
418199 99418199 1001 86380 86390 1
418392 99418392 1001 86380 86390 1
418308 99418308 1001 86380 86390 1
417964 99417964 1001 86380 86390 1
418004 99418004 1001 86380 86390 1
417815 99417815 1001 86380 86390 1
417627 99417627 1001 86380 86390 1
417656 99417656 1001 86380 86390 1
418949 99418949 1001 86380 86390 1
419129 99419129 1001 86380 86390 1
420382 99420382 1001 86380 86390 1
420400 99420400 1001 86380 86390 1
420229 99420229 1001 86380 86390 1
420327 99420327 1001 86380 86390 1
419699 99419699 1001 86380 86390 1
419966 99419966 1001 86380 86390 1
419665 99419665 1001 86380 86390 1
419942 99419942 1001 86380 86390 1
419683 99419683 1001 86380 86390 1
419962 99419962 1001 86380 86390 1
420028 99420028 1001 86380 86390 1
419718 99419718 1001 86380 86390 1
419537 99419537 1001 86380 86390 1
419559 99419559 1001 86380 86390 1
419452 99419452 1001 86380 86390 1
419389 99419389 1001 86380 86390 1
419328 99419328 1001 86380 86390 1
419411 99419411 1001 86380 86390 1
419229 99419229 1001 86380 86390 1
420494 99420494 1001 86380 86390 1
420749 99420749 1001 86380 86390 1
420501 99420501 1001 86380 86390 1
420683 99420683 1001 86380 86390 1
420480 99420480 1001 86380 86390 1
420827 99420827 1001 86380 86390 1
420705 99420705 1001 86380 86390 1
421771 99421771 1001 86380 86390 1
421795 99421795 1001 86380 86390 1
421801 99421801 1001 86380 86390 1
422108 99422108 1001 86380 86390 1
421668 99421668 1001 86380 86390 1
421382 99421382 1001 86380 86390 1
421492 99421492 1001 86380 86390 1
421099 99421099 1001 86380 86390 1
421129 99421129 1001 86380 86390 1
421007 99421007 1001 86380 86390 1
420855 99420855 1001 86380 86390 1
422362 99422362 1001 86380 86390 1
422235 99422235 1001 86380 86390 1
422432 99422432 1001 86380 86390 1
423744 99423744 1001 86380 86390 1
423463 99423463 1001 86380 86390 1
423328 99423328 1001 86380 86390 1
423498 99423498 1001 86380 86390 1
423057 99423057 1001 86380 86390 1
423194 99423194 1001 86380 86390 1
423135 99423135 1001 86380 86390 1
423213 99423213 1001 86380 86390 1
422940 99422940 1001 86380 86390 1
422900 99422900 1001 86380 86390 1
424036 99424036 1001 86380 86390 1
424038 99424038 1001 86380 86390 1
424024 99424024 1001 86380 86390 1
423756 99423756 1001 86380 86390 1
425185 99425185 1001 86380 86390 1
425141 99425141 1001 86380 86390 1
424598 99424598 1001 86380 86390 1
424626 99424626 1001 86380 86390 1
424895 99424895 1001 86380 86390 1
424368 99424368 1001 86380 86390 1
424187 99424187 1001 86380 86390 1
424478 99424478 1001 86380 86390 1
425581 99425581 1001 86380 86390 1
425802 99425802 1001 86380 86390 1
425785 99425785 1001 86380 86390 1
426789 99426789 1001 86380 86390 1
427021 99427021 1001 86380 86390 1
426888 99426888 1001 86380 86390 1
427023 99427023 1001 86380 86390 1
426713 99426713 1001 86380 86390 1
427111 99427111 1001 86380 86390 1
426395 99426395 1001 86380 86390 1
426451 99426451 1001 86380 86390 1
426578 99426578 1001 86380 86390 1
426409 99426409 1001 86380 86390 1
426465 99426465 1001 86380 86390 1
425970 99425970 1001 86380 86390 1
427399 99427399 1001 86380 86390 1
428441 99428441 1001 86380 86390 1
428659 99428659 1001 86380 86390 1
427703 99427703 1001 86380 86390 1
427774 99427774 1001 86380 86390 1
427801 99427801 1001 86380 86390 1
427601 99427601 1001 86380 86390 1
427689 99427689 1001 86380 86390 1
427692 99427692 1001 86380 86390 1
429100 99429100 1001 86380 86390 1
428799 99428799 1001 86380 86390 1
430227 99430227 1001 86380 86390 1
429831 99429831 1001 86380 86390 1
429690 99429690 1001 86380 86390 1
429700 99429700 1001 86380 86390 1
429893 99429893 1001 86380 86390 1
429390 99429390 1001 86380 86390 1
429199 99429199 1001 86380 86390 1
429289 99429289 1001 86380 86390 1
430464 99430464 1001 86380 86390 1
432004 99432004 1001 86380 86390 1
431876 99431876 1001 86380 86390 1
432037 99432037 1001 86380 86390 1
432048 99432048 1001 86380 86390 1
431372 99431372 1001 86380 86390 1
431061 99431061 1001 86380 86390 1
430998 99430998 1001 86380 86390 1
430851 99430851 1001 86380 86390 1
430901 99430901 1001 86380 86390 1
431248 99431248 1001 86380 86390 1
430905 99430905 1001 86380 86390 1
432084 99432084 1001 86380 86390 1
432158 99432158 1001 86380 86390 1
432161 99432161 1001 86380 86390 1
432394 99432394 1001 86380 86390 1
433686 99433686 1001 86380 86390 1
433622 99433622 1001 86380 86390 1
432976 99432976 1001 86380 86390 1
433205 99433205 1001 86380 86390 1
433092 99433092 1001 86380 86390 1
432723 99432723 1001 86380 86390 1
432492 99432492 1001 86380 86390 1
432830 99432830 1001 86380 86390 1
432889 99432889 1001 86380 86390 1
434017 99434017 1001 86380 86390 1
433906 99433906 1001 86380 86390 1
435282 99435282 1001 86380 86390 1
435375 99435375 1001 86380 86390 1
435160 99435160 1001 86380 86390 1
434971 99434971 1001 86380 86390 1
434927 99434927 1001 86380 86390 1
434885 99434885 1001 86380 86390 1
434324 99434324 1001 86380 86390 1
435877 99435877 1001 86380 86390 1
436842 99436842 1001 86380 86390 1
436383 99436383 1001 86380 86390 1
436638 99436638 1001 86380 86390 1
436361 99436361 1001 86380 86390 1
436265 99436265 1001 86380 86390 1
436016 99436016 1001 86380 86390 1
436218 99436218 1001 86380 86390 1
436304 99436304 1001 86380 86390 1
300074 99300074 1001 86380 86390 1
300000 99300000 1001 86380 86390 1
300597 99300597 1001 86380 86390 1
300475 99300475 1001 86380 86390 1
300379 99300379 1001 86380 86390 1
300444 99300444 1001 86380 86390 1
300277 99300277 1001 86380 86390 1
300175 99300175 1001 86380 86390 1
300309 99300309 1001 86380 86390 1
300234 99300234 1001 86380 86390 1
300131 99300131 1001 86380 86390 1
301374 99301374 1001 86380 86390 1
301375 99301375 1001 86380 86390 1
301513 99301513 1001 86380 86390 1
301234 99301234 1001 86380 86390 1
301274 99301274 1001 86380 86390 1
301301 99301301 1001 86380 86390 1
301161 99301161 1001 86380 86390 1
301335 99301335 1001 86380 86390 1
301077 99301077 1001 86380 86390 1
301028 99301028 1001 86380 86390 1
301700 99301700 1001 86380 86390 1
301756 99301756 1001 86380 86390 1
302379 99302379 1001 86380 86390 1
302317 99302317 1001 86380 86390 1
302320 99302320 1001 86380 86390 1
302272 99302272 1001 86380 86390 1
302362 99302362 1001 86380 86390 1
302248 99302248 1001 86380 86390 1
302367 99302367 1001 86380 86390 1
302032 99302032 1001 86380 86390 1
302009 99302009 1001 86380 86390 1
302048 99302048 1001 86380 86390 1
302052 99302052 1001 86380 86390 1
301829 99301829 1001 86380 86390 1
301960 99301960 1001 86380 86390 1
301822 99301822 1001 86380 86390 1
301810 99301810 1001 86380 86390 1
302500 99302500 1001 86380 86390 1
303006 99303006 1001 86380 86390 1
303058 99303058 1001 86380 86390 1
303155 99303155 1001 86380 86390 1
302848 99302848 1001 86380 86390 1
302965 99302965 1001 86380 86390 1
302810 99302810 1001 86380 86390 1
302695 99302695 1001 86380 86390 1
303269 99303269 1001 86380 86390 1
303248 99303248 1001 86380 86390 1
303250 99303250 1001 86380 86390 1
303984 99303984 1001 86380 86390 1
303876 99303876 1001 86380 86390 1
303902 99303902 1001 86380 86390 1
303746 99303746 1001 86380 86390 1
303580 99303580 1001 86380 86390 1
303428 99303428 1001 86380 86390 1
303508 99303508 1001 86380 86390 1
303484 99303484 1001 86380 86390 1
304187 99304187 1001 86380 86390 1
304166 99304166 1001 86380 86390 1
304052 99304052 1001 86380 86390 1
304785 99304785 1001 86380 86390 1
304709 99304709 1001 86380 86390 1
304710 99304710 1001 86380 86390 1
304776 99304776 1001 86380 86390 1
304817 99304817 1001 86380 86390 1
304330 99304330 1001 86380 86390 1
304431 99304431 1001 86380 86390 1
304887 99304887 1001 86380 86390 1
305009 99305009 1001 86380 86390 1
305558 99305558 1001 86380 86390 1
305562 99305562 1001 86380 86390 1
305603 99305603 1001 86380 86390 1
305540 99305540 1001 86380 86390 1
305645 99305645 1001 86380 86390 1
305607 99305607 1001 86380 86390 1
305392 99305392 1001 86380 86390 1
305424 99305424 1001 86380 86390 1
305181 99305181 1001 86380 86390 1
305067 99305067 1001 86380 86390 1
305257 99305257 1001 86380 86390 1
500167 99500167 1001 86380 86390 1
500064 99500064 1001 86380 86390 1
500698 99500698 1001 86380 86390 1
500738 99500738 1001 86380 86390 1
500617 99500617 1001 86380 86390 1
500543 99500543 1001 86380 86390 1
500598 99500598 1001 86380 86390 1
500521 99500521 1001 86380 86390 1
500483 99500483 1001 86380 86390 1
500496 99500496 1001 86380 86390 1
500577 99500577 1001 86380 86390 1
500423 99500423 1001 86380 86390 1
500475 99500475 1001 86380 86390 1
500463 99500463 1001 86380 86390 1
500363 99500363 1001 86380 86390 1
500194 99500194 1001 86380 86390 1
500338 99500338 1001 86380 86390 1
500352 99500352 1001 86380 86390 1
500214 99500214 1001 86380 86390 1
500319 99500319 1001 86380 86390 1
500979 99500979 1001 86380 86390 1
500925 99500925 1001 86380 86390 1
501520 99501520 1001 86380 86390 1
501559 99501559 1001 86380 86390 1
501635 99501635 1001 86380 86390 1
501279 99501279 1001 86380 86390 1
501409 99501409 1001 86380 86390 1
501376 99501376 1001 86380 86390 1
501060 99501060 1001 86380 86390 1
501112 99501112 1001 86380 86390 1
501062 99501062 1001 86380 86390 1
501153 99501153 1001 86380 86390 1
501107 99501107 1001 86380 86390 1
501108 99501108 1001 86380 86390 1
501783 99501783 1001 86380 86390 1
501809 99501809 1001 86380 86390 1
501758 99501758 1001 86380 86390 1
501784 99501784 1001 86380 86390 1
501668 99501668 1001 86380 86390 1
501800 99501800 1001 86380 86390 1
501814 99501814 1001 86380 86390 1
501661 99501661 1001 86380 86390 1
502313 99502313 1001 86380 86390 1
502275 99502275 1001 86380 86390 1
502234 99502234 1001 86380 86390 1
501925 99501925 1001 86380 86390 1
501980 99501980 1001 86380 86390 1
502519 99502519 1001 86380 86390 1
502603 99502603 1001 86380 86390 1
503115 99503115 1001 86380 86390 1
503154 99503154 1001 86380 86390 1
503219 99503219 1001 86380 86390 1
502984 99502984 1001 86380 86390 1
503074 99503074 1001 86380 86390 1
503018 99503018 1001 86380 86390 1
502819 99502819 1001 86380 86390 1
503474 99503474 1001 86380 86390 1
503930 99503930 1001 86380 86390 1
504100 99504100 1001 86380 86390 1
504040 99504040 1001 86380 86390 1
503762 99503762 1001 86380 86390 1
503740 99503740 1001 86380 86390 1
503510 99503510 1001 86380 86390 1
503602 99503602 1001 86380 86390 1
503647 99503647 1001 86380 86390 1
504223 99504223 1001 86380 86390 1
504275 99504275 1001 86380 86390 1
504151 99504151 1001 86380 86390 1
504907 99504907 1001 86380 86390 1
504906 99504906 1001 86380 86390 1
504870 99504870 1001 86380 86390 1
504858 99504858 1001 86380 86390 1
504862 99504862 1001 86380 86390 1
504715 99504715 1001 86380 86390 1
504549 99504549 1001 86380 86390 1
504492 99504492 1001 86380 86390 1
505064 99505064 1001 86380 86390 1
505571 99505571 1001 86380 86390 1
505424 99505424 1001 86380 86390 1
505483 99505483 1001 86380 86390 1
505407 99505407 1001 86380 86390 1
505202 99505202 1001 86380 86390 1
505243 99505243 1001 86380 86390 1
505257 99505257 1001 86380 86390 1
505309 99505309 1001 86380 86390 1
505260 99505260 1001 86380 86390 1
505355 99505355 1001 86380 86390 1
505950 99505950 1001 86380 86390 1
505809 99505809 1001 86380 86390 1
505862 99505862 1001 86380 86390 1
505788 99505788 1001 86380 86390 1
505971 99505971 1001 86380 86390 1
506405 99506405 1001 86380 86390 1
506565 99506565 1001 86380 86390 1
506549 99506549 1001 86380 86390 1
506576 99506576 1001 86380 86390 1
506368 99506368 1001 86380 86390 1
506027 99506027 1001 86380 86390 1
506646 99506646 1001 86380 86390 1
506598 99506598 1001 86380 86390 1
506668 99506668 1001 86380 86390 1
507399 99507399 1001 86380 86390 1
507223 99507223 1001 86380 86390 1
507251 99507251 1001 86380 86390 1
507265 99507265 1001 86380 86390 1
507413 99507413 1001 86380 86390 1
507318 99507318 1001 86380 86390 1
507098 99507098 1001 86380 86390 1
507475 99507475 1001 86380 86390 1
507554 99507554 1001 86380 86390 1
507437 99507437 1001 86380 86390 1
507543 99507543 1001 86380 86390 1
508132 99508132 1001 86380 86390 1
508047 99508047 1001 86380 86390 1
508177 99508177 1001 86380 86390 1
508231 99508231 1001 86380 86390 1
507852 99507852 1001 86380 86390 1
507653 99507653 1001 86380 86390 1
507786 99507786 1001 86380 86390 1
507709 99507709 1001 86380 86390 1
507775 99507775 1001 86380 86390 1
507659 99507659 1001 86380 86390 1
507820 99507820 1001 86380 86390 1
508443 99508443 1001 86380 86390 1
508343 99508343 1001 86380 86390 1
509042 99509042 1001 86380 86390 1
508953 99508953 1001 86380 86390 1
508928 99508928 1001 86380 86390 1
508687 99508687 1001 86380 86390 1
508856 99508856 1001 86380 86390 1
508666 99508666 1001 86380 86390 1
508682 99508682 1001 86380 86390 1
508711 99508711 1001 86380 86390 1
508828 99508828 1001 86380 86390 1
508609 99508609 1001 86380 86390 1
508513 99508513 1001 86380 86390 1
508503 99508503 1001 86380 86390 1
509077 99509077 1001 86380 86390 1
509129 99509129 1001 86380 86390 1
509802 99509802 1001 86380 86390 1
509822 99509822 1001 86380 86390 1
509810 99509810 1001 86380 86390 1
509670 99509670 1001 86380 86390 1
509529 99509529 1001 86380 86390 1
509557 99509557 1001 86380 86390 1
509585 99509585 1001 86380 86390 1
509611 99509611 1001 86380 86390 1
509326 99509326 1001 86380 86390 1
509330 99509330 1001 86380 86390 1
509983 99509983 1001 86380 86390 1
510048 99510048 1001 86380 86390 1
510523 99510523 1001 86380 86390 1
510552 99510552 1001 86380 86390 1
510459 99510459 1001 86380 86390 1
510399 99510399 1001 86380 86390 1
510276 99510276 1001 86380 86390 1
510264 99510264 1001 86380 86390 1
510303 99510303 1001 86380 86390 1
510310 99510310 1001 86380 86390 1
510285 99510285 1001 86380 86390 1
510776 99510776 1001 86380 86390 1
510790 99510790 1001 86380 86390 1
510804 99510804 1001 86380 86390 1
510729 99510729 1001 86380 86390 1
510911 99510911 1001 86380 86390 1
511463 99511463 1001 86380 86390 1
511494 99511494 1001 86380 86390 1
511127 99511127 1001 86380 86390 1
511051 99511051 1001 86380 86390 1
511040 99511040 1001 86380 86390 1
510989 99510989 1001 86380 86390 1
510937 99510937 1001 86380 86390 1
511106 99511106 1001 86380 86390 1
510938 99510938 1001 86380 86390 1
511081 99511081 1001 86380 86390 1
511605 99511605 1001 86380 86390 1
511621 99511621 1001 86380 86390 1
512315 99512315 1001 86380 86390 1
512018 99512018 1001 86380 86390 1
512111 99512111 1001 86380 86390 1
512163 99512163 1001 86380 86390 1
512113 99512113 1001 86380 86390 1
512050 99512050 1001 86380 86390 1
512064 99512064 1001 86380 86390 1
512052 99512052 1001 86380 86390 1
511881 99511881 1001 86380 86390 1
511830 99511830 1001 86380 86390 1
512428 99512428 1001 86380 86390 1
512389 99512389 1001 86380 86390 1
512542 99512542 1001 86380 86390 1
513044 99513044 1001 86380 86390 1
512870 99512870 1001 86380 86390 1
512922 99512922 1001 86380 86390 1
512993 99512993 1001 86380 86390 1
512856 99512856 1001 86380 86390 1
512789 99512789 1001 86380 86390 1
513311 99513311 1001 86380 86390 1
513350 99513350 1001 86380 86390 1
514028 99514028 1001 86380 86390 1
514004 99514004 1001 86380 86390 1
513832 99513832 1001 86380 86390 1
513883 99513883 1001 86380 86390 1
513966 99513966 1001 86380 86390 1
513526 99513526 1001 86380 86390 1
513591 99513591 1001 86380 86390 1
513450 99513450 1001 86380 86390 1
513545 99513545 1001 86380 86390 1
514131 99514131 1001 86380 86390 1
514161 99514161 1001 86380 86390 1
514088 99514088 1001 86380 86390 1
514052 99514052 1001 86380 86390 1
514221 99514221 1001 86380 86390 1
514781 99514781 1001 86380 86390 1
514655 99514655 1001 86380 86390 1
514797 99514797 1001 86380 86390 1
514813 99514813 1001 86380 86390 1
514842 99514842 1001 86380 86390 1
514651 99514651 1001 86380 86390 1
514264 99514264 1001 86380 86390 1
514247 99514247 1001 86380 86390 1
514248 99514248 1001 86380 86390 1
514952 99514952 1001 86380 86390 1
515044 99515044 1001 86380 86390 1
515045 99515045 1001 86380 86390 1
514904 99514904 1001 86380 86390 1
515608 99515608 1001 86380 86390 1
515679 99515679 1001 86380 86390 1
515296 99515296 1001 86380 86390 1
515337 99515337 1001 86380 86390 1
515247 99515247 1001 86380 86390 1
515171 99515171 1001 86380 86390 1
515068 99515068 1001 86380 86390 1
515136 99515136 1001 86380 86390 1
515214 99515214 1001 86380 86390 1
515112 99515112 1001 86380 86390 1
515750 99515750 1001 86380 86390 1
516414 99516414 1001 86380 86390 1
516441 99516441 1001 86380 86390 1
516378 99516378 1001 86380 86390 1
516252 99516252 1001 86380 86390 1
516214 99516214 1001 86380 86390 1
516111 99516111 1001 86380 86390 1
516171 99516171 1001 86380 86390 1
516263 99516263 1001 86380 86390 1
515984 99515984 1001 86380 86390 1
515948 99515948 1001 86380 86390 1
515937 99515937 1001 86380 86390 1
516097 99516097 1001 86380 86390 1
516628 99516628 1001 86380 86390 1
516540 99516540 1001 86380 86390 1
516553 99516553 1001 86380 86390 1
516527 99516527 1001 86380 86390 1
516671 99516671 1001 86380 86390 1
516529 99516529 1001 86380 86390 1
516633 99516633 1001 86380 86390 1
517159 99517159 1001 86380 86390 1
517296 99517296 1001 86380 86390 1
516961 99516961 1001 86380 86390 1
517054 99517054 1001 86380 86390 1
516953 99516953 1001 86380 86390 1
516942 99516942 1001 86380 86390 1
517111 99517111 1001 86380 86390 1
517086 99517086 1001 86380 86390 1
516970 99516970 1001 86380 86390 1
517022 99517022 1001 86380 86390 1
516958 99516958 1001 86380 86390 1
517010 99517010 1001 86380 86390 1
516786 99516786 1001 86380 86390 1
516812 99516812 1001 86380 86390 1
516734 99516734 1001 86380 86390 1
517411 99517411 1001 86380 86390 1
517430 99517430 1001 86380 86390 1
517510 99517510 1001 86380 86390 1
518111 99518111 1001 86380 86390 1
518100 99518100 1001 86380 86390 1
517980 99517980 1001 86380 86390 1
518045 99518045 1001 86380 86390 1
517943 99517943 1001 86380 86390 1
517853 99517853 1001 86380 86390 1
517944 99517944 1001 86380 86390 1
517869 99517869 1001 86380 86390 1
517748 99517748 1001 86380 86390 1
517553 99517553 1001 86380 86390 1
517659 99517659 1001 86380 86390 1
517711 99517711 1001 86380 86390 1
517544 99517544 1001 86380 86390 1
517681 99517681 1001 86380 86390 1
518343 99518343 1001 86380 86390 1
518191 99518191 1001 86380 86390 1
518886 99518886 1001 86380 86390 1
518938 99518938 1001 86380 86390 1
518791 99518791 1001 86380 86390 1
518857 99518857 1001 86380 86390 1
518639 99518639 1001 86380 86390 1
518620 99518620 1001 86380 86390 1
518407 99518407 1001 86380 86390 1
518382 99518382 1001 86380 86390 1
518412 99518412 1001 86380 86390 1
518374 99518374 1001 86380 86390 1
519075 99519075 1001 86380 86390 1
519015 99519015 1001 86380 86390 1
519165 99519165 1001 86380 86390 1
519633 99519633 1001 86380 86390 1
519614 99519614 1001 86380 86390 1
519665 99519665 1001 86380 86390 1
519768 99519768 1001 86380 86390 1
519519 99519519 1001 86380 86390 1
519483 99519483 1001 86380 86390 1
519240 99519240 1001 86380 86390 1
519953 99519953 1001 86380 86390 1
519931 99519931 1001 86380 86390 1
520009 99520009 1001 86380 86390 1
519972 99519972 1001 86380 86390 1
519816 99519816 1001 86380 86390 1
519843 99519843 1001 86380 86390 1
519817 99519817 1001 86380 86390 1
519822 99519822 1001 86380 86390 1
520553 99520553 1001 86380 86390 1
520617 99520617 1001 86380 86390 1
520595 99520595 1001 86380 86390 1
520444 99520444 1001 86380 86390 1
520323 99520323 1001 86380 86390 1
520265 99520265 1001 86380 86390 1
520407 99520407 1001 86380 86390 1
520119 99520119 1001 86380 86390 1
520641 99520641 1001 86380 86390 1
520732 99520732 1001 86380 86390 1
520816 99520816 1001 86380 86390 1
521402 99521402 1001 86380 86390 1
521465 99521465 1001 86380 86390 1
521392 99521392 1001 86380 86390 1
521196 99521196 1001 86380 86390 1
521067 99521067 1001 86380 86390 1
521133 99521133 1001 86380 86390 1
521095 99521095 1001 86380 86390 1
521111 99521111 1001 86380 86390 1
521115 99521115 1001 86380 86390 1
521064 99521064 1001 86380 86390 1
521078 99521078 1001 86380 86390 1
520874 99520874 1001 86380 86390 1
520853 99520853 1001 86380 86390 1
520947 99520947 1001 86380 86390 1
521612 99521612 1001 86380 86390 1
521472 99521472 1001 86380 86390 1
522241 99522241 1001 86380 86390 1
522217 99522217 1001 86380 86390 1
522141 99522141 1001 86380 86390 1
521935 99521935 1001 86380 86390 1
521889 99521889 1001 86380 86390 1
522045 99522045 1001 86380 86390 1
521703 99521703 1001 86380 86390 1
521768 99521768 1001 86380 86390 1
522380 99522380 1001 86380 86390 1
522358 99522358 1001 86380 86390 1
522294 99522294 1001 86380 86390 1
522350 99522350 1001 86380 86390 1
522990 99522990 1001 86380 86390 1
523083 99523083 1001 86380 86390 1
522943 99522943 1001 86380 86390 1
522760 99522760 1001 86380 86390 1
522853 99522853 1001 86380 86390 1
522830 99522830 1001 86380 86390 1
522857 99522857 1001 86380 86390 1
522503 99522503 1001 86380 86390 1
522594 99522594 1001 86380 86390 1
522582 99522582 1001 86380 86390 1
522595 99522595 1001 86380 86390 1
522686 99522686 1001 86380 86390 1
523276 99523276 1001 86380 86390 1
523160 99523160 1001 86380 86390 1
523161 99523161 1001 86380 86390 1
523213 99523213 1001 86380 86390 1
523214 99523214 1001 86380 86390 1
523318 99523318 1001 86380 86390 1
523192 99523192 1001 86380 86390 1
523868 99523868 1001 86380 86390 1
523793 99523793 1001 86380 86390 1
523922 99523922 1001 86380 86390 1
523795 99523795 1001 86380 86390 1
523887 99523887 1001 86380 86390 1
523649 99523649 1001 86380 86390 1
523702 99523702 1001 86380 86390 1
523678 99523678 1001 86380 86390 1
523549 99523549 1001 86380 86390 1
523457 99523457 1001 86380 86390 1
523368 99523368 1001 86380 86390 1
523330 99523330 1001 86380 86390 1
523462 99523462 1001 86380 86390 1
524050 99524050 1001 86380 86390 1
524132 99524132 1001 86380 86390 1
524630 99524630 1001 86380 86390 1
524605 99524605 1001 86380 86390 1
524608 99524608 1001 86380 86390 1
524597 99524597 1001 86380 86390 1
524757 99524757 1001 86380 86390 1
524599 99524599 1001 86380 86390 1
524528 99524528 1001 86380 86390 1
524516 99524516 1001 86380 86390 1
524505 99524505 1001 86380 86390 1
524535 99524535 1001 86380 86390 1
524305 99524305 1001 86380 86390 1
524168 99524168 1001 86380 86390 1
524196 99524196 1001 86380 86390 1
524209 99524209 1001 86380 86390 1
524880 99524880 1001 86380 86390 1
525448 99525448 1001 86380 86390 1
525488 99525488 1001 86380 86390 1
525401 99525401 1001 86380 86390 1
525558 99525558 1001 86380 86390 1
525289 99525289 1001 86380 86390 1
525266 99525266 1001 86380 86390 1
525032 99525032 1001 86380 86390 1
525009 99525009 1001 86380 86390 1
524984 99524984 1001 86380 86390 1
525102 99525102 1001 86380 86390 1
525104 99525104 1001 86380 86390 1
525633 99525633 1001 86380 86390 1
526301 99526301 1001 86380 86390 1
526407 99526407 1001 86380 86390 1
526329 99526329 1001 86380 86390 1
526265 99526265 1001 86380 86390 1
526194 99526194 1001 86380 86390 1
526015 99526015 1001 86380 86390 1
525947 99525947 1001 86380 86390 1
525923 99525923 1001 86380 86390 1
526003 99526003 1001 86380 86390 1
525952 99525952 1001 86380 86390 1
526574 99526574 1001 86380 86390 1
527095 99527095 1001 86380 86390 1
527171 99527171 1001 86380 86390 1
526919 99526919 1001 86380 86390 1
526854 99526854 1001 86380 86390 1
527024 99527024 1001 86380 86390 1
526705 99526705 1001 86380 86390 1
526783 99526783 1001 86380 86390 1
526823 99526823 1001 86380 86390 1
526798 99526798 1001 86380 86390 1
526795 99526795 1001 86380 86390 1
526808 99526808 1001 86380 86390 1
527285 99527285 1001 86380 86390 1
527405 99527405 1001 86380 86390 1
527361 99527361 1001 86380 86390 1
527374 99527374 1001 86380 86390 1
528024 99528024 1001 86380 86390 1
528051 99528051 1001 86380 86390 1
527876 99527876 1001 86380 86390 1
528057 99528057 1001 86380 86390 1
527955 99527955 1001 86380 86390 1
528063 99528063 1001 86380 86390 1
527958 99527958 1001 86380 86390 1
527740 99527740 1001 86380 86390 1
527694 99527694 1001 86380 86390 1
527722 99527722 1001 86380 86390 1
527855 99527855 1001 86380 86390 1
527572 99527572 1001 86380 86390 1
527537 99527537 1001 86380 86390 1
527567 99527567 1001 86380 86390 1
528085 99528085 1001 86380 86390 1
528218 99528218 1001 86380 86390 1
528155 99528155 1001 86380 86390 1
528168 99528168 1001 86380 86390 1
528247 99528247 1001 86380 86390 1
528837 99528837 1001 86380 86390 1
528838 99528838 1001 86380 86390 1
528900 99528900 1001 86380 86390 1
528792 99528792 1001 86380 86390 1
528644 99528644 1001 86380 86390 1
528686 99528686 1001 86380 86390 1
528545 99528545 1001 86380 86390 1
528574 99528574 1001 86380 86390 1
528589 99528589 1001 86380 86390 1
528384 99528384 1001 86380 86390 1
528294 99528294 1001 86380 86390 1
528360 99528360 1001 86380 86390 1
529002 99529002 1001 86380 86390 1
528915 99528915 1001 86380 86390 1
529073 99529073 1001 86380 86390 1
529558 99529558 1001 86380 86390 1
529341 99529341 1001 86380 86390 1
529447 99529447 1001 86380 86390 1
529422 99529422 1001 86380 86390 1
529350 99529350 1001 86380 86390 1
529378 99529378 1001 86380 86390 1
529302 99529302 1001 86380 86390 1
529173 99529173 1001 86380 86390 1
529214 99529214 1001 86380 86390 1
529270 99529270 1001 86380 86390 1
529905 99529905 1001 86380 86390 1
529931 99529931 1001 86380 86390 1
530480 99530480 1001 86380 86390 1
530530 99530530 1001 86380 86390 1
530433 99530433 1001 86380 86390 1
530459 99530459 1001 86380 86390 1
530238 99530238 1001 86380 86390 1
530279 99530279 1001 86380 86390 1
530243 99530243 1001 86380 86390 1
530050 99530050 1001 86380 86390 1
530013 99530013 1001 86380 86390 1
530029 99530029 1001 86380 86390 1
530745 99530745 1001 86380 86390 1
530617 99530617 1001 86380 86390 1
530636 99530636 1001 86380 86390 1
530559 99530559 1001 86380 86390 1
530588 99530588 1001 86380 86390 1
531290 99531290 1001 86380 86390 1
531224 99531224 1001 86380 86390 1
531100 99531100 1001 86380 86390 1
531114 99531114 1001 86380 86390 1
531155 99531155 1001 86380 86390 1
531028 99531028 1001 86380 86390 1
530824 99530824 1001 86380 86390 1
530778 99530778 1001 86380 86390 1
531415 99531415 1001 86380 86390 1
531448 99531448 1001 86380 86390 1
531423 99531423 1001 86380 86390 1
531413 99531413 1001 86380 86390 1
531452 99531452 1001 86380 86390 1
531557 99531557 1001 86380 86390 1
532138 99532138 1001 86380 86390 1
531866 99531866 1001 86380 86390 1
531842 99531842 1001 86380 86390 1
531881 99531881 1001 86380 86390 1
531669 99531669 1001 86380 86390 1
531725 99531725 1001 86380 86390 1
532241 99532241 1001 86380 86390 1
532345 99532345 1001 86380 86390 1
532272 99532272 1001 86380 86390 1
532395 99532395 1001 86380 86390 1
532370 99532370 1001 86380 86390 1
533016 99533016 1001 86380 86390 1
532900 99532900 1001 86380 86390 1
532927 99532927 1001 86380 86390 1
532645 99532645 1001 86380 86390 1
532710 99532710 1001 86380 86390 1
532632 99532632 1001 86380 86390 1
532727 99532727 1001 86380 86390 1
532823 99532823 1001 86380 86390 1
532643 99532643 1001 86380 86390 1
532543 99532543 1001 86380 86390 1
532548 99532548 1001 86380 86390 1
533149 99533149 1001 86380 86390 1
533114 99533114 1001 86380 86390 1
533755 99533755 1001 86380 86390 1
533820 99533820 1001 86380 86390 1
533746 99533746 1001 86380 86390 1
533652 99533652 1001 86380 86390 1
533510 99533510 1001 86380 86390 1
533629 99533629 1001 86380 86390 1
533527 99533527 1001 86380 86390 1
533631 99533631 1001 86380 86390 1
533554 99533554 1001 86380 86390 1
533608 99533608 1001 86380 86390 1
533308 99533308 1001 86380 86390 1
533990 99533990 1001 86380 86390 1
534008 99534008 1001 86380 86390 1
534035 99534035 1001 86380 86390 1
534521 99534521 1001 86380 86390 1
534576 99534576 1001 86380 86390 1
534441 99534441 1001 86380 86390 1
534235 99534235 1001 86380 86390 1
534812 99534812 1001 86380 86390 1
534854 99534854 1001 86380 86390 1
534803 99534803 1001 86380 86390 1
535473 99535473 1001 86380 86390 1
535489 99535489 1001 86380 86390 1
535326 99535326 1001 86380 86390 1
535379 99535379 1001 86380 86390 1
535457 99535457 1001 86380 86390 1
535201 99535201 1001 86380 86390 1
535111 99535111 1001 86380 86390 1
535254 99535254 1001 86380 86390 1
535255 99535255 1001 86380 86390 1
535103 99535103 1001 86380 86390 1
535116 99535116 1001 86380 86390 1
535262 99535262 1001 86380 86390 1
534979 99534979 1001 86380 86390 1
534955 99534955 1001 86380 86390 1
534897 99534897 1001 86380 86390 1
534950 99534950 1001 86380 86390 1
535069 99535069 1001 86380 86390 1
535560 99535560 1001 86380 86390 1
535677 99535677 1001 86380 86390 1
535644 99535644 1001 86380 86390 1
536200 99536200 1001 86380 86390 1
536140 99536140 1001 86380 86390 1
536087 99536087 1001 86380 86390 1
536089 99536089 1001 86380 86390 1
535844 99535844 1001 86380 86390 1
535857 99535857 1001 86380 86390 1
535871 99535871 1001 86380 86390 1
535730 99535730 1001 86380 86390 1
535903 99535903 1001 86380 86390 1
535749 99535749 1001 86380 86390 1
535881 99535881 1001 86380 86390 1
536429 99536429 1001 86380 86390 1
536379 99536379 1001 86380 86390 1
536435 99536435 1001 86380 86390 1
537162 99537162 1001 86380 86390 1
536854 99536854 1001 86380 86390 1
536791 99536791 1001 86380 86390 1
536779 99536779 1001 86380 86390 1
536792 99536792 1001 86380 86390 1
536795 99536795 1001 86380 86390 1
536863 99536863 1001 86380 86390 1
536674 99536674 1001 86380 86390 1
536742 99536742 1001 86380 86390 1
537366 99537366 1001 86380 86390 1
537893 99537893 1001 86380 86390 1
537894 99537894 1001 86380 86390 1
537830 99537830 1001 86380 86390 1
537589 99537589 1001 86380 86390 1
537733 99537733 1001 86380 86390 1
537685 99537685 1001 86380 86390 1
537608 99537608 1001 86380 86390 1
537675 99537675 1001 86380 86390 1
537677 99537677 1001 86380 86390 1
537414 99537414 1001 86380 86390 1
537496 99537496 1001 86380 86390 1
538056 99538056 1001 86380 86390 1
538125 99538125 1001 86380 86390 1
538192 99538192 1001 86380 86390 1
538108 99538108 1001 86380 86390 1
538110 99538110 1001 86380 86390 1
538763 99538763 1001 86380 86390 1
538687 99538687 1001 86380 86390 1
538663 99538663 1001 86380 86390 1
538768 99538768 1001 86380 86390 1
538618 99538618 1001 86380 86390 1
538646 99538646 1001 86380 86390 1
538810 99538810 1001 86380 86390 1
538405 99538405 1001 86380 86390 1
538446 99538446 1001 86380 86390 1
538569 99538569 1001 86380 86390 1
538259 99538259 1001 86380 86390 1
538375 99538375 1001 86380 86390 1
538238 99538238 1001 86380 86390 1
538296 99538296 1001 86380 86390 1
539011 99539011 1001 86380 86390 1
539612 99539612 1001 86380 86390 1
539531 99539531 1001 86380 86390 1
539456 99539456 1001 86380 86390 1
539470 99539470 1001 86380 86390 1
539587 99539587 1001 86380 86390 1
539229 99539229 1001 86380 86390 1
539411 99539411 1001 86380 86390 1
539327 99539327 1001 86380 86390 1
539341 99539341 1001 86380 86390 1
539073 99539073 1001 86380 86390 1
539219 99539219 1001 86380 86390 1
539119 99539119 1001 86380 86390 1
539122 99539122 1001 86380 86390 1
539672 99539672 1001 86380 86390 1
539711 99539711 1001 86380 86390 1
539752 99539752 1001 86380 86390 1
540409 99540409 1001 86380 86390 1
540098 99540098 1001 86380 86390 1
540229 99540229 1001 86380 86390 1
540078 99540078 1001 86380 86390 1
540001 99540001 1001 86380 86390 1
541158 99541158 1001 86380 86390 1
540988 99540988 1001 86380 86390 1
541016 99541016 1001 86380 86390 1
541032 99541032 1001 86380 86390 1
540732 99540732 1001 86380 86390 1
540849 99540849 1001 86380 86390 1
540721 99540721 1001 86380 86390 1
541380 99541380 1001 86380 86390 1
541396 99541396 1001 86380 86390 1
541409 99541409 1001 86380 86390 1
541470 99541470 1001 86380 86390 1
542058 99542058 1001 86380 86390 1
542093 99542093 1001 86380 86390 1
541773 99541773 1001 86380 86390 1
541627 99541627 1001 86380 86390 1
541552 99541552 1001 86380 86390 1
541572 99541572 1001 86380 86390 1
541650 99541650 1001 86380 86390 1
541678 99541678 1001 86380 86390 1
542169 99542169 1001 86380 86390 1
542183 99542183 1001 86380 86390 1
542262 99542262 1001 86380 86390 1
542149 99542149 1001 86380 86390 1
542871 99542871 1001 86380 86390 1
542611 99542611 1001 86380 86390 1
542666 99542666 1001 86380 86390 1
542578 99542578 1001 86380 86390 1
542339 99542339 1001 86380 86390 1
542369 99542369 1001 86380 86390 1
542437 99542437 1001 86380 86390 1
543087 99543087 1001 86380 86390 1
543082 99543082 1001 86380 86390 1
543674 99543674 1001 86380 86390 1
543651 99543651 1001 86380 86390 1
543590 99543590 1001 86380 86390 1
543426 99543426 1001 86380 86390 1
543466 99543466 1001 86380 86390 1
543417 99543417 1001 86380 86390 1
543444 99543444 1001 86380 86390 1
543281 99543281 1001 86380 86390 1
543300 99543300 1001 86380 86390 1
543353 99543353 1001 86380 86390 1
543277 99543277 1001 86380 86390 1
543291 99543291 1001 86380 86390 1
543914 99543914 1001 86380 86390 1
543902 99543902 1001 86380 86390 1
543928 99543928 1001 86380 86390 1
543851 99543851 1001 86380 86390 1
543815 99543815 1001 86380 86390 1
544430 99544430 1001 86380 86390 1
544535 99544535 1001 86380 86390 1
544479 99544479 1001 86380 86390 1
544382 99544382 1001 86380 86390 1
544357 99544357 1001 86380 86390 1
544345 99544345 1001 86380 86390 1
544053 99544053 1001 86380 86390 1
544634 99544634 1001 86380 86390 1
544662 99544662 1001 86380 86390 1
544715 99544715 1001 86380 86390 1
544619 99544619 1001 86380 86390 1
437003 634 1001 56340 65817 1
437003 498 1001 65820 66297 1
401620 1146 1001 22080 22917 1
433821 212 1001 73920 74397 1
500359 826 1001 26086 26386 1
519986 1005 1002 58366 66681 1
520037 470 1002 43876 48818 1
539733 1113 1002 55818 58726 1
400022 99400022 1001 86380 86390 1
400067 99400067 1001 86380 86390 1
400818 99400818 1001 86380 86390 1
400729 99400729 1001 86380 86390 1
400795 99400795 1001 86380 86390 1
400798 99400798 1001 86380 86390 1
400944 99400944 1001 86380 86390 1
401033 99401033 1001 86380 86390 1
401436 99401436 1001 86380 86390 1
401440 99401440 1001 86380 86390 1
401411 99401411 1001 86380 86390 1
401788 99401788 1001 86380 86390 1
401790 99401790 1001 86380 86390 1
401931 99401931 1001 86380 86390 1
402112 99402112 1001 86380 86390 1
402081 99402081 1001 86380 86390 1
402196 99402196 1001 86380 86390 1
402181 99402181 1001 86380 86390 1
402411 99402411 1001 86380 86390 1
402571 99402571 1001 86380 86390 1
402845 99402845 1001 86380 86390 1
402849 99402849 1001 86380 86390 1
403097 99403097 1001 86380 86390 1
403121 99403121 1001 86380 86390 1
403251 99403251 1001 86380 86390 1
403264 99403264 1001 86380 86390 1
403342 99403342 1001 86380 86390 1
403346 99403346 1001 86380 86390 1
403330 99403330 1001 86380 86390 1
404239 99404239 1001 86380 86390 1
404300 99404300 1001 86380 86390 1
404396 99404396 1001 86380 86390 1
404561 99404561 1001 86380 86390 1
404679 99404679 1001 86380 86390 1
404798 99404798 1001 86380 86390 1
405146 99405146 1001 86380 86390 1
405242 99405242 1001 86380 86390 1
405388 99405388 1001 86380 86390 1
405464 99405464 1001 86380 86390 1
405507 99405507 1001 86380 86390 1
405584 99405584 1001 86380 86390 1
405770 99405770 1001 86380 86390 1
406184 99406184 1001 86380 86390 1
406447 99406447 1001 86380 86390 1
406448 99406448 1001 86380 86390 1
406552 99406552 1001 86380 86390 1
406530 99406530 1001 86380 86390 1
406500 99406500 1001 86380 86390 1
406772 99406772 1001 86380 86390 1
406778 99406778 1001 86380 86390 1
406938 99406938 1001 86380 86390 1
407669 99407669 1001 86380 86390 1
407600 99407600 1001 86380 86390 1
407895 99407895 1001 86380 86390 1
407930 99407930 1001 86380 86390 1
408071 99408071 1001 86380 86390 1
408294 99408294 1001 86380 86390 1
408329 99408329 1001 86380 86390 1
408359 99408359 1001 86380 86390 1
408459 99408459 1001 86380 86390 1
408516 99408516 1001 86380 86390 1
408627 99408627 1001 86380 86390 1
408584 99408584 1001 86380 86390 1
408551 99408551 1001 86380 86390 1
408746 99408746 1001 86380 86390 1
408883 99408883 1001 86380 86390 1
408902 99408902 1001 86380 86390 1
409153 99409153 1001 86380 86390 1
409259 99409259 1001 86380 86390 1
409453 99409453 1001 86380 86390 1
409529 99409529 1001 86380 86390 1
409640 99409640 1001 86380 86390 1
409667 99409667 1001 86380 86390 1
409969 99409969 1001 86380 86390 1
409898 99409898 1001 86380 86390 1
409899 99409899 1001 86380 86390 1
410280 99410280 1001 86380 86390 1
410323 99410323 1001 86380 86390 1
410457 99410457 1001 86380 86390 1
410485 99410485 1001 86380 86390 1
410425 99410425 1001 86380 86390 1
410746 99410746 1001 86380 86390 1
410749 99410749 1001 86380 86390 1
410892 99410892 1001 86380 86390 1
411236 99411236 1001 86380 86390 1
411298 99411298 1001 86380 86390 1
411334 99411334 1001 86380 86390 1
411580 99411580 1001 86380 86390 1
411591 99411591 1001 86380 86390 1
411805 99411805 1001 86380 86390 1
411789 99411789 1001 86380 86390 1
412234 99412234 1001 86380 86390 1
412476 99412476 1001 86380 86390 1
412302 99412302 1001 86380 86390 1
412386 99412386 1001 86380 86390 1
413523 99413523 1001 86380 86390 1
413320 99413320 1001 86380 86390 1
413661 99413661 1001 86380 86390 1
413685 99413685 1001 86380 86390 1
412988 99412988 1001 86380 86390 1
413049 99413049 1001 86380 86390 1
413282 99413282 1001 86380 86390 1
412843 99412843 1001 86380 86390 1
412509 99412509 1001 86380 86390 1
412702 99412702 1001 86380 86390 1
412810 99412810 1001 86380 86390 1
412856 99412856 1001 86380 86390 1
412687 99412687 1001 86380 86390 1
413786 99413786 1001 86380 86390 1
413979 99413979 1001 86380 86390 1
413776 99413776 1001 86380 86390 1
415146 99415146 1001 86380 86390 1
415131 99415131 1001 86380 86390 1
414826 99414826 1001 86380 86390 1
414746 99414746 1001 86380 86390 1
414696 99414696 1001 86380 86390 1
414582 99414582 1001 86380 86390 1
415484 99415484 1001 86380 86390 1
415661 99415661 1001 86380 86390 1
416815 99416815 1001 86380 86390 1
416977 99416977 1001 86380 86390 1
416439 99416439 1001 86380 86390 1
416323 99416323 1001 86380 86390 1
416389 99416389 1001 86380 86390 1
416225 99416225 1001 86380 86390 1
416564 99416564 1001 86380 86390 1
415984 99415984 1001 86380 86390 1
415961 99415961 1001 86380 86390 1
416086 99416086 1001 86380 86390 1
415727 99415727 1001 86380 86390 1
415820 99415820 1001 86380 86390 1
415774 99415774 1001 86380 86390 1
417135 99417135 1001 86380 86390 1
417309 99417309 1001 86380 86390 1
417147 99417147 1001 86380 86390 1
417008 99417008 1001 86380 86390 1
417227 99417227 1001 86380 86390 1
417366 99417366 1001 86380 86390 1
417586 99417586 1001 86380 86390 1
417485 99417485 1001 86380 86390 1
418712 99418712 1001 86380 86390 1
418532 99418532 1001 86380 86390 1
418801 99418801 1001 86380 86390 1
418307 99418307 1001 86380 86390 1
418164 99418164 1001 86380 86390 1
418221 99418221 1001 86380 86390 1
418124 99418124 1001 86380 86390 1
417819 99417819 1001 86380 86390 1
417714 99417714 1001 86380 86390 1
417752 99417752 1001 86380 86390 1
417978 99417978 1001 86380 86390 1
417624 99417624 1001 86380 86390 1
418952 99418952 1001 86380 86390 1
418960 99418960 1001 86380 86390 1
420063 99420063 1001 86380 86390 1
420283 99420283 1001 86380 86390 1
420183 99420183 1001 86380 86390 1
419803 99419803 1001 86380 86390 1
419983 99419983 1001 86380 86390 1
419852 99419852 1001 86380 86390 1
419737 99419737 1001 86380 86390 1
419817 99419817 1001 86380 86390 1
419553 99419553 1001 86380 86390 1
420744 99420744 1001 86380 86390 1
420682 99420682 1001 86380 86390 1
421866 99421866 1001 86380 86390 1
421317 99421317 1001 86380 86390 1
421150 99421150 1001 86380 86390 1
421128 99421128 1001 86380 86390 1
420955 99420955 1001 86380 86390 1
420979 99420979 1001 86380 86390 1
422435 99422435 1001 86380 86390 1
422440 99422440 1001 86380 86390 1
422363 99422363 1001 86380 86390 1
422408 99422408 1001 86380 86390 1
422151 99422151 1001 86380 86390 1
422511 99422511 1001 86380 86390 1
422292 99422292 1001 86380 86390 1
422326 99422326 1001 86380 86390 1
423600 99423600 1001 86380 86390 1
423413 99423413 1001 86380 86390 1
423387 99423387 1001 86380 86390 1
423636 99423636 1001 86380 86390 1
423618 99423618 1001 86380 86390 1
423148 99423148 1001 86380 86390 1
423131 99423131 1001 86380 86390 1
422657 99422657 1001 86380 86390 1
422807 99422807 1001 86380 86390 1
422560 99422560 1001 86380 86390 1
424116 99424116 1001 86380 86390 1
423794 99423794 1001 86380 86390 1
423964 99423964 1001 86380 86390 1
423987 99423987 1001 86380 86390 1
424054 99424054 1001 86380 86390 1
423914 99423914 1001 86380 86390 1
425225 99425225 1001 86380 86390 1
425337 99425337 1001 86380 86390 1
425018 99425018 1001 86380 86390 1
425023 99425023 1001 86380 86390 1
425046 99425046 1001 86380 86390 1
424640 99424640 1001 86380 86390 1
424642 99424642 1001 86380 86390 1
424826 99424826 1001 86380 86390 1
424296 99424296 1001 86380 86390 1
425604 99425604 1001 86380 86390 1
425499 99425499 1001 86380 86390 1
425778 99425778 1001 86380 86390 1
425482 99425482 1001 86380 86390 1
427036 99427036 1001 86380 86390 1
426933 99426933 1001 86380 86390 1
426936 99426936 1001 86380 86390 1
426833 99426833 1001 86380 86390 1
426761 99426761 1001 86380 86390 1
426394 99426394 1001 86380 86390 1
426296 99426296 1001 86380 86390 1
426312 99426312 1001 86380 86390 1
426498 99426498 1001 86380 86390 1
426684 99426684 1001 86380 86390 1
426317 99426317 1001 86380 86390 1
426247 99426247 1001 86380 86390 1
426025 99426025 1001 86380 86390 1
426005 99426005 1001 86380 86390 1
427164 99427164 1001 86380 86390 1
427316 99427316 1001 86380 86390 1
427370 99427370 1001 86380 86390 1
427206 99427206 1001 86380 86390 1
427364 99427364 1001 86380 86390 1
428363 99428363 1001 86380 86390 1
428675 99428675 1001 86380 86390 1
428638 99428638 1001 86380 86390 1
428427 99428427 1001 86380 86390 1
428506 99428506 1001 86380 86390 1
428375 99428375 1001 86380 86390 1
428456 99428456 1001 86380 86390 1
428164 99428164 1001 86380 86390 1
428079 99428079 1001 86380 86390 1
428204 99428204 1001 86380 86390 1
428085 99428085 1001 86380 86390 1
427736 99427736 1001 86380 86390 1
428876 99428876 1001 86380 86390 1
429136 99429136 1001 86380 86390 1
430154 99430154 1001 86380 86390 1
429925 99429925 1001 86380 86390 1
429736 99429736 1001 86380 86390 1
429576 99429576 1001 86380 86390 1
429744 99429744 1001 86380 86390 1
429916 99429916 1001 86380 86390 1
429203 99429203 1001 86380 86390 1
429371 99429371 1001 86380 86390 1
430487 99430487 1001 86380 86390 1
430816 99430816 1001 86380 86390 1
431528 99431528 1001 86380 86390 1
431358 99431358 1001 86380 86390 1
431445 99431445 1001 86380 86390 1
430977 99430977 1001 86380 86390 1
431035 99431035 1001 86380 86390 1
431153 99431153 1001 86380 86390 1
430930 99430930 1001 86380 86390 1
432435 99432435 1001 86380 86390 1
433552 99433552 1001 86380 86390 1
433553 99433553 1001 86380 86390 1
433420 99433420 1001 86380 86390 1
433449 99433449 1001 86380 86390 1
433139 99433139 1001 86380 86390 1
432972 99432972 1001 86380 86390 1
432933 99432933 1001 86380 86390 1
433038 99433038 1001 86380 86390 1
432920 99432920 1001 86380 86390 1
432731 99432731 1001 86380 86390 1
432736 99432736 1001 86380 86390 1
432811 99432811 1001 86380 86390 1
432766 99432766 1001 86380 86390 1
433967 99433967 1001 86380 86390 1
433831 99433831 1001 86380 86390 1
434105 99434105 1001 86380 86390 1
433908 99433908 1001 86380 86390 1
435132 99435132 1001 86380 86390 1
435379 99435379 1001 86380 86390 1
435259 99435259 1001 86380 86390 1
435048 99435048 1001 86380 86390 1
435148 99435148 1001 86380 86390 1
434354 99434354 1001 86380 86390 1
434523 99434523 1001 86380 86390 1
434270 99434270 1001 86380 86390 1
434274 99434274 1001 86380 86390 1
434300 99434300 1001 86380 86390 1
435567 99435567 1001 86380 86390 1
435490 99435490 1001 86380 86390 1
435553 99435553 1001 86380 86390 1
435445 99435445 1001 86380 86390 1
436965 99436965 1001 86380 86390 1
436886 99436886 1001 86380 86390 1
436824 99436824 1001 86380 86390 1
436746 99436746 1001 86380 86390 1
436292 99436292 1001 86380 86390 1
300487 99300487 1001 86380 86390 1
300358 99300358 1001 86380 86390 1
300494 99300494 1001 86380 86390 1
300778 99300778 1001 86380 86390 1
300792 99300792 1001 86380 86390 1
300831 99300831 1001 86380 86390 1
301477 99301477 1001 86380 86390 1
301362 99301362 1001 86380 86390 1
301429 99301429 1001 86380 86390 1
301475 99301475 1001 86380 86390 1
301327 99301327 1001 86380 86390 1
301266 99301266 1001 86380 86390 1
301228 99301228 1001 86380 86390 1
301152 99301152 1001 86380 86390 1
301102 99301102 1001 86380 86390 1
301064 99301064 1001 86380 86390 1
301118 99301118 1001 86380 86390 1
301022 99301022 1001 86380 86390 1
301619 99301619 1001 86380 86390 1
301598 99301598 1001 86380 86390 1
302343 99302343 1001 86380 86390 1
302339 99302339 1001 86380 86390 1
302100 99302100 1001 86380 86390 1
302088 99302088 1001 86380 86390 1
302042 99302042 1001 86380 86390 1
301916 99301916 1001 86380 86390 1
301814 99301814 1001 86380 86390 1
301922 99301922 1001 86380 86390 1
302431 99302431 1001 86380 86390 1
302563 99302563 1001 86380 86390 1
302460 99302460 1001 86380 86390 1
302439 99302439 1001 86380 86390 1
303173 99303173 1001 86380 86390 1
303110 99303110 1001 86380 86390 1
303072 99303072 1001 86380 86390 1
303074 99303074 1001 86380 86390 1
302949 99302949 1001 86380 86390 1
302940 99302940 1001 86380 86390 1
302966 99302966 1001 86380 86390 1
302851 99302851 1001 86380 86390 1
302605 99302605 1001 86380 86390 1
303271 99303271 1001 86380 86390 1
303375 99303375 1001 86380 86390 1
303338 99303338 1001 86380 86390 1
303313 99303313 1001 86380 86390 1
303330 99303330 1001 86380 86390 1
303892 99303892 1001 86380 86390 1
303832 99303832 1001 86380 86390 1
303977 99303977 1001 86380 86390 1
303775 99303775 1001 86380 86390 1
303661 99303661 1001 86380 86390 1
303641 99303641 1001 86380 86390 1
303760 99303760 1001 86380 86390 1
303437 99303437 1001 86380 86390 1
303585 99303585 1001 86380 86390 1
304161 99304161 1001 86380 86390 1
304063 99304063 1001 86380 86390 1
304689 99304689 1001 86380 86390 1
304654 99304654 1001 86380 86390 1
304632 99304632 1001 86380 86390 1
304595 99304595 1001 86380 86390 1
304368 99304368 1001 86380 86390 1
304345 99304345 1001 86380 86390 1
304323 99304323 1001 86380 86390 1
304440 99304440 1001 86380 86390 1
304416 99304416 1001 86380 86390 1
304870 99304870 1001 86380 86390 1
304977 99304977 1001 86380 86390 1
305599 99305599 1001 86380 86390 1
305513 99305513 1001 86380 86390 1
305326 99305326 1001 86380 86390 1
305279 99305279 1001 86380 86390 1
305361 99305361 1001 86380 86390 1
305129 99305129 1001 86380 86390 1
305227 99305227 1001 86380 86390 1
500128 99500128 1001 86380 86390 1
500080 99500080 1001 86380 86390 1
500070 99500070 1001 86380 86390 1
500163 99500163 1001 86380 86390 1
500007 99500007 1001 86380 86390 1
500703 99500703 1001 86380 86390 1
500627 99500627 1001 86380 86390 1
500484 99500484 1001 86380 86390 1
500554 99500554 1001 86380 86390 1
500542 99500542 1001 86380 86390 1
500349 99500349 1001 86380 86390 1
500285 99500285 1001 86380 86390 1
500315 99500315 1001 86380 86390 1
500814 99500814 1001 86380 86390 1
500818 99500818 1001 86380 86390 1
501000 99501000 1001 86380 86390 1
500926 99500926 1001 86380 86390 1
501610 99501610 1001 86380 86390 1
501466 99501466 1001 86380 86390 1
501624 99501624 1001 86380 86390 1
501521 99501521 1001 86380 86390 1
501426 99501426 1001 86380 86390 1
501368 99501368 1001 86380 86390 1
501180 99501180 1001 86380 86390 1
501224 99501224 1001 86380 86390 1
501735 99501735 1001 86380 86390 1
502324 99502324 1001 86380 86390 1
502341 99502341 1001 86380 86390 1
502304 99502304 1001 86380 86390 1
502369 99502369 1001 86380 86390 1
502372 99502372 1001 86380 86390 1
502130 99502130 1001 86380 86390 1
502132 99502132 1001 86380 86390 1
502147 99502147 1001 86380 86390 1
502111 99502111 1001 86380 86390 1
502137 99502137 1001 86380 86390 1
502139 99502139 1001 86380 86390 1
502244 99502244 1001 86380 86390 1
502154 99502154 1001 86380 86390 1
501909 99501909 1001 86380 86390 1
501857 99501857 1001 86380 86390 1
502045 99502045 1001 86380 86390 1
502581 99502581 1001 86380 86390 1
502622 99502622 1001 86380 86390 1
502564 99502564 1001 86380 86390 1
503255 99503255 1001 86380 86390 1
503269 99503269 1001 86380 86390 1
503183 99503183 1001 86380 86390 1
503198 99503198 1001 86380 86390 1
503280 99503280 1001 86380 86390 1
502931 99502931 1001 86380 86390 1
502981 99502981 1001 86380 86390 1
502684 99502684 1001 86380 86390 1
502793 99502793 1001 86380 86390 1
502680 99502680 1001 86380 86390 1
502747 99502747 1001 86380 86390 1
503360 99503360 1001 86380 86390 1
504043 99504043 1001 86380 86390 1
503917 99503917 1001 86380 86390 1
504026 99504026 1001 86380 86390 1
503720 99503720 1001 86380 86390 1
503878 99503878 1001 86380 86390 1
503714 99503714 1001 86380 86390 1
503589 99503589 1001 86380 86390 1
503512 99503512 1001 86380 86390 1
503643 99503643 1001 86380 86390 1
503682 99503682 1001 86380 86390 1
504247 99504247 1001 86380 86390 1
504238 99504238 1001 86380 86390 1
504239 99504239 1001 86380 86390 1
504320 99504320 1001 86380 86390 1
504881 99504881 1001 86380 86390 1
504837 99504837 1001 86380 86390 1
504544 99504544 1001 86380 86390 1
504704 99504704 1001 86380 86390 1
504542 99504542 1001 86380 86390 1
504509 99504509 1001 86380 86390 1
504419 99504419 1001 86380 86390 1
504497 99504497 1001 86380 86390 1
504347 99504347 1001 86380 86390 1
505038 99505038 1001 86380 86390 1
505051 99505051 1001 86380 86390 1
505017 99505017 1001 86380 86390 1
505082 99505082 1001 86380 86390 1
505687 99505687 1001 86380 86390 1
505754 99505754 1001 86380 86390 1
505715 99505715 1001 86380 86390 1
505762 99505762 1001 86380 86390 1
505475 99505475 1001 86380 86390 1
505521 99505521 1001 86380 86390 1
505444 99505444 1001 86380 86390 1
505320 99505320 1001 86380 86390 1
505296 99505296 1001 86380 86390 1
505219 99505219 1001 86380 86390 1
505170 99505170 1001 86380 86390 1
505237 99505237 1001 86380 86390 1
505251 99505251 1001 86380 86390 1
505836 99505836 1001 86380 86390 1
505855 99505855 1001 86380 86390 1
506566 99506566 1001 86380 86390 1
506497 99506497 1001 86380 86390 1
506502 99506502 1001 86380 86390 1
506343 99506343 1001 86380 86390 1
506383 99506383 1001 86380 86390 1
506293 99506293 1001 86380 86390 1
506256 99506256 1001 86380 86390 1
506346 99506346 1001 86380 86390 1
506284 99506284 1001 86380 86390 1
506003 99506003 1001 86380 86390 1
506086 99506086 1001 86380 86390 1
506128 99506128 1001 86380 86390 1
506116 99506116 1001 86380 86390 1
507386 99507386 1001 86380 86390 1
507262 99507262 1001 86380 86390 1
507407 99507407 1001 86380 86390 1
507067 99507067 1001 86380 86390 1
507042 99507042 1001 86380 86390 1
507046 99507046 1001 86380 86390 1
507150 99507150 1001 86380 86390 1
506832 99506832 1001 86380 86390 1
506914 99506914 1001 86380 86390 1
506811 99506811 1001 86380 86390 1
506851 99506851 1001 86380 86390 1
507537 99507537 1001 86380 86390 1
507525 99507525 1001 86380 86390 1
507423 99507423 1001 86380 86390 1
507451 99507451 1001 86380 86390 1
507442 99507442 1001 86380 86390 1
507482 99507482 1001 86380 86390 1
508120 99508120 1001 86380 86390 1
508247 99508247 1001 86380 86390 1
508166 99508166 1001 86380 86390 1
508051 99508051 1001 86380 86390 1
507905 99507905 1001 86380 86390 1
507844 99507844 1001 86380 86390 1
508001 99508001 1001 86380 86390 1
507705 99507705 1001 86380 86390 1
507630 99507630 1001 86380 86390 1
507740 99507740 1001 86380 86390 1
508344 99508344 1001 86380 86390 1
509024 99509024 1001 86380 86390 1
509053 99509053 1001 86380 86390 1
508742 99508742 1001 86380 86390 1
508719 99508719 1001 86380 86390 1
508570 99508570 1001 86380 86390 1
508470 99508470 1001 86380 86390 1
508500 99508500 1001 86380 86390 1
509101 99509101 1001 86380 86390 1
509155 99509155 1001 86380 86390 1
509156 99509156 1001 86380 86390 1
509095 99509095 1001 86380 86390 1
509776 99509776 1001 86380 86390 1
509713 99509713 1001 86380 86390 1
509753 99509753 1001 86380 86390 1
509656 99509656 1001 86380 86390 1
509544 99509544 1001 86380 86390 1
509522 99509522 1001 86380 86390 1
509384 99509384 1001 86380 86390 1
509451 99509451 1001 86380 86390 1
509937 99509937 1001 86380 86390 1
510085 99510085 1001 86380 86390 1
510675 99510675 1001 86380 86390 1
510624 99510624 1001 86380 86390 1
510699 99510699 1001 86380 86390 1
510674 99510674 1001 86380 86390 1
510423 99510423 1001 86380 86390 1
510373 99510373 1001 86380 86390 1
510413 99510413 1001 86380 86390 1
510184 99510184 1001 86380 86390 1
510213 99510213 1001 86380 86390 1
510241 99510241 1001 86380 86390 1
510232 99510232 1001 86380 86390 1
510905 99510905 1001 86380 86390 1
510772 99510772 1001 86380 86390 1
510850 99510850 1001 86380 86390 1
511525 99511525 1001 86380 86390 1
511536 99511536 1001 86380 86390 1
511541 99511541 1001 86380 86390 1
511462 99511462 1001 86380 86390 1
511257 99511257 1001 86380 86390 1
511194 99511194 1001 86380 86390 1
511183 99511183 1001 86380 86390 1
511287 99511287 1001 86380 86390 1
511177 99511177 1001 86380 86390 1
511216 99511216 1001 86380 86390 1
510945 99510945 1001 86380 86390 1
511039 99511039 1001 86380 86390 1
510992 99510992 1001 86380 86390 1
510956 99510956 1001 86380 86390 1
511609 99511609 1001 86380 86390 1
511730 99511730 1001 86380 86390 1
512356 99512356 1001 86380 86390 1
512246 99512246 1001 86380 86390 1
512210 99512210 1001 86380 86390 1
512032 99512032 1001 86380 86390 1
512103 99512103 1001 86380 86390 1
512132 99512132 1001 86380 86390 1
512172 99512172 1001 86380 86390 1
512420 99512420 1001 86380 86390 1
512485 99512485 1001 86380 86390 1
512524 99512524 1001 86380 86390 1
513155 99513155 1001 86380 86390 1
513014 99513014 1001 86380 86390 1
513096 99513096 1001 86380 86390 1
513032 99513032 1001 86380 86390 1
513084 99513084 1001 86380 86390 1
513113 99513113 1001 86380 86390 1
513075 99513075 1001 86380 86390 1
512942 99512942 1001 86380 86390 1
512613 99512613 1001 86380 86390 1
512652 99512652 1001 86380 86390 1
512744 99512744 1001 86380 86390 1
512695 99512695 1001 86380 86390 1
512710 99512710 1001 86380 86390 1
512646 99512646 1001 86380 86390 1
512608 99512608 1001 86380 86390 1
512738 99512738 1001 86380 86390 1
512609 99512609 1001 86380 86390 1
513378 99513378 1001 86380 86390 1
513367 99513367 1001 86380 86390 1
513264 99513264 1001 86380 86390 1
513329 99513329 1001 86380 86390 1
513343 99513343 1001 86380 86390 1
513890 99513890 1001 86380 86390 1
513976 99513976 1001 86380 86390 1
513726 99513726 1001 86380 86390 1
513759 99513759 1001 86380 86390 1
513580 99513580 1001 86380 86390 1
513606 99513606 1001 86380 86390 1
513431 99513431 1001 86380 86390 1
514041 99514041 1001 86380 86390 1
514198 99514198 1001 86380 86390 1
514165 99514165 1001 86380 86390 1
514179 99514179 1001 86380 86390 1
514115 99514115 1001 86380 86390 1
514690 99514690 1001 86380 86390 1
514688 99514688 1001 86380 86390 1
514540 99514540 1001 86380 86390 1
514555 99514555 1001 86380 86390 1
514532 99514532 1001 86380 86390 1
514636 99514636 1001 86380 86390 1
514637 99514637 1001 86380 86390 1
514356 99514356 1001 86380 86390 1
514297 99514297 1001 86380 86390 1
514274 99514274 1001 86380 86390 1
514997 99514997 1001 86380 86390 1
514920 99514920 1001 86380 86390 1
515040 99515040 1001 86380 86390 1
514875 99514875 1001 86380 86390 1
514929 99514929 1001 86380 86390 1
514917 99514917 1001 86380 86390 1
514930 99514930 1001 86380 86390 1
515566 99515566 1001 86380 86390 1
515281 99515281 1001 86380 86390 1
515090 99515090 1001 86380 86390 1
515091 99515091 1001 86380 86390 1
515250 99515250 1001 86380 86390 1
515702 99515702 1001 86380 86390 1
515860 99515860 1001 86380 86390 1
516426 99516426 1001 86380 86390 1
516240 99516240 1001 86380 86390 1
516177 99516177 1001 86380 86390 1
516256 99516256 1001 86380 86390 1
516269 99516269 1001 86380 86390 1
516282 99516282 1001 86380 86390 1
515903 99515903 1001 86380 86390 1
515997 99515997 1001 86380 86390 1
516028 99516028 1001 86380 86390 1
516533 99516533 1001 86380 86390 1
516578 99516578 1001 86380 86390 1
516645 99516645 1001 86380 86390 1
517168 99517168 1001 86380 86390 1
517285 99517285 1001 86380 86390 1
517321 99517321 1001 86380 86390 1
517329 99517329 1001 86380 86390 1
516941 99516941 1001 86380 86390 1
516960 99516960 1001 86380 86390 1
516886 99516886 1001 86380 86390 1
516836 99516836 1001 86380 86390 1
516828 99516828 1001 86380 86390 1
516856 99516856 1001 86380 86390 1
517423 99517423 1001 86380 86390 1
517361 99517361 1001 86380 86390 1
517419 99517419 1001 86380 86390 1
518134 99518134 1001 86380 86390 1
517822 99517822 1001 86380 86390 1
517848 99517848 1001 86380 86390 1
517849 99517849 1001 86380 86390 1
517635 99517635 1001 86380 86390 1
517648 99517648 1001 86380 86390 1
517638 99517638 1001 86380 86390 1
517575 99517575 1001 86380 86390 1
517590 99517590 1001 86380 86390 1
517732 99517732 1001 86380 86390 1
518340 99518340 1001 86380 86390 1
517957 99517957 1001 86380 86390 1
518305 99518305 1001 86380 86390 1
518272 99518272 1001 86380 86390 1
518854 99518854 1001 86380 86390 1
518704 99518704 1001 86380 86390 1
518601 99518601 1001 86380 86390 1
518578 99518578 1001 86380 86390 1
518728 99518728 1001 86380 86390 1
518394 99518394 1001 86380 86390 1
518384 99518384 1001 86380 86390 1
518399 99518399 1001 86380 86390 1
519153 99519153 1001 86380 86390 1
519037 99519037 1001 86380 86390 1
519660 99519660 1001 86380 86390 1
519714 99519714 1001 86380 86390 1
519582 99519582 1001 86380 86390 1
519558 99519558 1001 86380 86390 1
519587 99519587 1001 86380 86390 1
519605 99519605 1001 86380 86390 1
519369 99519369 1001 86380 86390 1
519293 99519293 1001 86380 86390 1
520008 99520008 1001 86380 86390 1
519880 99519880 1001 86380 86390 1
519829 99519829 1001 86380 86390 1
520468 99520468 1001 86380 86390 1
520562 99520562 1001 86380 86390 1
520241 99520241 1001 86380 86390 1
520386 99520386 1001 86380 86390 1
520418 99520418 1001 86380 86390 1
520278 99520278 1001 86380 86390 1
520177 99520177 1001 86380 86390 1
520050 99520050 1001 86380 86390 1
520089 99520089 1001 86380 86390 1
520105 99520105 1001 86380 86390 1
520041 99520041 1001 86380 86390 1
520704 99520704 1001 86380 86390 1
520679 99520679 1001 86380 86390 1
520762 99520762 1001 86380 86390 1
520739 99520739 1001 86380 86390 1
520688 99520688 1001 86380 86390 1
521363 99521363 1001 86380 86390 1
521312 99521312 1001 86380 86390 1
521433 99521433 1001 86380 86390 1
521382 99521382 1001 86380 86390 1
521105 99521105 1001 86380 86390 1
521222 99521222 1001 86380 86390 1
521158 99521158 1001 86380 86390 1
521184 99521184 1001 86380 86390 1
521160 99521160 1001 86380 86390 1
521101 99521101 1001 86380 86390 1
521143 99521143 1001 86380 86390 1
520850 99520850 1001 86380 86390 1
520920 99520920 1001 86380 86390 1
521011 99521011 1001 86380 86390 1
521502 99521502 1001 86380 86390 1
521509 99521509 1001 86380 86390 1
521527 99521527 1001 86380 86390 1
522137 99522137 1001 86380 86390 1
522113 99522113 1001 86380 86390 1
522140 99522140 1001 86380 86390 1
522219 99522219 1001 86380 86390 1
522194 99522194 1001 86380 86390 1
522133 99522133 1001 86380 86390 1
522174 99522174 1001 86380 86390 1
521881 99521881 1001 86380 86390 1
522011 99522011 1001 86380 86390 1
522026 99522026 1001 86380 86390 1
521975 99521975 1001 86380 86390 1
521964 99521964 1001 86380 86390 1
522055 99522055 1001 86380 86390 1
521716 99521716 1001 86380 86390 1
522484 99522484 1001 86380 86390 1
522420 99522420 1001 86380 86390 1
522421 99522421 1001 86380 86390 1
522371 99522371 1001 86380 86390 1
522410 99522410 1001 86380 86390 1
523057 99523057 1001 86380 86390 1
522969 99522969 1001 86380 86390 1
523047 99523047 1001 86380 86390 1
522983 99522983 1001 86380 86390 1
522959 99522959 1001 86380 86390 1
523038 99523038 1001 86380 86390 1
522924 99522924 1001 86380 86390 1
522758 99522758 1001 86380 86390 1
522811 99522811 1001 86380 86390 1
522837 99522837 1001 86380 86390 1
522825 99522825 1001 86380 86390 1
522816 99522816 1001 86380 86390 1
522725 99522725 1001 86380 86390 1
522740 99522740 1001 86380 86390 1
522524 99522524 1001 86380 86390 1
522644 99522644 1001 86380 86390 1
522557 99522557 1001 86380 86390 1
523313 99523313 1001 86380 86390 1
523216 99523216 1001 86380 86390 1
523768 99523768 1001 86380 86390 1
523901 99523901 1001 86380 86390 1
523866 99523866 1001 86380 86390 1
523728 99523728 1001 86380 86390 1
523716 99523716 1001 86380 86390 1
523706 99523706 1001 86380 86390 1
523633 99523633 1001 86380 86390 1
523519 99523519 1001 86380 86390 1
523403 99523403 1001 86380 86390 1
523329 99523329 1001 86380 86390 1
523343 99523343 1001 86380 86390 1
523516 99523516 1001 86380 86390 1
523961 99523961 1001 86380 86390 1
524095 99524095 1001 86380 86390 1
524590 99524590 1001 86380 86390 1
524719 99524719 1001 86380 86390 1
524552 99524552 1001 86380 86390 1
524557 99524557 1001 86380 86390 1
524296 99524296 1001 86380 86390 1
524221 99524221 1001 86380 86390 1
524326 99524326 1001 86380 86390 1
524262 99524262 1001 86380 86390 1
524329 99524329 1001 86380 86390 1
524809 99524809 1001 86380 86390 1
524797 99524797 1001 86380 86390 1
524877 99524877 1001 86380 86390 1
524933 99524933 1001 86380 86390 1
524817 99524817 1001 86380 86390 1
524922 99524922 1001 86380 86390 1
525416 99525416 1001 86380 86390 1
525403 99525403 1001 86380 86390 1
525365 99525365 1001 86380 86390 1
525366 99525366 1001 86380 86390 1
525370 99525370 1001 86380 86390 1
525323 99525323 1001 86380 86390 1
525349 99525349 1001 86380 86390 1
525015 99525015 1001 86380 86390 1
525074 99525074 1001 86380 86390 1
525725 99525725 1001 86380 86390 1
525675 99525675 1001 86380 86390 1
526294 99526294 1001 86380 86390 1
526324 99526324 1001 86380 86390 1
526293 99526293 1001 86380 86390 1
526129 99526129 1001 86380 86390 1
526068 99526068 1001 86380 86390 1
526148 99526148 1001 86380 86390 1
526214 99526214 1001 86380 86390 1
525833 99525833 1001 86380 86390 1
525877 99525877 1001 86380 86390 1
525942 99525942 1001 86380 86390 1
526606 99526606 1001 86380 86390 1
526530 99526530 1001 86380 86390 1
526584 99526584 1001 86380 86390 1
526482 99526482 1001 86380 86390 1
526443 99526443 1001 86380 86390 1
526535 99526535 1001 86380 86390 1
527232 99527232 1001 86380 86390 1
527246 99527246 1001 86380 86390 1
527006 99527006 1001 86380 86390 1
526994 99526994 1001 86380 86390 1
526867 99526867 1001 86380 86390 1
526908 99526908 1001 86380 86390 1
526773 99526773 1001 86380 86390 1
526776 99526776 1001 86380 86390 1
527443 99527443 1001 86380 86390 1
527774 99527774 1001 86380 86390 1
527776 99527776 1001 86380 86390 1
527712 99527712 1001 86380 86390 1
527816 99527816 1001 86380 86390 1
527509 99527509 1001 86380 86390 1
527638 99527638 1001 86380 86390 1
527628 99527628 1001 86380 86390 1
527473 99527473 1001 86380 86390 1
527578 99527578 1001 86380 86390 1
527632 99527632 1001 86380 86390 1
528162 99528162 1001 86380 86390 1
528133 99528133 1001 86380 86390 1
528794 99528794 1001 86380 86390 1
528849 99528849 1001 86380 86390 1
528566 99528566 1001 86380 86390 1
528523 99528523 1001 86380 86390 1
528537 99528537 1001 86380 86390 1
528346 99528346 1001 86380 86390 1
528439 99528439 1001 86380 86390 1
528393 99528393 1001 86380 86390 1
528342 99528342 1001 86380 86390 1
528485 99528485 1001 86380 86390 1
529018 99529018 1001 86380 86390 1
529083 99529083 1001 86380 86390 1
529096 99529096 1001 86380 86390 1
529026 99529026 1001 86380 86390 1
529562 99529562 1001 86380 86390 1
529563 99529563 1001 86380 86390 1
529659 99529659 1001 86380 86390 1
529557 99529557 1001 86380 86390 1
529648 99529648 1001 86380 86390 1
529333 99529333 1001 86380 86390 1
529374 99529374 1001 86380 86390 1
529478 99529478 1001 86380 86390 1
529491 99529491 1001 86380 86390 1
529223 99529223 1001 86380 86390 1
529114 99529114 1001 86380 86390 1
529144 99529144 1001 86380 86390 1
529750 99529750 1001 86380 86390 1
529880 99529880 1001 86380 86390 1
529893 99529893 1001 86380 86390 1
529842 99529842 1001 86380 86390 1
529920 99529920 1001 86380 86390 1
529847 99529847 1001 86380 86390 1
529825 99529825 1001 86380 86390 1
530375 99530375 1001 86380 86390 1
530323 99530323 1001 86380 86390 1
530307 99530307 1001 86380 86390 1
530347 99530347 1001 86380 86390 1
530101 99530101 1001 86380 86390 1
530016 99530016 1001 86380 86390 1
530688 99530688 1001 86380 86390 1
530679 99530679 1001 86380 86390 1
531188 99531188 1001 86380 86390 1
531190 99531190 1001 86380 86390 1
531300 99531300 1001 86380 86390 1
531044 99531044 1001 86380 86390 1
531127 99531127 1001 86380 86390 1
531120 99531120 1001 86380 86390 1
530837 99530837 1001 86380 86390 1
530864 99530864 1001 86380 86390 1
530916 99530916 1001 86380 86390 1
530827 99530827 1001 86380 86390 1
530776 99530776 1001 86380 86390 1
530960 99530960 1001 86380 86390 1
530793 99530793 1001 86380 86390 1
530910 99530910 1001 86380 86390 1
531429 99531429 1001 86380 86390 1
531499 99531499 1001 86380 86390 1
531583 99531583 1001 86380 86390 1
532082 99532082 1001 86380 86390 1
531989 99531989 1001 86380 86390 1
531915 99531915 1001 86380 86390 1
531840 99531840 1001 86380 86390 1
531680 99531680 1001 86380 86390 1
531643 99531643 1001 86380 86390 1
532229 99532229 1001 86380 86390 1
532839 99532839 1001 86380 86390 1
532949 99532949 1001 86380 86390 1
532528 99532528 1001 86380 86390 1
532454 99532454 1001 86380 86390 1
532591 99532591 1001 86380 86390 1
533223 99533223 1001 86380 86390 1
533108 99533108 1001 86380 86390 1
533191 99533191 1001 86380 86390 1
533217 99533217 1001 86380 86390 1
533089 99533089 1001 86380 86390 1
533811 99533811 1001 86380 86390 1
533832 99533832 1001 86380 86390 1
533699 99533699 1001 86380 86390 1
533725 99533725 1001 86380 86390 1
533664 99533664 1001 86380 86390 1
533523 99533523 1001 86380 86390 1
533474 99533474 1001 86380 86390 1
533580 99533580 1001 86380 86390 1
533451 99533451 1001 86380 86390 1
533494 99533494 1001 86380 86390 1
533355 99533355 1001 86380 86390 1
533279 99533279 1001 86380 86390 1
533397 99533397 1001 86380 86390 1
533241 99533241 1001 86380 86390 1
533375 99533375 1001 86380 86390 1
534014 99534014 1001 86380 86390 1
533886 99533886 1001 86380 86390 1
533928 99533928 1001 86380 86390 1
533892 99533892 1001 86380 86390 1
534546 99534546 1001 86380 86390 1
534572 99534572 1001 86380 86390 1
534540 99534540 1001 86380 86390 1
534502 99534502 1001 86380 86390 1
534554 99534554 1001 86380 86390 1
534362 99534362 1001 86380 86390 1
534366 99534366 1001 86380 86390 1
534355 99534355 1001 86380 86390 1
534248 99534248 1001 86380 86390 1
534158 99534158 1001 86380 86390 1
534070 99534070 1001 86380 86390 1
534114 99534114 1001 86380 86390 1
534785 99534785 1001 86380 86390 1
534824 99534824 1001 86380 86390 1
534735 99534735 1001 86380 86390 1
534713 99534713 1001 86380 86390 1
535508 99535508 1001 86380 86390 1
535330 99535330 1001 86380 86390 1
535318 99535318 1001 86380 86390 1
535293 99535293 1001 86380 86390 1
535192 99535192 1001 86380 86390 1
535131 99535131 1001 86380 86390 1
535158 99535158 1001 86380 86390 1
535289 99535289 1001 86380 86390 1
534970 99534970 1001 86380 86390 1
535611 99535611 1001 86380 86390 1
535563 99535563 1001 86380 86390 1
535589 99535589 1001 86380 86390 1
535628 99535628 1001 86380 86390 1
535607 99535607 1001 86380 86390 1
535517 99535517 1001 86380 86390 1
535596 99535596 1001 86380 86390 1
536285 99536285 1001 86380 86390 1
536268 99536268 1001 86380 86390 1
536014 99536014 1001 86380 86390 1
535744 99535744 1001 86380 86390 1
535904 99535904 1001 86380 86390 1
535790 99535790 1001 86380 86390 1
536530 99536530 1001 86380 86390 1
536392 99536392 1001 86380 86390 1
536471 99536471 1001 86380 86390 1
536407 99536407 1001 86380 86390 1
537050 99537050 1001 86380 86390 1
537014 99537014 1001 86380 86390 1
536912 99536912 1001 86380 86390 1
536786 99536786 1001 86380 86390 1
536567 99536567 1001 86380 86390 1
536608 99536608 1001 86380 86390 1
536664 99536664 1001 86380 86390 1
536716 99536716 1001 86380 86390 1
536613 99536613 1001 86380 86390 1
536678 99536678 1001 86380 86390 1
536705 99536705 1001 86380 86390 1
536708 99536708 1001 86380 86390 1
537304 99537304 1001 86380 86390 1
537317 99537317 1001 86380 86390 1
537320 99537320 1001 86380 86390 1
537347 99537347 1001 86380 86390 1
537210 99537210 1001 86380 86390 1
537834 99537834 1001 86380 86390 1
537785 99537785 1001 86380 86390 1
537681 99537681 1001 86380 86390 1
537466 99537466 1001 86380 86390 1
537991 99537991 1001 86380 86390 1
538705 99538705 1001 86380 86390 1
538641 99538641 1001 86380 86390 1
538629 99538629 1001 86380 86390 1
538807 99538807 1001 86380 86390 1
538620 99538620 1001 86380 86390 1
538454 99538454 1001 86380 86390 1
538522 99538522 1001 86380 86390 1
538433 99538433 1001 86380 86390 1
538981 99538981 1001 86380 86390 1
538970 99538970 1001 86380 86390 1
538945 99538945 1001 86380 86390 1
538894 99538894 1001 86380 86390 1
539010 99539010 1001 86380 86390 1
538959 99538959 1001 86380 86390 1
538817 99538817 1001 86380 86390 1
538949 99538949 1001 86380 86390 1
539487 99539487 1001 86380 86390 1
539491 99539491 1001 86380 86390 1
539628 99539628 1001 86380 86390 1
539292 99539292 1001 86380 86390 1
539254 99539254 1001 86380 86390 1
539275 99539275 1001 86380 86390 1
539058 99539058 1001 86380 86390 1
539175 99539175 1001 86380 86390 1
539227 99539227 1001 86380 86390 1
539048 99539048 1001 86380 86390 1
539180 99539180 1001 86380 86390 1
539030 99539030 1001 86380 86390 1
539703 99539703 1001 86380 86390 1
539720 99539720 1001 86380 86390 1
539642 99539642 1001 86380 86390 1
539670 99539670 1001 86380 86390 1
540377 99540377 1001 86380 86390 1
540394 99540394 1001 86380 86390 1
540291 99540291 1001 86380 86390 1
540456 99540456 1001 86380 86390 1
540069 99540069 1001 86380 86390 1
540173 99540173 1001 86380 86390 1
540215 99540215 1001 86380 86390 1
540230 99540230 1001 86380 86390 1
540221 99540221 1001 86380 86390 1
539942 99539942 1001 86380 86390 1
539851 99539851 1001 86380 86390 1
540007 99540007 1001 86380 86390 1
539866 99539866 1001 86380 86390 1
539905 99539905 1001 86380 86390 1
541152 99541152 1001 86380 86390 1
541140 99541140 1001 86380 86390 1
541269 99541269 1001 86380 86390 1
541275 99541275 1001 86380 86390 1
541173 99541173 1001 86380 86390 1
541075 99541075 1001 86380 86390 1
540901 99540901 1001 86380 86390 1
540763 99540763 1001 86380 86390 1
540880 99540880 1001 86380 86390 1
540778 99540778 1001 86380 86390 1
540768 99540768 1001 86380 86390 1
540684 99540684 1001 86380 86390 1
541332 99541332 1001 86380 86390 1
541437 99541437 1001 86380 86390 1
541452 99541452 1001 86380 86390 1
542071 99542071 1001 86380 86390 1
542022 99542022 1001 86380 86390 1
542061 99542061 1001 86380 86390 1
541787 99541787 1001 86380 86390 1
541800 99541800 1001 86380 86390 1
541788 99541788 1001 86380 86390 1
541841 99541841 1001 86380 86390 1
541743 99541743 1001 86380 86390 1
541718 99541718 1001 86380 86390 1
542179 99542179 1001 86380 86390 1
542896 99542896 1001 86380 86390 1
542760 99542760 1001 86380 86390 1
542628 99542628 1001 86380 86390 1
542542 99542542 1001 86380 86390 1
542441 99542441 1001 86380 86390 1
542414 99542414 1001 86380 86390 1
542336 99542336 1001 86380 86390 1
543073 99543073 1001 86380 86390 1
543013 99543013 1001 86380 86390 1
543026 99543026 1001 86380 86390 1
543065 99543065 1001 86380 86390 1
543668 99543668 1001 86380 86390 1
543734 99543734 1001 86380 86390 1
543568 99543568 1001 86380 86390 1
543702 99543702 1001 86380 86390 1
543718 99543718 1001 86380 86390 1
543693 99543693 1001 86380 86390 1
543565 99543565 1001 86380 86390 1
543476 99543476 1001 86380 86390 1
543176 99543176 1001 86380 86390 1
543333 99543333 1001 86380 86390 1
543347 99543347 1001 86380 86390 1
543231 99543231 1001 86380 86390 1
543237 99543237 1001 86380 86390 1
543816 99543816 1001 86380 86390 1
543868 99543868 1001 86380 86390 1
543934 99543934 1001 86380 86390 1
544563 99544563 1001 86380 86390 1
544459 99544459 1001 86380 86390 1
544574 99544574 1001 86380 86390 1
544423 99544423 1001 86380 86390 1
544416 99544416 1001 86380 86390 1
544317 99544317 1001 86380 86390 1
544216 99544216 1001 86380 86390 1
544388 99544388 1001 86380 86390 1
544030 99544030 1001 86380 86390 1
544075 99544075 1001 86380 86390 1
544659 99544659 1001 86380 86390 1
544623 99544623 1001 86380 86390 1
544625 99544625 1001 86380 86390 1
544654 99544654 1001 86380 86390 1
544720 99544720 1001 86380 86390 1
420823 528 1001 83040 83457 1
401890 412 1001 1740 2217 1
419034 218 1001 5220 6117 1
506176 521 1002 38870 52343 1
531366 733 1002 61683 68888 1
536986 698 1002 55035 58095 1
400012 99400012 1001 86380 86390 1
400050 99400050 1001 86380 86390 1
400275 99400275 1001 86380 86390 1
400424 99400424 1001 86380 86390 1
400516 99400516 1001 86380 86390 1
400518 99400518 1001 86380 86390 1
400613 99400613 1001 86380 86390 1
400559 99400559 1001 86380 86390 1
400664 99400664 1001 86380 86390 1
400724 99400724 1001 86380 86390 1
400868 99400868 1001 86380 86390 1
400966 99400966 1001 86380 86390 1
401049 99401049 1001 86380 86390 1
401575 99401575 1001 86380 86390 1
401666 99401666 1001 86380 86390 1
401805 99401805 1001 86380 86390 1
402319 99402319 1001 86380 86390 1
402422 99402422 1001 86380 86390 1
402392 99402392 1001 86380 86390 1
402493 99402493 1001 86380 86390 1
402561 99402561 1001 86380 86390 1
402744 99402744 1001 86380 86390 1
402906 99402906 1001 86380 86390 1
403003 99403003 1001 86380 86390 1
403095 99403095 1001 86380 86390 1
403091 99403091 1001 86380 86390 1
403239 99403239 1001 86380 86390 1
403465 99403465 1001 86380 86390 1
403466 99403466 1001 86380 86390 1
403553 99403553 1001 86380 86390 1
403755 99403755 1001 86380 86390 1
403883 99403883 1001 86380 86390 1
403967 99403967 1001 86380 86390 1
404107 99404107 1001 86380 86390 1
404145 99404145 1001 86380 86390 1
404304 99404304 1001 86380 86390 1
404456 99404456 1001 86380 86390 1
404387 99404387 1001 86380 86390 1
404412 99404412 1001 86380 86390 1
404639 99404639 1001 86380 86390 1
404701 99404701 1001 86380 86390 1
404831 99404831 1001 86380 86390 1
404978 99404978 1001 86380 86390 1
404914 99404914 1001 86380 86390 1
404970 99404970 1001 86380 86390 1
405106 99405106 1001 86380 86390 1
405207 99405207 1001 86380 86390 1
405378 99405378 1001 86380 86390 1
405314 99405314 1001 86380 86390 1
405318 99405318 1001 86380 86390 1
405416 99405416 1001 86380 86390 1
405729 99405729 1001 86380 86390 1
406140 99406140 1001 86380 86390 1
406166 99406166 1001 86380 86390 1
406255 99406255 1001 86380 86390 1
406257 99406257 1001 86380 86390 1
406402 99406402 1001 86380 86390 1
406520 99406520 1001 86380 86390 1
406745 99406745 1001 86380 86390 1
406930 99406930 1001 86380 86390 1
407081 99407081 1001 86380 86390 1
407400 99407400 1001 86380 86390 1
407592 99407592 1001 86380 86390 1
407988 99407988 1001 86380 86390 1
408378 99408378 1001 86380 86390 1
408539 99408539 1001 86380 86390 1
408614 99408614 1001 86380 86390 1
408742 99408742 1001 86380 86390 1
408869 99408869 1001 86380 86390 1
409018 99409018 1001 86380 86390 1
409064 99409064 1001 86380 86390 1
409360 99409360 1001 86380 86390 1
409314 99409314 1001 86380 86390 1
409315 99409315 1001 86380 86390 1
409341 99409341 1001 86380 86390 1
409589 99409589 1001 86380 86390 1
409974 99409974 1001 86380 86390 1
410239 99410239 1001 86380 86390 1
410319 99410319 1001 86380 86390 1
410615 99410615 1001 86380 86390 1
410778 99410778 1001 86380 86390 1
411187 99411187 1001 86380 86390 1
411340 99411340 1001 86380 86390 1
411326 99411326 1001 86380 86390 1
411565 99411565 1001 86380 86390 1
411695 99411695 1001 86380 86390 1
411732 99411732 1001 86380 86390 1
411846 99411846 1001 86380 86390 1
412044 99412044 1001 86380 86390 1
412115 99412115 1001 86380 86390 1
412163 99412163 1001 86380 86390 1
413543 99413543 1001 86380 86390 1
413565 99413565 1001 86380 86390 1
413652 99413652 1001 86380 86390 1
413563 99413563 1001 86380 86390 1
413193 99413193 1001 86380 86390 1
412964 99412964 1001 86380 86390 1
413108 99413108 1001 86380 86390 1
413764 99413764 1001 86380 86390 1
413791 99413791 1001 86380 86390 1
414001 99414001 1001 86380 86390 1
414057 99414057 1001 86380 86390 1
414864 99414864 1001 86380 86390 1
414899 99414899 1001 86380 86390 1
414880 99414880 1001 86380 86390 1
414139 99414139 1001 86380 86390 1
414167 99414167 1001 86380 86390 1
414386 99414386 1001 86380 86390 1
414414 99414414 1001 86380 86390 1
415430 99415430 1001 86380 86390 1
416950 99416950 1001 86380 86390 1
416758 99416758 1001 86380 86390 1
416819 99416819 1001 86380 86390 1
416164 99416164 1001 86380 86390 1
416416 99416416 1001 86380 86390 1
416135 99416135 1001 86380 86390 1
415840 99415840 1001 86380 86390 1
415876 99415876 1001 86380 86390 1
417142 99417142 1001 86380 86390 1
417414 99417414 1001 86380 86390 1
418618 99418618 1001 86380 86390 1
418685 99418685 1001 86380 86390 1
418302 99418302 1001 86380 86390 1
418122 99418122 1001 86380 86390 1
417613 99417613 1001 86380 86390 1
417861 99417861 1001 86380 86390 1
417757 99417757 1001 86380 86390 1
417791 99417791 1001 86380 86390 1
419057 99419057 1001 86380 86390 1
420075 99420075 1001 86380 86390 1
420343 99420343 1001 86380 86390 1
419971 99419971 1001 86380 86390 1
419864 99419864 1001 86380 86390 1
420048 99420048 1001 86380 86390 1
419681 99419681 1001 86380 86390 1
419741 99419741 1001 86380 86390 1
419877 99419877 1001 86380 86390 1
419405 99419405 1001 86380 86390 1
419548 99419548 1001 86380 86390 1
419412 99419412 1001 86380 86390 1
419253 99419253 1001 86380 86390 1
419226 99419226 1001 86380 86390 1
419420 99419420 1001 86380 86390 1
419590 99419590 1001 86380 86390 1
420709 99420709 1001 86380 86390 1
420826 99420826 1001 86380 86390 1
420532 99420532 1001 86380 86390 1
421712 99421712 1001 86380 86390 1
421789 99421789 1001 86380 86390 1
421064 99421064 1001 86380 86390 1
422142 99422142 1001 86380 86390 1
422383 99422383 1001 86380 86390 1
422149 99422149 1001 86380 86390 1
422130 99422130 1001 86380 86390 1
422520 99422520 1001 86380 86390 1
422268 99422268 1001 86380 86390 1
422497 99422497 1001 86380 86390 1
422454 99422454 1001 86380 86390 1
423601 99423601 1001 86380 86390 1
423550 99423550 1001 86380 86390 1
423436 99423436 1001 86380 86390 1
423402 99423402 1001 86380 86390 1
423128 99423128 1001 86380 86390 1
423137 99423137 1001 86380 86390 1
422877 99422877 1001 86380 86390 1
422731 99422731 1001 86380 86390 1
423820 99423820 1001 86380 86390 1
424118 99424118 1001 86380 86390 1
423828 99423828 1001 86380 86390 1
424021 99424021 1001 86380 86390 1
424146 99424146 1001 86380 86390 1
425327 99425327 1001 86380 86390 1
425100 99425100 1001 86380 86390 1
424736 99424736 1001 86380 86390 1
424993 99424993 1001 86380 86390 1
424681 99424681 1001 86380 86390 1
424658 99424658 1001 86380 86390 1
424609 99424609 1001 86380 86390 1
424564 99424564 1001 86380 86390 1
424573 99424573 1001 86380 86390 1
424158 99424158 1001 86380 86390 1
424254 99424254 1001 86380 86390 1
424486 99424486 1001 86380 86390 1
425702 99425702 1001 86380 86390 1
426868 99426868 1001 86380 86390 1
426957 99426957 1001 86380 86390 1
426759 99426759 1001 86380 86390 1
426781 99426781 1001 86380 86390 1
426369 99426369 1001 86380 86390 1
426371 99426371 1001 86380 86390 1
426549 99426549 1001 86380 86390 1
426488 99426488 1001 86380 86390 1
426360 99426360 1001 86380 86390 1
426333 99426333 1001 86380 86390 1
426491 99426491 1001 86380 86390 1
426017 99426017 1001 86380 86390 1
426167 99426167 1001 86380 86390 1
427433 99427433 1001 86380 86390 1
427347 99427347 1001 86380 86390 1
427172 99427172 1001 86380 86390 1
427266 99427266 1001 86380 86390 1
427122 99427122 1001 86380 86390 1
428656 99428656 1001 86380 86390 1
428712 99428712 1001 86380 86390 1
428731 99428731 1001 86380 86390 1
428124 99428124 1001 86380 86390 1
428150 99428150 1001 86380 86390 1
428333 99428333 1001 86380 86390 1
428209 99428209 1001 86380 86390 1
427705 99427705 1001 86380 86390 1
427816 99427816 1001 86380 86390 1
428970 99428970 1001 86380 86390 1
428904 99428904 1001 86380 86390 1
430164 99430164 1001 86380 86390 1
430193 99430193 1001 86380 86390 1
429615 99429615 1001 86380 86390 1
429765 99429765 1001 86380 86390 1
429396 99429396 1001 86380 86390 1
429352 99429352 1001 86380 86390 1
429430 99429430 1001 86380 86390 1
430529 99430529 1001 86380 86390 1
430459 99430459 1001 86380 86390 1
430721 99430721 1001 86380 86390 1
430807 99430807 1001 86380 86390 1
430522 99430522 1001 86380 86390 1
430604 99430604 1001 86380 86390 1
431583 99431583 1001 86380 86390 1
431443 99431443 1001 86380 86390 1
430925 99430925 1001 86380 86390 1
431138 99431138 1001 86380 86390 1
431254 99431254 1001 86380 86390 1
431057 99431057 1001 86380 86390 1
430909 99430909 1001 86380 86390 1
432080 99432080 1001 86380 86390 1
433699 99433699 1001 86380 86390 1
433629 99433629 1001 86380 86390 1
433098 99433098 1001 86380 86390 1
433185 99433185 1001 86380 86390 1
432530 99432530 1001 86380 86390 1
432566 99432566 1001 86380 86390 1
433779 99433779 1001 86380 86390 1
434115 99434115 1001 86380 86390 1
433813 99433813 1001 86380 86390 1
435368 99435368 1001 86380 86390 1
435140 99435140 1001 86380 86390 1
434964 99434964 1001 86380 86390 1
434616 99434616 1001 86380 86390 1
434738 99434738 1001 86380 86390 1
434989 99434989 1001 86380 86390 1
434415 99434415 1001 86380 86390 1
434485 99434485 1001 86380 86390 1
435724 99435724 1001 86380 86390 1
437156 99437156 1001 86380 86390 1
436920 99436920 1001 86380 86390 1
436522 99436522 1001 86380 86390 1
436714 99436714 1001 86380 86390 1
436696 99436696 1001 86380 86390 1
435938 99435938 1001 86380 86390 1
435921 99435921 1001 86380 86390 1
300026 99300026 1001 86380 86390 1
300600 99300600 1001 86380 86390 1
300579 99300579 1001 86380 86390 1
300657 99300657 1001 86380 86390 1
300672 99300672 1001 86380 86390 1
300676 99300676 1001 86380 86390 1
300484 99300484 1001 86380 86390 1
300461 99300461 1001 86380 86390 1
300500 99300500 1001 86380 86390 1
300304 99300304 1001 86380 86390 1
300305 99300305 1001 86380 86390 1
300260 99300260 1001 86380 86390 1
300183 99300183 1001 86380 86390 1
300313 99300313 1001 86380 86390 1
300119 99300119 1001 86380 86390 1
300740 99300740 1001 86380 86390 1
300864 99300864 1001 86380 86390 1
300917 99300917 1001 86380 86390 1
301367 99301367 1001 86380 86390 1
301471 99301471 1001 86380 86390 1
301474 99301474 1001 86380 86390 1
301425 99301425 1001 86380 86390 1
301156 99301156 1001 86380 86390 1
301170 99301170 1001 86380 86390 1
301171 99301171 1001 86380 86390 1
301263 99301263 1001 86380 86390 1
301294 99301294 1001 86380 86390 1
301333 99301333 1001 86380 86390 1
301024 99301024 1001 86380 86390 1
301013 99301013 1001 86380 86390 1
300993 99300993 1001 86380 86390 1
301747 99301747 1001 86380 86390 1
301597 99301597 1001 86380 86390 1
301701 99301701 1001 86380 86390 1
301651 99301651 1001 86380 86390 1
302265 99302265 1001 86380 86390 1
302332 99302332 1001 86380 86390 1
302183 99302183 1001 86380 86390 1
302235 99302235 1001 86380 86390 1
302378 99302378 1001 86380 86390 1
302251 99302251 1001 86380 86390 1
301972 99301972 1001 86380 86390 1
301787 99301787 1001 86380 86390 1
301813 99301813 1001 86380 86390 1
301821 99301821 1001 86380 86390 1
301875 99301875 1001 86380 86390 1
302560 99302560 1001 86380 86390 1
302422 99302422 1001 86380 86390 1
302564 99302564 1001 86380 86390 1
302414 99302414 1001 86380 86390 1
303158 99303158 1001 86380 86390 1
303005 99303005 1001 86380 86390 1
303109 99303109 1001 86380 86390 1
302891 99302891 1001 86380 86390 1
302956 99302956 1001 86380 86390 1
302757 99302757 1001 86380 86390 1
302617 99302617 1001 86380 86390 1
302635 99302635 1001 86380 86390 1
303390 99303390 1001 86380 86390 1
303407 99303407 1001 86380 86390 1
303395 99303395 1001 86380 86390 1
304003 99304003 1001 86380 86390 1
303924 99303924 1001 86380 86390 1
304029 99304029 1001 86380 86390 1
303733 99303733 1001 86380 86390 1
303695 99303695 1001 86380 86390 1
303570 99303570 1001 86380 86390 1
303550 99303550 1001 86380 86390 1
304133 99304133 1001 86380 86390 1
304115 99304115 1001 86380 86390 1
304220 99304220 1001 86380 86390 1
304196 99304196 1001 86380 86390 1
304829 99304829 1001 86380 86390 1
304724 99304724 1001 86380 86390 1
304842 99304842 1001 86380 86390 1
304676 99304676 1001 86380 86390 1
304531 99304531 1001 86380 86390 1
304467 99304467 1001 86380 86390 1
304380 99304380 1001 86380 86390 1
304317 99304317 1001 86380 86390 1
304362 99304362 1001 86380 86390 1
304972 99304972 1001 86380 86390 1
305037 99305037 1001 86380 86390 1
304869 99304869 1001 86380 86390 1
305055 99305055 1001 86380 86390 1
305485 99305485 1001 86380 86390 1
305467 99305467 1001 86380 86390 1
305362 99305362 1001 86380 86390 1
305093 99305093 1001 86380 86390 1
305132 99305132 1001 86380 86390 1
305159 99305159 1001 86380 86390 1
305224 99305224 1001 86380 86390 1
305212 99305212 1001 86380 86390 1
305072 99305072 1001 86380 86390 1
305179 99305179 1001 86380 86390 1
500050 99500050 1001 86380 86390 1
500055 99500055 1001 86380 86390 1
500160 99500160 1001 86380 86390 1
500750 99500750 1001 86380 86390 1
500693 99500693 1001 86380 86390 1
500559 99500559 1001 86380 86390 1
500486 99500486 1001 86380 86390 1
500487 99500487 1001 86380 86390 1
500449 99500449 1001 86380 86390 1
500336 99500336 1001 86380 86390 1
500246 99500246 1001 86380 86390 1
500248 99500248 1001 86380 86390 1
500904 99500904 1001 86380 86390 1
500847 99500847 1001 86380 86390 1
501523 99501523 1001 86380 86390 1
501621 99501621 1001 86380 86390 1
501385 99501385 1001 86380 86390 1
501243 99501243 1001 86380 86390 1
501402 99501402 1001 86380 86390 1
501263 99501263 1001 86380 86390 1
501086 99501086 1001 86380 86390 1
501034 99501034 1001 86380 86390 1
501061 99501061 1001 86380 86390 1
501223 99501223 1001 86380 86390 1
501740 99501740 1001 86380 86390 1
501779 99501779 1001 86380 86390 1
501689 99501689 1001 86380 86390 1
502377 99502377 1001 86380 86390 1
502408 99502408 1001 86380 86390 1
502399 99502399 1001 86380 86390 1
502224 99502224 1001 86380 86390 1
502163 99502163 1001 86380 86390 1
502231 99502231 1001 86380 86390 1
502220 99502220 1001 86380 86390 1
501976 99501976 1001 86380 86390 1
501939 99501939 1001 86380 86390 1
501982 99501982 1001 86380 86390 1
502596 99502596 1001 86380 86390 1
502469 99502469 1001 86380 86390 1
503104 99503104 1001 86380 86390 1
503222 99503222 1001 86380 86390 1
503120 99503120 1001 86380 86390 1
502930 99502930 1001 86380 86390 1
502918 99502918 1001 86380 86390 1
503022 99503022 1001 86380 86390 1
503039 99503039 1001 86380 86390 1
502923 99502923 1001 86380 86390 1
502950 99502950 1001 86380 86390 1
502885 99502885 1001 86380 86390 1
502992 99502992 1001 86380 86390 1
502902 99502902 1001 86380 86390 1
502929 99502929 1001 86380 86390 1
503085 99503085 1001 86380 86390 1
502697 99502697 1001 86380 86390 1
502802 99502802 1001 86380 86390 1
502778 99502778 1001 86380 86390 1
502716 99502716 1001 86380 86390 1
503368 99503368 1001 86380 86390 1
503307 99503307 1001 86380 86390 1
503372 99503372 1001 86380 86390 1
503326 99503326 1001 86380 86390 1
503964 99503964 1001 86380 86390 1
504017 99504017 1001 86380 86390 1
503955 99503955 1001 86380 86390 1
504059 99504059 1001 86380 86390 1
503999 99503999 1001 86380 86390 1
504064 99504064 1001 86380 86390 1
504001 99504001 1001 86380 86390 1
503852 99503852 1001 86380 86390 1
503891 99503891 1001 86380 86390 1
503660 99503660 1001 86380 86390 1
504192 99504192 1001 86380 86390 1
504196 99504196 1001 86380 86390 1
504198 99504198 1001 86380 86390 1
504225 99504225 1001 86380 86390 1
504279 99504279 1001 86380 86390 1
504177 99504177 1001 86380 86390 1
504255 99504255 1001 86380 86390 1
504126 99504126 1001 86380 86390 1
504884 99504884 1001 86380 86390 1
504885 99504885 1001 86380 86390 1
504597 99504597 1001 86380 86390 1
504665 99504665 1001 86380 86390 1
504563 99504563 1001 86380 86390 1
504429 99504429 1001 86380 86390 1
504511 99504511 1001 86380 86390 1
504409 99504409 1001 86380 86390 1
504487 99504487 1001 86380 86390 1
504345 99504345 1001 86380 86390 1
505035 99505035 1001 86380 86390 1
504998 99504998 1001 86380 86390 1
505011 99505011 1001 86380 86390 1
505063 99505063 1001 86380 86390 1
505012 99505012 1001 86380 86390 1
505631 99505631 1001 86380 86390 1
505632 99505632 1001 86380 86390 1
505700 99505700 1001 86380 86390 1
505473 99505473 1001 86380 86390 1
505489 99505489 1001 86380 86390 1
505479 99505479 1001 86380 86390 1
505481 99505481 1001 86380 86390 1
505395 99505395 1001 86380 86390 1
505537 99505537 1001 86380 86390 1
505191 99505191 1001 86380 86390 1
505283 99505283 1001 86380 86390 1
505312 99505312 1001 86380 86390 1
505818 99505818 1001 86380 86390 1
505857 99505857 1001 86380 86390 1
505942 99505942 1001 86380 86390 1
505869 99505869 1001 86380 86390 1
506445 99506445 1001 86380 86390 1
506433 99506433 1001 86380 86390 1
506396 99506396 1001 86380 86390 1
506339 99506339 1001 86380 86390 1
506224 99506224 1001 86380 86390 1
506359 99506359 1001 86380 86390 1
506374 99506374 1001 86380 86390 1
506337 99506337 1001 86380 86390 1
506112 99506112 1001 86380 86390 1
506024 99506024 1001 86380 86390 1
506670 99506670 1001 86380 86390 1
507397 99507397 1001 86380 86390 1
507246 99507246 1001 86380 86390 1
507252 99507252 1001 86380 86390 1
507107 99507107 1001 86380 86390 1
507069 99507069 1001 86380 86390 1
506930 99506930 1001 86380 86390 1
506834 99506834 1001 86380 86390 1
507484 99507484 1001 86380 86390 1
507577 99507577 1001 86380 86390 1
507605 99507605 1001 86380 86390 1
507567 99507567 1001 86380 86390 1
507559 99507559 1001 86380 86390 1
508083 99508083 1001 86380 86390 1
508148 99508148 1001 86380 86390 1
508041 99508041 1001 86380 86390 1
507640 99507640 1001 86380 86390 1
507719 99507719 1001 86380 86390 1
507678 99507678 1001 86380 86390 1
507756 99507756 1001 86380 86390 1
508933 99508933 1001 86380 86390 1
508998 99508998 1001 86380 86390 1
509054 99509054 1001 86380 86390 1
508956 99508956 1001 86380 86390 1
509021 99509021 1001 86380 86390 1
508703 99508703 1001 86380 86390 1
508745 99508745 1001 86380 86390 1
508812 99508812 1001 86380 86390 1
508853 99508853 1001 86380 86390 1
508468 99508468 1001 86380 86390 1
508539 99508539 1001 86380 86390 1
508541 99508541 1001 86380 86390 1
508516 99508516 1001 86380 86390 1
509878 99509878 1001 86380 86390 1
509857 99509857 1001 86380 86390 1
509757 99509757 1001 86380 86390 1
509501 99509501 1001 86380 86390 1
509489 99509489 1001 86380 86390 1
509672 99509672 1001 86380 86390 1
509616 99509616 1001 86380 86390 1
509308 99509308 1001 86380 86390 1
509374 99509374 1001 86380 86390 1
509285 99509285 1001 86380 86390 1
509376 99509376 1001 86380 86390 1
509339 99509339 1001 86380 86390 1
509958 99509958 1001 86380 86390 1
510062 99510062 1001 86380 86390 1
510039 99510039 1001 86380 86390 1
510565 99510565 1001 86380 86390 1
510541 99510541 1001 86380 86390 1
510352 99510352 1001 86380 86390 1
510477 99510477 1001 86380 86390 1
510300 99510300 1001 86380 86390 1
510295 99510295 1001 86380 86390 1
510219 99510219 1001 86380 86390 1
510853 99510853 1001 86380 86390 1
510879 99510879 1001 86380 86390 1
510918 99510918 1001 86380 86390 1
510856 99510856 1001 86380 86390 1
510857 99510857 1001 86380 86390 1
510799 99510799 1001 86380 86390 1
511349 99511349 1001 86380 86390 1
511359 99511359 1001 86380 86390 1
511273 99511273 1001 86380 86390 1
511209 99511209 1001 86380 86390 1
510986 99510986 1001 86380 86390 1
511066 99511066 1001 86380 86390 1
511080 99511080 1001 86380 86390 1
511133 99511133 1001 86380 86390 1
511698 99511698 1001 86380 86390 1
511622 99511622 1001 86380 86390 1
512302 99512302 1001 86380 86390 1
512290 99512290 1001 86380 86390 1
512282 99512282 1001 86380 86390 1
512334 99512334 1001 86380 86390 1
512335 99512335 1001 86380 86390 1
512095 99512095 1001 86380 86390 1
512046 99512046 1001 86380 86390 1
512151 99512151 1001 86380 86390 1
511944 99511944 1001 86380 86390 1
512509 99512509 1001 86380 86390 1
513106 99513106 1001 86380 86390 1
513082 99513082 1001 86380 86390 1
513108 99513108 1001 86380 86390 1
513083 99513083 1001 86380 86390 1
513020 99513020 1001 86380 86390 1
513111 99513111 1001 86380 86390 1
512833 99512833 1001 86380 86390 1
512808 99512808 1001 86380 86390 1
512902 99512902 1001 86380 86390 1
512864 99512864 1001 86380 86390 1
512891 99512891 1001 86380 86390 1
512970 99512970 1001 86380 86390 1
512997 99512997 1001 86380 86390 1
512590 99512590 1001 86380 86390 1
513371 99513371 1001 86380 86390 1
513231 99513231 1001 86380 86390 1
513360 99513360 1001 86380 86390 1
513400 99513400 1001 86380 86390 1
513298 99513298 1001 86380 86390 1
513286 99513286 1001 86380 86390 1
513301 99513301 1001 86380 86390 1
513879 99513879 1001 86380 86390 1
513924 99513924 1001 86380 86390 1
513777 99513777 1001 86380 86390 1
513765 99513765 1001 86380 86390 1
513819 99513819 1001 86380 86390 1
513454 99513454 1001 86380 86390 1
513584 99513584 1001 86380 86390 1
513559 99513559 1001 86380 86390 1
513587 99513587 1001 86380 86390 1
514235 99514235 1001 86380 86390 1
514098 99514098 1001 86380 86390 1
514215 99514215 1001 86380 86390 1
514033 99514033 1001 86380 86390 1
514191 99514191 1001 86380 86390 1
514772 99514772 1001 86380 86390 1
514849 99514849 1001 86380 86390 1
514494 99514494 1001 86380 86390 1
514365 99514365 1001 86380 86390 1
514314 99514314 1001 86380 86390 1
514432 99514432 1001 86380 86390 1
514305 99514305 1001 86380 86390 1
514267 99514267 1001 86380 86390 1
514322 99514322 1001 86380 86390 1
515010 99515010 1001 86380 86390 1
514959 99514959 1001 86380 86390 1
515052 99515052 1001 86380 86390 1
514964 99514964 1001 86380 86390 1
514939 99514939 1001 86380 86390 1
515682 99515682 1001 86380 86390 1
515652 99515652 1001 86380 86390 1
515577 99515577 1001 86380 86390 1
515331 99515331 1001 86380 86390 1
515473 99515473 1001 86380 86390 1
515385 99515385 1001 86380 86390 1
515438 99515438 1001 86380 86390 1
515230 99515230 1001 86380 86390 1
515192 99515192 1001 86380 86390 1
515226 99515226 1001 86380 86390 1
515771 99515771 1001 86380 86390 1
515713 99515713 1001 86380 86390 1
515804 99515804 1001 86380 86390 1
515687 99515687 1001 86380 86390 1
515818 99515818 1001 86380 86390 1
515806 99515806 1001 86380 86390 1
516436 99516436 1001 86380 86390 1
516339 99516339 1001 86380 86390 1
516057 99516057 1001 86380 86390 1
515980 99515980 1001 86380 86390 1
516021 99516021 1001 86380 86390 1
516060 99516060 1001 86380 86390 1
515971 99515971 1001 86380 86390 1
516062 99516062 1001 86380 86390 1
515964 99515964 1001 86380 86390 1
516536 99516536 1001 86380 86390 1
517040 99517040 1001 86380 86390 1
517070 99517070 1001 86380 86390 1
516967 99516967 1001 86380 86390 1
517085 99517085 1001 86380 86390 1
516997 99516997 1001 86380 86390 1
516897 99516897 1001 86380 86390 1
516745 99516745 1001 86380 86390 1
516750 99516750 1001 86380 86390 1
516763 99516763 1001 86380 86390 1
516776 99516776 1001 86380 86390 1
516879 99516879 1001 86380 86390 1
517452 99517452 1001 86380 86390 1
517409 99517409 1001 86380 86390 1
517539 99517539 1001 86380 86390 1
517975 99517975 1001 86380 86390 1
518028 99518028 1001 86380 86390 1
517920 99517920 1001 86380 86390 1
517756 99517756 1001 86380 86390 1
517875 99517875 1001 86380 86390 1
517838 99517838 1001 86380 86390 1
517609 99517609 1001 86380 86390 1
517545 99517545 1001 86380 86390 1
517572 99517572 1001 86380 86390 1
517729 99517729 1001 86380 86390 1
518199 99518199 1001 86380 86390 1
518179 99518179 1001 86380 86390 1
518299 99518299 1001 86380 86390 1
518887 99518887 1001 86380 86390 1
518934 99518934 1001 86380 86390 1
518583 99518583 1001 86380 86390 1
518561 99518561 1001 86380 86390 1
518549 99518549 1001 86380 86390 1
518571 99518571 1001 86380 86390 1
518404 99518404 1001 86380 86390 1
519088 99519088 1001 86380 86390 1
519040 99519040 1001 86380 86390 1
519177 99519177 1001 86380 86390 1
519776 99519776 1001 86380 86390 1
519725 99519725 1001 86380 86390 1
519701 99519701 1001 86380 86390 1
519615 99519615 1001 86380 86390 1
519745 99519745 1001 86380 86390 1
519532 99519532 1001 86380 86390 1
519602 99519602 1001 86380 86390 1
519474 99519474 1001 86380 86390 1
519219 99519219 1001 86380 86390 1
519401 99519401 1001 86380 86390 1
519875 99519875 1001 86380 86390 1
520589 99520589 1001 86380 86390 1
520551 99520551 1001 86380 86390 1
520514 99520514 1001 86380 86390 1
520476 99520476 1001 86380 86390 1
520503 99520503 1001 86380 86390 1
520505 99520505 1001 86380 86390 1
520623 99520623 1001 86380 86390 1
520358 99520358 1001 86380 86390 1
520359 99520359 1001 86380 86390 1
520335 99520335 1001 86380 86390 1
520349 99520349 1001 86380 86390 1
520392 99520392 1001 86380 86390 1
520189 99520189 1001 86380 86390 1
520069 99520069 1001 86380 86390 1
520646 99520646 1001 86380 86390 1
520751 99520751 1001 86380 86390 1
520675 99520675 1001 86380 86390 1
521176 99521176 1001 86380 86390 1
521076 99521076 1001 86380 86390 1
521090 99521090 1001 86380 86390 1
521028 99521028 1001 86380 86390 1
521031 99521031 1001 86380 86390 1
520891 99520891 1001 86380 86390 1
520894 99520894 1001 86380 86390 1
521644 99521644 1001 86380 86390 1
521555 99521555 1001 86380 86390 1
521659 99521659 1001 86380 86390 1
521583 99521583 1001 86380 86390 1
521469 99521469 1001 86380 86390 1
522090 99522090 1001 86380 86390 1
522134 99522134 1001 86380 86390 1
521931 99521931 1001 86380 86390 1
522000 99522000 1001 86380 86390 1
521913 99521913 1001 86380 86390 1
521994 99521994 1001 86380 86390 1
521699 99521699 1001 86380 86390 1
521751 99521751 1001 86380 86390 1
521679 99521679 1001 86380 86390 1
521825 99521825 1001 86380 86390 1
522406 99522406 1001 86380 86390 1
522477 99522477 1001 86380 86390 1
523030 99523030 1001 86380 86390 1
522829 99522829 1001 86380 86390 1
522617 99522617 1001 86380 86390 1
522535 99522535 1001 86380 86390 1
523282 99523282 1001 86380 86390 1
523880 99523880 1001 86380 86390 1
523635 99523635 1001 86380 86390 1
523705 99523705 1001 86380 86390 1
523682 99523682 1001 86380 86390 1
523441 99523441 1001 86380 86390 1
523327 99523327 1001 86380 86390 1
523421 99523421 1001 86380 86390 1
523357 99523357 1001 86380 86390 1
523383 99523383 1001 86380 86390 1
523359 99523359 1001 86380 86390 1
523528 99523528 1001 86380 86390 1
523451 99523451 1001 86380 86390 1
523464 99523464 1001 86380 86390 1
524086 99524086 1001 86380 86390 1
524049 99524049 1001 86380 86390 1
524104 99524104 1001 86380 86390 1
523948 99523948 1001 86380 86390 1
523992 99523992 1001 86380 86390 1
524746 99524746 1001 86380 86390 1
524702 99524702 1001 86380 86390 1
524496 99524496 1001 86380 86390 1
524382 99524382 1001 86380 86390 1
524189 99524189 1001 86380 86390 1
524327 99524327 1001 86380 86390 1
524838 99524838 1001 86380 86390 1
524867 99524867 1001 86380 86390 1
525494 99525494 1001 86380 86390 1
525483 99525483 1001 86380 86390 1
525497 99525497 1001 86380 86390 1
525489 99525489 1001 86380 86390 1
525212 99525212 1001 86380 86390 1
525229 99525229 1001 86380 86390 1
525282 99525282 1001 86380 86390 1
525053 99525053 1001 86380 86390 1
525017 99525017 1001 86380 86390 1
525108 99525108 1001 86380 86390 1
525162 99525162 1001 86380 86390 1
525177 99525177 1001 86380 86390 1
524986 99524986 1001 86380 86390 1
525645 99525645 1001 86380 86390 1
525671 99525671 1001 86380 86390 1
525765 99525765 1001 86380 86390 1
525638 99525638 1001 86380 86390 1
525628 99525628 1001 86380 86390 1
526413 99526413 1001 86380 86390 1
526204 99526204 1001 86380 86390 1
526023 99526023 1001 86380 86390 1
526025 99526025 1001 86380 86390 1
526055 99526055 1001 86380 86390 1
526112 99526112 1001 86380 86390 1
526216 99526216 1001 86380 86390 1
525829 99525829 1001 86380 86390 1
526001 99526001 1001 86380 86390 1
525915 99525915 1001 86380 86390 1
525994 99525994 1001 86380 86390 1
526451 99526451 1001 86380 86390 1
527175 99527175 1001 86380 86390 1
527156 99527156 1001 86380 86390 1
526959 99526959 1001 86380 86390 1
526799 99526799 1001 86380 86390 1
526666 99526666 1001 86380 86390 1
527425 99527425 1001 86380 86390 1
528064 99528064 1001 86380 86390 1
528065 99528065 1001 86380 86390 1
527741 99527741 1001 86380 86390 1
527664 99527664 1001 86380 86390 1
527854 99527854 1001 86380 86390 1
527506 99527506 1001 86380 86390 1
527534 99527534 1001 86380 86390 1
527599 99527599 1001 86380 86390 1
527540 99527540 1001 86380 86390 1
528708 99528708 1001 86380 86390 1
528814 99528814 1001 86380 86390 1
528776 99528776 1001 86380 86390 1
528857 99528857 1001 86380 86390 1
528716 99528716 1001 86380 86390 1
528717 99528717 1001 86380 86390 1
528532 99528532 1001 86380 86390 1
528623 99528623 1001 86380 86390 1
528576 99528576 1001 86380 86390 1
528332 99528332 1001 86380 86390 1
528452 99528452 1001 86380 86390 1
528427 99528427 1001 86380 86390 1
528455 99528455 1001 86380 86390 1
529055 99529055 1001 86380 86390 1
528968 99528968 1001 86380 86390 1
528916 99528916 1001 86380 86390 1
528983 99528983 1001 86380 86390 1
529087 99529087 1001 86380 86390 1
528997 99528997 1001 86380 86390 1
529597 99529597 1001 86380 86390 1
529412 99529412 1001 86380 86390 1
529427 99529427 1001 86380 86390 1
529258 99529258 1001 86380 86390 1
529883 99529883 1001 86380 86390 1
529794 99529794 1001 86380 86390 1
529771 99529771 1001 86380 86390 1
530515 99530515 1001 86380 86390 1
530529 99530529 1001 86380 86390 1
530470 99530470 1001 86380 86390 1
530475 99530475 1001 86380 86390 1
530271 99530271 1001 86380 86390 1
530200 99530200 1001 86380 86390 1
529974 99529974 1001 86380 86390 1
529962 99529962 1001 86380 86390 1
530054 99530054 1001 86380 86390 1
530096 99530096 1001 86380 86390 1
530009 99530009 1001 86380 86390 1
530749 99530749 1001 86380 86390 1
530558 99530558 1001 86380 86390 1
531378 99531378 1001 86380 86390 1
531287 99531287 1001 86380 86390 1
531373 99531373 1001 86380 86390 1
531062 99531062 1001 86380 86390 1
531166 99531166 1001 86380 86390 1
530999 99530999 1001 86380 86390 1
531132 99531132 1001 86380 86390 1
531407 99531407 1001 86380 86390 1
531409 99531409 1001 86380 86390 1
532131 99532131 1001 86380 86390 1
532144 99532144 1001 86380 86390 1
532159 99532159 1001 86380 86390 1
532125 99532125 1001 86380 86390 1
532024 99532024 1001 86380 86390 1
531935 99531935 1001 86380 86390 1
531871 99531871 1001 86380 86390 1
531890 99531890 1001 86380 86390 1
531931 99531931 1001 86380 86390 1
531803 99531803 1001 86380 86390 1
531743 99531743 1001 86380 86390 1
531622 99531622 1001 86380 86390 1
531778 99531778 1001 86380 86390 1
532250 99532250 1001 86380 86390 1
532406 99532406 1001 86380 86390 1
533028 99533028 1001 86380 86390 1
532871 99532871 1001 86380 86390 1
532898 99532898 1001 86380 86390 1
532670 99532670 1001 86380 86390 1
532633 99532633 1001 86380 86390 1
532621 99532621 1001 86380 86390 1
532805 99532805 1001 86380 86390 1
532757 99532757 1001 86380 86390 1
532809 99532809 1001 86380 86390 1
532608 99532608 1001 86380 86390 1
532533 99532533 1001 86380 86390 1
532547 99532547 1001 86380 86390 1
532472 99532472 1001 86380 86390 1
533135 99533135 1001 86380 86390 1
533226 99533226 1001 86380 86390 1
533156 99533156 1001 86380 86390 1
533704 99533704 1001 86380 86390 1
533842 99533842 1001 86380 86390 1
533661 99533661 1001 86380 86390 1
533471 99533471 1001 86380 86390 1
533448 99533448 1001 86380 86390 1
533593 99533593 1001 86380 86390 1
533606 99533606 1001 86380 86390 1
533468 99533468 1001 86380 86390 1
533495 99533495 1001 86380 86390 1
533250 99533250 1001 86380 86390 1
533396 99533396 1001 86380 86390 1
533399 99533399 1001 86380 86390 1
533324 99533324 1001 86380 86390 1
533326 99533326 1001 86380 86390 1
534584 99534584 1001 86380 86390 1
534626 99534626 1001 86380 86390 1
534524 99534524 1001 86380 86390 1
534590 99534590 1001 86380 86390 1
534353 99534353 1001 86380 86390 1
534249 99534249 1001 86380 86390 1
534068 99534068 1001 86380 86390 1
534126 99534126 1001 86380 86390 1
534773 99534773 1001 86380 86390 1
534063 99534063 1001 86380 86390 1
534695 99534695 1001 86380 86390 1
535165 99535165 1001 86380 86390 1
535232 99535232 1001 86380 86390 1
535087 99535087 1001 86380 86390 1
535088 99535088 1001 86380 86390 1
535042 99535042 1001 86380 86390 1
535030 99535030 1001 86380 86390 1
535521 99535521 1001 86380 86390 1
535678 99535678 1001 86380 86390 1
535529 99535529 1001 86380 86390 1
536223 99536223 1001 86380 86390 1
536202 99536202 1001 86380 86390 1
536217 99536217 1001 86380 86390 1
536327 99536327 1001 86380 86390 1
536066 99536066 1001 86380 86390 1
536119 99536119 1001 86380 86390 1
536056 99536056 1001 86380 86390 1
535932 99535932 1001 86380 86390 1
535985 99535985 1001 86380 86390 1
535820 99535820 1001 86380 86390 1
535835 99535835 1001 86380 86390 1
535812 99535812 1001 86380 86390 1
535827 99535827 1001 86380 86390 1
536503 99536503 1001 86380 86390 1
536505 99536505 1001 86380 86390 1
536455 99536455 1001 86380 86390 1
536423 99536423 1001 86380 86390 1
536436 99536436 1001 86380 86390 1
536526 99536526 1001 86380 86390 1
536997 99536997 1001 86380 86390 1
537012 99537012 1001 86380 86390 1
536778 99536778 1001 86380 86390 1
536926 99536926 1001 86380 86390 1
536582 99536582 1001 86380 86390 1
537305 99537305 1001 86380 86390 1
537267 99537267 1001 86380 86390 1
537179 99537179 1001 86380 86390 1
537874 99537874 1001 86380 86390 1
537927 99537927 1001 86380 86390 1
537944 99537944 1001 86380 86390 1
537948 99537948 1001 86380 86390 1
537640 99537640 1001 86380 86390 1
537734 99537734 1001 86380 86390 1
537662 99537662 1001 86380 86390 1
537728 99537728 1001 86380 86390 1
537537 99537537 1001 86380 86390 1
537486 99537486 1001 86380 86390 1
537488 99537488 1001 86380 86390 1
537465 99537465 1001 86380 86390 1
537492 99537492 1001 86380 86390 1
538036 99538036 1001 86380 86390 1
538046 99538046 1001 86380 86390 1
538193 99538193 1001 86380 86390 1
538146 99538146 1001 86380 86390 1
538814 99538814 1001 86380 86390 1
538612 99538612 1001 86380 86390 1
538755 99538755 1001 86380 86390 1
538509 99538509 1001 86380 86390 1
538563 99538563 1001 86380 86390 1
538349 99538349 1001 86380 86390 1
538312 99538312 1001 86380 86390 1
538274 99538274 1001 86380 86390 1
538367 99538367 1001 86380 86390 1
538317 99538317 1001 86380 86390 1
538268 99538268 1001 86380 86390 1
538397 99538397 1001 86380 86390 1
538398 99538398 1001 86380 86390 1
538204 99538204 1001 86380 86390 1
538347 99538347 1001 86380 86390 1
538361 99538361 1001 86380 86390 1
538972 99538972 1001 86380 86390 1
538822 99538822 1001 86380 86390 1
539512 99539512 1001 86380 86390 1
539611 99539611 1001 86380 86390 1
539466 99539466 1001 86380 86390 1
539495 99539495 1001 86380 86390 1
539357 99539357 1001 86380 86390 1
539424 99539424 1001 86380 86390 1
539400 99539400 1001 86380 86390 1
539312 99539312 1001 86380 86390 1
539139 99539139 1001 86380 86390 1
539165 99539165 1001 86380 86390 1
539206 99539206 1001 86380 86390 1
539053 99539053 1001 86380 86390 1
539762 99539762 1001 86380 86390 1
540437 99540437 1001 86380 86390 1
540068 99540068 1001 86380 86390 1
540186 99540186 1001 86380 86390 1
540124 99540124 1001 86380 86390 1
540166 99540166 1001 86380 86390 1
539925 99539925 1001 86380 86390 1
539889 99539889 1001 86380 86390 1
539908 99539908 1001 86380 86390 1
540569 99540569 1001 86380 86390 1
540505 99540505 1001 86380 86390 1
541099 99541099 1001 86380 86390 1
541215 99541215 1001 86380 86390 1
541049 99541049 1001 86380 86390 1
540936 99540936 1001 86380 86390 1
540775 99540775 1001 86380 86390 1
540816 99540816 1001 86380 86390 1
540842 99540842 1001 86380 86390 1
540688 99540688 1001 86380 86390 1
540689 99540689 1001 86380 86390 1
540863 99540863 1001 86380 86390 1
541461 99541461 1001 86380 86390 1
541375 99541375 1001 86380 86390 1
541350 99541350 1001 86380 86390 1
542004 99542004 1001 86380 86390 1
542035 99542035 1001 86380 86390 1
542037 99542037 1001 86380 86390 1
541889 99541889 1001 86380 86390 1
541780 99541780 1001 86380 86390 1
541897 99541897 1001 86380 86390 1
541579 99541579 1001 86380 86390 1
541632 99541632 1001 86380 86390 1
542218 99542218 1001 86380 86390 1
542792 99542792 1001 86380 86390 1
542743 99542743 1001 86380 86390 1
542872 99542872 1001 86380 86390 1
542836 99542836 1001 86380 86390 1
542548 99542548 1001 86380 86390 1
542539 99542539 1001 86380 86390 1
542670 99542670 1001 86380 86390 1
542673 99542673 1001 86380 86390 1
542410 99542410 1001 86380 86390 1
542516 99542516 1001 86380 86390 1
543020 99543020 1001 86380 86390 1
542989 99542989 1001 86380 86390 1
543683 99543683 1001 86380 86390 1
543589 99543589 1001 86380 86390 1
543517 99543517 1001 86380 86390 1
543258 99543258 1001 86380 86390 1
543211 99543211 1001 86380 86390 1
543823 99543823 1001 86380 86390 1
543855 99543855 1001 86380 86390 1
544478 99544478 1001 86380 86390 1
544492 99544492 1001 86380 86390 1
544189 99544189 1001 86380 86390 1
544333 99544333 1001 86380 86390 1
544295 99544295 1001 86380 86390 1
544094 99544094 1001 86380 86390 1
544128 99544128 1001 86380 86390 1
544729 99544729 1001 86380 86390 1
544600 99544600 1001 86380 86390 1
544618 99544618 1001 86380 86390 1
414252 374 1001 35700 36177 1
400015 99400015 1001 86380 86390 1
400043 99400043 1001 86380 86390 1
400399 99400399 1001 86380 86390 1
400579 99400579 1001 86380 86390 1
400822 99400822 1001 86380 86390 1
400780 99400780 1001 86380 86390 1
401012 99401012 1001 86380 86390 1
401097 99401097 1001 86380 86390 1
401188 99401188 1001 86380 86390 1
401293 99401293 1001 86380 86390 1
401628 99401628 1001 86380 86390 1
401650 99401650 1001 86380 86390 1
401881 99401881 1001 86380 86390 1
402064 99402064 1001 86380 86390 1
402134 99402134 1001 86380 86390 1
402241 99402241 1001 86380 86390 1
402435 99402435 1001 86380 86390 1
402410 99402410 1001 86380 86390 1
402600 99402600 1001 86380 86390 1
402726 99402726 1001 86380 86390 1
402784 99402784 1001 86380 86390 1
402918 99402918 1001 86380 86390 1
403820 99403820 1001 86380 86390 1
403991 99403991 1001 86380 86390 1
404053 99404053 1001 86380 86390 1
404061 99404061 1001 86380 86390 1
404069 99404069 1001 86380 86390 1
404664 99404664 1001 86380 86390 1
404750 99404750 1001 86380 86390 1
404735 99404735 1001 86380 86390 1
404944 99404944 1001 86380 86390 1
404954 99404954 1001 86380 86390 1
405235 99405235 1001 86380 86390 1
405417 99405417 1001 86380 86390 1
405504 99405504 1001 86380 86390 1
405588 99405588 1001 86380 86390 1
405743 99405743 1001 86380 86390 1
405788 99405788 1001 86380 86390 1
406001 99406001 1001 86380 86390 1
406386 99406386 1001 86380 86390 1
406342 99406342 1001 86380 86390 1
406413 99406413 1001 86380 86390 1
406672 99406672 1001 86380 86390 1
406708 99406708 1001 86380 86390 1
406823 99406823 1001 86380 86390 1
407003 99407003 1001 86380 86390 1
407039 99407039 1001 86380 86390 1
407238 99407238 1001 86380 86390 1
407188 99407188 1001 86380 86390 1
407326 99407326 1001 86380 86390 1
407362 99407362 1001 86380 86390 1
407612 99407612 1001 86380 86390 1
407941 99407941 1001 86380 86390 1
407959 99407959 1001 86380 86390 1
408035 99408035 1001 86380 86390 1
407992 99407992 1001 86380 86390 1
408169 99408169 1001 86380 86390 1
408195 99408195 1001 86380 86390 1
408235 99408235 1001 86380 86390 1
408493 99408493 1001 86380 86390 1
408527 99408527 1001 86380 86390 1
408471 99408471 1001 86380 86390 1
408672 99408672 1001 86380 86390 1
408842 99408842 1001 86380 86390 1
408959 99408959 1001 86380 86390 1
409042 99409042 1001 86380 86390 1
409138 99409138 1001 86380 86390 1
409216 99409216 1001 86380 86390 1
409330 99409330 1001 86380 86390 1
409477 99409477 1001 86380 86390 1
409738 99409738 1001 86380 86390 1
409860 99409860 1001 86380 86390 1
409834 99409834 1001 86380 86390 1
409862 99409862 1001 86380 86390 1
409927 99409927 1001 86380 86390 1
410031 99410031 1001 86380 86390 1
410182 99410182 1001 86380 86390 1
410436 99410436 1001 86380 86390 1
410474 99410474 1001 86380 86390 1
410551 99410551 1001 86380 86390 1
410817 99410817 1001 86380 86390 1
411260 99411260 1001 86380 86390 1
411288 99411288 1001 86380 86390 1
411310 99411310 1001 86380 86390 1
411332 99411332 1001 86380 86390 1
411809 99411809 1001 86380 86390 1
411942 99411942 1001 86380 86390 1
412076 99412076 1001 86380 86390 1
412023 99412023 1001 86380 86390 1
412102 99412102 1001 86380 86390 1
412353 99412353 1001 86380 86390 1
412288 99412288 1001 86380 86390 1
413400 99413400 1001 86380 86390 1
413618 99413618 1001 86380 86390 1
413620 99413620 1001 86380 86390 1
413551 99413551 1001 86380 86390 1
413586 99413586 1001 86380 86390 1
413112 99413112 1001 86380 86390 1
413085 99413085 1001 86380 86390 1
412940 99412940 1001 86380 86390 1
412913 99412913 1001 86380 86390 1
413152 99413152 1001 86380 86390 1
412815 99412815 1001 86380 86390 1
413946 99413946 1001 86380 86390 1
413758 99413758 1001 86380 86390 1
413972 99413972 1001 86380 86390 1
414100 99414100 1001 86380 86390 1
413745 99413745 1001 86380 86390 1
414968 99414968 1001 86380 86390 1
415004 99415004 1001 86380 86390 1
415086 99415086 1001 86380 86390 1
414900 99414900 1001 86380 86390 1
414515 99414515 1001 86380 86390 1
414473 99414473 1001 86380 86390 1
415389 99415389 1001 86380 86390 1
415338 99415338 1001 86380 86390 1
415692 99415692 1001 86380 86390 1
416784 99416784 1001 86380 86390 1
416814 99416814 1001 86380 86390 1
416842 99416842 1001 86380 86390 1
416773 99416773 1001 86380 86390 1
416492 99416492 1001 86380 86390 1
416268 99416268 1001 86380 86390 1
416080 99416080 1001 86380 86390 1
415748 99415748 1001 86380 86390 1
415819 99415819 1001 86380 86390 1
415975 99415975 1001 86380 86390 1
417376 99417376 1001 86380 86390 1
417150 99417150 1001 86380 86390 1
417298 99417298 1001 86380 86390 1
418584 99418584 1001 86380 86390 1
418057 99418057 1001 86380 86390 1
418063 99418063 1001 86380 86390 1
418291 99418291 1001 86380 86390 1
418259 99418259 1001 86380 86390 1
418152 99418152 1001 86380 86390 1
418174 99418174 1001 86380 86390 1
418032 99418032 1001 86380 86390 1
417678 99417678 1001 86380 86390 1
417921 99417921 1001 86380 86390 1
417623 99417623 1001 86380 86390 1
417647 99417647 1001 86380 86390 1
417781 99417781 1001 86380 86390 1
417673 99417673 1001 86380 86390 1
418998 99418998 1001 86380 86390 1
419206 99419206 1001 86380 86390 1
418877 99418877 1001 86380 86390 1
419055 99419055 1001 86380 86390 1
420176 99420176 1001 86380 86390 1
420130 99420130 1001 86380 86390 1
420208 99420208 1001 86380 86390 1
420268 99420268 1001 86380 86390 1
419988 99419988 1001 86380 86390 1
419893 99419893 1001 86380 86390 1
419991 99419991 1001 86380 86390 1
419935 99419935 1001 86380 86390 1
419544 99419544 1001 86380 86390 1
419302 99419302 1001 86380 86390 1
419581 99419581 1001 86380 86390 1
419311 99419311 1001 86380 86390 1
420490 99420490 1001 86380 86390 1
420538 99420538 1001 86380 86390 1
420697 99420697 1001 86380 86390 1
420580 99420580 1001 86380 86390 1
421938 99421938 1001 86380 86390 1
421817 99421817 1001 86380 86390 1
422073 99422073 1001 86380 86390 1
421294 99421294 1001 86380 86390 1
421322 99421322 1001 86380 86390 1
421579 99421579 1001 86380 86390 1
421231 99421231 1001 86380 86390 1
421013 99421013 1001 86380 86390 1
421104 99421104 1001 86380 86390 1
421243 99421243 1001 86380 86390 1
420976 99420976 1001 86380 86390 1
421249 99421249 1001 86380 86390 1
422309 99422309 1001 86380 86390 1
422256 99422256 1001 86380 86390 1
422336 99422336 1001 86380 86390 1
422395 99422395 1001 86380 86390 1
423554 99423554 1001 86380 86390 1
423464 99423464 1001 86380 86390 1
423584 99423584 1001 86380 86390 1
423643 99423643 1001 86380 86390 1
422954 99422954 1001 86380 86390 1
422533 99422533 1001 86380 86390 1
422577 99422577 1001 86380 86390 1
422579 99422579 1001 86380 86390 1
422743 99422743 1001 86380 86390 1
423840 99423840 1001 86380 86390 1
425334 99425334 1001 86380 86390 1
425288 99425288 1001 86380 86390 1
425096 99425096 1001 86380 86390 1
425123 99425123 1001 86380 86390 1
424790 99424790 1001 86380 86390 1
424655 99424655 1001 86380 86390 1
424338 99424338 1001 86380 86390 1
424212 99424212 1001 86380 86390 1
424437 99424437 1001 86380 86390 1
424219 99424219 1001 86380 86390 1
424373 99424373 1001 86380 86390 1
424278 99424278 1001 86380 86390 1
424238 99424238 1001 86380 86390 1
425712 99425712 1001 86380 86390 1
425448 99425448 1001 86380 86390 1
425695 99425695 1001 86380 86390 1
426903 99426903 1001 86380 86390 1
426644 99426644 1001 86380 86390 1
426675 99426675 1001 86380 86390 1
426677 99426677 1001 86380 86390 1
426641 99426641 1001 86380 86390 1
427156 99427156 1001 86380 86390 1
428672 99428672 1001 86380 86390 1
428680 99428680 1001 86380 86390 1
428426 99428426 1001 86380 86390 1
428550 99428550 1001 86380 86390 1
428419 99428419 1001 86380 86390 1
428664 99428664 1001 86380 86390 1
428088 99428088 1001 86380 86390 1
427958 99427958 1001 86380 86390 1
427531 99427531 1001 86380 86390 1
428829 99428829 1001 86380 86390 1
430295 99430295 1001 86380 86390 1
430088 99430088 1001 86380 86390 1
429776 99429776 1001 86380 86390 1
429711 99429711 1001 86380 86390 1
429665 99429665 1001 86380 86390 1
429943 99429943 1001 86380 86390 1
429702 99429702 1001 86380 86390 1
429655 99429655 1001 86380 86390 1
429339 99429339 1001 86380 86390 1
430402 99430402 1001 86380 86390 1
430434 99430434 1001 86380 86390 1
431882 99431882 1001 86380 86390 1
431995 99431995 1001 86380 86390 1
431828 99431828 1001 86380 86390 1
431606 99431606 1001 86380 86390 1
431478 99431478 1001 86380 86390 1
431263 99431263 1001 86380 86390 1
431145 99431145 1001 86380 86390 1
431054 99431054 1001 86380 86390 1
430822 99430822 1001 86380 86390 1
432226 99432226 1001 86380 86390 1
433585 99433585 1001 86380 86390 1
433677 99433677 1001 86380 86390 1
433447 99433447 1001 86380 86390 1
433704 99433704 1001 86380 86390 1
433357 99433357 1001 86380 86390 1
432991 99432991 1001 86380 86390 1
433107 99433107 1001 86380 86390 1
433204 99433204 1001 86380 86390 1
432699 99432699 1001 86380 86390 1
432787 99432787 1001 86380 86390 1
434067 99434067 1001 86380 86390 1
433840 99433840 1001 86380 86390 1
435011 99435011 1001 86380 86390 1
435205 99435205 1001 86380 86390 1
435414 99435414 1001 86380 86390 1
435025 99435025 1001 86380 86390 1
434678 99434678 1001 86380 86390 1
434290 99434290 1001 86380 86390 1
435892 99435892 1001 86380 86390 1
435792 99435792 1001 86380 86390 1
435716 99435716 1001 86380 86390 1
435878 99435878 1001 86380 86390 1
436913 99436913 1001 86380 86390 1
437002 99437002 1001 86380 86390 1
436827 99436827 1001 86380 86390 1
437125 99437125 1001 86380 86390 1
436506 99436506 1001 86380 86390 1
436642 99436642 1001 86380 86390 1
436463 99436463 1001 86380 86390 1
435955 99435955 1001 86380 86390 1
435956 99435956 1001 86380 86390 1
436141 99436141 1001 86380 86390 1
300031 99300031 1001 86380 86390 1
300075 99300075 1001 86380 86390 1
437179 99437179 1001 86380 86390 1
437232 99437232 1001 86380 86390 1
300709 99300709 1001 86380 86390 1
300511 99300511 1001 86380 86390 1
300398 99300398 1001 86380 86390 1
300415 99300415 1001 86380 86390 1
300229 99300229 1001 86380 86390 1
300286 99300286 1001 86380 86390 1
300894 99300894 1001 86380 86390 1
300810 99300810 1001 86380 86390 1
300902 99300902 1001 86380 86390 1
300838 99300838 1001 86380 86390 1
300802 99300802 1001 86380 86390 1
301208 99301208 1001 86380 86390 1
301211 99301211 1001 86380 86390 1
301025 99301025 1001 86380 86390 1
301091 99301091 1001 86380 86390 1
301104 99301104 1001 86380 86390 1
301110 99301110 1001 86380 86390 1
301583 99301583 1001 86380 86390 1
301738 99301738 1001 86380 86390 1
301575 99301575 1001 86380 86390 1
301732 99301732 1001 86380 86390 1
302377 99302377 1001 86380 86390 1
302204 99302204 1001 86380 86390 1
302131 99302131 1001 86380 86390 1
302003 99302003 1001 86380 86390 1
302096 99302096 1001 86380 86390 1
301807 99301807 1001 86380 86390 1
301953 99301953 1001 86380 86390 1
301966 99301966 1001 86380 86390 1
302559 99302559 1001 86380 86390 1
302496 99302496 1001 86380 86390 1
301968 99301968 1001 86380 86390 1
302525 99302525 1001 86380 86390 1
302425 99302425 1001 86380 86390 1
302518 99302518 1001 86380 86390 1
303145 99303145 1001 86380 86390 1
303149 99303149 1001 86380 86390 1
303189 99303189 1001 86380 86390 1
303061 99303061 1001 86380 86390 1
302984 99302984 1001 86380 86390 1
302596 99302596 1001 86380 86390 1
303374 99303374 1001 86380 86390 1
303340 99303340 1001 86380 86390 1
303292 99303292 1001 86380 86390 1
303280 99303280 1001 86380 86390 1
303917 99303917 1001 86380 86390 1
303918 99303918 1001 86380 86390 1
303999 99303999 1001 86380 86390 1
303920 99303920 1001 86380 86390 1
303946 99303946 1001 86380 86390 1
303959 99303959 1001 86380 86390 1
303858 99303858 1001 86380 86390 1
303795 99303795 1001 86380 86390 1
303748 99303748 1001 86380 86390 1
303515 99303515 1001 86380 86390 1
303540 99303540 1001 86380 86390 1
304082 99304082 1001 86380 86390 1
304043 99304043 1001 86380 86390 1
304200 99304200 1001 86380 86390 1
304162 99304162 1001 86380 86390 1
304229 99304229 1001 86380 86390 1
304170 99304170 1001 86380 86390 1
304730 99304730 1001 86380 86390 1
304830 99304830 1001 86380 86390 1
304738 99304738 1001 86380 86390 1
304778 99304778 1001 86380 86390 1
304591 99304591 1001 86380 86390 1
304600 99304600 1001 86380 86390 1
304423 99304423 1001 86380 86390 1
304352 99304352 1001 86380 86390 1
304430 99304430 1001 86380 86390 1
304860 99304860 1001 86380 86390 1
304939 99304939 1001 86380 86390 1
305022 99305022 1001 86380 86390 1
305653 99305653 1001 86380 86390 1
305659 99305659 1001 86380 86390 1
305642 99305642 1001 86380 86390 1
305340 99305340 1001 86380 86390 1
305425 99305425 1001 86380 86390 1
305069 99305069 1001 86380 86390 1
305109 99305109 1001 86380 86390 1
305266 99305266 1001 86380 86390 1
305086 99305086 1001 86380 86390 1
305217 99305217 1001 86380 86390 1
305115 99305115 1001 86380 86390 1
500115 99500115 1001 86380 86390 1
500001 99500001 1001 86380 86390 1
500028 99500028 1001 86380 86390 1
500109 99500109 1001 86380 86390 1
500724 99500724 1001 86380 86390 1
500655 99500655 1001 86380 86390 1
500708 99500708 1001 86380 86390 1
500546 99500546 1001 86380 86390 1
500259 99500259 1001 86380 86390 1
500366 99500366 1001 86380 86390 1
500331 99500331 1001 86380 86390 1
500306 99500306 1001 86380 86390 1
500863 99500863 1001 86380 86390 1
500831 99500831 1001 86380 86390 1
501350 99501350 1001 86380 86390 1
501288 99501288 1001 86380 86390 1
501114 99501114 1001 86380 86390 1
501222 99501222 1001 86380 86390 1
501041 99501041 1001 86380 86390 1
501652 99501652 1001 86380 86390 1
502428 99502428 1001 86380 86390 1
502465 99502465 1001 86380 86390 1
502276 99502276 1001 86380 86390 1
502440 99502440 1001 86380 86390 1
502411 99502411 1001 86380 86390 1
502374 99502374 1001 86380 86390 1
502284 99502284 1001 86380 86390 1
502191 99502191 1001 86380 86390 1
502140 99502140 1001 86380 86390 1
502167 99502167 1001 86380 86390 1
502064 99502064 1001 86380 86390 1
502003 99502003 1001 86380 86390 1
501881 99501881 1001 86380 86390 1
501946 99501946 1001 86380 86390 1
502491 99502491 1001 86380 86390 1
502571 99502571 1001 86380 86390 1
502560 99502560 1001 86380 86390 1
502470 99502470 1001 86380 86390 1
502589 99502589 1001 86380 86390 1
503131 99503131 1001 86380 86390 1
503144 99503144 1001 86380 86390 1
503223 99503223 1001 86380 86390 1
503236 99503236 1001 86380 86390 1
503282 99503282 1001 86380 86390 1
502995 99502995 1001 86380 86390 1
502957 99502957 1001 86380 86390 1
503076 99503076 1001 86380 86390 1
503082 99503082 1001 86380 86390 1
503033 99503033 1001 86380 86390 1
503457 99503457 1001 86380 86390 1
503485 99503485 1001 86380 86390 1
503422 99503422 1001 86380 86390 1
503339 99503339 1001 86380 86390 1
503443 99503443 1001 86380 86390 1
504003 99504003 1001 86380 86390 1
504032 99504032 1001 86380 86390 1
503987 99503987 1001 86380 86390 1
503758 99503758 1001 86380 86390 1
503742 99503742 1001 86380 86390 1
503500 99503500 1001 86380 86390 1
503684 99503684 1001 86380 86390 1
503504 99503504 1001 86380 86390 1
504148 99504148 1001 86380 86390 1
504269 99504269 1001 86380 86390 1
504818 99504818 1001 86380 86390 1
504871 99504871 1001 86380 86390 1
504782 99504782 1001 86380 86390 1
504898 99504898 1001 86380 86390 1
504797 99504797 1001 86380 86390 1
504634 99504634 1001 86380 86390 1
504672 99504672 1001 86380 86390 1
504441 99504441 1001 86380 86390 1
504431 99504431 1001 86380 86390 1
504434 99504434 1001 86380 86390 1
504979 99504979 1001 86380 86390 1
504993 99504993 1001 86380 86390 1
504969 99504969 1001 86380 86390 1
505738 99505738 1001 86380 86390 1
505599 99505599 1001 86380 86390 1
505488 99505488 1001 86380 86390 1
505528 99505528 1001 86380 86390 1
505374 99505374 1001 86380 86390 1
505392 99505392 1001 86380 86390 1
505153 99505153 1001 86380 86390 1
505235 99505235 1001 86380 86390 1
505289 99505289 1001 86380 86390 1
505941 99505941 1001 86380 86390 1
505907 99505907 1001 86380 86390 1
505778 99505778 1001 86380 86390 1
506533 99506533 1001 86380 86390 1
506431 99506431 1001 86380 86390 1
506200 99506200 1001 86380 86390 1
506304 99506304 1001 86380 86390 1
506190 99506190 1001 86380 86390 1
506285 99506285 1001 86380 86390 1
506171 99506171 1001 86380 86390 1
506176 99506176 1001 86380 86390 1
505983 99505983 1001 86380 86390 1
505996 99505996 1001 86380 86390 1
506165 99506165 1001 86380 86390 1
506141 99506141 1001 86380 86390 1
506619 99506619 1001 86380 86390 1
506714 99506714 1001 86380 86390 1
506780 99506780 1001 86380 86390 1
506626 99506626 1001 86380 86390 1
506794 99506794 1001 86380 86390 1
506641 99506641 1001 86380 86390 1
506708 99506708 1001 86380 86390 1
507417 99507417 1001 86380 86390 1
507015 99507015 1001 86380 86390 1
507043 99507043 1001 86380 86390 1
506816 99506816 1001 86380 86390 1
506975 99506975 1001 86380 86390 1
506924 99506924 1001 86380 86390 1
506991 99506991 1001 86380 86390 1
506850 99506850 1001 86380 86390 1
507601 99507601 1001 86380 86390 1
507564 99507564 1001 86380 86390 1
507527 99507527 1001 86380 86390 1
507476 99507476 1001 86380 86390 1
507606 99507606 1001 86380 86390 1
507529 99507529 1001 86380 86390 1
507506 99507506 1001 86380 86390 1
507597 99507597 1001 86380 86390 1
508202 99508202 1001 86380 86390 1
508101 99508101 1001 86380 86390 1
508143 99508143 1001 86380 86390 1
507848 99507848 1001 86380 86390 1
508030 99508030 1001 86380 86390 1
507992 99507992 1001 86380 86390 1
507902 99507902 1001 86380 86390 1
507982 99507982 1001 86380 86390 1
508010 99508010 1001 86380 86390 1
508415 99508415 1001 86380 86390 1
508431 99508431 1001 86380 86390 1
509038 99509038 1001 86380 86390 1
508975 99508975 1001 86380 86390 1
509027 99509027 1001 86380 86390 1
508876 99508876 1001 86380 86390 1
508914 99508914 1001 86380 86390 1
508733 99508733 1001 86380 86390 1
508596 99508596 1001 86380 86390 1
508627 99508627 1001 86380 86390 1
508550 99508550 1001 86380 86390 1
508655 99508655 1001 86380 86390 1
509829 99509829 1001 86380 86390 1
509804 99509804 1001 86380 86390 1
509552 99509552 1001 86380 86390 1
509580 99509580 1001 86380 86390 1
509661 99509661 1001 86380 86390 1
509574 99509574 1001 86380 86390 1
509305 99509305 1001 86380 86390 1
509300 99509300 1001 86380 86390 1
509910 99509910 1001 86380 86390 1
510041 99510041 1001 86380 86390 1
509928 99509928 1001 86380 86390 1
510096 99510096 1001 86380 86390 1
510026 99510026 1001 86380 86390 1
510633 99510633 1001 86380 86390 1
510457 99510457 1001 86380 86390 1
510318 99510318 1001 86380 86390 1
510319 99510319 1001 86380 86390 1
510517 99510517 1001 86380 86390 1
510492 99510492 1001 86380 86390 1
510507 99510507 1001 86380 86390 1
510172 99510172 1001 86380 86390 1
510227 99510227 1001 86380 86390 1
510189 99510189 1001 86380 86390 1
510152 99510152 1001 86380 86390 1
510166 99510166 1001 86380 86390 1
510154 99510154 1001 86380 86390 1
510855 99510855 1001 86380 86390 1
511363 99511363 1001 86380 86390 1
511155 99511155 1001 86380 86390 1
511158 99511158 1001 86380 86390 1
510947 99510947 1001 86380 86390 1
511030 99511030 1001 86380 86390 1
511135 99511135 1001 86380 86390 1
511098 99511098 1001 86380 86390 1
511710 99511710 1001 86380 86390 1
511727 99511727 1001 86380 86390 1
511715 99511715 1001 86380 86390 1
512277 99512277 1001 86380 86390 1
512329 99512329 1001 86380 86390 1
512240 99512240 1001 86380 86390 1
512178 99512178 1001 86380 86390 1
512203 99512203 1001 86380 86390 1
512217 99512217 1001 86380 86390 1
512247 99512247 1001 86380 86390 1
512070 99512070 1001 86380 86390 1
512110 99512110 1001 86380 86390 1
511969 99511969 1001 86380 86390 1
512079 99512079 1001 86380 86390 1
511773 99511773 1001 86380 86390 1
511791 99511791 1001 86380 86390 1
[truncated: 4,109,963 more chars]
