# Supplementary material for: Fast and near-optimal monitoring for healthcare acquired infection outbreaks
Source: PLoS Comput Biol. 2019 Sep 16;15(9):e1007284. doi: 10.1371/journal.pcbi.1007284 (PMC6762212; doi:10.1371/journal.pcbi.1007284)
Supplement: S1 Data — (ZIP) [file pcbi.1007284.s006.zip › MobilityLogs1/HAISE_Carilion_all_visits_day_77.txt]

#Person location Sublocation StartTime EndTime Type
429165 237 1001 28560 29217 1
534128 1059 1001 62081 62380 1
539450 488 1001 65332 65631 1
400029 99400029 1001 86380 86390 1
400129 99400129 1001 86380 86390 1
400377 99400377 1001 86380 86390 1
400665 99400665 1001 86380 86390 1
400778 99400778 1001 86380 86390 1
401143 99401143 1001 86380 86390 1
401078 99401078 1001 86380 86390 1
401440 99401440 1001 86380 86390 1
401765 99401765 1001 86380 86390 1
402324 99402324 1001 86380 86390 1
402425 99402425 1001 86380 86390 1
402481 99402481 1001 86380 86390 1
402703 99402703 1001 86380 86390 1
402731 99402731 1001 86380 86390 1
402806 99402806 1001 86380 86390 1
402784 99402784 1001 86380 86390 1
403013 99403013 1001 86380 86390 1
403249 99403249 1001 86380 86390 1
403373 99403373 1001 86380 86390 1
403421 99403421 1001 86380 86390 1
403509 99403509 1001 86380 86390 1
403453 99403453 1001 86380 86390 1
403690 99403690 1001 86380 86390 1
403667 99403667 1001 86380 86390 1
403841 99403841 1001 86380 86390 1
404036 99404036 1001 86380 86390 1
404322 99404322 1001 86380 86390 1
404377 99404377 1001 86380 86390 1
404634 99404634 1001 86380 86390 1
404595 99404595 1001 86380 86390 1
405274 99405274 1001 86380 86390 1
405252 99405252 1001 86380 86390 1
405524 99405524 1001 86380 86390 1
405692 99405692 1001 86380 86390 1
405956 99405956 1001 86380 86390 1
405999 99405999 1001 86380 86390 1
406575 99406575 1001 86380 86390 1
406613 99406613 1001 86380 86390 1
406632 99406632 1001 86380 86390 1
407102 99407102 1001 86380 86390 1
407185 99407185 1001 86380 86390 1
407237 99407237 1001 86380 86390 1
407559 99407559 1001 86380 86390 1
407484 99407484 1001 86380 86390 1
408037 99408037 1001 86380 86390 1
408206 99408206 1001 86380 86390 1
408355 99408355 1001 86380 86390 1
408356 99408356 1001 86380 86390 1
408642 99408642 1001 86380 86390 1
408637 99408637 1001 86380 86390 1
408677 99408677 1001 86380 86390 1
408738 99408738 1001 86380 86390 1
408801 99408801 1001 86380 86390 1
408866 99408866 1001 86380 86390 1
408818 99408818 1001 86380 86390 1
408896 99408896 1001 86380 86390 1
409018 99409018 1001 86380 86390 1
408998 99408998 1001 86380 86390 1
409035 99409035 1001 86380 86390 1
409110 99409110 1001 86380 86390 1
409467 99409467 1001 86380 86390 1
409583 99409583 1001 86380 86390 1
409567 99409567 1001 86380 86390 1
409527 99409527 1001 86380 86390 1
409618 99409618 1001 86380 86390 1
409703 99409703 1001 86380 86390 1
409863 99409863 1001 86380 86390 1
409952 99409952 1001 86380 86390 1
410705 99410705 1001 86380 86390 1
410783 99410783 1001 86380 86390 1
410733 99410733 1001 86380 86390 1
410803 99410803 1001 86380 86390 1
410769 99410769 1001 86380 86390 1
410883 99410883 1001 86380 86390 1
410979 99410979 1001 86380 86390 1
411004 99411004 1001 86380 86390 1
411202 99411202 1001 86380 86390 1
411445 99411445 1001 86380 86390 1
411649 99411649 1001 86380 86390 1
411758 99411758 1001 86380 86390 1
411867 99411867 1001 86380 86390 1
412161 99412161 1001 86380 86390 1
412464 99412464 1001 86380 86390 1
412443 99412443 1001 86380 86390 1
413399 99413399 1001 86380 86390 1
413620 99413620 1001 86380 86390 1
413561 99413561 1001 86380 86390 1
413589 99413589 1001 86380 86390 1
413238 99413238 1001 86380 86390 1
413129 99413129 1001 86380 86390 1
412613 99412613 1001 86380 86390 1
412852 99412852 1001 86380 86390 1
412809 99412809 1001 86380 86390 1
412768 99412768 1001 86380 86390 1
412496 99412496 1001 86380 86390 1
412717 99412717 1001 86380 86390 1
413962 99413962 1001 86380 86390 1
415258 99415258 1001 86380 86390 1
415175 99415175 1001 86380 86390 1
414937 99414937 1001 86380 86390 1
414962 99414962 1001 86380 86390 1
414879 99414879 1001 86380 86390 1
414832 99414832 1001 86380 86390 1
414887 99414887 1001 86380 86390 1
414891 99414891 1001 86380 86390 1
414479 99414479 1001 86380 86390 1
414255 99414255 1001 86380 86390 1
415442 99415442 1001 86380 86390 1
415577 99415577 1001 86380 86390 1
416883 99416883 1001 86380 86390 1
416955 99416955 1001 86380 86390 1
416966 99416966 1001 86380 86390 1
416442 99416442 1001 86380 86390 1
416144 99416144 1001 86380 86390 1
416166 99416166 1001 86380 86390 1
416447 99416447 1001 86380 86390 1
416390 99416390 1001 86380 86390 1
415966 99415966 1001 86380 86390 1
415769 99415769 1001 86380 86390 1
415741 99415741 1001 86380 86390 1
417235 99417235 1001 86380 86390 1
417027 99417027 1001 86380 86390 1
417147 99417147 1001 86380 86390 1
417222 99417222 1001 86380 86390 1
417474 99417474 1001 86380 86390 1
417531 99417531 1001 86380 86390 1
418500 99418500 1001 86380 86390 1
418534 99418534 1001 86380 86390 1
418537 99418537 1001 86380 86390 1
418585 99418585 1001 86380 86390 1
418159 99418159 1001 86380 86390 1
418370 99418370 1001 86380 86390 1
417847 99417847 1001 86380 86390 1
417917 99417917 1001 86380 86390 1
417650 99417650 1001 86380 86390 1
417791 99417791 1001 86380 86390 1
418826 99418826 1001 86380 86390 1
419166 99419166 1001 86380 86390 1
418853 99418853 1001 86380 86390 1
419181 99419181 1001 86380 86390 1
420416 99420416 1001 86380 86390 1
420373 99420373 1001 86380 86390 1
419720 99419720 1001 86380 86390 1
420024 99420024 1001 86380 86390 1
419764 99419764 1001 86380 86390 1
419470 99419470 1001 86380 86390 1
419452 99419452 1001 86380 86390 1
419429 99419429 1001 86380 86390 1
419433 99419433 1001 86380 86390 1
419230 99419230 1001 86380 86390 1
420503 99420503 1001 86380 86390 1
420804 99420804 1001 86380 86390 1
421998 99421998 1001 86380 86390 1
421907 99421907 1001 86380 86390 1
421662 99421662 1001 86380 86390 1
421267 99421267 1001 86380 86390 1
421275 99421275 1001 86380 86390 1
421382 99421382 1001 86380 86390 1
421583 99421583 1001 86380 86390 1
421007 99421007 1001 86380 86390 1
422271 99422271 1001 86380 86390 1
422461 99422461 1001 86380 86390 1
422222 99422222 1001 86380 86390 1
422338 99422338 1001 86380 86390 1
422389 99422389 1001 86380 86390 1
422152 99422152 1001 86380 86390 1
422265 99422265 1001 86380 86390 1
422296 99422296 1001 86380 86390 1
423488 99423488 1001 86380 86390 1
423557 99423557 1001 86380 86390 1
423495 99423495 1001 86380 86390 1
423398 99423398 1001 86380 86390 1
422943 99422943 1001 86380 86390 1
423291 99423291 1001 86380 86390 1
423235 99423235 1001 86380 86390 1
422993 99422993 1001 86380 86390 1
423143 99423143 1001 86380 86390 1
423166 99423166 1001 86380 86390 1
422722 99422722 1001 86380 86390 1
422834 99422834 1001 86380 86390 1
422859 99422859 1001 86380 86390 1
422663 99422663 1001 86380 86390 1
422592 99422592 1001 86380 86390 1
422851 99422851 1001 86380 86390 1
424025 99424025 1001 86380 86390 1
425088 99425088 1001 86380 86390 1
425358 99425358 1001 86380 86390 1
425374 99425374 1001 86380 86390 1
424907 99424907 1001 86380 86390 1
424736 99424736 1001 86380 86390 1
424762 99424762 1001 86380 86390 1
424599 99424599 1001 86380 86390 1
424661 99424661 1001 86380 86390 1
424411 99424411 1001 86380 86390 1
425630 99425630 1001 86380 86390 1
425775 99425775 1001 86380 86390 1
425684 99425684 1001 86380 86390 1
426789 99426789 1001 86380 86390 1
426745 99426745 1001 86380 86390 1
426897 99426897 1001 86380 86390 1
426923 99426923 1001 86380 86390 1
426292 99426292 1001 86380 86390 1
426337 99426337 1001 86380 86390 1
426291 99426291 1001 86380 86390 1
426368 99426368 1001 86380 86390 1
425974 99425974 1001 86380 86390 1
426106 99426106 1001 86380 86390 1
426002 99426002 1001 86380 86390 1
427388 99427388 1001 86380 86390 1
427369 99427369 1001 86380 86390 1
427453 99427453 1001 86380 86390 1
428519 99428519 1001 86380 86390 1
428695 99428695 1001 86380 86390 1
428578 99428578 1001 86380 86390 1
428724 99428724 1001 86380 86390 1
428010 99428010 1001 86380 86390 1
428174 99428174 1001 86380 86390 1
428152 99428152 1001 86380 86390 1
427899 99427899 1001 86380 86390 1
427857 99427857 1001 86380 86390 1
427806 99427806 1001 86380 86390 1
427690 99427690 1001 86380 86390 1
428791 99428791 1001 86380 86390 1
430345 99430345 1001 86380 86390 1
430035 99430035 1001 86380 86390 1
430293 99430293 1001 86380 86390 1
429604 99429604 1001 86380 86390 1
429681 99429681 1001 86380 86390 1
429544 99429544 1001 86380 86390 1
429260 99429260 1001 86380 86390 1
430502 99430502 1001 86380 86390 1
430652 99430652 1001 86380 86390 1
431837 99431837 1001 86380 86390 1
431864 99431864 1001 86380 86390 1
431847 99431847 1001 86380 86390 1
431763 99431763 1001 86380 86390 1
431362 99431362 1001 86380 86390 1
431299 99431299 1001 86380 86390 1
431415 99431415 1001 86380 86390 1
430998 99430998 1001 86380 86390 1
430895 99430895 1001 86380 86390 1
432174 99432174 1001 86380 86390 1
432290 99432290 1001 86380 86390 1
432355 99432355 1001 86380 86390 1
432160 99432160 1001 86380 86390 1
432421 99432421 1001 86380 86390 1
432480 99432480 1001 86380 86390 1
432318 99432318 1001 86380 86390 1
433396 99433396 1001 86380 86390 1
433503 99433503 1001 86380 86390 1
432938 99432938 1001 86380 86390 1
433016 99433016 1001 86380 86390 1
432744 99432744 1001 86380 86390 1
432493 99432493 1001 86380 86390 1
432612 99432612 1001 86380 86390 1
432634 99432634 1001 86380 86390 1
432621 99432621 1001 86380 86390 1
434113 99434113 1001 86380 86390 1
433958 99433958 1001 86380 86390 1
434015 99434015 1001 86380 86390 1
435296 99435296 1001 86380 86390 1
435333 99435333 1001 86380 86390 1
434840 99434840 1001 86380 86390 1
434828 99434828 1001 86380 86390 1
434700 99434700 1001 86380 86390 1
434261 99434261 1001 86380 86390 1
434456 99434456 1001 86380 86390 1
434328 99434328 1001 86380 86390 1
435454 99435454 1001 86380 86390 1
435786 99435786 1001 86380 86390 1
435480 99435480 1001 86380 86390 1
435488 99435488 1001 86380 86390 1
435610 99435610 1001 86380 86390 1
436815 99436815 1001 86380 86390 1
436752 99436752 1001 86380 86390 1
436685 99436685 1001 86380 86390 1
436710 99436710 1001 86380 86390 1
436583 99436583 1001 86380 86390 1
436040 99436040 1001 86380 86390 1
435996 99435996 1001 86380 86390 1
436122 99436122 1001 86380 86390 1
437252 99437252 1001 86380 86390 1
437178 99437178 1001 86380 86390 1
300014 99300014 1001 86380 86390 1
300680 99300680 1001 86380 86390 1
300657 99300657 1001 86380 86390 1
300534 99300534 1001 86380 86390 1
300510 99300510 1001 86380 86390 1
300511 99300511 1001 86380 86390 1
300518 99300518 1001 86380 86390 1
300323 99300323 1001 86380 86390 1
300213 99300213 1001 86380 86390 1
300124 99300124 1001 86380 86390 1
300192 99300192 1001 86380 86390 1
300882 99300882 1001 86380 86390 1
300733 99300733 1001 86380 86390 1
300930 99300930 1001 86380 86390 1
300879 99300879 1001 86380 86390 1
301491 99301491 1001 86380 86390 1
301531 99301531 1001 86380 86390 1
301397 99301397 1001 86380 86390 1
301244 99301244 1001 86380 86390 1
301025 99301025 1001 86380 86390 1
300962 99300962 1001 86380 86390 1
301027 99301027 1001 86380 86390 1
301040 99301040 1001 86380 86390 1
301049 99301049 1001 86380 86390 1
301716 99301716 1001 86380 86390 1
302377 99302377 1001 86380 86390 1
302188 99302188 1001 86380 86390 1
302355 99302355 1001 86380 86390 1
302259 99302259 1001 86380 86390 1
302072 99302072 1001 86380 86390 1
302085 99302085 1001 86380 86390 1
302104 99302104 1001 86380 86390 1
302053 99302053 1001 86380 86390 1
302096 99302096 1001 86380 86390 1
301930 99301930 1001 86380 86390 1
301946 99301946 1001 86380 86390 1
302509 99302509 1001 86380 86390 1
302564 99302564 1001 86380 86390 1
302439 99302439 1001 86380 86390 1
303120 99303120 1001 86380 86390 1
303058 99303058 1001 86380 86390 1
303164 99303164 1001 86380 86390 1
303063 99303063 1001 86380 86390 1
303102 99303102 1001 86380 86390 1
302828 99302828 1001 86380 86390 1
302664 99302664 1001 86380 86390 1
302652 99302652 1001 86380 86390 1
302735 99302735 1001 86380 86390 1
303322 99303322 1001 86380 86390 1
303387 99303387 1001 86380 86390 1
303390 99303390 1001 86380 86390 1
304008 99304008 1001 86380 86390 1
303836 99303836 1001 86380 86390 1
304019 99304019 1001 86380 86390 1
303794 99303794 1001 86380 86390 1
303530 99303530 1001 86380 86390 1
304237 99304237 1001 86380 86390 1
304174 99304174 1001 86380 86390 1
304169 99304169 1001 86380 86390 1
304798 99304798 1001 86380 86390 1
304752 99304752 1001 86380 86390 1
304791 99304791 1001 86380 86390 1
304291 99304291 1001 86380 86390 1
304293 99304293 1001 86380 86390 1
304275 99304275 1001 86380 86390 1
304972 99304972 1001 86380 86390 1
304937 99304937 1001 86380 86390 1
304928 99304928 1001 86380 86390 1
304904 99304904 1001 86380 86390 1
305533 99305533 1001 86380 86390 1
305655 99305655 1001 86380 86390 1
305535 99305535 1001 86380 86390 1
305498 99305498 1001 86380 86390 1
305664 99305664 1001 86380 86390 1
305428 99305428 1001 86380 86390 1
305275 99305275 1001 86380 86390 1
305316 99305316 1001 86380 86390 1
305472 99305472 1001 86380 86390 1
305305 99305305 1001 86380 86390 1
305449 99305449 1001 86380 86390 1
305232 99305232 1001 86380 86390 1
305148 99305148 1001 86380 86390 1
305215 99305215 1001 86380 86390 1
305153 99305153 1001 86380 86390 1
500139 99500139 1001 86380 86390 1
500784 99500784 1001 86380 86390 1
500786 99500786 1001 86380 86390 1
500676 99500676 1001 86380 86390 1
500426 99500426 1001 86380 86390 1
500548 99500548 1001 86380 86390 1
500408 99500408 1001 86380 86390 1
500513 99500513 1001 86380 86390 1
500270 99500270 1001 86380 86390 1
500388 99500388 1001 86380 86390 1
500314 99500314 1001 86380 86390 1
500253 99500253 1001 86380 86390 1
500902 99500902 1001 86380 86390 1
501446 99501446 1001 86380 86390 1
501453 99501453 1001 86380 86390 1
501583 99501583 1001 86380 86390 1
501471 99501471 1001 86380 86390 1
501269 99501269 1001 86380 86390 1
501309 99501309 1001 86380 86390 1
501362 99501362 1001 86380 86390 1
501051 99501051 1001 86380 86390 1
501104 99501104 1001 86380 86390 1
501744 99501744 1001 86380 86390 1
502375 99502375 1001 86380 86390 1
502378 99502378 1001 86380 86390 1
502386 99502386 1001 86380 86390 1
502066 99502066 1001 86380 86390 1
502107 99502107 1001 86380 86390 1
502164 99502164 1001 86380 86390 1
502232 99502232 1001 86380 86390 1
501883 99501883 1001 86380 86390 1
501848 99501848 1001 86380 86390 1
501994 99501994 1001 86380 86390 1
501943 99501943 1001 86380 86390 1
501985 99501985 1001 86380 86390 1
501986 99501986 1001 86380 86390 1
502493 99502493 1001 86380 86390 1
503100 99503100 1001 86380 86390 1
503207 99503207 1001 86380 86390 1
503211 99503211 1001 86380 86390 1
503148 99503148 1001 86380 86390 1
502956 99502956 1001 86380 86390 1
502969 99502969 1001 86380 86390 1
502899 99502899 1001 86380 86390 1
502709 99502709 1001 86380 86390 1
502800 99502800 1001 86380 86390 1
502764 99502764 1001 86380 86390 1
502687 99502687 1001 86380 86390 1
502768 99502768 1001 86380 86390 1
502682 99502682 1001 86380 86390 1
503446 99503446 1001 86380 86390 1
503473 99503473 1001 86380 86390 1
503384 99503384 1001 86380 86390 1
503350 99503350 1001 86380 86390 1
503389 99503389 1001 86380 86390 1
504042 99504042 1001 86380 86390 1
503978 99503978 1001 86380 86390 1
503985 99503985 1001 86380 86390 1
503784 99503784 1001 86380 86390 1
503749 99503749 1001 86380 86390 1
503881 99503881 1001 86380 86390 1
503818 99503818 1001 86380 86390 1
503780 99503780 1001 86380 86390 1
503536 99503536 1001 86380 86390 1
503526 99503526 1001 86380 86390 1
503529 99503529 1001 86380 86390 1
503558 99503558 1001 86380 86390 1
503636 99503636 1001 86380 86390 1
503650 99503650 1001 86380 86390 1
504237 99504237 1001 86380 86390 1
504304 99504304 1001 86380 86390 1
504292 99504292 1001 86380 86390 1
504849 99504849 1001 86380 86390 1
504595 99504595 1001 86380 86390 1
504597 99504597 1001 86380 86390 1
504652 99504652 1001 86380 86390 1
504577 99504577 1001 86380 86390 1
504696 99504696 1001 86380 86390 1
504593 99504593 1001 86380 86390 1
504542 99504542 1001 86380 86390 1
504502 99504502 1001 86380 86390 1
505096 99505096 1001 86380 86390 1
505032 99505032 1001 86380 86390 1
505062 99505062 1001 86380 86390 1
504972 99504972 1001 86380 86390 1
504948 99504948 1001 86380 86390 1
505119 99505119 1001 86380 86390 1
505108 99505108 1001 86380 86390 1
505694 99505694 1001 86380 86390 1
505738 99505738 1001 86380 86390 1
505670 99505670 1001 86380 86390 1
505754 99505754 1001 86380 86390 1
505756 99505756 1001 86380 86390 1
505759 99505759 1001 86380 86390 1
505555 99505555 1001 86380 86390 1
505505 99505505 1001 86380 86390 1
505406 99505406 1001 86380 86390 1
505280 99505280 1001 86380 86390 1
505229 99505229 1001 86380 86390 1
505258 99505258 1001 86380 86390 1
505326 99505326 1001 86380 86390 1
505792 99505792 1001 86380 86390 1
505863 99505863 1001 86380 86390 1
506573 99506573 1001 86380 86390 1
506396 99506396 1001 86380 86390 1
506449 99506449 1001 86380 86390 1
506295 99506295 1001 86380 86390 1
506373 99506373 1001 86380 86390 1
506374 99506374 1001 86380 86390 1
506388 99506388 1001 86380 86390 1
506080 99506080 1001 86380 86390 1
506119 99506119 1001 86380 86390 1
506148 99506148 1001 86380 86390 1
506085 99506085 1001 86380 86390 1
506178 99506178 1001 86380 86390 1
506075 99506075 1001 86380 86390 1
505987 99505987 1001 86380 86390 1
506685 99506685 1001 86380 86390 1
506610 99506610 1001 86380 86390 1
506781 99506781 1001 86380 86390 1
506615 99506615 1001 86380 86390 1
507345 99507345 1001 86380 86390 1
507230 99507230 1001 86380 86390 1
507364 99507364 1001 86380 86390 1
507356 99507356 1001 86380 86390 1
507076 99507076 1001 86380 86390 1
506893 99506893 1001 86380 86390 1
506881 99506881 1001 86380 86390 1
506985 99506985 1001 86380 86390 1
506908 99506908 1001 86380 86390 1
507433 99507433 1001 86380 86390 1
507512 99507512 1001 86380 86390 1
507606 99507606 1001 86380 86390 1
507546 99507546 1001 86380 86390 1
508094 99508094 1001 86380 86390 1
507877 99507877 1001 86380 86390 1
507853 99507853 1001 86380 86390 1
507973 99507973 1001 86380 86390 1
507795 99507795 1001 86380 86390 1
507661 99507661 1001 86380 86390 1
507651 99507651 1001 86380 86390 1
508417 99508417 1001 86380 86390 1
508353 99508353 1001 86380 86390 1
508386 99508386 1001 86380 86390 1
508897 99508897 1001 86380 86390 1
508950 99508950 1001 86380 86390 1
509002 99509002 1001 86380 86390 1
508887 99508887 1001 86380 86390 1
508926 99508926 1001 86380 86390 1
509057 99509057 1001 86380 86390 1
508917 99508917 1001 86380 86390 1
509022 99509022 1001 86380 86390 1
508753 99508753 1001 86380 86390 1
508519 99508519 1001 86380 86390 1
508470 99508470 1001 86380 86390 1
508511 99508511 1001 86380 86390 1
508576 99508576 1001 86380 86390 1
508460 99508460 1001 86380 86390 1
508526 99508526 1001 86380 86390 1
508591 99508591 1001 86380 86390 1
508541 99508541 1001 86380 86390 1
509258 99509258 1001 86380 86390 1
509812 99509812 1001 86380 86390 1
509701 99509701 1001 86380 86390 1
509818 99509818 1001 86380 86390 1
509888 99509888 1001 86380 86390 1
509835 99509835 1001 86380 86390 1
509563 99509563 1001 86380 86390 1
509475 99509475 1001 86380 86390 1
509965 99509965 1001 86380 86390 1
509966 99509966 1001 86380 86390 1
510090 99510090 1001 86380 86390 1
510486 99510486 1001 86380 86390 1
510499 99510499 1001 86380 86390 1
510501 99510501 1001 86380 86390 1
510377 99510377 1001 86380 86390 1
510169 99510169 1001 86380 86390 1
510195 99510195 1001 86380 86390 1
510260 99510260 1001 86380 86390 1
510789 99510789 1001 86380 86390 1
510874 99510874 1001 86380 86390 1
511379 99511379 1001 86380 86390 1
511470 99511470 1001 86380 86390 1
511298 99511298 1001 86380 86390 1
511156 99511156 1001 86380 86390 1
511209 99511209 1001 86380 86390 1
511201 99511201 1001 86380 86390 1
511124 99511124 1001 86380 86390 1
511725 99511725 1001 86380 86390 1
511623 99511623 1001 86380 86390 1
511704 99511704 1001 86380 86390 1
512207 99512207 1001 86380 86390 1
512285 99512285 1001 86380 86390 1
512052 99512052 1001 86380 86390 1
512028 99512028 1001 86380 86390 1
511794 99511794 1001 86380 86390 1
512507 99512507 1001 86380 86390 1
512462 99512462 1001 86380 86390 1
512489 99512489 1001 86380 86390 1
512580 99512580 1001 86380 86390 1
513076 99513076 1001 86380 86390 1
513190 99513190 1001 86380 86390 1
513153 99513153 1001 86380 86390 1
512941 99512941 1001 86380 86390 1
512904 99512904 1001 86380 86390 1
512703 99512703 1001 86380 86390 1
512693 99512693 1001 86380 86390 1
512594 99512594 1001 86380 86390 1
513215 99513215 1001 86380 86390 1
513322 99513322 1001 86380 86390 1
513374 99513374 1001 86380 86390 1
513234 99513234 1001 86380 86390 1
513313 99513313 1001 86380 86390 1
513301 99513301 1001 86380 86390 1
513998 99513998 1001 86380 86390 1
513931 99513931 1001 86380 86390 1
513947 99513947 1001 86380 86390 1
513649 99513649 1001 86380 86390 1
513579 99513579 1001 86380 86390 1
513598 99513598 1001 86380 86390 1
513419 99513419 1001 86380 86390 1
514049 99514049 1001 86380 86390 1
514797 99514797 1001 86380 86390 1
514707 99514707 1001 86380 86390 1
514802 99514802 1001 86380 86390 1
514564 99514564 1001 86380 86390 1
514567 99514567 1001 86380 86390 1
514606 99514606 1001 86380 86390 1
514477 99514477 1001 86380 86390 1
514478 99514478 1001 86380 86390 1
514262 99514262 1001 86380 86390 1
514267 99514267 1001 86380 86390 1
514295 99514295 1001 86380 86390 1
514377 99514377 1001 86380 86390 1
514950 99514950 1001 86380 86390 1
514877 99514877 1001 86380 86390 1
515522 99515522 1001 86380 86390 1
515564 99515564 1001 86380 86390 1
515642 99515642 1001 86380 86390 1
515401 99515401 1001 86380 86390 1
515453 99515453 1001 86380 86390 1
515395 99515395 1001 86380 86390 1
515321 99515321 1001 86380 86390 1
515090 99515090 1001 86380 86390 1
515103 99515103 1001 86380 86390 1
515198 99515198 1001 86380 86390 1
515186 99515186 1001 86380 86390 1
515685 99515685 1001 86380 86390 1
516469 99516469 1001 86380 86390 1
516265 99516265 1001 86380 86390 1
516155 99516155 1001 86380 86390 1
516171 99516171 1001 86380 86390 1
516020 99516020 1001 86380 86390 1
516078 99516078 1001 86380 86390 1
516080 99516080 1001 86380 86390 1
516586 99516586 1001 86380 86390 1
516670 99516670 1001 86380 86390 1
517235 99517235 1001 86380 86390 1
517177 99517177 1001 86380 86390 1
516976 99516976 1001 86380 86390 1
517067 99517067 1001 86380 86390 1
517059 99517059 1001 86380 86390 1
517073 99517073 1001 86380 86390 1
516933 99516933 1001 86380 86390 1
517077 99517077 1001 86380 86390 1
516920 99516920 1001 86380 86390 1
516765 99516765 1001 86380 86390 1
517399 99517399 1001 86380 86390 1
516923 99516923 1001 86380 86390 1
517507 99517507 1001 86380 86390 1
517996 99517996 1001 86380 86390 1
517971 99517971 1001 86380 86390 1
518010 99518010 1001 86380 86390 1
518056 99518056 1001 86380 86390 1
517846 99517846 1001 86380 86390 1
517835 99517835 1001 86380 86390 1
517773 99517773 1001 86380 86390 1
517594 99517594 1001 86380 86390 1
517627 99517627 1001 86380 86390 1
518238 99518238 1001 86380 86390 1
518164 99518164 1001 86380 86390 1
518808 99518808 1001 86380 86390 1
518830 99518830 1001 86380 86390 1
518907 99518907 1001 86380 86390 1
518759 99518759 1001 86380 86390 1
518710 99518710 1001 86380 86390 1
518685 99518685 1001 86380 86390 1
518584 99518584 1001 86380 86390 1
518557 99518557 1001 86380 86390 1
518506 99518506 1001 86380 86390 1
518377 99518377 1001 86380 86390 1
519019 99519019 1001 86380 86390 1
519163 99519163 1001 86380 86390 1
518996 99518996 1001 86380 86390 1
519691 99519691 1001 86380 86390 1
519743 99519743 1001 86380 86390 1
519806 99519806 1001 86380 86390 1
519468 99519468 1001 86380 86390 1
519546 99519546 1001 86380 86390 1
519495 99519495 1001 86380 86390 1
519496 99519496 1001 86380 86390 1
519501 99519501 1001 86380 86390 1
519387 99519387 1001 86380 86390 1
519271 99519271 1001 86380 86390 1
519343 99519343 1001 86380 86390 1
519372 99519372 1001 86380 86390 1
520005 99520005 1001 86380 86390 1
520000 99520000 1001 86380 86390 1
520592 99520592 1001 86380 86390 1
520490 99520490 1001 86380 86390 1
520558 99520558 1001 86380 86390 1
520306 99520306 1001 86380 86390 1
520332 99520332 1001 86380 86390 1
520287 99520287 1001 86380 86390 1
520326 99520326 1001 86380 86390 1
520419 99520419 1001 86380 86390 1
520084 99520084 1001 86380 86390 1
520194 99520194 1001 86380 86390 1
520222 99520222 1001 86380 86390 1
520094 99520094 1001 86380 86390 1
520031 99520031 1001 86380 86390 1
520044 99520044 1001 86380 86390 1
520743 99520743 1001 86380 86390 1
521287 99521287 1001 86380 86390 1
521263 99521263 1001 86380 86390 1
521405 99521405 1001 86380 86390 1
521330 99521330 1001 86380 86390 1
521335 99521335 1001 86380 86390 1
521132 99521132 1001 86380 86390 1
521150 99521150 1001 86380 86390 1
521241 99521241 1001 86380 86390 1
521179 99521179 1001 86380 86390 1
521117 99521117 1001 86380 86390 1
520976 99520976 1001 86380 86390 1
520954 99520954 1001 86380 86390 1
521579 99521579 1001 86380 86390 1
521670 99521670 1001 86380 86390 1
521620 99521620 1001 86380 86390 1
521546 99521546 1001 86380 86390 1
521654 99521654 1001 86380 86390 1
522257 99522257 1001 86380 86390 1
522220 99522220 1001 86380 86390 1
521883 99521883 1001 86380 86390 1
522029 99522029 1001 86380 86390 1
521955 99521955 1001 86380 86390 1
521750 99521750 1001 86380 86390 1
521716 99521716 1001 86380 86390 1
522341 99522341 1001 86380 86390 1
522468 99522468 1001 86380 86390 1
522339 99522339 1001 86380 86390 1
522925 99522925 1001 86380 86390 1
523106 99523106 1001 86380 86390 1
522947 99522947 1001 86380 86390 1
523109 99523109 1001 86380 86390 1
523001 99523001 1001 86380 86390 1
522875 99522875 1001 86380 86390 1
522555 99522555 1001 86380 86390 1
523246 99523246 1001 86380 86390 1
523130 99523130 1001 86380 86390 1
523240 99523240 1001 86380 86390 1
523746 99523746 1001 86380 86390 1
523785 99523785 1001 86380 86390 1
523558 99523558 1001 86380 86390 1
523587 99523587 1001 86380 86390 1
523720 99523720 1001 86380 86390 1
523352 99523352 1001 86380 86390 1
523487 99523487 1001 86380 86390 1
523954 99523954 1001 86380 86390 1
524052 99524052 1001 86380 86390 1
524648 99524648 1001 86380 86390 1
524572 99524572 1001 86380 86390 1
524597 99524597 1001 86380 86390 1
524610 99524610 1001 86380 86390 1
524585 99524585 1001 86380 86390 1
524705 99524705 1001 86380 86390 1
524476 99524476 1001 86380 86390 1
524546 99524546 1001 86380 86390 1
524521 99524521 1001 86380 86390 1
524190 99524190 1001 86380 86390 1
524242 99524242 1001 86380 86390 1
524283 99524283 1001 86380 86390 1
524219 99524219 1001 86380 86390 1
524251 99524251 1001 86380 86390 1
524845 99524845 1001 86380 86390 1
524871 99524871 1001 86380 86390 1
524839 99524839 1001 86380 86390 1
524892 99524892 1001 86380 86390 1
524855 99524855 1001 86380 86390 1
524947 99524947 1001 86380 86390 1
524805 99524805 1001 86380 86390 1
525488 99525488 1001 86380 86390 1
525514 99525514 1001 86380 86390 1
525478 99525478 1001 86380 86390 1
525402 99525402 1001 86380 86390 1
525427 99525427 1001 86380 86390 1
525373 99525373 1001 86380 86390 1
525310 99525310 1001 86380 86390 1
525208 99525208 1001 86380 86390 1
525053 99525053 1001 86380 86390 1
525055 99525055 1001 86380 86390 1
525032 99525032 1001 86380 86390 1
525089 99525089 1001 86380 86390 1
525654 99525654 1001 86380 86390 1
525786 99525786 1001 86380 86390 1
526230 99526230 1001 86380 86390 1
526245 99526245 1001 86380 86390 1
526178 99526178 1001 86380 86390 1
526167 99526167 1001 86380 86390 1
526064 99526064 1001 86380 86390 1
526181 99526181 1001 86380 86390 1
526110 99526110 1001 86380 86390 1
525844 99525844 1001 86380 86390 1
525847 99525847 1001 86380 86390 1
525925 99525925 1001 86380 86390 1
525978 99525978 1001 86380 86390 1
525863 99525863 1001 86380 86390 1
526524 99526524 1001 86380 86390 1
525802 99525802 1001 86380 86390 1
526489 99526489 1001 86380 86390 1
527187 99527187 1001 86380 86390 1
527152 99527152 1001 86380 86390 1
526896 99526896 1001 86380 86390 1
527038 99527038 1001 86380 86390 1
526948 99526948 1001 86380 86390 1
527015 99527015 1001 86380 86390 1
526660 99526660 1001 86380 86390 1
527414 99527414 1001 86380 86390 1
527419 99527419 1001 86380 86390 1
527278 99527278 1001 86380 86390 1
527882 99527882 1001 86380 86390 1
527897 99527897 1001 86380 86390 1
527995 99527995 1001 86380 86390 1
527905 99527905 1001 86380 86390 1
528010 99528010 1001 86380 86390 1
527729 99527729 1001 86380 86390 1
527739 99527739 1001 86380 86390 1
527534 99527534 1001 86380 86390 1
527560 99527560 1001 86380 86390 1
527592 99527592 1001 86380 86390 1
527605 99527605 1001 86380 86390 1
528204 99528204 1001 86380 86390 1
528142 99528142 1001 86380 86390 1
528710 99528710 1001 86380 86390 1
528737 99528737 1001 86380 86390 1
528704 99528704 1001 86380 86390 1
528553 99528553 1001 86380 86390 1
528498 99528498 1001 86380 86390 1
528435 99528435 1001 86380 86390 1
528309 99528309 1001 86380 86390 1
528352 99528352 1001 86380 86390 1
528697 99528697 1001 86380 86390 1
529051 99529051 1001 86380 86390 1
529700 99529700 1001 86380 86390 1
529617 99529617 1001 86380 86390 1
529545 99529545 1001 86380 86390 1
529457 99529457 1001 86380 86390 1
529496 99529496 1001 86380 86390 1
529406 99529406 1001 86380 86390 1
529427 99529427 1001 86380 86390 1
529491 99529491 1001 86380 86390 1
529210 99529210 1001 86380 86390 1
529251 99529251 1001 86380 86390 1
529750 99529750 1001 86380 86390 1
529869 99529869 1001 86380 86390 1
529749 99529749 1001 86380 86390 1
530439 99530439 1001 86380 86390 1
530428 99530428 1001 86380 86390 1
530535 99530535 1001 86380 86390 1
530543 99530543 1001 86380 86390 1
530383 99530383 1001 86380 86390 1
530289 99530289 1001 86380 86390 1
530329 99530329 1001 86380 86390 1
530115 99530115 1001 86380 86390 1
530053 99530053 1001 86380 86390 1
529978 99529978 1001 86380 86390 1
530030 99530030 1001 86380 86390 1
529953 99529953 1001 86380 86390 1
530020 99530020 1001 86380 86390 1
530590 99530590 1001 86380 86390 1
530634 99530634 1001 86380 86390 1
530715 99530715 1001 86380 86390 1
530601 99530601 1001 86380 86390 1
530666 99530666 1001 86380 86390 1
531243 99531243 1001 86380 86390 1
531322 99531322 1001 86380 86390 1
531324 99531324 1001 86380 86390 1
530993 99530993 1001 86380 86390 1
531063 99531063 1001 86380 86390 1
530985 99530985 1001 86380 86390 1
530856 99530856 1001 86380 86390 1
530834 99530834 1001 86380 86390 1
531519 99531519 1001 86380 86390 1
531175 99531175 1001 86380 86390 1
531488 99531488 1001 86380 86390 1
531540 99531540 1001 86380 86390 1
531437 99531437 1001 86380 86390 1
531439 99531439 1001 86380 86390 1
531518 99531518 1001 86380 86390 1
532188 99532188 1001 86380 86390 1
532192 99532192 1001 86380 86390 1
532101 99532101 1001 86380 86390 1
531910 99531910 1001 86380 86390 1
531848 99531848 1001 86380 86390 1
531610 99531610 1001 86380 86390 1
531712 99531712 1001 86380 86390 1
532237 99532237 1001 86380 86390 1
533020 99533020 1001 86380 86390 1
533026 99533026 1001 86380 86390 1
532724 99532724 1001 86380 86390 1
532688 99532688 1001 86380 86390 1
532701 99532701 1001 86380 86390 1
532638 99532638 1001 86380 86390 1
532628 99532628 1001 86380 86390 1
532607 99532607 1001 86380 86390 1
533106 99533106 1001 86380 86390 1
533202 99533202 1001 86380 86390 1
533060 99533060 1001 86380 86390 1
533142 99533142 1001 86380 86390 1
533131 99533131 1001 86380 86390 1
533738 99533738 1001 86380 86390 1
533485 99533485 1001 86380 86390 1
533240 99533240 1001 86380 86390 1
533273 99533273 1001 86380 86390 1
533364 99533364 1001 86380 86390 1
533935 99533935 1001 86380 86390 1
534040 99534040 1001 86380 86390 1
534031 99534031 1001 86380 86390 1
533891 99533891 1001 86380 86390 1
534035 99534035 1001 86380 86390 1
534635 99534635 1001 86380 86390 1
534586 99534586 1001 86380 86390 1
534643 99534643 1001 86380 86390 1
534553 99534553 1001 86380 86390 1
534339 99534339 1001 86380 86390 1
534340 99534340 1001 86380 86390 1
534302 99534302 1001 86380 86390 1
534458 99534458 1001 86380 86390 1
534386 99534386 1001 86380 86390 1
534180 99534180 1001 86380 86390 1
534261 99534261 1001 86380 86390 1
534132 99534132 1001 86380 86390 1
534227 99534227 1001 86380 86390 1
534124 99534124 1001 86380 86390 1
534099 99534099 1001 86380 86390 1
534243 99534243 1001 86380 86390 1
534809 99534809 1001 86380 86390 1
535407 99535407 1001 86380 86390 1
535370 99535370 1001 86380 86390 1
535307 99535307 1001 86380 86390 1
535398 99535398 1001 86380 86390 1
535363 99535363 1001 86380 86390 1
535442 99535442 1001 86380 86390 1
535458 99535458 1001 86380 86390 1
535305 99535305 1001 86380 86390 1
535126 99535126 1001 86380 86390 1
535217 99535217 1001 86380 86390 1
535261 99535261 1001 86380 86390 1
535277 99535277 1001 86380 86390 1
535213 99535213 1001 86380 86390 1
534932 99534932 1001 86380 86390 1
534906 99534906 1001 86380 86390 1
534908 99534908 1001 86380 86390 1
534961 99534961 1001 86380 86390 1
535081 99535081 1001 86380 86390 1
535004 99535004 1001 86380 86390 1
535639 99535639 1001 86380 86390 1
535628 99535628 1001 86380 86390 1
535654 99535654 1001 86380 86390 1
535609 99535609 1001 86380 86390 1
536272 99536272 1001 86380 86390 1
536182 99536182 1001 86380 86390 1
536302 99536302 1001 86380 86390 1
536318 99536318 1001 86380 86390 1
536320 99536320 1001 86380 86390 1
535950 99535950 1001 86380 86390 1
536079 99536079 1001 86380 86390 1
536072 99536072 1001 86380 86390 1
536076 99536076 1001 86380 86390 1
535781 99535781 1001 86380 86390 1
535732 99535732 1001 86380 86390 1
535824 99535824 1001 86380 86390 1
535902 99535902 1001 86380 86390 1
535840 99535840 1001 86380 86390 1
535905 99535905 1001 86380 86390 1
536441 99536441 1001 86380 86390 1
536534 99536534 1001 86380 86390 1
536420 99536420 1001 86380 86390 1
537133 99537133 1001 86380 86390 1
536766 99536766 1001 86380 86390 1
536929 99536929 1001 86380 86390 1
536620 99536620 1001 86380 86390 1
536648 99536648 1001 86380 86390 1
536612 99536612 1001 86380 86390 1
536651 99536651 1001 86380 86390 1
536566 99536566 1001 86380 86390 1
537314 99537314 1001 86380 86390 1
537186 99537186 1001 86380 86390 1
537216 99537216 1001 86380 86390 1
537823 99537823 1001 86380 86390 1
537802 99537802 1001 86380 86390 1
537972 99537972 1001 86380 86390 1
537577 99537577 1001 86380 86390 1
537633 99537633 1001 86380 86390 1
537537 99537537 1001 86380 86390 1
537447 99537447 1001 86380 86390 1
537489 99537489 1001 86380 86390 1
537515 99537515 1001 86380 86390 1
537491 99537491 1001 86380 86390 1
537545 99537545 1001 86380 86390 1
538005 99538005 1001 86380 86390 1
537994 99537994 1001 86380 86390 1
538174 99538174 1001 86380 86390 1
538111 99538111 1001 86380 86390 1
538625 99538625 1001 86380 86390 1
538628 99538628 1001 86380 86390 1
538694 99538694 1001 86380 86390 1
538590 99538590 1001 86380 86390 1
538594 99538594 1001 86380 86390 1
538297 99538297 1001 86380 86390 1
538239 99538239 1001 86380 86390 1
538267 99538267 1001 86380 86390 1
538194 99538194 1001 86380 86390 1
538826 99538826 1001 86380 86390 1
539009 99539009 1001 86380 86390 1
539591 99539591 1001 86380 86390 1
539476 99539476 1001 86380 86390 1
539477 99539477 1001 86380 86390 1
539493 99539493 1001 86380 86390 1
539576 99539576 1001 86380 86390 1
539344 99539344 1001 86380 86390 1
539357 99539357 1001 86380 86390 1
539232 99539232 1001 86380 86390 1
539339 99539339 1001 86380 86390 1
539366 99539366 1001 86380 86390 1
539394 99539394 1001 86380 86390 1
539097 99539097 1001 86380 86390 1
539174 99539174 1001 86380 86390 1
539808 99539808 1001 86380 86390 1
539732 99539732 1001 86380 86390 1
539745 99539745 1001 86380 86390 1
539802 99539802 1001 86380 86390 1
539725 99539725 1001 86380 86390 1
539687 99539687 1001 86380 86390 1
540459 99540459 1001 86380 86390 1
540086 99540086 1001 86380 86390 1
539913 99539913 1001 86380 86390 1
539977 99539977 1001 86380 86390 1
540032 99540032 1001 86380 86390 1
539943 99539943 1001 86380 86390 1
539857 99539857 1001 86380 86390 1
539870 99539870 1001 86380 86390 1
540561 99540561 1001 86380 86390 1
540539 99540539 1001 86380 86390 1
540630 99540630 1001 86380 86390 1
541190 99541190 1001 86380 86390 1
541293 99541293 1001 86380 86390 1
541170 99541170 1001 86380 86390 1
540938 99540938 1001 86380 86390 1
540977 99540977 1001 86380 86390 1
540941 99540941 1001 86380 86390 1
540902 99540902 1001 86380 86390 1
540814 99540814 1001 86380 86390 1
540791 99540791 1001 86380 86390 1
540768 99540768 1001 86380 86390 1
540785 99540785 1001 86380 86390 1
541321 99541321 1001 86380 86390 1
541425 99541425 1001 86380 86390 1
541387 99541387 1001 86380 86390 1
541363 99541363 1001 86380 86390 1
541389 99541389 1001 86380 86390 1
541939 99541939 1001 86380 86390 1
542005 99542005 1001 86380 86390 1
541968 99541968 1001 86380 86390 1
541944 99541944 1001 86380 86390 1
541797 99541797 1001 86380 86390 1
541907 99541907 1001 86380 86390 1
541680 99541680 1001 86380 86390 1
541578 99541578 1001 86380 86390 1
541587 99541587 1001 86380 86390 1
542129 99542129 1001 86380 86390 1
542176 99542176 1001 86380 86390 1
542152 99542152 1001 86380 86390 1
542767 99542767 1001 86380 86390 1
542928 99542928 1001 86380 86390 1
542940 99542940 1001 86380 86390 1
542643 99542643 1001 86380 86390 1
542428 99542428 1001 86380 86390 1
542494 99542494 1001 86380 86390 1
542379 99542379 1001 86380 86390 1
542445 99542445 1001 86380 86390 1
542356 99542356 1001 86380 86390 1
542502 99542502 1001 86380 86390 1
542517 99542517 1001 86380 86390 1
543024 99543024 1001 86380 86390 1
543122 99543122 1001 86380 86390 1
543582 99543582 1001 86380 86390 1
543712 99543712 1001 86380 86390 1
543636 99543636 1001 86380 86390 1
543410 99543410 1001 86380 86390 1
543542 99543542 1001 86380 86390 1
543430 99543430 1001 86380 86390 1
543443 99543443 1001 86380 86390 1
543459 99543459 1001 86380 86390 1
543295 99543295 1001 86380 86390 1
543939 99543939 1001 86380 86390 1
543852 99543852 1001 86380 86390 1
543909 99543909 1001 86380 86390 1
544437 99544437 1001 86380 86390 1
544518 99544518 1001 86380 86390 1
544384 99544384 1001 86380 86390 1
544365 99544365 1001 86380 86390 1
544037 99544037 1001 86380 86390 1
544167 99544167 1001 86380 86390 1
544616 99544616 1001 86380 86390 1
432266 538 1001 61380 61917 1
400122 99400122 1001 86380 86390 1
400166 99400166 1001 86380 86390 1
400177 99400177 1001 86380 86390 1
400510 99400510 1001 86380 86390 1
400420 99400420 1001 86380 86390 1
400578 99400578 1001 86380 86390 1
400727 99400727 1001 86380 86390 1
400770 99400770 1001 86380 86390 1
400834 99400834 1001 86380 86390 1
400840 99400840 1001 86380 86390 1
401044 99401044 1001 86380 86390 1
401114 99401114 1001 86380 86390 1
401172 99401172 1001 86380 86390 1
401302 99401302 1001 86380 86390 1
401662 99401662 1001 86380 86390 1
401858 99401858 1001 86380 86390 1
401835 99401835 1001 86380 86390 1
402102 99402102 1001 86380 86390 1
402255 99402255 1001 86380 86390 1
402267 99402267 1001 86380 86390 1
402574 99402574 1001 86380 86390 1
402590 99402590 1001 86380 86390 1
402684 99402684 1001 86380 86390 1
402591 99402591 1001 86380 86390 1
402721 99402721 1001 86380 86390 1
402741 99402741 1001 86380 86390 1
402782 99402782 1001 86380 86390 1
402875 99402875 1001 86380 86390 1
402835 99402835 1001 86380 86390 1
402863 99402863 1001 86380 86390 1
403068 99403068 1001 86380 86390 1
403266 99403266 1001 86380 86390 1
403385 99403385 1001 86380 86390 1
403449 99403449 1001 86380 86390 1
403596 99403596 1001 86380 86390 1
403985 99403985 1001 86380 86390 1
404285 99404285 1001 86380 86390 1
404308 99404308 1001 86380 86390 1
404488 99404488 1001 86380 86390 1
404668 99404668 1001 86380 86390 1
405077 99405077 1001 86380 86390 1
405250 99405250 1001 86380 86390 1
405334 99405334 1001 86380 86390 1
405505 99405505 1001 86380 86390 1
405511 99405511 1001 86380 86390 1
405739 99405739 1001 86380 86390 1
405834 99405834 1001 86380 86390 1
406070 99406070 1001 86380 86390 1
406041 99406041 1001 86380 86390 1
406324 99406324 1001 86380 86390 1
406330 99406330 1001 86380 86390 1
406419 99406419 1001 86380 86390 1
406615 99406615 1001 86380 86390 1
406539 99406539 1001 86380 86390 1
407214 99407214 1001 86380 86390 1
407272 99407272 1001 86380 86390 1
407270 99407270 1001 86380 86390 1
407556 99407556 1001 86380 86390 1
407501 99407501 1001 86380 86390 1
407479 99407479 1001 86380 86390 1
407566 99407566 1001 86380 86390 1
407728 99407728 1001 86380 86390 1
407737 99407737 1001 86380 86390 1
407704 99407704 1001 86380 86390 1
408173 99408173 1001 86380 86390 1
408269 99408269 1001 86380 86390 1
408703 99408703 1001 86380 86390 1
408678 99408678 1001 86380 86390 1
408984 99408984 1001 86380 86390 1
409284 99409284 1001 86380 86390 1
409397 99409397 1001 86380 86390 1
409615 99409615 1001 86380 86390 1
409892 99409892 1001 86380 86390 1
410134 99410134 1001 86380 86390 1
410227 99410227 1001 86380 86390 1
410339 99410339 1001 86380 86390 1
410515 99410515 1001 86380 86390 1
410641 99410641 1001 86380 86390 1
410704 99410704 1001 86380 86390 1
410804 99410804 1001 86380 86390 1
410902 99410902 1001 86380 86390 1
410968 99410968 1001 86380 86390 1
411084 99411084 1001 86380 86390 1
411261 99411261 1001 86380 86390 1
411433 99411433 1001 86380 86390 1
411498 99411498 1001 86380 86390 1
411538 99411538 1001 86380 86390 1
411650 99411650 1001 86380 86390 1
411621 99411621 1001 86380 86390 1
411595 99411595 1001 86380 86390 1
412163 99412163 1001 86380 86390 1
412277 99412277 1001 86380 86390 1
413654 99413654 1001 86380 86390 1
413508 99413508 1001 86380 86390 1
412907 99412907 1001 86380 86390 1
413039 99413039 1001 86380 86390 1
413278 99413278 1001 86380 86390 1
412752 99412752 1001 86380 86390 1
412617 99412617 1001 86380 86390 1
412702 99412702 1001 86380 86390 1
413802 99413802 1001 86380 86390 1
414012 99414012 1001 86380 86390 1
414061 99414061 1001 86380 86390 1
414064 99414064 1001 86380 86390 1
413873 99413873 1001 86380 86390 1
415275 99415275 1001 86380 86390 1
414601 99414601 1001 86380 86390 1
414809 99414809 1001 86380 86390 1
414648 99414648 1001 86380 86390 1
414919 99414919 1001 86380 86390 1
414354 99414354 1001 86380 86390 1
414423 99414423 1001 86380 86390 1
414321 99414321 1001 86380 86390 1
414405 99414405 1001 86380 86390 1
414311 99414311 1001 86380 86390 1
414417 99414417 1001 86380 86390 1
414287 99414287 1001 86380 86390 1
415369 99415369 1001 86380 86390 1
416753 99416753 1001 86380 86390 1
416906 99416906 1001 86380 86390 1
416842 99416842 1001 86380 86390 1
416954 99416954 1001 86380 86390 1
416619 99416619 1001 86380 86390 1
416897 99416897 1001 86380 86390 1
416900 99416900 1001 86380 86390 1
416437 99416437 1001 86380 86390 1
416214 99416214 1001 86380 86390 1
416381 99416381 1001 86380 86390 1
416323 99416323 1001 86380 86390 1
416294 99416294 1001 86380 86390 1
416170 99416170 1001 86380 86390 1
416508 99416508 1001 86380 86390 1
416391 99416391 1001 86380 86390 1
415728 99415728 1001 86380 86390 1
417327 99417327 1001 86380 86390 1
417256 99417256 1001 86380 86390 1
417309 99417309 1001 86380 86390 1
417318 99417318 1001 86380 86390 1
417326 99417326 1001 86380 86390 1
417562 99417562 1001 86380 86390 1
417515 99417515 1001 86380 86390 1
418552 99418552 1001 86380 86390 1
418434 99418434 1001 86380 86390 1
418746 99418746 1001 86380 86390 1
418759 99418759 1001 86380 86390 1
418721 99418721 1001 86380 86390 1
418796 99418796 1001 86380 86390 1
418248 99418248 1001 86380 86390 1
418424 99418424 1001 86380 86390 1
418242 99418242 1001 86380 86390 1
417868 99417868 1001 86380 86390 1
417728 99417728 1001 86380 86390 1
417672 99417672 1001 86380 86390 1
417756 99417756 1001 86380 86390 1
419077 99419077 1001 86380 86390 1
420061 99420061 1001 86380 86390 1
420249 99420249 1001 86380 86390 1
420130 99420130 1001 86380 86390 1
420067 99420067 1001 86380 86390 1
420208 99420208 1001 86380 86390 1
419402 99419402 1001 86380 86390 1
419607 99419607 1001 86380 86390 1
420649 99420649 1001 86380 86390 1
420718 99420718 1001 86380 86390 1
420547 99420547 1001 86380 86390 1
422111 99422111 1001 86380 86390 1
421814 99421814 1001 86380 86390 1
421979 99421979 1001 86380 86390 1
422113 99422113 1001 86380 86390 1
421589 99421589 1001 86380 86390 1
421624 99421624 1001 86380 86390 1
421534 99421534 1001 86380 86390 1
421140 99421140 1001 86380 86390 1
421099 99421099 1001 86380 86390 1
420905 99420905 1001 86380 86390 1
420982 99420982 1001 86380 86390 1
422160 99422160 1001 86380 86390 1
422435 99422435 1001 86380 86390 1
422507 99422507 1001 86380 86390 1
422476 99422476 1001 86380 86390 1
423673 99423673 1001 86380 86390 1
423436 99423436 1001 86380 86390 1
423489 99423489 1001 86380 86390 1
423525 99423525 1001 86380 86390 1
423150 99423150 1001 86380 86390 1
423131 99423131 1001 86380 86390 1
423117 99423117 1001 86380 86390 1
423047 99423047 1001 86380 86390 1
422979 99422979 1001 86380 86390 1
422571 99422571 1001 86380 86390 1
422903 99422903 1001 86380 86390 1
422915 99422915 1001 86380 86390 1
422643 99422643 1001 86380 86390 1
423842 99423842 1001 86380 86390 1
423769 99423769 1001 86380 86390 1
423967 99423967 1001 86380 86390 1
424072 99424072 1001 86380 86390 1
423972 99423972 1001 86380 86390 1
425233 99425233 1001 86380 86390 1
425351 99425351 1001 86380 86390 1
424782 99424782 1001 86380 86390 1
424642 99424642 1001 86380 86390 1
424317 99424317 1001 86380 86390 1
424462 99424462 1001 86380 86390 1
424500 99424500 1001 86380 86390 1
424187 99424187 1001 86380 86390 1
424255 99424255 1001 86380 86390 1
425580 99425580 1001 86380 86390 1
425629 99425629 1001 86380 86390 1
425737 99425737 1001 86380 86390 1
426824 99426824 1001 86380 86390 1
426853 99426853 1001 86380 86390 1
427073 99427073 1001 86380 86390 1
426520 99426520 1001 86380 86390 1
426397 99426397 1001 86380 86390 1
426608 99426608 1001 86380 86390 1
426097 99426097 1001 86380 86390 1
425905 99425905 1001 86380 86390 1
427197 99427197 1001 86380 86390 1
427355 99427355 1001 86380 86390 1
427519 99427519 1001 86380 86390 1
427189 99427189 1001 86380 86390 1
427134 99427134 1001 86380 86390 1
427282 99427282 1001 86380 86390 1
428400 99428400 1001 86380 86390 1
428349 99428349 1001 86380 86390 1
428646 99428646 1001 86380 86390 1
428211 99428211 1001 86380 86390 1
428005 99428005 1001 86380 86390 1
427924 99427924 1001 86380 86390 1
428217 99428217 1001 86380 86390 1
427975 99427975 1001 86380 86390 1
428050 99428050 1001 86380 86390 1
427581 99427581 1001 86380 86390 1
427809 99427809 1001 86380 86390 1
428839 99428839 1001 86380 86390 1
428761 99428761 1001 86380 86390 1
428758 99428758 1001 86380 86390 1
430167 99430167 1001 86380 86390 1
430328 99430328 1001 86380 86390 1
430054 99430054 1001 86380 86390 1
430135 99430135 1001 86380 86390 1
429740 99429740 1001 86380 86390 1
429820 99429820 1001 86380 86390 1
429891 99429891 1001 86380 86390 1
429581 99429581 1001 86380 86390 1
429268 99429268 1001 86380 86390 1
429370 99429370 1001 86380 86390 1
429530 99429530 1001 86380 86390 1
429425 99429425 1001 86380 86390 1
429308 99429308 1001 86380 86390 1
429428 99429428 1001 86380 86390 1
430705 99430705 1001 86380 86390 1
430513 99430513 1001 86380 86390 1
430564 99430564 1001 86380 86390 1
430474 99430474 1001 86380 86390 1
430452 99430452 1001 86380 86390 1
431714 99431714 1001 86380 86390 1
431835 99431835 1001 86380 86390 1
431926 99431926 1001 86380 86390 1
431686 99431686 1001 86380 86390 1
431431 99431431 1001 86380 86390 1
431496 99431496 1001 86380 86390 1
431064 99431064 1001 86380 86390 1
430824 99430824 1001 86380 86390 1
431029 99431029 1001 86380 86390 1
430896 99430896 1001 86380 86390 1
430940 99430940 1001 86380 86390 1
430994 99430994 1001 86380 86390 1
430859 99430859 1001 86380 86390 1
432397 99432397 1001 86380 86390 1
432149 99432149 1001 86380 86390 1
432202 99432202 1001 86380 86390 1
432314 99432314 1001 86380 86390 1
432236 99432236 1001 86380 86390 1
433362 99433362 1001 86380 86390 1
433533 99433533 1001 86380 86390 1
433297 99433297 1001 86380 86390 1
433080 99433080 1001 86380 86390 1
433251 99433251 1001 86380 86390 1
432959 99432959 1001 86380 86390 1
432581 99432581 1001 86380 86390 1
432498 99432498 1001 86380 86390 1
432656 99432656 1001 86380 86390 1
432734 99432734 1001 86380 86390 1
432787 99432787 1001 86380 86390 1
432550 99432550 1001 86380 86390 1
434125 99434125 1001 86380 86390 1
433948 99433948 1001 86380 86390 1
433977 99433977 1001 86380 86390 1
435094 99435094 1001 86380 86390 1
435260 99435260 1001 86380 86390 1
435140 99435140 1001 86380 86390 1
434868 99434868 1001 86380 86390 1
434788 99434788 1001 86380 86390 1
434972 99434972 1001 86380 86390 1
434984 99434984 1001 86380 86390 1
434653 99434653 1001 86380 86390 1
434753 99434753 1001 86380 86390 1
434433 99434433 1001 86380 86390 1
434459 99434459 1001 86380 86390 1
435483 99435483 1001 86380 86390 1
435708 99435708 1001 86380 86390 1
435651 99435651 1001 86380 86390 1
435866 99435866 1001 86380 86390 1
437106 99437106 1001 86380 86390 1
436863 99436863 1001 86380 86390 1
437132 99437132 1001 86380 86390 1
436638 99436638 1001 86380 86390 1
436368 99436368 1001 86380 86390 1
435951 99435951 1001 86380 86390 1
436140 99436140 1001 86380 86390 1
436272 99436272 1001 86380 86390 1
300102 99300102 1001 86380 86390 1
437202 99437202 1001 86380 86390 1
300562 99300562 1001 86380 86390 1
300640 99300640 1001 86380 86390 1
300317 99300317 1001 86380 86390 1
300449 99300449 1001 86380 86390 1
300399 99300399 1001 86380 86390 1
300377 99300377 1001 86380 86390 1
300159 99300159 1001 86380 86390 1
300307 99300307 1001 86380 86390 1
300232 99300232 1001 86380 86390 1
300842 99300842 1001 86380 86390 1
300896 99300896 1001 86380 86390 1
300730 99300730 1001 86380 86390 1
300864 99300864 1001 86380 86390 1
300841 99300841 1001 86380 86390 1
301507 99301507 1001 86380 86390 1
301526 99301526 1001 86380 86390 1
301333 99301333 1001 86380 86390 1
300947 99300947 1001 86380 86390 1
301044 99301044 1001 86380 86390 1
300943 99300943 1001 86380 86390 1
301597 99301597 1001 86380 86390 1
302289 99302289 1001 86380 86390 1
302277 99302277 1001 86380 86390 1
301990 99301990 1001 86380 86390 1
301824 99301824 1001 86380 86390 1
302176 99302176 1001 86380 86390 1
302381 99302381 1001 86380 86390 1
303132 99303132 1001 86380 86390 1
303175 99303175 1001 86380 86390 1
303109 99303109 1001 86380 86390 1
303103 99303103 1001 86380 86390 1
302885 99302885 1001 86380 86390 1
302976 99302976 1001 86380 86390 1
302829 99302829 1001 86380 86390 1
302855 99302855 1001 86380 86390 1
302816 99302816 1001 86380 86390 1
302830 99302830 1001 86380 86390 1
302760 99302760 1001 86380 86390 1
302672 99302672 1001 86380 86390 1
302648 99302648 1001 86380 86390 1
303210 99303210 1001 86380 86390 1
303957 99303957 1001 86380 86390 1
303908 99303908 1001 86380 86390 1
303960 99303960 1001 86380 86390 1
303851 99303851 1001 86380 86390 1
303916 99303916 1001 86380 86390 1
303775 99303775 1001 86380 86390 1
303680 99303680 1001 86380 86390 1
303620 99303620 1001 86380 86390 1
303527 99303527 1001 86380 86390 1
304186 99304186 1001 86380 86390 1
304124 99304124 1001 86380 86390 1
304091 99304091 1001 86380 86390 1
304706 99304706 1001 86380 86390 1
304826 99304826 1001 86380 86390 1
304799 99304799 1001 86380 86390 1
304604 99304604 1001 86380 86390 1
304541 99304541 1001 86380 86390 1
304287 99304287 1001 86380 86390 1
304300 99304300 1001 86380 86390 1
305030 99305030 1001 86380 86390 1
305022 99305022 1001 86380 86390 1
305569 99305569 1001 86380 86390 1
305520 99305520 1001 86380 86390 1
305573 99305573 1001 86380 86390 1
305659 99305659 1001 86380 86390 1
305581 99305581 1001 86380 86390 1
305456 99305456 1001 86380 86390 1
305357 99305357 1001 86380 86390 1
305435 99305435 1001 86380 86390 1
305194 99305194 1001 86380 86390 1
305131 99305131 1001 86380 86390 1
305204 99305204 1001 86380 86390 1
500021 99500021 1001 86380 86390 1
500749 99500749 1001 86380 86390 1
500677 99500677 1001 86380 86390 1
500491 99500491 1001 86380 86390 1
500509 99500509 1001 86380 86390 1
500498 99500498 1001 86380 86390 1
500421 99500421 1001 86380 86390 1
500287 99500287 1001 86380 86390 1
500243 99500243 1001 86380 86390 1
500269 99500269 1001 86380 86390 1
500972 99500972 1001 86380 86390 1
500872 99500872 1001 86380 86390 1
500887 99500887 1001 86380 86390 1
501546 99501546 1001 86380 86390 1
501458 99501458 1001 86380 86390 1
501574 99501574 1001 86380 86390 1
501390 99501390 1001 86380 86390 1
501365 99501365 1001 86380 86390 1
501122 99501122 1001 86380 86390 1
501058 99501058 1001 86380 86390 1
501067 99501067 1001 86380 86390 1
501171 99501171 1001 86380 86390 1
501770 99501770 1001 86380 86390 1
501809 99501809 1001 86380 86390 1
501656 99501656 1001 86380 86390 1
502402 99502402 1001 86380 86390 1
502340 99502340 1001 86380 86390 1
502266 99502266 1001 86380 86390 1
502260 99502260 1001 86380 86390 1
502227 99502227 1001 86380 86390 1
502116 99502116 1001 86380 86390 1
501951 99501951 1001 86380 86390 1
501990 99501990 1001 86380 86390 1
501851 99501851 1001 86380 86390 1
502516 99502516 1001 86380 86390 1
502568 99502568 1001 86380 86390 1
502612 99502612 1001 86380 86390 1
502664 99502664 1001 86380 86390 1
502666 99502666 1001 86380 86390 1
503102 99503102 1001 86380 86390 1
503232 99503232 1001 86380 86390 1
503279 99503279 1001 86380 86390 1
503108 99503108 1001 86380 86390 1
502935 99502935 1001 86380 86390 1
503066 99503066 1001 86380 86390 1
502724 99502724 1001 86380 86390 1
502778 99502778 1001 86380 86390 1
503340 99503340 1001 86380 86390 1
503292 99503292 1001 86380 86390 1
504067 99504067 1001 86380 86390 1
504090 99504090 1001 86380 86390 1
503822 99503822 1001 86380 86390 1
503864 99503864 1001 86380 86390 1
503903 99503903 1001 86380 86390 1
503816 99503816 1001 86380 86390 1
503739 99503739 1001 86380 86390 1
503908 99503908 1001 86380 86390 1
503597 99503597 1001 86380 86390 1
503519 99503519 1001 86380 86390 1
504299 99504299 1001 86380 86390 1
504223 99504223 1001 86380 86390 1
504161 99504161 1001 86380 86390 1
504830 99504830 1001 86380 86390 1
504858 99504858 1001 86380 86390 1
504743 99504743 1001 86380 86390 1
504674 99504674 1001 86380 86390 1
504615 99504615 1001 86380 86390 1
504697 99504697 1001 86380 86390 1
504723 99504723 1001 86380 86390 1
504414 99504414 1001 86380 86390 1
504468 99504468 1001 86380 86390 1
504443 99504443 1001 86380 86390 1
505075 99505075 1001 86380 86390 1
505673 99505673 1001 86380 86390 1
505688 99505688 1001 86380 86390 1
505600 99505600 1001 86380 86390 1
505717 99505717 1001 86380 86390 1
505565 99505565 1001 86380 86390 1
505424 99505424 1001 86380 86390 1
505489 99505489 1001 86380 86390 1
505373 99505373 1001 86380 86390 1
505292 99505292 1001 86380 86390 1
505313 99505313 1001 86380 86390 1
505327 99505327 1001 86380 86390 1
505896 99505896 1001 86380 86390 1
505938 99505938 1001 86380 86390 1
505850 99505850 1001 86380 86390 1
505774 99505774 1001 86380 86390 1
505865 99505865 1001 86380 86390 1
505960 99505960 1001 86380 86390 1
506463 99506463 1001 86380 86390 1
506369 99506369 1001 86380 86390 1
506104 99506104 1001 86380 86390 1
506092 99506092 1001 86380 86390 1
506033 99506033 1001 86380 86390 1
506155 99506155 1001 86380 86390 1
506753 99506753 1001 86380 86390 1
506707 99506707 1001 86380 86390 1
506734 99506734 1001 86380 86390 1
507220 99507220 1001 86380 86390 1
507399 99507399 1001 86380 86390 1
507382 99507382 1001 86380 86390 1
507020 99507020 1001 86380 86390 1
506983 99506983 1001 86380 86390 1
506828 99506828 1001 86380 86390 1
506986 99506986 1001 86380 86390 1
506832 99506832 1001 86380 86390 1
506807 99506807 1001 86380 86390 1
506861 99506861 1001 86380 86390 1
506874 99506874 1001 86380 86390 1
506952 99506952 1001 86380 86390 1
508165 99508165 1001 86380 86390 1
508128 99508128 1001 86380 86390 1
507876 99507876 1001 86380 86390 1
508019 99508019 1001 86380 86390 1
507838 99507838 1001 86380 86390 1
507998 99507998 1001 86380 86390 1
507962 99507962 1001 86380 86390 1
507669 99507669 1001 86380 86390 1
507820 99507820 1001 86380 86390 1
508260 99508260 1001 86380 86390 1
508366 99508366 1001 86380 86390 1
508318 99508318 1001 86380 86390 1
509012 99509012 1001 86380 86390 1
508901 99508901 1001 86380 86390 1
508983 99508983 1001 86380 86390 1
508700 99508700 1001 86380 86390 1
508765 99508765 1001 86380 86390 1
508792 99508792 1001 86380 86390 1
508815 99508815 1001 86380 86390 1
508686 99508686 1001 86380 86390 1
508596 99508596 1001 86380 86390 1
508522 99508522 1001 86380 86390 1
508516 99508516 1001 86380 86390 1
509229 99509229 1001 86380 86390 1
509736 99509736 1001 86380 86390 1
509728 99509728 1001 86380 86390 1
509573 99509573 1001 86380 86390 1
509495 99509495 1001 86380 86390 1
509614 99509614 1001 86380 86390 1
509642 99509642 1001 86380 86390 1
509477 99509477 1001 86380 86390 1
509322 99509322 1001 86380 86390 1
509301 99509301 1001 86380 86390 1
510099 99510099 1001 86380 86390 1
510035 99510035 1001 86380 86390 1
509985 99509985 1001 86380 86390 1
510538 99510538 1001 86380 86390 1
510654 99510654 1001 86380 86390 1
510590 99510590 1001 86380 86390 1
510619 99510619 1001 86380 86390 1
510425 99510425 1001 86380 86390 1
510297 99510297 1001 86380 86390 1
510824 99510824 1001 86380 86390 1
510916 99510916 1001 86380 86390 1
510865 99510865 1001 86380 86390 1
511429 99511429 1001 86380 86390 1
511536 99511536 1001 86380 86390 1
511031 99511031 1001 86380 86390 1
510980 99510980 1001 86380 86390 1
511110 99511110 1001 86380 86390 1
511733 99511733 1001 86380 86390 1
511634 99511634 1001 86380 86390 1
511753 99511753 1001 86380 86390 1
512320 99512320 1001 86380 86390 1
512180 99512180 1001 86380 86390 1
512300 99512300 1001 86380 86390 1
512047 99512047 1001 86380 86390 1
512039 99512039 1001 86380 86390 1
512016 99512016 1001 86380 86390 1
511798 99511798 1001 86380 86390 1
511787 99511787 1001 86380 86390 1
511789 99511789 1001 86380 86390 1
511782 99511782 1001 86380 86390 1
512493 99512493 1001 86380 86390 1
512417 99512417 1001 86380 86390 1
512512 99512512 1001 86380 86390 1
512565 99512565 1001 86380 86390 1
512478 99512478 1001 86380 86390 1
512999 99512999 1001 86380 86390 1
512899 99512899 1001 86380 86390 1
512888 99512888 1001 86380 86390 1
512940 99512940 1001 86380 86390 1
512992 99512992 1001 86380 86390 1
512981 99512981 1001 86380 86390 1
512717 99512717 1001 86380 86390 1
512760 99512760 1001 86380 86390 1
513332 99513332 1001 86380 86390 1
513358 99513358 1001 86380 86390 1
513410 99513410 1001 86380 86390 1
513243 99513243 1001 86380 86390 1
513360 99513360 1001 86380 86390 1
513208 99513208 1001 86380 86390 1
513943 99513943 1001 86380 86390 1
514008 99514008 1001 86380 86390 1
513847 99513847 1001 86380 86390 1
513658 99513658 1001 86380 86390 1
513622 99513622 1001 86380 86390 1
513778 99513778 1001 86380 86390 1
513665 99513665 1001 86380 86390 1
513610 99513610 1001 86380 86390 1
513431 99513431 1001 86380 86390 1
514120 99514120 1001 86380 86390 1
514097 99514097 1001 86380 86390 1
514216 99514216 1001 86380 86390 1
514088 99514088 1001 86380 86390 1
514117 99514117 1001 86380 86390 1
514182 99514182 1001 86380 86390 1
514855 99514855 1001 86380 86390 1
514731 99514731 1001 86380 86390 1
514686 99514686 1001 86380 86390 1
514627 99514627 1001 86380 86390 1
514450 99514450 1001 86380 86390 1
514489 99514489 1001 86380 86390 1
514504 99514504 1001 86380 86390 1
514573 99514573 1001 86380 86390 1
514268 99514268 1001 86380 86390 1
514933 99514933 1001 86380 86390 1
515505 99515505 1001 86380 86390 1
515284 99515284 1001 86380 86390 1
515290 99515290 1001 86380 86390 1
515447 99515447 1001 86380 86390 1
515278 99515278 1001 86380 86390 1
515449 99515449 1001 86380 86390 1
515084 99515084 1001 86380 86390 1
515190 99515190 1001 86380 86390 1
515874 99515874 1001 86380 86390 1
516317 99516317 1001 86380 86390 1
516466 99516466 1001 86380 86390 1
516501 99516501 1001 86380 86390 1
516366 99516366 1001 86380 86390 1
516227 99516227 1001 86380 86390 1
516167 99516167 1001 86380 86390 1
516246 99516246 1001 86380 86390 1
516158 99516158 1001 86380 86390 1
516047 99516047 1001 86380 86390 1
515932 99515932 1001 86380 86390 1
515906 99515906 1001 86380 86390 1
516049 99516049 1001 86380 86390 1
515947 99515947 1001 86380 86390 1
515925 99515925 1001 86380 86390 1
517203 99517203 1001 86380 86390 1
516950 99516950 1001 86380 86390 1
516977 99516977 1001 86380 86390 1
516780 99516780 1001 86380 86390 1
516852 99516852 1001 86380 86390 1
516827 99516827 1001 86380 86390 1
517376 99517376 1001 86380 86390 1
518049 99518049 1001 86380 86390 1
518136 99518136 1001 86380 86390 1
518017 99518017 1001 86380 86390 1
517980 99517980 1001 86380 86390 1
517685 99517685 1001 86380 86390 1
517570 99517570 1001 86380 86390 1
517585 99517585 1001 86380 86390 1
517717 99517717 1001 86380 86390 1
517744 99517744 1001 86380 86390 1
517577 99517577 1001 86380 86390 1
517721 99517721 1001 86380 86390 1
518185 99518185 1001 86380 86390 1
518355 99518355 1001 86380 86390 1
518307 99518307 1001 86380 86390 1
518245 99518245 1001 86380 86390 1
518950 99518950 1001 86380 86390 1
518686 99518686 1001 86380 86390 1
518585 99518585 1001 86380 86390 1
518586 99518586 1001 86380 86390 1
518549 99518549 1001 86380 86390 1
518476 99518476 1001 86380 86390 1
518568 99518568 1001 86380 86390 1
518456 99518456 1001 86380 86390 1
519023 99519023 1001 86380 86390 1
519103 99519103 1001 86380 86390 1
519000 99519000 1001 86380 86390 1
519698 99519698 1001 86380 86390 1
519783 99519783 1001 86380 86390 1
519801 99519801 1001 86380 86390 1
519657 99519657 1001 86380 86390 1
519683 99519683 1001 86380 86390 1
519671 99519671 1001 86380 86390 1
519431 99519431 1001 86380 86390 1
519490 99519490 1001 86380 86390 1
519353 99519353 1001 86380 86390 1
519263 99519263 1001 86380 86390 1
519329 99519329 1001 86380 86390 1
519330 99519330 1001 86380 86390 1
519399 99519399 1001 86380 86390 1
520603 99520603 1001 86380 86390 1
520525 99520525 1001 86380 86390 1
520448 99520448 1001 86380 86390 1
520640 99520640 1001 86380 86390 1
520476 99520476 1001 86380 86390 1
520554 99520554 1001 86380 86390 1
520455 99520455 1001 86380 86390 1
520255 99520255 1001 86380 86390 1
520256 99520256 1001 86380 86390 1
520261 99520261 1001 86380 86390 1
520416 99520416 1001 86380 86390 1
520328 99520328 1001 86380 86390 1
520178 99520178 1001 86380 86390 1
520088 99520088 1001 86380 86390 1
520040 99520040 1001 86380 86390 1
520663 99520663 1001 86380 86390 1
520793 99520793 1001 86380 86390 1
520748 99520748 1001 86380 86390 1
521381 99521381 1001 86380 86390 1
521221 99521221 1001 86380 86390 1
521155 99521155 1001 86380 86390 1
521246 99521246 1001 86380 86390 1
521000 99521000 1001 86380 86390 1
520964 99520964 1001 86380 86390 1
520878 99520878 1001 86380 86390 1
521024 99521024 1001 86380 86390 1
521606 99521606 1001 86380 86390 1
521645 99521645 1001 86380 86390 1
521650 99521650 1001 86380 86390 1
521668 99521668 1001 86380 86390 1
522173 99522173 1001 86380 86390 1
522060 99522060 1001 86380 86390 1
522075 99522075 1001 86380 86390 1
521928 99521928 1001 86380 86390 1
521736 99521736 1001 86380 86390 1
521806 99521806 1001 86380 86390 1
521742 99521742 1001 86380 86390 1
521756 99521756 1001 86380 86390 1
522370 99522370 1001 86380 86390 1
522088 99522088 1001 86380 86390 1
522491 99522491 1001 86380 86390 1
522298 99522298 1001 86380 86390 1
523005 99523005 1001 86380 86390 1
522983 99522983 1001 86380 86390 1
523105 99523105 1001 86380 86390 1
522839 99522839 1001 86380 86390 1
522723 99522723 1001 86380 86390 1
522846 99522846 1001 86380 86390 1
522666 99522666 1001 86380 86390 1
522684 99522684 1001 86380 86390 1
522508 99522508 1001 86380 86390 1
523275 99523275 1001 86380 86390 1
523213 99523213 1001 86380 86390 1
523216 99523216 1001 86380 86390 1
523282 99523282 1001 86380 86390 1
523916 99523916 1001 86380 86390 1
523834 99523834 1001 86380 86390 1
523719 99523719 1001 86380 86390 1
523630 99523630 1001 86380 86390 1
523569 99523569 1001 86380 86390 1
523520 99523520 1001 86380 86390 1
523326 99523326 1001 86380 86390 1
524114 99524114 1001 86380 86390 1
524094 99524094 1001 86380 86390 1
523966 99523966 1001 86380 86390 1
524747 99524747 1001 86380 86390 1
524727 99524727 1001 86380 86390 1
524526 99524526 1001 86380 86390 1
524449 99524449 1001 86380 86390 1
524542 99524542 1001 86380 86390 1
524388 99524388 1001 86380 86390 1
524536 99524536 1001 86380 86390 1
524562 99524562 1001 86380 86390 1
524213 99524213 1001 86380 86390 1
524912 99524912 1001 86380 86390 1
524835 99524835 1001 86380 86390 1
524913 99524913 1001 86380 86390 1
524952 99524952 1001 86380 86390 1
524866 99524866 1001 86380 86390 1
524816 99524816 1001 86380 86390 1
525486 99525486 1001 86380 86390 1
525261 99525261 1001 86380 86390 1
525328 99525328 1001 86380 86390 1
525354 99525354 1001 86380 86390 1
525189 99525189 1001 86380 86390 1
525372 99525372 1001 86380 86390 1
525788 99525788 1001 86380 86390 1
525652 99525652 1001 86380 86390 1
525602 99525602 1001 86380 86390 1
526421 99526421 1001 86380 86390 1
526397 99526397 1001 86380 86390 1
526029 99526029 1001 86380 86390 1
526085 99526085 1001 86380 86390 1
526176 99526176 1001 86380 86390 1
526151 99526151 1001 86380 86390 1
525961 99525961 1001 86380 86390 1
525873 99525873 1001 86380 86390 1
526592 99526592 1001 86380 86390 1
526568 99526568 1001 86380 86390 1
526482 99526482 1001 86380 86390 1
527199 99527199 1001 86380 86390 1
527141 99527141 1001 86380 86390 1
526877 99526877 1001 86380 86390 1
526645 99526645 1001 86380 86390 1
526650 99526650 1001 86380 86390 1
526664 99526664 1001 86380 86390 1
527451 99527451 1001 86380 86390 1
527923 99527923 1001 86380 86390 1
528047 99528047 1001 86380 86390 1
527885 99527885 1001 86380 86390 1
527879 99527879 1001 86380 86390 1
527835 99527835 1001 86380 86390 1
527682 99527682 1001 86380 86390 1
527841 99527841 1001 86380 86390 1
527591 99527591 1001 86380 86390 1
527567 99527567 1001 86380 86390 1
528178 99528178 1001 86380 86390 1
528168 99528168 1001 86380 86390 1
528200 99528200 1001 86380 86390 1
528692 99528692 1001 86380 86390 1
528361 99528361 1001 86380 86390 1
528928 99528928 1001 86380 86390 1
529058 99529058 1001 86380 86390 1
529007 99529007 1001 86380 86390 1
529692 99529692 1001 86380 86390 1
529578 99529578 1001 86380 86390 1
529644 99529644 1001 86380 86390 1
529431 99529431 1001 86380 86390 1
529318 99529318 1001 86380 86390 1
529443 99529443 1001 86380 86390 1
529294 99529294 1001 86380 86390 1
529299 99529299 1001 86380 86390 1
529170 99529170 1001 86380 86390 1
529773 99529773 1001 86380 86390 1
529890 99529890 1001 86380 86390 1
530506 99530506 1001 86380 86390 1
530512 99530512 1001 86380 86390 1
530411 99530411 1001 86380 86390 1
530181 99530181 1001 86380 86390 1
530323 99530323 1001 86380 86390 1
530188 99530188 1001 86380 86390 1
530140 99530140 1001 86380 86390 1
530056 99530056 1001 86380 86390 1
530108 99530108 1001 86380 86390 1
529952 99529952 1001 86380 86390 1
530047 99530047 1001 86380 86390 1
530593 99530593 1001 86380 86390 1
530710 99530710 1001 86380 86390 1
530597 99530597 1001 86380 86390 1
530600 99530600 1001 86380 86390 1
531344 99531344 1001 86380 86390 1
531240 99531240 1001 86380 86390 1
531190 99531190 1001 86380 86390 1
531352 99531352 1001 86380 86390 1
531206 99531206 1001 86380 86390 1
531368 99531368 1001 86380 86390 1
531273 99531273 1001 86380 86390 1
531261 99531261 1001 86380 86390 1
531313 99531313 1001 86380 86390 1
531007 99531007 1001 86380 86390 1
531117 99531117 1001 86380 86390 1
530987 99530987 1001 86380 86390 1
531066 99531066 1001 86380 86390 1
530902 99530902 1001 86380 86390 1
531560 99531560 1001 86380 86390 1
532077 99532077 1001 86380 86390 1
532170 99532170 1001 86380 86390 1
532053 99532053 1001 86380 86390 1
532043 99532043 1001 86380 86390 1
532087 99532087 1001 86380 86390 1
531831 99531831 1001 86380 86390 1
531847 99531847 1001 86380 86390 1
531811 99531811 1001 86380 86390 1
531766 99531766 1001 86380 86390 1
531638 99531638 1001 86380 86390 1
531705 99531705 1001 86380 86390 1
531619 99531619 1001 86380 86390 1
532267 99532267 1001 86380 86390 1
532226 99532226 1001 86380 86390 1
532343 99532343 1001 86380 86390 1
532968 99532968 1001 86380 86390 1
532858 99532858 1001 86380 86390 1
533018 99533018 1001 86380 86390 1
532915 99532915 1001 86380 86390 1
532783 99532783 1001 86380 86390 1
532824 99532824 1001 86380 86390 1
532414 99532414 1001 86380 86390 1
532446 99532446 1001 86380 86390 1
532524 99532524 1001 86380 86390 1
532550 99532550 1001 86380 86390 1
532460 99532460 1001 86380 86390 1
533058 99533058 1001 86380 86390 1
533234 99533234 1001 86380 86390 1
533183 99533183 1001 86380 86390 1
533669 99533669 1001 86380 86390 1
533686 99533686 1001 86380 86390 1
533525 99533525 1001 86380 86390 1
533631 99533631 1001 86380 86390 1
533278 99533278 1001 86380 86390 1
533358 99533358 1001 86380 86390 1
533361 99533361 1001 86380 86390 1
533443 99533443 1001 86380 86390 1
534015 99534015 1001 86380 86390 1
534047 99534047 1001 86380 86390 1
533879 99533879 1001 86380 86390 1
534510 99534510 1001 86380 86390 1
534614 99534614 1001 86380 86390 1
534604 99534604 1001 86380 86390 1
534367 99534367 1001 86380 86390 1
534472 99534472 1001 86380 86390 1
534292 99534292 1001 86380 86390 1
534280 99534280 1001 86380 86390 1
534462 99534462 1001 86380 86390 1
534128 99534128 1001 86380 86390 1
534143 99534143 1001 86380 86390 1
534171 99534171 1001 86380 86390 1
534262 99534262 1001 86380 86390 1
534241 99534241 1001 86380 86390 1
534217 99534217 1001 86380 86390 1
534889 99534889 1001 86380 86390 1
534713 99534713 1001 86380 86390 1
534702 99534702 1001 86380 86390 1
534768 99534768 1001 86380 86390 1
534757 99534757 1001 86380 86390 1
535412 99535412 1001 86380 86390 1
535451 99535451 1001 86380 86390 1
535353 99535353 1001 86380 86390 1
535431 99535431 1001 86380 86390 1
535445 99535445 1001 86380 86390 1
535304 99535304 1001 86380 86390 1
535269 99535269 1001 86380 86390 1
535045 99535045 1001 86380 86390 1
534942 99534942 1001 86380 86390 1
534955 99534955 1001 86380 86390 1
535072 99535072 1001 86380 86390 1
534919 99534919 1001 86380 86390 1
535016 99535016 1001 86380 86390 1
534900 99534900 1001 86380 86390 1
535611 99535611 1001 86380 86390 1
535642 99535642 1001 86380 86390 1
535633 99535633 1001 86380 86390 1
536305 99536305 1001 86380 86390 1
536243 99536243 1001 86380 86390 1
536105 99536105 1001 86380 86390 1
536095 99536095 1001 86380 86390 1
535983 99535983 1001 86380 86390 1
535946 99535946 1001 86380 86390 1
535717 99535717 1001 86380 86390 1
535809 99535809 1001 86380 86390 1
535877 99535877 1001 86380 86390 1
535879 99535879 1001 86380 86390 1
536386 99536386 1001 86380 86390 1
536516 99536516 1001 86380 86390 1
537131 99537131 1001 86380 86390 1
537066 99537066 1001 86380 86390 1
537002 99537002 1001 86380 86390 1
537028 99537028 1001 86380 86390 1
536814 99536814 1001 86380 86390 1
536922 99536922 1001 86380 86390 1
536546 99536546 1001 86380 86390 1
536564 99536564 1001 86380 86390 1
537172 99537172 1001 86380 86390 1
537317 99537317 1001 86380 86390 1
537343 99537343 1001 86380 86390 1
537191 99537191 1001 86380 86390 1
537248 99537248 1001 86380 86390 1
537261 99537261 1001 86380 86390 1
537786 99537786 1001 86380 86390 1
537812 99537812 1001 86380 86390 1
537907 99537907 1001 86380 86390 1
537883 99537883 1001 86380 86390 1
537619 99537619 1001 86380 86390 1
537725 99537725 1001 86380 86390 1
537635 99537635 1001 86380 86390 1
537624 99537624 1001 86380 86390 1
537703 99537703 1001 86380 86390 1
537639 99537639 1001 86380 86390 1
537459 99537459 1001 86380 86390 1
537564 99537564 1001 86380 86390 1
537539 99537539 1001 86380 86390 1
537488 99537488 1001 86380 86390 1
537479 99537479 1001 86380 86390 1
538077 99538077 1001 86380 86390 1
538015 99538015 1001 86380 86390 1
538057 99538057 1001 86380 86390 1
538007 99538007 1001 86380 86390 1
538182 99538182 1001 86380 86390 1
538702 99538702 1001 86380 86390 1
538642 99538642 1001 86380 86390 1
538655 99538655 1001 86380 86390 1
538460 99538460 1001 86380 86390 1
538338 99538338 1001 86380 86390 1
538371 99538371 1001 86380 86390 1
538934 99538934 1001 86380 86390 1
539540 99539540 1001 86380 86390 1
539614 99539614 1001 86380 86390 1
539557 99539557 1001 86380 86390 1
539560 99539560 1001 86380 86390 1
539638 99539638 1001 86380 86390 1
539563 99539563 1001 86380 86390 1
539261 99539261 1001 86380 86390 1
539265 99539265 1001 86380 86390 1
539048 99539048 1001 86380 86390 1
539134 99539134 1001 86380 86390 1
539845 99539845 1001 86380 86390 1
539228 99539228 1001 86380 86390 1
539658 99539658 1001 86380 86390 1
539647 99539647 1001 86380 86390 1
539829 99539829 1001 86380 86390 1
540463 99540463 1001 86380 86390 1
540319 99540319 1001 86380 86390 1
540423 99540423 1001 86380 86390 1
540359 99540359 1001 86380 86390 1
540387 99540387 1001 86380 86390 1
540093 99540093 1001 86380 86390 1
540158 99540158 1001 86380 86390 1
539925 99539925 1001 86380 86390 1
539919 99539919 1001 86380 86390 1
539908 99539908 1001 86380 86390 1
540531 99540531 1001 86380 86390 1
540587 99540587 1001 86380 86390 1
540537 99540537 1001 86380 86390 1
540566 99540566 1001 86380 86390 1
541153 99541153 1001 86380 86390 1
541265 99541265 1001 86380 86390 1
541238 99541238 1001 86380 86390 1
541022 99541022 1001 86380 86390 1
541045 99541045 1001 86380 86390 1
540789 99540789 1001 86380 86390 1
540870 99540870 1001 86380 86390 1
540812 99540812 1001 86380 86390 1
541368 99541368 1001 86380 86390 1
541449 99541449 1001 86380 86390 1
542069 99542069 1001 86380 86390 1
541955 99541955 1001 86380 86390 1
541945 99541945 1001 86380 86390 1
542074 99542074 1001 86380 86390 1
542026 99542026 1001 86380 86390 1
542053 99542053 1001 86380 86390 1
541914 99541914 1001 86380 86390 1
541824 99541824 1001 86380 86390 1
541721 99541721 1001 86380 86390 1
541852 99541852 1001 86380 86390 1
541763 99541763 1001 86380 86390 1
541529 99541529 1001 86380 86390 1
541504 99541504 1001 86380 86390 1
541700 99541700 1001 86380 86390 1
541545 99541545 1001 86380 86390 1
541521 99541521 1001 86380 86390 1
542271 99542271 1001 86380 86390 1
542234 99542234 1001 86380 86390 1
542314 99542314 1001 86380 86390 1
542292 99542292 1001 86380 86390 1
542254 99542254 1001 86380 86390 1
542125 99542125 1001 86380 86390 1
542178 99542178 1001 86380 86390 1
542752 99542752 1001 86380 86390 1
542875 99542875 1001 86380 86390 1
542838 99542838 1001 86380 86390 1
542719 99542719 1001 86380 86390 1
542466 99542466 1001 86380 86390 1
542411 99542411 1001 86380 86390 1
543091 99543091 1001 86380 86390 1
543768 99543768 1001 86380 86390 1
543735 99543735 1001 86380 86390 1
543724 99543724 1001 86380 86390 1
543474 99543474 1001 86380 86390 1
543357 99543357 1001 86380 86390 1
543178 99543178 1001 86380 86390 1
543272 99543272 1001 86380 86390 1
543183 99543183 1001 86380 86390 1
543807 99543807 1001 86380 86390 1
543897 99543897 1001 86380 86390 1
543861 99543861 1001 86380 86390 1
544423 99544423 1001 86380 86390 1
544491 99544491 1001 86380 86390 1
544556 99544556 1001 86380 86390 1
544199 99544199 1001 86380 86390 1
544277 99544277 1001 86380 86390 1
544274 99544274 1001 86380 86390 1
544109 99544109 1001 86380 86390 1
544074 99544074 1001 86380 86390 1
544011 99544011 1001 86380 86390 1
544103 99544103 1001 86380 86390 1
544168 99544168 1001 86380 86390 1
544687 99544687 1001 86380 86390 1
544641 99544641 1001 86380 86390 1
432266 521 1001 61920 73137 1
413386 1194 1001 6300 10497 1
400364 99400364 1001 86380 86390 1
400370 99400370 1001 86380 86390 1
400429 99400429 1001 86380 86390 1
400462 99400462 1001 86380 86390 1
400666 99400666 1001 86380 86390 1
400771 99400771 1001 86380 86390 1
400902 99400902 1001 86380 86390 1
401005 99401005 1001 86380 86390 1
400948 99400948 1001 86380 86390 1
401008 99401008 1001 86380 86390 1
401207 99401207 1001 86380 86390 1
401291 99401291 1001 86380 86390 1
401383 99401383 1001 86380 86390 1
401744 99401744 1001 86380 86390 1
401960 99401960 1001 86380 86390 1
402062 99402062 1001 86380 86390 1
402006 99402006 1001 86380 86390 1
402192 99402192 1001 86380 86390 1
402195 99402195 1001 86380 86390 1
402250 99402250 1001 86380 86390 1
402492 99402492 1001 86380 86390 1
403006 99403006 1001 86380 86390 1
403305 99403305 1001 86380 86390 1
403532 99403532 1001 86380 86390 1
403571 99403571 1001 86380 86390 1
403719 99403719 1001 86380 86390 1
403694 99403694 1001 86380 86390 1
403849 99403849 1001 86380 86390 1
404364 99404364 1001 86380 86390 1
404412 99404412 1001 86380 86390 1
404561 99404561 1001 86380 86390 1
404597 99404597 1001 86380 86390 1
404861 99404861 1001 86380 86390 1
405105 99405105 1001 86380 86390 1
405106 99405106 1001 86380 86390 1
405016 99405016 1001 86380 86390 1
405240 99405240 1001 86380 86390 1
405406 99405406 1001 86380 86390 1
405364 99405364 1001 86380 86390 1
405453 99405453 1001 86380 86390 1
405479 99405479 1001 86380 86390 1
405763 99405763 1001 86380 86390 1
405831 99405831 1001 86380 86390 1
405853 99405853 1001 86380 86390 1
405973 99405973 1001 86380 86390 1
405902 99405902 1001 86380 86390 1
406214 99406214 1001 86380 86390 1
406226 99406226 1001 86380 86390 1
406233 99406233 1001 86380 86390 1
406777 99406777 1001 86380 86390 1
406808 99406808 1001 86380 86390 1
406782 99406782 1001 86380 86390 1
406946 99406946 1001 86380 86390 1
406962 99406962 1001 86380 86390 1
407137 99407137 1001 86380 86390 1
407350 99407350 1001 86380 86390 1
407502 99407502 1001 86380 86390 1
407446 99407446 1001 86380 86390 1
407657 99407657 1001 86380 86390 1
407845 99407845 1001 86380 86390 1
407918 99407918 1001 86380 86390 1
408249 99408249 1001 86380 86390 1
408717 99408717 1001 86380 86390 1
408868 99408868 1001 86380 86390 1
409201 99409201 1001 86380 86390 1
409445 99409445 1001 86380 86390 1
409667 99409667 1001 86380 86390 1
409908 99409908 1001 86380 86390 1
409911 99409911 1001 86380 86390 1
410096 99410096 1001 86380 86390 1
409996 99409996 1001 86380 86390 1
410006 99410006 1001 86380 86390 1
410072 99410072 1001 86380 86390 1
410051 99410051 1001 86380 86390 1
410191 99410191 1001 86380 86390 1
410409 99410409 1001 86380 86390 1
410433 99410433 1001 86380 86390 1
410545 99410545 1001 86380 86390 1
410722 99410722 1001 86380 86390 1
410983 99410983 1001 86380 86390 1
411102 99411102 1001 86380 86390 1
411253 99411253 1001 86380 86390 1
411371 99411371 1001 86380 86390 1
411614 99411614 1001 86380 86390 1
412146 99412146 1001 86380 86390 1
412098 99412098 1001 86380 86390 1
412093 99412093 1001 86380 86390 1
412218 99412218 1001 86380 86390 1
412450 99412450 1001 86380 86390 1
412351 99412351 1001 86380 86390 1
413636 99413636 1001 86380 86390 1
413672 99413672 1001 86380 86390 1
413557 99413557 1001 86380 86390 1
413257 99413257 1001 86380 86390 1
413043 99413043 1001 86380 86390 1
412895 99412895 1001 86380 86390 1
412731 99412731 1001 86380 86390 1
412495 99412495 1001 86380 86390 1
412573 99412573 1001 86380 86390 1
413801 99413801 1001 86380 86390 1
414044 99414044 1001 86380 86390 1
415141 99415141 1001 86380 86390 1
415171 99415171 1001 86380 86390 1
414986 99414986 1001 86380 86390 1
414821 99414821 1001 86380 86390 1
414853 99414853 1001 86380 86390 1
414670 99414670 1001 86380 86390 1
414586 99414586 1001 86380 86390 1
414290 99414290 1001 86380 86390 1
414473 99414473 1001 86380 86390 1
414922 99414922 1001 86380 86390 1
415338 99415338 1001 86380 86390 1
415518 99415518 1001 86380 86390 1
416256 99416256 1001 86380 86390 1
416160 99416160 1001 86380 86390 1
416572 99416572 1001 86380 86390 1
416393 99416393 1001 86380 86390 1
415905 99415905 1001 86380 86390 1
415788 99415788 1001 86380 86390 1
416045 99416045 1001 86380 86390 1
416131 99416131 1001 86380 86390 1
417525 99417525 1001 86380 86390 1
418653 99418653 1001 86380 86390 1
418780 99418780 1001 86380 86390 1
418497 99418497 1001 86380 86390 1
418056 99418056 1001 86380 86390 1
418276 99418276 1001 86380 86390 1
418119 99418119 1001 86380 86390 1
418429 99418429 1001 86380 86390 1
418299 99418299 1001 86380 86390 1
417626 99417626 1001 86380 86390 1
417703 99417703 1001 86380 86390 1
418883 99418883 1001 86380 86390 1
419136 99419136 1001 86380 86390 1
419746 99419746 1001 86380 86390 1
419807 99419807 1001 86380 86390 1
419642 99419642 1001 86380 86390 1
419919 99419919 1001 86380 86390 1
419651 99419651 1001 86380 86390 1
419844 99419844 1001 86380 86390 1
419845 99419845 1001 86380 86390 1
419352 99419352 1001 86380 86390 1
419362 99419362 1001 86380 86390 1
419282 99419282 1001 86380 86390 1
420620 99420620 1001 86380 86390 1
420781 99420781 1001 86380 86390 1
420505 99420505 1001 86380 86390 1
421712 99421712 1001 86380 86390 1
421718 99421718 1001 86380 86390 1
421504 99421504 1001 86380 86390 1
421395 99421395 1001 86380 86390 1
421647 99421647 1001 86380 86390 1
421658 99421658 1001 86380 86390 1
421212 99421212 1001 86380 86390 1
421193 99421193 1001 86380 86390 1
420925 99420925 1001 86380 86390 1
420885 99420885 1001 86380 86390 1
422362 99422362 1001 86380 86390 1
422136 99422136 1001 86380 86390 1
423677 99423677 1001 86380 86390 1
423581 99423581 1001 86380 86390 1
423057 99423057 1001 86380 86390 1
423273 99423273 1001 86380 86390 1
423094 99423094 1001 86380 86390 1
423074 99423074 1001 86380 86390 1
423162 99423162 1001 86380 86390 1
422550 99422550 1001 86380 86390 1
422658 99422658 1001 86380 86390 1
422786 99422786 1001 86380 86390 1
422547 99422547 1001 86380 86390 1
422650 99422650 1001 86380 86390 1
422743 99422743 1001 86380 86390 1
422795 99422795 1001 86380 86390 1
424087 99424087 1001 86380 86390 1
425248 99425248 1001 86380 86390 1
425276 99425276 1001 86380 86390 1
425283 99425283 1001 86380 86390 1
425341 99425341 1001 86380 86390 1
425347 99425347 1001 86380 86390 1
425190 99425190 1001 86380 86390 1
425371 99425371 1001 86380 86390 1
424800 99424800 1001 86380 86390 1
424807 99424807 1001 86380 86390 1
424944 99424944 1001 86380 86390 1
425000 99425000 1001 86380 86390 1
424356 99424356 1001 86380 86390 1
424450 99424450 1001 86380 86390 1
425691 99425691 1001 86380 86390 1
425778 99425778 1001 86380 86390 1
425446 99425446 1001 86380 86390 1
425810 99425810 1001 86380 86390 1
425574 99425574 1001 86380 86390 1
426868 99426868 1001 86380 86390 1
427048 99427048 1001 86380 86390 1
426604 99426604 1001 86380 86390 1
426317 99426317 1001 86380 86390 1
426569 99426569 1001 86380 86390 1
426392 99426392 1001 86380 86390 1
425959 99425959 1001 86380 86390 1
426076 99426076 1001 86380 86390 1
428579 99428579 1001 86380 86390 1
428340 99428340 1001 86380 86390 1
428093 99428093 1001 86380 86390 1
428330 99428330 1001 86380 86390 1
427774 99427774 1001 86380 86390 1
427657 99427657 1001 86380 86390 1
427535 99427535 1001 86380 86390 1
427783 99427783 1001 86380 86390 1
428956 99428956 1001 86380 86390 1
430373 99430373 1001 86380 86390 1
429890 99429890 1001 86380 86390 1
429899 99429899 1001 86380 86390 1
429320 99429320 1001 86380 86390 1
429203 99429203 1001 86380 86390 1
429328 99429328 1001 86380 86390 1
429395 99429395 1001 86380 86390 1
429282 99429282 1001 86380 86390 1
430432 99430432 1001 86380 86390 1
430488 99430488 1001 86380 86390 1
430381 99430381 1001 86380 86390 1
430449 99430449 1001 86380 86390 1
430653 99430653 1001 86380 86390 1
431754 99431754 1001 86380 86390 1
431332 99431332 1001 86380 86390 1
431361 99431361 1001 86380 86390 1
431325 99431325 1001 86380 86390 1
430897 99430897 1001 86380 86390 1
431188 99431188 1001 86380 86390 1
431194 99431194 1001 86380 86390 1
431112 99431112 1001 86380 86390 1
432267 99432267 1001 86380 86390 1
432221 99432221 1001 86380 86390 1
432380 99432380 1001 86380 86390 1
432156 99432156 1001 86380 86390 1
432227 99432227 1001 86380 86390 1
432214 99432214 1001 86380 86390 1
433720 99433720 1001 86380 86390 1
433352 99433352 1001 86380 86390 1
433646 99433646 1001 86380 86390 1
433544 99433544 1001 86380 86390 1
432931 99432931 1001 86380 86390 1
433300 99433300 1001 86380 86390 1
432981 99432981 1001 86380 86390 1
432527 99432527 1001 86380 86390 1
432861 99432861 1001 86380 86390 1
434003 99434003 1001 86380 86390 1
433871 99433871 1001 86380 86390 1
435227 99435227 1001 86380 86390 1
435354 99435354 1001 86380 86390 1
435070 99435070 1001 86380 86390 1
434708 99434708 1001 86380 86390 1
434770 99434770 1001 86380 86390 1
434469 99434469 1001 86380 86390 1
434536 99434536 1001 86380 86390 1
434516 99434516 1001 86380 86390 1
434566 99434566 1001 86380 86390 1
434381 99434381 1001 86380 86390 1
435479 99435479 1001 86380 86390 1
435594 99435594 1001 86380 86390 1
435704 99435704 1001 86380 86390 1
435462 99435462 1001 86380 86390 1
435882 99435882 1001 86380 86390 1
437005 99437005 1001 86380 86390 1
436910 99436910 1001 86380 86390 1
436344 99436344 1001 86380 86390 1
436651 99436651 1001 86380 86390 1
436679 99436679 1001 86380 86390 1
436469 99436469 1001 86380 86390 1
436300 99436300 1001 86380 86390 1
436119 99436119 1001 86380 86390 1
300005 99300005 1001 86380 86390 1
300044 99300044 1001 86380 86390 1
300703 99300703 1001 86380 86390 1
300567 99300567 1001 86380 86390 1
300606 99300606 1001 86380 86390 1
300632 99300632 1001 86380 86390 1
300445 99300445 1001 86380 86390 1
300434 99300434 1001 86380 86390 1
300265 99300265 1001 86380 86390 1
300202 99300202 1001 86380 86390 1
300270 99300270 1001 86380 86390 1
300926 99300926 1001 86380 86390 1
300875 99300875 1001 86380 86390 1
300815 99300815 1001 86380 86390 1
301403 99301403 1001 86380 86390 1
301509 99301509 1001 86380 86390 1
301358 99301358 1001 86380 86390 1
301424 99301424 1001 86380 86390 1
301552 99301552 1001 86380 86390 1
301310 99301310 1001 86380 86390 1
301261 99301261 1001 86380 86390 1
301315 99301315 1001 86380 86390 1
301015 99301015 1001 86380 86390 1
301068 99301068 1001 86380 86390 1
300982 99300982 1001 86380 86390 1
301023 99301023 1001 86380 86390 1
301573 99301573 1001 86380 86390 1
301653 99301653 1001 86380 86390 1
301628 99301628 1001 86380 86390 1
301719 99301719 1001 86380 86390 1
302307 99302307 1001 86380 86390 1
302356 99302356 1001 86380 86390 1
302196 99302196 1001 86380 86390 1
302367 99302367 1001 86380 86390 1
302161 99302161 1001 86380 86390 1
301831 99301831 1001 86380 86390 1
301952 99301952 1001 86380 86390 1
302430 99302430 1001 86380 86390 1
302433 99302433 1001 86380 86390 1
302399 99302399 1001 86380 86390 1
302387 99302387 1001 86380 86390 1
303106 99303106 1001 86380 86390 1
303049 99303049 1001 86380 86390 1
303198 99303198 1001 86380 86390 1
302851 99302851 1001 86380 86390 1
302877 99302877 1001 86380 86390 1
302869 99302869 1001 86380 86390 1
302857 99302857 1001 86380 86390 1
302755 99302755 1001 86380 86390 1
302590 99302590 1001 86380 86390 1
302688 99302688 1001 86380 86390 1
303301 99303301 1001 86380 86390 1
303407 99303407 1001 86380 86390 1
303973 99303973 1001 86380 86390 1
303846 99303846 1001 86380 86390 1
303644 99303644 1001 86380 86390 1
303774 99303774 1001 86380 86390 1
304151 99304151 1001 86380 86390 1
304193 99304193 1001 86380 86390 1
304223 99304223 1001 86380 86390 1
304659 99304659 1001 86380 86390 1
304841 99304841 1001 86380 86390 1
304741 99304741 1001 86380 86390 1
304856 99304856 1001 86380 86390 1
304494 99304494 1001 86380 86390 1
304559 99304559 1001 86380 86390 1
304572 99304572 1001 86380 86390 1
304586 99304586 1001 86380 86390 1
305005 99305005 1001 86380 86390 1
304929 99304929 1001 86380 86390 1
305504 99305504 1001 86380 86390 1
305484 99305484 1001 86380 86390 1
305523 99305523 1001 86380 86390 1
305627 99305627 1001 86380 86390 1
305405 99305405 1001 86380 86390 1
305434 99305434 1001 86380 86390 1
305294 99305294 1001 86380 86390 1
305134 99305134 1001 86380 86390 1
305173 99305173 1001 86380 86390 1
305084 99305084 1001 86380 86390 1
305255 99305255 1001 86380 86390 1
500121 99500121 1001 86380 86390 1
305691 99305691 1001 86380 86390 1
500675 99500675 1001 86380 86390 1
500807 99500807 1001 86380 86390 1
500569 99500569 1001 86380 86390 1
500456 99500456 1001 86380 86390 1
500592 99500592 1001 86380 86390 1
500345 99500345 1001 86380 86390 1
500229 99500229 1001 86380 86390 1
500256 99500256 1001 86380 86390 1
500916 99500916 1001 86380 86390 1
501472 99501472 1001 86380 86390 1
501553 99501553 1001 86380 86390 1
501385 99501385 1001 86380 86390 1
501412 99501412 1001 86380 86390 1
501364 99501364 1001 86380 86390 1
501128 99501128 1001 86380 86390 1
501666 99501666 1001 86380 86390 1
501659 99501659 1001 86380 86390 1
502364 99502364 1001 86380 86390 1
502357 99502357 1001 86380 86390 1
502154 99502154 1001 86380 86390 1
502045 99502045 1001 86380 86390 1
502047 99502047 1001 86380 86390 1
502491 99502491 1001 86380 86390 1
502486 99502486 1001 86380 86390 1
503258 99503258 1001 86380 86390 1
503091 99503091 1001 86380 86390 1
503117 99503117 1001 86380 86390 1
503247 99503247 1001 86380 86390 1
503274 99503274 1001 86380 86390 1
503135 99503135 1001 86380 86390 1
503056 99503056 1001 86380 86390 1
503031 99503031 1001 86380 86390 1
502749 99502749 1001 86380 86390 1
502852 99502852 1001 86380 86390 1
503424 99503424 1001 86380 86390 1
504060 99504060 1001 86380 86390 1
503760 99503760 1001 86380 86390 1
503710 99503710 1001 86380 86390 1
503855 99503855 1001 86380 86390 1
503691 99503691 1001 86380 86390 1
503563 99503563 1001 86380 86390 1
504257 99504257 1001 86380 86390 1
504195 99504195 1001 86380 86390 1
504273 99504273 1001 86380 86390 1
504782 99504782 1001 86380 86390 1
504900 99504900 1001 86380 86390 1
504928 99504928 1001 86380 86390 1
504938 99504938 1001 86380 86390 1
504839 99504839 1001 86380 86390 1
504726 99504726 1001 86380 86390 1
504636 99504636 1001 86380 86390 1
504600 99504600 1001 86380 86390 1
504717 99504717 1001 86380 86390 1
504735 99504735 1001 86380 86390 1
504594 99504594 1001 86380 86390 1
504518 99504518 1001 86380 86390 1
504416 99504416 1001 86380 86390 1
504507 99504507 1001 86380 86390 1
504366 99504366 1001 86380 86390 1
504419 99504419 1001 86380 86390 1
504341 99504341 1001 86380 86390 1
504383 99504383 1001 86380 86390 1
504399 99504399 1001 86380 86390 1
505720 99505720 1001 86380 86390 1
505674 99505674 1001 86380 86390 1
505416 99505416 1001 86380 86390 1
505429 99505429 1001 86380 86390 1
505404 99505404 1001 86380 86390 1
505535 99505535 1001 86380 86390 1
505179 99505179 1001 86380 86390 1
505284 99505284 1001 86380 86390 1
505828 99505828 1001 86380 86390 1
506407 99506407 1001 86380 86390 1
506539 99506539 1001 86380 86390 1
506542 99506542 1001 86380 86390 1
506466 99506466 1001 86380 86390 1
506492 99506492 1001 86380 86390 1
506365 99506365 1001 86380 86390 1
506184 99506184 1001 86380 86390 1
506358 99506358 1001 86380 86390 1
506107 99506107 1001 86380 86390 1
505985 99505985 1001 86380 86390 1
506715 99506715 1001 86380 86390 1
506680 99506680 1001 86380 86390 1
507299 99507299 1001 86380 86390 1
507287 99507287 1001 86380 86390 1
507035 99507035 1001 86380 86390 1
507036 99507036 1001 86380 86390 1
507167 99507167 1001 86380 86390 1
507015 99507015 1001 86380 86390 1
507031 99507031 1001 86380 86390 1
506958 99506958 1001 86380 86390 1
506819 99506819 1001 86380 86390 1
507010 99507010 1001 86380 86390 1
507462 99507462 1001 86380 86390 1
507520 99507520 1001 86380 86390 1
508153 99508153 1001 86380 86390 1
508017 99508017 1001 86380 86390 1
508022 99508022 1001 86380 86390 1
508016 99508016 1001 86380 86390 1
507770 99507770 1001 86380 86390 1
507688 99507688 1001 86380 86390 1
508426 99508426 1001 86380 86390 1
508337 99508337 1001 86380 86390 1
508394 99508394 1001 86380 86390 1
508252 99508252 1001 86380 86390 1
508370 99508370 1001 86380 86390 1
508347 99508347 1001 86380 86390 1
508932 99508932 1001 86380 86390 1
508676 99508676 1001 86380 86390 1
508750 99508750 1001 86380 86390 1
509241 99509241 1001 86380 86390 1
509231 99509231 1001 86380 86390 1
509107 99509107 1001 86380 86390 1
509237 99509237 1001 86380 86390 1
509748 99509748 1001 86380 86390 1
509750 99509750 1001 86380 86390 1
509778 99509778 1001 86380 86390 1
509860 99509860 1001 86380 86390 1
509540 99509540 1001 86380 86390 1
509545 99509545 1001 86380 86390 1
509637 99509637 1001 86380 86390 1
509665 99509665 1001 86380 86390 1
509498 99509498 1001 86380 86390 1
509511 99509511 1001 86380 86390 1
509358 99509358 1001 86380 86390 1
509476 99509476 1001 86380 86390 1
509337 99509337 1001 86380 86390 1
509938 99509938 1001 86380 86390 1
509953 99509953 1001 86380 86390 1
509919 99509919 1001 86380 86390 1
510011 99510011 1001 86380 86390 1
510038 99510038 1001 86380 86390 1
510526 99510526 1001 86380 86390 1
510595 99510595 1001 86380 86390 1
510724 99510724 1001 86380 86390 1
510469 99510469 1001 86380 86390 1
510386 99510386 1001 86380 86390 1
510477 99510477 1001 86380 86390 1
510274 99510274 1001 86380 86390 1
510173 99510173 1001 86380 86390 1
510888 99510888 1001 86380 86390 1
511505 99511505 1001 86380 86390 1
511355 99511355 1001 86380 86390 1
511279 99511279 1001 86380 86390 1
510957 99510957 1001 86380 86390 1
510976 99510976 1001 86380 86390 1
511003 99511003 1001 86380 86390 1
511043 99511043 1001 86380 86390 1
511056 99511056 1001 86380 86390 1
511138 99511138 1001 86380 86390 1
511618 99511618 1001 86380 86390 1
511716 99511716 1001 86380 86390 1
512295 99512295 1001 86380 86390 1
512286 99512286 1001 86380 86390 1
511852 99511852 1001 86380 86390 1
511776 99511776 1001 86380 86390 1
511948 99511948 1001 86380 86390 1
511820 99511820 1001 86380 86390 1
512505 99512505 1001 86380 86390 1
512395 99512395 1001 86380 86390 1
512525 99512525 1001 86380 86390 1
512463 99512463 1001 86380 86390 1
513039 99513039 1001 86380 86390 1
513122 99513122 1001 86380 86390 1
512965 99512965 1001 86380 86390 1
512958 99512958 1001 86380 86390 1
512666 99512666 1001 86380 86390 1
512630 99512630 1001 86380 86390 1
513287 99513287 1001 86380 86390 1
513300 99513300 1001 86380 86390 1
513249 99513249 1001 86380 86390 1
513278 99513278 1001 86380 86390 1
513980 99513980 1001 86380 86390 1
513982 99513982 1001 86380 86390 1
513859 99513859 1001 86380 86390 1
513978 99513978 1001 86380 86390 1
513452 99513452 1001 86380 86390 1
513602 99513602 1001 86380 86390 1
513461 99513461 1001 86380 86390 1
514081 99514081 1001 86380 86390 1
514189 99514189 1001 86380 86390 1
514142 99514142 1001 86380 86390 1
514038 99514038 1001 86380 86390 1
514682 99514682 1001 86380 86390 1
514813 99514813 1001 86380 86390 1
514814 99514814 1001 86380 86390 1
514447 99514447 1001 86380 86390 1
514315 99514315 1001 86380 86390 1
514248 99514248 1001 86380 86390 1
515025 99515025 1001 86380 86390 1
515014 99515014 1001 86380 86390 1
515323 99515323 1001 86380 86390 1
515478 99515478 1001 86380 86390 1
515286 99515286 1001 86380 86390 1
515315 99515315 1001 86380 86390 1
515423 99515423 1001 86380 86390 1
515451 99515451 1001 86380 86390 1
515260 99515260 1001 86380 86390 1
515202 99515202 1001 86380 86390 1
515724 99515724 1001 86380 86390 1
516462 99516462 1001 86380 86390 1
516359 99516359 1001 86380 86390 1
516494 99516494 1001 86380 86390 1
516402 99516402 1001 86380 86390 1
516467 99516467 1001 86380 86390 1
516379 99516379 1001 86380 86390 1
516203 99516203 1001 86380 86390 1
516178 99516178 1001 86380 86390 1
516142 99516142 1001 86380 86390 1
516130 99516130 1001 86380 86390 1
516303 99516303 1001 86380 86390 1
516108 99516108 1001 86380 86390 1
515950 99515950 1001 86380 86390 1
516551 99516551 1001 86380 86390 1
516616 99516616 1001 86380 86390 1
516630 99516630 1001 86380 86390 1
516631 99516631 1001 86380 86390 1
516606 99516606 1001 86380 86390 1
516582 99516582 1001 86380 86390 1
516557 99516557 1001 86380 86390 1
517273 99517273 1001 86380 86390 1
517150 99517150 1001 86380 86390 1
517176 99517176 1001 86380 86390 1
517323 99517323 1001 86380 86390 1
517256 99517256 1001 86380 86390 1
517117 99517117 1001 86380 86390 1
517066 99517066 1001 86380 86390 1
517019 99517019 1001 86380 86390 1
517111 99517111 1001 86380 86390 1
517125 99517125 1001 86380 86390 1
516858 99516858 1001 86380 86390 1
516716 99516716 1001 86380 86390 1
516736 99516736 1001 86380 86390 1
517535 99517535 1001 86380 86390 1
517498 99517498 1001 86380 86390 1
517473 99517473 1001 86380 86390 1
517977 99517977 1001 86380 86390 1
518016 99518016 1001 86380 86390 1
518149 99518149 1001 86380 86390 1
517904 99517904 1001 86380 86390 1
517752 99517752 1001 86380 86390 1
517882 99517882 1001 86380 86390 1
517722 99517722 1001 86380 86390 1
517600 99517600 1001 86380 86390 1
517626 99517626 1001 86380 86390 1
518184 99518184 1001 86380 86390 1
518315 99518315 1001 86380 86390 1
518174 99518174 1001 86380 86390 1
518345 99518345 1001 86380 86390 1
518359 99518359 1001 86380 86390 1
518204 99518204 1001 86380 86390 1
518324 99518324 1001 86380 86390 1
518938 99518938 1001 86380 86390 1
518953 99518953 1001 86380 86390 1
518810 99518810 1001 86380 86390 1
518927 99518927 1001 86380 86390 1
518789 99518789 1001 86380 86390 1
518855 99518855 1001 86380 86390 1
518704 99518704 1001 86380 86390 1
518595 99518595 1001 86380 86390 1
518426 99518426 1001 86380 86390 1
518455 99518455 1001 86380 86390 1
519120 99519120 1001 86380 86390 1
519185 99519185 1001 86380 86390 1
519082 99519082 1001 86380 86390 1
519160 99519160 1001 86380 86390 1
519776 99519776 1001 86380 86390 1
519764 99519764 1001 86380 86390 1
519770 99519770 1001 86380 86390 1
519667 99519667 1001 86380 86390 1
519631 99519631 1001 86380 86390 1
519511 99519511 1001 86380 86390 1
519538 99519538 1001 86380 86390 1
519270 99519270 1001 86380 86390 1
519361 99519361 1001 86380 86390 1
519207 99519207 1001 86380 86390 1
519208 99519208 1001 86380 86390 1
519897 99519897 1001 86380 86390 1
520537 99520537 1001 86380 86390 1
520579 99520579 1001 86380 86390 1
520528 99520528 1001 86380 86390 1
520505 99520505 1001 86380 86390 1
520071 99520071 1001 86380 86390 1
520216 99520216 1001 86380 86390 1
520026 99520026 1001 86380 86390 1
520831 99520831 1001 86380 86390 1
520669 99520669 1001 86380 86390 1
520657 99520657 1001 86380 86390 1
520790 99520790 1001 86380 86390 1
521350 99521350 1001 86380 86390 1
521286 99521286 1001 86380 86390 1
521416 99521416 1001 86380 86390 1
521315 99521315 1001 86380 86390 1
521266 99521266 1001 86380 86390 1
521398 99521398 1001 86380 86390 1
521457 99521457 1001 86380 86390 1
521222 99521222 1001 86380 86390 1
521083 99521083 1001 86380 86390 1
521099 99521099 1001 86380 86390 1
520917 99520917 1001 86380 86390 1
520946 99520946 1001 86380 86390 1
521631 99521631 1001 86380 86390 1
521585 99521585 1001 86380 86390 1
521549 99521549 1001 86380 86390 1
521641 99521641 1001 86380 86390 1
522204 99522204 1001 86380 86390 1
522218 99522218 1001 86380 86390 1
522264 99522264 1001 86380 86390 1
522266 99522266 1001 86380 86390 1
522117 99522117 1001 86380 86390 1
522110 99522110 1001 86380 86390 1
521899 99521899 1001 86380 86390 1
522059 99522059 1001 86380 86390 1
521832 99521832 1001 86380 86390 1
521729 99521729 1001 86380 86390 1
521735 99521735 1001 86380 86390 1
522409 99522409 1001 86380 86390 1
522384 99522384 1001 86380 86390 1
522436 99522436 1001 86380 86390 1
522489 99522489 1001 86380 86390 1
522322 99522322 1001 86380 86390 1
523085 99523085 1001 86380 86390 1
523070 99523070 1001 86380 86390 1
523040 99523040 1001 86380 86390 1
522809 99522809 1001 86380 86390 1
522861 99522861 1001 86380 86390 1
522719 99522719 1001 86380 86390 1
522823 99522823 1001 86380 86390 1
522779 99522779 1001 86380 86390 1
522834 99522834 1001 86380 86390 1
522656 99522656 1001 86380 86390 1
522671 99522671 1001 86380 86390 1
523236 99523236 1001 86380 86390 1
523266 99523266 1001 86380 86390 1
523305 99523305 1001 86380 86390 1
523922 99523922 1001 86380 86390 1
523826 99523826 1001 86380 86390 1
523763 99523763 1001 86380 86390 1
523648 99523648 1001 86380 86390 1
523601 99523601 1001 86380 86390 1
523657 99523657 1001 86380 86390 1
523709 99523709 1001 86380 86390 1
523620 99523620 1001 86380 86390 1
523672 99523672 1001 86380 86390 1
523401 99523401 1001 86380 86390 1
523351 99523351 1001 86380 86390 1
523394 99523394 1001 86380 86390 1
523997 99523997 1001 86380 86390 1
524010 99524010 1001 86380 86390 1
524068 99524068 1001 86380 86390 1
524043 99524043 1001 86380 86390 1
524070 99524070 1001 86380 86390 1
524590 99524590 1001 86380 86390 1
524745 99524745 1001 86380 86390 1
524652 99524652 1001 86380 86390 1
524358 99524358 1001 86380 86390 1
524375 99524375 1001 86380 86390 1
524428 99524428 1001 86380 86390 1
524456 99524456 1001 86380 86390 1
524357 99524357 1001 86380 86390 1
524250 99524250 1001 86380 86390 1
524819 99524819 1001 86380 86390 1
524923 99524923 1001 86380 86390 1
524807 99524807 1001 86380 86390 1
524781 99524781 1001 86380 86390 1
524811 99524811 1001 86380 86390 1
524850 99524850 1001 86380 86390 1
525513 99525513 1001 86380 86390 1
525326 99525326 1001 86380 86390 1
525345 99525345 1001 86380 86390 1
525282 99525282 1001 86380 86390 1
525079 99525079 1001 86380 86390 1
525080 99525080 1001 86380 86390 1
525071 99525071 1001 86380 86390 1
525011 99525011 1001 86380 86390 1
525168 99525168 1001 86380 86390 1
525698 99525698 1001 86380 86390 1
525766 99525766 1001 86380 86390 1
525655 99525655 1001 86380 86390 1
525746 99525746 1001 86380 86390 1
526297 99526297 1001 86380 86390 1
526400 99526400 1001 86380 86390 1
526354 99526354 1001 86380 86390 1
526416 99526416 1001 86380 86390 1
525879 99525879 1001 86380 86390 1
525983 99525983 1001 86380 86390 1
525894 99525894 1001 86380 86390 1
525951 99525951 1001 86380 86390 1
525991 99525991 1001 86380 86390 1
526451 99526451 1001 86380 86390 1
526464 99526464 1001 86380 86390 1
526425 99526425 1001 86380 86390 1
527219 99527219 1001 86380 86390 1
527225 99527225 1001 86380 86390 1
527140 99527140 1001 86380 86390 1
527079 99527079 1001 86380 86390 1
527023 99527023 1001 86380 86390 1
526895 99526895 1001 86380 86390 1
527042 99527042 1001 86380 86390 1
526829 99526829 1001 86380 86390 1
527441 99527441 1001 86380 86390 1
527300 99527300 1001 86380 86390 1
527365 99527365 1001 86380 86390 1
527266 99527266 1001 86380 86390 1
527875 99527875 1001 86380 86390 1
528030 99528030 1001 86380 86390 1
527786 99527786 1001 86380 86390 1
527790 99527790 1001 86380 86390 1
527464 99527464 1001 86380 86390 1
528177 99528177 1001 86380 86390 1
528139 99528139 1001 86380 86390 1
528079 99528079 1001 86380 86390 1
528187 99528187 1001 86380 86390 1
528866 99528866 1001 86380 86390 1
528871 99528871 1001 86380 86390 1
528779 99528779 1001 86380 86390 1
528808 99528808 1001 86380 86390 1
528695 99528695 1001 86380 86390 1
528546 99528546 1001 86380 86390 1
528689 99528689 1001 86380 86390 1
528547 99528547 1001 86380 86390 1
528599 99528599 1001 86380 86390 1
528508 99528508 1001 86380 86390 1
528548 99528548 1001 86380 86390 1
528587 99528587 1001 86380 86390 1
529059 99529059 1001 86380 86390 1
528930 99528930 1001 86380 86390 1
529581 99529581 1001 86380 86390 1
529687 99529687 1001 86380 86390 1
529420 99529420 1001 86380 86390 1
529357 99529357 1001 86380 86390 1
529474 99529474 1001 86380 86390 1
529478 99529478 1001 86380 86390 1
529492 99529492 1001 86380 86390 1
529415 99529415 1001 86380 86390 1
529306 99529306 1001 86380 86390 1
529242 99529242 1001 86380 86390 1
529169 99529169 1001 86380 86390 1
529879 99529879 1001 86380 86390 1
529739 99529739 1001 86380 86390 1
529901 99529901 1001 86380 86390 1
530452 99530452 1001 86380 86390 1
530377 99530377 1001 86380 86390 1
530495 99530495 1001 86380 86390 1
530382 99530382 1001 86380 86390 1
530199 99530199 1001 86380 86390 1
530149 99530149 1001 86380 86390 1
530267 99530267 1001 86380 86390 1
530216 99530216 1001 86380 86390 1
530119 99530119 1001 86380 86390 1
530085 99530085 1001 86380 86390 1
530125 99530125 1001 86380 86390 1
530738 99530738 1001 86380 86390 1
531176 99531176 1001 86380 86390 1
531301 99531301 1001 86380 86390 1
530980 99530980 1001 86380 86390 1
531151 99531151 1001 86380 86390 1
531103 99531103 1001 86380 86390 1
531027 99531027 1001 86380 86390 1
530824 99530824 1001 86380 86390 1
530793 99530793 1001 86380 86390 1
530780 99530780 1001 86380 86390 1
530937 99530937 1001 86380 86390 1
531500 99531500 1001 86380 86390 1
532121 99532121 1001 86380 86390 1
532072 99532072 1001 86380 86390 1
532139 99532139 1001 86380 86390 1
532102 99532102 1001 86380 86390 1
531808 99531808 1001 86380 86390 1
531813 99531813 1001 86380 86390 1
531893 99531893 1001 86380 86390 1
531815 99531815 1001 86380 86390 1
531740 99531740 1001 86380 86390 1
531599 99531599 1001 86380 86390 1
531742 99531742 1001 86380 86390 1
531640 99531640 1001 86380 86390 1
531641 99531641 1001 86380 86390 1
532397 99532397 1001 86380 86390 1
532308 99532308 1001 86380 86390 1
532227 99532227 1001 86380 86390 1
532994 99532994 1001 86380 86390 1
532998 99532998 1001 86380 86390 1
532982 99532982 1001 86380 86390 1
533014 99533014 1001 86380 86390 1
533022 99533022 1001 86380 86390 1
532737 99532737 1001 86380 86390 1
532739 99532739 1001 86380 86390 1
532682 99532682 1001 86380 86390 1
532504 99532504 1001 86380 86390 1
532495 99532495 1001 86380 86390 1
533184 99533184 1001 86380 86390 1
533176 99533176 1001 86380 86390 1
533046 99533046 1001 86380 86390 1
533153 99533153 1001 86380 86390 1
533077 99533077 1001 86380 86390 1
533829 99533829 1001 86380 86390 1
533723 99533723 1001 86380 86390 1
533497 99533497 1001 86380 86390 1
533449 99533449 1001 86380 86390 1
533567 99533567 1001 86380 86390 1
533594 99533594 1001 86380 86390 1
533569 99533569 1001 86380 86390 1
533482 99533482 1001 86380 86390 1
533357 99533357 1001 86380 86390 1
534012 99534012 1001 86380 86390 1
534058 99534058 1001 86380 86390 1
533943 99533943 1001 86380 86390 1
534595 99534595 1001 86380 86390 1
534570 99534570 1001 86380 86390 1
534482 99534482 1001 86380 86390 1
534615 99534615 1001 86380 86390 1
534631 99534631 1001 86380 86390 1
534439 99534439 1001 86380 86390 1
534415 99534415 1001 86380 86390 1
534325 99534325 1001 86380 86390 1
534303 99534303 1001 86380 86390 1
534319 99534319 1001 86380 86390 1
534106 99534106 1001 86380 86390 1
534133 99534133 1001 86380 86390 1
534110 99534110 1001 86380 86390 1
534269 99534269 1001 86380 86390 1
534732 99534732 1001 86380 86390 1
535376 99535376 1001 86380 86390 1
535457 99535457 1001 86380 86390 1
535193 99535193 1001 86380 86390 1
535289 99535289 1001 86380 86390 1
535108 99535108 1001 86380 86390 1
535161 99535161 1001 86380 86390 1
534891 99534891 1001 86380 86390 1
535066 99535066 1001 86380 86390 1
535042 99535042 1001 86380 86390 1
535688 99535688 1001 86380 86390 1
535563 99535563 1001 86380 86390 1
536303 99536303 1001 86380 86390 1
536188 99536188 1001 86380 86390 1
536178 99536178 1001 86380 86390 1
536269 99536269 1001 86380 86390 1
536325 99536325 1001 86380 86390 1
535997 99535997 1001 86380 86390 1
535767 99535767 1001 86380 86390 1
535872 99535872 1001 86380 86390 1
535762 99535762 1001 86380 86390 1
535750 99535750 1001 86380 86390 1
535725 99535725 1001 86380 86390 1
535779 99535779 1001 86380 86390 1
536373 99536373 1001 86380 86390 1
536388 99536388 1001 86380 86390 1
536480 99536480 1001 86380 86390 1
536522 99536522 1001 86380 86390 1
536500 99536500 1001 86380 86390 1
536911 99536911 1001 86380 86390 1
536938 99536938 1001 86380 86390 1
536761 99536761 1001 86380 86390 1
536599 99536599 1001 86380 86390 1
536732 99536732 1001 86380 86390 1
537207 99537207 1001 86380 86390 1
537181 99537181 1001 86380 86390 1
537338 99537338 1001 86380 86390 1
537313 99537313 1001 86380 86390 1
537837 99537837 1001 86380 86390 1
537789 99537789 1001 86380 86390 1
537935 99537935 1001 86380 86390 1
537923 99537923 1001 86380 86390 1
537655 99537655 1001 86380 86390 1
537668 99537668 1001 86380 86390 1
537772 99537772 1001 86380 86390 1
537747 99537747 1001 86380 86390 1
537662 99537662 1001 86380 86390 1
537380 99537380 1001 86380 86390 1
537397 99537397 1001 86380 86390 1
537493 99537493 1001 86380 86390 1
537532 99537532 1001 86380 86390 1
538073 99538073 1001 86380 86390 1
538618 99538618 1001 86380 86390 1
538573 99538573 1001 86380 86390 1
538387 99538387 1001 86380 86390 1
538839 99538839 1001 86380 86390 1
538879 99538879 1001 86380 86390 1
538854 99538854 1001 86380 86390 1
538881 99538881 1001 86380 86390 1
538951 99538951 1001 86380 86390 1
539539 99539539 1001 86380 86390 1
539570 99539570 1001 86380 86390 1
539331 99539331 1001 86380 86390 1
539384 99539384 1001 86380 86390 1
539284 99539284 1001 86380 86390 1
539414 99539414 1001 86380 86390 1
539300 99539300 1001 86380 86390 1
539355 99539355 1001 86380 86390 1
539343 99539343 1001 86380 86390 1
539125 99539125 1001 86380 86390 1
539192 99539192 1001 86380 86390 1
539038 99539038 1001 86380 86390 1
539181 99539181 1001 86380 86390 1
539108 99539108 1001 86380 86390 1
539820 99539820 1001 86380 86390 1
539743 99539743 1001 86380 86390 1
539695 99539695 1001 86380 86390 1
539749 99539749 1001 86380 86390 1
539764 99539764 1001 86380 86390 1
539648 99539648 1001 86380 86390 1
539791 99539791 1001 86380 86390 1
540355 99540355 1001 86380 86390 1
540388 99540388 1001 86380 86390 1
540135 99540135 1001 86380 86390 1
540058 99540058 1001 86380 86390 1
540164 99540164 1001 86380 86390 1
540139 99540139 1001 86380 86390 1
540064 99540064 1001 86380 86390 1
540195 99540195 1001 86380 86390 1
539954 99539954 1001 86380 86390 1
539907 99539907 1001 86380 86390 1
539946 99539946 1001 86380 86390 1
539973 99539973 1001 86380 86390 1
540649 99540649 1001 86380 86390 1
540521 99540521 1001 86380 86390 1
541205 99541205 1001 86380 86390 1
541194 99541194 1001 86380 86390 1
541237 99541237 1001 86380 86390 1
541078 99541078 1001 86380 86390 1
540744 99540744 1001 86380 86390 1
541457 99541457 1001 86380 86390 1
542034 99542034 1001 86380 86390 1
542105 99542105 1001 86380 86390 1
542027 99542027 1001 86380 86390 1
541810 99541810 1001 86380 86390 1
541813 99541813 1001 86380 86390 1
541834 99541834 1001 86380 86390 1
541783 99541783 1001 86380 86390 1
541656 99541656 1001 86380 86390 1
541670 99541670 1001 86380 86390 1
541571 99541571 1001 86380 86390 1
541600 99541600 1001 86380 86390 1
542258 99542258 1001 86380 86390 1
542832 99542832 1001 86380 86390 1
542588 99542588 1001 86380 86390 1
542640 99542640 1001 86380 86390 1
542579 99542579 1001 86380 86390 1
542659 99542659 1001 86380 86390 1
542366 99542366 1001 86380 86390 1
542522 99542522 1001 86380 86390 1
542388 99542388 1001 86380 86390 1
543119 99543119 1001 86380 86390 1
543004 99543004 1001 86380 86390 1
543017 99543017 1001 86380 86390 1
543749 99543749 1001 86380 86390 1
543468 99543468 1001 86380 86390 1
543508 99543508 1001 86380 86390 1
543378 99543378 1001 86380 86390 1
543564 99543564 1001 86380 86390 1
543287 99543287 1001 86380 86390 1
543225 99543225 1001 86380 86390 1
543969 99543969 1001 86380 86390 1
544533 99544533 1001 86380 86390 1
544596 99544596 1001 86380 86390 1
544487 99544487 1001 86380 86390 1
544411 99544411 1001 86380 86390 1
544493 99544493 1001 86380 86390 1
544212 99544212 1001 86380 86390 1
544686 99544686 1001 86380 86390 1
544702 99544702 1001 86380 86390 1
544742 99544742 1001 86380 86390 1
544717 99544717 1001 86380 86390 1
544631 99544631 1001 86380 86390 1
544632 99544632 1001 86380 86390 1
508579 480 1002 55923 62722 1
522864 664 1002 26474 30063 1
528468 992 1002 57789 67276 1
531097 750 1001 26005 26304 1
400043 99400043 1001 86380 86390 1
400147 99400147 1001 86380 86390 1
400178 99400178 1001 86380 86390 1
400154 99400154 1001 86380 86390 1
400285 99400285 1001 86380 86390 1
400404 99400404 1001 86380 86390 1
400409 99400409 1001 86380 86390 1
400405 99400405 1001 86380 86390 1
400680 99400680 1001 86380 86390 1
400648 99400648 1001 86380 86390 1
400811 99400811 1001 86380 86390 1
401101 99401101 1001 86380 86390 1
401139 99401139 1001 86380 86390 1
401165 99401165 1001 86380 86390 1
401351 99401351 1001 86380 86390 1
401308 99401308 1001 86380 86390 1
401483 99401483 1001 86380 86390 1
401449 99401449 1001 86380 86390 1
401620 99401620 1001 86380 86390 1
401700 99401700 1001 86380 86390 1
401789 99401789 1001 86380 86390 1
401840 99401840 1001 86380 86390 1
401937 99401937 1001 86380 86390 1
401856 99401856 1001 86380 86390 1
402072 99402072 1001 86380 86390 1
402233 99402233 1001 86380 86390 1
402223 99402223 1001 86380 86390 1
402382 99402382 1001 86380 86390 1
402472 99402472 1001 86380 86390 1
402592 99402592 1001 86380 86390 1
402674 99402674 1001 86380 86390 1
402825 99402825 1001 86380 86390 1
402902 99402902 1001 86380 86390 1
403061 99403061 1001 86380 86390 1
403014 99403014 1001 86380 86390 1
403298 99403298 1001 86380 86390 1
403526 99403526 1001 86380 86390 1
403513 99403513 1001 86380 86390 1
403574 99403574 1001 86380 86390 1
403731 99403731 1001 86380 86390 1
403729 99403729 1001 86380 86390 1
403624 99403624 1001 86380 86390 1
403692 99403692 1001 86380 86390 1
403739 99403739 1001 86380 86390 1
403769 99403769 1001 86380 86390 1
404656 99404656 1001 86380 86390 1
405026 99405026 1001 86380 86390 1
405188 99405188 1001 86380 86390 1
405330 99405330 1001 86380 86390 1
405391 99405391 1001 86380 86390 1
405412 99405412 1001 86380 86390 1
405510 99405510 1001 86380 86390 1
405572 99405572 1001 86380 86390 1
405600 99405600 1001 86380 86390 1
405855 99405855 1001 86380 86390 1
405837 99405837 1001 86380 86390 1
406146 99406146 1001 86380 86390 1
406130 99406130 1001 86380 86390 1
406310 99406310 1001 86380 86390 1
406339 99406339 1001 86380 86390 1
406315 99406315 1001 86380 86390 1
406619 99406619 1001 86380 86390 1
406672 99406672 1001 86380 86390 1
406805 99406805 1001 86380 86390 1
406986 99406986 1001 86380 86390 1
407281 99407281 1001 86380 86390 1
407366 99407366 1001 86380 86390 1
407670 99407670 1001 86380 86390 1
407874 99407874 1001 86380 86390 1
408079 99408079 1001 86380 86390 1
408359 99408359 1001 86380 86390 1
408625 99408625 1001 86380 86390 1
408939 99408939 1001 86380 86390 1
409118 99409118 1001 86380 86390 1
409447 99409447 1001 86380 86390 1
409677 99409677 1001 86380 86390 1
409714 99409714 1001 86380 86390 1
409708 99409708 1001 86380 86390 1
409834 99409834 1001 86380 86390 1
409950 99409950 1001 86380 86390 1
410103 99410103 1001 86380 86390 1
410058 99410058 1001 86380 86390 1
410541 99410541 1001 86380 86390 1
410958 99410958 1001 86380 86390 1
411068 99411068 1001 86380 86390 1
411265 99411265 1001 86380 86390 1
411479 99411479 1001 86380 86390 1
411910 99411910 1001 86380 86390 1
412013 99412013 1001 86380 86390 1
412222 99412222 1001 86380 86390 1
412202 99412202 1001 86380 86390 1
413316 99413316 1001 86380 86390 1
413569 99413569 1001 86380 86390 1
413646 99413646 1001 86380 86390 1
413302 99413302 1001 86380 86390 1
413059 99413059 1001 86380 86390 1
413077 99413077 1001 86380 86390 1
413081 99413081 1001 86380 86390 1
412866 99412866 1001 86380 86390 1
412513 99412513 1001 86380 86390 1
412538 99412538 1001 86380 86390 1
412836 99412836 1001 86380 86390 1
413889 99413889 1001 86380 86390 1
413986 99413986 1001 86380 86390 1
413839 99413839 1001 86380 86390 1
413734 99413734 1001 86380 86390 1
413937 99413937 1001 86380 86390 1
413961 99413961 1001 86380 86390 1
415241 99415241 1001 86380 86390 1
415243 99415243 1001 86380 86390 1
415204 99415204 1001 86380 86390 1
415237 99415237 1001 86380 86390 1
414566 99414566 1001 86380 86390 1
414567 99414567 1001 86380 86390 1
414675 99414675 1001 86380 86390 1
414866 99414866 1001 86380 86390 1
414899 99414899 1001 86380 86390 1
414782 99414782 1001 86380 86390 1
414633 99414633 1001 86380 86390 1
414120 99414120 1001 86380 86390 1
415692 99415692 1001 86380 86390 1
416725 99416725 1001 86380 86390 1
416963 99416963 1001 86380 86390 1
416600 99416600 1001 86380 86390 1
416980 99416980 1001 86380 86390 1
416503 99416503 1001 86380 86390 1
416325 99416325 1001 86380 86390 1
416484 99416484 1001 86380 86390 1
416358 99416358 1001 86380 86390 1
415975 99415975 1001 86380 86390 1
416132 99416132 1001 86380 86390 1
417308 99417308 1001 86380 86390 1
417045 99417045 1001 86380 86390 1
417316 99417316 1001 86380 86390 1
417090 99417090 1001 86380 86390 1
417606 99417606 1001 86380 86390 1
418798 99418798 1001 86380 86390 1
418460 99418460 1001 86380 86390 1
418077 99418077 1001 86380 86390 1
418169 99418169 1001 86380 86390 1
418381 99418381 1001 86380 86390 1
418187 99418187 1001 86380 86390 1
417869 99417869 1001 86380 86390 1
417613 99417613 1001 86380 86390 1
418008 99418008 1001 86380 86390 1
417619 99417619 1001 86380 86390 1
418827 99418827 1001 86380 86390 1
419080 99419080 1001 86380 86390 1
418864 99418864 1001 86380 86390 1
418991 99418991 1001 86380 86390 1
418870 99418870 1001 86380 86390 1
420382 99420382 1001 86380 86390 1
420309 99420309 1001 86380 86390 1
420279 99420279 1001 86380 86390 1
420083 99420083 1001 86380 86390 1
419725 99419725 1001 86380 86390 1
419962 99419962 1001 86380 86390 1
419591 99419591 1001 86380 86390 1
419507 99419507 1001 86380 86390 1
419419 99419419 1001 86380 86390 1
420591 99420591 1001 86380 86390 1
420730 99420730 1001 86380 86390 1
420705 99420705 1001 86380 86390 1
422040 99422040 1001 86380 86390 1
421748 99421748 1001 86380 86390 1
421702 99421702 1001 86380 86390 1
421881 99421881 1001 86380 86390 1
421642 99421642 1001 86380 86390 1
421446 99421446 1001 86380 86390 1
421467 99421467 1001 86380 86390 1
420838 99420838 1001 86380 86390 1
420954 99420954 1001 86380 86390 1
421029 99421029 1001 86380 86390 1
422216 99422216 1001 86380 86390 1
422332 99422332 1001 86380 86390 1
422146 99422146 1001 86380 86390 1
422168 99422168 1001 86380 86390 1
422350 99422350 1001 86380 86390 1
422454 99422454 1001 86380 86390 1
423709 99423709 1001 86380 86390 1
423716 99423716 1001 86380 86390 1
422980 99422980 1001 86380 86390 1
423287 99423287 1001 86380 86390 1
423110 99423110 1001 86380 86390 1
423182 99423182 1001 86380 86390 1
422803 99422803 1001 86380 86390 1
423845 99423845 1001 86380 86390 1
424017 99424017 1001 86380 86390 1
423774 99423774 1001 86380 86390 1
424140 99424140 1001 86380 86390 1
423879 99423879 1001 86380 86390 1
425175 99425175 1001 86380 86390 1
425056 99425056 1001 86380 86390 1
425288 99425288 1001 86380 86390 1
425316 99425316 1001 86380 86390 1
424468 99424468 1001 86380 86390 1
424406 99424406 1001 86380 86390 1
425797 99425797 1001 86380 86390 1
425436 99425436 1001 86380 86390 1
425703 99425703 1001 86380 86390 1
426765 99426765 1001 86380 86390 1
426805 99426805 1001 86380 86390 1
426423 99426423 1001 86380 86390 1
426646 99426646 1001 86380 86390 1
426438 99426438 1001 86380 86390 1
426611 99426611 1001 86380 86390 1
426417 99426417 1001 86380 86390 1
426195 99426195 1001 86380 86390 1
426109 99426109 1001 86380 86390 1
427120 99427120 1001 86380 86390 1
427156 99427156 1001 86380 86390 1
427526 99427526 1001 86380 86390 1
428694 99428694 1001 86380 86390 1
428625 99428625 1001 86380 86390 1
428435 99428435 1001 86380 86390 1
428063 99428063 1001 86380 86390 1
428096 99428096 1001 86380 86390 1
428289 99428289 1001 86380 86390 1
428052 99428052 1001 86380 86390 1
428252 99428252 1001 86380 86390 1
428316 99428316 1001 86380 86390 1
427644 99427644 1001 86380 86390 1
428817 99428817 1001 86380 86390 1
429129 99429129 1001 86380 86390 1
430150 99430150 1001 86380 86390 1
430357 99430357 1001 86380 86390 1
429801 99429801 1001 86380 86390 1
429780 99429780 1001 86380 86390 1
429671 99429671 1001 86380 86390 1
429798 99429798 1001 86380 86390 1
429488 99429488 1001 86380 86390 1
429490 99429490 1001 86380 86390 1
429192 99429192 1001 86380 86390 1
431698 99431698 1001 86380 86390 1
431678 99431678 1001 86380 86390 1
431658 99431658 1001 86380 86390 1
431842 99431842 1001 86380 86390 1
431584 99431584 1001 86380 86390 1
431434 99431434 1001 86380 86390 1
431463 99431463 1001 86380 86390 1
431535 99431535 1001 86380 86390 1
431389 99431389 1001 86380 86390 1
431498 99431498 1001 86380 86390 1
431519 99431519 1001 86380 86390 1
431422 99431422 1001 86380 86390 1
431255 99431255 1001 86380 86390 1
432328 99432328 1001 86380 86390 1
432197 99432197 1001 86380 86390 1
433411 99433411 1001 86380 86390 1
433447 99433447 1001 86380 86390 1
433545 99433545 1001 86380 86390 1
433214 99433214 1001 86380 86390 1
433031 99433031 1001 86380 86390 1
433089 99433089 1001 86380 86390 1
433065 99433065 1001 86380 86390 1
432607 99432607 1001 86380 86390 1
432757 99432757 1001 86380 86390 1
433828 99433828 1001 86380 86390 1
433990 99433990 1001 86380 86390 1
435281 99435281 1001 86380 86390 1
435184 99435184 1001 86380 86390 1
435414 99435414 1001 86380 86390 1
434917 99434917 1001 86380 86390 1
434647 99434647 1001 86380 86390 1
434802 99434802 1001 86380 86390 1
434260 99434260 1001 86380 86390 1
434401 99434401 1001 86380 86390 1
434287 99434287 1001 86380 86390 1
434455 99434455 1001 86380 86390 1
434431 99434431 1001 86380 86390 1
434571 99434571 1001 86380 86390 1
434367 99434367 1001 86380 86390 1
435675 99435675 1001 86380 86390 1
435757 99435757 1001 86380 86390 1
435546 99435546 1001 86380 86390 1
435792 99435792 1001 86380 86390 1
435767 99435767 1001 86380 86390 1
435719 99435719 1001 86380 86390 1
435585 99435585 1001 86380 86390 1
435844 99435844 1001 86380 86390 1
437051 99437051 1001 86380 86390 1
436483 99436483 1001 86380 86390 1
436696 99436696 1001 86380 86390 1
436290 99436290 1001 86380 86390 1
435902 99435902 1001 86380 86390 1
436204 99436204 1001 86380 86390 1
436251 99436251 1001 86380 86390 1
437248 99437248 1001 86380 86390 1
437224 99437224 1001 86380 86390 1
300001 99300001 1001 86380 86390 1
437289 99437289 1001 86380 86390 1
300554 99300554 1001 86380 86390 1
300484 99300484 1001 86380 86390 1
300388 99300388 1001 86380 86390 1
300414 99300414 1001 86380 86390 1
300494 99300494 1001 86380 86390 1
300225 99300225 1001 86380 86390 1
300292 99300292 1001 86380 86390 1
300216 99300216 1001 86380 86390 1
300932 99300932 1001 86380 86390 1
300853 99300853 1001 86380 86390 1
301523 99301523 1001 86380 86390 1
301469 99301469 1001 86380 86390 1
301379 99301379 1001 86380 86390 1
301535 99301535 1001 86380 86390 1
301421 99301421 1001 86380 86390 1
301370 99301370 1001 86380 86390 1
301461 99301461 1001 86380 86390 1
301438 99301438 1001 86380 86390 1
301258 99301258 1001 86380 86390 1
301259 99301259 1001 86380 86390 1
301198 99301198 1001 86380 86390 1
301078 99301078 1001 86380 86390 1
301016 99301016 1001 86380 86390 1
301010 99301010 1001 86380 86390 1
301661 99301661 1001 86380 86390 1
301623 99301623 1001 86380 86390 1
301740 99301740 1001 86380 86390 1
302267 99302267 1001 86380 86390 1
302238 99302238 1001 86380 86390 1
302076 99302076 1001 86380 86390 1
301785 99301785 1001 86380 86390 1
301825 99301825 1001 86380 86390 1
302507 99302507 1001 86380 86390 1
302466 99302466 1001 86380 86390 1
303155 99303155 1001 86380 86390 1
302912 99302912 1001 86380 86390 1
302900 99302900 1001 86380 86390 1
302840 99302840 1001 86380 86390 1
302598 99302598 1001 86380 86390 1
302711 99302711 1001 86380 86390 1
303255 99303255 1001 86380 86390 1
303336 99303336 1001 86380 86390 1
303223 99303223 1001 86380 86390 1
303344 99303344 1001 86380 86390 1
303856 99303856 1001 86380 86390 1
303739 99303739 1001 86380 86390 1
303769 99303769 1001 86380 86390 1
303437 99303437 1001 86380 86390 1
303502 99303502 1001 86380 86390 1
303543 99303543 1001 86380 86390 1
303493 99303493 1001 86380 86390 1
303519 99303519 1001 86380 86390 1
304068 99304068 1001 86380 86390 1
304111 99304111 1001 86380 86390 1
304218 99304218 1001 86380 86390 1
304784 99304784 1001 86380 86390 1
304759 99304759 1001 86380 86390 1
304846 99304846 1001 86380 86390 1
304662 99304662 1001 86380 86390 1
304727 99304727 1001 86380 86390 1
304715 99304715 1001 86380 86390 1
304474 99304474 1001 86380 86390 1
304554 99304554 1001 86380 86390 1
304557 99304557 1001 86380 86390 1
304597 99304597 1001 86380 86390 1
304496 99304496 1001 86380 86390 1
304354 99304354 1001 86380 86390 1
304934 99304934 1001 86380 86390 1
304897 99304897 1001 86380 86390 1
304910 99304910 1001 86380 86390 1
304977 99304977 1001 86380 86390 1
304887 99304887 1001 86380 86390 1
304915 99304915 1001 86380 86390 1
305587 99305587 1001 86380 86390 1
305667 99305667 1001 86380 86390 1
305473 99305473 1001 86380 86390 1
305451 99305451 1001 86380 86390 1
305094 99305094 1001 86380 86390 1
500170 99500170 1001 86380 86390 1
500650 99500650 1001 86380 86390 1
500743 99500743 1001 86380 86390 1
500681 99500681 1001 86380 86390 1
500682 99500682 1001 86380 86390 1
500439 99500439 1001 86380 86390 1
500607 99500607 1001 86380 86390 1
500583 99500583 1001 86380 86390 1
500447 99500447 1001 86380 86390 1
500473 99500473 1001 86380 86390 1
500218 99500218 1001 86380 86390 1
500223 99500223 1001 86380 86390 1
500932 99500932 1001 86380 86390 1
501011 99501011 1001 86380 86390 1
500947 99500947 1001 86380 86390 1
501014 99501014 1001 86380 86390 1
500911 99500911 1001 86380 86390 1
501461 99501461 1001 86380 86390 1
501578 99501578 1001 86380 86390 1
501477 99501477 1001 86380 86390 1
501530 99501530 1001 86380 86390 1
501484 99501484 1001 86380 86390 1
501291 99501291 1001 86380 86390 1
501314 99501314 1001 86380 86390 1
501155 99501155 1001 86380 86390 1
501105 99501105 1001 86380 86390 1
501041 99501041 1001 86380 86390 1
501740 99501740 1001 86380 86390 1
501651 99501651 1001 86380 86390 1
501717 99501717 1001 86380 86390 1
501686 99501686 1001 86380 86390 1
501777 99501777 1001 86380 86390 1
501778 99501778 1001 86380 86390 1
501791 99501791 1001 86380 86390 1
502462 99502462 1001 86380 86390 1
502327 99502327 1001 86380 86390 1
502278 99502278 1001 86380 86390 1
502082 99502082 1001 86380 86390 1
502070 99502070 1001 86380 86390 1
502162 99502162 1001 86380 86390 1
502215 99502215 1001 86380 86390 1
502228 99502228 1001 86380 86390 1
502103 99502103 1001 86380 86390 1
502476 99502476 1001 86380 86390 1
502580 99502580 1001 86380 86390 1
501845 99501845 1001 86380 86390 1
502607 99502607 1001 86380 86390 1
502584 99502584 1001 86380 86390 1
502525 99502525 1001 86380 86390 1
503092 99503092 1001 86380 86390 1
503157 99503157 1001 86380 86390 1
502891 99502891 1001 86380 86390 1
503057 99503057 1001 86380 86390 1
502841 99502841 1001 86380 86390 1
502758 99502758 1001 86380 86390 1
502786 99502786 1001 86380 86390 1
503394 99503394 1001 86380 86390 1
503407 99503407 1001 86380 86390 1
503412 99503412 1001 86380 86390 1
503296 99503296 1001 86380 86390 1
503349 99503349 1001 86380 86390 1
503920 99503920 1001 86380 86390 1
503972 99503972 1001 86380 86390 1
504111 99504111 1001 86380 86390 1
503877 99503877 1001 86380 86390 1
503879 99503879 1001 86380 86390 1
503885 99503885 1001 86380 86390 1
503626 99503626 1001 86380 86390 1
503549 99503549 1001 86380 86390 1
503680 99503680 1001 86380 86390 1
503552 99503552 1001 86380 86390 1
503630 99503630 1001 86380 86390 1
503527 99503527 1001 86380 86390 1
504244 99504244 1001 86380 86390 1
504222 99504222 1001 86380 86390 1
504217 99504217 1001 86380 86390 1
504764 99504764 1001 86380 86390 1
504911 99504911 1001 86380 86390 1
504791 99504791 1001 86380 86390 1
504917 99504917 1001 86380 86390 1
504922 99504922 1001 86380 86390 1
504747 99504747 1001 86380 86390 1
504749 99504749 1001 86380 86390 1
504623 99504623 1001 86380 86390 1
504653 99504653 1001 86380 86390 1
504684 99504684 1001 86380 86390 1
504364 99504364 1001 86380 86390 1
504372 99504372 1001 86380 86390 1
505005 99505005 1001 86380 86390 1
505142 99505142 1001 86380 86390 1
505722 99505722 1001 86380 86390 1
505728 99505728 1001 86380 86390 1
505588 99505588 1001 86380 86390 1
505425 99505425 1001 86380 86390 1
505189 99505189 1001 86380 86390 1
505191 99505191 1001 86380 86390 1
505312 99505312 1001 86380 86390 1
505159 99505159 1001 86380 86390 1
505948 99505948 1001 86380 86390 1
505861 99505861 1001 86380 86390 1
505881 99505881 1001 86380 86390 1
505920 99505920 1001 86380 86390 1
506457 99506457 1001 86380 86390 1
506425 99506425 1001 86380 86390 1
506053 99506053 1001 86380 86390 1
506093 99506093 1001 86380 86390 1
506145 99506145 1001 86380 86390 1
506110 99506110 1001 86380 86390 1
506176 99506176 1001 86380 86390 1
506010 99506010 1001 86380 86390 1
506793 99506793 1001 86380 86390 1
506627 99506627 1001 86380 86390 1
507241 99507241 1001 86380 86390 1
507359 99507359 1001 86380 86390 1
507222 99507222 1001 86380 86390 1
507354 99507354 1001 86380 86390 1
507355 99507355 1001 86380 86390 1
507416 99507416 1001 86380 86390 1
507091 99507091 1001 86380 86390 1
507201 99507201 1001 86380 86390 1
507124 99507124 1001 86380 86390 1
507138 99507138 1001 86380 86390 1
506868 99506868 1001 86380 86390 1
506896 99506896 1001 86380 86390 1
506810 99506810 1001 86380 86390 1
507535 99507535 1001 86380 86390 1
507523 99507523 1001 86380 86390 1
507602 99507602 1001 86380 86390 1
507579 99507579 1001 86380 86390 1
507608 99507608 1001 86380 86390 1
508177 99508177 1001 86380 86390 1
508231 99508231 1001 86380 86390 1
507841 99507841 1001 86380 86390 1
507997 99507997 1001 86380 86390 1
507868 99507868 1001 86380 86390 1
507963 99507963 1001 86380 86390 1
507823 99507823 1001 86380 86390 1
507686 99507686 1001 86380 86390 1
508311 99508311 1001 86380 86390 1
508402 99508402 1001 86380 86390 1
508302 99508302 1001 86380 86390 1
508253 99508253 1001 86380 86390 1
508960 99508960 1001 86380 86390 1
508961 99508961 1001 86380 86390 1
508989 99508989 1001 86380 86390 1
508951 99508951 1001 86380 86390 1
508978 99508978 1001 86380 86390 1
508902 99508902 1001 86380 86390 1
508869 99508869 1001 86380 86390 1
508805 99508805 1001 86380 86390 1
508822 99508822 1001 86380 86390 1
508771 99508771 1001 86380 86390 1
508863 99508863 1001 86380 86390 1
508838 99508838 1001 86380 86390 1
508761 99508761 1001 86380 86390 1
508498 99508498 1001 86380 86390 1
509150 99509150 1001 86380 86390 1
509780 99509780 1001 86380 86390 1
509579 99509579 1001 86380 86390 1
509531 99509531 1001 86380 86390 1
509584 99509584 1001 86380 86390 1
509693 99509693 1001 86380 86390 1
509499 99509499 1001 86380 86390 1
509323 99509323 1001 86380 86390 1
509290 99509290 1001 86380 86390 1
509316 99509316 1001 86380 86390 1
509911 99509911 1001 86380 86390 1
510080 99510080 1001 86380 86390 1
509990 99509990 1001 86380 86390 1
510030 99510030 1001 86380 86390 1
509997 99509997 1001 86380 86390 1
509947 99509947 1001 86380 86390 1
510013 99510013 1001 86380 86390 1
510562 99510562 1001 86380 86390 1
510653 99510653 1001 86380 86390 1
510525 99510525 1001 86380 86390 1
510629 99510629 1001 86380 86390 1
510553 99510553 1001 86380 86390 1
510605 99510605 1001 86380 86390 1
510721 99510721 1001 86380 86390 1
510509 99510509 1001 86380 86390 1
510450 99510450 1001 86380 86390 1
510334 99510334 1001 86380 86390 1
510133 99510133 1001 86380 86390 1
510156 99510156 1001 86380 86390 1
510854 99510854 1001 86380 86390 1
510106 99510106 1001 86380 86390 1
510522 99510522 1001 86380 86390 1
510898 99510898 1001 86380 86390 1
510796 99510796 1001 86380 86390 1
510799 99510799 1001 86380 86390 1
510929 99510929 1001 86380 86390 1
510891 99510891 1001 86380 86390 1
510735 99510735 1001 86380 86390 1
511494 99511494 1001 86380 86390 1
511409 99511409 1001 86380 86390 1
511284 99511284 1001 86380 86390 1
511224 99511224 1001 86380 86390 1
511329 99511329 1001 86380 86390 1
511041 99511041 1001 86380 86390 1
511679 99511679 1001 86380 86390 1
511741 99511741 1001 86380 86390 1
512377 99512377 1001 86380 86390 1
512292 99512292 1001 86380 86390 1
512192 99512192 1001 86380 86390 1
512005 99512005 1001 86380 86390 1
512061 99512061 1001 86380 86390 1
511973 99511973 1001 86380 86390 1
512575 99512575 1001 86380 86390 1
512472 99512472 1001 86380 86390 1
512424 99512424 1001 86380 86390 1
512502 99512502 1001 86380 86390 1
513006 99513006 1001 86380 86390 1
513098 99513098 1001 86380 86390 1
513124 99513124 1001 86380 86390 1
513011 99513011 1001 86380 86390 1
512861 99512861 1001 86380 86390 1
512969 99512969 1001 86380 86390 1
512996 99512996 1001 86380 86390 1
512972 99512972 1001 86380 86390 1
512742 99512742 1001 86380 86390 1
512646 99512646 1001 86380 86390 1
513307 99513307 1001 86380 86390 1
513288 99513288 1001 86380 86390 1
513896 99513896 1001 86380 86390 1
514010 99514010 1001 86380 86390 1
514015 99514015 1001 86380 86390 1
513964 99513964 1001 86380 86390 1
513861 99513861 1001 86380 86390 1
513705 99513705 1001 86380 86390 1
513500 99513500 1001 86380 86390 1
513604 99513604 1001 86380 86390 1
513462 99513462 1001 86380 86390 1
513566 99513566 1001 86380 86390 1
514135 99514135 1001 86380 86390 1
514059 99514059 1001 86380 86390 1
514085 99514085 1001 86380 86390 1
514215 99514215 1001 86380 86390 1
514684 99514684 1001 86380 86390 1
514699 99514699 1001 86380 86390 1
514523 99514523 1001 86380 86390 1
514644 99514644 1001 86380 86390 1
514503 99514503 1001 86380 86390 1
514611 99514611 1001 86380 86390 1
514443 99514443 1001 86380 86390 1
514411 99514411 1001 86380 86390 1
514998 99514998 1001 86380 86390 1
514908 99514908 1001 86380 86390 1
514899 99514899 1001 86380 86390 1
514981 99514981 1001 86380 86390 1
515047 99515047 1001 86380 86390 1
515490 99515490 1001 86380 86390 1
515493 99515493 1001 86380 86390 1
515572 99515572 1001 86380 86390 1
515612 99515612 1001 86380 86390 1
515575 99515575 1001 86380 86390 1
515331 99515331 1001 86380 86390 1
515370 99515370 1001 86380 86390 1
515435 99515435 1001 86380 86390 1
515127 99515127 1001 86380 86390 1
515141 99515141 1001 86380 86390 1
515119 99515119 1001 86380 86390 1
515094 99515094 1001 86380 86390 1
515098 99515098 1001 86380 86390 1
515861 99515861 1001 86380 86390 1
515810 99515810 1001 86380 86390 1
515799 99515799 1001 86380 86390 1
515838 99515838 1001 86380 86390 1
516370 99516370 1001 86380 86390 1
516427 99516427 1001 86380 86390 1
516114 99516114 1001 86380 86390 1
516208 99516208 1001 86380 86390 1
515922 99515922 1001 86380 86390 1
516002 99516002 1001 86380 86390 1
516558 99516558 1001 86380 86390 1
517145 99517145 1001 86380 86390 1
517228 99517228 1001 86380 86390 1
517167 99517167 1001 86380 86390 1
517002 99517002 1001 86380 86390 1
517015 99517015 1001 86380 86390 1
516925 99516925 1001 86380 86390 1
517068 99517068 1001 86380 86390 1
516954 99516954 1001 86380 86390 1
517084 99517084 1001 86380 86390 1
516982 99516982 1001 86380 86390 1
517129 99517129 1001 86380 86390 1
517401 99517401 1001 86380 86390 1
517404 99517404 1001 86380 86390 1
518158 99518158 1001 86380 86390 1
518086 99518086 1001 86380 86390 1
518090 99518090 1001 86380 86390 1
517879 99517879 1001 86380 86390 1
517794 99517794 1001 86380 86390 1
517923 99517923 1001 86380 86390 1
517898 99517898 1001 86380 86390 1
517937 99517937 1001 86380 86390 1
517873 99517873 1001 86380 86390 1
517810 99517810 1001 86380 86390 1
517915 99517915 1001 86380 86390 1
517686 99517686 1001 86380 86390 1
517691 99517691 1001 86380 86390 1
517590 99517590 1001 86380 86390 1
518325 99518325 1001 86380 86390 1
518836 99518836 1001 86380 86390 1
518757 99518757 1001 86380 86390 1
518617 99518617 1001 86380 86390 1
518635 99518635 1001 86380 86390 1
518393 99518393 1001 86380 86390 1
518449 99518449 1001 86380 86390 1
518544 99518544 1001 86380 86390 1
518441 99518441 1001 86380 86390 1
518468 99518468 1001 86380 86390 1
519129 99519129 1001 86380 86390 1
519118 99519118 1001 86380 86390 1
519187 99519187 1001 86380 86390 1
519046 99519046 1001 86380 86390 1
519726 99519726 1001 86380 86390 1
519794 99519794 1001 86380 86390 1
519545 99519545 1001 86380 86390 1
519408 99519408 1001 86380 86390 1
519422 99519422 1001 86380 86390 1
519475 99519475 1001 86380 86390 1
519259 99519259 1001 86380 86390 1
519260 99519260 1001 86380 86390 1
519226 99519226 1001 86380 86390 1
519268 99519268 1001 86380 86390 1
519940 99519940 1001 86380 86390 1
519853 99519853 1001 86380 86390 1
519856 99519856 1001 86380 86390 1
519934 99519934 1001 86380 86390 1
520611 99520611 1001 86380 86390 1
520555 99520555 1001 86380 86390 1
520618 99520618 1001 86380 86390 1
520441 99520441 1001 86380 86390 1
520469 99520469 1001 86380 86390 1
520293 99520293 1001 86380 86390 1
520348 99520348 1001 86380 86390 1
520432 99520432 1001 86380 86390 1
520122 99520122 1001 86380 86390 1
520152 99520152 1001 86380 86390 1
520101 99520101 1001 86380 86390 1
520183 99520183 1001 86380 86390 1
520758 99520758 1001 86380 86390 1
520837 99520837 1001 86380 86390 1
521379 99521379 1001 86380 86390 1
521359 99521359 1001 86380 86390 1
521426 99521426 1001 86380 86390 1
521261 99521261 1001 86380 86390 1
521119 99521119 1001 86380 86390 1
521145 99521145 1001 86380 86390 1
520889 99520889 1001 86380 86390 1
521008 99521008 1001 86380 86390 1
520906 99520906 1001 86380 86390 1
521477 99521477 1001 86380 86390 1
521544 99521544 1001 86380 86390 1
521512 99521512 1001 86380 86390 1
521616 99521616 1001 86380 86390 1
522140 99522140 1001 86380 86390 1
522121 99522121 1001 86380 86390 1
521952 99521952 1001 86380 86390 1
521942 99521942 1001 86380 86390 1
521903 99521903 1001 86380 86390 1
521723 99521723 1001 86380 86390 1
521740 99521740 1001 86380 86390 1
521796 99521796 1001 86380 86390 1
521708 99521708 1001 86380 86390 1
521812 99521812 1001 86380 86390 1
521774 99521774 1001 86380 86390 1
521683 99521683 1001 86380 86390 1
522316 99522316 1001 86380 86390 1
522294 99522294 1001 86380 86390 1
522451 99522451 1001 86380 86390 1
523067 99523067 1001 86380 86390 1
522975 99522975 1001 86380 86390 1
522869 99522869 1001 86380 86390 1
522575 99522575 1001 86380 86390 1
522576 99522576 1001 86380 86390 1
522592 99522592 1001 86380 86390 1
523248 99523248 1001 86380 86390 1
523291 99523291 1001 86380 86390 1
523318 99523318 1001 86380 86390 1
523242 99523242 1001 86380 86390 1
523178 99523178 1001 86380 86390 1
523883 99523883 1001 86380 86390 1
523771 99523771 1001 86380 86390 1
523876 99523876 1001 86380 86390 1
523749 99523749 1001 86380 86390 1
523677 99523677 1001 86380 86390 1
523337 99523337 1001 86380 86390 1
523454 99523454 1001 86380 86390 1
523392 99523392 1001 86380 86390 1
523435 99523435 1001 86380 86390 1
523984 99523984 1001 86380 86390 1
524133 99524133 1001 86380 86390 1
524604 99524604 1001 86380 86390 1
524643 99524643 1001 86380 86390 1
524584 99524584 1001 86380 86390 1
524599 99524599 1001 86380 86390 1
524651 99524651 1001 86380 86390 1
524395 99524395 1001 86380 86390 1
524500 99524500 1001 86380 86390 1
524527 99524527 1001 86380 86390 1
524427 99524427 1001 86380 86390 1
524346 99524346 1001 86380 86390 1
524243 99524243 1001 86380 86390 1
524821 99524821 1001 86380 86390 1
524834 99524834 1001 86380 86390 1
524958 99524958 1001 86380 86390 1
524843 99524843 1001 86380 86390 1
524961 99524961 1001 86380 86390 1
525521 99525521 1001 86380 86390 1
525405 99525405 1001 86380 86390 1
525536 99525536 1001 86380 86390 1
525579 99525579 1001 86380 86390 1
525476 99525476 1001 86380 86390 1
525489 99525489 1001 86380 86390 1
525305 99525305 1001 86380 86390 1
525229 99525229 1001 86380 86390 1
525386 99525386 1001 86380 86390 1
525218 99525218 1001 86380 86390 1
525205 99525205 1001 86380 86390 1
525298 99525298 1001 86380 86390 1
525312 99525312 1001 86380 86390 1
525027 99525027 1001 86380 86390 1
525040 99525040 1001 86380 86390 1
525073 99525073 1001 86380 86390 1
525140 99525140 1001 86380 86390 1
525724 99525724 1001 86380 86390 1
525713 99525713 1001 86380 86390 1
525611 99525611 1001 86380 86390 1
525667 99525667 1001 86380 86390 1
526419 99526419 1001 86380 86390 1
526222 99526222 1001 86380 86390 1
526235 99526235 1001 86380 86390 1
526250 99526250 1001 86380 86390 1
526410 99526410 1001 86380 86390 1
526277 99526277 1001 86380 86390 1
526173 99526173 1001 86380 86390 1
525892 99525892 1001 86380 86390 1
525924 99525924 1001 86380 86390 1
525914 99525914 1001 86380 86390 1
525968 99525968 1001 86380 86390 1
526541 99526541 1001 86380 86390 1
526492 99526492 1001 86380 86390 1
526626 99526626 1001 86380 86390 1
527229 99527229 1001 86380 86390 1
527104 99527104 1001 86380 86390 1
527208 99527208 1001 86380 86390 1
527036 99527036 1001 86380 86390 1
526770 99526770 1001 86380 86390 1
526720 99526720 1001 86380 86390 1
526773 99526773 1001 86380 86390 1
526644 99526644 1001 86380 86390 1
526792 99526792 1001 86380 86390 1
526678 99526678 1001 86380 86390 1
526652 99526652 1001 86380 86390 1
526653 99526653 1001 86380 86390 1
527388 99527388 1001 86380 86390 1
527920 99527920 1001 86380 86390 1
528011 99528011 1001 86380 86390 1
528075 99528075 1001 86380 86390 1
527874 99527874 1001 86380 86390 1
528065 99528065 1001 86380 86390 1
527808 99527808 1001 86380 86390 1
527812 99527812 1001 86380 86390 1
527598 99527598 1001 86380 86390 1
527521 99527521 1001 86380 86390 1
527657 99527657 1001 86380 86390 1
528099 99528099 1001 86380 86390 1
527663 99527663 1001 86380 86390 1
528210 99528210 1001 86380 86390 1
528881 99528881 1001 86380 86390 1
528897 99528897 1001 86380 86390 1
528670 99528670 1001 86380 86390 1
528516 99528516 1001 86380 86390 1
528517 99528517 1001 86380 86390 1
528661 99528661 1001 86380 86390 1
528630 99528630 1001 86380 86390 1
528321 99528321 1001 86380 86390 1
528400 99528400 1001 86380 86390 1
528481 99528481 1001 86380 86390 1
528289 99528289 1001 86380 86390 1
529020 99529020 1001 86380 86390 1
528969 99528969 1001 86380 86390 1
529034 99529034 1001 86380 86390 1
529061 99529061 1001 86380 86390 1
529484 99529484 1001 86380 86390 1
529352 99529352 1001 86380 86390 1
529313 99529313 1001 86380 86390 1
529224 99529224 1001 86380 86390 1
529163 99529163 1001 86380 86390 1
529153 99529153 1001 86380 86390 1
529218 99529218 1001 86380 86390 1
529828 99529828 1001 86380 86390 1
529881 99529881 1001 86380 86390 1
529819 99529819 1001 86380 86390 1
529798 99529798 1001 86380 86390 1
529837 99529837 1001 86380 86390 1
530437 99530437 1001 86380 86390 1
530464 99530464 1001 86380 86390 1
530401 99530401 1001 86380 86390 1
530480 99530480 1001 86380 86390 1
530418 99530418 1001 86380 86390 1
530174 99530174 1001 86380 86390 1
530201 99530201 1001 86380 86390 1
530241 99530241 1001 86380 86390 1
530295 99530295 1001 86380 86390 1
530064 99530064 1001 86380 86390 1
529963 99529963 1001 86380 86390 1
530669 99530669 1001 86380 86390 1
530658 99530658 1001 86380 86390 1
530567 99530567 1001 86380 86390 1
530640 99530640 1001 86380 86390 1
531378 99531378 1001 86380 86390 1
531376 99531376 1001 86380 86390 1
531291 99531291 1001 86380 86390 1
531363 99531363 1001 86380 86390 1
531008 99531008 1001 86380 86390 1
531127 99531127 1001 86380 86390 1
531156 99531156 1001 86380 86390 1
530990 99530990 1001 86380 86390 1
530877 99530877 1001 86380 86390 1
530813 99530813 1001 86380 86390 1
530879 99530879 1001 86380 86390 1
531497 99531497 1001 86380 86390 1
532066 99532066 1001 86380 86390 1
532111 99532111 1001 86380 86390 1
531885 99531885 1001 86380 86390 1
531944 99531944 1001 86380 86390 1
531971 99531971 1001 86380 86390 1
531959 99531959 1001 86380 86390 1
531653 99531653 1001 86380 86390 1
532228 99532228 1001 86380 86390 1
532307 99532307 1001 86380 86390 1
532315 99532315 1001 86380 86390 1
532380 99532380 1001 86380 86390 1
533009 99533009 1001 86380 86390 1
532876 99532876 1001 86380 86390 1
532710 99532710 1001 86380 86390 1
532723 99532723 1001 86380 86390 1
532625 99532625 1001 86380 86390 1
532478 99532478 1001 86380 86390 1
532505 99532505 1001 86380 86390 1
533055 99533055 1001 86380 86390 1
533094 99533094 1001 86380 86390 1
533226 99533226 1001 86380 86390 1
533149 99533149 1001 86380 86390 1
533059 99533059 1001 86380 86390 1
533231 99533231 1001 86380 86390 1
533692 99533692 1001 86380 86390 1
533749 99533749 1001 86380 86390 1
533503 99533503 1001 86380 86390 1
533468 99533468 1001 86380 86390 1
533951 99533951 1001 86380 86390 1
533887 99533887 1001 86380 86390 1
534032 99534032 1001 86380 86390 1
533956 99533956 1001 86380 86390 1
534668 99534668 1001 86380 86390 1
534498 99534498 1001 86380 86390 1
534441 99534441 1001 86380 86390 1
534283 99534283 1001 86380 86390 1
534130 99534130 1001 86380 86390 1
534070 99534070 1001 86380 86390 1
534733 99534733 1001 86380 86390 1
534794 99534794 1001 86380 86390 1
534795 99534795 1001 86380 86390 1
535333 99535333 1001 86380 86390 1
535311 99535311 1001 86380 86390 1
535203 99535203 1001 86380 86390 1
535260 99535260 1001 86380 86390 1
535082 99535082 1001 86380 86390 1
535591 99535591 1001 86380 86390 1
535656 99535656 1001 86380 86390 1
535658 99535658 1001 86380 86390 1
536274 99536274 1001 86380 86390 1
536015 99536015 1001 86380 86390 1
536019 99536019 1001 86380 86390 1
535875 99535875 1001 86380 86390 1
535804 99535804 1001 86380 86390 1
536375 99536375 1001 86380 86390 1
536474 99536474 1001 86380 86390 1
537059 99537059 1001 86380 86390 1
537080 99537080 1001 86380 86390 1
536966 99536966 1001 86380 86390 1
536979 99536979 1001 86380 86390 1
536893 99536893 1001 86380 86390 1
536845 99536845 1001 86380 86390 1
536823 99536823 1001 86380 86390 1
536724 99536724 1001 86380 86390 1
536582 99536582 1001 86380 86390 1
536712 99536712 1001 86380 86390 1
536718 99536718 1001 86380 86390 1
537291 99537291 1001 86380 86390 1
537282 99537282 1001 86380 86390 1
537244 99537244 1001 86380 86390 1
537810 99537810 1001 86380 86390 1
537954 99537954 1001 86380 86390 1
537969 99537969 1001 86380 86390 1
537869 99537869 1001 86380 86390 1
537774 99537774 1001 86380 86390 1
537661 99537661 1001 86380 86390 1
537754 99537754 1001 86380 86390 1
537769 99537769 1001 86380 86390 1
537452 99537452 1001 86380 86390 1
537374 99537374 1001 86380 86390 1
538148 99538148 1001 86380 86390 1
538726 99538726 1001 86380 86390 1
538688 99538688 1001 86380 86390 1
538652 99538652 1001 86380 86390 1
538805 99538805 1001 86380 86390 1
538417 99538417 1001 86380 86390 1
538538 99538538 1001 86380 86390 1
538259 99538259 1001 86380 86390 1
538251 99538251 1001 86380 86390 1
538373 99538373 1001 86380 86390 1
538244 99538244 1001 86380 86390 1
538309 99538309 1001 86380 86390 1
538985 99538985 1001 86380 86390 1
539018 99539018 1001 86380 86390 1
539565 99539565 1001 86380 86390 1
539592 99539592 1001 86380 86390 1
539295 99539295 1001 86380 86390 1
539297 99539297 1001 86380 86390 1
539298 99539298 1001 86380 86390 1
539390 99539390 1001 86380 86390 1
539407 99539407 1001 86380 86390 1
539116 99539116 1001 86380 86390 1
539117 99539117 1001 86380 86390 1
539143 99539143 1001 86380 86390 1
539821 99539821 1001 86380 86390 1
539824 99539824 1001 86380 86390 1
539701 99539701 1001 86380 86390 1
540326 99540326 1001 86380 86390 1
540327 99540327 1001 86380 86390 1
540289 99540289 1001 86380 86390 1
540343 99540343 1001 86380 86390 1
540334 99540334 1001 86380 86390 1
540402 99540402 1001 86380 86390 1
540081 99540081 1001 86380 86390 1
540070 99540070 1001 86380 86390 1
540226 99540226 1001 86380 86390 1
540230 99540230 1001 86380 86390 1
540181 99540181 1001 86380 86390 1
539967 99539967 1001 86380 86390 1
539852 99539852 1001 86380 86390 1
539880 99539880 1001 86380 86390 1
540490 99540490 1001 86380 86390 1
540495 99540495 1001 86380 86390 1
540522 99540522 1001 86380 86390 1
540513 99540513 1001 86380 86390 1
540488 99540488 1001 86380 86390 1
540618 99540618 1001 86380 86390 1
541169 99541169 1001 86380 86390 1
541119 99541119 1001 86380 86390 1
541158 99541158 1001 86380 86390 1
540881 99540881 1001 86380 86390 1
541046 99541046 1001 86380 86390 1
540801 99540801 1001 86380 86390 1
540792 99540792 1001 86380 86390 1
540874 99540874 1001 86380 86390 1
540852 99540852 1001 86380 86390 1
541356 99541356 1001 86380 86390 1
541422 99541422 1001 86380 86390 1
541379 99541379 1001 86380 86390 1
542087 99542087 1001 86380 86390 1
542006 99542006 1001 86380 86390 1
541759 99541759 1001 86380 86390 1
541837 99541837 1001 86380 86390 1
541827 99541827 1001 86380 86390 1
541817 99541817 1001 86380 86390 1
541860 99541860 1001 86380 86390 1
541873 99541873 1001 86380 86390 1
541886 99541886 1001 86380 86390 1
541640 99541640 1001 86380 86390 1
541673 99541673 1001 86380 86390 1
542134 99542134 1001 86380 86390 1
542215 99542215 1001 86380 86390 1
542816 99542816 1001 86380 86390 1
542781 99542781 1001 86380 86390 1
542837 99542837 1001 86380 86390 1
542749 99542749 1001 86380 86390 1
542935 99542935 1001 86380 86390 1
542737 99542737 1001 86380 86390 1
542508 99542508 1001 86380 86390 1
542432 99542432 1001 86380 86390 1
542485 99542485 1001 86380 86390 1
543012 99543012 1001 86380 86390 1
543107 99543107 1001 86380 86390 1
542993 99542993 1001 86380 86390 1
543734 99543734 1001 86380 86390 1
543709 99543709 1001 86380 86390 1
543660 99543660 1001 86380 86390 1
543759 99543759 1001 86380 86390 1
543665 99543665 1001 86380 86390 1
543769 99543769 1001 86380 86390 1
543553 99543553 1001 86380 86390 1
543426 99543426 1001 86380 86390 1
543505 99543505 1001 86380 86390 1
543429 99543429 1001 86380 86390 1
543481 99543481 1001 86380 86390 1
543535 99543535 1001 86380 86390 1
543562 99543562 1001 86380 86390 1
543324 99543324 1001 86380 86390 1
543339 99543339 1001 86380 86390 1
543187 99543187 1001 86380 86390 1
543821 99543821 1001 86380 86390 1
544441 99544441 1001 86380 86390 1
544205 99544205 1001 86380 86390 1
544323 99544323 1001 86380 86390 1
544063 99544063 1001 86380 86390 1
544102 99544102 1001 86380 86390 1
544656 99544656 1001 86380 86390 1
431191 614 1001 39000 42237 1
400155 99400155 1001 86380 86390 1
400157 99400157 1001 86380 86390 1
400512 99400512 1001 86380 86390 1
400493 99400493 1001 86380 86390 1
400461 99400461 1001 86380 86390 1
400870 99400870 1001 86380 86390 1
401003 99401003 1001 86380 86390 1
401107 99401107 1001 86380 86390 1
401339 99401339 1001 86380 86390 1
401537 99401537 1001 86380 86390 1
401564 99401564 1001 86380 86390 1
402064 99402064 1001 86380 86390 1
402274 99402274 1001 86380 86390 1
402210 99402210 1001 86380 86390 1
402364 99402364 1001 86380 86390 1
402519 99402519 1001 86380 86390 1
402667 99402667 1001 86380 86390 1
402619 99402619 1001 86380 86390 1
403016 99403016 1001 86380 86390 1
402992 99402992 1001 86380 86390 1
403151 99403151 1001 86380 86390 1
403244 99403244 1001 86380 86390 1
403458 99403458 1001 86380 86390 1
403543 99403543 1001 86380 86390 1
403622 99403622 1001 86380 86390 1
403855 99403855 1001 86380 86390 1
403868 99403868 1001 86380 86390 1
403848 99403848 1001 86380 86390 1
404026 99404026 1001 86380 86390 1
404069 99404069 1001 86380 86390 1
404249 99404249 1001 86380 86390 1
404211 99404211 1001 86380 86390 1
404341 99404341 1001 86380 86390 1
404411 99404411 1001 86380 86390 1
404639 99404639 1001 86380 86390 1
404724 99404724 1001 86380 86390 1
404799 99404799 1001 86380 86390 1
404862 99404862 1001 86380 86390 1
405216 99405216 1001 86380 86390 1
405494 99405494 1001 86380 86390 1
405580 99405580 1001 86380 86390 1
405718 99405718 1001 86380 86390 1
405912 99405912 1001 86380 86390 1
405967 99405967 1001 86380 86390 1
406040 99406040 1001 86380 86390 1
405991 99405991 1001 86380 86390 1
406105 99406105 1001 86380 86390 1
406364 99406364 1001 86380 86390 1
406460 99406460 1001 86380 86390 1
406544 99406544 1001 86380 86390 1
406745 99406745 1001 86380 86390 1
406756 99406756 1001 86380 86390 1
406759 99406759 1001 86380 86390 1
406912 99406912 1001 86380 86390 1
407296 99407296 1001 86380 86390 1
407504 99407504 1001 86380 86390 1
407752 99407752 1001 86380 86390 1
407853 99407853 1001 86380 86390 1
407892 99407892 1001 86380 86390 1
408018 99408018 1001 86380 86390 1
408081 99408081 1001 86380 86390 1
408167 99408167 1001 86380 86390 1
408186 99408186 1001 86380 86390 1
408287 99408287 1001 86380 86390 1
408243 99408243 1001 86380 86390 1
408521 99408521 1001 86380 86390 1
408457 99408457 1001 86380 86390 1
408632 99408632 1001 86380 86390 1
408608 99408608 1001 86380 86390 1
408871 99408871 1001 86380 86390 1
408997 99408997 1001 86380 86390 1
409087 99409087 1001 86380 86390 1
409240 99409240 1001 86380 86390 1
409365 99409365 1001 86380 86390 1
409403 99409403 1001 86380 86390 1
409604 99409604 1001 86380 86390 1
409696 99409696 1001 86380 86390 1
409913 99409913 1001 86380 86390 1
409898 99409898 1001 86380 86390 1
410044 99410044 1001 86380 86390 1
410057 99410057 1001 86380 86390 1
410138 99410138 1001 86380 86390 1
410228 99410228 1001 86380 86390 1
410258 99410258 1001 86380 86390 1
410348 99410348 1001 86380 86390 1
410304 99410304 1001 86380 86390 1
410594 99410594 1001 86380 86390 1
410852 99410852 1001 86380 86390 1
410935 99410935 1001 86380 86390 1
411306 99411306 1001 86380 86390 1
411360 99411360 1001 86380 86390 1
411567 99411567 1001 86380 86390 1
411726 99411726 1001 86380 86390 1
411771 99411771 1001 86380 86390 1
411778 99411778 1001 86380 86390 1
411949 99411949 1001 86380 86390 1
412000 99412000 1001 86380 86390 1
412092 99412092 1001 86380 86390 1
412189 99412189 1001 86380 86390 1
412355 99412355 1001 86380 86390 1
412429 99412429 1001 86380 86390 1
412305 99412305 1001 86380 86390 1
412348 99412348 1001 86380 86390 1
412334 99412334 1001 86380 86390 1
413312 99413312 1001 86380 86390 1
413630 99413630 1001 86380 86390 1
413521 99413521 1001 86380 86390 1
413612 99413612 1001 86380 86390 1
413678 99413678 1001 86380 86390 1
413330 99413330 1001 86380 86390 1
412943 99412943 1001 86380 86390 1
412919 99412919 1001 86380 86390 1
412721 99412721 1001 86380 86390 1
412779 99412779 1001 86380 86390 1
412536 99412536 1001 86380 86390 1
413756 99413756 1001 86380 86390 1
413968 99413968 1001 86380 86390 1
412886 99412886 1001 86380 86390 1
413956 99413956 1001 86380 86390 1
414099 99414099 1001 86380 86390 1
413854 99413854 1001 86380 86390 1
414112 99414112 1001 86380 86390 1
415222 99415222 1001 86380 86390 1
415146 99415146 1001 86380 86390 1
415268 99415268 1001 86380 86390 1
415153 99415153 1001 86380 86390 1
414795 99414795 1001 86380 86390 1
414843 99414843 1001 86380 86390 1
414533 99414533 1001 86380 86390 1
414854 99414854 1001 86380 86390 1
414269 99414269 1001 86380 86390 1
415574 99415574 1001 86380 86390 1
415372 99415372 1001 86380 86390 1
415690 99415690 1001 86380 86390 1
415614 99415614 1001 86380 86390 1
415694 99415694 1001 86380 86390 1
416929 99416929 1001 86380 86390 1
416823 99416823 1001 86380 86390 1
416992 99416992 1001 86380 86390 1
416247 99416247 1001 86380 86390 1
417003 99417003 1001 86380 86390 1
417179 99417179 1001 86380 86390 1
417008 99417008 1001 86380 86390 1
417080 99417080 1001 86380 86390 1
417155 99417155 1001 86380 86390 1
417548 99417548 1001 86380 86390 1
417514 99417514 1001 86380 86390 1
418673 99418673 1001 86380 86390 1
418678 99418678 1001 86380 86390 1
418493 99418493 1001 86380 86390 1
418178 99418178 1001 86380 86390 1
418206 99418206 1001 86380 86390 1
418143 99418143 1001 86380 86390 1
418208 99418208 1001 86380 86390 1
418063 99418063 1001 86380 86390 1
418258 99418258 1001 86380 86390 1
417893 99417893 1001 86380 86390 1
417964 99417964 1001 86380 86390 1
417959 99417959 1001 86380 86390 1
419192 99419192 1001 86380 86390 1
419055 99419055 1001 86380 86390 1
419076 99419076 1001 86380 86390 1
418957 99418957 1001 86380 86390 1
419042 99419042 1001 86380 86390 1
419044 99419044 1001 86380 86390 1
419045 99419045 1001 86380 86390 1
419189 99419189 1001 86380 86390 1
420192 99420192 1001 86380 86390 1
420003 99420003 1001 86380 86390 1
419699 99419699 1001 86380 86390 1
419936 99419936 1001 86380 86390 1
419744 99419744 1001 86380 86390 1
419489 99419489 1001 86380 86390 1
419512 99419512 1001 86380 86390 1
419365 99419365 1001 86380 86390 1
420676 99420676 1001 86380 86390 1
420758 99420758 1001 86380 86390 1
420684 99420684 1001 86380 86390 1
422011 99422011 1001 86380 86390 1
422056 99422056 1001 86380 86390 1
421787 99421787 1001 86380 86390 1
421317 99421317 1001 86380 86390 1
421570 99421570 1001 86380 86390 1
421598 99421598 1001 86380 86390 1
421381 99421381 1001 86380 86390 1
421361 99421361 1001 86380 86390 1
421604 99421604 1001 86380 86390 1
421129 99421129 1001 86380 86390 1
422477 99422477 1001 86380 86390 1
422444 99422444 1001 86380 86390 1
422493 99422493 1001 86380 86390 1
422394 99422394 1001 86380 86390 1
422242 99422242 1001 86380 86390 1
423601 99423601 1001 86380 86390 1
423370 99423370 1001 86380 86390 1
423563 99423563 1001 86380 86390 1
423564 99423564 1001 86380 86390 1
423095 99423095 1001 86380 86390 1
423234 99423234 1001 86380 86390 1
423098 99423098 1001 86380 86390 1
422998 99422998 1001 86380 86390 1
422828 99422828 1001 86380 86390 1
422534 99422534 1001 86380 86390 1
422890 99422890 1001 86380 86390 1
422616 99422616 1001 86380 86390 1
422790 99422790 1001 86380 86390 1
422694 99422694 1001 86380 86390 1
423965 99423965 1001 86380 86390 1
423978 99423978 1001 86380 86390 1
423932 99423932 1001 86380 86390 1
425080 99425080 1001 86380 86390 1
425320 99425320 1001 86380 86390 1
424978 99424978 1001 86380 86390 1
424935 99424935 1001 86380 86390 1
424938 99424938 1001 86380 86390 1
424765 99424765 1001 86380 86390 1
424388 99424388 1001 86380 86390 1
424536 99424536 1001 86380 86390 1
424348 99424348 1001 86380 86390 1
424540 99424540 1001 86380 86390 1
424199 99424199 1001 86380 86390 1
425584 99425584 1001 86380 86390 1
425520 99425520 1001 86380 86390 1
425767 99425767 1001 86380 86390 1
427049 99427049 1001 86380 86390 1
427016 99427016 1001 86380 86390 1
426762 99426762 1001 86380 86390 1
426535 99426535 1001 86380 86390 1
426415 99426415 1001 86380 86390 1
426442 99426442 1001 86380 86390 1
426087 99426087 1001 86380 86390 1
427483 99427483 1001 86380 86390 1
427506 99427506 1001 86380 86390 1
428733 99428733 1001 86380 86390 1
428638 99428638 1001 86380 86390 1
428574 99428574 1001 86380 86390 1
428120 99428120 1001 86380 86390 1
428278 99428278 1001 86380 86390 1
428006 99428006 1001 86380 86390 1
427953 99427953 1001 86380 86390 1
427932 99427932 1001 86380 86390 1
427754 99427754 1001 86380 86390 1
427715 99427715 1001 86380 86390 1
427867 99427867 1001 86380 86390 1
428876 99428876 1001 86380 86390 1
429157 99429157 1001 86380 86390 1
430281 99430281 1001 86380 86390 1
429863 99429863 1001 86380 86390 1
429916 99429916 1001 86380 86390 1
429676 99429676 1001 86380 86390 1
429824 99429824 1001 86380 86390 1
429918 99429918 1001 86380 86390 1
429253 99429253 1001 86380 86390 1
429233 99429233 1001 86380 86390 1
430644 99430644 1001 86380 86390 1
430533 99430533 1001 86380 86390 1
430494 99430494 1001 86380 86390 1
430626 99430626 1001 86380 86390 1
430724 99430724 1001 86380 86390 1
431713 99431713 1001 86380 86390 1
431946 99431946 1001 86380 86390 1
431874 99431874 1001 86380 86390 1
431503 99431503 1001 86380 86390 1
431443 99431443 1001 86380 86390 1
431320 99431320 1001 86380 86390 1
431577 99431577 1001 86380 86390 1
431214 99431214 1001 86380 86390 1
431096 99431096 1001 86380 86390 1
431168 99431168 1001 86380 86390 1
432228 99432228 1001 86380 86390 1
432285 99432285 1001 86380 86390 1
432217 99432217 1001 86380 86390 1
432426 99432426 1001 86380 86390 1
433484 99433484 1001 86380 86390 1
433410 99433410 1001 86380 86390 1
433358 99433358 1001 86380 86390 1
432912 99432912 1001 86380 86390 1
433233 99433233 1001 86380 86390 1
432606 99432606 1001 86380 86390 1
432494 99432494 1001 86380 86390 1
432811 99432811 1001 86380 86390 1
432642 99432642 1001 86380 86390 1
433746 99433746 1001 86380 86390 1
435220 99435220 1001 86380 86390 1
435193 99435193 1001 86380 86390 1
435096 99435096 1001 86380 86390 1
435401 99435401 1001 86380 86390 1
434420 99434420 1001 86380 86390 1
435550 99435550 1001 86380 86390 1
435680 99435680 1001 86380 86390 1
435660 99435660 1001 86380 86390 1
435446 99435446 1001 86380 86390 1
437046 99437046 1001 86380 86390 1
436871 99436871 1001 86380 86390 1
437102 99437102 1001 86380 86390 1
436996 99436996 1001 86380 86390 1
436488 99436488 1001 86380 86390 1
436656 99436656 1001 86380 86390 1
436044 99436044 1001 86380 86390 1
436218 99436218 1001 86380 86390 1
436205 99436205 1001 86380 86390 1
436088 99436088 1001 86380 86390 1
436261 99436261 1001 86380 86390 1
436005 99436005 1001 86380 86390 1
436065 99436065 1001 86380 86390 1
300071 99300071 1001 86380 86390 1
437254 99437254 1001 86380 86390 1
437206 99437206 1001 86380 86390 1
300536 99300536 1001 86380 86390 1
300569 99300569 1001 86380 86390 1
300660 99300660 1001 86380 86390 1
300722 99300722 1001 86380 86390 1
300502 99300502 1001 86380 86390 1
300453 99300453 1001 86380 86390 1
300365 99300365 1001 86380 86390 1
300134 99300134 1001 86380 86390 1
300218 99300218 1001 86380 86390 1
300260 99300260 1001 86380 86390 1
300818 99300818 1001 86380 86390 1
300883 99300883 1001 86380 86390 1
301452 99301452 1001 86380 86390 1
301381 99301381 1001 86380 86390 1
301459 99301459 1001 86380 86390 1
301361 99301361 1001 86380 86390 1
301192 99301192 1001 86380 86390 1
300986 99300986 1001 86380 86390 1
301064 99301064 1001 86380 86390 1
301129 99301129 1001 86380 86390 1
301071 99301071 1001 86380 86390 1
301581 99301581 1001 86380 86390 1
301608 99301608 1001 86380 86390 1
301742 99301742 1001 86380 86390 1
302189 99302189 1001 86380 86390 1
302274 99302274 1001 86380 86390 1
302327 99302327 1001 86380 86390 1
301904 99301904 1001 86380 86390 1
301805 99301805 1001 86380 86390 1
301874 99301874 1001 86380 86390 1
301913 99301913 1001 86380 86390 1
302462 99302462 1001 86380 86390 1
302527 99302527 1001 86380 86390 1
302553 99302553 1001 86380 86390 1
302531 99302531 1001 86380 86390 1
303126 99303126 1001 86380 86390 1
302843 99302843 1001 86380 86390 1
302612 99302612 1001 86380 86390 1
302623 99302623 1001 86380 86390 1
303299 99303299 1001 86380 86390 1
303969 99303969 1001 86380 86390 1
303853 99303853 1001 86380 86390 1
303770 99303770 1001 86380 86390 1
303825 99303825 1001 86380 86390 1
303813 99303813 1001 86380 86390 1
303435 99303435 1001 86380 86390 1
303605 99303605 1001 86380 86390 1
304081 99304081 1001 86380 86390 1
304213 99304213 1001 86380 86390 1
304098 99304098 1001 86380 86390 1
304196 99304196 1001 86380 86390 1
304760 99304760 1001 86380 86390 1
304722 99304722 1001 86380 86390 1
304714 99304714 1001 86380 86390 1
304537 99304537 1001 86380 86390 1
304460 99304460 1001 86380 86390 1
304646 99304646 1001 86380 86390 1
304315 99304315 1001 86380 86390 1
304330 99304330 1001 86380 86390 1
304279 99304279 1001 86380 86390 1
304257 99304257 1001 86380 86390 1
304415 99304415 1001 86380 86390 1
304314 99304314 1001 86380 86390 1
304353 99304353 1001 86380 86390 1
304907 99304907 1001 86380 86390 1
305025 99305025 1001 86380 86390 1
304898 99304898 1001 86380 86390 1
304900 99304900 1001 86380 86390 1
304901 99304901 1001 86380 86390 1
305060 99305060 1001 86380 86390 1
305595 99305595 1001 86380 86390 1
305584 99305584 1001 86380 86390 1
305598 99305598 1001 86380 86390 1
305577 99305577 1001 86380 86390 1
305619 99305619 1001 86380 86390 1
305440 99305440 1001 86380 86390 1
305347 99305347 1001 86380 86390 1
305182 99305182 1001 86380 86390 1
305225 99305225 1001 86380 86390 1
305162 99305162 1001 86380 86390 1
305150 99305150 1001 86380 86390 1
305101 99305101 1001 86380 86390 1
500079 99500079 1001 86380 86390 1
500054 99500054 1001 86380 86390 1
500119 99500119 1001 86380 86390 1
500159 99500159 1001 86380 86390 1
500030 99500030 1001 86380 86390 1
500056 99500056 1001 86380 86390 1
500172 99500172 1001 86380 86390 1
500766 99500766 1001 86380 86390 1
500642 99500642 1001 86380 86390 1
500360 99500360 1001 86380 86390 1
500232 99500232 1001 86380 86390 1
500225 99500225 1001 86380 86390 1
500280 99500280 1001 86380 86390 1
500397 99500397 1001 86380 86390 1
500849 99500849 1001 86380 86390 1
500876 99500876 1001 86380 86390 1
500866 99500866 1001 86380 86390 1
500919 99500919 1001 86380 86390 1
500842 99500842 1001 86380 86390 1
500816 99500816 1001 86380 86390 1
500869 99500869 1001 86380 86390 1
500987 99500987 1001 86380 86390 1
501588 99501588 1001 86380 86390 1
501606 99501606 1001 86380 86390 1
501555 99501555 1001 86380 86390 1
501410 99501410 1001 86380 86390 1
501213 99501213 1001 86380 86390 1
501220 99501220 1001 86380 86390 1
501131 99501131 1001 86380 86390 1
501146 99501146 1001 86380 86390 1
501662 99501662 1001 86380 86390 1
501784 99501784 1001 86380 86390 1
501824 99501824 1001 86380 86390 1
501739 99501739 1001 86380 86390 1
502350 99502350 1001 86380 86390 1
502262 99502262 1001 86380 86390 1
502367 99502367 1001 86380 86390 1
502443 99502443 1001 86380 86390 1
502385 99502385 1001 86380 86390 1
502119 99502119 1001 86380 86390 1
502187 99502187 1001 86380 86390 1
502149 99502149 1001 86380 86390 1
502189 99502189 1001 86380 86390 1
501876 99501876 1001 86380 86390 1
501907 99501907 1001 86380 86390 1
503202 99503202 1001 86380 86390 1
503145 99503145 1001 86380 86390 1
503210 99503210 1001 86380 86390 1
502970 99502970 1001 86380 86390 1
503013 99503013 1001 86380 86390 1
502978 99502978 1001 86380 86390 1
503033 99503033 1001 86380 86390 1
502826 99502826 1001 86380 86390 1
502710 99502710 1001 86380 86390 1
502763 99502763 1001 86380 86390 1
502728 99502728 1001 86380 86390 1
502872 99502872 1001 86380 86390 1
502795 99502795 1001 86380 86390 1
502691 99502691 1001 86380 86390 1
503316 99503316 1001 86380 86390 1
503472 99503472 1001 86380 86390 1
503410 99503410 1001 86380 86390 1
503976 99503976 1001 86380 86390 1
504016 99504016 1001 86380 86390 1
503933 99503933 1001 86380 86390 1
503946 99503946 1001 86380 86390 1
503719 99503719 1001 86380 86390 1
503852 99503852 1001 86380 86390 1
503775 99503775 1001 86380 86390 1
503788 99503788 1001 86380 86390 1
503867 99503867 1001 86380 86390 1
503679 99503679 1001 86380 86390 1
503681 99503681 1001 86380 86390 1
503514 99503514 1001 86380 86390 1
504205 99504205 1001 86380 86390 1
504235 99504235 1001 86380 86390 1
504317 99504317 1001 86380 86390 1
504863 99504863 1001 86380 86390 1
504660 99504660 1001 86380 86390 1
504535 99504535 1001 86380 86390 1
504574 99504574 1001 86380 86390 1
504628 99504628 1001 86380 86390 1
504485 99504485 1001 86380 86390 1
504382 99504382 1001 86380 86390 1
504983 99504983 1001 86380 86390 1
504957 99504957 1001 86380 86390 1
505610 99505610 1001 86380 86390 1
505514 99505514 1001 86380 86390 1
505542 99505542 1001 86380 86390 1
505400 99505400 1001 86380 86390 1
505375 99505375 1001 86380 86390 1
505521 99505521 1001 86380 86390 1
505152 99505152 1001 86380 86390 1
505156 99505156 1001 86380 86390 1
505249 99505249 1001 86380 86390 1
505290 99505290 1001 86380 86390 1
505161 99505161 1001 86380 86390 1
505964 99505964 1001 86380 86390 1
505876 99505876 1001 86380 86390 1
505786 99505786 1001 86380 86390 1
505890 99505890 1001 86380 86390 1
506546 99506546 1001 86380 86390 1
506469 99506469 1001 86380 86390 1
506516 99506516 1001 86380 86390 1
506315 99506315 1001 86380 86390 1
506329 99506329 1001 86380 86390 1
506319 99506319 1001 86380 86390 1
506159 99506159 1001 86380 86390 1
506064 99506064 1001 86380 86390 1
506657 99506657 1001 86380 86390 1
506784 99506784 1001 86380 86390 1
507319 99507319 1001 86380 86390 1
507334 99507334 1001 86380 86390 1
507347 99507347 1001 86380 86390 1
507219 99507219 1001 86380 86390 1
507221 99507221 1001 86380 86390 1
507266 99507266 1001 86380 86390 1
507101 99507101 1001 86380 86390 1
506972 99506972 1001 86380 86390 1
506843 99506843 1001 86380 86390 1
506885 99506885 1001 86380 86390 1
506860 99506860 1001 86380 86390 1
506966 99506966 1001 86380 86390 1
506902 99506902 1001 86380 86390 1
506955 99506955 1001 86380 86390 1
507551 99507551 1001 86380 86390 1
507456 99507456 1001 86380 86390 1
508127 99508127 1001 86380 86390 1
507865 99507865 1001 86380 86390 1
508036 99508036 1001 86380 86390 1
507948 99507948 1001 86380 86390 1
507828 99507828 1001 86380 86390 1
508376 99508376 1001 86380 86390 1
507628 99507628 1001 86380 86390 1
508312 99508312 1001 86380 86390 1
508278 99508278 1001 86380 86390 1
508279 99508279 1001 86380 86390 1
509038 99509038 1001 86380 86390 1
508935 99508935 1001 86380 86390 1
508962 99508962 1001 86380 86390 1
509029 99509029 1001 86380 86390 1
509054 99509054 1001 86380 86390 1
508931 99508931 1001 86380 86390 1
508778 99508778 1001 86380 86390 1
508757 99508757 1001 86380 86390 1
508758 99508758 1001 86380 86390 1
508720 99508720 1001 86380 86390 1
508812 99508812 1001 86380 86390 1
508866 99508866 1001 86380 86390 1
508712 99508712 1001 86380 86390 1
508654 99508654 1001 86380 86390 1
509217 99509217 1001 86380 86390 1
509082 99509082 1001 86380 86390 1
509874 99509874 1001 86380 86390 1
509648 99509648 1001 86380 86390 1
509532 99509532 1001 86380 86390 1
509536 99509536 1001 86380 86390 1
509309 99509309 1001 86380 86390 1
509444 99509444 1001 86380 86390 1
509471 99509471 1001 86380 86390 1
509317 99509317 1001 86380 86390 1
510066 99510066 1001 86380 86390 1
510047 99510047 1001 86380 86390 1
509998 99509998 1001 86380 86390 1
510559 99510559 1001 86380 86390 1
510675 99510675 1001 86380 86390 1
510563 99510563 1001 86380 86390 1
510701 99510701 1001 86380 86390 1
510667 99510667 1001 86380 86390 1
510710 99510710 1001 86380 86390 1
510569 99510569 1001 86380 86390 1
510379 99510379 1001 86380 86390 1
510410 99510410 1001 86380 86390 1
510454 99510454 1001 86380 86390 1
510119 99510119 1001 86380 86390 1
510188 99510188 1001 86380 86390 1
510841 99510841 1001 86380 86390 1
510803 99510803 1001 86380 86390 1
510766 99510766 1001 86380 86390 1
510846 99510846 1001 86380 86390 1
510733 99510733 1001 86380 86390 1
511364 99511364 1001 86380 86390 1
511508 99511508 1001 86380 86390 1
511512 99511512 1001 86380 86390 1
511219 99511219 1001 86380 86390 1
511248 99511248 1001 86380 86390 1
511291 99511291 1001 86380 86390 1
510984 99510984 1001 86380 86390 1
510952 99510952 1001 86380 86390 1
510968 99510968 1001 86380 86390 1
511630 99511630 1001 86380 86390 1
511735 99511735 1001 86380 86390 1
511749 99511749 1001 86380 86390 1
511639 99511639 1001 86380 86390 1
512200 99512200 1001 86380 86390 1
512032 99512032 1001 86380 86390 1
512098 99512098 1001 86380 86390 1
512051 99512051 1001 86380 86390 1
512003 99512003 1001 86380 86390 1
512081 99512081 1001 86380 86390 1
512094 99512094 1001 86380 86390 1
511952 99511952 1001 86380 86390 1
511772 99511772 1001 86380 86390 1
511761 99511761 1001 86380 86390 1
511920 99511920 1001 86380 86390 1
511845 99511845 1001 86380 86390 1
512453 99512453 1001 86380 86390 1
512416 99512416 1001 86380 86390 1
512510 99512510 1001 86380 86390 1
512451 99512451 1001 86380 86390 1
512529 99512529 1001 86380 86390 1
513156 99513156 1001 86380 86390 1
513033 99513033 1001 86380 86390 1
513088 99513088 1001 86380 86390 1
512847 99512847 1001 86380 86390 1
512964 99512964 1001 86380 86390 1
512814 99512814 1001 86380 86390 1
512700 99512700 1001 86380 86390 1
512741 99512741 1001 86380 86390 1
512613 99512613 1001 86380 86390 1
512671 99512671 1001 86380 86390 1
512622 99512622 1001 86380 86390 1
513371 99513371 1001 86380 86390 1
513310 99513310 1001 86380 86390 1
513206 99513206 1001 86380 86390 1
513298 99513298 1001 86380 86390 1
513207 99513207 1001 86380 86390 1
513959 99513959 1001 86380 86390 1
513989 99513989 1001 86380 86390 1
513752 99513752 1001 86380 86390 1
513765 99513765 1001 86380 86390 1
513804 99513804 1001 86380 86390 1
513708 99513708 1001 86380 86390 1
513463 99513463 1001 86380 86390 1
513580 99513580 1001 86380 86390 1
513496 99513496 1001 86380 86390 1
513432 99513432 1001 86380 86390 1
513616 99513616 1001 86380 86390 1
513435 99513435 1001 86380 86390 1
514080 99514080 1001 86380 86390 1
514056 99514056 1001 86380 86390 1
514199 99514199 1001 86380 86390 1
514213 99514213 1001 86380 86390 1
514087 99514087 1001 86380 86390 1
514078 99514078 1001 86380 86390 1
514780 99514780 1001 86380 86390 1
514690 99514690 1001 86380 86390 1
514679 99514679 1001 86380 86390 1
514747 99514747 1001 86380 86390 1
514837 99514837 1001 86380 86390 1
514658 99514658 1001 86380 86390 1
514723 99514723 1001 86380 86390 1
514849 99514849 1001 86380 86390 1
514651 99514651 1001 86380 86390 1
514639 99514639 1001 86380 86390 1
514481 99514481 1001 86380 86390 1
514348 99514348 1001 86380 86390 1
514237 99514237 1001 86380 86390 1
514870 99514870 1001 86380 86390 1
514885 99514885 1001 86380 86390 1
514980 99514980 1001 86380 86390 1
514944 99514944 1001 86380 86390 1
515335 99515335 1001 86380 86390 1
515276 99515276 1001 86380 86390 1
515410 99515410 1001 86380 86390 1
515192 99515192 1001 86380 86390 1
515231 99515231 1001 86380 86390 1
515065 99515065 1001 86380 86390 1
515148 99515148 1001 86380 86390 1
515072 99515072 1001 86380 86390 1
515139 99515139 1001 86380 86390 1
515152 99515152 1001 86380 86390 1
515735 99515735 1001 86380 86390 1
515870 99515870 1001 86380 86390 1
515793 99515793 1001 86380 86390 1
515729 99515729 1001 86380 86390 1
516472 99516472 1001 86380 86390 1
516391 99516391 1001 86380 86390 1
516083 99516083 1001 86380 86390 1
515968 99515968 1001 86380 86390 1
516088 99516088 1001 86380 86390 1
516576 99516576 1001 86380 86390 1
517297 99517297 1001 86380 86390 1
516936 99516936 1001 86380 86390 1
516991 99516991 1001 86380 86390 1
516996 99516996 1001 86380 86390 1
516931 99516931 1001 86380 86390 1
517036 99517036 1001 86380 86390 1
516832 99516832 1001 86380 86390 1
516730 99516730 1001 86380 86390 1
516770 99516770 1001 86380 86390 1
516784 99516784 1001 86380 86390 1
516905 99516905 1001 86380 86390 1
516893 99516893 1001 86380 86390 1
516906 99516906 1001 86380 86390 1
517424 99517424 1001 86380 86390 1
517515 99517515 1001 86380 86390 1
517403 99517403 1001 86380 86390 1
517481 99517481 1001 86380 86390 1
517432 99517432 1001 86380 86390 1
518008 99518008 1001 86380 86390 1
518012 99518012 1001 86380 86390 1
517834 99517834 1001 86380 86390 1
517646 99517646 1001 86380 86390 1
517707 99517707 1001 86380 86390 1
518213 99518213 1001 86380 86390 1
518356 99518356 1001 86380 86390 1
518228 99518228 1001 86380 86390 1
518230 99518230 1001 86380 86390 1
518243 99518243 1001 86380 86390 1
518338 99518338 1001 86380 86390 1
518209 99518209 1001 86380 86390 1
518222 99518222 1001 86380 86390 1
518943 99518943 1001 86380 86390 1
518745 99518745 1001 86380 86390 1
518593 99518593 1001 86380 86390 1
518714 99518714 1001 86380 86390 1
518564 99518564 1001 86380 86390 1
519090 99519090 1001 86380 86390 1
519053 99519053 1001 86380 86390 1
518995 99518995 1001 86380 86390 1
519711 99519711 1001 86380 86390 1
519778 99519778 1001 86380 86390 1
519740 99519740 1001 86380 86390 1
519664 99519664 1001 86380 86390 1
519619 99519619 1001 86380 86390 1
519462 99519462 1001 86380 86390 1
519209 99519209 1001 86380 86390 1
519261 99519261 1001 86380 86390 1
519264 99519264 1001 86380 86390 1
519895 99519895 1001 86380 86390 1
519951 99519951 1001 86380 86390 1
520511 99520511 1001 86380 86390 1
520610 99520610 1001 86380 86390 1
520438 99520438 1001 86380 86390 1
520451 99520451 1001 86380 86390 1
520452 99520452 1001 86380 86390 1
520598 99520598 1001 86380 86390 1
520601 99520601 1001 86380 86390 1
520176 99520176 1001 86380 86390 1
520074 99520074 1001 86380 86390 1
520075 99520075 1001 86380 86390 1
520095 99520095 1001 86380 86390 1
520729 99520729 1001 86380 86390 1
520833 99520833 1001 86380 86390 1
520757 99520757 1001 86380 86390 1
520645 99520645 1001 86380 86390 1
520763 99520763 1001 86380 86390 1
521435 99521435 1001 86380 86390 1
521438 99521438 1001 86380 86390 1
521354 99521354 1001 86380 86390 1
521304 99521304 1001 86380 86390 1
521343 99521343 1001 86380 86390 1
521453 99521453 1001 86380 86390 1
521235 99521235 1001 86380 86390 1
521133 99521133 1001 86380 86390 1
521214 99521214 1001 86380 86390 1
521072 99521072 1001 86380 86390 1
521167 99521167 1001 86380 86390 1
520974 99520974 1001 86380 86390 1
521039 99521039 1001 86380 86390 1
520939 99520939 1001 86380 86390 1
521033 99521033 1001 86380 86390 1
520864 99520864 1001 86380 86390 1
520870 99520870 1001 86380 86390 1
521553 99521553 1001 86380 86390 1
521658 99521658 1001 86380 86390 1
521560 99521560 1001 86380 86390 1
521665 99521665 1001 86380 86390 1
521615 99521615 1001 86380 86390 1
522139 99522139 1001 86380 86390 1
522234 99522234 1001 86380 86390 1
521945 99521945 1001 86380 86390 1
521915 99521915 1001 86380 86390 1
521980 99521980 1001 86380 86390 1
521866 99521866 1001 86380 86390 1
522472 99522472 1001 86380 86390 1
522351 99522351 1001 86380 86390 1
522377 99522377 1001 86380 86390 1
522978 99522978 1001 86380 86390 1
523084 99523084 1001 86380 86390 1
522967 99522967 1001 86380 86390 1
523008 99523008 1001 86380 86390 1
523073 99523073 1001 86380 86390 1
523098 99523098 1001 86380 86390 1
523102 99523102 1001 86380 86390 1
522749 99522749 1001 86380 86390 1
522711 99522711 1001 86380 86390 1
522776 99522776 1001 86380 86390 1
522789 99522789 1001 86380 86390 1
522739 99522739 1001 86380 86390 1
522845 99522845 1001 86380 86390 1
522871 99522871 1001 86380 86390 1
522807 99522807 1001 86380 86390 1
522601 99522601 1001 86380 86390 1
522500 99522500 1001 86380 86390 1
522605 99522605 1001 86380 86390 1
522546 99522546 1001 86380 86390 1
522689 99522689 1001 86380 86390 1
523232 99523232 1001 86380 86390 1
523198 99523198 1001 86380 86390 1
523201 99523201 1001 86380 86390 1
523269 99523269 1001 86380 86390 1
523792 99523792 1001 86380 86390 1
523780 99523780 1001 86380 86390 1
523917 99523917 1001 86380 86390 1
523755 99523755 1001 86380 86390 1
523884 99523884 1001 86380 86390 1
523850 99523850 1001 86380 86390 1
523610 99523610 1001 86380 86390 1
523701 99523701 1001 86380 86390 1
523344 99523344 1001 86380 86390 1
523358 99523358 1001 86380 86390 1
523359 99523359 1001 86380 86390 1
524080 99524080 1001 86380 86390 1
524641 99524641 1001 86380 86390 1
524693 99524693 1001 86380 86390 1
524749 99524749 1001 86380 86390 1
524649 99524649 1001 86380 86390 1
524611 99524611 1001 86380 86390 1
524425 99524425 1001 86380 86390 1
524544 99524544 1001 86380 86390 1
524415 99524415 1001 86380 86390 1
524280 99524280 1001 86380 86390 1
524229 99524229 1001 86380 86390 1
524286 99524286 1001 86380 86390 1
524263 99524263 1001 86380 86390 1
524810 99524810 1001 86380 86390 1
524787 99524787 1001 86380 86390 1
524803 99524803 1001 86380 86390 1
525395 99525395 1001 86380 86390 1
525407 99525407 1001 86380 86390 1
525434 99525434 1001 86380 86390 1
525526 99525526 1001 86380 86390 1
525581 99525581 1001 86380 86390 1
525586 99525586 1001 86380 86390 1
525327 99525327 1001 86380 86390 1
525247 99525247 1001 86380 86390 1
525056 99525056 1001 86380 86390 1
525138 99525138 1001 86380 86390 1
524983 99524983 1001 86380 86390 1
525128 99525128 1001 86380 86390 1
525699 99525699 1001 86380 86390 1
525665 99525665 1001 86380 86390 1
525601 99525601 1001 86380 86390 1
526272 99526272 1001 86380 86390 1
526289 99526289 1001 86380 86390 1
526090 99526090 1001 86380 86390 1
526079 99526079 1001 86380 86390 1
525833 99525833 1001 86380 86390 1
526579 99526579 1001 86380 86390 1
526478 99526478 1001 86380 86390 1
526493 99526493 1001 86380 86390 1
526587 99526587 1001 86380 86390 1
527113 99527113 1001 86380 86390 1
527093 99527093 1001 86380 86390 1
527197 99527197 1001 86380 86390 1
526865 99526865 1001 86380 86390 1
526970 99526970 1001 86380 86390 1
526986 99526986 1001 86380 86390 1
526898 99526898 1001 86380 86390 1
526859 99526859 1001 86380 86390 1
526806 99526806 1001 86380 86390 1
526834 99526834 1001 86380 86390 1
527403 99527403 1001 86380 86390 1
527318 99527318 1001 86380 86390 1
527384 99527384 1001 86380 86390 1
527934 99527934 1001 86380 86390 1
527911 99527911 1001 86380 86390 1
528054 99528054 1001 86380 86390 1
527902 99527902 1001 86380 86390 1
528059 99528059 1001 86380 86390 1
527955 99527955 1001 86380 86390 1
528067 99528067 1001 86380 86390 1
527834 99527834 1001 86380 86390 1
527811 99527811 1001 86380 86390 1
527668 99527668 1001 86380 86390 1
527708 99527708 1001 86380 86390 1
527826 99527826 1001 86380 86390 1
527866 99527866 1001 86380 86390 1
527751 99527751 1001 86380 86390 1
527570 99527570 1001 86380 86390 1
527536 99527536 1001 86380 86390 1
527550 99527550 1001 86380 86390 1
527527 99527527 1001 86380 86390 1
527492 99527492 1001 86380 86390 1
528845 99528845 1001 86380 86390 1
528527 99528527 1001 86380 86390 1
528474 99528474 1001 86380 86390 1
528488 99528488 1001 86380 86390 1
528437 99528437 1001 86380 86390 1
528300 99528300 1001 86380 86390 1
528290 99528290 1001 86380 86390 1
529066 99529066 1001 86380 86390 1
528966 99528966 1001 86380 86390 1
529024 99529024 1001 86380 86390 1
529548 99529548 1001 86380 86390 1
529580 99529580 1001 86380 86390 1
529558 99529558 1001 86380 86390 1
529610 99529610 1001 86380 86390 1
529360 99529360 1001 86380 86390 1
529456 99529456 1001 86380 86390 1
529287 99529287 1001 86380 86390 1
529290 99529290 1001 86380 86390 1
529292 99529292 1001 86380 86390 1
529268 99529268 1001 86380 86390 1
529259 99529259 1001 86380 86390 1
529868 99529868 1001 86380 86390 1
529921 99529921 1001 86380 86390 1
529929 99529929 1001 86380 86390 1
530436 99530436 1001 86380 86390 1
530195 99530195 1001 86380 86390 1
530334 99530334 1001 86380 86390 1
530012 99530012 1001 86380 86390 1
529977 99529977 1001 86380 86390 1
529968 99529968 1001 86380 86390 1
530086 99530086 1001 86380 86390 1
530061 99530061 1001 86380 86390 1
530578 99530578 1001 86380 86390 1
530607 99530607 1001 86380 86390 1
530608 99530608 1001 86380 86390 1
530571 99530571 1001 86380 86390 1
531231 99531231 1001 86380 86390 1
531260 99531260 1001 86380 86390 1
531249 99531249 1001 86380 86390 1
531047 99531047 1001 86380 86390 1
530999 99530999 1001 86380 86390 1
530986 99530986 1001 86380 86390 1
531053 99531053 1001 86380 86390 1
531172 99531172 1001 86380 86390 1
531082 99531082 1001 86380 86390 1
530908 99530908 1001 86380 86390 1
531416 99531416 1001 86380 86390 1
531503 99531503 1001 86380 86390 1
532038 99532038 1001 86380 86390 1
532134 99532134 1001 86380 86390 1
531846 99531846 1001 86380 86390 1
531939 99531939 1001 86380 86390 1
531681 99531681 1001 86380 86390 1
532244 99532244 1001 86380 86390 1
532400 99532400 1001 86380 86390 1
533007 99533007 1001 86380 86390 1
532530 99532530 1001 86380 86390 1
532546 99532546 1001 86380 86390 1
532559 99532559 1001 86380 86390 1
532534 99532534 1001 86380 86390 1
532470 99532470 1001 86380 86390 1
532511 99532511 1001 86380 86390 1
533081 99533081 1001 86380 86390 1
533173 99533173 1001 86380 86390 1
533078 99533078 1001 86380 86390 1
533693 99533693 1001 86380 86390 1
533709 99533709 1001 86380 86390 1
533761 99533761 1001 86380 86390 1
533726 99533726 1001 86380 86390 1
533688 99533688 1001 86380 86390 1
533714 99533714 1001 86380 86390 1
533536 99533536 1001 86380 86390 1
533473 99533473 1001 86380 86390 1
533461 99533461 1001 86380 86390 1
533315 99533315 1001 86380 86390 1
533354 99533354 1001 86380 86390 1
533370 99533370 1001 86380 86390 1
533282 99533282 1001 86380 86390 1
533909 99533909 1001 86380 86390 1
533874 99533874 1001 86380 86390 1
534056 99534056 1001 86380 86390 1
534571 99534571 1001 86380 86390 1
534599 99534599 1001 86380 86390 1
534658 99534658 1001 86380 86390 1
534601 99534601 1001 86380 86390 1
534605 99534605 1001 86380 86390 1
534452 99534452 1001 86380 86390 1
534469 99534469 1001 86380 86390 1
534353 99534353 1001 86380 86390 1
534317 99534317 1001 86380 86390 1
534237 99534237 1001 86380 86390 1
534111 99534111 1001 86380 86390 1
534785 99534785 1001 86380 86390 1
534773 99534773 1001 86380 86390 1
534814 99534814 1001 86380 86390 1
534704 99534704 1001 86380 86390 1
535508 99535508 1001 86380 86390 1
535397 99535397 1001 86380 86390 1
535206 99535206 1001 86380 86390 1
535159 99535159 1001 86380 86390 1
535071 99535071 1001 86380 86390 1
534999 99534999 1001 86380 86390 1
534910 99534910 1001 86380 86390 1
535080 99535080 1001 86380 86390 1
535636 99535636 1001 86380 86390 1
535626 99535626 1001 86380 86390 1
535709 99535709 1001 86380 86390 1
535594 99535594 1001 86380 86390 1
535659 99535659 1001 86380 86390 1
535596 99535596 1001 86380 86390 1
536299 99536299 1001 86380 86390 1
536147 99536147 1001 86380 86390 1
536240 99536240 1001 86380 86390 1
536253 99536253 1001 86380 86390 1
536140 99536140 1001 86380 86390 1
536193 99536193 1001 86380 86390 1
535940 99535940 1001 86380 86390 1
536034 99536034 1001 86380 86390 1
536087 99536087 1001 86380 86390 1
536114 99536114 1001 86380 86390 1
535999 99535999 1001 86380 86390 1
535922 99535922 1001 86380 86390 1
535812 99535812 1001 86380 86390 1
536387 99536387 1001 86380 86390 1
536456 99536456 1001 86380 86390 1
536536 99536536 1001 86380 86390 1
536368 99536368 1001 86380 86390 1
536407 99536407 1001 86380 86390 1
536345 99536345 1001 86380 86390 1
536970 99536970 1001 86380 86390 1
537130 99537130 1001 86380 86390 1
537013 99537013 1001 86380 86390 1
537147 99537147 1001 86380 86390 1
536946 99536946 1001 86380 86390 1
536936 99536936 1001 86380 86390 1
536671 99536671 1001 86380 86390 1
536670 99536670 1001 86380 86390 1
537271 99537271 1001 86380 86390 1
537274 99537274 1001 86380 86390 1
537300 99537300 1001 86380 86390 1
537987 99537987 1001 86380 86390 1
537915 99537915 1001 86380 86390 1
537872 99537872 1001 86380 86390 1
537719 99537719 1001 86380 86390 1
537707 99537707 1001 86380 86390 1
537659 99537659 1001 86380 86390 1
537523 99537523 1001 86380 86390 1
537500 99537500 1001 86380 86390 1
537554 99537554 1001 86380 86390 1
537571 99537571 1001 86380 86390 1
538048 99538048 1001 86380 86390 1
538087 99538087 1001 86380 86390 1
538142 99538142 1001 86380 86390 1
538097 99538097 1001 86380 86390 1
538752 99538752 1001 86380 86390 1
538746 99538746 1001 86380 86390 1
538808 99538808 1001 86380 86390 1
538646 99538646 1001 86380 86390 1
538416 99538416 1001 86380 86390 1
538462 99538462 1001 86380 86390 1
538475 99538475 1001 86380 86390 1
538476 99538476 1001 86380 86390 1
538258 99538258 1001 86380 86390 1
538326 99538326 1001 86380 86390 1
538366 99538366 1001 86380 86390 1
538200 99538200 1001 86380 86390 1
538226 99538226 1001 86380 86390 1
538269 99538269 1001 86380 86390 1
538830 99538830 1001 86380 86390 1
538885 99538885 1001 86380 86390 1
539461 99539461 1001 86380 86390 1
539449 99539449 1001 86380 86390 1
539609 99539609 1001 86380 86390 1
539489 99539489 1001 86380 86390 1
539588 99539588 1001 86380 86390 1
539307 99539307 1001 86380 86390 1
539036 99539036 1001 86380 86390 1
539051 99539051 1001 86380 86390 1
539040 99539040 1001 86380 86390 1
539106 99539106 1001 86380 86390 1
539119 99539119 1001 86380 86390 1
539200 99539200 1001 86380 86390 1
539722 99539722 1001 86380 86390 1
539698 99539698 1001 86380 86390 1
539803 99539803 1001 86380 86390 1
539688 99539688 1001 86380 86390 1
540419 99540419 1001 86380 86390 1
540438 99540438 1001 86380 86390 1
540305 99540305 1001 86380 86390 1
540443 99540443 1001 86380 86390 1
540261 99540261 1001 86380 86390 1
540251 99540251 1001 86380 86390 1
540130 99540130 1001 86380 86390 1
540027 99540027 1001 86380 86390 1
539848 99539848 1001 86380 86390 1
540017 99540017 1001 86380 86390 1
539901 99539901 1001 86380 86390 1
540005 99540005 1001 86380 86390 1
540031 99540031 1001 86380 86390 1
539909 99539909 1001 86380 86390 1
540622 99540622 1001 86380 86390 1
540576 99540576 1001 86380 86390 1
541151 99541151 1001 86380 86390 1
540927 99540927 1001 86380 86390 1
541043 99541043 1001 86380 86390 1
541058 99541058 1001 86380 86390 1
540994 99540994 1001 86380 86390 1
540995 99540995 1001 86380 86390 1
540786 99540786 1001 86380 86390 1
541432 99541432 1001 86380 86390 1
541396 99541396 1001 86380 86390 1
541468 99541468 1001 86380 86390 1
542117 99542117 1001 86380 86390 1
542090 99542090 1001 86380 86390 1
541942 99541942 1001 86380 86390 1
542111 99542111 1001 86380 86390 1
541908 99541908 1001 86380 86390 1
541588 99541588 1001 86380 86390 1
541683 99541683 1001 86380 86390 1
541541 99541541 1001 86380 86390 1
541570 99541570 1001 86380 86390 1
541651 99541651 1001 86380 86390 1
542297 99542297 1001 86380 86390 1
542168 99542168 1001 86380 86390 1
542272 99542272 1001 86380 86390 1
542283 99542283 1001 86380 86390 1
542927 99542927 1001 86380 86390 1
542811 99542811 1001 86380 86390 1
542891 99542891 1001 86380 86390 1
542828 99542828 1001 86380 86390 1
542545 99542545 1001 86380 86390 1
542663 99542663 1001 86380 86390 1
542560 99542560 1001 86380 86390 1
542562 99542562 1001 86380 86390 1
542685 99542685 1001 86380 86390 1
542583 99542583 1001 86380 86390 1
542338 99542338 1001 86380 86390 1
542486 99542486 1001 86380 86390 1
543110 99543110 1001 86380 86390 1
543073 99543073 1001 86380 86390 1
543108 99543108 1001 86380 86390 1
543736 99543736 1001 86380 86390 1
543606 99543606 1001 86380 86390 1
543743 99543743 1001 86380 86390 1
543622 99543622 1001 86380 86390 1
543611 99543611 1001 86380 86390 1
543728 99543728 1001 86380 86390 1
543575 99543575 1001 86380 86390 1
543628 99543628 1001 86380 86390 1
543516 99543516 1001 86380 86390 1
543478 99543478 1001 86380 86390 1
543520 99543520 1001 86380 86390 1
543497 99543497 1001 86380 86390 1
543215 99543215 1001 86380 86390 1
543181 99543181 1001 86380 86390 1
543234 99543234 1001 86380 86390 1
543795 99543795 1001 86380 86390 1
543904 99543904 1001 86380 86390 1
543945 99543945 1001 86380 86390 1
543792 99543792 1001 86380 86390 1
544433 99544433 1001 86380 86390 1
544549 99544549 1001 86380 86390 1
544499 99544499 1001 86380 86390 1
544512 99544512 1001 86380 86390 1
544451 99544451 1001 86380 86390 1
544263 99544263 1001 86380 86390 1
544366 99544366 1001 86380 86390 1
544317 99544317 1001 86380 86390 1
544386 99544386 1001 86380 86390 1
544284 99544284 1001 86380 86390 1
544389 99544389 1001 86380 86390 1
544209 99544209 1001 86380 86390 1
544177 99544177 1001 86380 86390 1
544049 99544049 1001 86380 86390 1
544650 99544650 1001 86380 86390 1
544708 99544708 1001 86380 86390 1
434828 1158 1001 75240 76197 1
400018 99400018 1001 86380 86390 1
400180 99400180 1001 86380 86390 1
400259 99400259 1001 86380 86390 1
400367 99400367 1001 86380 86390 1
400325 99400325 1001 86380 86390 1
400426 99400426 1001 86380 86390 1
400496 99400496 1001 86380 86390 1
400524 99400524 1001 86380 86390 1
400808 99400808 1001 86380 86390 1
400984 99400984 1001 86380 86390 1
401141 99401141 1001 86380 86390 1
401200 99401200 1001 86380 86390 1
401202 99401202 1001 86380 86390 1
401221 99401221 1001 86380 86390 1
401773 99401773 1001 86380 86390 1
401839 99401839 1001 86380 86390 1
401854 99401854 1001 86380 86390 1
401890 99401890 1001 86380 86390 1
402190 99402190 1001 86380 86390 1
402241 99402241 1001 86380 86390 1
402493 99402493 1001 86380 86390 1
402554 99402554 1001 86380 86390 1
402640 99402640 1001 86380 86390 1
402484 99402484 1001 86380 86390 1
402705 99402705 1001 86380 86390 1
402809 99402809 1001 86380 86390 1
402985 99402985 1001 86380 86390 1
402965 99402965 1001 86380 86390 1
403077 99403077 1001 86380 86390 1
403346 99403346 1001 86380 86390 1
403408 99403408 1001 86380 86390 1
403991 99403991 1001 86380 86390 1
404076 99404076 1001 86380 86390 1
404122 99404122 1001 86380 86390 1
404162 99404162 1001 86380 86390 1
404203 99404203 1001 86380 86390 1
404566 99404566 1001 86380 86390 1
404688 99404688 1001 86380 86390 1
404742 99404742 1001 86380 86390 1
404693 99404693 1001 86380 86390 1
404789 99404789 1001 86380 86390 1
404987 99404987 1001 86380 86390 1
405103 99405103 1001 86380 86390 1
405045 99405045 1001 86380 86390 1
405273 99405273 1001 86380 86390 1
405577 99405577 1001 86380 86390 1
405512 99405512 1001 86380 86390 1
405416 99405416 1001 86380 86390 1
405656 99405656 1001 86380 86390 1
405691 99405691 1001 86380 86390 1
406161 99406161 1001 86380 86390 1
406240 99406240 1001 86380 86390 1
406403 99406403 1001 86380 86390 1
406691 99406691 1001 86380 86390 1
406693 99406693 1001 86380 86390 1
406762 99406762 1001 86380 86390 1
406873 99406873 1001 86380 86390 1
407058 99407058 1001 86380 86390 1
407165 99407165 1001 86380 86390 1
407497 99407497 1001 86380 86390 1
407552 99407552 1001 86380 86390 1
407802 99407802 1001 86380 86390 1
407976 99407976 1001 86380 86390 1
408001 99408001 1001 86380 86390 1
408350 99408350 1001 86380 86390 1
408328 99408328 1001 86380 86390 1
408434 99408434 1001 86380 86390 1
408736 99408736 1001 86380 86390 1
408865 99408865 1001 86380 86390 1
409153 99409153 1001 86380 86390 1
409202 99409202 1001 86380 86390 1
409260 99409260 1001 86380 86390 1
409394 99409394 1001 86380 86390 1
409449 99409449 1001 86380 86390 1
409433 99409433 1001 86380 86390 1
409586 99409586 1001 86380 86390 1
409545 99409545 1001 86380 86390 1
409684 99409684 1001 86380 86390 1
409725 99409725 1001 86380 86390 1
409776 99409776 1001 86380 86390 1
409877 99409877 1001 86380 86390 1
409881 99409881 1001 86380 86390 1
409806 99409806 1001 86380 86390 1
409810 99409810 1001 86380 86390 1
409904 99409904 1001 86380 86390 1
409935 99409935 1001 86380 86390 1
409939 99409939 1001 86380 86390 1
410229 99410229 1001 86380 86390 1
410300 99410300 1001 86380 86390 1
410283 99410283 1001 86380 86390 1
410331 99410331 1001 86380 86390 1
410539 99410539 1001 86380 86390 1
410764 99410764 1001 86380 86390 1
410806 99410806 1001 86380 86390 1
410851 99410851 1001 86380 86390 1
410885 99410885 1001 86380 86390 1
411336 99411336 1001 86380 86390 1
411420 99411420 1001 86380 86390 1
411529 99411529 1001 86380 86390 1
411704 99411704 1001 86380 86390 1
411760 99411760 1001 86380 86390 1
411950 99411950 1001 86380 86390 1
412088 99412088 1001 86380 86390 1
412340 99412340 1001 86380 86390 1
413400 99413400 1001 86380 86390 1
413476 99413476 1001 86380 86390 1
413098 99413098 1001 86380 86390 1
412902 99412902 1001 86380 86390 1
412587 99412587 1001 86380 86390 1
412756 99412756 1001 86380 86390 1
412490 99412490 1001 86380 86390 1
413783 99413783 1001 86380 86390 1
413960 99413960 1001 86380 86390 1
415282 99415282 1001 86380 86390 1
415183 99415183 1001 86380 86390 1
414699 99414699 1001 86380 86390 1
414614 99414614 1001 86380 86390 1
414139 99414139 1001 86380 86390 1
414482 99414482 1001 86380 86390 1
414207 99414207 1001 86380 86390 1
414483 99414483 1001 86380 86390 1
414465 99414465 1001 86380 86390 1
415511 99415511 1001 86380 86390 1
416832 99416832 1001 86380 86390 1
416931 99416931 1001 86380 86390 1
416639 99416639 1001 86380 86390 1
416908 99416908 1001 86380 86390 1
416889 99416889 1001 86380 86390 1
416184 99416184 1001 86380 86390 1
416493 99416493 1001 86380 86390 1
416155 99416155 1001 86380 86390 1
416005 99416005 1001 86380 86390 1
415915 99415915 1001 86380 86390 1
415895 99415895 1001 86380 86390 1
416072 99416072 1001 86380 86390 1
417380 99417380 1001 86380 86390 1
417291 99417291 1001 86380 86390 1
417451 99417451 1001 86380 86390 1
417589 99417589 1001 86380 86390 1
417494 99417494 1001 86380 86390 1
417441 99417441 1001 86380 86390 1
418547 99418547 1001 86380 86390 1
418391 99418391 1001 86380 86390 1
418210 99418210 1001 86380 86390 1
418425 99418425 1001 86380 86390 1
417639 99417639 1001 86380 86390 1
419000 99419000 1001 86380 86390 1
418912 99418912 1001 86380 86390 1
419144 99419144 1001 86380 86390 1
418920 99418920 1001 86380 86390 1
419094 99419094 1001 86380 86390 1
420290 99420290 1001 86380 86390 1
420143 99420143 1001 86380 86390 1
419906 99419906 1001 86380 86390 1
419938 99419938 1001 86380 86390 1
419918 99419918 1001 86380 86390 1
419730 99419730 1001 86380 86390 1
419683 99419683 1001 86380 86390 1
419265 99419265 1001 86380 86390 1
419348 99419348 1001 86380 86390 1
419242 99419242 1001 86380 86390 1
420740 99420740 1001 86380 86390 1
420510 99420510 1001 86380 86390 1
420625 99420625 1001 86380 86390 1
420697 99420697 1001 86380 86390 1
420732 99420732 1001 86380 86390 1
421923 99421923 1001 86380 86390 1
421915 99421915 1001 86380 86390 1
421994 99421994 1001 86380 86390 1
421426 99421426 1001 86380 86390 1
421643 99421643 1001 86380 86390 1
421300 99421300 1001 86380 86390 1
421628 99421628 1001 86380 86390 1
421133 99421133 1001 86380 86390 1
421160 99421160 1001 86380 86390 1
421196 99421196 1001 86380 86390 1
421055 99421055 1001 86380 86390 1
422458 99422458 1001 86380 86390 1
420837 99420837 1001 86380 86390 1
422430 99422430 1001 86380 86390 1
422132 99422132 1001 86380 86390 1
423573 99423573 1001 86380 86390 1
423524 99423524 1001 86380 86390 1
423402 99423402 1001 86380 86390 1
423178 99423178 1001 86380 86390 1
423038 99423038 1001 86380 86390 1
423185 99423185 1001 86380 86390 1
422852 99422852 1001 86380 86390 1
422780 99422780 1001 86380 86390 1
422752 99422752 1001 86380 86390 1
422569 99422569 1001 86380 86390 1
424069 99424069 1001 86380 86390 1
423995 99423995 1001 86380 86390 1
423930 99423930 1001 86380 86390 1
425171 99425171 1001 86380 86390 1
425338 99425338 1001 86380 86390 1
425153 99425153 1001 86380 86390 1
425133 99425133 1001 86380 86390 1
425263 99425263 1001 86380 86390 1
425163 99425163 1001 86380 86390 1
424611 99424611 1001 86380 86390 1
424731 99424731 1001 86380 86390 1
424905 99424905 1001 86380 86390 1
424668 99424668 1001 86380 86390 1
424866 99424866 1001 86380 86390 1
424609 99424609 1001 86380 86390 1
424338 99424338 1001 86380 86390 1
424413 99424413 1001 86380 86390 1
424362 99424362 1001 86380 86390 1
424408 99424408 1001 86380 86390 1
425387 99425387 1001 86380 86390 1
425615 99425615 1001 86380 86390 1
425785 99425785 1001 86380 86390 1
425813 99425813 1001 86380 86390 1
425485 99425485 1001 86380 86390 1
426792 99426792 1001 86380 86390 1
426929 99426929 1001 86380 86390 1
426800 99426800 1001 86380 86390 1
426936 99426936 1001 86380 86390 1
426742 99426742 1001 86380 86390 1
426647 99426647 1001 86380 86390 1
426681 99426681 1001 86380 86390 1
425964 99425964 1001 86380 86390 1
426165 99426165 1001 86380 86390 1
427289 99427289 1001 86380 86390 1
427295 99427295 1001 86380 86390 1
427495 99427495 1001 86380 86390 1
427428 99427428 1001 86380 86390 1
427309 99427309 1001 86380 86390 1
428591 99428591 1001 86380 86390 1
428354 99428354 1001 86380 86390 1
428536 99428536 1001 86380 86390 1
428229 99428229 1001 86380 86390 1
428092 99428092 1001 86380 86390 1
428191 99428191 1001 86380 86390 1
428133 99428133 1001 86380 86390 1
428335 99428335 1001 86380 86390 1
427544 99427544 1001 86380 86390 1
428848 99428848 1001 86380 86390 1
428832 99428832 1001 86380 86390 1
428973 99428973 1001 86380 86390 1
428892 99428892 1001 86380 86390 1
429085 99429085 1001 86380 86390 1
429011 99429011 1001 86380 86390 1
429142 99429142 1001 86380 86390 1
430217 99430217 1001 86380 86390 1
430338 99430338 1001 86380 86390 1
429982 99429982 1001 86380 86390 1
429983 99429983 1001 86380 86390 1
430114 99430114 1001 86380 86390 1
429595 99429595 1001 86380 86390 1
429598 99429598 1001 86380 86390 1
429790 99429790 1001 86380 86390 1
429766 99429766 1001 86380 86390 1
429387 99429387 1001 86380 86390 1
429465 99429465 1001 86380 86390 1
429393 99429393 1001 86380 86390 1
429280 99429280 1001 86380 86390 1
429537 99429537 1001 86380 86390 1
429559 99429559 1001 86380 86390 1
429193 99429193 1001 86380 86390 1
430758 99430758 1001 86380 86390 1
430401 99430401 1001 86380 86390 1
430806 99430806 1001 86380 86390 1
431719 99431719 1001 86380 86390 1
431807 99431807 1001 86380 86390 1
430948 99430948 1001 86380 86390 1
431167 99431167 1001 86380 86390 1
432266 99432266 1001 86380 86390 1
432454 99432454 1001 86380 86390 1
432330 99432330 1001 86380 86390 1
432361 99432361 1001 86380 86390 1
432476 99432476 1001 86380 86390 1
432234 99432234 1001 86380 86390 1
433397 99433397 1001 86380 86390 1
433694 99433694 1001 86380 86390 1
433538 99433538 1001 86380 86390 1
433540 99433540 1001 86380 86390 1
433576 99433576 1001 86380 86390 1
432965 99432965 1001 86380 86390 1
433076 99433076 1001 86380 86390 1
432978 99432978 1001 86380 86390 1
433185 99433185 1001 86380 86390 1
432611 99432611 1001 86380 86390 1
432535 99432535 1001 86380 86390 1
432624 99432624 1001 86380 86390 1
434137 99434137 1001 86380 86390 1
434040 99434040 1001 86380 86390 1
433734 99433734 1001 86380 86390 1
435053 99435053 1001 86380 86390 1
435020 99435020 1001 86380 86390 1
435148 99435148 1001 86380 86390 1
434624 99434624 1001 86380 86390 1
434900 99434900 1001 86380 86390 1
434955 99434955 1001 86380 86390 1
434809 99434809 1001 86380 86390 1
434512 99434512 1001 86380 86390 1
435763 99435763 1001 86380 86390 1
437012 99437012 1001 86380 86390 1
436484 99436484 1001 86380 86390 1
436698 99436698 1001 86380 86390 1
436173 99436173 1001 86380 86390 1
436028 99436028 1001 86380 86390 1
300488 99300488 1001 86380 86390 1
300424 99300424 1001 86380 86390 1
300464 99300464 1001 86380 86390 1
300198 99300198 1001 86380 86390 1
300302 99300302 1001 86380 86390 1
300291 99300291 1001 86380 86390 1
300195 99300195 1001 86380 86390 1
300183 99300183 1001 86380 86390 1
300894 99300894 1001 86380 86390 1
300901 99300901 1001 86380 86390 1
300824 99300824 1001 86380 86390 1
301364 99301364 1001 86380 86390 1
301434 99301434 1001 86380 86390 1
301384 99301384 1001 86380 86390 1
301206 99301206 1001 86380 86390 1
301143 99301143 1001 86380 86390 1
301276 99301276 1001 86380 86390 1
301188 99301188 1001 86380 86390 1
301253 99301253 1001 86380 86390 1
301344 99301344 1001 86380 86390 1
300992 99300992 1001 86380 86390 1
301139 99301139 1001 86380 86390 1
301101 99301101 1001 86380 86390 1
301565 99301565 1001 86380 86390 1
301691 99301691 1001 86380 86390 1
302202 99302202 1001 86380 86390 1
302216 99302216 1001 86380 86390 1
302308 99302308 1001 86380 86390 1
302219 99302219 1001 86380 86390 1
302311 99302311 1001 86380 86390 1
302366 99302366 1001 86380 86390 1
302211 99302211 1001 86380 86390 1
302046 99302046 1001 86380 86390 1
301998 99301998 1001 86380 86390 1
302102 99302102 1001 86380 86390 1
302040 99302040 1001 86380 86390 1
301877 99301877 1001 86380 86390 1
301945 99301945 1001 86380 86390 1
301765 99301765 1001 86380 86390 1
301950 99301950 1001 86380 86390 1
301927 99301927 1001 86380 86390 1
302536 99302536 1001 86380 86390 1
302542 99302542 1001 86380 86390 1
302532 99302532 1001 86380 86390 1
303117 99303117 1001 86380 86390 1
302862 99302862 1001 86380 86390 1
302801 99302801 1001 86380 86390 1
302892 99302892 1001 86380 86390 1
302908 99302908 1001 86380 86390 1
302921 99302921 1001 86380 86390 1
302663 99302663 1001 86380 86390 1
302731 99302731 1001 86380 86390 1
302615 99302615 1001 86380 86390 1
302723 99302723 1001 86380 86390 1
302764 99302764 1001 86380 86390 1
303337 99303337 1001 86380 86390 1
303207 99303207 1001 86380 86390 1
303212 99303212 1001 86380 86390 1
303950 99303950 1001 86380 86390 1
303660 99303660 1001 86380 86390 1
303658 99303658 1001 86380 86390 1
303489 99303489 1001 86380 86390 1
303443 99303443 1001 86380 86390 1
303561 99303561 1001 86380 86390 1
303447 99303447 1001 86380 86390 1
303577 99303577 1001 86380 86390 1
303592 99303592 1001 86380 86390 1
304074 99304074 1001 86380 86390 1
304063 99304063 1001 86380 86390 1
304179 99304179 1001 86380 86390 1
304077 99304077 1001 86380 86390 1
304812 99304812 1001 86380 86390 1
304838 99304838 1001 86380 86390 1
304580 99304580 1001 86380 86390 1
304480 99304480 1001 86380 86390 1
304637 99304637 1001 86380 86390 1
304409 99304409 1001 86380 86390 1
304298 99304298 1001 86380 86390 1
305052 99305052 1001 86380 86390 1
305019 99305019 1001 86380 86390 1
305020 99305020 1001 86380 86390 1
305625 99305625 1001 86380 86390 1
305590 99305590 1001 86380 86390 1
305616 99305616 1001 86380 86390 1
305681 99305681 1001 86380 86390 1
305288 99305288 1001 86380 86390 1
305096 99305096 1001 86380 86390 1
500074 99500074 1001 86380 86390 1
500179 99500179 1001 86380 86390 1
500102 99500102 1001 86380 86390 1
500019 99500019 1001 86380 86390 1
305692 99305692 1001 86380 86390 1
500660 99500660 1001 86380 86390 1
500691 99500691 1001 86380 86390 1
500705 99500705 1001 86380 86390 1
500771 99500771 1001 86380 86390 1
500440 99500440 1001 86380 86390 1
500575 99500575 1001 86380 86390 1
500435 99500435 1001 86380 86390 1
500590 99500590 1001 86380 86390 1
500526 99500526 1001 86380 86390 1
500593 99500593 1001 86380 86390 1
500315 99500315 1001 86380 86390 1
500370 99500370 1001 86380 86390 1
500903 99500903 1001 86380 86390 1
500976 99500976 1001 86380 86390 1
501636 99501636 1001 86380 86390 1
501527 99501527 1001 86380 86390 1
501541 99501541 1001 86380 86390 1
501464 99501464 1001 86380 86390 1
501597 99501597 1001 86380 86390 1
501494 99501494 1001 86380 86390 1
501469 99501469 1001 86380 86390 1
501274 99501274 1001 86380 86390 1
501135 99501135 1001 86380 86390 1
501226 99501226 1001 86380 86390 1
501145 99501145 1001 86380 86390 1
501835 99501835 1001 86380 86390 1
501644 99501644 1001 86380 86390 1
501776 99501776 1001 86380 86390 1
501726 99501726 1001 86380 86390 1
502265 99502265 1001 86380 86390 1
502333 99502333 1001 86380 86390 1
502309 99502309 1001 86380 86390 1
502361 99502361 1001 86380 86390 1
502323 99502323 1001 86380 86390 1
502091 99502091 1001 86380 86390 1
502094 99502094 1001 86380 86390 1
502211 99502211 1001 86380 86390 1
502242 99502242 1001 86380 86390 1
501862 99501862 1001 86380 86390 1
501921 99501921 1001 86380 86390 1
502606 99502606 1001 86380 86390 1
502545 99502545 1001 86380 86390 1
502585 99502585 1001 86380 86390 1
502651 99502651 1001 86380 86390 1
502600 99502600 1001 86380 86390 1
502500 99502500 1001 86380 86390 1
502474 99502474 1001 86380 86390 1
503111 99503111 1001 86380 86390 1
503261 99503261 1001 86380 86390 1
503090 99503090 1001 86380 86390 1
503184 99503184 1001 86380 86390 1
503197 99503197 1001 86380 86390 1
503133 99503133 1001 86380 86390 1
502924 99502924 1001 86380 86390 1
502950 99502950 1001 86380 86390 1
502775 99502775 1001 86380 86390 1
502817 99502817 1001 86380 86390 1
502747 99502747 1001 86380 86390 1
503487 99503487 1001 86380 86390 1
504057 99504057 1001 86380 86390 1
503730 99503730 1001 86380 86390 1
503866 99503866 1001 86380 86390 1
503763 99503763 1001 86380 86390 1
503897 99503897 1001 86380 86390 1
503859 99503859 1001 86380 86390 1
504270 99504270 1001 86380 86390 1
504274 99504274 1001 86380 86390 1
504295 99504295 1001 86380 86390 1
504308 99504308 1001 86380 86390 1
504887 99504887 1001 86380 86390 1
504937 99504937 1001 86380 86390 1
504840 99504840 1001 86380 86390 1
504905 99504905 1001 86380 86390 1
504635 99504635 1001 86380 86390 1
504540 99504540 1001 86380 86390 1
504348 99504348 1001 86380 86390 1
504343 99504343 1001 86380 86390 1
504347 99504347 1001 86380 86390 1
505103 99505103 1001 86380 86390 1
504949 99504949 1001 86380 86390 1
505106 99505106 1001 86380 86390 1
505669 99505669 1001 86380 86390 1
505691 99505691 1001 86380 86390 1
505692 99505692 1001 86380 86390 1
505731 99505731 1001 86380 86390 1
505564 99505564 1001 86380 86390 1
505488 99505488 1001 86380 86390 1
505494 99505494 1001 86380 86390 1
505520 99505520 1001 86380 86390 1
505380 99505380 1001 86380 86390 1
505369 99505369 1001 86380 86390 1
505202 99505202 1001 86380 86390 1
505256 99505256 1001 86380 86390 1
505335 99505335 1001 86380 86390 1
505224 99505224 1001 86380 86390 1
505805 99505805 1001 86380 86390 1
505975 99505975 1001 86380 86390 1
505929 99505929 1001 86380 86390 1
505918 99505918 1001 86380 86390 1
505880 99505880 1001 86380 86390 1
506441 99506441 1001 86380 86390 1
506459 99506459 1001 86380 86390 1
506488 99506488 1001 86380 86390 1
506237 99506237 1001 86380 86390 1
506252 99506252 1001 86380 86390 1
506214 99506214 1001 86380 86390 1
506227 99506227 1001 86380 86390 1
506310 99506310 1001 86380 86390 1
506194 99506194 1001 86380 86390 1
506057 99506057 1001 86380 86390 1
506045 99506045 1001 86380 86390 1
506074 99506074 1001 86380 86390 1
506063 99506063 1001 86380 86390 1
506643 99506643 1001 86380 86390 1
506772 99506772 1001 86380 86390 1
507373 99507373 1001 86380 86390 1
507404 99507404 1001 86380 86390 1
507177 99507177 1001 86380 86390 1
507153 99507153 1001 86380 86390 1
507195 99507195 1001 86380 86390 1
507081 99507081 1001 86380 86390 1
507016 99507016 1001 86380 86390 1
506856 99506856 1001 86380 86390 1
506805 99506805 1001 86380 86390 1
507514 99507514 1001 86380 86390 1
507543 99507543 1001 86380 86390 1
508222 99508222 1001 86380 86390 1
508048 99508048 1001 86380 86390 1
508182 99508182 1001 86380 86390 1
508241 99508241 1001 86380 86390 1
508004 99508004 1001 86380 86390 1
507850 99507850 1001 86380 86390 1
507854 99507854 1001 86380 86390 1
507947 99507947 1001 86380 86390 1
507640 99507640 1001 86380 86390 1
507707 99507707 1001 86380 86390 1
507813 99507813 1001 86380 86390 1
507827 99507827 1001 86380 86390 1
507803 99507803 1001 86380 86390 1
507765 99507765 1001 86380 86390 1
507728 99507728 1001 86380 86390 1
507729 99507729 1001 86380 86390 1
507639 99507639 1001 86380 86390 1
508365 99508365 1001 86380 86390 1
508330 99508330 1001 86380 86390 1
508372 99508372 1001 86380 86390 1
509072 99509072 1001 86380 86390 1
508916 99508916 1001 86380 86390 1
509069 99509069 1001 86380 86390 1
508706 99508706 1001 86380 86390 1
508848 99508848 1001 86380 86390 1
508699 99508699 1001 86380 86390 1
508483 99508483 1001 86380 86390 1
508471 99508471 1001 86380 86390 1
508463 99508463 1001 86380 86390 1
509142 99509142 1001 86380 86390 1
509131 99509131 1001 86380 86390 1
509145 99509145 1001 86380 86390 1
509789 99509789 1001 86380 86390 1
509702 99509702 1001 86380 86390 1
509729 99509729 1001 86380 86390 1
509894 99509894 1001 86380 86390 1
509619 99509619 1001 86380 86390 1
509612 99509612 1001 86380 86390 1
509626 99509626 1001 86380 86390 1
509627 99509627 1001 86380 86390 1
509422 99509422 1001 86380 86390 1
509988 99509988 1001 86380 86390 1
510016 99510016 1001 86380 86390 1
510100 99510100 1001 86380 86390 1
509987 99509987 1001 86380 86390 1
510689 99510689 1001 86380 86390 1
510713 99510713 1001 86380 86390 1
510330 99510330 1001 86380 86390 1
510437 99510437 1001 86380 86390 1
510515 99510515 1001 86380 86390 1
510439 99510439 1001 86380 86390 1
510248 99510248 1001 86380 86390 1
510128 99510128 1001 86380 86390 1
510155 99510155 1001 86380 86390 1
510117 99510117 1001 86380 86390 1
510788 99510788 1001 86380 86390 1
510920 99510920 1001 86380 86390 1
510791 99510791 1001 86380 86390 1
510847 99510847 1001 86380 86390 1
511433 99511433 1001 86380 86390 1
511179 99511179 1001 86380 86390 1
511220 99511220 1001 86380 86390 1
511049 99511049 1001 86380 86390 1
511038 99511038 1001 86380 86390 1
510937 99510937 1001 86380 86390 1
511655 99511655 1001 86380 86390 1
511140 99511140 1001 86380 86390 1
511610 99511610 1001 86380 86390 1
512302 99512302 1001 86380 86390 1
512355 99512355 1001 86380 86390 1
512256 99512256 1001 86380 86390 1
512321 99512321 1001 86380 86390 1
512359 99512359 1001 86380 86390 1
512205 99512205 1001 86380 86390 1
512313 99512313 1001 86380 86390 1
512071 99512071 1001 86380 86390 1
511994 99511994 1001 86380 86390 1
511998 99511998 1001 86380 86390 1
512038 99512038 1001 86380 86390 1
512144 99512144 1001 86380 86390 1
512004 99512004 1001 86380 86390 1
511862 99511862 1001 86380 86390 1
511763 99511763 1001 86380 86390 1
511829 99511829 1001 86380 86390 1
511935 99511935 1001 86380 86390 1
512496 99512496 1001 86380 86390 1
512380 99512380 1001 86380 86390 1
512446 99512446 1001 86380 86390 1
512387 99512387 1001 86380 86390 1
513066 99513066 1001 86380 86390 1
513079 99513079 1001 86380 86390 1
513136 99513136 1001 86380 86390 1
513126 99513126 1001 86380 86390 1
513140 99513140 1001 86380 86390 1
512960 99512960 1001 86380 86390 1
512832 99512832 1001 86380 86390 1
512635 99512635 1001 86380 86390 1
512600 99512600 1001 86380 86390 1
512757 99512757 1001 86380 86390 1
512603 99512603 1001 86380 86390 1
512747 99512747 1001 86380 86390 1
512592 99512592 1001 86380 86390 1
513409 99513409 1001 86380 86390 1
513256 99513256 1001 86380 86390 1
513375 99513375 1001 86380 86390 1
513263 99513263 1001 86380 86390 1
513367 99513367 1001 86380 86390 1
513828 99513828 1001 86380 86390 1
513854 99513854 1001 86380 86390 1
513906 99513906 1001 86380 86390 1
513971 99513971 1001 86380 86390 1
513881 99513881 1001 86380 86390 1
513972 99513972 1001 86380 86390 1
513974 99513974 1001 86380 86390 1
513897 99513897 1001 86380 86390 1
513645 99513645 1001 86380 86390 1
513636 99513636 1001 86380 86390 1
513690 99513690 1001 86380 86390 1
513716 99513716 1001 86380 86390 1
513783 99513783 1001 86380 86390 1
513796 99513796 1001 86380 86390 1
513450 99513450 1001 86380 86390 1
514191 99514191 1001 86380 86390 1
514854 99514854 1001 86380 86390 1
514668 99514668 1001 86380 86390 1
514721 99514721 1001 86380 86390 1
514740 99514740 1001 86380 86390 1
514347 99514347 1001 86380 86390 1
514350 99514350 1001 86380 86390 1
514881 99514881 1001 86380 86390 1
515013 99515013 1001 86380 86390 1
514936 99514936 1001 86380 86390 1
514930 99514930 1001 86380 86390 1
515545 99515545 1001 86380 86390 1
515494 99515494 1001 86380 86390 1
515523 99515523 1001 86380 86390 1
515498 99515498 1001 86380 86390 1
515602 99515602 1001 86380 86390 1
515565 99515565 1001 86380 86390 1
515427 99515427 1001 86380 86390 1
515428 99515428 1001 86380 86390 1
515352 99515352 1001 86380 86390 1
515446 99515446 1001 86380 86390 1
515307 99515307 1001 86380 86390 1
515398 99515398 1001 86380 86390 1
515463 99515463 1001 86380 86390 1
515147 99515147 1001 86380 86390 1
515199 99515199 1001 86380 86390 1
515164 99515164 1001 86380 86390 1
515216 99515216 1001 86380 86390 1
515242 99515242 1001 86380 86390 1
515807 99515807 1001 86380 86390 1
516357 99516357 1001 86380 86390 1
516311 99516311 1001 86380 86390 1
516199 99516199 1001 86380 86390 1
516238 99516238 1001 86380 86390 1
516086 99516086 1001 86380 86390 1
516023 99516023 1001 86380 86390 1
515923 99515923 1001 86380 86390 1
516069 99516069 1001 86380 86390 1
516679 99516679 1001 86380 86390 1
516668 99516668 1001 86380 86390 1
516542 99516542 1001 86380 86390 1
516684 99516684 1001 86380 86390 1
517301 99517301 1001 86380 86390 1
517292 99517292 1001 86380 86390 1
517319 99517319 1001 86380 86390 1
517281 99517281 1001 86380 86390 1
517179 99517179 1001 86380 86390 1
516935 99516935 1001 86380 86390 1
517053 99517053 1001 86380 86390 1
517121 99517121 1001 86380 86390 1
516929 99516929 1001 86380 86390 1
517113 99517113 1001 86380 86390 1
516779 99516779 1001 86380 86390 1
516769 99516769 1001 86380 86390 1
516861 99516861 1001 86380 86390 1
516760 99516760 1001 86380 86390 1
516724 99516724 1001 86380 86390 1
517386 99517386 1001 86380 86390 1
517414 99517414 1001 86380 86390 1
517445 99517445 1001 86380 86390 1
517523 99517523 1001 86380 86390 1
518023 99518023 1001 86380 86390 1
518101 99518101 1001 86380 86390 1
518091 99518091 1001 86380 86390 1
517966 99517966 1001 86380 86390 1
518058 99518058 1001 86380 86390 1
517807 99517807 1001 86380 86390 1
517913 99517913 1001 86380 86390 1
517644 99517644 1001 86380 86390 1
517698 99517698 1001 86380 86390 1
517597 99517597 1001 86380 86390 1
517613 99517613 1001 86380 86390 1
517730 99517730 1001 86380 86390 1
517745 99517745 1001 86380 86390 1
517604 99517604 1001 86380 86390 1
518171 99518171 1001 86380 86390 1
518280 99518280 1001 86380 86390 1
518306 99518306 1001 86380 86390 1
518208 99518208 1001 86380 86390 1
518825 99518825 1001 86380 86390 1
518601 99518601 1001 86380 86390 1
518734 99518734 1001 86380 86390 1
518670 99518670 1001 86380 86390 1
518723 99518723 1001 86380 86390 1
518698 99518698 1001 86380 86390 1
518399 99518399 1001 86380 86390 1
518425 99518425 1001 86380 86390 1
518481 99518481 1001 86380 86390 1
519015 99519015 1001 86380 86390 1
519035 99519035 1001 86380 86390 1
519602 99519602 1001 86380 86390 1
519326 99519326 1001 86380 86390 1
519281 99519281 1001 86380 86390 1
519995 99519995 1001 86380 86390 1
519828 99519828 1001 86380 86390 1
519920 99519920 1001 86380 86390 1
520577 99520577 1001 86380 86390 1
520440 99520440 1001 86380 86390 1
520522 99520522 1001 86380 86390 1
520446 99520446 1001 86380 86390 1
520308 99520308 1001 86380 86390 1
520314 99520314 1001 86380 86390 1
520226 99520226 1001 86380 86390 1
520702 99520702 1001 86380 86390 1
520691 99520691 1001 86380 86390 1
520699 99520699 1001 86380 86390 1
520713 99520713 1001 86380 86390 1
520765 99520765 1001 86380 86390 1
521442 99521442 1001 86380 86390 1
521357 99521357 1001 86380 86390 1
521093 99521093 1001 86380 86390 1
521094 99521094 1001 86380 86390 1
521085 99521085 1001 86380 86390 1
521228 99521228 1001 86380 86390 1
521168 99521168 1001 86380 86390 1
521233 99521233 1001 86380 86390 1
520905 99520905 1001 86380 86390 1
520934 99520934 1001 86380 86390 1
521567 99521567 1001 86380 86390 1
521532 99521532 1001 86380 86390 1
521507 99521507 1001 86380 86390 1
521574 99521574 1001 86380 86390 1
521651 99521651 1001 86380 86390 1
521511 99521511 1001 86380 86390 1
521655 99521655 1001 86380 86390 1
522130 99522130 1001 86380 86390 1
522118 99522118 1001 86380 86390 1
522170 99522170 1001 86380 86390 1
522097 99522097 1001 86380 86390 1
522200 99522200 1001 86380 86390 1
522287 99522287 1001 86380 86390 1
521997 99521997 1001 86380 86390 1
521998 99521998 1001 86380 86390 1
521921 99521921 1001 86380 86390 1
522005 99522005 1001 86380 86390 1
521852 99521852 1001 86380 86390 1
521790 99521790 1001 86380 86390 1
521803 99521803 1001 86380 86390 1
521726 99521726 1001 86380 86390 1
521727 99521727 1001 86380 86390 1
521869 99521869 1001 86380 86390 1
521871 99521871 1001 86380 86390 1
521703 99521703 1001 86380 86390 1
521849 99521849 1001 86380 86390 1
522327 99522327 1001 86380 86390 1
523023 99523023 1001 86380 86390 1
522961 99522961 1001 86380 86390 1
523013 99523013 1001 86380 86390 1
522753 99522753 1001 86380 86390 1
522681 99522681 1001 86380 86390 1
522608 99522608 1001 86380 86390 1
522506 99522506 1001 86380 86390 1
522521 99522521 1001 86380 86390 1
523141 99523141 1001 86380 86390 1
523245 99523245 1001 86380 86390 1
523312 99523312 1001 86380 86390 1
523189 99523189 1001 86380 86390 1
523806 99523806 1001 86380 86390 1
523562 99523562 1001 86380 86390 1
523576 99523576 1001 86380 86390 1
523362 99523362 1001 86380 86390 1
523366 99523366 1001 86380 86390 1
523332 99523332 1001 86380 86390 1
523426 99523426 1001 86380 86390 1
524098 99524098 1001 86380 86390 1
524001 99524001 1001 86380 86390 1
523962 99523962 1001 86380 86390 1
524580 99524580 1001 86380 86390 1
524506 99524506 1001 86380 86390 1
524366 99524366 1001 86380 86390 1
524915 99524915 1001 86380 86390 1
524955 99524955 1001 86380 86390 1
524853 99524853 1001 86380 86390 1
525430 99525430 1001 86380 86390 1
525525 99525525 1001 86380 86390 1
525538 99525538 1001 86380 86390 1
525398 99525398 1001 86380 86390 1
525295 99525295 1001 86380 86390 1
525083 99525083 1001 86380 86390 1
524980 99524980 1001 86380 86390 1
525104 99525104 1001 86380 86390 1
525733 99525733 1001 86380 86390 1
525800 99525800 1001 86380 86390 1
526279 99526279 1001 86380 86390 1
526076 99526076 1001 86380 86390 1
526159 99526159 1001 86380 86390 1
526017 99526017 1001 86380 86390 1
526044 99526044 1001 86380 86390 1
525986 99525986 1001 86380 86390 1
525940 99525940 1001 86380 86390 1
525825 99525825 1001 86380 86390 1
526477 99526477 1001 86380 86390 1
526596 99526596 1001 86380 86390 1
526534 99526534 1001 86380 86390 1
527139 99527139 1001 86380 86390 1
527130 99527130 1001 86380 86390 1
527118 99527118 1001 86380 86390 1
526838 99526838 1001 86380 86390 1
526935 99526935 1001 86380 86390 1
526990 99526990 1001 86380 86390 1
526680 99526680 1001 86380 86390 1
526827 99526827 1001 86380 86390 1
526828 99526828 1001 86380 86390 1
526713 99526713 1001 86380 86390 1
527454 99527454 1001 86380 86390 1
527383 99527383 1001 86380 86390 1
527425 99527425 1001 86380 86390 1
528057 99528057 1001 86380 86390 1
527881 99527881 1001 86380 86390 1
527727 99527727 1001 86380 86390 1
527760 99527760 1001 86380 86390 1
527639 99527639 1001 86380 86390 1
527539 99527539 1001 86380 86390 1
528254 99528254 1001 86380 86390 1
528181 99528181 1001 86380 86390 1
528263 99528263 1001 86380 86390 1
528816 99528816 1001 86380 86390 1
528639 99528639 1001 86380 86390 1
528384 99528384 1001 86380 86390 1
528288 99528288 1001 86380 86390 1
529105 99529105 1001 86380 86390 1
529103 99529103 1001 86380 86390 1
529627 99529627 1001 86380 86390 1
529553 99529553 1001 86380 86390 1
529554 99529554 1001 86380 86390 1
529522 99529522 1001 86380 86390 1
529429 99529429 1001 86380 86390 1
529417 99529417 1001 86380 86390 1
529119 99529119 1001 86380 86390 1
529197 99529197 1001 86380 86390 1
529258 99529258 1001 86380 86390 1
529271 99529271 1001 86380 86390 1
529246 99529246 1001 86380 86390 1
529298 99529298 1001 86380 86390 1
529751 99529751 1001 86380 86390 1
529779 99529779 1001 86380 86390 1
529754 99529754 1001 86380 86390 1
529883 99529883 1001 86380 86390 1
529912 99529912 1001 86380 86390 1
529822 99529822 1001 86380 86390 1
529772 99529772 1001 86380 86390 1
529927 99529927 1001 86380 86390 1
529811 99529811 1001 86380 86390 1
529903 99529903 1001 86380 86390 1
529762 99529762 1001 86380 86390 1
530205 99530205 1001 86380 86390 1
530234 99530234 1001 86380 86390 1
530183 99530183 1001 86380 86390 1
530345 99530345 1001 86380 86390 1
530294 99530294 1001 86380 86390 1
530657 99530657 1001 86380 86390 1
530687 99530687 1001 86380 86390 1
530626 99530626 1001 86380 86390 1
530561 99530561 1001 86380 86390 1
531325 99531325 1001 86380 86390 1
531039 99531039 1001 86380 86390 1
530988 99530988 1001 86380 86390 1
531095 99531095 1001 86380 86390 1
530876 99530876 1001 86380 86390 1
530839 99530839 1001 86380 86390 1
530947 99530947 1001 86380 86390 1
530778 99530778 1001 86380 86390 1
530961 99530961 1001 86380 86390 1
530936 99530936 1001 86380 86390 1
531578 99531578 1001 86380 86390 1
532067 99532067 1001 86380 86390 1
532119 99532119 1001 86380 86390 1
532189 99532189 1001 86380 86390 1
532047 99532047 1001 86380 86390 1
532023 99532023 1001 86380 86390 1
531883 99531883 1001 86380 86390 1
531804 99531804 1001 86380 86390 1
531756 99531756 1001 86380 86390 1
531782 99531782 1001 86380 86390 1
531763 99531763 1001 86380 86390 1
532215 99532215 1001 86380 86390 1
532321 99532321 1001 86380 86390 1
532296 99532296 1001 86380 86390 1
532335 99532335 1001 86380 86390 1
532336 99532336 1001 86380 86390 1
532240 99532240 1001 86380 86390 1
532833 99532833 1001 86380 86390 1
533013 99533013 1001 86380 86390 1
532764 99532764 1001 86380 86390 1
532663 99532663 1001 86380 86390 1
532651 99532651 1001 86380 86390 1
532825 99532825 1001 86380 86390 1
532522 99532522 1001 86380 86390 1
532472 99532472 1001 86380 86390 1
532563 99532563 1001 86380 86390 1
532552 99532552 1001 86380 86390 1
532411 99532411 1001 86380 86390 1
533162 99533162 1001 86380 86390 1
533699 99533699 1001 86380 86390 1
533741 99533741 1001 86380 86390 1
533854 99533854 1001 86380 86390 1
533642 99533642 1001 86380 86390 1
533469 99533469 1001 86380 86390 1
533470 99533470 1001 86380 86390 1
533299 99533299 1001 86380 86390 1
533351 99533351 1001 86380 86390 1
533352 99533352 1001 86380 86390 1
533934 99533934 1001 86380 86390 1
533926 99533926 1001 86380 86390 1
534506 99534506 1001 86380 86390 1
534573 99534573 1001 86380 86390 1
534660 99534660 1001 86380 86390 1
534592 99534592 1001 86380 86390 1
534528 99534528 1001 86380 86390 1
534324 99534324 1001 86380 86390 1
534352 99534352 1001 86380 86390 1
534456 99534456 1001 86380 86390 1
534418 99534418 1001 86380 86390 1
534432 99534432 1001 86380 86390 1
534368 99534368 1001 86380 86390 1
534476 99534476 1001 86380 86390 1
534167 99534167 1001 86380 86390 1
534220 99534220 1001 86380 86390 1
534222 99534222 1001 86380 86390 1
534097 99534097 1001 86380 86390 1
534175 99534175 1001 86380 86390 1
534072 99534072 1001 86380 86390 1
534761 99534761 1001 86380 86390 1
534714 99534714 1001 86380 86390 1
534860 99534860 1001 86380 86390 1
535480 99535480 1001 86380 86390 1
535464 99535464 1001 86380 86390 1
535163 99535163 1001 86380 86390 1
535268 99535268 1001 86380 86390 1
535147 99535147 1001 86380 86390 1
535058 99535058 1001 86380 86390 1
534918 99534918 1001 86380 86390 1
535061 99535061 1001 86380 86390 1
534973 99534973 1001 86380 86390 1
534987 99534987 1001 86380 86390 1
534965 99534965 1001 86380 86390 1
534927 99534927 1001 86380 86390 1
535667 99535667 1001 86380 86390 1
535629 99535629 1001 86380 86390 1
535698 99535698 1001 86380 86390 1
535531 99535531 1001 86380 86390 1
535925 99535925 1001 86380 86390 1
536057 99536057 1001 86380 86390 1
536123 99536123 1001 86380 86390 1
535915 99535915 1001 86380 86390 1
535777 99535777 1001 86380 86390 1
535868 99535868 1001 86380 86390 1
535727 99535727 1001 86380 86390 1
536541 99536541 1001 86380 86390 1
536440 99536440 1001 86380 86390 1
536363 99536363 1001 86380 86390 1
536403 99536403 1001 86380 86390 1
536416 99536416 1001 86380 86390 1
536379 99536379 1001 86380 86390 1
536341 99536341 1001 86380 86390 1
537000 99537000 1001 86380 86390 1
537107 99537107 1001 86380 86390 1
536905 99536905 1001 86380 86390 1
536846 99536846 1001 86380 86390 1
536940 99536940 1001 86380 86390 1
536704 99536704 1001 86380 86390 1
536549 99536549 1001 86380 86390 1
536563 99536563 1001 86380 86390 1
536579 99536579 1001 86380 86390 1
537293 99537293 1001 86380 86390 1
537309 99537309 1001 86380 86390 1
537194 99537194 1001 86380 86390 1
537285 99537285 1001 86380 86390 1
537943 99537943 1001 86380 86390 1
537817 99537817 1001 86380 86390 1
537746 99537746 1001 86380 86390 1
537647 99537647 1001 86380 86390 1
537673 99537673 1001 86380 86390 1
538779 99538779 1001 86380 86390 1
538714 99538714 1001 86380 86390 1
538753 99538753 1001 86380 86390 1
538793 99538793 1001 86380 86390 1
538771 99538771 1001 86380 86390 1
538537 99538537 1001 86380 86390 1
538486 99538486 1001 86380 86390 1
538435 99538435 1001 86380 86390 1
538490 99538490 1001 86380 86390 1
538232 99538232 1001 86380 86390 1
538245 99538245 1001 86380 86390 1
538368 99538368 1001 86380 86390 1
538374 99538374 1001 86380 86390 1
539019 99539019 1001 86380 86390 1
538961 99538961 1001 86380 86390 1
538989 99538989 1001 86380 86390 1
539003 99539003 1001 86380 86390 1
539514 99539514 1001 86380 86390 1
539553 99539553 1001 86380 86390 1
539468 99539468 1001 86380 86390 1
539347 99539347 1001 86380 86390 1
539270 99539270 1001 86380 86390 1
539247 99539247 1001 86380 86390 1
539303 99539303 1001 86380 86390 1
539382 99539382 1001 86380 86390 1
539202 99539202 1001 86380 86390 1
539203 99539203 1001 86380 86390 1
539049 99539049 1001 86380 86390 1
539823 99539823 1001 86380 86390 1
539785 99539785 1001 86380 86390 1
539827 99539827 1001 86380 86390 1
540299 99540299 1001 86380 86390 1
540314 99540314 1001 86380 86390 1
540353 99540353 1001 86380 86390 1
540407 99540407 1001 86380 86390 1
540173 99540173 1001 86380 86390 1
539935 99539935 1001 86380 86390 1
540482 99540482 1001 86380 86390 1
540496 99540496 1001 86380 86390 1
540472 99540472 1001 86380 86390 1
540642 99540642 1001 86380 86390 1
541070 99541070 1001 86380 86390 1
540969 99540969 1001 86380 86390 1
540853 99540853 1001 86380 86390 1
540782 99540782 1001 86380 86390 1
540834 99540834 1001 86380 86390 1
540773 99540773 1001 86380 86390 1
540877 99540877 1001 86380 86390 1
541498 99541498 1001 86380 86390 1
541447 99541447 1001 86380 86390 1
541423 99541423 1001 86380 86390 1
541308 99541308 1001 86380 86390 1
541310 99541310 1001 86380 86390 1
542055 99542055 1001 86380 86390 1
541981 99541981 1001 86380 86390 1
542061 99542061 1001 86380 86390 1
541746 99541746 1001 86380 86390 1
541787 99541787 1001 86380 86390 1
541853 99541853 1001 86380 86390 1
541796 99541796 1001 86380 86390 1
541575 99541575 1001 86380 86390 1
541619 99541619 1001 86380 86390 1
541646 99541646 1001 86380 86390 1
541503 99541503 1001 86380 86390 1
541569 99541569 1001 86380 86390 1
541623 99541623 1001 86380 86390 1
541546 99541546 1001 86380 86390 1
542316 99542316 1001 86380 86390 1
542239 99542239 1001 86380 86390 1
542192 99542192 1001 86380 86390 1
542128 99542128 1001 86380 86390 1
542883 99542883 1001 86380 86390 1
542913 99542913 1001 86380 86390 1
542783 99542783 1001 86380 86390 1
542787 99542787 1001 86380 86390 1
542880 99542880 1001 86380 86390 1
542597 99542597 1001 86380 86390 1
542636 99542636 1001 86380 86390 1
542587 99542587 1001 86380 86390 1
542589 99542589 1001 86380 86390 1
542590 99542590 1001 86380 86390 1
542603 99542603 1001 86380 86390 1
542403 99542403 1001 86380 86390 1
542481 99542481 1001 86380 86390 1
542418 99542418 1001 86380 86390 1
542446 99542446 1001 86380 86390 1
542491 99542491 1001 86380 86390 1
542955 99542955 1001 86380 86390 1
543036 99543036 1001 86380 86390 1
543031 99543031 1001 86380 86390 1
543744 99543744 1001 86380 86390 1
543621 99543621 1001 86380 86390 1
543701 99543701 1001 86380 86390 1
543529 99543529 1001 86380 86390 1
543390 99543390 1001 86380 86390 1
543420 99543420 1001 86380 86390 1
543325 99543325 1001 86380 86390 1
543200 99543200 1001 86380 86390 1
543188 99543188 1001 86380 86390 1
543929 99543929 1001 86380 86390 1
543814 99543814 1001 86380 86390 1
544579 99544579 1001 86380 86390 1
544402 99544402 1001 86380 86390 1
544217 99544217 1001 86380 86390 1
544350 99544350 1001 86380 86390 1
544247 99544247 1001 86380 86390 1
544077 99544077 1001 86380 86390 1
544104 99544104 1001 86380 86390 1
544724 99544724 1001 86380 86390 1
508579 480 1001 55613 55912 1
511687 484 1002 32558 41666 1
531097 750 1002 26315 31266 1
400127 99400127 1001 86380 86390 1
400673 99400673 1001 86380 86390 1
400782 99400782 1001 86380 86390 1
400942 99400942 1001 86380 86390 1
401124 99401124 1001 86380 86390 1
402034 99402034 1001 86380 86390 1
402068 99402068 1001 86380 86390 1
402319 99402319 1001 86380 86390 1
402276 99402276 1001 86380 86390 1
402651 99402651 1001 86380 86390 1
402892 99402892 1001 86380 86390 1
403169 99403169 1001 86380 86390 1
403250 99403250 1001 86380 86390 1
403383 99403383 1001 86380 86390 1
403518 99403518 1001 86380 86390 1
403476 99403476 1001 86380 86390 1
403597 99403597 1001 86380 86390 1
403678 99403678 1001 86380 86390 1
403705 99403705 1001 86380 86390 1
403888 99403888 1001 86380 86390 1
403871 99403871 1001 86380 86390 1
403880 99403880 1001 86380 86390 1
404085 99404085 1001 86380 86390 1
404120 99404120 1001 86380 86390 1
404174 99404174 1001 86380 86390 1
404517 99404517 1001 86380 86390 1
404767 99404767 1001 86380 86390 1
404935 99404935 1001 86380 86390 1
405030 99405030 1001 86380 86390 1
405198 99405198 1001 86380 86390 1
405408 99405408 1001 86380 86390 1
405397 99405397 1001 86380 86390 1
405648 99405648 1001 86380 86390 1
405863 99405863 1001 86380 86390 1
406024 99406024 1001 86380 86390 1
406122 99406122 1001 86380 86390 1
406263 99406263 1001 86380 86390 1
406333 99406333 1001 86380 86390 1
406485 99406485 1001 86380 86390 1
406545 99406545 1001 86380 86390 1
406621 99406621 1001 86380 86390 1
406620 99406620 1001 86380 86390 1
406670 99406670 1001 86380 86390 1
406639 99406639 1001 86380 86390 1
406718 99406718 1001 86380 86390 1
406853 99406853 1001 86380 86390 1
407017 99407017 1001 86380 86390 1
407012 99407012 1001 86380 86390 1
407229 99407229 1001 86380 86390 1
407252 99407252 1001 86380 86390 1
407336 99407336 1001 86380 86390 1
407363 99407363 1001 86380 86390 1
407493 99407493 1001 86380 86390 1
407677 99407677 1001 86380 86390 1
407804 99407804 1001 86380 86390 1
407774 99407774 1001 86380 86390 1
407776 99407776 1001 86380 86390 1
407872 99407872 1001 86380 86390 1
407939 99407939 1001 86380 86390 1
408049 99408049 1001 86380 86390 1
408015 99408015 1001 86380 86390 1
408174 99408174 1001 86380 86390 1
408376 99408376 1001 86380 86390 1
408598 99408598 1001 86380 86390 1
408785 99408785 1001 86380 86390 1
409468 99409468 1001 86380 86390 1
409508 99409508 1001 86380 86390 1
409542 99409542 1001 86380 86390 1
409401 99409401 1001 86380 86390 1
409930 99409930 1001 86380 86390 1
409980 99409980 1001 86380 86390 1
410068 99410068 1001 86380 86390 1
410126 99410126 1001 86380 86390 1
410158 99410158 1001 86380 86390 1
410461 99410461 1001 86380 86390 1
410487 99410487 1001 86380 86390 1
410508 99410508 1001 86380 86390 1
410768 99410768 1001 86380 86390 1
410730 99410730 1001 86380 86390 1
410904 99410904 1001 86380 86390 1
410949 99410949 1001 86380 86390 1
411007 99411007 1001 86380 86390 1
410965 99410965 1001 86380 86390 1
410993 99410993 1001 86380 86390 1
411078 99411078 1001 86380 86390 1
411188 99411188 1001 86380 86390 1
411191 99411191 1001 86380 86390 1
411415 99411415 1001 86380 86390 1
411398 99411398 1001 86380 86390 1
411466 99411466 1001 86380 86390 1
411444 99411444 1001 86380 86390 1
411610 99411610 1001 86380 86390 1
411805 99411805 1001 86380 86390 1
411893 99411893 1001 86380 86390 1
412126 99412126 1001 86380 86390 1
413519 99413519 1001 86380 86390 1
413338 99413338 1001 86380 86390 1
413601 99413601 1001 86380 86390 1
413303 99413303 1001 86380 86390 1
412958 99412958 1001 86380 86390 1
413108 99413108 1001 86380 86390 1
412607 99412607 1001 86380 86390 1
412668 99412668 1001 86380 86390 1
412850 99412850 1001 86380 86390 1
412485 99412485 1001 86380 86390 1
412699 99412699 1001 86380 86390 1
413983 99413983 1001 86380 86390 1
413946 99413946 1001 86380 86390 1
414056 99414056 1001 86380 86390 1
415115 99415115 1001 86380 86390 1
415138 99415138 1001 86380 86390 1
415034 99415034 1001 86380 86390 1
414572 99414572 1001 86380 86390 1
414642 99414642 1001 86380 86390 1
414696 99414696 1001 86380 86390 1
414505 99414505 1001 86380 86390 1
414252 99414252 1001 86380 86390 1
414186 99414186 1001 86380 86390 1
414282 99414282 1001 86380 86390 1
414219 99414219 1001 86380 86390 1
414137 99414137 1001 86380 86390 1
415558 99415558 1001 86380 86390 1
416729 99416729 1001 86380 86390 1
416856 99416856 1001 86380 86390 1
416317 99416317 1001 86380 86390 1
416557 99416557 1001 86380 86390 1
416268 99416268 1001 86380 86390 1
416535 99416535 1001 86380 86390 1
416545 99416545 1001 86380 86390 1
415901 99415901 1001 86380 86390 1
415908 99415908 1001 86380 86390 1
416044 99416044 1001 86380 86390 1
417197 99417197 1001 86380 86390 1
417333 99417333 1001 86380 86390 1
417085 99417085 1001 86380 86390 1
417190 99417190 1001 86380 86390 1
417396 99417396 1001 86380 86390 1
418595 99418595 1001 86380 86390 1
418502 99418502 1001 86380 86390 1
418734 99418734 1001 86380 86390 1
418657 99418657 1001 86380 86390 1
418682 99418682 1001 86380 86390 1
418545 99418545 1001 86380 86390 1
418334 99418334 1001 86380 86390 1
418255 99418255 1001 86380 86390 1
418144 99418144 1001 86380 86390 1
418091 99418091 1001 86380 86390 1
418048 99418048 1001 86380 86390 1
417738 99417738 1001 86380 86390 1
417683 99417683 1001 86380 86390 1
417907 99417907 1001 86380 86390 1
417934 99417934 1001 86380 86390 1
419150 99419150 1001 86380 86390 1
420102 99420102 1001 86380 86390 1
419942 99419942 1001 86380 86390 1
419273 99419273 1001 86380 86390 1
419287 99419287 1001 86380 86390 1
420615 99420615 1001 86380 86390 1
420779 99420779 1001 86380 86390 1
420661 99420661 1001 86380 86390 1
422080 99422080 1001 86380 86390 1
421566 99421566 1001 86380 86390 1
421448 99421448 1001 86380 86390 1
421065 99421065 1001 86380 86390 1
421243 99421243 1001 86380 86390 1
420847 99420847 1001 86380 86390 1
421253 99421253 1001 86380 86390 1
422527 99422527 1001 86380 86390 1
422369 99422369 1001 86380 86390 1
422354 99422354 1001 86380 86390 1
423345 99423345 1001 86380 86390 1
423594 99423594 1001 86380 86390 1
423352 99423352 1001 86380 86390 1
423033 99423033 1001 86380 86390 1
422945 99422945 1001 86380 86390 1
423097 99423097 1001 86380 86390 1
422969 99422969 1001 86380 86390 1
422655 99422655 1001 86380 86390 1
422679 99422679 1001 86380 86390 1
422854 99422854 1001 86380 86390 1
422657 99422657 1001 86380 86390 1
422668 99422668 1001 86380 86390 1
422761 99422761 1001 86380 86390 1
422671 99422671 1001 86380 86390 1
422818 99422818 1001 86380 86390 1
422693 99422693 1001 86380 86390 1
422768 99422768 1001 86380 86390 1
423944 99423944 1001 86380 86390 1
423893 99423893 1001 86380 86390 1
424075 99424075 1001 86380 86390 1
424136 99424136 1001 86380 86390 1
424112 99424112 1001 86380 86390 1
425325 99425325 1001 86380 86390 1
425125 99425125 1001 86380 86390 1
425126 99425126 1001 86380 86390 1
425062 99425062 1001 86380 86390 1
425118 99425118 1001 86380 86390 1
424663 99424663 1001 86380 86390 1
424710 99424710 1001 86380 86390 1
424714 99424714 1001 86380 86390 1
424655 99424655 1001 86380 86390 1
424816 99424816 1001 86380 86390 1
424297 99424297 1001 86380 86390 1
425495 99425495 1001 86380 86390 1
424153 99424153 1001 86380 86390 1
425532 99425532 1001 86380 86390 1
425694 99425694 1001 86380 86390 1
425389 99425389 1001 86380 86390 1
425427 99425427 1001 86380 86390 1
427038 99427038 1001 86380 86390 1
426851 99426851 1001 86380 86390 1
427100 99427100 1001 86380 86390 1
426544 99426544 1001 86380 86390 1
426335 99426335 1001 86380 86390 1
426391 99426391 1001 86380 86390 1
426660 99426660 1001 86380 86390 1
426069 99426069 1001 86380 86390 1
426255 99426255 1001 86380 86390 1
426171 99426171 1001 86380 86390 1
426263 99426263 1001 86380 86390 1
427172 99427172 1001 86380 86390 1
427446 99427446 1001 86380 86390 1
427469 99427469 1001 86380 86390 1
427212 99427212 1001 86380 86390 1
427281 99427281 1001 86380 86390 1
428696 99428696 1001 86380 86390 1
427988 99427988 1001 86380 86390 1
427689 99427689 1001 86380 86390 1
427645 99427645 1001 86380 86390 1
429124 99429124 1001 86380 86390 1
429055 99429055 1001 86380 86390 1
428838 99428838 1001 86380 86390 1
428983 99428983 1001 86380 86390 1
430043 99430043 1001 86380 86390 1
430164 99430164 1001 86380 86390 1
430273 99430273 1001 86380 86390 1
430286 99430286 1001 86380 86390 1
430206 99430206 1001 86380 86390 1
429685 99429685 1001 86380 86390 1
429241 99429241 1001 86380 86390 1
429409 99429409 1001 86380 86390 1
429248 99429248 1001 86380 86390 1
429483 99429483 1001 86380 86390 1
430658 99430658 1001 86380 86390 1
430380 99430380 1001 86380 86390 1
430408 99430408 1001 86380 86390 1
430625 99430625 1001 86380 86390 1
430522 99430522 1001 86380 86390 1
431882 99431882 1001 86380 86390 1
432013 99432013 1001 86380 86390 1
431700 99431700 1001 86380 86390 1
432032 99432032 1001 86380 86390 1
431955 99431955 1001 86380 86390 1
431628 99431628 1001 86380 86390 1
431464 99431464 1001 86380 86390 1
431336 99431336 1001 86380 86390 1
431131 99431131 1001 86380 86390 1
431191 99431191 1001 86380 86390 1
432116 99432116 1001 86380 86390 1
432274 99432274 1001 86380 86390 1
432098 99432098 1001 86380 86390 1
432101 99432101 1001 86380 86390 1
432067 99432067 1001 86380 86390 1
432213 99432213 1001 86380 86390 1
433657 99433657 1001 86380 86390 1
433662 99433662 1001 86380 86390 1
433592 99433592 1001 86380 86390 1
433706 99433706 1001 86380 86390 1
433408 99433408 1001 86380 86390 1
432930 99432930 1001 86380 86390 1
433169 99433169 1001 86380 86390 1
432578 99432578 1001 86380 86390 1
432723 99432723 1001 86380 86390 1
432776 99432776 1001 86380 86390 1
434134 99434134 1001 86380 86390 1
433941 99433941 1001 86380 86390 1
433835 99433835 1001 86380 86390 1
433873 99433873 1001 86380 86390 1
434014 99434014 1001 86380 86390 1
435285 99435285 1001 86380 86390 1
435271 99435271 1001 86380 86390 1
434640 99434640 1001 86380 86390 1
434725 99434725 1001 86380 86390 1
434673 99434673 1001 86380 86390 1
434402 99434402 1001 86380 86390 1
434529 99434529 1001 86380 86390 1
435762 99435762 1001 86380 86390 1
435561 99435561 1001 86380 86390 1
435539 99435539 1001 86380 86390 1
437095 99437095 1001 86380 86390 1
436449 99436449 1001 86380 86390 1
436208 99436208 1001 86380 86390 1
437298 99437298 1001 86380 86390 1
437188 99437188 1001 86380 86390 1
300526 99300526 1001 86380 86390 1
300541 99300541 1001 86380 86390 1
300543 99300543 1001 86380 86390 1
300597 99300597 1001 86380 86390 1
300354 99300354 1001 86380 86390 1
300324 99300324 1001 86380 86390 1
300429 99300429 1001 86380 86390 1
300521 99300521 1001 86380 86390 1
300509 99300509 1001 86380 86390 1
300125 99300125 1001 86380 86390 1
300128 99300128 1001 86380 86390 1
300933 99300933 1001 86380 86390 1
301365 99301365 1001 86380 86390 1
301483 99301483 1001 86380 86390 1
301450 99301450 1001 86380 86390 1
301451 99301451 1001 86380 86390 1
301186 99301186 1001 86380 86390 1
301254 99301254 1001 86380 86390 1
301056 99301056 1001 86380 86390 1
301095 99301095 1001 86380 86390 1
301061 99301061 1001 86380 86390 1
301646 99301646 1001 86380 86390 1
301664 99301664 1001 86380 86390 1
301730 99301730 1001 86380 86390 1
302357 99302357 1001 86380 86390 1
302340 99302340 1001 86380 86390 1
302250 99302250 1001 86380 86390 1
302152 99302152 1001 86380 86390 1
302116 99302116 1001 86380 86390 1
302155 99302155 1001 86380 86390 1
302041 99302041 1001 86380 86390 1
301811 99301811 1001 86380 86390 1
301845 99301845 1001 86380 86390 1
301923 99301923 1001 86380 86390 1
301898 99301898 1001 86380 86390 1
301963 99301963 1001 86380 86390 1
302574 99302574 1001 86380 86390 1
302406 99302406 1001 86380 86390 1
302420 99302420 1001 86380 86390 1
302423 99302423 1001 86380 86390 1
302501 99302501 1001 86380 86390 1
302518 99302518 1001 86380 86390 1
303144 99303144 1001 86380 86390 1
303161 99303161 1001 86380 86390 1
303060 99303060 1001 86380 86390 1
303200 99303200 1001 86380 86390 1
302985 99302985 1001 86380 86390 1
302934 99302934 1001 86380 86390 1
302596 99302596 1001 86380 86390 1
303379 99303379 1001 86380 86390 1
303341 99303341 1001 86380 86390 1
303224 99303224 1001 86380 86390 1
303896 99303896 1001 86380 86390 1
303926 99303926 1001 86380 86390 1
303864 99303864 1001 86380 86390 1
304029 99304029 1001 86380 86390 1
303817 99303817 1001 86380 86390 1
303683 99303683 1001 86380 86390 1
304045 99304045 1001 86380 86390 1
304149 99304149 1001 86380 86390 1
304216 99304216 1001 86380 86390 1
304704 99304704 1001 86380 86390 1
304724 99304724 1001 86380 86390 1
304701 99304701 1001 86380 86390 1
304742 99304742 1001 86380 86390 1
304511 99304511 1001 86380 86390 1
304450 99304450 1001 86380 86390 1
304407 99304407 1001 86380 86390 1
304420 99304420 1001 86380 86390 1
304265 99304265 1001 86380 86390 1
304920 99304920 1001 86380 86390 1
304980 99304980 1001 86380 86390 1
304969 99304969 1001 86380 86390 1
305609 99305609 1001 86380 86390 1
305685 99305685 1001 86380 86390 1
305603 99305603 1001 86380 86390 1
305416 99305416 1001 86380 86390 1
305369 99305369 1001 86380 86390 1
305271 99305271 1001 86380 86390 1
305091 99305091 1001 86380 86390 1
305223 99305223 1001 86380 86390 1
305224 99305224 1001 86380 86390 1
305108 99305108 1001 86380 86390 1
305161 99305161 1001 86380 86390 1
305269 99305269 1001 86380 86390 1
500129 99500129 1001 86380 86390 1
500013 99500013 1001 86380 86390 1
500136 99500136 1001 86380 86390 1
500610 99500610 1001 86380 86390 1
500800 99500800 1001 86380 86390 1
500618 99500618 1001 86380 86390 1
500804 99500804 1001 86380 86390 1
500517 99500517 1001 86380 86390 1
500518 99500518 1001 86380 86390 1
500546 99500546 1001 86380 86390 1
500572 99500572 1001 86380 86390 1
500563 99500563 1001 86380 86390 1
500525 99500525 1001 86380 86390 1
500554 99500554 1001 86380 86390 1
500411 99500411 1001 86380 86390 1
500529 99500529 1001 86380 86390 1
500386 99500386 1001 86380 86390 1
500236 99500236 1001 86380 86390 1
500292 99500292 1001 86380 86390 1
500967 99500967 1001 86380 86390 1
500852 99500852 1001 86380 86390 1
500922 99500922 1001 86380 86390 1
500924 99500924 1001 86380 86390 1
500833 99500833 1001 86380 86390 1
500847 99500847 1001 86380 86390 1
501449 99501449 1001 86380 86390 1
501465 99501465 1001 86380 86390 1
501569 99501569 1001 86380 86390 1
501454 99501454 1001 86380 86390 1
501570 99501570 1001 86380 86390 1
501545 99501545 1001 86380 86390 1
501535 99501535 1001 86380 86390 1
501600 99501600 1001 86380 86390 1
501265 99501265 1001 86380 86390 1
501321 99501321 1001 86380 86390 1
501361 99501361 1001 86380 86390 1
501377 99501377 1001 86380 86390 1
501214 99501214 1001 86380 86390 1
501180 99501180 1001 86380 86390 1
501208 99501208 1001 86380 86390 1
501652 99501652 1001 86380 86390 1
501814 99501814 1001 86380 86390 1
501802 99501802 1001 86380 86390 1
502287 99502287 1001 86380 86390 1
502329 99502329 1001 86380 86390 1
502269 99502269 1001 86380 86390 1
502320 99502320 1001 86380 86390 1
502346 99502346 1001 86380 86390 1
502235 99502235 1001 86380 86390 1
502145 99502145 1001 86380 86390 1
502200 99502200 1001 86380 86390 1
502071 99502071 1001 86380 86390 1
501987 99501987 1001 86380 86390 1
501910 99501910 1001 86380 86390 1
501890 99501890 1001 86380 86390 1
501933 99501933 1001 86380 86390 1
501998 99501998 1001 86380 86390 1
502579 99502579 1001 86380 86390 1
502588 99502588 1001 86380 86390 1
502653 99502653 1001 86380 86390 1
502589 99502589 1001 86380 86390 1
503163 99503163 1001 86380 86390 1
503126 99503126 1001 86380 86390 1
503191 99503191 1001 86380 86390 1
502943 99502943 1001 86380 86390 1
502963 99502963 1001 86380 86390 1
502752 99502752 1001 86380 86390 1
502833 99502833 1001 86380 86390 1
502834 99502834 1001 86380 86390 1
503457 99503457 1001 86380 86390 1
503315 99503315 1001 86380 86390 1
503484 99503484 1001 86380 86390 1
503370 99503370 1001 86380 86390 1
503475 99503475 1001 86380 86390 1
503364 99503364 1001 86380 86390 1
503352 99503352 1001 86380 86390 1
503391 99503391 1001 86380 86390 1
504022 99504022 1001 86380 86390 1
503958 99503958 1001 86380 86390 1
504103 99504103 1001 86380 86390 1
503891 99503891 1001 86380 86390 1
503792 99503792 1001 86380 86390 1
503528 99503528 1001 86380 86390 1
503645 99503645 1001 86380 86390 1
503586 99503586 1001 86380 86390 1
504261 99504261 1001 86380 86390 1
504185 99504185 1001 86380 86390 1
504148 99504148 1001 86380 86390 1
504883 99504883 1001 86380 86390 1
504877 99504877 1001 86380 86390 1
504826 99504826 1001 86380 86390 1
504750 99504750 1001 86380 86390 1
504534 99504534 1001 86380 86390 1
504667 99504667 1001 86380 86390 1
504387 99504387 1001 86380 86390 1
504376 99504376 1001 86380 86390 1
504481 99504481 1001 86380 86390 1
504417 99504417 1001 86380 86390 1
504448 99504448 1001 86380 86390 1
504331 99504331 1001 86380 86390 1
504527 99504527 1001 86380 86390 1
504476 99504476 1001 86380 86390 1
504515 99504515 1001 86380 86390 1
505084 99505084 1001 86380 86390 1
505137 99505137 1001 86380 86390 1
505088 99505088 1001 86380 86390 1
505114 99505114 1001 86380 86390 1
505065 99505065 1001 86380 86390 1
504950 99504950 1001 86380 86390 1
505686 99505686 1001 86380 86390 1
505475 99505475 1001 86380 86390 1
505456 99505456 1001 86380 86390 1
505239 99505239 1001 86380 86390 1
505319 99505319 1001 86380 86390 1
505940 99505940 1001 86380 86390 1
506507 99506507 1001 86380 86390 1
506538 99506538 1001 86380 86390 1
506478 99506478 1001 86380 86390 1
506591 99506591 1001 86380 86390 1
506123 99506123 1001 86380 86390 1
506046 99506046 1001 86380 86390 1
506735 99506735 1001 86380 86390 1
506736 99506736 1001 86380 86390 1
506712 99506712 1001 86380 86390 1
506790 99506790 1001 86380 86390 1
507264 99507264 1001 86380 86390 1
507240 99507240 1001 86380 86390 1
507168 99507168 1001 86380 86390 1
507149 99507149 1001 86380 86390 1
506815 99506815 1001 86380 86390 1
507000 99507000 1001 86380 86390 1
506863 99506863 1001 86380 86390 1
507550 99507550 1001 86380 86390 1
507448 99507448 1001 86380 86390 1
507532 99507532 1001 86380 86390 1
508125 99508125 1001 86380 86390 1
508126 99508126 1001 86380 86390 1
508031 99508031 1001 86380 86390 1
508037 99508037 1001 86380 86390 1
507960 99507960 1001 86380 86390 1
507845 99507845 1001 86380 86390 1
507937 99507937 1001 86380 86390 1
507976 99507976 1001 86380 86390 1
507685 99507685 1001 86380 86390 1
508314 99508314 1001 86380 86390 1
508382 99508382 1001 86380 86390 1
509045 99509045 1001 86380 86390 1
509028 99509028 1001 86380 86390 1
508879 99508879 1001 86380 86390 1
508969 99508969 1001 86380 86390 1
508906 99508906 1001 86380 86390 1
508754 99508754 1001 86380 86390 1
508742 99508742 1001 86380 86390 1
508756 99508756 1001 86380 86390 1
508684 99508684 1001 86380 86390 1
508802 99508802 1001 86380 86390 1
508496 99508496 1001 86380 86390 1
508575 99508575 1001 86380 86390 1
508512 99508512 1001 86380 86390 1
508513 99508513 1001 86380 86390 1
508604 99508604 1001 86380 86390 1
508619 99508619 1001 86380 86390 1
509205 99509205 1001 86380 86390 1
509078 99509078 1001 86380 86390 1
509249 99509249 1001 86380 86390 1
509852 99509852 1001 86380 86390 1
509749 99509749 1001 86380 86390 1
509776 99509776 1001 86380 86390 1
509604 99509604 1001 86380 86390 1
509647 99509647 1001 86380 86390 1
509616 99509616 1001 86380 86390 1
509376 99509376 1001 86380 86390 1
509287 99509287 1001 86380 86390 1
509433 99509433 1001 86380 86390 1
510092 99510092 1001 86380 86390 1
509982 99509982 1001 86380 86390 1
510023 99510023 1001 86380 86390 1
510087 99510087 1001 86380 86390 1
510036 99510036 1001 86380 86390 1
510103 99510103 1001 86380 86390 1
510638 99510638 1001 86380 86390 1
510661 99510661 1001 86380 86390 1
510434 99510434 1001 86380 86390 1
510413 99510413 1001 86380 86390 1
510493 99510493 1001 86380 86390 1
510209 99510209 1001 86380 86390 1
510200 99510200 1001 86380 86390 1
510312 99510312 1001 86380 86390 1
510909 99510909 1001 86380 86390 1
510727 99510727 1001 86380 86390 1
510886 99510886 1001 86380 86390 1
511411 99511411 1001 86380 86390 1
511374 99511374 1001 86380 86390 1
511507 99511507 1001 86380 86390 1
511532 99511532 1001 86380 86390 1
511417 99511417 1001 86380 86390 1
511382 99511382 1001 86380 86390 1
511168 99511168 1001 86380 86390 1
511240 99511240 1001 86380 86390 1
510974 99510974 1001 86380 86390 1
511133 99511133 1001 86380 86390 1
511577 99511577 1001 86380 86390 1
511723 99511723 1001 86380 86390 1
511714 99511714 1001 86380 86390 1
511651 99511651 1001 86380 86390 1
512305 99512305 1001 86380 86390 1
512217 99512217 1001 86380 86390 1
512366 99512366 1001 86380 86390 1
512325 99512325 1001 86380 86390 1
512262 99512262 1001 86380 86390 1
512160 99512160 1001 86380 86390 1
512036 99512036 1001 86380 86390 1
511882 99511882 1001 86380 86390 1
511963 99511963 1001 86380 86390 1
512538 99512538 1001 86380 86390 1
512474 99512474 1001 86380 86390 1
513053 99513053 1001 86380 86390 1
513177 99513177 1001 86380 86390 1
513042 99513042 1001 86380 86390 1
513121 99513121 1001 86380 86390 1
513185 99513185 1001 86380 86390 1
513036 99513036 1001 86380 86390 1
512878 99512878 1001 86380 86390 1
512879 99512879 1001 86380 86390 1
512626 99512626 1001 86380 86390 1
512640 99512640 1001 86380 86390 1
512770 99512770 1001 86380 86390 1
512641 99512641 1001 86380 86390 1
512789 99512789 1001 86380 86390 1
513281 99513281 1001 86380 86390 1
513231 99513231 1001 86380 86390 1
513244 99513244 1001 86380 86390 1
513324 99513324 1001 86380 86390 1
514031 99514031 1001 86380 86390 1
513840 99513840 1001 86380 86390 1
513762 99513762 1001 86380 86390 1
513659 99513659 1001 86380 86390 1
513797 99513797 1001 86380 86390 1
513721 99513721 1001 86380 86390 1
513528 99513528 1001 86380 86390 1
513481 99513481 1001 86380 86390 1
514756 99514756 1001 86380 86390 1
514786 99514786 1001 86380 86390 1
514660 99514660 1001 86380 86390 1
514538 99514538 1001 86380 86390 1
514540 99514540 1001 86380 86390 1
514546 99514546 1001 86380 86390 1
514455 99514455 1001 86380 86390 1
514405 99514405 1001 86380 86390 1
514419 99514419 1001 86380 86390 1
514271 99514271 1001 86380 86390 1
514387 99514387 1001 86380 86390 1
514261 99514261 1001 86380 86390 1
515052 99515052 1001 86380 86390 1
515004 99515004 1001 86380 86390 1
514864 99514864 1001 86380 86390 1
515559 99515559 1001 86380 86390 1
515660 99515660 1001 86380 86390 1
515616 99515616 1001 86380 86390 1
515514 99515514 1001 86380 86390 1
515644 99515644 1001 86380 86390 1
515387 99515387 1001 86380 86390 1
515468 99515468 1001 86380 86390 1
515163 99515163 1001 86380 86390 1
515745 99515745 1001 86380 86390 1
515864 99515864 1001 86380 86390 1
515722 99515722 1001 86380 86390 1
516473 99516473 1001 86380 86390 1
516447 99516447 1001 86380 86390 1
516482 99516482 1001 86380 86390 1
516260 99516260 1001 86380 86390 1
516132 99516132 1001 86380 86390 1
516198 99516198 1001 86380 86390 1
516074 99516074 1001 86380 86390 1
515960 99515960 1001 86380 86390 1
516534 99516534 1001 86380 86390 1
517212 99517212 1001 86380 86390 1
517138 99517138 1001 86380 86390 1
517139 99517139 1001 86380 86390 1
517191 99517191 1001 86380 86390 1
517081 99517081 1001 86380 86390 1
516953 99516953 1001 86380 86390 1
517033 99517033 1001 86380 86390 1
517021 99517021 1001 86380 86390 1
516862 99516862 1001 86380 86390 1
516918 99516918 1001 86380 86390 1
517385 99517385 1001 86380 86390 1
517477 99517477 1001 86380 86390 1
518125 99518125 1001 86380 86390 1
518098 99518098 1001 86380 86390 1
517972 99517972 1001 86380 86390 1
518030 99518030 1001 86380 86390 1
517758 99517758 1001 86380 86390 1
517606 99517606 1001 86380 86390 1
517703 99517703 1001 86380 86390 1
517561 99517561 1001 86380 86390 1
517732 99517732 1001 86380 86390 1
517578 99517578 1001 86380 86390 1
518188 99518188 1001 86380 86390 1
518217 99518217 1001 86380 86390 1
518192 99518192 1001 86380 86390 1
518167 99518167 1001 86380 86390 1
518221 99518221 1001 86380 86390 1
518954 99518954 1001 86380 86390 1
518786 99518786 1001 86380 86390 1
518876 99518876 1001 86380 86390 1
518919 99518919 1001 86380 86390 1
518692 99518692 1001 86380 86390 1
518761 99518761 1001 86380 86390 1
518774 99518774 1001 86380 86390 1
518765 99518765 1001 86380 86390 1
518561 99518561 1001 86380 86390 1
518510 99518510 1001 86380 86390 1
518372 99518372 1001 86380 86390 1
518507 99518507 1001 86380 86390 1
519093 99519093 1001 86380 86390 1
519086 99519086 1001 86380 86390 1
519100 99519100 1001 86380 86390 1
519456 99519456 1001 86380 86390 1
519482 99519482 1001 86380 86390 1
519195 99519195 1001 86380 86390 1
519222 99519222 1001 86380 86390 1
519339 99519339 1001 86380 86390 1
519928 99519928 1001 86380 86390 1
520013 99520013 1001 86380 86390 1
519819 99519819 1001 86380 86390 1
520602 99520602 1001 86380 86390 1
520578 99520578 1001 86380 86390 1
520562 99520562 1001 86380 86390 1
520257 99520257 1001 86380 86390 1
520083 99520083 1001 86380 86390 1
520124 99520124 1001 86380 86390 1
520163 99520163 1001 86380 86390 1
520087 99520087 1001 86380 86390 1
520156 99520156 1001 86380 86390 1
520195 99520195 1001 86380 86390 1
520820 99520820 1001 86380 86390 1
520704 99520704 1001 86380 86390 1
520798 99520798 1001 86380 86390 1
520710 99520710 1001 86380 86390 1
520736 99520736 1001 86380 86390 1
520762 99520762 1001 86380 86390 1
521123 99521123 1001 86380 86390 1
521227 99521227 1001 86380 86390 1
521104 99521104 1001 86380 86390 1
520871 99520871 1001 86380 86390 1
520961 99520961 1001 86380 86390 1
520891 99520891 1001 86380 86390 1
521593 99521593 1001 86380 86390 1
521629 99521629 1001 86380 86390 1
521486 99521486 1001 86380 86390 1
522113 99522113 1001 86380 86390 1
522142 99522142 1001 86380 86390 1
522248 99522248 1001 86380 86390 1
522280 99522280 1001 86380 86390 1
522186 99522186 1001 86380 86390 1
522040 99522040 1001 86380 86390 1
521977 99521977 1001 86380 86390 1
521926 99521926 1001 86380 86390 1
522030 99522030 1001 86380 86390 1
522084 99522084 1001 86380 86390 1
521762 99521762 1001 86380 86390 1
521780 99521780 1001 86380 86390 1
522336 99522336 1001 86380 86390 1
522429 99522429 1001 86380 86390 1
522951 99522951 1001 86380 86390 1
522928 99522928 1001 86380 86390 1
522770 99522770 1001 86380 86390 1
522894 99522894 1001 86380 86390 1
522780 99522780 1001 86380 86390 1
522795 99522795 1001 86380 86390 1
522632 99522632 1001 86380 86390 1
522569 99522569 1001 86380 86390 1
522686 99522686 1001 86380 86390 1
522545 99522545 1001 86380 86390 1
522661 99522661 1001 86380 86390 1
522675 99522675 1001 86380 86390 1
522701 99522701 1001 86380 86390 1
523233 99523233 1001 86380 86390 1
523158 99523158 1001 86380 86390 1
523136 99523136 1001 86380 86390 1
523163 99523163 1001 86380 86390 1
523165 99523165 1001 86380 86390 1
523742 99523742 1001 86380 86390 1
523888 99523888 1001 86380 86390 1
523937 99523937 1001 86380 86390 1
523788 99523788 1001 86380 86390 1
523579 99523579 1001 86380 86390 1
523723 99523723 1001 86380 86390 1
523430 99523430 1001 86380 86390 1
523527 99523527 1001 86380 86390 1
523478 99523478 1001 86380 86390 1
524123 99524123 1001 86380 86390 1
523974 99523974 1001 86380 86390 1
524078 99524078 1001 86380 86390 1
524566 99524566 1001 86380 86390 1
524624 99524624 1001 86380 86390 1
524756 99524756 1001 86380 86390 1
524703 99524703 1001 86380 86390 1
524716 99524716 1001 86380 86390 1
524576 99524576 1001 86380 86390 1
524450 99524450 1001 86380 86390 1
524543 99524543 1001 86380 86390 1
524545 99524545 1001 86380 86390 1
524482 99524482 1001 86380 86390 1
524511 99524511 1001 86380 86390 1
524318 99524318 1001 86380 86390 1
524332 99524332 1001 86380 86390 1
524255 99524255 1001 86380 86390 1
524237 99524237 1001 86380 86390 1
524316 99524316 1001 86380 86390 1
524963 99524963 1001 86380 86390 1
524873 99524873 1001 86380 86390 1
524940 99524940 1001 86380 86390 1
524966 99524966 1001 86380 86390 1
524825 99524825 1001 86380 86390 1
524917 99524917 1001 86380 86390 1
524945 99524945 1001 86380 86390 1
525550 99525550 1001 86380 86390 1
525554 99525554 1001 86380 86390 1
525454 99525454 1001 86380 86390 1
525304 99525304 1001 86380 86390 1
525230 99525230 1001 86380 86390 1
525001 99525001 1001 86380 86390 1
525029 99525029 1001 86380 86390 1
525068 99525068 1001 86380 86390 1
525160 99525160 1001 86380 86390 1
525103 99525103 1001 86380 86390 1
525725 99525725 1001 86380 86390 1
525624 99525624 1001 86380 86390 1
525599 99525599 1001 86380 86390 1
525626 99525626 1001 86380 86390 1
525743 99525743 1001 86380 86390 1
525795 99525795 1001 86380 86390 1
525718 99525718 1001 86380 86390 1
525721 99525721 1001 86380 86390 1
525644 99525644 1001 86380 86390 1
526271 99526271 1001 86380 86390 1
526395 99526395 1001 86380 86390 1
526405 99526405 1001 86380 86390 1
526198 99526198 1001 86380 86390 1
525882 99525882 1001 86380 86390 1
526001 99526001 1001 86380 86390 1
525820 99525820 1001 86380 86390 1
525963 99525963 1001 86380 86390 1
525915 99525915 1001 86380 86390 1
526432 99526432 1001 86380 86390 1
526589 99526589 1001 86380 86390 1
526499 99526499 1001 86380 86390 1
526476 99526476 1001 86380 86390 1
526580 99526580 1001 86380 86390 1
526555 99526555 1001 86380 86390 1
526594 99526594 1001 86380 86390 1
526570 99526570 1001 86380 86390 1
526428 99526428 1001 86380 86390 1
526586 99526586 1001 86380 86390 1
527160 99527160 1001 86380 86390 1
527150 99527150 1001 86380 86390 1
527064 99527064 1001 86380 86390 1
526862 99526862 1001 86380 86390 1
526945 99526945 1001 86380 86390 1
527000 99527000 1001 86380 86390 1
526670 99526670 1001 86380 86390 1
526786 99526786 1001 86380 86390 1
526762 99526762 1001 86380 86390 1
526638 99526638 1001 86380 86390 1
527330 99527330 1001 86380 86390 1
527434 99527434 1001 86380 86390 1
527308 99527308 1001 86380 86390 1
527256 99527256 1001 86380 86390 1
527439 99527439 1001 86380 86390 1
527948 99527948 1001 86380 86390 1
527951 99527951 1001 86380 86390 1
527965 99527965 1001 86380 86390 1
528056 99528056 1001 86380 86390 1
527878 99527878 1001 86380 86390 1
528034 99528034 1001 86380 86390 1
527742 99527742 1001 86380 86390 1
527494 99527494 1001 86380 86390 1
527508 99527508 1001 86380 86390 1
527484 99527484 1001 86380 86390 1
527475 99527475 1001 86380 86390 1
528144 99528144 1001 86380 86390 1
528250 99528250 1001 86380 86390 1
528879 99528879 1001 86380 86390 1
528794 99528794 1001 86380 86390 1
528510 99528510 1001 86380 86390 1
528564 99528564 1001 86380 86390 1
528539 99528539 1001 86380 86390 1
528565 99528565 1001 86380 86390 1
528285 99528285 1001 86380 86390 1
528302 99528302 1001 86380 86390 1
529096 99529096 1001 86380 86390 1
528993 99528993 1001 86380 86390 1
529026 99529026 1001 86380 86390 1
529525 99529525 1001 86380 86390 1
529329 99529329 1001 86380 86390 1
529494 99529494 1001 86380 86390 1
529430 99529430 1001 86380 86390 1
529263 99529263 1001 86380 86390 1
529308 99529308 1001 86380 86390 1
529141 99529141 1001 86380 86390 1
529840 99529840 1001 86380 86390 1
530337 99530337 1001 86380 86390 1
530158 99530158 1001 86380 86390 1
530176 99530176 1001 86380 86390 1
530269 99530269 1001 86380 86390 1
530152 99530152 1001 86380 86390 1
530052 99530052 1001 86380 86390 1
530082 99530082 1001 86380 86390 1
530748 99530748 1001 86380 86390 1
530697 99530697 1001 86380 86390 1
530587 99530587 1001 86380 86390 1
531330 99531330 1001 86380 86390 1
531357 99531357 1001 86380 86390 1
531257 99531257 1001 86380 86390 1
531361 99531361 1001 86380 86390 1
531135 99531135 1001 86380 86390 1
531166 99531166 1001 86380 86390 1
531078 99531078 1001 86380 86390 1
531121 99531121 1001 86380 86390 1
531134 99531134 1001 86380 86390 1
531173 99531173 1001 86380 86390 1
531467 99531467 1001 86380 86390 1
531388 99531388 1001 86380 86390 1
532056 99532056 1001 86380 86390 1
532185 99532185 1001 86380 86390 1
532009 99532009 1001 86380 86390 1
532198 99532198 1001 86380 86390 1
531990 99531990 1001 86380 86390 1
531838 99531838 1001 86380 86390 1
531996 99531996 1001 86380 86390 1
531758 99531758 1001 86380 86390 1
531747 99531747 1001 86380 86390 1
532295 99532295 1001 86380 86390 1
532362 99532362 1001 86380 86390 1
532312 99532312 1001 86380 86390 1
532364 99532364 1001 86380 86390 1
532225 99532225 1001 86380 86390 1
532864 99532864 1001 86380 86390 1
532869 99532869 1001 86380 86390 1
532963 99532963 1001 86380 86390 1
533015 99533015 1001 86380 86390 1
532925 99532925 1001 86380 86390 1
532838 99532838 1001 86380 86390 1
532788 99532788 1001 86380 86390 1
532695 99532695 1001 86380 86390 1
532423 99532423 1001 86380 86390 1
532561 99532561 1001 86380 86390 1
532600 99532600 1001 86380 86390 1
532616 99532616 1001 86380 86390 1
533225 99533225 1001 86380 86390 1
533697 99533697 1001 86380 86390 1
533803 99533803 1001 86380 86390 1
533588 99533588 1001 86380 86390 1
533487 99533487 1001 86380 86390 1
533488 99533488 1001 86380 86390 1
533505 99533505 1001 86380 86390 1
533609 99533609 1001 86380 86390 1
533382 99533382 1001 86380 86390 1
533409 99533409 1001 86380 86390 1
533307 99533307 1001 86380 86390 1
533424 99533424 1001 86380 86390 1
533363 99533363 1001 86380 86390 1
533339 99533339 1001 86380 86390 1
534024 99534024 1001 86380 86390 1
533936 99533936 1001 86380 86390 1
534041 99534041 1001 86380 86390 1
533990 99533990 1001 86380 86390 1
534555 99534555 1001 86380 86390 1
534568 99534568 1001 86380 86390 1
534626 99534626 1001 86380 86390 1
534362 99534362 1001 86380 86390 1
534328 99534328 1001 86380 86390 1
534341 99534341 1001 86380 86390 1
534119 99534119 1001 86380 86390 1
534188 99534188 1001 86380 86390 1
534256 99534256 1001 86380 86390 1
534720 99534720 1001 86380 86390 1
534759 99534759 1001 86380 86390 1
534788 99534788 1001 86380 86390 1
534724 99534724 1001 86380 86390 1
535337 99535337 1001 86380 86390 1
535430 99535430 1001 86380 86390 1
535162 99535162 1001 86380 86390 1
535229 99535229 1001 86380 86390 1
534944 99534944 1001 86380 86390 1
534905 99534905 1001 86380 86390 1
535035 99535035 1001 86380 86390 1
535040 99535040 1001 86380 86390 1
535030 99535030 1001 86380 86390 1
535663 99535663 1001 86380 86390 1
536209 99536209 1001 86380 86390 1
536275 99536275 1001 86380 86390 1
536266 99536266 1001 86380 86390 1
536326 99536326 1001 86380 86390 1
536258 99536258 1001 86380 86390 1
535938 99535938 1001 86380 86390 1
536004 99536004 1001 86380 86390 1
536108 99536108 1001 86380 86390 1
535939 99535939 1001 86380 86390 1
535838 99535838 1001 86380 86390 1
535843 99535843 1001 86380 86390 1
536505 99536505 1001 86380 86390 1
536404 99536404 1001 86380 86390 1
536392 99536392 1001 86380 86390 1
536471 99536471 1001 86380 86390 1
536434 99536434 1001 86380 86390 1
537099 99537099 1001 86380 86390 1
537150 99537150 1001 86380 86390 1
536827 99536827 1001 86380 86390 1
536870 99536870 1001 86380 86390 1
536758 99536758 1001 86380 86390 1
536774 99536774 1001 86380 86390 1
536593 99536593 1001 86380 86390 1
537211 99537211 1001 86380 86390 1
537357 99537357 1001 86380 86390 1
537952 99537952 1001 86380 86390 1
537835 99537835 1001 86380 86390 1
537805 99537805 1001 86380 86390 1
537870 99537870 1001 86380 86390 1
537641 99537641 1001 86380 86390 1
537732 99537732 1001 86380 86390 1
537656 99537656 1001 86380 86390 1
537695 99537695 1001 86380 86390 1
537687 99537687 1001 86380 86390 1
537637 99537637 1001 86380 86390 1
538070 99538070 1001 86380 86390 1
538780 99538780 1001 86380 86390 1
538715 99538715 1001 86380 86390 1
538767 99538767 1001 86380 86390 1
538747 99538747 1001 86380 86390 1
538632 99538632 1001 86380 86390 1
538645 99538645 1001 86380 86390 1
538453 99538453 1001 86380 86390 1
538601 99538601 1001 86380 86390 1
538524 99538524 1001 86380 86390 1
538525 99538525 1001 86380 86390 1
538603 99538603 1001 86380 86390 1
538514 99538514 1001 86380 86390 1
538569 99538569 1001 86380 86390 1
538206 99538206 1001 86380 86390 1
538211 99538211 1001 86380 86390 1
538316 99538316 1001 86380 86390 1
538304 99538304 1001 86380 86390 1
538228 99538228 1001 86380 86390 1
538306 99538306 1001 86380 86390 1
538203 99538203 1001 86380 86390 1
538333 99538333 1001 86380 86390 1
538398 99538398 1001 86380 86390 1
538334 99538334 1001 86380 86390 1
538837 99538837 1001 86380 86390 1
538941 99538941 1001 86380 86390 1
538947 99538947 1001 86380 86390 1
538936 99538936 1001 86380 86390 1
538913 99538913 1001 86380 86390 1
539481 99539481 1001 86380 86390 1
539435 99539435 1001 86380 86390 1
539310 99539310 1001 86380 86390 1
539376 99539376 1001 86380 86390 1
539262 99539262 1001 86380 86390 1
539177 99539177 1001 86380 86390 1
539208 99539208 1001 86380 86390 1
539770 99539770 1001 86380 86390 1
540306 99540306 1001 86380 86390 1
540281 99540281 1001 86380 86390 1
540413 99540413 1001 86380 86390 1
540122 99540122 1001 86380 86390 1
540214 99540214 1001 86380 86390 1
539939 99539939 1001 86380 86390 1
539854 99539854 1001 86380 86390 1
539972 99539972 1001 86380 86390 1
540665 99540665 1001 86380 86390 1
540655 99540655 1001 86380 86390 1
541218 99541218 1001 86380 86390 1
541219 99541219 1001 86380 86390 1
541232 99541232 1001 86380 86390 1
541118 99541118 1001 86380 86390 1
541135 99541135 1001 86380 86390 1
541290 99541290 1001 86380 86390 1
541088 99541088 1001 86380 86390 1
541057 99541057 1001 86380 86390 1
540775 99540775 1001 86380 86390 1
540788 99540788 1001 86380 86390 1
540753 99540753 1001 86380 86390 1
540715 99540715 1001 86380 86390 1
540780 99540780 1001 86380 86390 1
540693 99540693 1001 86380 86390 1
541391 99541391 1001 86380 86390 1
542068 99542068 1001 86380 86390 1
541876 99541876 1001 86380 86390 1
541762 99541762 1001 86380 86390 1
541793 99541793 1001 86380 86390 1
541695 99541695 1001 86380 86390 1
541620 99541620 1001 86380 86390 1
542324 99542324 1001 86380 86390 1
542202 99542202 1001 86380 86390 1
542894 99542894 1001 86380 86390 1
542742 99542742 1001 86380 86390 1
542810 99542810 1001 86380 86390 1
542930 99542930 1001 86380 86390 1
542675 99542675 1001 86380 86390 1
542631 99542631 1001 86380 86390 1
542350 99542350 1001 86380 86390 1
542332 99542332 1001 86380 86390 1
543149 99543149 1001 86380 86390 1
543143 99543143 1001 86380 86390 1
542980 99542980 1001 86380 86390 1
543135 99543135 1001 86380 86390 1
543600 99543600 1001 86380 86390 1
543730 99543730 1001 86380 86390 1
543705 99543705 1001 86380 86390 1
543501 99543501 1001 86380 86390 1
543425 99543425 1001 86380 86390 1
543490 99543490 1001 86380 86390 1
543400 99543400 1001 86380 86390 1
543519 99543519 1001 86380 86390 1
543456 99543456 1001 86380 86390 1
543405 99543405 1001 86380 86390 1
543522 99543522 1001 86380 86390 1
543168 99543168 1001 86380 86390 1
543195 99543195 1001 86380 86390 1
543170 99543170 1001 86380 86390 1
543158 99543158 1001 86380 86390 1
543926 99543926 1001 86380 86390 1
543831 99543831 1001 86380 86390 1
544594 99544594 1001 86380 86390 1
544469 99544469 1001 86380 86390 1
544278 99544278 1001 86380 86390 1
544337 99544337 1001 86380 86390 1
544173 99544173 1001 86380 86390 1
544044 99544044 1001 86380 86390 1
544672 99544672 1001 86380 86390 1
544698 99544698 1001 86380 86390 1
500611 827 1002 55175 59679 1
528467 992 1001 46900 46999 1
400065 99400065 1001 86380 86390 1
400135 99400135 1001 86380 86390 1
400132 99400132 1001 86380 86390 1
400265 99400265 1001 86380 86390 1
400293 99400293 1001 86380 86390 1
400230 99400230 1001 86380 86390 1
400508 99400508 1001 86380 86390 1
400817 99400817 1001 86380 86390 1
400753 99400753 1001 86380 86390 1
400845 99400845 1001 86380 86390 1
401009 99401009 1001 86380 86390 1
401085 99401085 1001 86380 86390 1
401089 99401089 1001 86380 86390 1
401156 99401156 1001 86380 86390 1
401170 99401170 1001 86380 86390 1
401195 99401195 1001 86380 86390 1
401401 99401401 1001 86380 86390 1
401458 99401458 1001 86380 86390 1
401576 99401576 1001 86380 86390 1
401769 99401769 1001 86380 86390 1
402320 99402320 1001 86380 86390 1
402464 99402464 1001 86380 86390 1
402548 99402548 1001 86380 86390 1
402571 99402571 1001 86380 86390 1
402845 99402845 1001 86380 86390 1
402888 99402888 1001 86380 86390 1
402813 99402813 1001 86380 86390 1
402898 99402898 1001 86380 86390 1
402896 99402896 1001 86380 86390 1
403222 99403222 1001 86380 86390 1
403211 99403211 1001 86380 86390 1
403339 99403339 1001 86380 86390 1
403367 99403367 1001 86380 86390 1
403501 99403501 1001 86380 86390 1
403660 99403660 1001 86380 86390 1
403788 99403788 1001 86380 86390 1
403820 99403820 1001 86380 86390 1
404005 99404005 1001 86380 86390 1
404106 99404106 1001 86380 86390 1
404043 99404043 1001 86380 86390 1
404196 99404196 1001 86380 86390 1
404369 99404369 1001 86380 86390 1
404421 99404421 1001 86380 86390 1
404487 99404487 1001 86380 86390 1
404675 99404675 1001 86380 86390 1
404759 99404759 1001 86380 86390 1
404900 99404900 1001 86380 86390 1
404857 99404857 1001 86380 86390 1
404881 99404881 1001 86380 86390 1
404982 99404982 1001 86380 86390 1
404914 99404914 1001 86380 86390 1
405050 99405050 1001 86380 86390 1
405132 99405132 1001 86380 86390 1
405224 99405224 1001 86380 86390 1
405377 99405377 1001 86380 86390 1
405693 99405693 1001 86380 86390 1
405776 99405776 1001 86380 86390 1
405840 99405840 1001 86380 86390 1
405945 99405945 1001 86380 86390 1
406260 99406260 1001 86380 86390 1
406182 99406182 1001 86380 86390 1
406491 99406491 1001 86380 86390 1
406611 99406611 1001 86380 86390 1
406683 99406683 1001 86380 86390 1
406827 99406827 1001 86380 86390 1
407541 99407541 1001 86380 86390 1
407659 99407659 1001 86380 86390 1
407720 99407720 1001 86380 86390 1
407941 99407941 1001 86380 86390 1
408040 99408040 1001 86380 86390 1
408441 99408441 1001 86380 86390 1
408530 99408530 1001 86380 86390 1
408756 99408756 1001 86380 86390 1
408964 99408964 1001 86380 86390 1
408971 99408971 1001 86380 86390 1
409074 99409074 1001 86380 86390 1
408980 99408980 1001 86380 86390 1
409181 99409181 1001 86380 86390 1
409225 99409225 1001 86380 86390 1
409249 99409249 1001 86380 86390 1
409491 99409491 1001 86380 86390 1
409457 99409457 1001 86380 86390 1
410104 99410104 1001 86380 86390 1
410022 99410022 1001 86380 86390 1
410187 99410187 1001 86380 86390 1
410272 99410272 1001 86380 86390 1
410388 99410388 1001 86380 86390 1
410306 99410306 1001 86380 86390 1
410385 99410385 1001 86380 86390 1
410426 99410426 1001 86380 86390 1
410427 99410427 1001 86380 86390 1
410523 99410523 1001 86380 86390 1
410525 99410525 1001 86380 86390 1
410875 99410875 1001 86380 86390 1
411136 99411136 1001 86380 86390 1
411167 99411167 1001 86380 86390 1
411377 99411377 1001 86380 86390 1
411506 99411506 1001 86380 86390 1
411436 99411436 1001 86380 86390 1
411471 99411471 1001 86380 86390 1
411613 99411613 1001 86380 86390 1
411554 99411554 1001 86380 86390 1
411715 99411715 1001 86380 86390 1
411689 99411689 1001 86380 86390 1
411794 99411794 1001 86380 86390 1
411779 99411779 1001 86380 86390 1
411788 99411788 1001 86380 86390 1
411954 99411954 1001 86380 86390 1
411899 99411899 1001 86380 86390 1
412115 99412115 1001 86380 86390 1
412243 99412243 1001 86380 86390 1
412341 99412341 1001 86380 86390 1
413541 99413541 1001 86380 86390 1
412931 99412931 1001 86380 86390 1
412780 99412780 1001 86380 86390 1
412705 99412705 1001 86380 86390 1
412632 99412632 1001 86380 86390 1
413921 99413921 1001 86380 86390 1
413799 99413799 1001 86380 86390 1
415074 99415074 1001 86380 86390 1
415131 99415131 1001 86380 86390 1
415291 99415291 1001 86380 86390 1
415090 99415090 1001 86380 86390 1
415137 99415137 1001 86380 86390 1
414663 99414663 1001 86380 86390 1
414868 99414868 1001 86380 86390 1
414548 99414548 1001 86380 86390 1
414529 99414529 1001 86380 86390 1
415697 99415697 1001 86380 86390 1
415367 99415367 1001 86380 86390 1
415447 99415447 1001 86380 86390 1
415388 99415388 1001 86380 86390 1
415371 99415371 1001 86380 86390 1
415585 99415585 1001 86380 86390 1
415666 99415666 1001 86380 86390 1
416694 99416694 1001 86380 86390 1
416397 99416397 1001 86380 86390 1
416386 99416386 1001 86380 86390 1
416226 99416226 1001 86380 86390 1
416010 99416010 1001 86380 86390 1
415991 99415991 1001 86380 86390 1
416020 99416020 1001 86380 86390 1
416129 99416129 1001 86380 86390 1
415824 99415824 1001 86380 86390 1
417129 99417129 1001 86380 86390 1
418697 99418697 1001 86380 86390 1
418747 99418747 1001 86380 86390 1
418080 99418080 1001 86380 86390 1
418342 99418342 1001 86380 86390 1
418170 99418170 1001 86380 86390 1
418354 99418354 1001 86380 86390 1
417715 99417715 1001 86380 86390 1
417948 99417948 1001 86380 86390 1
418952 99418952 1001 86380 86390 1
418953 99418953 1001 86380 86390 1
419193 99419193 1001 86380 86390 1
420063 99420063 1001 86380 86390 1
420230 99420230 1001 86380 86390 1
419724 99419724 1001 86380 86390 1
419873 99419873 1001 86380 86390 1
419743 99419743 1001 86380 86390 1
419687 99419687 1001 86380 86390 1
419231 99419231 1001 86380 86390 1
419553 99419553 1001 86380 86390 1
419279 99419279 1001 86380 86390 1
419401 99419401 1001 86380 86390 1
420712 99420712 1001 86380 86390 1
420519 99420519 1001 86380 86390 1
420576 99420576 1001 86380 86390 1
420668 99420668 1001 86380 86390 1
422004 99422004 1001 86380 86390 1
422049 99422049 1001 86380 86390 1
421900 99421900 1001 86380 86390 1
421969 99421969 1001 86380 86390 1
422106 99422106 1001 86380 86390 1
421635 99421635 1001 86380 86390 1
421487 99421487 1001 86380 86390 1
421579 99421579 1001 86380 86390 1
420952 99420952 1001 86380 86390 1
421095 99421095 1001 86380 86390 1
421062 99421062 1001 86380 86390 1
422247 99422247 1001 86380 86390 1
422437 99422437 1001 86380 86390 1
422155 99422155 1001 86380 86390 1
422494 99422494 1001 86380 86390 1
422209 99422209 1001 86380 86390 1
423399 99423399 1001 86380 86390 1
423194 99423194 1001 86380 86390 1
423118 99423118 1001 86380 86390 1
423183 99423183 1001 86380 86390 1
423017 99423017 1001 86380 86390 1
423122 99423122 1001 86380 86390 1
422747 99422747 1001 86380 86390 1
422623 99422623 1001 86380 86390 1
422853 99422853 1001 86380 86390 1
424015 99424015 1001 86380 86390 1
423918 99423918 1001 86380 86390 1
424130 99424130 1001 86380 86390 1
423952 99423952 1001 86380 86390 1
425383 99425383 1001 86380 86390 1
425206 99425206 1001 86380 86390 1
425271 99425271 1001 86380 86390 1
425360 99425360 1001 86380 86390 1
424869 99424869 1001 86380 86390 1
424899 99424899 1001 86380 86390 1
424273 99424273 1001 86380 86390 1
424190 99424190 1001 86380 86390 1
424158 99424158 1001 86380 86390 1
424229 99424229 1001 86380 86390 1
424174 99424174 1001 86380 86390 1
425498 99425498 1001 86380 86390 1
425588 99425588 1001 86380 86390 1
425668 99425668 1001 86380 86390 1
425727 99425727 1001 86380 86390 1
427002 99427002 1001 86380 86390 1
427005 99427005 1001 86380 86390 1
426980 99426980 1001 86380 86390 1
426703 99426703 1001 86380 86390 1
426780 99426780 1001 86380 86390 1
426836 99426836 1001 86380 86390 1
427095 99427095 1001 86380 86390 1
426629 99426629 1001 86380 86390 1
426673 99426673 1001 86380 86390 1
426186 99426186 1001 86380 86390 1
425994 99425994 1001 86380 86390 1
425855 99425855 1001 86380 86390 1
425953 99425953 1001 86380 86390 1
426213 99426213 1001 86380 86390 1
427171 99427171 1001 86380 86390 1
428569 99428569 1001 86380 86390 1
428436 99428436 1001 86380 86390 1
428256 99428256 1001 86380 86390 1
428127 99428127 1001 86380 86390 1
428014 99428014 1001 86380 86390 1
427713 99427713 1001 86380 86390 1
429149 99429149 1001 86380 86390 1
428774 99428774 1001 86380 86390 1
429961 99429961 1001 86380 86390 1
430129 99430129 1001 86380 86390 1
429907 99429907 1001 86380 86390 1
429860 99429860 1001 86380 86390 1
429853 99429853 1001 86380 86390 1
429292 99429292 1001 86380 86390 1
429218 99429218 1001 86380 86390 1
430720 99430720 1001 86380 86390 1
431693 99431693 1001 86380 86390 1
431862 99431862 1001 86380 86390 1
431699 99431699 1001 86380 86390 1
431972 99431972 1001 86380 86390 1
431927 99431927 1001 86380 86390 1
431756 99431756 1001 86380 86390 1
431785 99431785 1001 86380 86390 1
431359 99431359 1001 86380 86390 1
431311 99431311 1001 86380 86390 1
431316 99431316 1001 86380 86390 1
431363 99431363 1001 86380 86390 1
431576 99431576 1001 86380 86390 1
431211 99431211 1001 86380 86390 1
430864 99430864 1001 86380 86390 1
430843 99430843 1001 86380 86390 1
432212 99432212 1001 86380 86390 1
433627 99433627 1001 86380 86390 1
433427 99433427 1001 86380 86390 1
433018 99433018 1001 86380 86390 1
433193 99433193 1001 86380 86390 1
433253 99433253 1001 86380 86390 1
433147 99433147 1001 86380 86390 1
433069 99433069 1001 86380 86390 1
433095 99433095 1001 86380 86390 1
432770 99432770 1001 86380 86390 1
432791 99432791 1001 86380 86390 1
432645 99432645 1001 86380 86390 1
433864 99433864 1001 86380 86390 1
433756 99433756 1001 86380 86390 1
433905 99433905 1001 86380 86390 1
433908 99433908 1001 86380 86390 1
435248 99435248 1001 86380 86390 1
435085 99435085 1001 86380 86390 1
435326 99435326 1001 86380 86390 1
435166 99435166 1001 86380 86390 1
434738 99434738 1001 86380 86390 1
434829 99434829 1001 86380 86390 1
434954 99434954 1001 86380 86390 1
434699 99434699 1001 86380 86390 1
434655 99434655 1001 86380 86390 1
434467 99434467 1001 86380 86390 1
434283 99434283 1001 86380 86390 1
434343 99434343 1001 86380 86390 1
434182 99434182 1001 86380 86390 1
434218 99434218 1001 86380 86390 1
434496 99434496 1001 86380 86390 1
434337 99434337 1001 86380 86390 1
435672 99435672 1001 86380 86390 1
436960 99436960 1001 86380 86390 1
436840 99436840 1001 86380 86390 1
436843 99436843 1001 86380 86390 1
437129 99437129 1001 86380 86390 1
436778 99436778 1001 86380 86390 1
436471 99436471 1001 86380 86390 1
436568 99436568 1001 86380 86390 1
436573 99436573 1001 86380 86390 1
436112 99436112 1001 86380 86390 1
437245 99437245 1001 86380 86390 1
437170 99437170 1001 86380 86390 1
437223 99437223 1001 86380 86390 1
300667 99300667 1001 86380 86390 1
300671 99300671 1001 86380 86390 1
300712 99300712 1001 86380 86390 1
300596 99300596 1001 86380 86390 1
300347 99300347 1001 86380 86390 1
300515 99300515 1001 86380 86390 1
300478 99300478 1001 86380 86390 1
300401 99300401 1001 86380 86390 1
300186 99300186 1001 86380 86390 1
300149 99300149 1001 86380 86390 1
300188 99300188 1001 86380 86390 1
300524 99300524 1001 86380 86390 1
300890 99300890 1001 86380 86390 1
300748 99300748 1001 86380 86390 1
301468 99301468 1001 86380 86390 1
301378 99301378 1001 86380 86390 1
301408 99301408 1001 86380 86390 1
301412 99301412 1001 86380 86390 1
301170 99301170 1001 86380 86390 1
301301 99301301 1001 86380 86390 1
301277 99301277 1001 86380 86390 1
301266 99301266 1001 86380 86390 1
301279 99301279 1001 86380 86390 1
301151 99301151 1001 86380 86390 1
301116 99301116 1001 86380 86390 1
300936 99300936 1001 86380 86390 1
300970 99300970 1001 86380 86390 1
301590 99301590 1001 86380 86390 1
301593 99301593 1001 86380 86390 1
301684 99301684 1001 86380 86390 1
301568 99301568 1001 86380 86390 1
301624 99301624 1001 86380 86390 1
302330 99302330 1001 86380 86390 1
302228 99302228 1001 86380 86390 1
302276 99302276 1001 86380 86390 1
302021 99302021 1001 86380 86390 1
302141 99302141 1001 86380 86390 1
302025 99302025 1001 86380 86390 1
302029 99302029 1001 86380 86390 1
302031 99302031 1001 86380 86390 1
302122 99302122 1001 86380 86390 1
302482 99302482 1001 86380 86390 1
302548 99302548 1001 86380 86390 1
302438 99302438 1001 86380 86390 1
303028 99303028 1001 86380 86390 1
303046 99303046 1001 86380 86390 1
303038 99303038 1001 86380 86390 1
302950 99302950 1001 86380 86390 1
302835 99302835 1001 86380 86390 1
302991 99302991 1001 86380 86390 1
302943 99302943 1001 86380 86390 1
302956 99302956 1001 86380 86390 1
302959 99302959 1001 86380 86390 1
302691 99302691 1001 86380 86390 1
302732 99302732 1001 86380 86390 1
303355 99303355 1001 86380 86390 1
303227 99303227 1001 86380 86390 1
303410 99303410 1001 86380 86390 1
304015 99304015 1001 86380 86390 1
303705 99303705 1001 86380 86390 1
303640 99303640 1001 86380 86390 1
303696 99303696 1001 86380 86390 1
303464 99303464 1001 86380 86390 1
303504 99303504 1001 86380 86390 1
304100 99304100 1001 86380 86390 1
304140 99304140 1001 86380 86390 1
304664 99304664 1001 86380 86390 1
304584 99304584 1001 86380 86390 1
304626 99304626 1001 86380 86390 1
304278 99304278 1001 86380 86390 1
304396 99304396 1001 86380 86390 1
304423 99304423 1001 86380 86390 1
304414 99304414 1001 86380 86390 1
304325 99304325 1001 86380 86390 1
304418 99304418 1001 86380 86390 1
304884 99304884 1001 86380 86390 1
304867 99304867 1001 86380 86390 1
305544 99305544 1001 86380 86390 1
305519 99305519 1001 86380 86390 1
305486 99305486 1001 86380 86390 1
305553 99305553 1001 86380 86390 1
305593 99305593 1001 86380 86390 1
305403 99305403 1001 86380 86390 1
305220 99305220 1001 86380 86390 1
305185 99305185 1001 86380 86390 1
305126 99305126 1001 86380 86390 1
305074 99305074 1001 86380 86390 1
500050 99500050 1001 86380 86390 1
500092 99500092 1001 86380 86390 1
500004 99500004 1001 86380 86390 1
500018 99500018 1001 86380 86390 1
500122 99500122 1001 86380 86390 1
500137 99500137 1001 86380 86390 1
500635 99500635 1001 86380 86390 1
500788 99500788 1001 86380 86390 1
500702 99500702 1001 86380 86390 1
500715 99500715 1001 86380 86390 1
500794 99500794 1001 86380 86390 1
500758 99500758 1001 86380 86390 1
500601 99500601 1001 86380 86390 1
500446 99500446 1001 86380 86390 1
500353 99500353 1001 86380 86390 1
500381 99500381 1001 86380 86390 1
500332 99500332 1001 86380 86390 1
500969 99500969 1001 86380 86390 1
500931 99500931 1001 86380 86390 1
500923 99500923 1001 86380 86390 1
501576 99501576 1001 86380 86390 1
501525 99501525 1001 86380 86390 1
501475 99501475 1001 86380 86390 1
501579 99501579 1001 86380 86390 1
501505 99501505 1001 86380 86390 1
501480 99501480 1001 86380 86390 1
501349 99501349 1001 86380 86390 1
501428 99501428 1001 86380 86390 1
501020 99501020 1001 86380 86390 1
501192 99501192 1001 86380 86390 1
501205 99501205 1001 86380 86390 1
501193 99501193 1001 86380 86390 1
501841 99501841 1001 86380 86390 1
502292 99502292 1001 86380 86390 1
502447 99502447 1001 86380 86390 1
502308 99502308 1001 86380 86390 1
502085 99502085 1001 86380 86390 1
502111 99502111 1001 86380 86390 1
502039 99502039 1001 86380 86390 1
501875 99501875 1001 86380 86390 1
501914 99501914 1001 86380 86390 1
501849 99501849 1001 86380 86390 1
501979 99501979 1001 86380 86390 1
502046 99502046 1001 86380 86390 1
502542 99502542 1001 86380 86390 1
503073 99503073 1001 86380 86390 1
503075 99503075 1001 86380 86390 1
503078 99503078 1001 86380 86390 1
502760 99502760 1001 86380 86390 1
502812 99502812 1001 86380 86390 1
503334 99503334 1001 86380 86390 1
503477 99503477 1001 86380 86390 1
503376 99503376 1001 86380 86390 1
503377 99503377 1001 86380 86390 1
504114 99504114 1001 86380 86390 1
503861 99503861 1001 86380 86390 1
503825 99503825 1001 86380 86390 1
503909 99503909 1001 86380 86390 1
503656 99503656 1001 86380 86390 1
503619 99503619 1001 86380 86390 1
503648 99503648 1001 86380 86390 1
503598 99503598 1001 86380 86390 1
504221 99504221 1001 86380 86390 1
504262 99504262 1001 86380 86390 1
504281 99504281 1001 86380 86390 1
504763 99504763 1001 86380 86390 1
504925 99504925 1001 86380 86390 1
504798 99504798 1001 86380 86390 1
504775 99504775 1001 86380 86390 1
504546 99504546 1001 86380 86390 1
504536 99504536 1001 86380 86390 1
504646 99504646 1001 86380 86390 1
504509 99504509 1001 86380 86390 1
504497 99504497 1001 86380 86390 1
504460 99504460 1001 86380 86390 1
504486 99504486 1001 86380 86390 1
505058 99505058 1001 86380 86390 1
505063 99505063 1001 86380 86390 1
505615 99505615 1001 86380 86390 1
505739 99505739 1001 86380 86390 1
505727 99505727 1001 86380 86390 1
505533 99505533 1001 86380 86390 1
505471 99505471 1001 86380 86390 1
505524 99505524 1001 86380 86390 1
505331 99505331 1001 86380 86390 1
505269 99505269 1001 86380 86390 1
505297 99505297 1001 86380 86390 1
505795 99505795 1001 86380 86390 1
506519 99506519 1001 86380 86390 1
506526 99506526 1001 86380 86390 1
506553 99506553 1001 86380 86390 1
506218 99506218 1001 86380 86390 1
506156 99506156 1001 86380 86390 1
506661 99506661 1001 86380 86390 1
506700 99506700 1001 86380 86390 1
506780 99506780 1001 86380 86390 1
507242 99507242 1001 86380 86390 1
507272 99507272 1001 86380 86390 1
507234 99507234 1001 86380 86390 1
507139 99507139 1001 86380 86390 1
507197 99507197 1001 86380 86390 1
507134 99507134 1001 86380 86390 1
507058 99507058 1001 86380 86390 1
506899 99506899 1001 86380 86390 1
506862 99506862 1001 86380 86390 1
507508 99507508 1001 86380 86390 1
508108 99508108 1001 86380 86390 1
508186 99508186 1001 86380 86390 1
508114 99508114 1001 86380 86390 1
508018 99508018 1001 86380 86390 1
507891 99507891 1001 86380 86390 1
508034 99508034 1001 86380 86390 1
507946 99507946 1001 86380 86390 1
508013 99508013 1001 86380 86390 1
507629 99507629 1001 86380 86390 1
507762 99507762 1001 86380 86390 1
508322 99508322 1001 86380 86390 1
508933 99508933 1001 86380 86390 1
508909 99508909 1001 86380 86390 1
508987 99508987 1001 86380 86390 1
509048 99509048 1001 86380 86390 1
509003 99509003 1001 86380 86390 1
508967 99508967 1001 86380 86390 1
508782 99508782 1001 86380 86390 1
508850 99508850 1001 86380 86390 1
508559 99508559 1001 86380 86390 1
508458 99508458 1001 86380 86390 1
508485 99508485 1001 86380 86390 1
508540 99508540 1001 86380 86390 1
509129 99509129 1001 86380 86390 1
509220 99509220 1001 86380 86390 1
509118 99509118 1001 86380 86390 1
509798 99509798 1001 86380 86390 1
509699 99509699 1001 86380 86390 1
509878 99509878 1001 86380 86390 1
509767 99509767 1001 86380 86390 1
509793 99509793 1001 86380 86390 1
509717 99509717 1001 86380 86390 1
509718 99509718 1001 86380 86390 1
509744 99509744 1001 86380 86390 1
509514 99509514 1001 86380 86390 1
509657 99509657 1001 86380 86390 1
509375 99509375 1001 86380 86390 1
509388 99509388 1001 86380 86390 1
509311 99509311 1001 86380 86390 1
509408 99509408 1001 86380 86390 1
510105 99510105 1001 86380 86390 1
510044 99510044 1001 86380 86390 1
509967 99509967 1001 86380 86390 1
509993 99509993 1001 86380 86390 1
509929 99509929 1001 86380 86390 1
510618 99510618 1001 86380 86390 1
510463 99510463 1001 86380 86390 1
510336 99510336 1001 86380 86390 1
510277 99510277 1001 86380 86390 1
510265 99510265 1001 86380 86390 1
510790 99510790 1001 86380 86390 1
510754 99510754 1001 86380 86390 1
510780 99510780 1001 86380 86390 1
510821 99510821 1001 86380 86390 1
510852 99510852 1001 86380 86390 1
511464 99511464 1001 86380 86390 1
511349 99511349 1001 86380 86390 1
511383 99511383 1001 86380 86390 1
511299 99511299 1001 86380 86390 1
511261 99511261 1001 86380 86390 1
510996 99510996 1001 86380 86390 1
510960 99510960 1001 86380 86390 1
511018 99511018 1001 86380 86390 1
511032 99511032 1001 86380 86390 1
510941 99510941 1001 86380 86390 1
510942 99510942 1001 86380 86390 1
511060 99511060 1001 86380 86390 1
511112 99511112 1001 86380 86390 1
511579 99511579 1001 86380 86390 1
511620 99511620 1001 86380 86390 1
511571 99511571 1001 86380 86390 1
512233 99512233 1001 86380 86390 1
512375 99512375 1001 86380 86390 1
512030 99512030 1001 86380 86390 1
512121 99512121 1001 86380 86390 1
512046 99512046 1001 86380 86390 1
511995 99511995 1001 86380 86390 1
512073 99512073 1001 86380 86390 1
512024 99512024 1001 86380 86390 1
512130 99512130 1001 86380 86390 1
511932 99511932 1001 86380 86390 1
511767 99511767 1001 86380 86390 1
511807 99511807 1001 86380 86390 1
512487 99512487 1001 86380 86390 1
512526 99512526 1001 86380 86390 1
513171 99513171 1001 86380 86390 1
513067 99513067 1001 86380 86390 1
513068 99513068 1001 86380 86390 1
513194 99513194 1001 86380 86390 1
513060 99513060 1001 86380 86390 1
512744 99512744 1001 86380 86390 1
512601 99512601 1001 86380 86390 1
512654 99512654 1001 86380 86390 1
512685 99512685 1001 86380 86390 1
513241 99513241 1001 86380 86390 1
513387 99513387 1001 86380 86390 1
513224 99513224 1001 86380 86390 1
513984 99513984 1001 86380 86390 1
513939 99513939 1001 86380 86390 1
513825 99513825 1001 86380 86390 1
513748 99513748 1001 86380 86390 1
513787 99513787 1001 86380 86390 1
513816 99513816 1001 86380 86390 1
513741 99513741 1001 86380 86390 1
513543 99513543 1001 86380 86390 1
513520 99513520 1001 86380 86390 1
513470 99513470 1001 86380 86390 1
513549 99513549 1001 86380 86390 1
514093 99514093 1001 86380 86390 1
514145 99514145 1001 86380 86390 1
514187 99514187 1001 86380 86390 1
514732 99514732 1001 86380 86390 1
514603 99514603 1001 86380 86390 1
514516 99514516 1001 86380 86390 1
514621 99514621 1001 86380 86390 1
514558 99514558 1001 86380 86390 1
514265 99514265 1001 86380 86390 1
514364 99514364 1001 86380 86390 1
514920 99514920 1001 86380 86390 1
514987 99514987 1001 86380 86390 1
514990 99514990 1001 86380 86390 1
514991 99514991 1001 86380 86390 1
514994 99514994 1001 86380 86390 1
515576 99515576 1001 86380 86390 1
515675 99515675 1001 86380 86390 1
515336 99515336 1001 86380 86390 1
515388 99515388 1001 86380 86390 1
515432 99515432 1001 86380 86390 1
515075 99515075 1001 86380 86390 1
515093 99515093 1001 86380 86390 1
515228 99515228 1001 86380 86390 1
515255 99515255 1001 86380 86390 1
515789 99515789 1001 86380 86390 1
515726 99515726 1001 86380 86390 1
515700 99515700 1001 86380 86390 1
515859 99515859 1001 86380 86390 1
515873 99515873 1001 86380 86390 1
516398 99516398 1001 86380 86390 1
516411 99516411 1001 86380 86390 1
516403 99516403 1001 86380 86390 1
516291 99516291 1001 86380 86390 1
516217 99516217 1001 86380 86390 1
516296 99516296 1001 86380 86390 1
516284 99516284 1001 86380 86390 1
516119 99516119 1001 86380 86390 1
515919 99515919 1001 86380 86390 1
516025 99516025 1001 86380 86390 1
516015 99516015 1001 86380 86390 1
516519 99516519 1001 86380 86390 1
516561 99516561 1001 86380 86390 1
516512 99516512 1001 86380 86390 1
516696 99516696 1001 86380 86390 1
517332 99517332 1001 86380 86390 1
517299 99517299 1001 86380 86390 1
517132 99517132 1001 86380 86390 1
517314 99517314 1001 86380 86390 1
517057 99517057 1001 86380 86390 1
516912 99516912 1001 86380 86390 1
516757 99516757 1001 86380 86390 1
517540 99517540 1001 86380 86390 1
517516 99517516 1001 86380 86390 1
517387 99517387 1001 86380 86390 1
517494 99517494 1001 86380 86390 1
518161 99518161 1001 86380 86390 1
518127 99518127 1001 86380 86390 1
518113 99518113 1001 86380 86390 1
517960 99517960 1001 86380 86390 1
517975 99517975 1001 86380 86390 1
518109 99518109 1001 86380 86390 1
517884 99517884 1001 86380 86390 1
517795 99517795 1001 86380 86390 1
517596 99517596 1001 86380 86390 1
517713 99517713 1001 86380 86390 1
517640 99517640 1001 86380 86390 1
517667 99517667 1001 86380 86390 1
517629 99517629 1001 86380 86390 1
517682 99517682 1001 86380 86390 1
518318 99518318 1001 86380 86390 1
518362 99518362 1001 86380 86390 1
518949 99518949 1001 86380 86390 1
518578 99518578 1001 86380 86390 1
518632 99518632 1001 86380 86390 1
518597 99518597 1001 86380 86390 1
518383 99518383 1001 86380 86390 1
518504 99518504 1001 86380 86390 1
519069 99519069 1001 86380 86390 1
519108 99519108 1001 86380 86390 1
519007 99519007 1001 86380 86390 1
519737 99519737 1001 86380 86390 1
519812 99519812 1001 86380 86390 1
519623 99519623 1001 86380 86390 1
519613 99519613 1001 86380 86390 1
519639 99519639 1001 86380 86390 1
519693 99519693 1001 86380 86390 1
519656 99519656 1001 86380 86390 1
519810 99519810 1001 86380 86390 1
519513 99519513 1001 86380 86390 1
519305 99519305 1001 86380 86390 1
519344 99519344 1001 86380 86390 1
519306 99519306 1001 86380 86390 1
519229 99519229 1001 86380 86390 1
519949 99519949 1001 86380 86390 1
519963 99519963 1001 86380 86390 1
519861 99519861 1001 86380 86390 1
520570 99520570 1001 86380 86390 1
520631 99520631 1001 86380 86390 1
520561 99520561 1001 86380 86390 1
520254 99520254 1001 86380 86390 1
520317 99520317 1001 86380 86390 1
520150 99520150 1001 86380 86390 1
520064 99520064 1001 86380 86390 1
520118 99520118 1001 86380 86390 1
520209 99520209 1001 86380 86390 1
520171 99520171 1001 86380 86390 1
520768 99520768 1001 86380 86390 1
520673 99520673 1001 86380 86390 1
521282 99521282 1001 86380 86390 1
521297 99521297 1001 86380 86390 1
521096 99521096 1001 86380 86390 1
521200 99521200 1001 86380 86390 1
520928 99520928 1001 86380 86390 1
520933 99520933 1001 86380 86390 1
520921 99520921 1001 86380 86390 1
521607 99521607 1001 86380 86390 1
521262 99521262 1001 86380 86390 1
521535 99521535 1001 86380 86390 1
522102 99522102 1001 86380 86390 1
522143 99522143 1001 86380 86390 1
522183 99522183 1001 86380 86390 1
522146 99522146 1001 86380 86390 1
521894 99521894 1001 86380 86390 1
521950 99521950 1001 86380 86390 1
522056 99522056 1001 86380 86390 1
522021 99522021 1001 86380 86390 1
521891 99521891 1001 86380 86390 1
521775 99521775 1001 86380 86390 1
521731 99521731 1001 86380 86390 1
522417 99522417 1001 86380 86390 1
522353 99522353 1001 86380 86390 1
522989 99522989 1001 86380 86390 1
523046 99523046 1001 86380 86390 1
523022 99523022 1001 86380 86390 1
523027 99523027 1001 86380 86390 1
522889 99522889 1001 86380 86390 1
522828 99522828 1001 86380 86390 1
522712 99522712 1001 86380 86390 1
522884 99522884 1001 86380 86390 1
522729 99522729 1001 86380 86390 1
522615 99522615 1001 86380 86390 1
522516 99522516 1001 86380 86390 1
523151 99523151 1001 86380 86390 1
523829 99523829 1001 86380 86390 1
523882 99523882 1001 86380 86390 1
523805 99523805 1001 86380 86390 1
523870 99523870 1001 86380 86390 1
523871 99523871 1001 86380 86390 1
523873 99523873 1001 86380 86390 1
523932 99523932 1001 86380 86390 1
523700 99523700 1001 86380 86390 1
523616 99523616 1001 86380 86390 1
523696 99523696 1001 86380 86390 1
523390 99523390 1001 86380 86390 1
523409 99523409 1001 86380 86390 1
523437 99523437 1001 86380 86390 1
524146 99524146 1001 86380 86390 1
524617 99524617 1001 86380 86390 1
524660 99524660 1001 86380 86390 1
524609 99524609 1001 86380 86390 1
524462 99524462 1001 86380 86390 1
524386 99524386 1001 86380 86390 1
524517 99524517 1001 86380 86390 1
524307 99524307 1001 86380 86390 1
524324 99524324 1001 86380 86390 1
524884 99524884 1001 86380 86390 1
524799 99524799 1001 86380 86390 1
524920 99524920 1001 86380 86390 1
524959 99524959 1001 86380 86390 1
524972 99524972 1001 86380 86390 1
525396 99525396 1001 86380 86390 1
525187 99525187 1001 86380 86390 1
525371 99525371 1001 86380 86390 1
525137 99525137 1001 86380 86390 1
525634 99525634 1001 86380 86390 1
525609 99525609 1001 86380 86390 1
525649 99525649 1001 86380 86390 1
525663 99525663 1001 86380 86390 1
526258 99526258 1001 86380 86390 1
526337 99526337 1001 86380 86390 1
526234 99526234 1001 86380 86390 1
526384 99526384 1001 86380 86390 1
526024 99526024 1001 86380 86390 1
526133 99526133 1001 86380 86390 1
526172 99526172 1001 86380 86390 1
526199 99526199 1001 86380 86390 1
526035 99526035 1001 86380 86390 1
525907 99525907 1001 86380 86390 1
525916 99525916 1001 86380 86390 1
526459 99526459 1001 86380 86390 1
526577 99526577 1001 86380 86390 1
526518 99526518 1001 86380 86390 1
526454 99526454 1001 86380 86390 1
526585 99526585 1001 86380 86390 1
527174 99527174 1001 86380 86390 1
527202 99527202 1001 86380 86390 1
527190 99527190 1001 86380 86390 1
527154 99527154 1001 86380 86390 1
526958 99526958 1001 86380 86390 1
526719 99526719 1001 86380 86390 1
526629 99526629 1001 86380 86390 1
526824 99526824 1001 86380 86390 1
526735 99526735 1001 86380 86390 1
526675 99526675 1001 86380 86390 1
527328 99527328 1001 86380 86390 1
527277 99527277 1001 86380 86390 1
527400 99527400 1001 86380 86390 1
527986 99527986 1001 86380 86390 1
527688 99527688 1001 86380 86390 1
527792 99527792 1001 86380 86390 1
527671 99527671 1001 86380 86390 1
527738 99527738 1001 86380 86390 1
527549 99527549 1001 86380 86390 1
527653 99527653 1001 86380 86390 1
528179 99528179 1001 86380 86390 1
528141 99528141 1001 86380 86390 1
528775 99528775 1001 86380 86390 1
528876 99528876 1001 86380 86390 1
528822 99528822 1001 86380 86390 1
528514 99528514 1001 86380 86390 1
528566 99528566 1001 86380 86390 1
528656 99528656 1001 86380 86390 1
528645 99528645 1001 86380 86390 1
528607 99528607 1001 86380 86390 1
528675 99528675 1001 86380 86390 1
528358 99528358 1001 86380 86390 1
528362 99528362 1001 86380 86390 1
528388 99528388 1001 86380 86390 1
528402 99528402 1001 86380 86390 1
528468 99528468 1001 86380 86390 1
528341 99528341 1001 86380 86390 1
528419 99528419 1001 86380 86390 1
528433 99528433 1001 86380 86390 1
529080 99529080 1001 86380 86390 1
529069 99529069 1001 86380 86390 1
528921 99528921 1001 86380 86390 1
528949 99528949 1001 86380 86390 1
529566 99529566 1001 86380 86390 1
529509 99529509 1001 86380 86390 1
529316 99529316 1001 86380 86390 1
529331 99529331 1001 86380 86390 1
529462 99529462 1001 86380 86390 1
529477 99529477 1001 86380 86390 1
529506 99529506 1001 86380 86390 1
529245 99529245 1001 86380 86390 1
529182 99529182 1001 86380 86390 1
529260 99529260 1001 86380 86390 1
529312 99529312 1001 86380 86390 1
529906 99529906 1001 86380 86390 1
529882 99529882 1001 86380 86390 1
529730 99529730 1001 86380 86390 1
529861 99529861 1001 86380 86390 1
529775 99529775 1001 86380 86390 1
530518 99530518 1001 86380 86390 1
530447 99530447 1001 86380 86390 1
530218 99530218 1001 86380 86390 1
530284 99530284 1001 86380 86390 1
530175 99530175 1001 86380 86390 1
530332 99530332 1001 86380 86390 1
530019 99530019 1001 86380 86390 1
530098 99530098 1001 86380 86390 1
530048 99530048 1001 86380 86390 1
530598 99530598 1001 86380 86390 1
530663 99530663 1001 86380 86390 1
530651 99530651 1001 86380 86390 1
531214 99531214 1001 86380 86390 1
531244 99531244 1001 86380 86390 1
531207 99531207 1001 86380 86390 1
531248 99531248 1001 86380 86390 1
531373 99531373 1001 86380 86390 1
530971 99530971 1001 86380 86390 1
531141 99531141 1001 86380 86390 1
531041 99531041 1001 86380 86390 1
531120 99531120 1001 86380 86390 1
530812 99530812 1001 86380 86390 1
530814 99530814 1001 86380 86390 1
530932 99530932 1001 86380 86390 1
530791 99530791 1001 86380 86390 1
530781 99530781 1001 86380 86390 1
531390 99531390 1001 86380 86390 1
531417 99531417 1001 86380 86390 1
531550 99531550 1001 86380 86390 1
531515 99531515 1001 86380 86390 1
531541 99531541 1001 86380 86390 1
532010 99532010 1001 86380 86390 1
532012 99532012 1001 86380 86390 1
531858 99531858 1001 86380 86390 1
531989 99531989 1001 86380 86390 1
531865 99531865 1001 86380 86390 1
531665 99531665 1001 86380 86390 1
531608 99531608 1001 86380 86390 1
532293 99532293 1001 86380 86390 1
532359 99532359 1001 86380 86390 1
532001 99532001 1001 86380 86390 1
532401 99532401 1001 86380 86390 1
532338 99532338 1001 86380 86390 1
532942 99532942 1001 86380 86390 1
532909 99532909 1001 86380 86390 1
532862 99532862 1001 86380 86390 1
532792 99532792 1001 86380 86390 1
532745 99532745 1001 86380 86390 1
532669 99532669 1001 86380 86390 1
532436 99532436 1001 86380 86390 1
532464 99532464 1001 86380 86390 1
532465 99532465 1001 86380 86390 1
532482 99532482 1001 86380 86390 1
533230 99533230 1001 86380 86390 1
533710 99533710 1001 86380 86390 1
533672 99533672 1001 86380 86390 1
533589 99533589 1001 86380 86390 1
533526 99533526 1001 86380 86390 1
533529 99533529 1001 86380 86390 1
533636 99533636 1001 86380 86390 1
533394 99533394 1001 86380 86390 1
533356 99533356 1001 86380 86390 1
533274 99533274 1001 86380 86390 1
534049 99534049 1001 86380 86390 1
534000 99534000 1001 86380 86390 1
534030 99534030 1001 86380 86390 1
533927 99533927 1001 86380 86390 1
534006 99534006 1001 86380 86390 1
534019 99534019 1001 86380 86390 1
534684 99534684 1001 86380 86390 1
534493 99534493 1001 86380 86390 1
534612 99534612 1001 86380 86390 1
534427 99534427 1001 86380 86390 1
534416 99534416 1001 86380 86390 1
534444 99534444 1001 86380 86390 1
534155 99534155 1001 86380 86390 1
534123 99534123 1001 86380 86390 1
534163 99534163 1001 86380 86390 1
534268 99534268 1001 86380 86390 1
534811 99534811 1001 86380 86390 1
534710 99534710 1001 86380 86390 1
534853 99534853 1001 86380 86390 1
534828 99534828 1001 86380 86390 1
534805 99534805 1001 86380 86390 1
534781 99534781 1001 86380 86390 1
534769 99534769 1001 86380 86390 1
535356 99535356 1001 86380 86390 1
535486 99535486 1001 86380 86390 1
535378 99535378 1001 86380 86390 1
535367 99535367 1001 86380 86390 1
535252 99535252 1001 86380 86390 1
535232 99535232 1001 86380 86390 1
535235 99535235 1001 86380 86390 1
535262 99535262 1001 86380 86390 1
535212 99535212 1001 86380 86390 1
535187 99535187 1001 86380 86390 1
534967 99534967 1001 86380 86390 1
534993 99534993 1001 86380 86390 1
535049 99535049 1001 86380 86390 1
535088 99535088 1001 86380 86390 1
534938 99534938 1001 86380 86390 1
535645 99535645 1001 86380 86390 1
536148 99536148 1001 86380 86390 1
536128 99536128 1001 86380 86390 1
535910 99535910 1001 86380 86390 1
535923 99535923 1001 86380 86390 1
535860 99535860 1001 86380 86390 1
535882 99535882 1001 86380 86390 1
535831 99535831 1001 86380 86390 1
536361 99536361 1001 86380 86390 1
536374 99536374 1001 86380 86390 1
536521 99536521 1001 86380 86390 1
536524 99536524 1001 86380 86390 1
536357 99536357 1001 86380 86390 1
536994 99536994 1001 86380 86390 1
536918 99536918 1001 86380 86390 1
536820 99536820 1001 86380 86390 1
536834 99536834 1001 86380 86390 1
536645 99536645 1001 86380 86390 1
536958 99536958 1001 86380 86390 1
537269 99537269 1001 86380 86390 1
537929 99537929 1001 86380 86390 1
537800 99537800 1001 86380 86390 1
537855 99537855 1001 86380 86390 1
537666 99537666 1001 86380 86390 1
537736 99537736 1001 86380 86390 1
537595 99537595 1001 86380 86390 1
537597 99537597 1001 86380 86390 1
537728 99537728 1001 86380 86390 1
537651 99537651 1001 86380 86390 1
537691 99537691 1001 86380 86390 1
537600 99537600 1001 86380 86390 1
537514 99537514 1001 86380 86390 1
537465 99537465 1001 86380 86390 1
538052 99538052 1001 86380 86390 1
538177 99538177 1001 86380 86390 1
538168 99538168 1001 86380 86390 1
538110 99538110 1001 86380 86390 1
538811 99538811 1001 86380 86390 1
538635 99538635 1001 86380 86390 1
538612 99538612 1001 86380 86390 1
538630 99538630 1001 86380 86390 1
538772 99538772 1001 86380 86390 1
538532 99538532 1001 86380 86390 1
538546 99538546 1001 86380 86390 1
538431 99538431 1001 86380 86390 1
538488 99538488 1001 86380 86390 1
538553 99538553 1001 86380 86390 1
538463 99538463 1001 86380 86390 1
538351 99538351 1001 86380 86390 1
538391 99538391 1001 86380 86390 1
538238 99538238 1001 86380 86390 1
538367 99538367 1001 86380 86390 1
538279 99538279 1001 86380 86390 1
539017 99539017 1001 86380 86390 1
539439 99539439 1001 86380 86390 1
539516 99539516 1001 86380 86390 1
539443 99539443 1001 86380 86390 1
539628 99539628 1001 86380 86390 1
539318 99539318 1001 86380 86390 1
539320 99539320 1001 86380 86390 1
539126 99539126 1001 86380 86390 1
539152 99539152 1001 86380 86390 1
539832 99539832 1001 86380 86390 1
539747 99539747 1001 86380 86390 1
539735 99539735 1001 86380 86390 1
539826 99539826 1001 86380 86390 1
539817 99539817 1001 86380 86390 1
540420 99540420 1001 86380 86390 1
540449 99540449 1001 86380 86390 1
540280 99540280 1001 86380 86390 1
540450 99540450 1001 86380 86390 1
540271 99540271 1001 86380 86390 1
540145 99540145 1001 86380 86390 1
540099 99540099 1001 86380 86390 1
540255 99540255 1001 86380 86390 1
540061 99540061 1001 86380 86390 1
539873 99539873 1001 86380 86390 1
539980 99539980 1001 86380 86390 1
539905 99539905 1001 86380 86390 1
539921 99539921 1001 86380 86390 1
540515 99540515 1001 86380 86390 1
540627 99540627 1001 86380 86390 1
540641 99540641 1001 86380 86390 1
541112 99541112 1001 86380 86390 1
541217 99541217 1001 86380 86390 1
541272 99541272 1001 86380 86390 1
541148 99541148 1001 86380 86390 1
541201 99541201 1001 86380 86390 1
541036 99541036 1001 86380 86390 1
540894 99540894 1001 86380 86390 1
541044 99541044 1001 86380 86390 1
541032 99541032 1001 86380 86390 1
540866 99540866 1001 86380 86390 1
540758 99540758 1001 86380 86390 1
540797 99540797 1001 86380 86390 1
540772 99540772 1001 86380 86390 1
540682 99540682 1001 86380 86390 1
541347 99541347 1001 86380 86390 1
541466 99541466 1001 86380 86390 1
541965 99541965 1001 86380 86390 1
541917 99541917 1001 86380 86390 1
541988 99541988 1001 86380 86390 1
542015 99542015 1001 86380 86390 1
541892 99541892 1001 86380 86390 1
541693 99541693 1001 86380 86390 1
541685 99541685 1001 86380 86390 1
541639 99541639 1001 86380 86390 1
542196 99542196 1001 86380 86390 1
542213 99542213 1001 86380 86390 1
542190 99542190 1001 86380 86390 1
542817 99542817 1001 86380 86390 1
542676 99542676 1001 86380 86390 1
542679 99542679 1001 86380 86390 1
542577 99542577 1001 86380 86390 1
542696 99542696 1001 86380 86390 1
542429 99542429 1001 86380 86390 1
542352 99542352 1001 86380 86390 1
542499 99542499 1001 86380 86390 1
542463 99542463 1001 86380 86390 1
543150 99543150 1001 86380 86390 1
542999 99542999 1001 86380 86390 1
542949 99542949 1001 86380 86390 1
543722 99543722 1001 86380 86390 1
543645 99543645 1001 86380 86390 1
543639 99543639 1001 86380 86390 1
543653 99543653 1001 86380 86390 1
543718 99543718 1001 86380 86390 1
543693 99543693 1001 86380 86390 1
543455 99543455 1001 86380 86390 1
543550 99543550 1001 86380 86390 1
543383 99543383 1001 86380 86390 1
543255 99543255 1001 86380 86390 1
543230 99543230 1001 86380 86390 1
543152 99543152 1001 86380 86390 1
543257 99543257 1001 86380 86390 1
543166 99543166 1001 86380 86390 1
543279 99543279 1001 86380 86390 1
543872 99543872 1001 86380 86390 1
543965 99543965 1001 86380 86390 1
543783 99543783 1001 86380 86390 1
544446 99544446 1001 86380 86390 1
544409 99544409 1001 86380 86390 1
544364 99544364 1001 86380 86390 1
544081 99544081 1001 86380 86390 1
544086 99544086 1001 86380 86390 1
544675 99544675 1001 86380 86390 1
544692 99544692 1001 86380 86390 1
409209 1153 1001 35040 43017 1
401078 237 1001 68880 69777 1
432266 525 1001 44700 45417 1
400111 99400111 1001 86380 86390 1
400258 99400258 1001 86380 86390 1
400234 99400234 1001 86380 86390 1
400247 99400247 1001 86380 86390 1
400292 99400292 1001 86380 86390 1
400333 99400333 1001 86380 86390 1
400639 99400639 1001 86380 86390 1
400632 99400632 1001 86380 86390 1
400863 99400863 1001 86380 86390 1
400925 99400925 1001 86380 86390 1
401054 99401054 1001 86380 86390 1
401407 99401407 1001 86380 86390 1
401418 99401418 1001 86380 86390 1
401551 99401551 1001 86380 86390 1
401742 99401742 1001 86380 86390 1
401883 99401883 1001 86380 86390 1
401928 99401928 1001 86380 86390 1
402063 99402063 1001 86380 86390 1
402139 99402139 1001 86380 86390 1
402270 99402270 1001 86380 86390 1
402777 99402777 1001 86380 86390 1
403341 99403341 1001 86380 86390 1
403415 99403415 1001 86380 86390 1
403477 99403477 1001 86380 86390 1
403711 99403711 1001 86380 86390 1
403968 99403968 1001 86380 86390 1
404092 99404092 1001 86380 86390 1
404212 99404212 1001 86380 86390 1
404367 99404367 1001 86380 86390 1
404774 99404774 1001 86380 86390 1
404953 99404953 1001 86380 86390 1
405279 99405279 1001 86380 86390 1
405323 99405323 1001 86380 86390 1
405484 99405484 1001 86380 86390 1
405466 99405466 1001 86380 86390 1
405487 99405487 1001 86380 86390 1
405441 99405441 1001 86380 86390 1
405599 99405599 1001 86380 86390 1
405606 99405606 1001 86380 86390 1
405704 99405704 1001 86380 86390 1
406034 99406034 1001 86380 86390 1
406166 99406166 1001 86380 86390 1
406384 99406384 1001 86380 86390 1
406282 99406282 1001 86380 86390 1
406457 99406457 1001 86380 86390 1
406706 99406706 1001 86380 86390 1
406868 99406868 1001 86380 86390 1
406866 99406866 1001 86380 86390 1
406955 99406955 1001 86380 86390 1
407057 99407057 1001 86380 86390 1
407261 99407261 1001 86380 86390 1
407264 99407264 1001 86380 86390 1
407415 99407415 1001 86380 86390 1
407424 99407424 1001 86380 86390 1
407456 99407456 1001 86380 86390 1
407588 99407588 1001 86380 86390 1
407444 99407444 1001 86380 86390 1
407689 99407689 1001 86380 86390 1
407693 99407693 1001 86380 86390 1
408029 99408029 1001 86380 86390 1
408061 99408061 1001 86380 86390 1
408045 99408045 1001 86380 86390 1
408749 99408749 1001 86380 86390 1
408810 99408810 1001 86380 86390 1
409058 99409058 1001 86380 86390 1
409348 99409348 1001 86380 86390 1
409335 99409335 1001 86380 86390 1
409337 99409337 1001 86380 86390 1
409430 99409430 1001 86380 86390 1
409575 99409575 1001 86380 86390 1
410107 99410107 1001 86380 86390 1
410114 99410114 1001 86380 86390 1
410425 99410425 1001 86380 86390 1
410544 99410544 1001 86380 86390 1
410643 99410643 1001 86380 86390 1
410734 99410734 1001 86380 86390 1
410926 99410926 1001 86380 86390 1
410961 99410961 1001 86380 86390 1
411337 99411337 1001 86380 86390 1
411473 99411473 1001 86380 86390 1
411623 99411623 1001 86380 86390 1
411894 99411894 1001 86380 86390 1
411972 99411972 1001 86380 86390 1
412029 99412029 1001 86380 86390 1
413450 99413450 1001 86380 86390 1
413648 99413648 1001 86380 86390 1
413661 99413661 1001 86380 86390 1
413413 99413413 1001 86380 86390 1
413538 99413538 1001 86380 86390 1
413063 99413063 1001 86380 86390 1
413018 99413018 1001 86380 86390 1
413171 99413171 1001 86380 86390 1
412491 99412491 1001 86380 86390 1
413781 99413781 1001 86380 86390 1
414011 99414011 1001 86380 86390 1
413974 99413974 1001 86380 86390 1
415187 99415187 1001 86380 86390 1
414973 99414973 1001 86380 86390 1
414929 99414929 1001 86380 86390 1
415071 99415071 1001 86380 86390 1
415311 99415311 1001 86380 86390 1
414822 99414822 1001 86380 86390 1
414807 99414807 1001 86380 86390 1
414793 99414793 1001 86380 86390 1
414366 99414366 1001 86380 86390 1
414155 99414155 1001 86380 86390 1
415553 99415553 1001 86380 86390 1
415536 99415536 1001 86380 86390 1
415382 99415382 1001 86380 86390 1
416909 99416909 1001 86380 86390 1
416869 99416869 1001 86380 86390 1
416666 99416666 1001 86380 86390 1
416232 99416232 1001 86380 86390 1
416142 99416142 1001 86380 86390 1
415777 99415777 1001 86380 86390 1
415931 99415931 1001 86380 86390 1
417328 99417328 1001 86380 86390 1
417025 99417025 1001 86380 86390 1
417605 99417605 1001 86380 86390 1
417423 99417423 1001 86380 86390 1
417456 99417456 1001 86380 86390 1
417538 99417538 1001 86380 86390 1
418726 99418726 1001 86380 86390 1
418599 99418599 1001 86380 86390 1
418565 99418565 1001 86380 86390 1
418470 99418470 1001 86380 86390 1
418412 99418412 1001 86380 86390 1
417765 99417765 1001 86380 86390 1
417681 99417681 1001 86380 86390 1
417753 99417753 1001 86380 86390 1
417879 99417879 1001 86380 86390 1
417883 99417883 1001 86380 86390 1
419071 99419071 1001 86380 86390 1
420079 99420079 1001 86380 86390 1
419976 99419976 1001 86380 86390 1
419991 99419991 1001 86380 86390 1
419963 99419963 1001 86380 86390 1
419796 99419796 1001 86380 86390 1
419414 99419414 1001 86380 86390 1
420805 99420805 1001 86380 86390 1
420509 99420509 1001 86380 86390 1
420516 99420516 1001 86380 86390 1
420824 99420824 1001 86380 86390 1
420459 99420459 1001 86380 86390 1
422032 99422032 1001 86380 86390 1
422116 99422116 1001 86380 86390 1
421692 99421692 1001 86380 86390 1
421700 99421700 1001 86380 86390 1
422104 99422104 1001 86380 86390 1
421548 99421548 1001 86380 86390 1
421408 99421408 1001 86380 86390 1
421521 99421521 1001 86380 86390 1
421089 99421089 1001 86380 86390 1
422309 99422309 1001 86380 86390 1
422488 99422488 1001 86380 86390 1
422468 99422468 1001 86380 86390 1
423692 99423692 1001 86380 86390 1
423714 99423714 1001 86380 86390 1
423642 99423642 1001 86380 86390 1
423333 99423333 1001 86380 86390 1
423740 99423740 1001 86380 86390 1
423119 99423119 1001 86380 86390 1
422846 99422846 1001 86380 86390 1
423794 99423794 1001 86380 86390 1
423874 99423874 1001 86380 86390 1
425302 99425302 1001 86380 86390 1
425330 99425330 1001 86380 86390 1
425319 99425319 1001 86380 86390 1
424680 99424680 1001 86380 86390 1
424940 99424940 1001 86380 86390 1
424651 99424651 1001 86380 86390 1
424412 99424412 1001 86380 86390 1
424383 99424383 1001 86380 86390 1
426865 99426865 1001 86380 86390 1
426806 99426806 1001 86380 86390 1
426739 99426739 1001 86380 86390 1
427111 99427111 1001 86380 86390 1
426619 99426619 1001 86380 86390 1
426374 99426374 1001 86380 86390 1
426644 99426644 1001 86380 86390 1
426276 99426276 1001 86380 86390 1
426583 99426583 1001 86380 86390 1
426226 99426226 1001 86380 86390 1
426099 99426099 1001 86380 86390 1
426256 99426256 1001 86380 86390 1
425903 99425903 1001 86380 86390 1
426060 99426060 1001 86380 86390 1
427370 99427370 1001 86380 86390 1
427266 99427266 1001 86380 86390 1
427521 99427521 1001 86380 86390 1
428670 99428670 1001 86380 86390 1
428575 99428575 1001 86380 86390 1
428530 99428530 1001 86380 86390 1
428531 99428531 1001 86380 86390 1
428239 99428239 1001 86380 86390 1
428079 99428079 1001 86380 86390 1
427624 99427624 1001 86380 86390 1
427887 99427887 1001 86380 86390 1
428763 99428763 1001 86380 86390 1
429020 99429020 1001 86380 86390 1
429046 99429046 1001 86380 86390 1
428922 99428922 1001 86380 86390 1
428737 99428737 1001 86380 86390 1
428897 99428897 1001 86380 86390 1
429013 99429013 1001 86380 86390 1
430324 99430324 1001 86380 86390 1
429981 99429981 1001 86380 86390 1
430061 99430061 1001 86380 86390 1
429701 99429701 1001 86380 86390 1
429274 99429274 1001 86380 86390 1
429297 99429297 1001 86380 86390 1
429413 99429413 1001 86380 86390 1
429184 99429184 1001 86380 86390 1
429188 99429188 1001 86380 86390 1
430593 99430593 1001 86380 86390 1
430569 99430569 1001 86380 86390 1
430603 99430603 1001 86380 86390 1
431766 99431766 1001 86380 86390 1
431828 99431828 1001 86380 86390 1
431772 99431772 1001 86380 86390 1
431657 99431657 1001 86380 86390 1
431896 99431896 1001 86380 86390 1
431457 99431457 1001 86380 86390 1
431528 99431528 1001 86380 86390 1
431310 99431310 1001 86380 86390 1
431439 99431439 1001 86380 86390 1
431322 99431322 1001 86380 86390 1
431620 99431620 1001 86380 86390 1
430925 99430925 1001 86380 86390 1
431058 99431058 1001 86380 86390 1
432438 99432438 1001 86380 86390 1
432365 99432365 1001 86380 86390 1
432370 99432370 1001 86380 86390 1
432080 99432080 1001 86380 86390 1
433691 99433691 1001 86380 86390 1
433715 99433715 1001 86380 86390 1
432933 99432933 1001 86380 86390 1
432627 99432627 1001 86380 86390 1
432778 99432778 1001 86380 86390 1
432588 99432588 1001 86380 86390 1
432549 99432549 1001 86380 86390 1
434092 99434092 1001 86380 86390 1
433784 99433784 1001 86380 86390 1
433735 99433735 1001 86380 86390 1
435107 99435107 1001 86380 86390 1
435158 99435158 1001 86380 86390 1
434169 99434169 1001 86380 86390 1
434532 99434532 1001 86380 86390 1
434452 99434452 1001 86380 86390 1
434232 99434232 1001 86380 86390 1
434441 99434441 1001 86380 86390 1
435574 99435574 1001 86380 86390 1
435597 99435597 1001 86380 86390 1
436917 99436917 1001 86380 86390 1
436919 99436919 1001 86380 86390 1
436799 99436799 1001 86380 86390 1
436684 99436684 1001 86380 86390 1
436428 99436428 1001 86380 86390 1
436397 99436397 1001 86380 86390 1
436043 99436043 1001 86380 86390 1
435988 99435988 1001 86380 86390 1
436045 99436045 1001 86380 86390 1
436247 99436247 1001 86380 86390 1
300010 99300010 1001 86380 86390 1
300103 99300103 1001 86380 86390 1
300694 99300694 1001 86380 86390 1
300646 99300646 1001 86380 86390 1
300586 99300586 1001 86380 86390 1
300367 99300367 1001 86380 86390 1
300452 99300452 1001 86380 86390 1
300517 99300517 1001 86380 86390 1
300338 99300338 1001 86380 86390 1
300431 99300431 1001 86380 86390 1
300172 99300172 1001 86380 86390 1
300241 99300241 1001 86380 86390 1
300177 99300177 1001 86380 86390 1
300115 99300115 1001 86380 86390 1
300246 99300246 1001 86380 86390 1
300287 99300287 1001 86380 86390 1
300803 99300803 1001 86380 86390 1
300793 99300793 1001 86380 86390 1
300808 99300808 1001 86380 86390 1
300905 99300905 1001 86380 86390 1
301530 99301530 1001 86380 86390 1
301449 99301449 1001 86380 86390 1
301247 99301247 1001 86380 86390 1
301338 99301338 1001 86380 86390 1
301328 99301328 1001 86380 86390 1
301255 99301255 1001 86380 86390 1
301153 99301153 1001 86380 86390 1
300988 99300988 1001 86380 86390 1
301043 99301043 1001 86380 86390 1
301123 99301123 1001 86380 86390 1
301686 99301686 1001 86380 86390 1
302252 99302252 1001 86380 86390 1
302236 99302236 1001 86380 86390 1
302264 99302264 1001 86380 86390 1
302150 99302150 1001 86380 86390 1
301983 99301983 1001 86380 86390 1
301971 99301971 1001 86380 86390 1
302010 99302010 1001 86380 86390 1
302127 99302127 1001 86380 86390 1
302077 99302077 1001 86380 86390 1
301975 99301975 1001 86380 86390 1
301915 99301915 1001 86380 86390 1
301883 99301883 1001 86380 86390 1
301807 99301807 1001 86380 86390 1
301835 99301835 1001 86380 86390 1
302560 99302560 1001 86380 86390 1
302575 99302575 1001 86380 86390 1
302488 99302488 1001 86380 86390 1
302516 99302516 1001 86380 86390 1
302453 99302453 1001 86380 86390 1
303205 99303205 1001 86380 86390 1
303159 99303159 1001 86380 86390 1
303076 99303076 1001 86380 86390 1
302640 99302640 1001 86380 86390 1
302744 99302744 1001 86380 86390 1
303263 99303263 1001 86380 86390 1
303384 99303384 1001 86380 86390 1
303893 99303893 1001 86380 86390 1
303945 99303945 1001 86380 86390 1
303951 99303951 1001 86380 86390 1
303805 99303805 1001 86380 86390 1
303809 99303809 1001 86380 86390 1
303682 99303682 1001 86380 86390 1
303516 99303516 1001 86380 86390 1
303495 99303495 1001 86380 86390 1
303418 99303418 1001 86380 86390 1
303432 99303432 1001 86380 86390 1
303497 99303497 1001 86380 86390 1
304097 99304097 1001 86380 86390 1
304113 99304113 1001 86380 86390 1
304802 99304802 1001 86380 86390 1
304645 99304645 1001 86380 86390 1
304531 99304531 1001 86380 86390 1
304558 99304558 1001 86380 86390 1
304520 99304520 1001 86380 86390 1
304446 99304446 1001 86380 86390 1
304253 99304253 1001 86380 86390 1
304347 99304347 1001 86380 86390 1
304301 99304301 1001 86380 86390 1
304954 99304954 1001 86380 86390 1
304967 99304967 1001 86380 86390 1
305621 99305621 1001 86380 86390 1
305651 99305651 1001 86380 86390 1
305548 99305548 1001 86380 86390 1
305630 99305630 1001 86380 86390 1
305679 99305679 1001 86380 86390 1
305606 99305606 1001 86380 86390 1
305430 99305430 1001 86380 86390 1
305342 99305342 1001 86380 86390 1
305212 99305212 1001 86380 86390 1
305256 99305256 1001 86380 86390 1
500088 99500088 1001 86380 86390 1
500072 99500072 1001 86380 86390 1
305694 99305694 1001 86380 86390 1
500787 99500787 1001 86380 86390 1
500470 99500470 1001 86380 86390 1
500561 99500561 1001 86380 86390 1
500500 99500500 1001 86380 86390 1
500357 99500357 1001 86380 86390 1
500230 99500230 1001 86380 86390 1
500838 99500838 1001 86380 86390 1
501451 99501451 1001 86380 86390 1
501279 99501279 1001 86380 86390 1
501382 99501382 1001 86380 86390 1
501411 99501411 1001 86380 86390 1
501415 99501415 1001 86380 86390 1
501378 99501378 1001 86380 86390 1
501392 99501392 1001 86380 86390 1
501394 99501394 1001 86380 86390 1
501127 99501127 1001 86380 86390 1
501102 99501102 1001 86380 86390 1
501160 99501160 1001 86380 86390 1
501753 99501753 1001 86380 86390 1
501755 99501755 1001 86380 86390 1
501751 99501751 1001 86380 86390 1
502404 99502404 1001 86380 86390 1
502263 99502263 1001 86380 86390 1
502356 99502356 1001 86380 86390 1
502294 99502294 1001 86380 86390 1
502210 99502210 1001 86380 86390 1
502097 99502097 1001 86380 86390 1
501925 99501925 1001 86380 86390 1
501906 99501906 1001 86380 86390 1
502613 99502613 1001 86380 86390 1
502498 99502498 1001 86380 86390 1
502526 99502526 1001 86380 86390 1
503290 99503290 1001 86380 86390 1
503256 99503256 1001 86380 86390 1
503165 99503165 1001 86380 86390 1
503169 99503169 1001 86380 86390 1
503273 99503273 1001 86380 86390 1
502945 99502945 1001 86380 86390 1
502972 99502972 1001 86380 86390 1
502999 99502999 1001 86380 86390 1
502988 99502988 1001 86380 86390 1
503053 99503053 1001 86380 86390 1
503041 99503041 1001 86380 86390 1
502711 99502711 1001 86380 86390 1
502822 99502822 1001 86380 86390 1
503476 99503476 1001 86380 86390 1
503989 99503989 1001 86380 86390 1
504029 99504029 1001 86380 86390 1
503918 99503918 1001 86380 86390 1
504061 99504061 1001 86380 86390 1
504037 99504037 1001 86380 86390 1
504026 99504026 1001 86380 86390 1
503808 99503808 1001 86380 86390 1
503773 99503773 1001 86380 86390 1
503799 99503799 1001 86380 86390 1
503735 99503735 1001 86380 86390 1
503753 99503753 1001 86380 86390 1
503659 99503659 1001 86380 86390 1
503543 99503543 1001 86380 86390 1
503545 99503545 1001 86380 86390 1
503662 99503662 1001 86380 86390 1
503521 99503521 1001 86380 86390 1
504141 99504141 1001 86380 86390 1
504272 99504272 1001 86380 86390 1
504160 99504160 1001 86380 86390 1
504250 99504250 1001 86380 86390 1
504752 99504752 1001 86380 86390 1
504889 99504889 1001 86380 86390 1
504788 99504788 1001 86380 86390 1
504641 99504641 1001 86380 86390 1
504732 99504732 1001 86380 86390 1
504553 99504553 1001 86380 86390 1
504543 99504543 1001 86380 86390 1
504415 99504415 1001 86380 86390 1
504407 99504407 1001 86380 86390 1
504501 99504501 1001 86380 86390 1
505070 99505070 1001 86380 86390 1
505139 99505139 1001 86380 86390 1
505644 99505644 1001 86380 86390 1
505430 99505430 1001 86380 86390 1
505445 99505445 1001 86380 86390 1
505446 99505446 1001 86380 86390 1
505562 99505562 1001 86380 86390 1
505245 99505245 1001 86380 86390 1
505299 99505299 1001 86380 86390 1
505300 99505300 1001 86380 86390 1
505185 99505185 1001 86380 86390 1
505922 99505922 1001 86380 86390 1
505888 99505888 1001 86380 86390 1
506558 99506558 1001 86380 86390 1
506497 99506497 1001 86380 86390 1
506390 99506390 1001 86380 86390 1
506294 99506294 1001 86380 86390 1
506203 99506203 1001 86380 86390 1
506068 99506068 1001 86380 86390 1
505977 99505977 1001 86380 86390 1
506086 99506086 1001 86380 86390 1
506000 99506000 1001 86380 86390 1
507306 99507306 1001 86380 86390 1
507268 99507268 1001 86380 86390 1
507370 99507370 1001 86380 86390 1
507025 99507025 1001 86380 86390 1
507135 99507135 1001 86380 86390 1
506956 99506956 1001 86380 86390 1
506802 99506802 1001 86380 86390 1
507449 99507449 1001 86380 86390 1
507533 99507533 1001 86380 86390 1
507470 99507470 1001 86380 86390 1
508099 99508099 1001 86380 86390 1
508152 99508152 1001 86380 86390 1
508236 99508236 1001 86380 86390 1
508208 99508208 1001 86380 86390 1
507875 99507875 1001 86380 86390 1
507890 99507890 1001 86380 86390 1
507882 99507882 1001 86380 86390 1
507895 99507895 1001 86380 86390 1
507921 99507921 1001 86380 86390 1
507748 99507748 1001 86380 86390 1
507738 99507738 1001 86380 86390 1
507742 99507742 1001 86380 86390 1
508284 99508284 1001 86380 86390 1
508453 99508453 1001 86380 86390 1
508261 99508261 1001 86380 86390 1
508367 99508367 1001 86380 86390 1
508424 99508424 1001 86380 86390 1
508896 99508896 1001 86380 86390 1
508817 99508817 1001 86380 86390 1
508795 99508795 1001 86380 86390 1
508531 99508531 1001 86380 86390 1
508525 99508525 1001 86380 86390 1
508644 99508644 1001 86380 86390 1
508646 99508646 1001 86380 86390 1
509091 99509091 1001 86380 86390 1
509830 99509830 1001 86380 86390 1
509820 99509820 1001 86380 86390 1
509617 99509617 1001 86380 86390 1
509611 99509611 1001 86380 86390 1
509385 99509385 1001 86380 86390 1
509334 99509334 1001 86380 86390 1
509374 99509374 1001 86380 86390 1
509440 99509440 1001 86380 86390 1
509389 99509389 1001 86380 86390 1
509480 99509480 1001 86380 86390 1
509989 99509989 1001 86380 86390 1
510056 99510056 1001 86380 86390 1
509970 99509970 1001 86380 86390 1
510535 99510535 1001 86380 86390 1
510672 99510672 1001 86380 86390 1
510347 99510347 1001 86380 86390 1
510490 99510490 1001 86380 86390 1
510203 99510203 1001 86380 86390 1
510282 99510282 1001 86380 86390 1
510245 99510245 1001 86380 86390 1
510853 99510853 1001 86380 86390 1
510737 99510737 1001 86380 86390 1
510752 99510752 1001 86380 86390 1
510836 99510836 1001 86380 86390 1
510747 99510747 1001 86380 86390 1
511402 99511402 1001 86380 86390 1
511257 99511257 1001 86380 86390 1
511102 99511102 1001 86380 86390 1
511025 99511025 1001 86380 86390 1
510949 99510949 1001 86380 86390 1
510963 99510963 1001 86380 86390 1
511030 99511030 1001 86380 86390 1
511695 99511695 1001 86380 86390 1
511678 99511678 1001 86380 86390 1
512251 99512251 1001 86380 86390 1
512138 99512138 1001 86380 86390 1
512139 99512139 1001 86380 86390 1
512140 99512140 1001 86380 86390 1
512166 99512166 1001 86380 86390 1
511999 99511999 1001 86380 86390 1
511900 99511900 1001 86380 86390 1
511771 99511771 1001 86380 86390 1
511854 99511854 1001 86380 86390 1
511766 99511766 1001 86380 86390 1
512388 99512388 1001 86380 86390 1
512546 99512546 1001 86380 86390 1
512391 99512391 1001 86380 86390 1
512498 99512498 1001 86380 86390 1
512400 99512400 1001 86380 86390 1
513128 99513128 1001 86380 86390 1
513080 99513080 1001 86380 86390 1
513009 99513009 1001 86380 86390 1
512844 99512844 1001 86380 86390 1
512797 99512797 1001 86380 86390 1
512811 99512811 1001 86380 86390 1
512956 99512956 1001 86380 86390 1
512946 99512946 1001 86380 86390 1
512587 99512587 1001 86380 86390 1
512691 99512691 1001 86380 86390 1
512708 99512708 1001 86380 86390 1
513405 99513405 1001 86380 86390 1
513265 99513265 1001 86380 86390 1
514002 99514002 1001 86380 86390 1
513699 99513699 1001 86380 86390 1
513811 99513811 1001 86380 86390 1
513508 99513508 1001 86380 86390 1
514043 99514043 1001 86380 86390 1
514122 99514122 1001 86380 86390 1
514162 99514162 1001 86380 86390 1
514061 99514061 1001 86380 86390 1
514152 99514152 1001 86380 86390 1
514166 99514166 1001 86380 86390 1
514220 99514220 1001 86380 86390 1
514799 99514799 1001 86380 86390 1
514536 99514536 1001 86380 86390 1
514499 99514499 1001 86380 86390 1
514570 99514570 1001 86380 86390 1
514623 99514623 1001 86380 86390 1
514379 99514379 1001 86380 86390 1
514355 99514355 1001 86380 86390 1
514292 99514292 1001 86380 86390 1
514985 99514985 1001 86380 86390 1
515504 99515504 1001 86380 86390 1
515518 99515518 1001 86380 86390 1
515657 99515657 1001 86380 86390 1
515664 99515664 1001 86380 86390 1
515363 99515363 1001 86380 86390 1
515430 99515430 1001 86380 86390 1
515318 99515318 1001 86380 86390 1
515399 99515399 1001 86380 86390 1
515256 99515256 1001 86380 86390 1
515193 99515193 1001 86380 86390 1
515253 99515253 1001 86380 86390 1
515111 99515111 1001 86380 86390 1
515813 99515813 1001 86380 86390 1
515801 99515801 1001 86380 86390 1
515829 99515829 1001 86380 86390 1
516459 99516459 1001 86380 86390 1
516314 99516314 1001 86380 86390 1
516150 99516150 1001 86380 86390 1
516294 99516294 1001 86380 86390 1
516243 99516243 1001 86380 86390 1
516273 99516273 1001 86380 86390 1
516159 99516159 1001 86380 86390 1
516533 99516533 1001 86380 86390 1
516603 99516603 1001 86380 86390 1
516681 99516681 1001 86380 86390 1
516539 99516539 1001 86380 86390 1
516555 99516555 1001 86380 86390 1
517220 99517220 1001 86380 86390 1
517182 99517182 1001 86380 86390 1
517158 99517158 1001 86380 86390 1
517174 99517174 1001 86380 86390 1
517204 99517204 1001 86380 86390 1
517166 99517166 1001 86380 86390 1
517097 99517097 1001 86380 86390 1
517048 99517048 1001 86380 86390 1
517012 99517012 1001 86380 86390 1
516820 99516820 1001 86380 86390 1
516776 99516776 1001 86380 86390 1
517441 99517441 1001 86380 86390 1
517447 99517447 1001 86380 86390 1
518123 99518123 1001 86380 86390 1
517892 99517892 1001 86380 86390 1
517789 99517789 1001 86380 86390 1
517867 99517867 1001 86380 86390 1
517830 99517830 1001 86380 86390 1
517822 99517822 1001 86380 86390 1
517785 99517785 1001 86380 86390 1
517583 99517583 1001 86380 86390 1
517559 99517559 1001 86380 86390 1
517678 99517678 1001 86380 86390 1
517614 99517614 1001 86380 86390 1
518290 99518290 1001 86380 86390 1
518169 99518169 1001 86380 86390 1
518339 99518339 1001 86380 86390 1
518963 99518963 1001 86380 86390 1
518974 99518974 1001 86380 86390 1
518985 99518985 1001 86380 86390 1
518705 99518705 1001 86380 86390 1
518605 99518605 1001 86380 86390 1
518618 99518618 1001 86380 86390 1
518405 99518405 1001 86380 86390 1
518394 99518394 1001 86380 86390 1
519105 99519105 1001 86380 86390 1
519158 99519158 1001 86380 86390 1
519146 99519146 1001 86380 86390 1
519700 99519700 1001 86380 86390 1
519713 99519713 1001 86380 86390 1
519785 99519785 1001 86380 86390 1
519618 99519618 1001 86380 86390 1
519773 99519773 1001 86380 86390 1
519551 99519551 1001 86380 86390 1
519335 99519335 1001 86380 86390 1
519215 99519215 1001 86380 86390 1
519958 99519958 1001 86380 86390 1
520486 99520486 1001 86380 86390 1
520530 99520530 1001 86380 86390 1
520531 99520531 1001 86380 86390 1
520494 99520494 1001 86380 86390 1
520633 99520633 1001 86380 86390 1
520202 99520202 1001 86380 86390 1
520140 99520140 1001 86380 86390 1
520726 99520726 1001 86380 86390 1
520816 99520816 1001 86380 86390 1
520817 99520817 1001 86380 86390 1
521298 99521298 1001 86380 86390 1
521079 99521079 1001 86380 86390 1
521107 99521107 1001 86380 86390 1
521074 99521074 1001 86380 86390 1
521075 99521075 1001 86380 86390 1
521002 99521002 1001 86380 86390 1
520978 99520978 1001 86380 86390 1
520881 99520881 1001 86380 86390 1
520857 99520857 1001 86380 86390 1
521619 99521619 1001 86380 86390 1
521516 99521516 1001 86380 86390 1
521590 99521590 1001 86380 86390 1
522132 99522132 1001 86380 86390 1
521982 99521982 1001 86380 86390 1
521744 99521744 1001 86380 86390 1
521696 99521696 1001 86380 86390 1
522321 99522321 1001 86380 86390 1
522465 99522465 1001 86380 86390 1
522454 99522454 1001 86380 86390 1
522467 99522467 1001 86380 86390 1
523007 99523007 1001 86380 86390 1
523075 99523075 1001 86380 86390 1
522972 99522972 1001 86380 86390 1
523077 99523077 1001 86380 86390 1
523066 99523066 1001 86380 86390 1
522754 99522754 1001 86380 86390 1
522857 99522857 1001 86380 86390 1
522782 99522782 1001 86380 86390 1
522693 99522693 1001 86380 86390 1
522688 99522688 1001 86380 86390 1
523265 99523265 1001 86380 86390 1
523268 99523268 1001 86380 86390 1
523856 99523856 1001 86380 86390 1
523741 99523741 1001 86380 86390 1
523844 99523844 1001 86380 86390 1
523756 99523756 1001 86380 86390 1
523799 99523799 1001 86380 86390 1
523546 99523546 1001 86380 86390 1
523730 99523730 1001 86380 86390 1
523692 99523692 1001 86380 86390 1
523550 99523550 1001 86380 86390 1
523485 99523485 1001 86380 86390 1
523395 99523395 1001 86380 86390 1
523465 99523465 1001 86380 86390 1
524097 99524097 1001 86380 86390 1
524087 99524087 1001 86380 86390 1
524116 99524116 1001 86380 86390 1
524000 99524000 1001 86380 86390 1
524015 99524015 1001 86380 86390 1
524095 99524095 1001 86380 86390 1
524655 99524655 1001 86380 86390 1
524592 99524592 1001 86380 86390 1
524743 99524743 1001 86380 86390 1
524294 99524294 1001 86380 86390 1
524271 99524271 1001 86380 86390 1
524261 99524261 1001 86380 86390 1
524820 99524820 1001 86380 86390 1
524924 99524924 1001 86380 86390 1
524836 99524836 1001 86380 86390 1
524890 99524890 1001 86380 86390 1
524878 99524878 1001 86380 86390 1
525580 99525580 1001 86380 86390 1
525251 99525251 1001 86380 86390 1
525220 99525220 1001 86380 86390 1
525272 99525272 1001 86380 86390 1
525172 99525172 1001 86380 86390 1
525095 99525095 1001 86380 86390 1
525059 99525059 1001 86380 86390 1
525115 99525115 1001 86380 86390 1
525616 99525616 1001 86380 86390 1
525708 99525708 1001 86380 86390 1
526270 99526270 1001 86380 86390 1
526379 99526379 1001 86380 86390 1
526088 99526088 1001 86380 86390 1
525898 99525898 1001 86380 86390 1
525875 99525875 1001 86380 86390 1
525851 99525851 1001 86380 86390 1
526498 99526498 1001 86380 86390 1
526550 99526550 1001 86380 86390 1
526487 99526487 1001 86380 86390 1
526490 99526490 1001 86380 86390 1
526620 99526620 1001 86380 86390 1
526440 99526440 1001 86380 86390 1
526625 99526625 1001 86380 86390 1
526600 99526600 1001 86380 86390 1
527175 99527175 1001 86380 86390 1
527192 99527192 1001 86380 86390 1
527193 99527193 1001 86380 86390 1
527169 99527169 1001 86380 86390 1
527240 99527240 1001 86380 86390 1
526878 99526878 1001 86380 86390 1
526815 99526815 1001 86380 86390 1
526804 99526804 1001 86380 86390 1
527959 99527959 1001 86380 86390 1
528052 99528052 1001 86380 86390 1
528051 99528051 1001 86380 86390 1
527970 99527970 1001 86380 86390 1
527801 99527801 1001 86380 86390 1
527559 99527559 1001 86380 86390 1
527577 99527577 1001 86380 86390 1
527630 99527630 1001 86380 86390 1
528266 99528266 1001 86380 86390 1
528137 99528137 1001 86380 86390 1
528189 99528189 1001 86380 86390 1
528160 99528160 1001 86380 86390 1
528083 99528083 1001 86380 86390 1
528698 99528698 1001 86380 86390 1
528842 99528842 1001 86380 86390 1
528843 99528843 1001 86380 86390 1
528717 99528717 1001 86380 86390 1
528501 99528501 1001 86380 86390 1
528606 99528606 1001 86380 86390 1
528568 99528568 1001 86380 86390 1
528620 99528620 1001 86380 86390 1
528583 99528583 1001 86380 86390 1
528622 99528622 1001 86380 86390 1
528625 99528625 1001 86380 86390 1
528306 99528306 1001 86380 86390 1
528320 99528320 1001 86380 86390 1
528336 99528336 1001 86380 86390 1
528415 99528415 1001 86380 86390 1
528469 99528469 1001 86380 86390 1
528382 99528382 1001 86380 86390 1
529005 99529005 1001 86380 86390 1
529032 99529032 1001 86380 86390 1
529086 99529086 1001 86380 86390 1
529592 99529592 1001 86380 86390 1
529567 99529567 1001 86380 86390 1
529433 99529433 1001 86380 86390 1
529397 99529397 1001 86380 86390 1
529410 99529410 1001 86380 86390 1
529488 99529488 1001 86380 86390 1
529501 99529501 1001 86380 86390 1
529386 99529386 1001 86380 86390 1
529440 99529440 1001 86380 86390 1
529337 99529337 1001 86380 86390 1
529467 99529467 1001 86380 86390 1
529481 99529481 1001 86380 86390 1
529267 99529267 1001 86380 86390 1
529164 99529164 1001 86380 86390 1
529191 99529191 1001 86380 86390 1
529778 99529778 1001 86380 86390 1
529862 99529862 1001 86380 86390 1
529747 99529747 1001 86380 86390 1
529839 99529839 1001 86380 86390 1
530490 99530490 1001 86380 86390 1
530426 99530426 1001 86380 86390 1
530471 99530471 1001 86380 86390 1
530193 99530193 1001 86380 86390 1
530341 99530341 1001 86380 86390 1
530202 99530202 1001 86380 86390 1
529962 99529962 1001 86380 86390 1
529976 99529976 1001 86380 86390 1
530032 99530032 1001 86380 86390 1
530668 99530668 1001 86380 86390 1
530681 99530681 1001 86380 86390 1
530694 99530694 1001 86380 86390 1
530623 99530623 1001 86380 86390 1
530649 99530649 1001 86380 86390 1
530703 99530703 1001 86380 86390 1
531264 99531264 1001 86380 86390 1
531202 99531202 1001 86380 86390 1
531319 99531319 1001 86380 86390 1
531332 99531332 1001 86380 86390 1
531340 99531340 1001 86380 86390 1
531133 99531133 1001 86380 86390 1
531030 99531030 1001 86380 86390 1
530784 99530784 1001 86380 86390 1
530949 99530949 1001 86380 86390 1
531480 99531480 1001 86380 86390 1
531495 99531495 1001 86380 86390 1
531474 99531474 1001 86380 86390 1
532025 99532025 1001 86380 86390 1
532155 99532155 1001 86380 86390 1
532003 99532003 1001 86380 86390 1
532055 99532055 1001 86380 86390 1
532177 99532177 1001 86380 86390 1
532045 99532045 1001 86380 86390 1
532187 99532187 1001 86380 86390 1
532024 99532024 1001 86380 86390 1
531976 99531976 1001 86380 86390 1
531984 99531984 1001 86380 86390 1
531734 99531734 1001 86380 86390 1
532365 99532365 1001 86380 86390 1
532904 99532904 1001 86380 86390 1
532934 99532934 1001 86380 86390 1
532951 99532951 1001 86380 86390 1
532657 99532657 1001 86380 86390 1
532814 99532814 1001 86380 86390 1
532747 99532747 1001 86380 86390 1
532437 99532437 1001 86380 86390 1
532438 99532438 1001 86380 86390 1
533134 99533134 1001 86380 86390 1
533213 99533213 1001 86380 86390 1
533665 99533665 1001 86380 86390 1
533668 99533668 1001 86380 86390 1
533658 99533658 1001 86380 86390 1
533789 99533789 1001 86380 86390 1
533779 99533779 1001 86380 86390 1
533510 99533510 1001 86380 86390 1
533580 99533580 1001 86380 86390 1
533545 99533545 1001 86380 86390 1
533288 99533288 1001 86380 86390 1
533323 99533323 1001 86380 86390 1
533376 99533376 1001 86380 86390 1
534011 99534011 1001 86380 86390 1
533921 99533921 1001 86380 86390 1
534517 99534517 1001 86380 86390 1
534585 99534585 1001 86380 86390 1
534627 99534627 1001 86380 86390 1
534420 99534420 1001 86380 86390 1
534166 99534166 1001 86380 86390 1
534136 99534136 1001 86380 86390 1
534137 99534137 1001 86380 86390 1
534087 99534087 1001 86380 86390 1
535417 99535417 1001 86380 86390 1
535100 99535100 1001 86380 86390 1
535295 99535295 1001 86380 86390 1
535115 99535115 1001 86380 86390 1
534979 99534979 1001 86380 86390 1
534945 99534945 1001 86380 86390 1
535702 99535702 1001 86380 86390 1
535567 99535567 1001 86380 86390 1
535544 99535544 1001 86380 86390 1
535700 99535700 1001 86380 86390 1
536201 99536201 1001 86380 86390 1
536189 99536189 1001 86380 86390 1
536324 99536324 1001 86380 86390 1
536040 99536040 1001 86380 86390 1
536083 99536083 1001 86380 86390 1
536086 99536086 1001 86380 86390 1
536089 99536089 1001 86380 86390 1
536013 99536013 1001 86380 86390 1
535911 99535911 1001 86380 86390 1
535803 99535803 1001 86380 86390 1
535842 99535842 1001 86380 86390 1
536449 99536449 1001 86380 86390 1
536429 99536429 1001 86380 86390 1
536405 99536405 1001 86380 86390 1
536394 99536394 1001 86380 86390 1
536460 99536460 1001 86380 86390 1
537085 99537085 1001 86380 86390 1
537137 99537137 1001 86380 86390 1
537104 99537104 1001 86380 86390 1
536977 99536977 1001 86380 86390 1
537119 99537119 1001 86380 86390 1
537003 99537003 1001 86380 86390 1
536803 99536803 1001 86380 86390 1
536781 99536781 1001 86380 86390 1
536912 99536912 1001 86380 86390 1
536770 99536770 1001 86380 86390 1
536672 99536672 1001 86380 86390 1
536570 99536570 1001 86380 86390 1
536596 99536596 1001 86380 86390 1
536572 99536572 1001 86380 86390 1
537188 99537188 1001 86380 86390 1
537234 99537234 1001 86380 86390 1
537861 99537861 1001 86380 86390 1
537960 99537960 1001 86380 86390 1
537986 99537986 1001 86380 86390 1
537628 99537628 1001 86380 86390 1
537582 99537582 1001 86380 86390 1
537704 99537704 1001 86380 86390 1
537499 99537499 1001 86380 86390 1
537423 99537423 1001 86380 86390 1
537495 99537495 1001 86380 86390 1
538022 99538022 1001 86380 86390 1
538036 99538036 1001 86380 86390 1
538062 99538062 1001 86380 86390 1
538040 99538040 1001 86380 86390 1
538084 99538084 1001 86380 86390 1
538059 99538059 1001 86380 86390 1
538190 99538190 1001 86380 86390 1
538092 99538092 1001 86380 86390 1
538108 99538108 1001 86380 86390 1
538689 99538689 1001 86380 86390 1
538690 99538690 1001 86380 86390 1
538703 99538703 1001 86380 86390 1
538577 99538577 1001 86380 86390 1
538565 99538565 1001 86380 86390 1
538567 99538567 1001 86380 86390 1
538285 99538285 1001 86380 86390 1
538225 99538225 1001 86380 86390 1
538841 99538841 1001 86380 86390 1
538992 99538992 1001 86380 86390 1
539467 99539467 1001 86380 86390 1
539388 99539388 1001 86380 86390 1
539071 99539071 1001 86380 86390 1
539103 99539103 1001 86380 86390 1
539219 99539219 1001 86380 86390 1
539066 99539066 1001 86380 86390 1
539222 99539222 1001 86380 86390 1
539067 99539067 1001 86380 86390 1
540366 99540366 1001 86380 86390 1
540379 99540379 1001 86380 86390 1
540330 99540330 1001 86380 86390 1
540385 99540385 1001 86380 86390 1
540363 99540363 1001 86380 86390 1
540389 99540389 1001 86380 86390 1
540211 99540211 1001 86380 86390 1
540240 99540240 1001 86380 86390 1
540137 99540137 1001 86380 86390 1
540221 99540221 1001 86380 86390 1
539949 99539949 1001 86380 86390 1
539900 99539900 1001 86380 86390 1
539968 99539968 1001 86380 86390 1
539984 99539984 1001 86380 86390 1
540544 99540544 1001 86380 86390 1
540597 99540597 1001 86380 86390 1
541257 99541257 1001 86380 86390 1
541092 99541092 1001 86380 86390 1
541157 99541157 1001 86380 86390 1
541222 99541222 1001 86380 86390 1
540926 99540926 1001 86380 86390 1
540858 99540858 1001 86380 86390 1
540821 99540821 1001 86380 86390 1
540732 99540732 1001 86380 86390 1
540850 99540850 1001 86380 86390 1
540708 99540708 1001 86380 86390 1
540697 99540697 1001 86380 86390 1
541362 99541362 1001 86380 86390 1
541352 99541352 1001 86380 86390 1
541930 99541930 1001 86380 86390 1
542050 99542050 1001 86380 86390 1
542063 99542063 1001 86380 86390 1
541999 99541999 1001 86380 86390 1
542028 99542028 1001 86380 86390 1
541822 99541822 1001 86380 86390 1
541890 99541890 1001 86380 86390 1
541897 99541897 1001 86380 86390 1
541697 99541697 1001 86380 86390 1
541676 99541676 1001 86380 86390 1
541534 99541534 1001 86380 86390 1
541547 99541547 1001 86380 86390 1
541573 99541573 1001 86380 86390 1
541625 99541625 1001 86380 86390 1
541652 99541652 1001 86380 86390 1
542207 99542207 1001 86380 86390 1
542277 99542277 1001 86380 86390 1
542244 99542244 1001 86380 86390 1
542309 99542309 1001 86380 86390 1
542771 99542771 1001 86380 86390 1
542689 99542689 1001 86380 86390 1
542671 99542671 1001 86380 86390 1
542673 99542673 1001 86380 86390 1
542507 99542507 1001 86380 86390 1
542500 99542500 1001 86380 86390 1
542526 99542526 1001 86380 86390 1
542399 99542399 1001 86380 86390 1
542530 99542530 1001 86380 86390 1
543007 99543007 1001 86380 86390 1
543114 99543114 1001 86380 86390 1
543127 99543127 1001 86380 86390 1
543076 99543076 1001 86380 86390 1
543144 99543144 1001 86380 86390 1
543054 99543054 1001 86380 86390 1
543068 99543068 1001 86380 86390 1
543019 99543019 1001 86380 86390 1
543694 99543694 1001 86380 86390 1
543686 99543686 1001 86380 86390 1
543397 99543397 1001 86380 86390 1
543476 99543476 1001 86380 86390 1
543375 99543375 1001 86380 86390 1
543470 99543470 1001 86380 86390 1
543561 99543561 1001 86380 86390 1
543307 99543307 1001 86380 86390 1
543303 99543303 1001 86380 86390 1
543976 99543976 1001 86380 86390 1
543902 99543902 1001 86380 86390 1
543946 99543946 1001 86380 86390 1
543843 99543843 1001 86380 86390 1
543921 99543921 1001 86380 86390 1
544561 99544561 1001 86380 86390 1
544418 99544418 1001 86380 86390 1
544542 99544542 1001 86380 86390 1
544465 99544465 1001 86380 86390 1
544588 99544588 1001 86380 86390 1
544388 99544388 1001 86380 86390 1
544221 99544221 1001 86380 86390 1
544312 99544312 1001 86380 86390 1
544145 99544145 1001 86380 86390 1
544161 99544161 1001 86380 86390 1
544138 99544138 1001 86380 86390 1
544050 99544050 1001 86380 86390 1
544652 99544652 1001 86380 86390 1
544668 99544668 1001 86380 86390 1
544707 99544707 1001 86380 86390 1
406113 1139 1001 4860 6117 1
422835 238 1001 43440 43797 1
508835 694 1002 46979 50309 1
531051 809 1002 58231 71050 1
400318 99400318 1001 86380 86390 1
400347 99400347 1001 86380 86390 1
400348 99400348 1001 86380 86390 1
400537 99400537 1001 86380 86390 1
400649 99400649 1001 86380 86390 1
401132 99401132 1001 86380 86390 1
401311 99401311 1001 86380 86390 1
401503 99401503 1001 86380 86390 1
401506 99401506 1001 86380 86390 1
401878 99401878 1001 86380 86390 1
402002 99402002 1001 86380 86390 1
402137 99402137 1001 86380 86390 1
402185 99402185 1001 86380 86390 1
402363 99402363 1001 86380 86390 1
402392 99402392 1001 86380 86390 1
402396 99402396 1001 86380 86390 1
402439 99402439 1001 86380 86390 1
402622 99402622 1001 86380 86390 1
402734 99402734 1001 86380 86390 1
402798 99402798 1001 86380 86390 1
402921 99402921 1001 86380 86390 1
402972 99402972 1001 86380 86390 1
403301 99403301 1001 86380 86390 1
403561 99403561 1001 86380 86390 1
403703 99403703 1001 86380 86390 1
403696 99403696 1001 86380 86390 1
403951 99403951 1001 86380 86390 1
404087 99404087 1001 86380 86390 1
404583 99404583 1001 86380 86390 1
404768 99404768 1001 86380 86390 1
404804 99404804 1001 86380 86390 1
404907 99404907 1001 86380 86390 1
404942 99404942 1001 86380 86390 1
405088 99405088 1001 86380 86390 1
405066 99405066 1001 86380 86390 1
405144 99405144 1001 86380 86390 1
405403 99405403 1001 86380 86390 1
405497 99405497 1001 86380 86390 1
405420 99405420 1001 86380 86390 1
405686 99405686 1001 86380 86390 1
406139 99406139 1001 86380 86390 1
406173 99406173 1001 86380 86390 1
406213 99406213 1001 86380 86390 1
406312 99406312 1001 86380 86390 1
406397 99406397 1001 86380 86390 1
406446 99406446 1001 86380 86390 1
406569 99406569 1001 86380 86390 1
406605 99406605 1001 86380 86390 1
406666 99406666 1001 86380 86390 1
406911 99406911 1001 86380 86390 1
407220 99407220 1001 86380 86390 1
407262 99407262 1001 86380 86390 1
407384 99407384 1001 86380 86390 1
407549 99407549 1001 86380 86390 1
407536 99407536 1001 86380 86390 1
408026 99408026 1001 86380 86390 1
408238 99408238 1001 86380 86390 1
408306 99408306 1001 86380 86390 1
408320 99408320 1001 86380 86390 1
408406 99408406 1001 86380 86390 1
408410 99408410 1001 86380 86390 1
408704 99408704 1001 86380 86390 1
409095 99409095 1001 86380 86390 1
409255 99409255 1001 86380 86390 1
409462 99409462 1001 86380 86390 1
409474 99409474 1001 86380 86390 1
409459 99409459 1001 86380 86390 1
409727 99409727 1001 86380 86390 1
409796 99409796 1001 86380 86390 1
409969 99409969 1001 86380 86390 1
410147 99410147 1001 86380 86390 1
410452 99410452 1001 86380 86390 1
410480 99410480 1001 86380 86390 1
410514 99410514 1001 86380 86390 1
410521 99410521 1001 86380 86390 1
410633 99410633 1001 86380 86390 1
410741 99410741 1001 86380 86390 1
410889 99410889 1001 86380 86390 1
411074 99411074 1001 86380 86390 1
411133 99411133 1001 86380 86390 1
411138 99411138 1001 86380 86390 1
411323 99411323 1001 86380 86390 1
411249 99411249 1001 86380 86390 1
411440 99411440 1001 86380 86390 1
411605 99411605 1001 86380 86390 1
411997 99411997 1001 86380 86390 1
412326 99412326 1001 86380 86390 1
412371 99412371 1001 86380 86390 1
412415 99412415 1001 86380 86390 1
413669 99413669 1001 86380 86390 1
413326 99413326 1001 86380 86390 1
413309 99413309 1001 86380 86390 1
412719 99412719 1001 86380 86390 1
412665 99412665 1001 86380 86390 1
412827 99412827 1001 86380 86390 1
412873 99412873 1001 86380 86390 1
412795 99412795 1001 86380 86390 1
415007 99415007 1001 86380 86390 1
415265 99415265 1001 86380 86390 1
414935 99414935 1001 86380 86390 1
414892 99414892 1001 86380 86390 1
414703 99414703 1001 86380 86390 1
414593 99414593 1001 86380 86390 1
414646 99414646 1001 86380 86390 1
414438 99414438 1001 86380 86390 1
414486 99414486 1001 86380 86390 1
414217 99414217 1001 86380 86390 1
414132 99414132 1001 86380 86390 1
415576 99415576 1001 86380 86390 1
415716 99415716 1001 86380 86390 1
416636 99416636 1001 86380 86390 1
416865 99416865 1001 86380 86390 1
416749 99416749 1001 86380 86390 1
416159 99416159 1001 86380 86390 1
416187 99416187 1001 86380 86390 1
416241 99416241 1001 86380 86390 1
416429 99416429 1001 86380 86390 1
415774 99415774 1001 86380 86390 1
417074 99417074 1001 86380 86390 1
417219 99417219 1001 86380 86390 1
417236 99417236 1001 86380 86390 1
417078 99417078 1001 86380 86390 1
417274 99417274 1001 86380 86390 1
417427 99417427 1001 86380 86390 1
418476 99418476 1001 86380 86390 1
418761 99418761 1001 86380 86390 1
418638 99418638 1001 86380 86390 1
418791 99418791 1001 86380 86390 1
418663 99418663 1001 86380 86390 1
418350 99418350 1001 86380 86390 1
417966 99417966 1001 86380 86390 1
417644 99417644 1001 86380 86390 1
417669 99417669 1001 86380 86390 1
419133 99419133 1001 86380 86390 1
418829 99418829 1001 86380 86390 1
419119 99419119 1001 86380 86390 1
420213 99420213 1001 86380 86390 1
420075 99420075 1001 86380 86390 1
420147 99420147 1001 86380 86390 1
420217 99420217 1001 86380 86390 1
420311 99420311 1001 86380 86390 1
420156 99420156 1001 86380 86390 1
420161 99420161 1001 86380 86390 1
419701 99419701 1001 86380 86390 1
419237 99419237 1001 86380 86390 1
419243 99419243 1001 86380 86390 1
419502 99419502 1001 86380 86390 1
419482 99419482 1001 86380 86390 1
421966 99421966 1001 86380 86390 1
421824 99421824 1001 86380 86390 1
421983 99421983 1001 86380 86390 1
421828 99421828 1001 86380 86390 1
421810 99421810 1001 86380 86390 1
421478 99421478 1001 86380 86390 1
421297 99421297 1001 86380 86390 1
421309 99421309 1001 86380 86390 1
422174 99422174 1001 86380 86390 1
422495 99422495 1001 86380 86390 1
422326 99422326 1001 86380 86390 1
423698 99423698 1001 86380 86390 1
423586 99423586 1001 86380 86390 1
423475 99423475 1001 86380 86390 1
423643 99423643 1001 86380 86390 1
423456 99423456 1001 86380 86390 1
423123 99423123 1001 86380 86390 1
422987 99422987 1001 86380 86390 1
423204 99423204 1001 86380 86390 1
423259 99423259 1001 86380 86390 1
423242 99423242 1001 86380 86390 1
422906 99422906 1001 86380 86390 1
422632 99422632 1001 86380 86390 1
422702 99422702 1001 86380 86390 1
422732 99422732 1001 86380 86390 1
424147 99424147 1001 86380 86390 1
424103 99424103 1001 86380 86390 1
425096 99425096 1001 86380 86390 1
424870 99424870 1001 86380 86390 1
424772 99424772 1001 86380 86390 1
424374 99424374 1001 86380 86390 1
425711 99425711 1001 86380 86390 1
425566 99425566 1001 86380 86390 1
425701 99425701 1001 86380 86390 1
425467 99425467 1001 86380 86390 1
426768 99426768 1001 86380 86390 1
426808 99426808 1001 86380 86390 1
426289 99426289 1001 86380 86390 1
426366 99426366 1001 86380 86390 1
426065 99426065 1001 86380 86390 1
425866 99425866 1001 86380 86390 1
427411 99427411 1001 86380 86390 1
427167 99427167 1001 86380 86390 1
427500 99427500 1001 86380 86390 1
427361 99427361 1001 86380 86390 1
427384 99427384 1001 86380 86390 1
428476 99428476 1001 86380 86390 1
428465 99428465 1001 86380 86390 1
427949 99427949 1001 86380 86390 1
428257 99428257 1001 86380 86390 1
428216 99428216 1001 86380 86390 1
427577 99427577 1001 86380 86390 1
427864 99427864 1001 86380 86390 1
427573 99427573 1001 86380 86390 1
428779 99428779 1001 86380 86390 1
429158 99429158 1001 86380 86390 1
428778 99428778 1001 86380 86390 1
430375 99430375 1001 86380 86390 1
429976 99429976 1001 86380 86390 1
430088 99430088 1001 86380 86390 1
429755 99429755 1001 86380 86390 1
429665 99429665 1001 86380 86390 1
429949 99429949 1001 86380 86390 1
429440 99429440 1001 86380 86390 1
429472 99429472 1001 86380 86390 1
429335 99429335 1001 86380 86390 1
429183 99429183 1001 86380 86390 1
429486 99429486 1001 86380 86390 1
429357 99429357 1001 86380 86390 1
429461 99429461 1001 86380 86390 1
430792 99430792 1001 86380 86390 1
430795 99430795 1001 86380 86390 1
430624 99430624 1001 86380 86390 1
431820 99431820 1001 86380 86390 1
432001 99432001 1001 86380 86390 1
431777 99431777 1001 86380 86390 1
431605 99431605 1001 86380 86390 1
431559 99431559 1001 86380 86390 1
431331 99431331 1001 86380 86390 1
431508 99431508 1001 86380 86390 1
431600 99431600 1001 86380 86390 1
430991 99430991 1001 86380 86390 1
432142 99432142 1001 86380 86390 1
432095 99432095 1001 86380 86390 1
432435 99432435 1001 86380 86390 1
433465 99433465 1001 86380 86390 1
433707 99433707 1001 86380 86390 1
433357 99433357 1001 86380 86390 1
433278 99433278 1001 86380 86390 1
433003 99433003 1001 86380 86390 1
433153 99433153 1001 86380 86390 1
432802 99432802 1001 86380 86390 1
432712 99432712 1001 86380 86390 1
433911 99433911 1001 86380 86390 1
433810 99433810 1001 86380 86390 1
434043 99434043 1001 86380 86390 1
433737 99433737 1001 86380 86390 1
435032 99435032 1001 86380 86390 1
435367 99435367 1001 86380 86390 1
435195 99435195 1001 86380 86390 1
435202 99435202 1001 86380 86390 1
435066 99435066 1001 86380 86390 1
435203 99435203 1001 86380 86390 1
434735 99434735 1001 86380 86390 1
434876 99434876 1001 86380 86390 1
434611 99434611 1001 86380 86390 1
434396 99434396 1001 86380 86390 1
434564 99434564 1001 86380 86390 1
434523 99434523 1001 86380 86390 1
434274 99434274 1001 86380 86390 1
434187 99434187 1001 86380 86390 1
435440 99435440 1001 86380 86390 1
435673 99435673 1001 86380 86390 1
437147 99437147 1001 86380 86390 1
436964 99436964 1001 86380 86390 1
436992 99436992 1001 86380 86390 1
437011 99437011 1001 86380 86390 1
436846 99436846 1001 86380 86390 1
436975 99436975 1001 86380 86390 1
436738 99436738 1001 86380 86390 1
436433 99436433 1001 86380 86390 1
436336 99436336 1001 86380 86390 1
435960 99435960 1001 86380 86390 1
435961 99435961 1001 86380 86390 1
300067 99300067 1001 86380 86390 1
437216 99437216 1001 86380 86390 1
437304 99437304 1001 86380 86390 1
437305 99437305 1001 86380 86390 1
300603 99300603 1001 86380 86390 1
300656 99300656 1001 86380 86390 1
300715 99300715 1001 86380 86390 1
300459 99300459 1001 86380 86390 1
300383 99300383 1001 86380 86390 1
300491 99300491 1001 86380 86390 1
300466 99300466 1001 86380 86390 1
300289 99300289 1001 86380 86390 1
300111 99300111 1001 86380 86390 1
300139 99300139 1001 86380 86390 1
300203 99300203 1001 86380 86390 1
300217 99300217 1001 86380 86390 1
300193 99300193 1001 86380 86390 1
300142 99300142 1001 86380 86390 1
300233 99300233 1001 86380 86390 1
300117 99300117 1001 86380 86390 1
300182 99300182 1001 86380 86390 1
300737 99300737 1001 86380 86390 1
301516 99301516 1001 86380 86390 1
301520 99301520 1001 86380 86390 1
301447 99301447 1001 86380 86390 1
301550 99301550 1001 86380 86390 1
301197 99301197 1001 86380 86390 1
301267 99301267 1001 86380 86390 1
301293 99301293 1001 86380 86390 1
301150 99301150 1001 86380 86390 1
301054 99301054 1001 86380 86390 1
301096 99301096 1001 86380 86390 1
301604 99301604 1001 86380 86390 1
301709 99301709 1001 86380 86390 1
301595 99301595 1001 86380 86390 1
301613 99301613 1001 86380 86390 1
301563 99301563 1001 86380 86390 1
302318 99302318 1001 86380 86390 1
302241 99302241 1001 86380 86390 1
302242 99302242 1001 86380 86390 1
302110 99302110 1001 86380 86390 1
302158 99302158 1001 86380 86390 1
302171 99302171 1001 86380 86390 1
302108 99302108 1001 86380 86390 1
301828 99301828 1001 86380 86390 1
301778 99301778 1001 86380 86390 1
301900 99301900 1001 86380 86390 1
302392 99302392 1001 86380 86390 1
302395 99302395 1001 86380 86390 1
302579 99302579 1001 86380 86390 1
302571 99302571 1001 86380 86390 1
303016 99303016 1001 86380 86390 1
303006 99303006 1001 86380 86390 1
303025 99303025 1001 86380 86390 1
302975 99302975 1001 86380 86390 1
302820 99302820 1001 86380 86390 1
302924 99302924 1001 86380 86390 1
302863 99302863 1001 86380 86390 1
302889 99302889 1001 86380 86390 1
302942 99302942 1001 86380 86390 1
302803 99302803 1001 86380 86390 1
302605 99302605 1001 86380 86390 1
302761 99302761 1001 86380 86390 1
303309 99303309 1001 86380 86390 1
303221 99303221 1001 86380 86390 1
303248 99303248 1001 86380 86390 1
303249 99303249 1001 86380 86390 1
304026 99304026 1001 86380 86390 1
303753 99303753 1001 86380 86390 1
303669 99303669 1001 86380 86390 1
303425 99303425 1001 86380 86390 1
303610 99303610 1001 86380 86390 1
303546 99303546 1001 86380 86390 1
303444 99303444 1001 86380 86390 1
304200 99304200 1001 86380 86390 1
304051 99304051 1001 86380 86390 1
304747 99304747 1001 86380 86390 1
304839 99304839 1001 86380 86390 1
304601 99304601 1001 86380 86390 1
304589 99304589 1001 86380 86390 1
304530 99304530 1001 86380 86390 1
304569 99304569 1001 86380 86390 1
304635 99304635 1001 86380 86390 1
304358 99304358 1001 86380 86390 1
304350 99304350 1001 86380 86390 1
304441 99304441 1001 86380 86390 1
304946 99304946 1001 86380 86390 1
304913 99304913 1001 86380 86390 1
305492 99305492 1001 86380 86390 1
305638 99305638 1001 86380 86390 1
305614 99305614 1001 86380 86390 1
305414 99305414 1001 86380 86390 1
305468 99305468 1001 86380 86390 1
305424 99305424 1001 86380 86390 1
305399 99305399 1001 86380 86390 1
305310 99305310 1001 86380 86390 1
305245 99305245 1001 86380 86390 1
305113 99305113 1001 86380 86390 1
305139 99305139 1001 86380 86390 1
305102 99305102 1001 86380 86390 1
500087 99500087 1001 86380 86390 1
305688 99305688 1001 86380 86390 1
500160 99500160 1001 86380 86390 1
500059 99500059 1001 86380 86390 1
500047 99500047 1001 86380 86390 1
500673 99500673 1001 86380 86390 1
500792 99500792 1001 86380 86390 1
500581 99500581 1001 86380 86390 1
500530 99500530 1001 86380 86390 1
500863 99500863 1001 86380 86390 1
500900 99500900 1001 86380 86390 1
501440 99501440 1001 86380 86390 1
501441 99501441 1001 86380 86390 1
501522 99501522 1001 86380 86390 1
501278 99501278 1001 86380 86390 1
501305 99501305 1001 86380 86390 1
501293 99501293 1001 86380 86390 1
501345 99501345 1001 86380 86390 1
501346 99501346 1001 86380 86390 1
501372 99501372 1001 86380 86390 1
501311 99501311 1001 86380 86390 1
501341 99501341 1001 86380 86390 1
501381 99501381 1001 86380 86390 1
501138 99501138 1001 86380 86390 1
501050 99501050 1001 86380 86390 1
501039 99501039 1001 86380 86390 1
501159 99501159 1001 86380 86390 1
501801 99501801 1001 86380 86390 1
502168 99502168 1001 86380 86390 1
501887 99501887 1001 86380 86390 1
502033 99502033 1001 86380 86390 1
502036 99502036 1001 86380 86390 1
502049 99502049 1001 86380 86390 1
502583 99502583 1001 86380 86390 1
502601 99502601 1001 86380 86390 1
502602 99502602 1001 86380 86390 1
503263 99503263 1001 86380 86390 1
503275 99503275 1001 86380 86390 1
502880 99502880 1001 86380 86390 1
502997 99502997 1001 86380 86390 1
502986 99502986 1001 86380 86390 1
502974 99502974 1001 86380 86390 1
503054 99503054 1001 86380 86390 1
503004 99503004 1001 86380 86390 1
502927 99502927 1001 86380 86390 1
502940 99502940 1001 86380 86390 1
502718 99502718 1001 86380 86390 1
503330 99503330 1001 86380 86390 1
503383 99503383 1001 86380 86390 1
503463 99503463 1001 86380 86390 1
504093 99504093 1001 86380 86390 1
504100 99504100 1001 86380 86390 1
504076 99504076 1001 86380 86390 1
504025 99504025 1001 86380 86390 1
503848 99503848 1001 86380 86390 1
503718 99503718 1001 86380 86390 1
503812 99503812 1001 86380 86390 1
503820 99503820 1001 86380 86390 1
503631 99503631 1001 86380 86390 1
503634 99503634 1001 86380 86390 1
503651 99503651 1001 86380 86390 1
504155 99504155 1001 86380 86390 1
504209 99504209 1001 86380 86390 1
504238 99504238 1001 86380 86390 1
504241 99504241 1001 86380 86390 1
504216 99504216 1001 86380 86390 1
504828 99504828 1001 86380 86390 1
504602 99504602 1001 86380 86390 1
504668 99504668 1001 86380 86390 1
504579 99504579 1001 86380 86390 1
504389 99504389 1001 86380 86390 1
504378 99504378 1001 86380 86390 1
504379 99504379 1001 86380 86390 1
505109 99505109 1001 86380 86390 1
505021 99505021 1001 86380 86390 1
505052 99505052 1001 86380 86390 1
505041 99505041 1001 86380 86390 1
505706 99505706 1001 86380 86390 1
505568 99505568 1001 86380 86390 1
505648 99505648 1001 86380 86390 1
505661 99505661 1001 86380 86390 1
505584 99505584 1001 86380 86390 1
505455 99505455 1001 86380 86390 1
505365 99505365 1001 86380 86390 1
505208 99505208 1001 86380 86390 1
505872 99505872 1001 86380 86390 1
505912 99505912 1001 86380 86390 1
505879 99505879 1001 86380 86390 1
506566 99506566 1001 86380 86390 1
506550 99506550 1001 86380 86390 1
506450 99506450 1001 86380 86390 1
506224 99506224 1001 86380 86390 1
506303 99506303 1001 86380 86390 1
506385 99506385 1001 86380 86390 1
506348 99506348 1001 86380 86390 1
506233 99506233 1001 86380 86390 1
506091 99506091 1001 86380 86390 1
506067 99506067 1001 86380 86390 1
506763 99506763 1001 86380 86390 1
506717 99506717 1001 86380 86390 1
507270 99507270 1001 86380 86390 1
507327 99507327 1001 86380 86390 1
507410 99507410 1001 86380 86390 1
507226 99507226 1001 86380 86390 1
507417 99507417 1001 86380 86390 1
507205 99507205 1001 86380 86390 1
507050 99507050 1001 86380 86390 1
507180 99507180 1001 86380 86390 1
506880 99506880 1001 86380 86390 1
506973 99506973 1001 86380 86390 1
506818 99506818 1001 86380 86390 1
506936 99506936 1001 86380 86390 1
506823 99506823 1001 86380 86390 1
506864 99506864 1001 86380 86390 1
507561 99507561 1001 86380 86390 1
507587 99507587 1001 86380 86390 1
508197 99508197 1001 86380 86390 1
508219 99508219 1001 86380 86390 1
507991 99507991 1001 86380 86390 1
507910 99507910 1001 86380 86390 1
508015 99508015 1001 86380 86390 1
507731 99507731 1001 86380 86390 1
507815 99507815 1001 86380 86390 1
507816 99507816 1001 86380 86390 1
507829 99507829 1001 86380 86390 1
507836 99507836 1001 86380 86390 1
508432 99508432 1001 86380 86390 1
508346 99508346 1001 86380 86390 1
509042 99509042 1001 86380 86390 1
509043 99509043 1001 86380 86390 1
508941 99508941 1001 86380 86390 1
508819 99508819 1001 86380 86390 1
508664 99508664 1001 86380 86390 1
508622 99508622 1001 86380 86390 1
508520 99508520 1001 86380 86390 1
508510 99508510 1001 86380 86390 1
508639 99508639 1001 86380 86390 1
508563 99508563 1001 86380 86390 1
508594 99508594 1001 86380 86390 1
509139 99509139 1001 86380 86390 1
509195 99509195 1001 86380 86390 1
509122 99509122 1001 86380 86390 1
509836 99509836 1001 86380 86390 1
509827 99509827 1001 86380 86390 1
509842 99509842 1001 86380 86390 1
509739 99509739 1001 86380 86390 1
509782 99509782 1001 86380 86390 1
509582 99509582 1001 86380 86390 1
509599 99509599 1001 86380 86390 1
509561 99509561 1001 86380 86390 1
509306 99509306 1001 86380 86390 1
510032 99510032 1001 86380 86390 1
510670 99510670 1001 86380 86390 1
510384 99510384 1001 86380 86390 1
510475 99510475 1001 86380 86390 1
510360 99510360 1001 86380 86390 1
510144 99510144 1001 86380 86390 1
510240 99510240 1001 86380 86390 1
510280 99510280 1001 86380 86390 1
510784 99510784 1001 86380 86390 1
510901 99510901 1001 86380 86390 1
510826 99510826 1001 86380 86390 1
511392 99511392 1001 86380 86390 1
511419 99511419 1001 86380 86390 1
511260 99511260 1001 86380 86390 1
511186 99511186 1001 86380 86390 1
511341 99511341 1001 86380 86390 1
511103 99511103 1001 86380 86390 1
511094 99511094 1001 86380 86390 1
511622 99511622 1001 86380 86390 1
511752 99511752 1001 86380 86390 1
512250 99512250 1001 86380 86390 1
512329 99512329 1001 86380 86390 1
512335 99512335 1001 86380 86390 1
512174 99512174 1001 86380 86390 1
512136 99512136 1001 86380 86390 1
512151 99512151 1001 86380 86390 1
511945 99511945 1001 86380 86390 1
512468 99512468 1001 86380 86390 1
512485 99512485 1001 86380 86390 1
512576 99512576 1001 86380 86390 1
513158 99513158 1001 86380 86390 1
513020 99513020 1001 86380 86390 1
513023 99513023 1001 86380 86390 1
512807 99512807 1001 86380 86390 1
512740 99512740 1001 86380 86390 1
512692 99512692 1001 86380 86390 1
512763 99512763 1001 86380 86390 1
513240 99513240 1001 86380 86390 1
513383 99513383 1001 86380 86390 1
513261 99513261 1001 86380 86390 1
513364 99513364 1001 86380 86390 1
513390 99513390 1001 86380 86390 1
513326 99513326 1001 86380 86390 1
514001 99514001 1001 86380 86390 1
513921 99513921 1001 86380 86390 1
513951 99513951 1001 86380 86390 1
513726 99513726 1001 86380 86390 1
513819 99513819 1001 86380 86390 1
513743 99513743 1001 86380 86390 1
513656 99513656 1001 86380 86390 1
513557 99513557 1001 86380 86390 1
513474 99513474 1001 86380 86390 1
514144 99514144 1001 86380 86390 1
514134 99514134 1001 86380 86390 1
514062 99514062 1001 86380 86390 1
514795 99514795 1001 86380 86390 1
514752 99514752 1001 86380 86390 1
514779 99514779 1001 86380 86390 1
514461 99514461 1001 86380 86390 1
514490 99514490 1001 86380 86390 1
514491 99514491 1001 86380 86390 1
514452 99514452 1001 86380 86390 1
514250 99514250 1001 86380 86390 1
514329 99514329 1001 86380 86390 1
514407 99514407 1001 86380 86390 1
514343 99514343 1001 86380 86390 1
514438 99514438 1001 86380 86390 1
514441 99514441 1001 86380 86390 1
514869 99514869 1001 86380 86390 1
515039 99515039 1001 86380 86390 1
515040 99515040 1001 86380 86390 1
514898 99514898 1001 86380 86390 1
514861 99514861 1001 86380 86390 1
514940 99514940 1001 86380 86390 1
514943 99514943 1001 86380 86390 1
514879 99514879 1001 86380 86390 1
515520 99515520 1001 86380 86390 1
515467 99515467 1001 86380 86390 1
515170 99515170 1001 86380 86390 1
516383 99516383 1001 86380 86390 1
516214 99516214 1001 86380 86390 1
516098 99516098 1001 86380 86390 1
516219 99516219 1001 86380 86390 1
516129 99516129 1001 86380 86390 1
515930 99515930 1001 86380 86390 1
515920 99515920 1001 86380 86390 1
516013 99516013 1001 86380 86390 1
516054 99516054 1001 86380 86390 1
516068 99516068 1001 86380 86390 1
516545 99516545 1001 86380 86390 1
516704 99516704 1001 86380 86390 1
516628 99516628 1001 86380 86390 1
516564 99516564 1001 86380 86390 1
516527 99516527 1001 86380 86390 1
516634 99516634 1001 86380 86390 1
516517 99516517 1001 86380 86390 1
516661 99516661 1001 86380 86390 1
517261 99517261 1001 86380 86390 1
517266 99517266 1001 86380 86390 1
517329 99517329 1001 86380 86390 1
517013 99517013 1001 86380 86390 1
516962 99516962 1001 86380 86390 1
516872 99516872 1001 86380 86390 1
516772 99516772 1001 86380 86390 1
516737 99516737 1001 86380 86390 1
517373 99517373 1001 86380 86390 1
517338 99517338 1001 86380 86390 1
517533 99517533 1001 86380 86390 1
517367 99517367 1001 86380 86390 1
517420 99517420 1001 86380 86390 1
517513 99517513 1001 86380 86390 1
517984 99517984 1001 86380 86390 1
518116 99518116 1001 86380 86390 1
518078 99518078 1001 86380 86390 1
517988 99517988 1001 86380 86390 1
517945 99517945 1001 86380 86390 1
517832 99517832 1001 86380 86390 1
517949 99517949 1001 86380 86390 1
517756 99517756 1001 86380 86390 1
517699 99517699 1001 86380 86390 1
517653 99517653 1001 86380 86390 1
517630 99517630 1001 86380 86390 1
518289 99518289 1001 86380 86390 1
518304 99518304 1001 86380 86390 1
518853 99518853 1001 86380 86390 1
518802 99518802 1001 86380 86390 1
518629 99518629 1001 86380 86390 1
518681 99518681 1001 86380 86390 1
518368 99518368 1001 86380 86390 1
518435 99518435 1001 86380 86390 1
518439 99518439 1001 86380 86390 1
518375 99518375 1001 86380 86390 1
519125 99519125 1001 86380 86390 1
519651 99519651 1001 86380 86390 1
519745 99519745 1001 86380 86390 1
519552 99519552 1001 86380 86390 1
519302 99519302 1001 86380 86390 1
519328 99519328 1001 86380 86390 1
519888 99519888 1001 86380 86390 1
519967 99519967 1001 86380 86390 1
519916 99519916 1001 86380 86390 1
519847 99519847 1001 86380 86390 1
520487 99520487 1001 86380 86390 1
520539 99520539 1001 86380 86390 1
520454 99520454 1001 86380 86390 1
520545 99520545 1001 86380 86390 1
520404 99520404 1001 86380 86390 1
520032 99520032 1001 86380 86390 1
520114 99520114 1001 86380 86390 1
520192 99520192 1001 86380 86390 1
520133 99520133 1001 86380 86390 1
520727 99520727 1001 86380 86390 1
520741 99520741 1001 86380 86390 1
520654 99520654 1001 86380 86390 1
520813 99520813 1001 86380 86390 1
520789 99520789 1001 86380 86390 1
521290 99521290 1001 86380 86390 1
521443 99521443 1001 86380 86390 1
521267 99521267 1001 86380 86390 1
521105 99521105 1001 86380 86390 1
521205 99521205 1001 86380 86390 1
521089 99521089 1001 86380 86390 1
520929 99520929 1001 86380 86390 1
520945 99520945 1001 86380 86390 1
522276 99522276 1001 86380 86390 1
521907 99521907 1001 86380 86390 1
522008 99522008 1001 86380 86390 1
521788 99521788 1001 86380 86390 1
522407 99522407 1001 86380 86390 1
522388 99522388 1001 86380 86390 1
522479 99522479 1001 86380 86390 1
523038 99523038 1001 86380 86390 1
522759 99522759 1001 86380 86390 1
522811 99522811 1001 86380 86390 1
522813 99522813 1001 86380 86390 1
522697 99522697 1001 86380 86390 1
523286 99523286 1001 86380 86390 1
523197 99523197 1001 86380 86390 1
523173 99523173 1001 86380 86390 1
523188 99523188 1001 86380 86390 1
523893 99523893 1001 86380 86390 1
523822 99523822 1001 86380 86390 1
523599 99523599 1001 86380 86390 1
523612 99523612 1001 86380 86390 1
523415 99523415 1001 86380 86390 1
523354 99523354 1001 86380 86390 1
523522 99523522 1001 86380 86390 1
523452 99523452 1001 86380 86390 1
524024 99524024 1001 86380 86390 1
524141 99524141 1001 86380 86390 1
523953 99523953 1001 86380 86390 1
524656 99524656 1001 86380 86390 1
524657 99524657 1001 86380 86390 1
524568 99524568 1001 86380 86390 1
524728 99524728 1001 86380 86390 1
524410 99524410 1001 86380 86390 1
524519 99524519 1001 86380 86390 1
524445 99524445 1001 86380 86390 1
524319 99524319 1001 86380 86390 1
524197 99524197 1001 86380 86390 1
524875 99524875 1001 86380 86390 1
524907 99524907 1001 86380 86390 1
525543 99525543 1001 86380 86390 1
525379 99525379 1001 86380 86390 1
525254 99525254 1001 86380 86390 1
525280 99525280 1001 86380 86390 1
525204 99525204 1001 86380 86390 1
525016 99525016 1001 86380 86390 1
525070 99525070 1001 86380 86390 1
525023 99525023 1001 86380 86390 1
525714 99525714 1001 86380 86390 1
525642 99525642 1001 86380 86390 1
525720 99525720 1001 86380 86390 1
526260 99526260 1001 86380 86390 1
526107 99526107 1001 86380 86390 1
526161 99526161 1001 86380 86390 1
526112 99526112 1001 86380 86390 1
525818 99525818 1001 86380 86390 1
525910 99525910 1001 86380 86390 1
525834 99525834 1001 86380 86390 1
525953 99525953 1001 86380 86390 1
526512 99526512 1001 86380 86390 1
526608 99526608 1001 86380 86390 1
526453 99526453 1001 86380 86390 1
526532 99526532 1001 86380 86390 1
526468 99526468 1001 86380 86390 1
527227 99527227 1001 86380 86390 1
527235 99527235 1001 86380 86390 1
526890 99526890 1001 86380 86390 1
526925 99526925 1001 86380 86390 1
526759 99526759 1001 86380 86390 1
526812 99526812 1001 86380 86390 1
526697 99526697 1001 86380 86390 1
526833 99526833 1001 86380 86390 1
527313 99527313 1001 86380 86390 1
527445 99527445 1001 86380 86390 1
527368 99527368 1001 86380 86390 1
527254 99527254 1001 86380 86390 1
527281 99527281 1001 86380 86390 1
528005 99528005 1001 86380 86390 1
528019 99528019 1001 86380 86390 1
528060 99528060 1001 86380 86390 1
527994 99527994 1001 86380 86390 1
527697 99527697 1001 86380 86390 1
527788 99527788 1001 86380 86390 1
527661 99527661 1001 86380 86390 1
527627 99527627 1001 86380 86390 1
527487 99527487 1001 86380 86390 1
527655 99527655 1001 86380 86390 1
527462 99527462 1001 86380 86390 1
527568 99527568 1001 86380 86390 1
527582 99527582 1001 86380 86390 1
528218 99528218 1001 86380 86390 1
528082 99528082 1001 86380 86390 1
528252 99528252 1001 86380 86390 1
528723 99528723 1001 86380 86390 1
528888 99528888 1001 86380 86390 1
528377 99528377 1001 86380 86390 1
528328 99528328 1001 86380 86390 1
529093 99529093 1001 86380 86390 1
529036 99529036 1001 86380 86390 1
528909 99528909 1001 86380 86390 1
529576 99529576 1001 86380 86390 1
529582 99529582 1001 86380 86390 1
529721 99529721 1001 86380 86390 1
529404 99529404 1001 86380 86390 1
529110 99529110 1001 86380 86390 1
529131 99529131 1001 86380 86390 1
529790 99529790 1001 86380 86390 1
530356 99530356 1001 86380 86390 1
530514 99530514 1001 86380 86390 1
530246 99530246 1001 86380 86390 1
530285 99530285 1001 86380 86390 1
529989 99529989 1001 86380 86390 1
529981 99529981 1001 86380 86390 1
530060 99530060 1001 86380 86390 1
530073 99530073 1001 86380 86390 1
530009 99530009 1001 86380 86390 1
530560 99530560 1001 86380 86390 1
531279 99531279 1001 86380 86390 1
531350 99531350 1001 86380 86390 1
531294 99531294 1001 86380 86390 1
531283 99531283 1001 86380 86390 1
530996 99530996 1001 86380 86390 1
531076 99531076 1001 86380 86390 1
531052 99531052 1001 86380 86390 1
531043 99531043 1001 86380 86390 1
530888 99530888 1001 86380 86390 1
530801 99530801 1001 86380 86390 1
530804 99530804 1001 86380 86390 1
530794 99530794 1001 86380 86390 1
531394 99531394 1001 86380 86390 1
531398 99531398 1001 86380 86390 1
531516 99531516 1001 86380 86390 1
532091 99532091 1001 86380 86390 1
532100 99532100 1001 86380 86390 1
532036 99532036 1001 86380 86390 1
532199 99532199 1001 86380 86390 1
531924 99531924 1001 86380 86390 1
531600 99531600 1001 86380 86390 1
531615 99531615 1001 86380 86390 1
532241 99532241 1001 86380 86390 1
532921 99532921 1001 86380 86390 1
532977 99532977 1001 86380 86390 1
532685 99532685 1001 86380 86390 1
532597 99532597 1001 86380 86390 1
532535 99532535 1001 86380 86390 1
532458 99532458 1001 86380 86390 1
533099 99533099 1001 86380 86390 1
533115 99533115 1001 86380 86390 1
533116 99533116 1001 86380 86390 1
533144 99533144 1001 86380 86390 1
533209 99533209 1001 86380 86390 1
533782 99533782 1001 86380 86390 1
533783 99533783 1001 86380 86390 1
533833 99533833 1001 86380 86390 1
533750 99533750 1001 86380 86390 1
533850 99533850 1001 86380 86390 1
533499 99533499 1001 86380 86390 1
533630 99533630 1001 86380 86390 1
533476 99533476 1001 86380 86390 1
533502 99533502 1001 86380 86390 1
533408 99533408 1001 86380 86390 1
533283 99533283 1001 86380 86390 1
533973 99533973 1001 86380 86390 1
534662 99534662 1001 86380 86390 1
534603 99534603 1001 86380 86390 1
534681 99534681 1001 86380 86390 1
534365 99534365 1001 86380 86390 1
534408 99534408 1001 86380 86390 1
534463 99534463 1001 86380 86390 1
534118 99534118 1001 86380 86390 1
534069 99534069 1001 86380 86390 1
534698 99534698 1001 86380 86390 1
535320 99535320 1001 86380 86390 1
535325 99535325 1001 86380 86390 1
535469 99535469 1001 86380 86390 1
535298 99535298 1001 86380 86390 1
535023 99535023 1001 86380 86390 1
534960 99534960 1001 86380 86390 1
535013 99535013 1001 86380 86390 1
535039 99535039 1001 86380 86390 1
534963 99534963 1001 86380 86390 1
534989 99534989 1001 86380 86390 1
534966 99534966 1001 86380 86390 1
535520 99535520 1001 86380 86390 1
535533 99535533 1001 86380 86390 1
535689 99535689 1001 86380 86390 1
536144 99536144 1001 86380 86390 1
536014 99536014 1001 86380 86390 1
536130 99536130 1001 86380 86390 1
536131 99536131 1001 86380 86390 1
535976 99535976 1001 86380 86390 1
536028 99536028 1001 86380 86390 1
535998 99535998 1001 86380 86390 1
535847 99535847 1001 86380 86390 1
535744 99535744 1001 86380 86390 1
535758 99535758 1001 86380 86390 1
535771 99535771 1001 86380 86390 1
535904 99535904 1001 86380 86390 1
536439 99536439 1001 86380 86390 1
536352 99536352 1001 86380 86390 1
537124 99537124 1001 86380 86390 1
537090 99537090 1001 86380 86390 1
537121 99537121 1001 86380 86390 1
536777 99536777 1001 86380 86390 1
536843 99536843 1001 86380 86390 1
536935 99536935 1001 86380 86390 1
536899 99536899 1001 86380 86390 1
536785 99536785 1001 86380 86390 1
536852 99536852 1001 86380 86390 1
536722 99536722 1001 86380 86390 1
536569 99536569 1001 86380 86390 1
536738 99536738 1001 86380 86390 1
536744 99536744 1001 86380 86390 1
536592 99536592 1001 86380 86390 1
537243 99537243 1001 86380 86390 1
537325 99537325 1001 86380 86390 1
537785 99537785 1001 86380 86390 1
537957 99537957 1001 86380 86390 1
537934 99537934 1001 86380 86390 1
537948 99537948 1001 86380 86390 1
537983 99537983 1001 86380 86390 1
537653 99537653 1001 86380 86390 1
537711 99537711 1001 86380 86390 1
537420 99537420 1001 86380 86390 1
537511 99537511 1001 86380 86390 1
537481 99537481 1001 86380 86390 1
537999 99537999 1001 86380 86390 1
538064 99538064 1001 86380 86390 1
538001 99538001 1001 86380 86390 1
538028 99538028 1001 86380 86390 1
538164 99538164 1001 86380 86390 1
538186 99538186 1001 86380 86390 1
538660 99538660 1001 86380 86390 1
538713 99538713 1001 86380 86390 1
538691 99538691 1001 86380 86390 1
538720 99538720 1001 86380 86390 1
538669 99538669 1001 86380 86390 1
538598 99538598 1001 86380 86390 1
538458 99538458 1001 86380 86390 1
538530 99538530 1001 86380 86390 1
538311 99538311 1001 86380 86390 1
538363 99538363 1001 86380 86390 1
538241 99538241 1001 86380 86390 1
538400 99538400 1001 86380 86390 1
538906 99538906 1001 86380 86390 1
538998 99538998 1001 86380 86390 1
539525 99539525 1001 86380 86390 1
539551 99539551 1001 86380 86390 1
539370 99539370 1001 86380 86390 1
539277 99539277 1001 86380 86390 1
539291 99539291 1001 86380 86390 1
539215 99539215 1001 86380 86390 1
539112 99539112 1001 86380 86390 1
539184 99539184 1001 86380 86390 1
539650 99539650 1001 86380 86390 1
539677 99539677 1001 86380 86390 1
539662 99539662 1001 86380 86390 1
540418 99540418 1001 86380 86390 1
540396 99540396 1001 86380 86390 1
540269 99540269 1001 86380 86390 1
540294 99540294 1001 86380 86390 1
540244 99540244 1001 86380 86390 1
539885 99539885 1001 86380 86390 1
539898 99539898 1001 86380 86390 1
540042 99540042 1001 86380 86390 1
539893 99539893 1001 86380 86390 1
540011 99540011 1001 86380 86390 1
540656 99540656 1001 86380 86390 1
541225 99541225 1001 86380 86390 1
541098 99541098 1001 86380 86390 1
541189 99541189 1001 86380 86390 1
540912 99540912 1001 86380 86390 1
541034 99541034 1001 86380 86390 1
541073 99541073 1001 86380 86390 1
541424 99541424 1001 86380 86390 1
541450 99541450 1001 86380 86390 1
541307 99541307 1001 86380 86390 1
541440 99541440 1001 86380 86390 1
541493 99541493 1001 86380 86390 1
541900 99541900 1001 86380 86390 1
541760 99541760 1001 86380 86390 1
541708 99541708 1001 86380 86390 1
541740 99541740 1001 86380 86390 1
541781 99541781 1001 86380 86390 1
541540 99541540 1001 86380 86390 1
541690 99541690 1001 86380 86390 1
542222 99542222 1001 86380 86390 1
542148 99542148 1001 86380 86390 1
542200 99542200 1001 86380 86390 1
542227 99542227 1001 86380 86390 1
542242 99542242 1001 86380 86390 1
542141 99542141 1001 86380 86390 1
542895 99542895 1001 86380 86390 1
542772 99542772 1001 86380 86390 1
542851 99542851 1001 86380 86390 1
542389 99542389 1001 86380 86390 1
542325 99542325 1001 86380 86390 1
542469 99542469 1001 86380 86390 1
543078 99543078 1001 86380 86390 1
543130 99543130 1001 86380 86390 1
543700 99543700 1001 86380 86390 1
543762 99543762 1001 86380 86390 1
543515 99543515 1001 86380 86390 1
543360 99543360 1001 86380 86390 1
543407 99543407 1001 86380 86390 1
543267 99543267 1001 86380 86390 1
543165 99543165 1001 86380 86390 1
543251 99543251 1001 86380 86390 1
543173 99543173 1001 86380 86390 1
543252 99543252 1001 86380 86390 1
543862 99543862 1001 86380 86390 1
543927 99543927 1001 86380 86390 1
543879 99543879 1001 86380 86390 1
543790 99543790 1001 86380 86390 1
543804 99543804 1001 86380 86390 1
543845 99543845 1001 86380 86390 1
544570 99544570 1001 86380 86390 1
544397 99544397 1001 86380 86390 1
544500 99544500 1001 86380 86390 1
544492 99544492 1001 86380 86390 1
544198 99544198 1001 86380 86390 1
544289 99544289 1001 86380 86390 1
544380 99544380 1001 86380 86390 1
544189 99544189 1001 86380 86390 1
544311 99544311 1001 86380 86390 1
543992 99543992 1001 86380 86390 1
544085 99544085 1001 86380 86390 1
544035 99544035 1001 86380 86390 1
544180 99544180 1001 86380 86390 1
544626 99544626 1001 86380 86390 1
544629 99544629 1001 86380 86390 1
544721 99544721 1001 86380 86390 1
511716 861 1002 44505 47570 1
400001 99400001 1001 86380 86390 1
400067 99400067 1001 86380 86390 1
400087 99400087 1001 86380 86390 1
400130 99400130 1001 86380 86390 1
400260 99400260 1001 86380 86390 1
400915 99400915 1001 86380 86390 1
400947 99400947 1001 86380 86390 1
401260 99401260 1001 86380 86390 1
401189 99401189 1001 86380 86390 1
401411 99401411 1001 86380 86390 1
401556 99401556 1001 86380 86390 1
401511 99401511 1001 86380 86390 1
401710 99401710 1001 86380 86390 1
401853 99401853 1001 86380 86390 1
401860 99401860 1001 86380 86390 1
402158 99402158 1001 86380 86390 1
402077 99402077 1001 86380 86390 1
402098 99402098 1001 86380 86390 1
402436 99402436 1001 86380 86390 1
402710 99402710 1001 86380 86390 1
402762 99402762 1001 86380 86390 1
402797 99402797 1001 86380 86390 1
403018 99403018 1001 86380 86390 1
403053 99403053 1001 86380 86390 1
403007 99403007 1001 86380 86390 1
403322 99403322 1001 86380 86390 1
403327 99403327 1001 86380 86390 1
403271 99403271 1001 86380 86390 1
403386 99403386 1001 86380 86390 1
403479 99403479 1001 86380 86390 1
403527 99403527 1001 86380 86390 1
403560 99403560 1001 86380 86390 1
403776 99403776 1001 86380 86390 1
403836 99403836 1001 86380 86390 1
403869 99403869 1001 86380 86390 1
403978 99403978 1001 86380 86390 1
404187 99404187 1001 86380 86390 1
404193 99404193 1001 86380 86390 1
404653 99404653 1001 86380 86390 1
404864 99404864 1001 86380 86390 1
404972 99404972 1001 86380 86390 1
404969 99404969 1001 86380 86390 1
405031 99405031 1001 86380 86390 1
405176 99405176 1001 86380 86390 1
405402 99405402 1001 86380 86390 1
405372 99405372 1001 86380 86390 1
405443 99405443 1001 86380 86390 1
405417 99405417 1001 86380 86390 1
405535 99405535 1001 86380 86390 1
405657 99405657 1001 86380 86390 1
406051 99406051 1001 86380 86390 1
406017 99406017 1001 86380 86390 1
406179 99406179 1001 86380 86390 1
406285 99406285 1001 86380 86390 1
406438 99406438 1001 86380 86390 1
406622 99406622 1001 86380 86390 1
406530 99406530 1001 86380 86390 1
406760 99406760 1001 86380 86390 1
406859 99406859 1001 86380 86390 1
407134 99407134 1001 86380 86390 1
407048 99407048 1001 86380 86390 1
407218 99407218 1001 86380 86390 1
407316 99407316 1001 86380 86390 1
407416 99407416 1001 86380 86390 1
407512 99407512 1001 86380 86390 1
407709 99407709 1001 86380 86390 1
407703 99407703 1001 86380 86390 1
407967 99407967 1001 86380 86390 1
408106 99408106 1001 86380 86390 1
408125 99408125 1001 86380 86390 1
408276 99408276 1001 86380 86390 1
408516 99408516 1001 86380 86390 1
408569 99408569 1001 86380 86390 1
409856 99409856 1001 86380 86390 1
409922 99409922 1001 86380 86390 1
410099 99410099 1001 86380 86390 1
410073 99410073 1001 86380 86390 1
409993 99409993 1001 86380 86390 1
410328 99410328 1001 86380 86390 1
410537 99410537 1001 86380 86390 1
410703 99410703 1001 86380 86390 1
410830 99410830 1001 86380 86390 1
411094 99411094 1001 86380 86390 1
411255 99411255 1001 86380 86390 1
411380 99411380 1001 86380 86390 1
411349 99411349 1001 86380 86390 1
411564 99411564 1001 86380 86390 1
411722 99411722 1001 86380 86390 1
411845 99411845 1001 86380 86390 1
411895 99411895 1001 86380 86390 1
411995 99411995 1001 86380 86390 1
412294 99412294 1001 86380 86390 1
413590 99413590 1001 86380 86390 1
413337 99413337 1001 86380 86390 1
413424 99413424 1001 86380 86390 1
413527 99413527 1001 86380 86390 1
413503 99413503 1001 86380 86390 1
413308 99413308 1001 86380 86390 1
412978 99412978 1001 86380 86390 1
412955 99412955 1001 86380 86390 1
413216 99413216 1001 86380 86390 1
413263 99413263 1001 86380 86390 1
413254 99413254 1001 86380 86390 1
412950 99412950 1001 86380 86390 1
412799 99412799 1001 86380 86390 1
412619 99412619 1001 86380 86390 1
414095 99414095 1001 86380 86390 1
413786 99413786 1001 86380 86390 1
413776 99413776 1001 86380 86390 1
414958 99414958 1001 86380 86390 1
415238 99415238 1001 86380 86390 1
414944 99414944 1001 86380 86390 1
414921 99414921 1001 86380 86390 1
414690 99414690 1001 86380 86390 1
414452 99414452 1001 86380 86390 1
414231 99414231 1001 86380 86390 1
414281 99414281 1001 86380 86390 1
414446 99414446 1001 86380 86390 1
414175 99414175 1001 86380 86390 1
415498 99415498 1001 86380 86390 1
415374 99415374 1001 86380 86390 1
415376 99415376 1001 86380 86390 1
417000 99417000 1001 86380 86390 1
416936 99416936 1001 86380 86390 1
416590 99416590 1001 86380 86390 1
416849 99416849 1001 86380 86390 1
416917 99416917 1001 86380 86390 1
416151 99416151 1001 86380 86390 1
416228 99416228 1001 86380 86390 1
416206 99416206 1001 86380 86390 1
416102 99416102 1001 86380 86390 1
415981 99415981 1001 86380 86390 1
415926 99415926 1001 86380 86390 1
417113 99417113 1001 86380 86390 1
417519 99417519 1001 86380 86390 1
418618 99418618 1001 86380 86390 1
418622 99418622 1001 86380 86390 1
418716 99418716 1001 86380 86390 1
418767 99418767 1001 86380 86390 1
417816 99417816 1001 86380 86390 1
418000 99418000 1001 86380 86390 1
418002 99418002 1001 86380 86390 1
417664 99417664 1001 86380 86390 1
417620 99417620 1001 86380 86390 1
417783 99417783 1001 86380 86390 1
419032 99419032 1001 86380 86390 1
418832 99418832 1001 86380 86390 1
418869 99418869 1001 86380 86390 1
420066 99420066 1001 86380 86390 1
420283 99420283 1001 86380 86390 1
419667 99419667 1001 86380 86390 1
419950 99419950 1001 86380 86390 1
420048 99420048 1001 86380 86390 1
419838 99419838 1001 86380 86390 1
419932 99419932 1001 86380 86390 1
419762 99419762 1001 86380 86390 1
419979 99419979 1001 86380 86390 1
419449 99419449 1001 86380 86390 1
419513 99419513 1001 86380 86390 1
419492 99419492 1001 86380 86390 1
419296 99419296 1001 86380 86390 1
419575 99419575 1001 86380 86390 1
419436 99419436 1001 86380 86390 1
419333 99419333 1001 86380 86390 1
420613 99420613 1001 86380 86390 1
420682 99420682 1001 86380 86390 1
421903 99421903 1001 86380 86390 1
422020 99422020 1001 86380 86390 1
421791 99421791 1001 86380 86390 1
421737 99421737 1001 86380 86390 1
421270 99421270 1001 86380 86390 1
421593 99421593 1001 86380 86390 1
421672 99421672 1001 86380 86390 1
421325 99421325 1001 86380 86390 1
421553 99421553 1001 86380 86390 1
421331 99421331 1001 86380 86390 1
421492 99421492 1001 86380 86390 1
421038 99421038 1001 86380 86390 1
420871 99420871 1001 86380 86390 1
421249 99421249 1001 86380 86390 1
422479 99422479 1001 86380 86390 1
422217 99422217 1001 86380 86390 1
422384 99422384 1001 86380 86390 1
423630 99423630 1001 86380 86390 1
423464 99423464 1001 86380 86390 1
423660 99423660 1001 86380 86390 1
423570 99423570 1001 86380 86390 1
423353 99423353 1001 86380 86390 1
423108 99423108 1001 86380 86390 1
423091 99423091 1001 86380 86390 1
423135 99423135 1001 86380 86390 1
423201 99423201 1001 86380 86390 1
423068 99423068 1001 86380 86390 1
423155 99423155 1001 86380 86390 1
423282 99423282 1001 86380 86390 1
422700 99422700 1001 86380 86390 1
422860 99422860 1001 86380 86390 1
422816 99422816 1001 86380 86390 1
422674 99422674 1001 86380 86390 1
424065 99424065 1001 86380 86390 1
423869 99423869 1001 86380 86390 1
423803 99423803 1001 86380 86390 1
424109 99424109 1001 86380 86390 1
423788 99423788 1001 86380 86390 1
423914 99423914 1001 86380 86390 1
425205 99425205 1001 86380 86390 1
425313 99425313 1001 86380 86390 1
425349 99425349 1001 86380 86390 1
425359 99425359 1001 86380 86390 1
425364 99425364 1001 86380 86390 1
424833 99424833 1001 86380 86390 1
424902 99424902 1001 86380 86390 1
424207 99424207 1001 86380 86390 1
424389 99424389 1001 86380 86390 1
424219 99424219 1001 86380 86390 1
424161 99424161 1001 86380 86390 1
424164 99424164 1001 86380 86390 1
424307 99424307 1001 86380 86390 1
425559 99425559 1001 86380 86390 1
425664 99425664 1001 86380 86390 1
425800 99425800 1001 86380 86390 1
425005 99425005 1001 86380 86390 1
425451 99425451 1001 86380 86390 1
425626 99425626 1001 86380 86390 1
426796 99426796 1001 86380 86390 1
426729 99426729 1001 86380 86390 1
426829 99426829 1001 86380 86390 1
425868 99425868 1001 86380 86390 1
426103 99426103 1001 86380 86390 1
426264 99426264 1001 86380 86390 1
425879 99425879 1001 86380 86390 1
427236 99427236 1001 86380 86390 1
427323 99427323 1001 86380 86390 1
427208 99427208 1001 86380 86390 1
427383 99427383 1001 86380 86390 1
428426 99428426 1001 86380 86390 1
428352 99428352 1001 86380 86390 1
428711 99428711 1001 86380 86390 1
428725 99428725 1001 86380 86390 1
428584 99428584 1001 86380 86390 1
427972 99427972 1001 86380 86390 1
428242 99428242 1001 86380 86390 1
428101 99428101 1001 86380 86390 1
427704 99427704 1001 86380 86390 1
427673 99427673 1001 86380 86390 1
427919 99427919 1001 86380 86390 1
428945 99428945 1001 86380 86390 1
429030 99429030 1001 86380 86390 1
428807 99428807 1001 86380 86390 1
430313 99430313 1001 86380 86390 1
430331 99430331 1001 86380 86390 1
430055 99430055 1001 86380 86390 1
429857 99429857 1001 86380 86390 1
429859 99429859 1001 86380 86390 1
429870 99429870 1001 86380 86390 1
429772 99429772 1001 86380 86390 1
429513 99429513 1001 86380 86390 1
430664 99430664 1001 86380 86390 1
430609 99430609 1001 86380 86390 1
430689 99430689 1001 86380 86390 1
430515 99430515 1001 86380 86390 1
432006 99432006 1001 86380 86390 1
431943 99431943 1001 86380 86390 1
431945 99431945 1001 86380 86390 1
431306 99431306 1001 86380 86390 1
431413 99431413 1001 86380 86390 1
431121 99431121 1001 86380 86390 1
431259 99431259 1001 86380 86390 1
431048 99431048 1001 86380 86390 1
431016 99431016 1001 86380 86390 1
431236 99431236 1001 86380 86390 1
432178 99432178 1001 86380 86390 1
432379 99432379 1001 86380 86390 1
432295 99432295 1001 86380 86390 1
432130 99432130 1001 86380 86390 1
432386 99432386 1001 86380 86390 1
432115 99432115 1001 86380 86390 1
433521 99433521 1001 86380 86390 1
433320 99433320 1001 86380 86390 1
433621 99433621 1001 86380 86390 1
432989 99432989 1001 86380 86390 1
432908 99432908 1001 86380 86390 1
432936 99432936 1001 86380 86390 1
432845 99432845 1001 86380 86390 1
432571 99432571 1001 86380 86390 1
432808 99432808 1001 86380 86390 1
432662 99432662 1001 86380 86390 1
432524 99432524 1001 86380 86390 1
433863 99433863 1001 86380 86390 1
433923 99433923 1001 86380 86390 1
433757 99433757 1001 86380 86390 1
435434 99435434 1001 86380 86390 1
435311 99435311 1001 86380 86390 1
434819 99434819 1001 86380 86390 1
434718 99434718 1001 86380 86390 1
434976 99434976 1001 86380 86390 1
434629 99434629 1001 86380 86390 1
434651 99434651 1001 86380 86390 1
434726 99434726 1001 86380 86390 1
434909 99434909 1001 86380 86390 1
434751 99434751 1001 86380 86390 1
434813 99434813 1001 86380 86390 1
434378 99434378 1001 86380 86390 1
434460 99434460 1001 86380 86390 1
434305 99434305 1001 86380 86390 1
434389 99434389 1001 86380 86390 1
435756 99435756 1001 86380 86390 1
435600 99435600 1001 86380 86390 1
435445 99435445 1001 86380 86390 1
435473 99435473 1001 86380 86390 1
435642 99435642 1001 86380 86390 1
437018 99437018 1001 86380 86390 1
436983 99436983 1001 86380 86390 1
437024 99437024 1001 86380 86390 1
437092 99437092 1001 86380 86390 1
437114 99437114 1001 86380 86390 1
437125 99437125 1001 86380 86390 1
436496 99436496 1001 86380 86390 1
436465 99436465 1001 86380 86390 1
436485 99436485 1001 86380 86390 1
435970 99435970 1001 86380 86390 1
436262 99436262 1001 86380 86390 1
436312 99436312 1001 86380 86390 1
436239 99436239 1001 86380 86390 1
436277 99436277 1001 86380 86390 1
300593 99300593 1001 86380 86390 1
300658 99300658 1001 86380 86390 1
300634 99300634 1001 86380 86390 1
300610 99300610 1001 86380 86390 1
300328 99300328 1001 86380 86390 1
300523 99300523 1001 86380 86390 1
300421 99300421 1001 86380 86390 1
300352 99300352 1001 86380 86390 1
300122 99300122 1001 86380 86390 1
300164 99300164 1001 86380 86390 1
300271 99300271 1001 86380 86390 1
300871 99300871 1001 86380 86390 1
301455 99301455 1001 86380 86390 1
301443 99301443 1001 86380 86390 1
301457 99301457 1001 86380 86390 1
301145 99301145 1001 86380 86390 1
301218 99301218 1001 86380 86390 1
300980 99300980 1001 86380 86390 1
301006 99301006 1001 86380 86390 1
301045 99301045 1001 86380 86390 1
301607 99301607 1001 86380 86390 1
301569 99301569 1001 86380 86390 1
302280 99302280 1001 86380 86390 1
302225 99302225 1001 86380 86390 1
302251 99302251 1001 86380 86390 1
302009 99302009 1001 86380 86390 1
302000 99302000 1001 86380 86390 1
302056 99302056 1001 86380 86390 1
302121 99302121 1001 86380 86390 1
301853 99301853 1001 86380 86390 1
301905 99301905 1001 86380 86390 1
301854 99301854 1001 86380 86390 1
301780 99301780 1001 86380 86390 1
301899 99301899 1001 86380 86390 1
302550 99302550 1001 86380 86390 1
302473 99302473 1001 86380 86390 1
302538 99302538 1001 86380 86390 1
302577 99302577 1001 86380 86390 1
302397 99302397 1001 86380 86390 1
302567 99302567 1001 86380 86390 1
303052 99303052 1001 86380 86390 1
303206 99303206 1001 86380 86390 1
303173 99303173 1001 86380 86390 1
303157 99303157 1001 86380 86390 1
303041 99303041 1001 86380 86390 1
303163 99303163 1001 86380 86390 1
303165 99303165 1001 86380 86390 1
303114 99303114 1001 86380 86390 1
302951 99302951 1001 86380 86390 1
302876 99302876 1001 86380 86390 1
302982 99302982 1001 86380 86390 1
302632 99302632 1001 86380 86390 1
302620 99302620 1001 86380 86390 1
302750 99302750 1001 86380 86390 1
302661 99302661 1001 86380 86390 1
302701 99302701 1001 86380 86390 1
303324 99303324 1001 86380 86390 1
303278 99303278 1001 86380 86390 1
303228 99303228 1001 86380 86390 1
303332 99303332 1001 86380 86390 1
303879 99303879 1001 86380 86390 1
303959 99303959 1001 86380 86390 1
303837 99303837 1001 86380 86390 1
303737 99303737 1001 86380 86390 1
303663 99303663 1001 86380 86390 1
303741 99303741 1001 86380 86390 1
303652 99303652 1001 86380 86390 1
303442 99303442 1001 86380 86390 1
303494 99303494 1001 86380 86390 1
303521 99303521 1001 86380 86390 1
304055 99304055 1001 86380 86390 1
304785 99304785 1001 86380 86390 1
304831 99304831 1001 86380 86390 1
304689 99304689 1001 86380 86390 1
304524 99304524 1001 86380 86390 1
304619 99304619 1001 86380 86390 1
304598 99304598 1001 86380 86390 1
304406 99304406 1001 86380 86390 1
304421 99304421 1001 86380 86390 1
304319 99304319 1001 86380 86390 1
304359 99304359 1001 86380 86390 1
304336 99304336 1001 86380 86390 1
304273 99304273 1001 86380 86390 1
304352 99304352 1001 86380 86390 1
304933 99304933 1001 86380 86390 1
304960 99304960 1001 86380 86390 1
304952 99304952 1001 86380 86390 1
305483 99305483 1001 86380 86390 1
305617 99305617 1001 86380 86390 1
305541 99305541 1001 86380 86390 1
305356 99305356 1001 86380 86390 1
305332 99305332 1001 86380 86390 1
305293 99305293 1001 86380 86390 1
305475 99305475 1001 86380 86390 1
305438 99305438 1001 86380 86390 1
305176 99305176 1001 86380 86390 1
500638 99500638 1001 86380 86390 1
500664 99500664 1001 86380 86390 1
500680 99500680 1001 86380 86390 1
500747 99500747 1001 86380 86390 1
500562 99500562 1001 86380 86390 1
500589 99500589 1001 86380 86390 1
500512 99500512 1001 86380 86390 1
500336 99500336 1001 86380 86390 1
500248 99500248 1001 86380 86390 1
500317 99500317 1001 86380 86390 1
500836 99500836 1001 86380 86390 1
500851 99500851 1001 86380 86390 1
500864 99500864 1001 86380 86390 1
500971 99500971 1001 86380 86390 1
501016 99501016 1001 86380 86390 1
501513 99501513 1001 86380 86390 1
501526 99501526 1001 86380 86390 1
501593 99501593 1001 86380 86390 1
501373 99501373 1001 86380 86390 1
501275 99501275 1001 86380 86390 1
501432 99501432 1001 86380 86390 1
501169 99501169 1001 86380 86390 1
501195 99501195 1001 86380 86390 1
501722 99501722 1001 86380 86390 1
501839 99501839 1001 86380 86390 1
501788 99501788 1001 86380 86390 1
501724 99501724 1001 86380 86390 1
502314 99502314 1001 86380 86390 1
502399 99502399 1001 86380 86390 1
502387 99502387 1001 86380 86390 1
502212 99502212 1001 86380 86390 1
502219 99502219 1001 86380 86390 1
502027 99502027 1001 86380 86390 1
501902 99501902 1001 86380 86390 1
501853 99501853 1001 86380 86390 1
501947 99501947 1001 86380 86390 1
502508 99502508 1001 86380 86390 1
502469 99502469 1001 86380 86390 1
502485 99502485 1001 86380 86390 1
503286 99503286 1001 86380 86390 1
502944 99502944 1001 86380 86390 1
503051 99503051 1001 86380 86390 1
502977 99502977 1001 86380 86390 1
502738 99502738 1001 86380 86390 1
502868 99502868 1001 86380 86390 1
502686 99502686 1001 86380 86390 1
502767 99502767 1001 86380 86390 1
502808 99502808 1001 86380 86390 1
503307 99503307 1001 86380 86390 1
503322 99503322 1001 86380 86390 1
503336 99503336 1001 86380 86390 1
503917 99503917 1001 86380 86390 1
503931 99503931 1001 86380 86390 1
503922 99503922 1001 86380 86390 1
503783 99503783 1001 86380 86390 1
503907 99503907 1001 86380 86390 1
503767 99503767 1001 86380 86390 1
504232 99504232 1001 86380 86390 1
504247 99504247 1001 86380 86390 1
504224 99504224 1001 86380 86390 1
504201 99504201 1001 86380 86390 1
504164 99504164 1001 86380 86390 1
504767 99504767 1001 86380 86390 1
504861 99504861 1001 86380 86390 1
504733 99504733 1001 86380 86390 1
504581 99504581 1001 86380 86390 1
504405 99504405 1001 86380 86390 1
505031 99505031 1001 86380 86390 1
505071 99505071 1001 86380 86390 1
504994 99504994 1001 86380 86390 1
505036 99505036 1001 86380 86390 1
505003 99505003 1001 86380 86390 1
505056 99505056 1001 86380 86390 1
505684 99505684 1001 86380 86390 1
505596 99505596 1001 86380 86390 1
505715 99505715 1001 86380 86390 1
505448 99505448 1001 86380 86390 1
505462 99505462 1001 86380 86390 1
505358 99505358 1001 86380 86390 1
505477 99505477 1001 86380 86390 1
505516 99505516 1001 86380 86390 1
505439 99505439 1001 86380 86390 1
505206 99505206 1001 86380 86390 1
505885 99505885 1001 86380 86390 1
505847 99505847 1001 86380 86390 1
505849 99505849 1001 86380 86390 1
505969 99505969 1001 86380 86390 1
505892 99505892 1001 86380 86390 1
505972 99505972 1001 86380 86390 1
506572 99506572 1001 86380 86390 1
506277 99506277 1001 86380 86390 1
506343 99506343 1001 86380 86390 1
506132 99506132 1001 86380 86390 1
506177 99506177 1001 86380 86390 1
506116 99506116 1001 86380 86390 1
506779 99506779 1001 86380 86390 1
506741 99506741 1001 86380 86390 1
506639 99506639 1001 86380 86390 1
506613 99506613 1001 86380 86390 1
507313 99507313 1001 86380 86390 1
507105 99507105 1001 86380 86390 1
507093 99507093 1001 86380 86390 1
506872 99506872 1001 86380 86390 1
506924 99506924 1001 86380 86390 1
506927 99506927 1001 86380 86390 1
506811 99506811 1001 86380 86390 1
506839 99506839 1001 86380 86390 1
506981 99506981 1001 86380 86390 1
507572 99507572 1001 86380 86390 1
507430 99507430 1001 86380 86390 1
507919 99507919 1001 86380 86390 1
507934 99507934 1001 86380 86390 1
507734 99507734 1001 86380 86390 1
507646 99507646 1001 86380 86390 1
507673 99507673 1001 86380 86390 1
507817 99507817 1001 86380 86390 1
507677 99507677 1001 86380 86390 1
507652 99507652 1001 86380 86390 1
508301 99508301 1001 86380 86390 1
508999 99508999 1001 86380 86390 1
508880 99508880 1001 86380 86390 1
508694 99508694 1001 86380 86390 1
508737 99508737 1001 86380 86390 1
508614 99508614 1001 86380 86390 1
508524 99508524 1001 86380 86390 1
508552 99508552 1001 86380 86390 1
508515 99508515 1001 86380 86390 1
509133 99509133 1001 86380 86390 1
509264 99509264 1001 86380 86390 1
509802 99509802 1001 86380 86390 1
509725 99509725 1001 86380 86390 1
509844 99509844 1001 86380 86390 1
509605 99509605 1001 86380 86390 1
509569 99509569 1001 86380 86390 1
509597 99509597 1001 86380 86390 1
509547 99509547 1001 86380 86390 1
509468 99509468 1001 86380 86390 1
509949 99509949 1001 86380 86390 1
509925 99509925 1001 86380 86390 1
509927 99509927 1001 86380 86390 1
510057 99510057 1001 86380 86390 1
509903 99509903 1001 86380 86390 1
510034 99510034 1001 86380 86390 1
510091 99510091 1001 86380 86390 1
510697 99510697 1001 86380 86390 1
510564 99510564 1001 86380 86390 1
510662 99510662 1001 86380 86390 1
510444 99510444 1001 86380 86390 1
510426 99510426 1001 86380 86390 1
510375 99510375 1001 86380 86390 1
510287 99510287 1001 86380 86390 1
510301 99510301 1001 86380 86390 1
510243 99510243 1001 86380 86390 1
510273 99510273 1001 86380 86390 1
510286 99510286 1001 86380 86390 1
510893 99510893 1001 86380 86390 1
511398 99511398 1001 86380 86390 1
511275 99511275 1001 86380 86390 1
511173 99511173 1001 86380 86390 1
511331 99511331 1001 86380 86390 1
511202 99511202 1001 86380 86390 1
511009 99511009 1001 86380 86390 1
511064 99511064 1001 86380 86390 1
510939 99510939 1001 86380 86390 1
512186 99512186 1001 86380 86390 1
512201 99512201 1001 86380 86390 1
512282 99512282 1001 86380 86390 1
512085 99512085 1001 86380 86390 1
512124 99512124 1001 86380 86390 1
512049 99512049 1001 86380 86390 1
512115 99512115 1001 86380 86390 1
512041 99512041 1001 86380 86390 1
511874 99511874 1001 86380 86390 1
511841 99511841 1001 86380 86390 1
512427 99512427 1001 86380 86390 1
512460 99512460 1001 86380 86390 1
512579 99512579 1001 86380 86390 1
512425 99512425 1001 86380 86390 1
513187 99513187 1001 86380 86390 1
513188 99513188 1001 86380 86390 1
513125 99513125 1001 86380 86390 1
512973 99512973 1001 86380 86390 1
512948 99512948 1001 86380 86390 1
512989 99512989 1001 86380 86390 1
[truncated: 4,063,102 more chars]
