# Supplementary material for: Fast and near-optimal monitoring for healthcare acquired infection outbreaks
Source: PLoS Comput Biol. 2019 Sep 16;15(9):e1007284. doi: 10.1371/journal.pcbi.1007284 (PMC6762212; doi:10.1371/journal.pcbi.1007284)
Supplement: S1 Data — (ZIP) [file pcbi.1007284.s006.zip › MobilityLogs1/HAISE_Carilion_all_visits_day_78.txt]

#Person location Sublocation StartTime EndTime Type
415291 677 1001 21120 23517 1
400121 99400121 1001 86380 86390 1
400207 99400207 1001 86380 86390 1
400402 99400402 1001 86380 86390 1
400371 99400371 1001 86380 86390 1
400436 99400436 1001 86380 86390 1
400821 99400821 1001 86380 86390 1
400884 99400884 1001 86380 86390 1
400860 99400860 1001 86380 86390 1
400963 99400963 1001 86380 86390 1
401073 99401073 1001 86380 86390 1
401670 99401670 1001 86380 86390 1
401791 99401791 1001 86380 86390 1
402070 99402070 1001 86380 86390 1
402331 99402331 1001 86380 86390 1
402397 99402397 1001 86380 86390 1
402627 99402627 1001 86380 86390 1
402597 99402597 1001 86380 86390 1
402651 99402651 1001 86380 86390 1
402842 99402842 1001 86380 86390 1
403006 99403006 1001 86380 86390 1
403060 99403060 1001 86380 86390 1
403319 99403319 1001 86380 86390 1
403385 99403385 1001 86380 86390 1
403447 99403447 1001 86380 86390 1
403827 99403827 1001 86380 86390 1
404120 99404120 1001 86380 86390 1
404071 99404071 1001 86380 86390 1
404582 99404582 1001 86380 86390 1
404702 99404702 1001 86380 86390 1
404798 99404798 1001 86380 86390 1
404861 99404861 1001 86380 86390 1
405277 99405277 1001 86380 86390 1
405284 99405284 1001 86380 86390 1
405388 99405388 1001 86380 86390 1
405466 99405466 1001 86380 86390 1
405552 99405552 1001 86380 86390 1
405662 99405662 1001 86380 86390 1
405638 99405638 1001 86380 86390 1
405940 99405940 1001 86380 86390 1
406024 99406024 1001 86380 86390 1
406067 99406067 1001 86380 86390 1
406091 99406091 1001 86380 86390 1
406085 99406085 1001 86380 86390 1
406307 99406307 1001 86380 86390 1
406285 99406285 1001 86380 86390 1
406480 99406480 1001 86380 86390 1
406589 99406589 1001 86380 86390 1
406605 99406605 1001 86380 86390 1
406698 99406698 1001 86380 86390 1
406747 99406747 1001 86380 86390 1
406806 99406806 1001 86380 86390 1
406925 99406925 1001 86380 86390 1
406966 99406966 1001 86380 86390 1
407121 99407121 1001 86380 86390 1
407361 99407361 1001 86380 86390 1
407604 99407604 1001 86380 86390 1
407616 99407616 1001 86380 86390 1
407590 99407590 1001 86380 86390 1
407593 99407593 1001 86380 86390 1
407629 99407629 1001 86380 86390 1
407972 99407972 1001 86380 86390 1
407940 99407940 1001 86380 86390 1
408054 99408054 1001 86380 86390 1
408371 99408371 1001 86380 86390 1
408434 99408434 1001 86380 86390 1
408632 99408632 1001 86380 86390 1
408711 99408711 1001 86380 86390 1
409100 99409100 1001 86380 86390 1
409257 99409257 1001 86380 86390 1
409398 99409398 1001 86380 86390 1
410069 99410069 1001 86380 86390 1
410072 99410072 1001 86380 86390 1
410210 99410210 1001 86380 86390 1
410388 99410388 1001 86380 86390 1
410408 99410408 1001 86380 86390 1
410886 99410886 1001 86380 86390 1
410885 99410885 1001 86380 86390 1
410935 99410935 1001 86380 86390 1
411016 99411016 1001 86380 86390 1
410968 99410968 1001 86380 86390 1
411112 99411112 1001 86380 86390 1
411234 99411234 1001 86380 86390 1
411637 99411637 1001 86380 86390 1
411698 99411698 1001 86380 86390 1
411688 99411688 1001 86380 86390 1
411867 99411867 1001 86380 86390 1
411896 99411896 1001 86380 86390 1
412126 99412126 1001 86380 86390 1
412425 99412425 1001 86380 86390 1
412436 99412436 1001 86380 86390 1
413552 99413552 1001 86380 86390 1
412892 99412892 1001 86380 86390 1
413227 99413227 1001 86380 86390 1
412897 99412897 1001 86380 86390 1
412997 99412997 1001 86380 86390 1
412950 99412950 1001 86380 86390 1
412592 99412592 1001 86380 86390 1
412859 99412859 1001 86380 86390 1
414031 99414031 1001 86380 86390 1
414105 99414105 1001 86380 86390 1
414976 99414976 1001 86380 86390 1
415205 99415205 1001 86380 86390 1
414962 99414962 1001 86380 86390 1
414589 99414589 1001 86380 86390 1
414866 99414866 1001 86380 86390 1
414642 99414642 1001 86380 86390 1
414601 99414601 1001 86380 86390 1
414910 99414910 1001 86380 86390 1
414423 99414423 1001 86380 86390 1
414199 99414199 1001 86380 86390 1
414413 99414413 1001 86380 86390 1
414284 99414284 1001 86380 86390 1
414394 99414394 1001 86380 86390 1
415430 99415430 1001 86380 86390 1
416757 99416757 1001 86380 86390 1
416641 99416641 1001 86380 86390 1
416094 99416094 1001 86380 86390 1
415921 99415921 1001 86380 86390 1
415975 99415975 1001 86380 86390 1
415879 99415879 1001 86380 86390 1
417127 99417127 1001 86380 86390 1
417013 99417013 1001 86380 86390 1
417501 99417501 1001 86380 86390 1
418078 99418078 1001 86380 86390 1
418180 99418180 1001 86380 86390 1
418284 99418284 1001 86380 86390 1
418144 99418144 1001 86380 86390 1
418399 99418399 1001 86380 86390 1
418404 99418404 1001 86380 86390 1
417634 99417634 1001 86380 86390 1
417826 99417826 1001 86380 86390 1
417853 99417853 1001 86380 86390 1
417667 99417667 1001 86380 86390 1
417674 99417674 1001 86380 86390 1
418026 99418026 1001 86380 86390 1
419166 99419166 1001 86380 86390 1
420238 99420238 1001 86380 86390 1
420382 99420382 1001 86380 86390 1
420066 99420066 1001 86380 86390 1
420411 99420411 1001 86380 86390 1
419651 99419651 1001 86380 86390 1
419905 99419905 1001 86380 86390 1
419513 99419513 1001 86380 86390 1
419289 99419289 1001 86380 86390 1
420679 99420679 1001 86380 86390 1
420536 99420536 1001 86380 86390 1
421889 99421889 1001 86380 86390 1
421700 99421700 1001 86380 86390 1
421937 99421937 1001 86380 86390 1
422106 99422106 1001 86380 86390 1
421325 99421325 1001 86380 86390 1
420953 99420953 1001 86380 86390 1
421033 99421033 1001 86380 86390 1
422477 99422477 1001 86380 86390 1
422407 99422407 1001 86380 86390 1
422508 99422508 1001 86380 86390 1
422409 99422409 1001 86380 86390 1
422235 99422235 1001 86380 86390 1
423468 99423468 1001 86380 86390 1
423563 99423563 1001 86380 86390 1
423123 99423123 1001 86380 86390 1
422981 99422981 1001 86380 86390 1
422826 99422826 1001 86380 86390 1
422803 99422803 1001 86380 86390 1
422612 99422612 1001 86380 86390 1
422788 99422788 1001 86380 86390 1
422898 99422898 1001 86380 86390 1
424121 99424121 1001 86380 86390 1
423924 99423924 1001 86380 86390 1
423954 99423954 1001 86380 86390 1
423910 99423910 1001 86380 86390 1
425102 99425102 1001 86380 86390 1
425338 99425338 1001 86380 86390 1
425091 99425091 1001 86380 86390 1
425037 99425037 1001 86380 86390 1
424783 99424783 1001 86380 86390 1
424942 99424942 1001 86380 86390 1
424727 99424727 1001 86380 86390 1
424899 99424899 1001 86380 86390 1
424818 99424818 1001 86380 86390 1
424368 99424368 1001 86380 86390 1
424375 99424375 1001 86380 86390 1
424229 99424229 1001 86380 86390 1
424231 99424231 1001 86380 86390 1
424287 99424287 1001 86380 86390 1
424205 99424205 1001 86380 86390 1
424589 99424589 1001 86380 86390 1
425581 99425581 1001 86380 86390 1
425387 99425387 1001 86380 86390 1
425760 99425760 1001 86380 86390 1
425677 99425677 1001 86380 86390 1
425467 99425467 1001 86380 86390 1
426943 99426943 1001 86380 86390 1
426929 99426929 1001 86380 86390 1
426881 99426881 1001 86380 86390 1
426957 99426957 1001 86380 86390 1
427001 99427001 1001 86380 86390 1
426892 99426892 1001 86380 86390 1
426427 99426427 1001 86380 86390 1
426634 99426634 1001 86380 86390 1
425914 99425914 1001 86380 86390 1
427436 99427436 1001 86380 86390 1
427206 99427206 1001 86380 86390 1
427494 99427494 1001 86380 86390 1
427306 99427306 1001 86380 86390 1
427219 99427219 1001 86380 86390 1
428612 99428612 1001 86380 86390 1
428416 99428416 1001 86380 86390 1
428718 99428718 1001 86380 86390 1
428605 99428605 1001 86380 86390 1
428065 99428065 1001 86380 86390 1
428025 99428025 1001 86380 86390 1
427741 99427741 1001 86380 86390 1
428986 99428986 1001 86380 86390 1
428904 99428904 1001 86380 86390 1
430229 99430229 1001 86380 86390 1
429613 99429613 1001 86380 86390 1
429862 99429862 1001 86380 86390 1
429556 99429556 1001 86380 86390 1
429428 99429428 1001 86380 86390 1
430802 99430802 1001 86380 86390 1
431906 99431906 1001 86380 86390 1
431991 99431991 1001 86380 86390 1
431828 99431828 1001 86380 86390 1
431928 99431928 1001 86380 86390 1
432047 99432047 1001 86380 86390 1
431463 99431463 1001 86380 86390 1
431369 99431369 1001 86380 86390 1
430890 99430890 1001 86380 86390 1
431066 99431066 1001 86380 86390 1
431010 99431010 1001 86380 86390 1
431220 99431220 1001 86380 86390 1
430856 99430856 1001 86380 86390 1
430887 99430887 1001 86380 86390 1
432347 99432347 1001 86380 86390 1
432379 99432379 1001 86380 86390 1
432305 99432305 1001 86380 86390 1
432279 99432279 1001 86380 86390 1
432073 99432073 1001 86380 86390 1
433635 99433635 1001 86380 86390 1
433363 99433363 1001 86380 86390 1
433676 99433676 1001 86380 86390 1
433690 99433690 1001 86380 86390 1
433329 99433329 1001 86380 86390 1
433405 99433405 1001 86380 86390 1
433052 99433052 1001 86380 86390 1
433214 99433214 1001 86380 86390 1
432933 99432933 1001 86380 86390 1
433202 99433202 1001 86380 86390 1
432877 99432877 1001 86380 86390 1
432586 99432586 1001 86380 86390 1
432707 99432707 1001 86380 86390 1
433779 99433779 1001 86380 86390 1
434118 99434118 1001 86380 86390 1
433868 99433868 1001 86380 86390 1
433905 99433905 1001 86380 86390 1
435314 99435314 1001 86380 86390 1
435044 99435044 1001 86380 86390 1
435205 99435205 1001 86380 86390 1
434939 99434939 1001 86380 86390 1
434946 99434946 1001 86380 86390 1
434793 99434793 1001 86380 86390 1
434809 99434809 1001 86380 86390 1
434615 99434615 1001 86380 86390 1
434322 99434322 1001 86380 86390 1
435574 99435574 1001 86380 86390 1
435837 99435837 1001 86380 86390 1
435741 99435741 1001 86380 86390 1
436894 99436894 1001 86380 86390 1
436960 99436960 1001 86380 86390 1
436910 99436910 1001 86380 86390 1
436388 99436388 1001 86380 86390 1
436430 99436430 1001 86380 86390 1
436675 99436675 1001 86380 86390 1
436557 99436557 1001 86380 86390 1
436194 99436194 1001 86380 86390 1
436291 99436291 1001 86380 86390 1
435993 99435993 1001 86380 86390 1
437267 99437267 1001 86380 86390 1
300058 99300058 1001 86380 86390 1
300034 99300034 1001 86380 86390 1
437176 99437176 1001 86380 86390 1
300065 99300065 1001 86380 86390 1
300564 99300564 1001 86380 86390 1
300566 99300566 1001 86380 86390 1
300623 99300623 1001 86380 86390 1
300611 99300611 1001 86380 86390 1
300460 99300460 1001 86380 86390 1
300422 99300422 1001 86380 86390 1
300435 99300435 1001 86380 86390 1
300448 99300448 1001 86380 86390 1
300318 99300318 1001 86380 86390 1
300441 99300441 1001 86380 86390 1
300521 99300521 1001 86380 86390 1
300120 99300120 1001 86380 86390 1
300221 99300221 1001 86380 86390 1
300118 99300118 1001 86380 86390 1
300847 99300847 1001 86380 86390 1
300854 99300854 1001 86380 86390 1
301519 99301519 1001 86380 86390 1
301391 99301391 1001 86380 86390 1
301538 99301538 1001 86380 86390 1
301167 99301167 1001 86380 86390 1
301286 99301286 1001 86380 86390 1
301326 99301326 1001 86380 86390 1
301039 99301039 1001 86380 86390 1
300979 99300979 1001 86380 86390 1
300992 99300992 1001 86380 86390 1
301101 99301101 1001 86380 86390 1
301624 99301624 1001 86380 86390 1
301975 99301975 1001 86380 86390 1
301917 99301917 1001 86380 86390 1
301868 99301868 1001 86380 86390 1
301935 99301935 1001 86380 86390 1
301897 99301897 1001 86380 86390 1
302466 99302466 1001 86380 86390 1
302532 99302532 1001 86380 86390 1
303145 99303145 1001 86380 86390 1
303024 99303024 1001 86380 86390 1
303115 99303115 1001 86380 86390 1
302808 99302808 1001 86380 86390 1
302928 99302928 1001 86380 86390 1
302767 99302767 1001 86380 86390 1
302664 99302664 1001 86380 86390 1
302713 99302713 1001 86380 86390 1
303255 99303255 1001 86380 86390 1
303254 99303254 1001 86380 86390 1
303410 99303410 1001 86380 86390 1
303699 99303699 1001 86380 86390 1
303817 99303817 1001 86380 86390 1
303677 99303677 1001 86380 86390 1
303744 99303744 1001 86380 86390 1
303785 99303785 1001 86380 86390 1
303708 99303708 1001 86380 86390 1
303533 99303533 1001 86380 86390 1
303598 99303598 1001 86380 86390 1
303591 99303591 1001 86380 86390 1
304173 99304173 1001 86380 86390 1
304096 99304096 1001 86380 86390 1
304717 99304717 1001 86380 86390 1
304662 99304662 1001 86380 86390 1
304792 99304792 1001 86380 86390 1
304853 99304853 1001 86380 86390 1
304516 99304516 1001 86380 86390 1
304584 99304584 1001 86380 86390 1
304330 99304330 1001 86380 86390 1
304370 99304370 1001 86380 86390 1
304294 99304294 1001 86380 86390 1
304270 99304270 1001 86380 86390 1
304245 99304245 1001 86380 86390 1
304325 99304325 1001 86380 86390 1
304416 99304416 1001 86380 86390 1
304378 99304378 1001 86380 86390 1
304913 99304913 1001 86380 86390 1
304862 99304862 1001 86380 86390 1
305604 99305604 1001 86380 86390 1
305311 99305311 1001 86380 86390 1
305468 99305468 1001 86380 86390 1
305365 99305365 1001 86380 86390 1
305302 99305302 1001 86380 86390 1
305067 99305067 1001 86380 86390 1
305148 99305148 1001 86380 86390 1
305239 99305239 1001 86380 86390 1
305176 99305176 1001 86380 86390 1
305152 99305152 1001 86380 86390 1
500128 99500128 1001 86380 86390 1
500146 99500146 1001 86380 86390 1
500707 99500707 1001 86380 86390 1
500683 99500683 1001 86380 86390 1
500409 99500409 1001 86380 86390 1
500412 99500412 1001 86380 86390 1
500297 99500297 1001 86380 86390 1
500268 99500268 1001 86380 86390 1
500901 99500901 1001 86380 86390 1
500869 99500869 1001 86380 86390 1
501519 99501519 1001 86380 86390 1
501508 99501508 1001 86380 86390 1
501587 99501587 1001 86380 86390 1
501235 99501235 1001 86380 86390 1
501404 99501404 1001 86380 86390 1
501023 99501023 1001 86380 86390 1
501180 99501180 1001 86380 86390 1
501118 99501118 1001 86380 86390 1
501158 99501158 1001 86380 86390 1
501121 99501121 1001 86380 86390 1
501134 99501134 1001 86380 86390 1
502169 99502169 1001 86380 86390 1
502175 99502175 1001 86380 86390 1
502099 99502099 1001 86380 86390 1
501974 99501974 1001 86380 86390 1
501871 99501871 1001 86380 86390 1
502040 99502040 1001 86380 86390 1
501930 99501930 1001 86380 86390 1
501933 99501933 1001 86380 86390 1
501934 99501934 1001 86380 86390 1
502645 99502645 1001 86380 86390 1
502559 99502559 1001 86380 86390 1
503218 99503218 1001 86380 86390 1
502996 99502996 1001 86380 86390 1
502748 99502748 1001 86380 86390 1
502855 99502855 1001 86380 86390 1
502757 99502757 1001 86380 86390 1
503418 99503418 1001 86380 86390 1
503458 99503458 1001 86380 86390 1
503447 99503447 1001 86380 86390 1
503937 99503937 1001 86380 86390 1
503951 99503951 1001 86380 86390 1
504013 99504013 1001 86380 86390 1
503711 99503711 1001 86380 86390 1
503884 99503884 1001 86380 86390 1
503640 99503640 1001 86380 86390 1
504145 99504145 1001 86380 86390 1
504132 99504132 1001 86380 86390 1
504187 99504187 1001 86380 86390 1
504292 99504292 1001 86380 86390 1
504124 99504124 1001 86380 86390 1
504137 99504137 1001 86380 86390 1
504151 99504151 1001 86380 86390 1
504267 99504267 1001 86380 86390 1
504815 99504815 1001 86380 86390 1
504867 99504867 1001 86380 86390 1
504846 99504846 1001 86380 86390 1
504872 99504872 1001 86380 86390 1
504922 99504922 1001 86380 86390 1
504746 99504746 1001 86380 86390 1
504544 99504544 1001 86380 86390 1
504625 99504625 1001 86380 86390 1
504394 99504394 1001 86380 86390 1
504499 99504499 1001 86380 86390 1
505026 99505026 1001 86380 86390 1
505052 99505052 1001 86380 86390 1
504990 99504990 1001 86380 86390 1
505629 99505629 1001 86380 86390 1
505620 99505620 1001 86380 86390 1
505663 99505663 1001 86380 86390 1
505666 99505666 1001 86380 86390 1
505370 99505370 1001 86380 86390 1
505387 99505387 1001 86380 86390 1
505179 99505179 1001 86380 86390 1
505233 99505233 1001 86380 86390 1
505314 99505314 1001 86380 86390 1
505916 99505916 1001 86380 86390 1
505894 99505894 1001 86380 86390 1
506435 99506435 1001 86380 86390 1
506449 99506449 1001 86380 86390 1
506585 99506585 1001 86380 86390 1
506287 99506287 1001 86380 86390 1
506380 99506380 1001 86380 86390 1
506383 99506383 1001 86380 86390 1
506143 99506143 1001 86380 86390 1
506030 99506030 1001 86380 86390 1
506043 99506043 1001 86380 86390 1
506152 99506152 1001 86380 86390 1
506181 99506181 1001 86380 86390 1
506664 99506664 1001 86380 86390 1
507320 99507320 1001 86380 86390 1
507400 99507400 1001 86380 86390 1
507355 99507355 1001 86380 86390 1
507412 99507412 1001 86380 86390 1
507252 99507252 1001 86380 86390 1
507118 99507118 1001 86380 86390 1
507099 99507099 1001 86380 86390 1
506918 99506918 1001 86380 86390 1
506867 99506867 1001 86380 86390 1
507613 99507613 1001 86380 86390 1
507541 99507541 1001 86380 86390 1
507451 99507451 1001 86380 86390 1
507503 99507503 1001 86380 86390 1
507595 99507595 1001 86380 86390 1
507597 99507597 1001 86380 86390 1
507586 99507586 1001 86380 86390 1
508179 99508179 1001 86380 86390 1
508167 99508167 1001 86380 86390 1
507901 99507901 1001 86380 86390 1
507903 99507903 1001 86380 86390 1
507982 99507982 1001 86380 86390 1
507958 99507958 1001 86380 86390 1
507707 99507707 1001 86380 86390 1
507799 99507799 1001 86380 86390 1
508298 99508298 1001 86380 86390 1
508389 99508389 1001 86380 86390 1
508286 99508286 1001 86380 86390 1
508312 99508312 1001 86380 86390 1
508379 99508379 1001 86380 86390 1
508406 99508406 1001 86380 86390 1
508368 99508368 1001 86380 86390 1
508357 99508357 1001 86380 86390 1
508293 99508293 1001 86380 86390 1
508975 99508975 1001 86380 86390 1
509061 99509061 1001 86380 86390 1
508879 99508879 1001 86380 86390 1
509008 99509008 1001 86380 86390 1
508741 99508741 1001 86380 86390 1
508833 99508833 1001 86380 86390 1
508769 99508769 1001 86380 86390 1
508796 99508796 1001 86380 86390 1
508797 99508797 1001 86380 86390 1
508724 99508724 1001 86380 86390 1
508629 99508629 1001 86380 86390 1
509266 99509266 1001 86380 86390 1
509215 99509215 1001 86380 86390 1
509178 99509178 1001 86380 86390 1
509145 99509145 1001 86380 86390 1
509883 99509883 1001 86380 86390 1
509846 99509846 1001 86380 86390 1
509566 99509566 1001 86380 86390 1
509569 99509569 1001 86380 86390 1
509600 99509600 1001 86380 86390 1
509524 99509524 1001 86380 86390 1
509297 99509297 1001 86380 86390 1
509289 99509289 1001 86380 86390 1
509954 99509954 1001 86380 86390 1
510022 99510022 1001 86380 86390 1
510011 99510011 1001 86380 86390 1
510563 99510563 1001 86380 86390 1
510531 99510531 1001 86380 86390 1
510648 99510648 1001 86380 86390 1
510406 99510406 1001 86380 86390 1
510329 99510329 1001 86380 86390 1
510410 99510410 1001 86380 86390 1
510109 99510109 1001 86380 86390 1
510188 99510188 1001 86380 86390 1
510729 99510729 1001 86380 86390 1
511537 99511537 1001 86380 86390 1
511370 99511370 1001 86380 86390 1
511396 99511396 1001 86380 86390 1
511143 99511143 1001 86380 86390 1
511128 99511128 1001 86380 86390 1
510989 99510989 1001 86380 86390 1
511016 99511016 1001 86380 86390 1
511057 99511057 1001 86380 86390 1
511045 99511045 1001 86380 86390 1
511723 99511723 1001 86380 86390 1
511637 99511637 1001 86380 86390 1
511753 99511753 1001 86380 86390 1
511559 99511559 1001 86380 86390 1
512225 99512225 1001 86380 86390 1
512226 99512226 1001 86380 86390 1
512295 99512295 1001 86380 86390 1
512007 99512007 1001 86380 86390 1
512035 99512035 1001 86380 86390 1
512141 99512141 1001 86380 86390 1
512064 99512064 1001 86380 86390 1
511944 99511944 1001 86380 86390 1
511803 99511803 1001 86380 86390 1
511921 99511921 1001 86380 86390 1
511795 99511795 1001 86380 86390 1
511924 99511924 1001 86380 86390 1
512479 99512479 1001 86380 86390 1
513011 99513011 1001 86380 86390 1
512989 99512989 1001 86380 86390 1
512914 99512914 1001 86380 86390 1
512993 99512993 1001 86380 86390 1
512945 99512945 1001 86380 86390 1
512830 99512830 1001 86380 86390 1
512593 99512593 1001 86380 86390 1
513306 99513306 1001 86380 86390 1
513216 99513216 1001 86380 86390 1
513314 99513314 1001 86380 86390 1
513932 99513932 1001 86380 86390 1
513857 99513857 1001 86380 86390 1
513988 99513988 1001 86380 86390 1
513966 99513966 1001 86380 86390 1
513711 99513711 1001 86380 86390 1
513681 99513681 1001 86380 86390 1
514032 99514032 1001 86380 86390 1
514084 99514084 1001 86380 86390 1
514689 99514689 1001 86380 86390 1
514710 99514710 1001 86380 86390 1
514803 99514803 1001 86380 86390 1
514752 99514752 1001 86380 86390 1
514791 99514791 1001 86380 86390 1
514556 99514556 1001 86380 86390 1
514624 99514624 1001 86380 86390 1
514382 99514382 1001 86380 86390 1
514306 99514306 1001 86380 86390 1
514320 99514320 1001 86380 86390 1
514390 99514390 1001 86380 86390 1
514971 99514971 1001 86380 86390 1
515025 99515025 1001 86380 86390 1
514987 99514987 1001 86380 86390 1
514925 99514925 1001 86380 86390 1
514964 99514964 1001 86380 86390 1
515057 99515057 1001 86380 86390 1
515655 99515655 1001 86380 86390 1
515482 99515482 1001 86380 86390 1
515553 99515553 1001 86380 86390 1
515350 99515350 1001 86380 86390 1
515312 99515312 1001 86380 86390 1
515385 99515385 1001 86380 86390 1
515476 99515476 1001 86380 86390 1
515215 99515215 1001 86380 86390 1
515087 99515087 1001 86380 86390 1
515712 99515712 1001 86380 86390 1
515743 99515743 1001 86380 86390 1
516406 99516406 1001 86380 86390 1
516420 99516420 1001 86380 86390 1
516114 99516114 1001 86380 86390 1
516206 99516206 1001 86380 86390 1
516116 99516116 1001 86380 86390 1
516207 99516207 1001 86380 86390 1
516047 99516047 1001 86380 86390 1
516000 99516000 1001 86380 86390 1
516013 99516013 1001 86380 86390 1
516553 99516553 1001 86380 86390 1
516608 99516608 1001 86380 86390 1
517249 99517249 1001 86380 86390 1
517187 99517187 1001 86380 86390 1
517079 99517079 1001 86380 86390 1
517031 99517031 1001 86380 86390 1
516954 99516954 1001 86380 86390 1
516883 99516883 1001 86380 86390 1
516822 99516822 1001 86380 86390 1
516914 99516914 1001 86380 86390 1
517534 99517534 1001 86380 86390 1
518088 99518088 1001 86380 86390 1
518102 99518102 1001 86380 86390 1
518071 99518071 1001 86380 86390 1
517777 99517777 1001 86380 86390 1
517907 99517907 1001 86380 86390 1
517792 99517792 1001 86380 86390 1
517897 99517897 1001 86380 86390 1
517755 99517755 1001 86380 86390 1
517873 99517873 1001 86380 86390 1
517929 99517929 1001 86380 86390 1
517709 99517709 1001 86380 86390 1
517609 99517609 1001 86380 86390 1
517713 99517713 1001 86380 86390 1
517585 99517585 1001 86380 86390 1
517629 99517629 1001 86380 86390 1
517643 99517643 1001 86380 86390 1
518275 99518275 1001 86380 86390 1
518329 99518329 1001 86380 86390 1
518348 99518348 1001 86380 86390 1
518245 99518245 1001 86380 86390 1
518835 99518835 1001 86380 86390 1
518880 99518880 1001 86380 86390 1
518971 99518971 1001 86380 86390 1
518792 99518792 1001 86380 86390 1
518654 99518654 1001 86380 86390 1
518608 99518608 1001 86380 86390 1
518702 99518702 1001 86380 86390 1
518612 99518612 1001 86380 86390 1
518517 99518517 1001 86380 86390 1
518429 99518429 1001 86380 86390 1
519076 99519076 1001 86380 86390 1
519118 99519118 1001 86380 86390 1
519057 99519057 1001 86380 86390 1
519779 99519779 1001 86380 86390 1
519667 99519667 1001 86380 86390 1
519749 99519749 1001 86380 86390 1
519483 99519483 1001 86380 86390 1
519486 99519486 1001 86380 86390 1
519326 99519326 1001 86380 86390 1
519301 99519301 1001 86380 86390 1
519858 99519858 1001 86380 86390 1
519949 99519949 1001 86380 86390 1
520001 99520001 1001 86380 86390 1
520016 99520016 1001 86380 86390 1
520437 99520437 1001 86380 86390 1
520489 99520489 1001 86380 86390 1
520557 99520557 1001 86380 86390 1
520549 99520549 1001 86380 86390 1
520331 99520331 1001 86380 86390 1
520344 99520344 1001 86380 86390 1
520374 99520374 1001 86380 86390 1
520327 99520327 1001 86380 86390 1
520036 99520036 1001 86380 86390 1
520095 99520095 1001 86380 86390 1
520714 99520714 1001 86380 86390 1
520642 99520642 1001 86380 86390 1
520645 99520645 1001 86380 86390 1
520662 99520662 1001 86380 86390 1
521327 99521327 1001 86380 86390 1
521353 99521353 1001 86380 86390 1
521454 99521454 1001 86380 86390 1
521297 99521297 1001 86380 86390 1
521157 99521157 1001 86380 86390 1
521226 99521226 1001 86380 86390 1
521214 99521214 1001 86380 86390 1
521127 99521127 1001 86380 86390 1
521029 99521029 1001 86380 86390 1
521033 99521033 1001 86380 86390 1
520891 99520891 1001 86380 86390 1
521618 99521618 1001 86380 86390 1
521478 99521478 1001 86380 86390 1
521665 99521665 1001 86380 86390 1
521627 99521627 1001 86380 86390 1
522268 99522268 1001 86380 86390 1
522276 99522276 1001 86380 86390 1
522162 99522162 1001 86380 86390 1
522073 99522073 1001 86380 86390 1
522019 99522019 1001 86380 86390 1
521803 99521803 1001 86380 86390 1
521707 99521707 1001 86380 86390 1
521694 99521694 1001 86380 86390 1
522342 99522342 1001 86380 86390 1
522396 99522396 1001 86380 86390 1
523022 99523022 1001 86380 86390 1
522750 99522750 1001 86380 86390 1
522806 99522806 1001 86380 86390 1
522717 99522717 1001 86380 86390 1
522589 99522589 1001 86380 86390 1
523240 99523240 1001 86380 86390 1
523218 99523218 1001 86380 86390 1
523754 99523754 1001 86380 86390 1
523849 99523849 1001 86380 86390 1
523903 99523903 1001 86380 86390 1
523687 99523687 1001 86380 86390 1
523571 99523571 1001 86380 86390 1
523689 99523689 1001 86380 86390 1
523538 99523538 1001 86380 86390 1
523569 99523569 1001 86380 86390 1
523377 99523377 1001 86380 86390 1
523981 99523981 1001 86380 86390 1
523994 99523994 1001 86380 86390 1
524085 99524085 1001 86380 86390 1
524099 99524099 1001 86380 86390 1
524113 99524113 1001 86380 86390 1
524655 99524655 1001 86380 86390 1
524755 99524755 1001 86380 86390 1
524689 99524689 1001 86380 86390 1
524652 99524652 1001 86380 86390 1
524556 99524556 1001 86380 86390 1
524466 99524466 1001 86380 86390 1
524392 99524392 1001 86380 86390 1
524444 99524444 1001 86380 86390 1
524379 99524379 1001 86380 86390 1
524345 99524345 1001 86380 86390 1
524271 99524271 1001 86380 86390 1
524826 99524826 1001 86380 86390 1
525520 99525520 1001 86380 86390 1
525439 99525439 1001 86380 86390 1
525280 99525280 1001 86380 86390 1
525389 99525389 1001 86380 86390 1
525072 99525072 1001 86380 86390 1
525177 99525177 1001 86380 86390 1
525114 99525114 1001 86380 86390 1
525687 99525687 1001 86380 86390 1
525752 99525752 1001 86380 86390 1
525601 99525601 1001 86380 86390 1
525760 99525760 1001 86380 86390 1
526259 99526259 1001 86380 86390 1
526398 99526398 1001 86380 86390 1
526036 99526036 1001 86380 86390 1
526128 99526128 1001 86380 86390 1
526143 99526143 1001 86380 86390 1
526106 99526106 1001 86380 86390 1
526044 99526044 1001 86380 86390 1
525820 99525820 1001 86380 86390 1
525952 99525952 1001 86380 86390 1
525864 99525864 1001 86380 86390 1
525812 99525812 1001 86380 86390 1
526433 99526433 1001 86380 86390 1
526450 99526450 1001 86380 86390 1
526545 99526545 1001 86380 86390 1
527160 99527160 1001 86380 86390 1
527138 99527138 1001 86380 86390 1
526994 99526994 1001 86380 86390 1
527010 99527010 1001 86380 86390 1
526761 99526761 1001 86380 86390 1
526765 99526765 1001 86380 86390 1
526782 99526782 1001 86380 86390 1
527272 99527272 1001 86380 86390 1
527312 99527312 1001 86380 86390 1
527373 99527373 1001 86380 86390 1
527938 99527938 1001 86380 86390 1
528016 99528016 1001 86380 86390 1
528059 99528059 1001 86380 86390 1
527929 99527929 1001 86380 86390 1
528034 99528034 1001 86380 86390 1
527668 99527668 1001 86380 86390 1
527734 99527734 1001 86380 86390 1
527800 99527800 1001 86380 86390 1
527841 99527841 1001 86380 86390 1
527564 99527564 1001 86380 86390 1
527502 99527502 1001 86380 86390 1
528157 99528157 1001 86380 86390 1
528825 99528825 1001 86380 86390 1
528847 99528847 1001 86380 86390 1
528732 99528732 1001 86380 86390 1
528835 99528835 1001 86380 86390 1
528687 99528687 1001 86380 86390 1
528651 99528651 1001 86380 86390 1
528524 99528524 1001 86380 86390 1
528319 99528319 1001 86380 86390 1
528333 99528333 1001 86380 86390 1
528456 99528456 1001 86380 86390 1
528989 99528989 1001 86380 86390 1
529098 99529098 1001 86380 86390 1
528986 99528986 1001 86380 86390 1
529689 99529689 1001 86380 86390 1
529667 99529667 1001 86380 86390 1
529710 99529710 1001 86380 86390 1
529431 99529431 1001 86380 86390 1
529496 99529496 1001 86380 86390 1
529394 99529394 1001 86380 86390 1
529487 99529487 1001 86380 86390 1
529517 99529517 1001 86380 86390 1
529415 99529415 1001 86380 86390 1
529184 99529184 1001 86380 86390 1
529229 99529229 1001 86380 86390 1
529281 99529281 1001 86380 86390 1
529235 99529235 1001 86380 86390 1
529879 99529879 1001 86380 86390 1
529767 99529767 1001 86380 86390 1
529728 99529728 1001 86380 86390 1
530549 99530549 1001 86380 86390 1
530323 99530323 1001 86380 86390 1
530186 99530186 1001 86380 86390 1
530256 99530256 1001 86380 86390 1
530165 99530165 1001 86380 86390 1
530066 99530066 1001 86380 86390 1
530106 99530106 1001 86380 86390 1
530094 99530094 1001 86380 86390 1
529991 99529991 1001 86380 86390 1
530738 99530738 1001 86380 86390 1
531295 99531295 1001 86380 86390 1
531373 99531373 1001 86380 86390 1
531137 99531137 1001 86380 86390 1
531120 99531120 1001 86380 86390 1
530965 99530965 1001 86380 86390 1
531584 99531584 1001 86380 86390 1
531542 99531542 1001 86380 86390 1
531504 99531504 1001 86380 86390 1
531543 99531543 1001 86380 86390 1
531556 99531556 1001 86380 86390 1
531569 99531569 1001 86380 86390 1
531570 99531570 1001 86380 86390 1
532130 99532130 1001 86380 86390 1
532058 99532058 1001 86380 86390 1
532034 99532034 1001 86380 86390 1
532024 99532024 1001 86380 86390 1
531888 99531888 1001 86380 86390 1
531759 99531759 1001 86380 86390 1
531773 99531773 1001 86380 86390 1
531787 99531787 1001 86380 86390 1
531711 99531711 1001 86380 86390 1
532232 99532232 1001 86380 86390 1
532285 99532285 1001 86380 86390 1
532971 99532971 1001 86380 86390 1
532950 99532950 1001 86380 86390 1
532861 99532861 1001 86380 86390 1
532696 99532696 1001 86380 86390 1
532658 99532658 1001 86380 86390 1
532649 99532649 1001 86380 86390 1
532653 99532653 1001 86380 86390 1
532618 99532618 1001 86380 86390 1
532434 99532434 1001 86380 86390 1
532590 99532590 1001 86380 86390 1
532422 99532422 1001 86380 86390 1
533122 99533122 1001 86380 86390 1
533045 99533045 1001 86380 86390 1
533130 99533130 1001 86380 86390 1
533690 99533690 1001 86380 86390 1
533693 99533693 1001 86380 86390 1
533695 99533695 1001 86380 86390 1
533845 99533845 1001 86380 86390 1
533725 99533725 1001 86380 86390 1
533474 99533474 1001 86380 86390 1
533618 99533618 1001 86380 86390 1
533465 99533465 1001 86380 86390 1
533634 99533634 1001 86380 86390 1
533317 99533317 1001 86380 86390 1
533398 99533398 1001 86380 86390 1
533361 99533361 1001 86380 86390 1
533245 99533245 1001 86380 86390 1
533870 99533870 1001 86380 86390 1
534055 99534055 1001 86380 86390 1
533927 99533927 1001 86380 86390 1
533979 99533979 1001 86380 86390 1
533994 99533994 1001 86380 86390 1
534555 99534555 1001 86380 86390 1
534682 99534682 1001 86380 86390 1
534517 99534517 1001 86380 86390 1
534560 99534560 1001 86380 86390 1
534509 99534509 1001 86380 86390 1
534673 99534673 1001 86380 86390 1
534301 99534301 1001 86380 86390 1
534458 99534458 1001 86380 86390 1
534303 99534303 1001 86380 86390 1
534370 99534370 1001 86380 86390 1
534464 99534464 1001 86380 86390 1
534218 99534218 1001 86380 86390 1
534143 99534143 1001 86380 86390 1
534133 99534133 1001 86380 86390 1
534068 99534068 1001 86380 86390 1
534083 99534083 1001 86380 86390 1
534864 99534864 1001 86380 86390 1
534776 99534776 1001 86380 86390 1
534868 99534868 1001 86380 86390 1
534882 99534882 1001 86380 86390 1
534844 99534844 1001 86380 86390 1
535397 99535397 1001 86380 86390 1
535492 99535492 1001 86380 86390 1
535427 99535427 1001 86380 86390 1
535466 99535466 1001 86380 86390 1
535325 99535325 1001 86380 86390 1
535353 99535353 1001 86380 86390 1
535431 99535431 1001 86380 86390 1
535230 99535230 1001 86380 86390 1
535113 99535113 1001 86380 86390 1
535196 99535196 1001 86380 86390 1
535148 99535148 1001 86380 86390 1
535008 99535008 1001 86380 86390 1
534958 99534958 1001 86380 86390 1
535002 99535002 1001 86380 86390 1
535649 99535649 1001 86380 86390 1
535706 99535706 1001 86380 86390 1
535530 99535530 1001 86380 86390 1
535712 99535712 1001 86380 86390 1
536183 99536183 1001 86380 86390 1
536302 99536302 1001 86380 86390 1
536191 99536191 1001 86380 86390 1
536256 99536256 1001 86380 86390 1
536005 99536005 1001 86380 86390 1
536058 99536058 1001 86380 86390 1
536075 99536075 1001 86380 86390 1
535795 99535795 1001 86380 86390 1
535821 99535821 1001 86380 86390 1
535757 99535757 1001 86380 86390 1
535890 99535890 1001 86380 86390 1
535856 99535856 1001 86380 86390 1
536540 99536540 1001 86380 86390 1
537161 99537161 1001 86380 86390 1
536856 99536856 1001 86380 86390 1
536754 99536754 1001 86380 86390 1
536940 99536940 1001 86380 86390 1
536684 99536684 1001 86380 86390 1
536731 99536731 1001 86380 86390 1
536668 99536668 1001 86380 86390 1
537327 99537327 1001 86380 86390 1
537342 99537342 1001 86380 86390 1
537259 99537259 1001 86380 86390 1
537288 99537288 1001 86380 86390 1
537887 99537887 1001 86380 86390 1
537786 99537786 1001 86380 86390 1
537973 99537973 1001 86380 86390 1
537831 99537831 1001 86380 86390 1
537708 99537708 1001 86380 86390 1
537724 99537724 1001 86380 86390 1
537574 99537574 1001 86380 86390 1
538164 99538164 1001 86380 86390 1
538722 99538722 1001 86380 86390 1
538440 99538440 1001 86380 86390 1
538510 99538510 1001 86380 86390 1
538422 99538422 1001 86380 86390 1
538425 99538425 1001 86380 86390 1
538259 99538259 1001 86380 86390 1
538339 99538339 1001 86380 86390 1
538226 99538226 1001 86380 86390 1
538265 99538265 1001 86380 86390 1
538202 99538202 1001 86380 86390 1
538320 99538320 1001 86380 86390 1
538334 99538334 1001 86380 86390 1
538918 99538918 1001 86380 86390 1
539604 99539604 1001 86380 86390 1
539607 99539607 1001 86380 86390 1
539626 99539626 1001 86380 86390 1
539471 99539471 1001 86380 86390 1
539254 99539254 1001 86380 86390 1
539346 99539346 1001 86380 86390 1
539110 99539110 1001 86380 86390 1
539137 99539137 1001 86380 86390 1
539794 99539794 1001 86380 86390 1
539732 99539732 1001 86380 86390 1
540253 99540253 1001 86380 86390 1
540090 99540090 1001 86380 86390 1
540233 99540233 1001 86380 86390 1
539989 99539989 1001 86380 86390 1
539848 99539848 1001 86380 86390 1
539991 99539991 1001 86380 86390 1
539896 99539896 1001 86380 86390 1
540502 99540502 1001 86380 86390 1
540583 99540583 1001 86380 86390 1
540533 99540533 1001 86380 86390 1
540639 99540639 1001 86380 86390 1
540540 99540540 1001 86380 86390 1
541250 99541250 1001 86380 86390 1
541147 99541147 1001 86380 86390 1
541187 99541187 1001 86380 86390 1
540998 99540998 1001 86380 86390 1
541014 99541014 1001 86380 86390 1
540687 99540687 1001 86380 86390 1
540844 99540844 1001 86380 86390 1
540806 99540806 1001 86380 86390 1
540812 99540812 1001 86380 86390 1
541341 99541341 1001 86380 86390 1
541330 99541330 1001 86380 86390 1
541382 99541382 1001 86380 86390 1
541321 99541321 1001 86380 86390 1
541480 99541480 1001 86380 86390 1
541937 99541937 1001 86380 86390 1
541719 99541719 1001 86380 86390 1
541786 99541786 1001 86380 86390 1
541800 99541800 1001 86380 86390 1
541765 99541765 1001 86380 86390 1
541778 99541778 1001 86380 86390 1
541897 99541897 1001 86380 86390 1
541511 99541511 1001 86380 86390 1
541512 99541512 1001 86380 86390 1
541539 99541539 1001 86380 86390 1
541649 99541649 1001 86380 86390 1
541612 99541612 1001 86380 86390 1
542232 99542232 1001 86380 86390 1
542155 99542155 1001 86380 86390 1
542168 99542168 1001 86380 86390 1
542287 99542287 1001 86380 86390 1
542300 99542300 1001 86380 86390 1
542279 99542279 1001 86380 86390 1
542292 99542292 1001 86380 86390 1
542228 99542228 1001 86380 86390 1
542900 99542900 1001 86380 86390 1
542851 99542851 1001 86380 86390 1
542675 99542675 1001 86380 86390 1
542697 99542697 1001 86380 86390 1
542737 99542737 1001 86380 86390 1
542407 99542407 1001 86380 86390 1
542524 99542524 1001 86380 86390 1
542372 99542372 1001 86380 86390 1
542502 99542502 1001 86380 86390 1
542414 99542414 1001 86380 86390 1
542981 99542981 1001 86380 86390 1
543046 99543046 1001 86380 86390 1
542533 99542533 1001 86380 86390 1
543105 99543105 1001 86380 86390 1
543042 99543042 1001 86380 86390 1
543006 99543006 1001 86380 86390 1
543646 99543646 1001 86380 86390 1
543404 99543404 1001 86380 86390 1
543406 99543406 1001 86380 86390 1
543336 99543336 1001 86380 86390 1
543340 99543340 1001 86380 86390 1
543962 99543962 1001 86380 86390 1
543796 99543796 1001 86380 86390 1
543812 99543812 1001 86380 86390 1
543806 99543806 1001 86380 86390 1
544562 99544562 1001 86380 86390 1
544472 99544472 1001 86380 86390 1
544423 99544423 1001 86380 86390 1
544527 99544527 1001 86380 86390 1
544413 99544413 1001 86380 86390 1
544505 99544505 1001 86380 86390 1
544480 99544480 1001 86380 86390 1
544340 99544340 1001 86380 86390 1
544290 99544290 1001 86380 86390 1
544266 99544266 1001 86380 86390 1
544307 99544307 1001 86380 86390 1
544056 99544056 1001 86380 86390 1
544082 99544082 1001 86380 86390 1
544147 99544147 1001 86380 86390 1
544097 99544097 1001 86380 86390 1
543981 99543981 1001 86380 86390 1
544138 99544138 1001 86380 86390 1
544678 99544678 1001 86380 86390 1
544613 99544613 1001 86380 86390 1
544628 99544628 1001 86380 86390 1
544630 99544630 1001 86380 86390 1
544656 99544656 1001 86380 86390 1
406028 1155 1001 26400 29757 1
428342 733 1001 39060 42357 1
414391 236 1001 82380 83397 1
400013 99400013 1001 86380 86390 1
400086 99400086 1001 86380 86390 1
400159 99400159 1001 86380 86390 1
400154 99400154 1001 86380 86390 1
400408 99400408 1001 86380 86390 1
400743 99400743 1001 86380 86390 1
400861 99400861 1001 86380 86390 1
401145 99401145 1001 86380 86390 1
401136 99401136 1001 86380 86390 1
401177 99401177 1001 86380 86390 1
401181 99401181 1001 86380 86390 1
401335 99401335 1001 86380 86390 1
401444 99401444 1001 86380 86390 1
401988 99401988 1001 86380 86390 1
402043 99402043 1001 86380 86390 1
402134 99402134 1001 86380 86390 1
402170 99402170 1001 86380 86390 1
402171 99402171 1001 86380 86390 1
402220 99402220 1001 86380 86390 1
402470 99402470 1001 86380 86390 1
402472 99402472 1001 86380 86390 1
402586 99402586 1001 86380 86390 1
402674 99402674 1001 86380 86390 1
402765 99402765 1001 86380 86390 1
402762 99402762 1001 86380 86390 1
402986 99402986 1001 86380 86390 1
403280 99403280 1001 86380 86390 1
403346 99403346 1001 86380 86390 1
403739 99403739 1001 86380 86390 1
404003 99404003 1001 86380 86390 1
404265 99404265 1001 86380 86390 1
404274 99404274 1001 86380 86390 1
404390 99404390 1001 86380 86390 1
404750 99404750 1001 86380 86390 1
404774 99404774 1001 86380 86390 1
404942 99404942 1001 86380 86390 1
405105 99405105 1001 86380 86390 1
405134 99405134 1001 86380 86390 1
405119 99405119 1001 86380 86390 1
405234 99405234 1001 86380 86390 1
405411 99405411 1001 86380 86390 1
405505 99405505 1001 86380 86390 1
405530 99405530 1001 86380 86390 1
405508 99405508 1001 86380 86390 1
405605 99405605 1001 86380 86390 1
405733 99405733 1001 86380 86390 1
405755 99405755 1001 86380 86390 1
405753 99405753 1001 86380 86390 1
405688 99405688 1001 86380 86390 1
405978 99405978 1001 86380 86390 1
405975 99405975 1001 86380 86390 1
406131 99406131 1001 86380 86390 1
406086 99406086 1001 86380 86390 1
406321 99406321 1001 86380 86390 1
406359 99406359 1001 86380 86390 1
406400 99406400 1001 86380 86390 1
406428 99406428 1001 86380 86390 1
406776 99406776 1001 86380 86390 1
407111 99407111 1001 86380 86390 1
407184 99407184 1001 86380 86390 1
407306 99407306 1001 86380 86390 1
407336 99407336 1001 86380 86390 1
407384 99407384 1001 86380 86390 1
407415 99407415 1001 86380 86390 1
407394 99407394 1001 86380 86390 1
407571 99407571 1001 86380 86390 1
407587 99407587 1001 86380 86390 1
407602 99407602 1001 86380 86390 1
407721 99407721 1001 86380 86390 1
408242 99408242 1001 86380 86390 1
408315 99408315 1001 86380 86390 1
408730 99408730 1001 86380 86390 1
408961 99408961 1001 86380 86390 1
408871 99408871 1001 86380 86390 1
409319 99409319 1001 86380 86390 1
409438 99409438 1001 86380 86390 1
409466 99409466 1001 86380 86390 1
409495 99409495 1001 86380 86390 1
409571 99409571 1001 86380 86390 1
409630 99409630 1001 86380 86390 1
409668 99409668 1001 86380 86390 1
409773 99409773 1001 86380 86390 1
409822 99409822 1001 86380 86390 1
409857 99409857 1001 86380 86390 1
409786 99409786 1001 86380 86390 1
409996 99409996 1001 86380 86390 1
410006 99410006 1001 86380 86390 1
409993 99409993 1001 86380 86390 1
410204 99410204 1001 86380 86390 1
410277 99410277 1001 86380 86390 1
410460 99410460 1001 86380 86390 1
410464 99410464 1001 86380 86390 1
410519 99410519 1001 86380 86390 1
410682 99410682 1001 86380 86390 1
410902 99410902 1001 86380 86390 1
410995 99410995 1001 86380 86390 1
410975 99410975 1001 86380 86390 1
411056 99411056 1001 86380 86390 1
411021 99411021 1001 86380 86390 1
411171 99411171 1001 86380 86390 1
411172 99411172 1001 86380 86390 1
411187 99411187 1001 86380 86390 1
411287 99411287 1001 86380 86390 1
411520 99411520 1001 86380 86390 1
411443 99411443 1001 86380 86390 1
411470 99411470 1001 86380 86390 1
411572 99411572 1001 86380 86390 1
411949 99411949 1001 86380 86390 1
411975 99411975 1001 86380 86390 1
412036 99412036 1001 86380 86390 1
412178 99412178 1001 86380 86390 1
412363 99412363 1001 86380 86390 1
412386 99412386 1001 86380 86390 1
413471 99413471 1001 86380 86390 1
413497 99413497 1001 86380 86390 1
413428 99413428 1001 86380 86390 1
413551 99413551 1001 86380 86390 1
412940 99412940 1001 86380 86390 1
412662 99412662 1001 86380 86390 1
412691 99412691 1001 86380 86390 1
412787 99412787 1001 86380 86390 1
413815 99413815 1001 86380 86390 1
413715 99413715 1001 86380 86390 1
413883 99413883 1001 86380 86390 1
415257 99415257 1001 86380 86390 1
415014 99415014 1001 86380 86390 1
415017 99415017 1001 86380 86390 1
414566 99414566 1001 86380 86390 1
414893 99414893 1001 86380 86390 1
414665 99414665 1001 86380 86390 1
414647 99414647 1001 86380 86390 1
414167 99414167 1001 86380 86390 1
414133 99414133 1001 86380 86390 1
415548 99415548 1001 86380 86390 1
415652 99415652 1001 86380 86390 1
415323 99415323 1001 86380 86390 1
415359 99415359 1001 86380 86390 1
416745 99416745 1001 86380 86390 1
416773 99416773 1001 86380 86390 1
416521 99416521 1001 86380 86390 1
415721 99415721 1001 86380 86390 1
415871 99415871 1001 86380 86390 1
416072 99416072 1001 86380 86390 1
415742 99415742 1001 86380 86390 1
417263 99417263 1001 86380 86390 1
417011 99417011 1001 86380 86390 1
417062 99417062 1001 86380 86390 1
418619 99418619 1001 86380 86390 1
418467 99418467 1001 86380 86390 1
418688 99418688 1001 86380 86390 1
418397 99418397 1001 86380 86390 1
418051 99418051 1001 86380 86390 1
418332 99418332 1001 86380 86390 1
417744 99417744 1001 86380 86390 1
417911 99417911 1001 86380 86390 1
418027 99418027 1001 86380 86390 1
419157 99419157 1001 86380 86390 1
419194 99419194 1001 86380 86390 1
419079 99419079 1001 86380 86390 1
418991 99418991 1001 86380 86390 1
418870 99418870 1001 86380 86390 1
419189 99419189 1001 86380 86390 1
420300 99420300 1001 86380 86390 1
419968 99419968 1001 86380 86390 1
419716 99419716 1001 86380 86390 1
419402 99419402 1001 86380 86390 1
419348 99419348 1001 86380 86390 1
419610 99419610 1001 86380 86390 1
420487 99420487 1001 86380 86390 1
420749 99420749 1001 86380 86390 1
420724 99420724 1001 86380 86390 1
420824 99420824 1001 86380 86390 1
422004 99422004 1001 86380 86390 1
421717 99421717 1001 86380 86390 1
421431 99421431 1001 86380 86390 1
421352 99421352 1001 86380 86390 1
421486 99421486 1001 86380 86390 1
421355 99421355 1001 86380 86390 1
421281 99421281 1001 86380 86390 1
421651 99421651 1001 86380 86390 1
421676 99421676 1001 86380 86390 1
421057 99421057 1001 86380 86390 1
421115 99421115 1001 86380 86390 1
422479 99422479 1001 86380 86390 1
422386 99422386 1001 86380 86390 1
422443 99422443 1001 86380 86390 1
422296 99422296 1001 86380 86390 1
423336 99423336 1001 86380 86390 1
423107 99423107 1001 86380 86390 1
423025 99423025 1001 86380 86390 1
422542 99422542 1001 86380 86390 1
423989 99423989 1001 86380 86390 1
424020 99424020 1001 86380 86390 1
425104 99425104 1001 86380 86390 1
425009 99425009 1001 86380 86390 1
425347 99425347 1001 86380 86390 1
425120 99425120 1001 86380 86390 1
424816 99424816 1001 86380 86390 1
425537 99425537 1001 86380 86390 1
425570 99425570 1001 86380 86390 1
425515 99425515 1001 86380 86390 1
425589 99425589 1001 86380 86390 1
425652 99425652 1001 86380 86390 1
426897 99426897 1001 86380 86390 1
426735 99426735 1001 86380 86390 1
426776 99426776 1001 86380 86390 1
426388 99426388 1001 86380 86390 1
425955 99425955 1001 86380 86390 1
428523 99428523 1001 86380 86390 1
428528 99428528 1001 86380 86390 1
428378 99428378 1001 86380 86390 1
428357 99428357 1001 86380 86390 1
428321 99428321 1001 86380 86390 1
428006 99428006 1001 86380 86390 1
428098 99428098 1001 86380 86390 1
428222 99428222 1001 86380 86390 1
427674 99427674 1001 86380 86390 1
428782 99428782 1001 86380 86390 1
429003 99429003 1001 86380 86390 1
429055 99429055 1001 86380 86390 1
428930 99428930 1001 86380 86390 1
428758 99428758 1001 86380 86390 1
430020 99430020 1001 86380 86390 1
430332 99430332 1001 86380 86390 1
429917 99429917 1001 86380 86390 1
429431 99429431 1001 86380 86390 1
429544 99429544 1001 86380 86390 1
429498 99429498 1001 86380 86390 1
429492 99429492 1001 86380 86390 1
430746 99430746 1001 86380 86390 1
432019 99432019 1001 86380 86390 1
431926 99431926 1001 86380 86390 1
432034 99432034 1001 86380 86390 1
431669 99431669 1001 86380 86390 1
431282 99431282 1001 86380 86390 1
431559 99431559 1001 86380 86390 1
431267 99431267 1001 86380 86390 1
432241 99432241 1001 86380 86390 1
432158 99432158 1001 86380 86390 1
433344 99433344 1001 86380 86390 1
433619 99433619 1001 86380 86390 1
433326 99433326 1001 86380 86390 1
433428 99433428 1001 86380 86390 1
433408 99433408 1001 86380 86390 1
433261 99433261 1001 86380 86390 1
432940 99432940 1001 86380 86390 1
432824 99432824 1001 86380 86390 1
432876 99432876 1001 86380 86390 1
432828 99432828 1001 86380 86390 1
432541 99432541 1001 86380 86390 1
432574 99432574 1001 86380 86390 1
432787 99432787 1001 86380 86390 1
434038 99434038 1001 86380 86390 1
433899 99433899 1001 86380 86390 1
435066 99435066 1001 86380 86390 1
435203 99435203 1001 86380 86390 1
435415 99435415 1001 86380 86390 1
434736 99434736 1001 86380 86390 1
434969 99434969 1001 86380 86390 1
434927 99434927 1001 86380 86390 1
434396 99434396 1001 86380 86390 1
434141 99434141 1001 86380 86390 1
434215 99434215 1001 86380 86390 1
434458 99434458 1001 86380 86390 1
434440 99434440 1001 86380 86390 1
434485 99434485 1001 86380 86390 1
434389 99434389 1001 86380 86390 1
434313 99434313 1001 86380 86390 1
435891 99435891 1001 86380 86390 1
435735 99435735 1001 86380 86390 1
435660 99435660 1001 86380 86390 1
437011 99437011 1001 86380 86390 1
436396 99436396 1001 86380 86390 1
436006 99436006 1001 86380 86390 1
436265 99436265 1001 86380 86390 1
436251 99436251 1001 86380 86390 1
436280 99436280 1001 86380 86390 1
437290 99437290 1001 86380 86390 1
437215 99437215 1001 86380 86390 1
300019 99300019 1001 86380 86390 1
437243 99437243 1001 86380 86390 1
437301 99437301 1001 86380 86390 1
300023 99300023 1001 86380 86390 1
300026 99300026 1001 86380 86390 1
300648 99300648 1001 86380 86390 1
300368 99300368 1001 86380 86390 1
300485 99300485 1001 86380 86390 1
300382 99300382 1001 86380 86390 1
300444 99300444 1001 86380 86390 1
300224 99300224 1001 86380 86390 1
300149 99300149 1001 86380 86390 1
300164 99300164 1001 86380 86390 1
300260 99300260 1001 86380 86390 1
300132 99300132 1001 86380 86390 1
300805 99300805 1001 86380 86390 1
301517 99301517 1001 86380 86390 1
301480 99301480 1001 86380 86390 1
301526 99301526 1001 86380 86390 1
301531 99301531 1001 86380 86390 1
301271 99301271 1001 86380 86390 1
301297 99301297 1001 86380 86390 1
301298 99301298 1001 86380 86390 1
301200 99301200 1001 86380 86390 1
301030 99301030 1001 86380 86390 1
301084 99301084 1001 86380 86390 1
302317 99302317 1001 86380 86390 1
302357 99302357 1001 86380 86390 1
302198 99302198 1001 86380 86390 1
302238 99302238 1001 86380 86390 1
302001 99302001 1001 86380 86390 1
301792 99301792 1001 86380 86390 1
302411 99302411 1001 86380 86390 1
302424 99302424 1001 86380 86390 1
302515 99302515 1001 86380 86390 1
303033 99303033 1001 86380 86390 1
303046 99303046 1001 86380 86390 1
303191 99303191 1001 86380 86390 1
303116 99303116 1001 86380 86390 1
302988 99302988 1001 86380 86390 1
302833 99302833 1001 86380 86390 1
302812 99302812 1001 86380 86390 1
302905 99302905 1001 86380 86390 1
302997 99302997 1001 86380 86390 1
302998 99302998 1001 86380 86390 1
302663 99302663 1001 86380 86390 1
302640 99302640 1001 86380 86390 1
302785 99302785 1001 86380 86390 1
303840 99303840 1001 86380 86390 1
303871 99303871 1001 86380 86390 1
303980 99303980 1001 86380 86390 1
303646 99303646 1001 86380 86390 1
303661 99303661 1001 86380 86390 1
303766 99303766 1001 86380 86390 1
303515 99303515 1001 86380 86390 1
303503 99303503 1001 86380 86390 1
303597 99303597 1001 86380 86390 1
303513 99303513 1001 86380 86390 1
304126 99304126 1001 86380 86390 1
304165 99304165 1001 86380 86390 1
304236 99304236 1001 86380 86390 1
304790 99304790 1001 86380 86390 1
304740 99304740 1001 86380 86390 1
304587 99304587 1001 86380 86390 1
304315 99304315 1001 86380 86390 1
304385 99304385 1001 86380 86390 1
304400 99304400 1001 86380 86390 1
305034 99305034 1001 86380 86390 1
305036 99305036 1001 86380 86390 1
305457 99305457 1001 86380 86390 1
305406 99305406 1001 86380 86390 1
305421 99305421 1001 86380 86390 1
305361 99305361 1001 86380 86390 1
305247 99305247 1001 86380 86390 1
305078 99305078 1001 86380 86390 1
305134 99305134 1001 86380 86390 1
305135 99305135 1001 86380 86390 1
305151 99305151 1001 86380 86390 1
305087 99305087 1001 86380 86390 1
500156 99500156 1001 86380 86390 1
500041 99500041 1001 86380 86390 1
500812 99500812 1001 86380 86390 1
500769 99500769 1001 86380 86390 1
500770 99500770 1001 86380 86390 1
500629 99500629 1001 86380 86390 1
500503 99500503 1001 86380 86390 1
500968 99500968 1001 86380 86390 1
500943 99500943 1001 86380 86390 1
500880 99500880 1001 86380 86390 1
501562 99501562 1001 86380 86390 1
501374 99501374 1001 86380 86390 1
501273 99501273 1001 86380 86390 1
501275 99501275 1001 86380 86390 1
501391 99501391 1001 86380 86390 1
501316 99501316 1001 86380 86390 1
501355 99501355 1001 86380 86390 1
501122 99501122 1001 86380 86390 1
501020 99501020 1001 86380 86390 1
501157 99501157 1001 86380 86390 1
501688 99501688 1001 86380 86390 1
501641 99501641 1001 86380 86390 1
501790 99501790 1001 86380 86390 1
501739 99501739 1001 86380 86390 1
502151 99502151 1001 86380 86390 1
502218 99502218 1001 86380 86390 1
502232 99502232 1001 86380 86390 1
501937 99501937 1001 86380 86390 1
501902 99501902 1001 86380 86390 1
502504 99502504 1001 86380 86390 1
502517 99502517 1001 86380 86390 1
502569 99502569 1001 86380 86390 1
502524 99502524 1001 86380 86390 1
503101 99503101 1001 86380 86390 1
503277 99503277 1001 86380 86390 1
503210 99503210 1001 86380 86390 1
503237 99503237 1001 86380 86390 1
502960 99502960 1001 86380 86390 1
502961 99502961 1001 86380 86390 1
502769 99502769 1001 86380 86390 1
502875 99502875 1001 86380 86390 1
503442 99503442 1001 86380 86390 1
504086 99504086 1001 86380 86390 1
504032 99504032 1001 86380 86390 1
504010 99504010 1001 86380 86390 1
503780 99503780 1001 86380 86390 1
503755 99503755 1001 86380 86390 1
503524 99503524 1001 86380 86390 1
503616 99503616 1001 86380 86390 1
503696 99503696 1001 86380 86390 1
503689 99503689 1001 86380 86390 1
504208 99504208 1001 86380 86390 1
504303 99504303 1001 86380 86390 1
504925 99504925 1001 86380 86390 1
504748 99504748 1001 86380 86390 1
504699 99504699 1001 86380 86390 1
504716 99504716 1001 86380 86390 1
504553 99504553 1001 86380 86390 1
504429 99504429 1001 86380 86390 1
504445 99504445 1001 86380 86390 1
504512 99504512 1001 86380 86390 1
505088 99505088 1001 86380 86390 1
505091 99505091 1001 86380 86390 1
504951 99504951 1001 86380 86390 1
505642 99505642 1001 86380 86390 1
505707 99505707 1001 86380 86390 1
505708 99505708 1001 86380 86390 1
505637 99505637 1001 86380 86390 1
505462 99505462 1001 86380 86390 1
505440 99505440 1001 86380 86390 1
505558 99505558 1001 86380 86390 1
505291 99505291 1001 86380 86390 1
505248 99505248 1001 86380 86390 1
505210 99505210 1001 86380 86390 1
505171 99505171 1001 86380 86390 1
505328 99505328 1001 86380 86390 1
505911 99505911 1001 86380 86390 1
505938 99505938 1001 86380 86390 1
505875 99505875 1001 86380 86390 1
505901 99505901 1001 86380 86390 1
505801 99505801 1001 86380 86390 1
505829 99505829 1001 86380 86390 1
506572 99506572 1001 86380 86390 1
506461 99506461 1001 86380 86390 1
506390 99506390 1001 86380 86390 1
506365 99506365 1001 86380 86390 1
506366 99506366 1001 86380 86390 1
506264 99506264 1001 86380 86390 1
506345 99506345 1001 86380 86390 1
506256 99506256 1001 86380 86390 1
506363 99506363 1001 86380 86390 1
506146 99506146 1001 86380 86390 1
506087 99506087 1001 86380 86390 1
506710 99506710 1001 86380 86390 1
506711 99506711 1001 86380 86390 1
507420 99507420 1001 86380 86390 1
507256 99507256 1001 86380 86390 1
507233 99507233 1001 86380 86390 1
507396 99507396 1001 86380 86390 1
507165 99507165 1001 86380 86390 1
507039 99507039 1001 86380 86390 1
507014 99507014 1001 86380 86390 1
507209 99507209 1001 86380 86390 1
507148 99507148 1001 86380 86390 1
507162 99507162 1001 86380 86390 1
506959 99506959 1001 86380 86390 1
506844 99506844 1001 86380 86390 1
506845 99506845 1001 86380 86390 1
506923 99506923 1001 86380 86390 1
506989 99506989 1001 86380 86390 1
507478 99507478 1001 86380 86390 1
507427 99507427 1001 86380 86390 1
508185 99508185 1001 86380 86390 1
508103 99508103 1001 86380 86390 1
508240 99508240 1001 86380 86390 1
508117 99508117 1001 86380 86390 1
508030 99508030 1001 86380 86390 1
507986 99507986 1001 86380 86390 1
507751 99507751 1001 86380 86390 1
507781 99507781 1001 86380 86390 1
508299 99508299 1001 86380 86390 1
508341 99508341 1001 86380 86390 1
508419 99508419 1001 86380 86390 1
508251 99508251 1001 86380 86390 1
508449 99508449 1001 86380 86390 1
509045 99509045 1001 86380 86390 1
508937 99508937 1001 86380 86390 1
508687 99508687 1001 86380 86390 1
508767 99508767 1001 86380 86390 1
508837 99508837 1001 86380 86390 1
508773 99508773 1001 86380 86390 1
508825 99508825 1001 86380 86390 1
508699 99508699 1001 86380 86390 1
508562 99508562 1001 86380 86390 1
508603 99508603 1001 86380 86390 1
509218 99509218 1001 86380 86390 1
509181 99509181 1001 86380 86390 1
509169 99509169 1001 86380 86390 1
509158 99509158 1001 86380 86390 1
509171 99509171 1001 86380 86390 1
509236 99509236 1001 86380 86390 1
509862 99509862 1001 86380 86390 1
509718 99509718 1001 86380 86390 1
509567 99509567 1001 86380 86390 1
509654 99509654 1001 86380 86390 1
509451 99509451 1001 86380 86390 1
509390 99509390 1001 86380 86390 1
509339 99509339 1001 86380 86390 1
509458 99509458 1001 86380 86390 1
509949 99509949 1001 86380 86390 1
509913 99509913 1001 86380 86390 1
509940 99509940 1001 86380 86390 1
509901 99509901 1001 86380 86390 1
510046 99510046 1001 86380 86390 1
510008 99510008 1001 86380 86390 1
510000 99510000 1001 86380 86390 1
510663 99510663 1001 86380 86390 1
510679 99510679 1001 86380 86390 1
510316 99510316 1001 86380 86390 1
510121 99510121 1001 86380 86390 1
510164 99510164 1001 86380 86390 1
510155 99510155 1001 86380 86390 1
510130 99510130 1001 86380 86390 1
510763 99510763 1001 86380 86390 1
510893 99510893 1001 86380 86390 1
510810 99510810 1001 86380 86390 1
510732 99510732 1001 86380 86390 1
510863 99510863 1001 86380 86390 1
511373 99511373 1001 86380 86390 1
511471 99511471 1001 86380 86390 1
511369 99511369 1001 86380 86390 1
511421 99511421 1001 86380 86390 1
511282 99511282 1001 86380 86390 1
511296 99511296 1001 86380 86390 1
511193 99511193 1001 86380 86390 1
511325 99511325 1001 86380 86390 1
511251 99511251 1001 86380 86390 1
510973 99510973 1001 86380 86390 1
510947 99510947 1001 86380 86390 1
511038 99511038 1001 86380 86390 1
511026 99511026 1001 86380 86390 1
511019 99511019 1001 86380 86390 1
511696 99511696 1001 86380 86390 1
511593 99511593 1001 86380 86390 1
511671 99511671 1001 86380 86390 1
512211 99512211 1001 86380 86390 1
512019 99512019 1001 86380 86390 1
512073 99512073 1001 86380 86390 1
512050 99512050 1001 86380 86390 1
512052 99512052 1001 86380 86390 1
512104 99512104 1001 86380 86390 1
512133 99512133 1001 86380 86390 1
511829 99511829 1001 86380 86390 1
512434 99512434 1001 86380 86390 1
512525 99512525 1001 86380 86390 1
512579 99512579 1001 86380 86390 1
513052 99513052 1001 86380 86390 1
513133 99513133 1001 86380 86390 1
513162 99513162 1001 86380 86390 1
512794 99512794 1001 86380 86390 1
512928 99512928 1001 86380 86390 1
512868 99512868 1001 86380 86390 1
512648 99512648 1001 86380 86390 1
512759 99512759 1001 86380 86390 1
512607 99512607 1001 86380 86390 1
513371 99513371 1001 86380 86390 1
513233 99513233 1001 86380 86390 1
513221 99513221 1001 86380 86390 1
513909 99513909 1001 86380 86390 1
513990 99513990 1001 86380 86390 1
513748 99513748 1001 86380 86390 1
513777 99513777 1001 86380 86390 1
513643 99513643 1001 86380 86390 1
513526 99513526 1001 86380 86390 1
513488 99513488 1001 86380 86390 1
513533 99513533 1001 86380 86390 1
513474 99513474 1001 86380 86390 1
514161 99514161 1001 86380 86390 1
514072 99514072 1001 86380 86390 1
514178 99514178 1001 86380 86390 1
514783 99514783 1001 86380 86390 1
514736 99514736 1001 86380 86390 1
514727 99514727 1001 86380 86390 1
514817 99514817 1001 86380 86390 1
514464 99514464 1001 86380 86390 1
514650 99514650 1001 86380 86390 1
514265 99514265 1001 86380 86390 1
514305 99514305 1001 86380 86390 1
514308 99514308 1001 86380 86390 1
514373 99514373 1001 86380 86390 1
514351 99514351 1001 86380 86390 1
515049 99515049 1001 86380 86390 1
515014 99515014 1001 86380 86390 1
515056 99515056 1001 86380 86390 1
515006 99515006 1001 86380 86390 1
515505 99515505 1001 86380 86390 1
515560 99515560 1001 86380 86390 1
515526 99515526 1001 86380 86390 1
515383 99515383 1001 86380 86390 1
515088 99515088 1001 86380 86390 1
515247 99515247 1001 86380 86390 1
515098 99515098 1001 86380 86390 1
515178 99515178 1001 86380 86390 1
515191 99515191 1001 86380 86390 1
515874 99515874 1001 86380 86390 1
515830 99515830 1001 86380 86390 1
515754 99515754 1001 86380 86390 1
516481 99516481 1001 86380 86390 1
516424 99516424 1001 86380 86390 1
516416 99516416 1001 86380 86390 1
516507 99516507 1001 86380 86390 1
516101 99516101 1001 86380 86390 1
516117 99516117 1001 86380 86390 1
515992 99515992 1001 86380 86390 1
515967 99515967 1001 86380 86390 1
515893 99515893 1001 86380 86390 1
515961 99515961 1001 86380 86390 1
516521 99516521 1001 86380 86390 1
517237 99517237 1001 86380 86390 1
517175 99517175 1001 86380 86390 1
517240 99517240 1001 86380 86390 1
517244 99517244 1001 86380 86390 1
517232 99517232 1001 86380 86390 1
516950 99516950 1001 86380 86390 1
517002 99517002 1001 86380 86390 1
516981 99516981 1001 86380 86390 1
516932 99516932 1001 86380 86390 1
516831 99516831 1001 86380 86390 1
516780 99516780 1001 86380 86390 1
516916 99516916 1001 86380 86390 1
516814 99516814 1001 86380 86390 1
516905 99516905 1001 86380 86390 1
517399 99517399 1001 86380 86390 1
517364 99517364 1001 86380 86390 1
517454 99517454 1001 86380 86390 1
517445 99517445 1001 86380 86390 1
517523 99517523 1001 86380 86390 1
517972 99517972 1001 86380 86390 1
518054 99518054 1001 86380 86390 1
518157 99518157 1001 86380 86390 1
517754 99517754 1001 86380 86390 1
517553 99517553 1001 86380 86390 1
517624 99517624 1001 86380 86390 1
517728 99517728 1001 86380 86390 1
517704 99517704 1001 86380 86390 1
518316 99518316 1001 86380 86390 1
518284 99518284 1001 86380 86390 1
518209 99518209 1001 86380 86390 1
518861 99518861 1001 86380 86390 1
518883 99518883 1001 86380 86390 1
518769 99518769 1001 86380 86390 1
518720 99518720 1001 86380 86390 1
518710 99518710 1001 86380 86390 1
518583 99518583 1001 86380 86390 1
518549 99518549 1001 86380 86390 1
518532 99518532 1001 86380 86390 1
518547 99518547 1001 86380 86390 1
519145 99519145 1001 86380 86390 1
519029 99519029 1001 86380 86390 1
518990 99518990 1001 86380 86390 1
519058 99519058 1001 86380 86390 1
519047 99519047 1001 86380 86390 1
519163 99519163 1001 86380 86390 1
519685 99519685 1001 86380 86390 1
519689 99519689 1001 86380 86390 1
519743 99519743 1001 86380 86390 1
519546 99519546 1001 86380 86390 1
519460 99519460 1001 86380 86390 1
519526 99519526 1001 86380 86390 1
519540 99519540 1001 86380 86390 1
519452 99519452 1001 86380 86390 1
519223 99519223 1001 86380 86390 1
519305 99519305 1001 86380 86390 1
519877 99519877 1001 86380 86390 1
519969 99519969 1001 86380 86390 1
520566 99520566 1001 86380 86390 1
520579 99520579 1001 86380 86390 1
520622 99520622 1001 86380 86390 1
520584 99520584 1001 86380 86390 1
520631 99520631 1001 86380 86390 1
520248 99520248 1001 86380 86390 1
520098 99520098 1001 86380 86390 1
520189 99520189 1001 86380 86390 1
520055 99520055 1001 86380 86390 1
520844 99520844 1001 86380 86390 1
520806 99520806 1001 86380 86390 1
520832 99520832 1001 86380 86390 1
520683 99520683 1001 86380 86390 1
520722 99520722 1001 86380 86390 1
521349 99521349 1001 86380 86390 1
521145 99521145 1001 86380 86390 1
521055 99521055 1001 86380 86390 1
521137 99521137 1001 86380 86390 1
521217 99521217 1001 86380 86390 1
521140 99521140 1001 86380 86390 1
520899 99520899 1001 86380 86390 1
520978 99520978 1001 86380 86390 1
520957 99520957 1001 86380 86390 1
521560 99521560 1001 86380 86390 1
521575 99521575 1001 86380 86390 1
522092 99522092 1001 86380 86390 1
522087 99522087 1001 86380 86390 1
522049 99522049 1001 86380 86390 1
522025 99522025 1001 86380 86390 1
522078 99522078 1001 86380 86390 1
521916 99521916 1001 86380 86390 1
521792 99521792 1001 86380 86390 1
521755 99521755 1001 86380 86390 1
521704 99521704 1001 86380 86390 1
522393 99522393 1001 86380 86390 1
522492 99522492 1001 86380 86390 1
522376 99522376 1001 86380 86390 1
522300 99522300 1001 86380 86390 1
522957 99522957 1001 86380 86390 1
523013 99523013 1001 86380 86390 1
522963 99522963 1001 86380 86390 1
522723 99522723 1001 86380 86390 1
522868 99522868 1001 86380 86390 1
522804 99522804 1001 86380 86390 1
522821 99522821 1001 86380 86390 1
522511 99522511 1001 86380 86390 1
522512 99522512 1001 86380 86390 1
523271 99523271 1001 86380 86390 1
523301 99523301 1001 86380 86390 1
523250 99523250 1001 86380 86390 1
523203 99523203 1001 86380 86390 1
523924 99523924 1001 86380 86390 1
523784 99523784 1001 86380 86390 1
523623 99523623 1001 86380 86390 1
523625 99523625 1001 86380 86390 1
523641 99523641 1001 86380 86390 1
523681 99523681 1001 86380 86390 1
523725 99523725 1001 86380 86390 1
523415 99523415 1001 86380 86390 1
523473 99523473 1001 86380 86390 1
523398 99523398 1001 86380 86390 1
524097 99524097 1001 86380 86390 1
524069 99524069 1001 86380 86390 1
524769 99524769 1001 86380 86390 1
524738 99524738 1001 86380 86390 1
524699 99524699 1001 86380 86390 1
524675 99524675 1001 86380 86390 1
524753 99524753 1001 86380 86390 1
524565 99524565 1001 86380 86390 1
524514 99524514 1001 86380 86390 1
524411 99524411 1001 86380 86390 1
524361 99524361 1001 86380 86390 1
524518 99524518 1001 86380 86390 1
524390 99524390 1001 86380 86390 1
524364 99524364 1001 86380 86390 1
524498 99524498 1001 86380 86390 1
524304 99524304 1001 86380 86390 1
525200 99525200 1001 86380 86390 1
525243 99525243 1001 86380 86390 1
525164 99525164 1001 86380 86390 1
525645 99525645 1001 86380 86390 1
525684 99525684 1001 86380 86390 1
525724 99525724 1001 86380 86390 1
525609 99525609 1001 86380 86390 1
525650 99525650 1001 86380 86390 1
526231 99526231 1001 86380 86390 1
526011 99526011 1001 86380 86390 1
526055 99526055 1001 86380 86390 1
525947 99525947 1001 86380 86390 1
526541 99526541 1001 86380 86390 1
526597 99526597 1001 86380 86390 1
526455 99526455 1001 86380 86390 1
526559 99526559 1001 86380 86390 1
527222 99527222 1001 86380 86390 1
527241 99527241 1001 86380 86390 1
526841 99526841 1001 86380 86390 1
526985 99526985 1001 86380 86390 1
527040 99527040 1001 86380 86390 1
526672 99526672 1001 86380 86390 1
526737 99526737 1001 86380 86390 1
526633 99526633 1001 86380 86390 1
527422 99527422 1001 86380 86390 1
527319 99527319 1001 86380 86390 1
527909 99527909 1001 86380 86390 1
527754 99527754 1001 86380 86390 1
527676 99527676 1001 86380 86390 1
527814 99527814 1001 86380 86390 1
527636 99527636 1001 86380 86390 1
527516 99527516 1001 86380 86390 1
528268 99528268 1001 86380 86390 1
528197 99528197 1001 86380 86390 1
528236 99528236 1001 86380 86390 1
528853 99528853 1001 86380 86390 1
528739 99528739 1001 86380 86390 1
528882 99528882 1001 86380 86390 1
528435 99528435 1001 86380 86390 1
528371 99528371 1001 86380 86390 1
528347 99528347 1001 86380 86390 1
528335 99528335 1001 86380 86390 1
528402 99528402 1001 86380 86390 1
528431 99528431 1001 86380 86390 1
528367 99528367 1001 86380 86390 1
529095 99529095 1001 86380 86390 1
529022 99529022 1001 86380 86390 1
528959 99528959 1001 86380 86390 1
528972 99528972 1001 86380 86390 1
528961 99528961 1001 86380 86390 1
529677 99529677 1001 86380 86390 1
529695 99529695 1001 86380 86390 1
529703 99529703 1001 86380 86390 1
529510 99529510 1001 86380 86390 1
529436 99529436 1001 86380 86390 1
529276 99529276 1001 86380 86390 1
529140 99529140 1001 86380 86390 1
529170 99529170 1001 86380 86390 1
529248 99529248 1001 86380 86390 1
529131 99529131 1001 86380 86390 1
529881 99529881 1001 86380 86390 1
529907 99529907 1001 86380 86390 1
529895 99529895 1001 86380 86390 1
529805 99529805 1001 86380 86390 1
530552 99530552 1001 86380 86390 1
530429 99530429 1001 86380 86390 1
530369 99530369 1001 86380 86390 1
530207 99530207 1001 86380 86390 1
530234 99530234 1001 86380 86390 1
530213 99530213 1001 86380 86390 1
530317 99530317 1001 86380 86390 1
530189 99530189 1001 86380 86390 1
529961 99529961 1001 86380 86390 1
529982 99529982 1001 86380 86390 1
530658 99530658 1001 86380 86390 1
530711 99530711 1001 86380 86390 1
530622 99530622 1001 86380 86390 1
530588 99530588 1001 86380 86390 1
531336 99531336 1001 86380 86390 1
531124 99531124 1001 86380 86390 1
531078 99531078 1001 86380 86390 1
531133 99531133 1001 86380 86390 1
531030 99531030 1001 86380 86390 1
530800 99530800 1001 86380 86390 1
530944 99530944 1001 86380 86390 1
530893 99530893 1001 86380 86390 1
530808 99530808 1001 86380 86390 1
531495 99531495 1001 86380 86390 1
531522 99531522 1001 86380 86390 1
531487 99531487 1001 86380 86390 1
531527 99531527 1001 86380 86390 1
532167 99532167 1001 86380 86390 1
532002 99532002 1001 86380 86390 1
532110 99532110 1001 86380 86390 1
531961 99531961 1001 86380 86390 1
531859 99531859 1001 86380 86390 1
531994 99531994 1001 86380 86390 1
531813 99531813 1001 86380 86390 1
531880 99531880 1001 86380 86390 1
531815 99531815 1001 86380 86390 1
531681 99531681 1001 86380 86390 1
532399 99532399 1001 86380 86390 1
532246 99532246 1001 86380 86390 1
532223 99532223 1001 86380 86390 1
533028 99533028 1001 86380 86390 1
532841 99532841 1001 86380 86390 1
532913 99532913 1001 86380 86390 1
532788 99532788 1001 86380 86390 1
532632 99532632 1001 86380 86390 1
532647 99532647 1001 86380 86390 1
532517 99532517 1001 86380 86390 1
532562 99532562 1001 86380 86390 1
533786 99533786 1001 86380 86390 1
533803 99533803 1001 86380 86390 1
533580 99533580 1001 86380 86390 1
533593 99533593 1001 86380 86390 1
533636 99533636 1001 86380 86390 1
533339 99533339 1001 86380 86390 1
534029 99534029 1001 86380 86390 1
534633 99534633 1001 86380 86390 1
534504 99534504 1001 86380 86390 1
534544 99534544 1001 86380 86390 1
534618 99534618 1001 86380 86390 1
534679 99534679 1001 86380 86390 1
534515 99534515 1001 86380 86390 1
534140 99534140 1001 86380 86390 1
534089 99534089 1001 86380 86390 1
534117 99534117 1001 86380 86390 1
534113 99534113 1001 86380 86390 1
534087 99534087 1001 86380 86390 1
534736 99534736 1001 86380 86390 1
534881 99534881 1001 86380 86390 1
534834 99534834 1001 86380 86390 1
534809 99534809 1001 86380 86390 1
535438 99535438 1001 86380 86390 1
535323 99535323 1001 86380 86390 1
535467 99535467 1001 86380 86390 1
535027 99535027 1001 86380 86390 1
535686 99535686 1001 86380 86390 1
535622 99535622 1001 86380 86390 1
535648 99535648 1001 86380 86390 1
536145 99536145 1001 86380 86390 1
536158 99536158 1001 86380 86390 1
536011 99536011 1001 86380 86390 1
536476 99536476 1001 86380 86390 1
536414 99536414 1001 86380 86390 1
536497 99536497 1001 86380 86390 1
536382 99536382 1001 86380 86390 1
537125 99537125 1001 86380 86390 1
537087 99537087 1001 86380 86390 1
537017 99537017 1001 86380 86390 1
536866 99536866 1001 86380 86390 1
536908 99536908 1001 86380 86390 1
536934 99536934 1001 86380 86390 1
536884 99536884 1001 86380 86390 1
536911 99536911 1001 86380 86390 1
536875 99536875 1001 86380 86390 1
536953 99536953 1001 86380 86390 1
536837 99536837 1001 86380 86390 1
536658 99536658 1001 86380 86390 1
536611 99536611 1001 86380 86390 1
536612 99536612 1001 86380 86390 1
536603 99536603 1001 86380 86390 1
536683 99536683 1001 86380 86390 1
537252 99537252 1001 86380 86390 1
537178 99537178 1001 86380 86390 1
537218 99537218 1001 86380 86390 1
537262 99537262 1001 86380 86390 1
537827 99537827 1001 86380 86390 1
537679 99537679 1001 86380 86390 1
537749 99537749 1001 86380 86390 1
537581 99537581 1001 86380 86390 1
537370 99537370 1001 86380 86390 1
537464 99537464 1001 86380 86390 1
537493 99537493 1001 86380 86390 1
537379 99537379 1001 86380 86390 1
538053 99538053 1001 86380 86390 1
538055 99538055 1001 86380 86390 1
538158 99538158 1001 86380 86390 1
538623 99538623 1001 86380 86390 1
538786 99538786 1001 86380 86390 1
538773 99538773 1001 86380 86390 1
538810 99538810 1001 86380 86390 1
538468 99538468 1001 86380 86390 1
538508 99538508 1001 86380 86390 1
538550 99538550 1001 86380 86390 1
538408 99538408 1001 86380 86390 1
538603 99538603 1001 86380 86390 1
538527 99538527 1001 86380 86390 1
538423 99538423 1001 86380 86390 1
538845 99538845 1001 86380 86390 1
538847 99538847 1001 86380 86390 1
539003 99539003 1001 86380 86390 1
539486 99539486 1001 86380 86390 1
539505 99539505 1001 86380 86390 1
539576 99539576 1001 86380 86390 1
539435 99539435 1001 86380 86390 1
539245 99539245 1001 86380 86390 1
539405 99539405 1001 86380 86390 1
539239 99539239 1001 86380 86390 1
539076 99539076 1001 86380 86390 1
539027 99539027 1001 86380 86390 1
539041 99539041 1001 86380 86390 1
539832 99539832 1001 86380 86390 1
539823 99539823 1001 86380 86390 1
539655 99539655 1001 86380 86390 1
539801 99539801 1001 86380 86390 1
539827 99539827 1001 86380 86390 1
539739 99539739 1001 86380 86390 1
540338 99540338 1001 86380 86390 1
540382 99540382 1001 86380 86390 1
540097 99540097 1001 86380 86390 1
540111 99540111 1001 86380 86390 1
540260 99540260 1001 86380 86390 1
539916 99539916 1001 86380 86390 1
540578 99540578 1001 86380 86390 1
541186 99541186 1001 86380 86390 1
541188 99541188 1001 86380 86390 1
540986 99540986 1001 86380 86390 1
541077 99541077 1001 86380 86390 1
541017 99541017 1001 86380 86390 1
540901 99540901 1001 86380 86390 1
540889 99540889 1001 86380 86390 1
541046 99541046 1001 86380 86390 1
541047 99541047 1001 86380 86390 1
540799 99540799 1001 86380 86390 1
540864 99540864 1001 86380 86390 1
541432 99541432 1001 86380 86390 1
540672 99540672 1001 86380 86390 1
542119 99542119 1001 86380 86390 1
542074 99542074 1001 86380 86390 1
541984 99541984 1001 86380 86390 1
541959 99541959 1001 86380 86390 1
541794 99541794 1001 86380 86390 1
541756 99541756 1001 86380 86390 1
541528 99541528 1001 86380 86390 1
541607 99541607 1001 86380 86390 1
541543 99541543 1001 86380 86390 1
541558 99541558 1001 86380 86390 1
542248 99542248 1001 86380 86390 1
542255 99542255 1001 86380 86390 1
542870 99542870 1001 86380 86390 1
542762 99542762 1001 86380 86390 1
542854 99542854 1001 86380 86390 1
542577 99542577 1001 86380 86390 1
542338 99542338 1001 86380 86390 1
542386 99542386 1001 86380 86390 1
542335 99542335 1001 86380 86390 1
543132 99543132 1001 86380 86390 1
543596 99543596 1001 86380 86390 1
543611 99543611 1001 86380 86390 1
543757 99543757 1001 86380 86390 1
543730 99543730 1001 86380 86390 1
543718 99543718 1001 86380 86390 1
543465 99543465 1001 86380 86390 1
543547 99543547 1001 86380 86390 1
543332 99543332 1001 86380 86390 1
543294 99543294 1001 86380 86390 1
543154 99543154 1001 86380 86390 1
543323 99543323 1001 86380 86390 1
543222 99543222 1001 86380 86390 1
543214 99543214 1001 86380 86390 1
543949 99543949 1001 86380 86390 1
543963 99543963 1001 86380 86390 1
543899 99543899 1001 86380 86390 1
543887 99543887 1001 86380 86390 1
543895 99543895 1001 86380 86390 1
543960 99543960 1001 86380 86390 1
544468 99544468 1001 86380 86390 1
544596 99544596 1001 86380 86390 1
544551 99544551 1001 86380 86390 1
544450 99544450 1001 86380 86390 1
544528 99544528 1001 86380 86390 1
544416 99544416 1001 86380 86390 1
544198 99544198 1001 86380 86390 1
544302 99544302 1001 86380 86390 1
544356 99544356 1001 86380 86390 1
544267 99544267 1001 86380 86390 1
544221 99544221 1001 86380 86390 1
544158 99544158 1001 86380 86390 1
544044 99544044 1001 86380 86390 1
544020 99544020 1001 86380 86390 1
544149 99544149 1001 86380 86390 1
544036 99544036 1001 86380 86390 1
543997 99543997 1001 86380 86390 1
544063 99544063 1001 86380 86390 1
544140 99544140 1001 86380 86390 1
544166 99544166 1001 86380 86390 1
544649 99544649 1001 86380 86390 1
544715 99544715 1001 86380 86390 1
544683 99544683 1001 86380 86390 1
412255 1144 1001 45660 48477 1
531015 820 1002 28043 38645 1
400043 99400043 1001 86380 86390 1
400050 99400050 1001 86380 86390 1
400215 99400215 1001 86380 86390 1
400365 99400365 1001 86380 86390 1
400617 99400617 1001 86380 86390 1
401248 99401248 1001 86380 86390 1
401351 99401351 1001 86380 86390 1
401380 99401380 1001 86380 86390 1
401638 99401638 1001 86380 86390 1
401962 99401962 1001 86380 86390 1
402257 99402257 1001 86380 86390 1
402837 99402837 1001 86380 86390 1
402923 99402923 1001 86380 86390 1
403016 99403016 1001 86380 86390 1
403133 99403133 1001 86380 86390 1
403189 99403189 1001 86380 86390 1
403509 99403509 1001 86380 86390 1
403475 99403475 1001 86380 86390 1
403545 99403545 1001 86380 86390 1
403615 99403615 1001 86380 86390 1
403582 99403582 1001 86380 86390 1
403557 99403557 1001 86380 86390 1
403684 99403684 1001 86380 86390 1
403953 99403953 1001 86380 86390 1
404227 99404227 1001 86380 86390 1
404361 99404361 1001 86380 86390 1
404418 99404418 1001 86380 86390 1
404523 99404523 1001 86380 86390 1
404553 99404553 1001 86380 86390 1
404675 99404675 1001 86380 86390 1
404903 99404903 1001 86380 86390 1
404960 99404960 1001 86380 86390 1
405055 99405055 1001 86380 86390 1
405191 99405191 1001 86380 86390 1
405251 99405251 1001 86380 86390 1
405727 99405727 1001 86380 86390 1
405846 99405846 1001 86380 86390 1
405945 99405945 1001 86380 86390 1
406029 99406029 1001 86380 86390 1
406108 99406108 1001 86380 86390 1
406308 99406308 1001 86380 86390 1
406404 99406404 1001 86380 86390 1
406620 99406620 1001 86380 86390 1
406607 99406607 1001 86380 86390 1
406884 99406884 1001 86380 86390 1
406911 99406911 1001 86380 86390 1
406912 99406912 1001 86380 86390 1
406840 99406840 1001 86380 86390 1
406944 99406944 1001 86380 86390 1
407174 99407174 1001 86380 86390 1
407530 99407530 1001 86380 86390 1
408184 99408184 1001 86380 86390 1
409023 99409023 1001 86380 86390 1
409051 99409051 1001 86380 86390 1
409035 99409035 1001 86380 86390 1
409170 99409170 1001 86380 86390 1
409123 99409123 1001 86380 86390 1
409285 99409285 1001 86380 86390 1
409260 99409260 1001 86380 86390 1
409386 99409386 1001 86380 86390 1
409447 99409447 1001 86380 86390 1
409697 99409697 1001 86380 86390 1
409909 99409909 1001 86380 86390 1
410018 99410018 1001 86380 86390 1
410233 99410233 1001 86380 86390 1
410830 99410830 1001 86380 86390 1
410956 99410956 1001 86380 86390 1
411085 99411085 1001 86380 86390 1
411125 99411125 1001 86380 86390 1
411238 99411238 1001 86380 86390 1
411354 99411354 1001 86380 86390 1
411340 99411340 1001 86380 86390 1
411542 99411542 1001 86380 86390 1
411661 99411661 1001 86380 86390 1
411926 99411926 1001 86380 86390 1
412003 99412003 1001 86380 86390 1
412000 99412000 1001 86380 86390 1
412170 99412170 1001 86380 86390 1
412378 99412378 1001 86380 86390 1
412415 99412415 1001 86380 86390 1
413544 99413544 1001 86380 86390 1
413292 99413292 1001 86380 86390 1
413500 99413500 1001 86380 86390 1
412955 99412955 1001 86380 86390 1
412981 99412981 1001 86380 86390 1
412822 99412822 1001 86380 86390 1
412779 99412779 1001 86380 86390 1
414088 99414088 1001 86380 86390 1
413889 99413889 1001 86380 86390 1
413971 99413971 1001 86380 86390 1
414040 99414040 1001 86380 86390 1
413796 99413796 1001 86380 86390 1
415273 99415273 1001 86380 86390 1
414755 99414755 1001 86380 86390 1
414640 99414640 1001 86380 86390 1
414668 99414668 1001 86380 86390 1
414791 99414791 1001 86380 86390 1
414362 99414362 1001 86380 86390 1
414143 99414143 1001 86380 86390 1
414214 99414214 1001 86380 86390 1
415484 99415484 1001 86380 86390 1
415608 99415608 1001 86380 86390 1
415559 99415559 1001 86380 86390 1
415692 99415692 1001 86380 86390 1
416887 99416887 1001 86380 86390 1
416913 99416913 1001 86380 86390 1
416401 99416401 1001 86380 86390 1
416408 99416408 1001 86380 86390 1
416039 99416039 1001 86380 86390 1
415726 99415726 1001 86380 86390 1
415775 99415775 1001 86380 86390 1
417045 99417045 1001 86380 86390 1
417117 99417117 1001 86380 86390 1
417318 99417318 1001 86380 86390 1
417368 99417368 1001 86380 86390 1
417408 99417408 1001 86380 86390 1
417468 99417468 1001 86380 86390 1
418528 99418528 1001 86380 86390 1
418742 99418742 1001 86380 86390 1
418487 99418487 1001 86380 86390 1
418705 99418705 1001 86380 86390 1
418186 99418186 1001 86380 86390 1
417736 99417736 1001 86380 86390 1
417635 99417635 1001 86380 86390 1
419027 99419027 1001 86380 86390 1
418985 99418985 1001 86380 86390 1
419110 99419110 1001 86380 86390 1
420235 99420235 1001 86380 86390 1
420075 99420075 1001 86380 86390 1
420228 99420228 1001 86380 86390 1
419701 99419701 1001 86380 86390 1
419676 99419676 1001 86380 86390 1
419537 99419537 1001 86380 86390 1
419544 99419544 1001 86380 86390 1
419322 99419322 1001 86380 86390 1
419497 99419497 1001 86380 86390 1
419533 99419533 1001 86380 86390 1
420509 99420509 1001 86380 86390 1
420513 99420513 1001 86380 86390 1
420820 99420820 1001 86380 86390 1
420701 99420701 1001 86380 86390 1
420480 99420480 1001 86380 86390 1
421965 99421965 1001 86380 86390 1
422040 99422040 1001 86380 86390 1
422068 99422068 1001 86380 86390 1
421504 99421504 1001 86380 86390 1
421515 99421515 1001 86380 86390 1
420912 99420912 1001 86380 86390 1
422384 99422384 1001 86380 86390 1
422509 99422509 1001 86380 86390 1
422348 99422348 1001 86380 86390 1
422242 99422242 1001 86380 86390 1
423210 99423210 1001 86380 86390 1
422533 99422533 1001 86380 86390 1
422669 99422669 1001 86380 86390 1
423938 99423938 1001 86380 86390 1
424067 99424067 1001 86380 86390 1
423866 99423866 1001 86380 86390 1
424109 99424109 1001 86380 86390 1
425111 99425111 1001 86380 86390 1
425315 99425315 1001 86380 86390 1
424707 99424707 1001 86380 86390 1
424736 99424736 1001 86380 86390 1
424894 99424894 1001 86380 86390 1
424638 99424638 1001 86380 86390 1
424468 99424468 1001 86380 86390 1
424302 99424302 1001 86380 86390 1
425689 99425689 1001 86380 86390 1
425657 99425657 1001 86380 86390 1
425804 99425804 1001 86380 86390 1
425540 99425540 1001 86380 86390 1
425418 99425418 1001 86380 86390 1
427036 99427036 1001 86380 86390 1
426748 99426748 1001 86380 86390 1
427083 99427083 1001 86380 86390 1
426276 99426276 1001 86380 86390 1
426484 99426484 1001 86380 86390 1
426565 99426565 1001 86380 86390 1
426387 99426387 1001 86380 86390 1
426439 99426439 1001 86380 86390 1
425886 99425886 1001 86380 86390 1
426066 99426066 1001 86380 86390 1
426226 99426226 1001 86380 86390 1
426239 99426239 1001 86380 86390 1
427136 99427136 1001 86380 86390 1
427437 99427437 1001 86380 86390 1
427356 99427356 1001 86380 86390 1
427180 99427180 1001 86380 86390 1
427361 99427361 1001 86380 86390 1
427252 99427252 1001 86380 86390 1
427195 99427195 1001 86380 86390 1
427341 99427341 1001 86380 86390 1
428638 99428638 1001 86380 86390 1
428401 99428401 1001 86380 86390 1
428575 99428575 1001 86380 86390 1
428655 99428655 1001 86380 86390 1
428120 99428120 1001 86380 86390 1
428233 99428233 1001 86380 86390 1
428041 99428041 1001 86380 86390 1
428127 99428127 1001 86380 86390 1
428218 99428218 1001 86380 86390 1
428265 99428265 1001 86380 86390 1
427932 99427932 1001 86380 86390 1
428079 99428079 1001 86380 86390 1
427554 99427554 1001 86380 86390 1
427653 99427653 1001 86380 86390 1
427607 99427607 1001 86380 86390 1
427800 99427800 1001 86380 86390 1
427919 99427919 1001 86380 86390 1
429065 99429065 1001 86380 86390 1
428785 99428785 1001 86380 86390 1
428795 99428795 1001 86380 86390 1
430276 99430276 1001 86380 86390 1
430195 99430195 1001 86380 86390 1
430225 99430225 1001 86380 86390 1
430328 99430328 1001 86380 86390 1
429997 99429997 1001 86380 86390 1
430075 99430075 1001 86380 86390 1
430341 99430341 1001 86380 86390 1
430260 99430260 1001 86380 86390 1
430135 99430135 1001 86380 86390 1
430189 99430189 1001 86380 86390 1
429222 99429222 1001 86380 86390 1
429178 99429178 1001 86380 86390 1
429232 99429232 1001 86380 86390 1
429427 99429427 1001 86380 86390 1
429542 99429542 1001 86380 86390 1
430551 99430551 1001 86380 86390 1
431766 99431766 1001 86380 86390 1
431883 99431883 1001 86380 86390 1
431861 99431861 1001 86380 86390 1
431946 99431946 1001 86380 86390 1
432031 99432031 1001 86380 86390 1
431576 99431576 1001 86380 86390 1
431001 99431001 1001 86380 86390 1
430923 99430923 1001 86380 86390 1
430872 99430872 1001 86380 86390 1
430926 99430926 1001 86380 86390 1
431074 99431074 1001 86380 86390 1
432321 99432321 1001 86380 86390 1
432349 99432349 1001 86380 86390 1
432263 99432263 1001 86380 86390 1
432394 99432394 1001 86380 86390 1
433432 99433432 1001 86380 86390 1
433407 99433407 1001 86380 86390 1
432974 99432974 1001 86380 86390 1
433309 99433309 1001 86380 86390 1
432772 99432772 1001 86380 86390 1
432652 99432652 1001 86380 86390 1
432504 99432504 1001 86380 86390 1
432816 99432816 1001 86380 86390 1
432839 99432839 1001 86380 86390 1
433883 99433883 1001 86380 86390 1
434069 99434069 1001 86380 86390 1
435391 99435391 1001 86380 86390 1
435146 99435146 1001 86380 86390 1
434643 99434643 1001 86380 86390 1
434971 99434971 1001 86380 86390 1
434671 99434671 1001 86380 86390 1
434581 99434581 1001 86380 86390 1
435826 99435826 1001 86380 86390 1
435457 99435457 1001 86380 86390 1
437054 99437054 1001 86380 86390 1
436812 99436812 1001 86380 86390 1
436903 99436903 1001 86380 86390 1
436714 99436714 1001 86380 86390 1
436441 99436441 1001 86380 86390 1
436680 99436680 1001 86380 86390 1
436215 99436215 1001 86380 86390 1
436238 99436238 1001 86380 86390 1
435992 99435992 1001 86380 86390 1
436174 99436174 1001 86380 86390 1
435963 99435963 1001 86380 86390 1
436056 99436056 1001 86380 86390 1
436161 99436161 1001 86380 86390 1
437232 99437232 1001 86380 86390 1
300727 99300727 1001 86380 86390 1
300695 99300695 1001 86380 86390 1
300551 99300551 1001 86380 86390 1
300656 99300656 1001 86380 86390 1
300705 99300705 1001 86380 86390 1
300709 99300709 1001 86380 86390 1
300570 99300570 1001 86380 86390 1
300661 99300661 1001 86380 86390 1
300560 99300560 1001 86380 86390 1
300355 99300355 1001 86380 86390 1
300371 99300371 1001 86380 86390 1
300377 99300377 1001 86380 86390 1
300340 99300340 1001 86380 86390 1
300253 99300253 1001 86380 86390 1
300280 99300280 1001 86380 86390 1
300293 99300293 1001 86380 86390 1
300258 99300258 1001 86380 86390 1
300194 99300194 1001 86380 86390 1
300926 99300926 1001 86380 86390 1
300852 99300852 1001 86380 86390 1
301493 99301493 1001 86380 86390 1
301406 99301406 1001 86380 86390 1
301510 99301510 1001 86380 86390 1
301486 99301486 1001 86380 86390 1
301461 99301461 1001 86380 86390 1
301359 99301359 1001 86380 86390 1
301185 99301185 1001 86380 86390 1
301289 99301289 1001 86380 86390 1
301267 99301267 1001 86380 86390 1
300935 99300935 1001 86380 86390 1
301001 99301001 1001 86380 86390 1
301068 99301068 1001 86380 86390 1
301081 99301081 1001 86380 86390 1
301085 99301085 1001 86380 86390 1
301060 99301060 1001 86380 86390 1
301560 99301560 1001 86380 86390 1
302332 99302332 1001 86380 86390 1
302373 99302373 1001 86380 86390 1
302085 99302085 1001 86380 86390 1
302062 99302062 1001 86380 86390 1
302075 99302075 1001 86380 86390 1
302037 99302037 1001 86380 86390 1
302093 99302093 1001 86380 86390 1
302042 99302042 1001 86380 86390 1
302055 99302055 1001 86380 86390 1
301881 99301881 1001 86380 86390 1
301933 99301933 1001 86380 86390 1
302513 99302513 1001 86380 86390 1
302465 99302465 1001 86380 86390 1
303083 99303083 1001 86380 86390 1
303138 99303138 1001 86380 86390 1
303139 99303139 1001 86380 86390 1
302878 99302878 1001 86380 86390 1
302854 99302854 1001 86380 86390 1
302906 99302906 1001 86380 86390 1
302678 99302678 1001 86380 86390 1
302768 99302768 1001 86380 86390 1
302692 99302692 1001 86380 86390 1
302732 99302732 1001 86380 86390 1
303373 99303373 1001 86380 86390 1
303354 99303354 1001 86380 86390 1
303983 99303983 1001 86380 86390 1
303844 99303844 1001 86380 86390 1
303776 99303776 1001 86380 86390 1
303706 99303706 1001 86380 86390 1
303798 99303798 1001 86380 86390 1
303569 99303569 1001 86380 86390 1
303584 99303584 1001 86380 86390 1
303547 99303547 1001 86380 86390 1
303422 99303422 1001 86380 86390 1
304097 99304097 1001 86380 86390 1
304187 99304187 1001 86380 86390 1
304206 99304206 1001 86380 86390 1
304704 99304704 1001 86380 86390 1
304826 99304826 1001 86380 86390 1
304709 99304709 1001 86380 86390 1
304836 99304836 1001 86380 86390 1
304674 99304674 1001 86380 86390 1
304752 99304752 1001 86380 86390 1
304856 99304856 1001 86380 86390 1
304599 99304599 1001 86380 86390 1
304432 99304432 1001 86380 86390 1
304266 99304266 1001 86380 86390 1
304391 99304391 1001 86380 86390 1
305014 99305014 1001 86380 86390 1
304655 99304655 1001 86380 86390 1
304990 99304990 1001 86380 86390 1
305032 99305032 1001 86380 86390 1
305634 99305634 1001 86380 86390 1
305671 99305671 1001 86380 86390 1
305299 99305299 1001 86380 86390 1
305194 99305194 1001 86380 86390 1
305131 99305131 1001 86380 86390 1
305237 99305237 1001 86380 86390 1
305114 99305114 1001 86380 86390 1
500153 99500153 1001 86380 86390 1
500103 99500103 1001 86380 86390 1
500078 99500078 1001 86380 86390 1
500172 99500172 1001 86380 86390 1
500185 99500185 1001 86380 86390 1
500739 99500739 1001 86380 86390 1
500638 99500638 1001 86380 86390 1
500667 99500667 1001 86380 86390 1
500720 99500720 1001 86380 86390 1
500415 99500415 1001 86380 86390 1
500534 99500534 1001 86380 86390 1
500550 99500550 1001 86380 86390 1
500408 99500408 1001 86380 86390 1
500219 99500219 1001 86380 86390 1
500329 99500329 1001 86380 86390 1
500317 99500317 1001 86380 86390 1
500857 99500857 1001 86380 86390 1
501437 99501437 1001 86380 86390 1
501462 99501462 1001 86380 86390 1
501442 99501442 1001 86380 86390 1
501471 99501471 1001 86380 86390 1
501225 99501225 1001 86380 86390 1
501137 99501137 1001 86380 86390 1
501203 99501203 1001 86380 86390 1
501817 99501817 1001 86380 86390 1
501664 99501664 1001 86380 86390 1
501681 99501681 1001 86380 86390 1
501694 99501694 1001 86380 86390 1
501775 99501775 1001 86380 86390 1
502415 99502415 1001 86380 86390 1
502455 99502455 1001 86380 86390 1
502182 99502182 1001 86380 86390 1
502116 99502116 1001 86380 86390 1
502168 99502168 1001 86380 86390 1
501918 99501918 1001 86380 86390 1
502614 99502614 1001 86380 86390 1
502630 99502630 1001 86380 86390 1
503088 99503088 1001 86380 86390 1
502953 99502953 1001 86380 86390 1
502802 99502802 1001 86380 86390 1
502858 99502858 1001 86380 86390 1
502717 99502717 1001 86380 86390 1
503495 99503495 1001 86380 86390 1
504017 99504017 1001 86380 86390 1
503967 99503967 1001 86380 86390 1
503949 99503949 1001 86380 86390 1
503873 99503873 1001 86380 86390 1
503729 99503729 1001 86380 86390 1
503911 99503911 1001 86380 86390 1
503669 99503669 1001 86380 86390 1
503582 99503582 1001 86380 86390 1
503634 99503634 1001 86380 86390 1
504142 99504142 1001 86380 86390 1
504182 99504182 1001 86380 86390 1
504172 99504172 1001 86380 86390 1
504819 99504819 1001 86380 86390 1
504758 99504758 1001 86380 86390 1
504788 99504788 1001 86380 86390 1
504600 99504600 1001 86380 86390 1
504720 99504720 1001 86380 86390 1
504632 99504632 1001 86380 86390 1
504710 99504710 1001 86380 86390 1
504542 99504542 1001 86380 86390 1
504543 99504543 1001 86380 86390 1
504387 99504387 1001 86380 86390 1
504427 99504427 1001 86380 86390 1
504456 99504456 1001 86380 86390 1
504474 99504474 1001 86380 86390 1
504358 99504358 1001 86380 86390 1
504463 99504463 1001 86380 86390 1
505590 99505590 1001 86380 86390 1
505669 99505669 1001 86380 86390 1
505636 99505636 1001 86380 86390 1
505626 99505626 1001 86380 86390 1
505164 99505164 1001 86380 86390 1
505268 99505268 1001 86380 86390 1
505166 99505166 1001 86380 86390 1
505339 99505339 1001 86380 86390 1
505818 99505818 1001 86380 86390 1
505832 99505832 1001 86380 86390 1
505835 99505835 1001 86380 86390 1
506565 99506565 1001 86380 86390 1
506478 99506478 1001 86380 86390 1
506382 99506382 1001 86380 86390 1
506267 99506267 1001 86380 86390 1
506203 99506203 1001 86380 86390 1
506349 99506349 1001 86380 86390 1
506067 99506067 1001 86380 86390 1
506068 99506068 1001 86380 86390 1
506004 99506004 1001 86380 86390 1
506163 99506163 1001 86380 86390 1
506617 99506617 1001 86380 86390 1
506644 99506644 1001 86380 86390 1
507257 99507257 1001 86380 86390 1
507360 99507360 1001 86380 86390 1
507338 99507338 1001 86380 86390 1
507262 99507262 1001 86380 86390 1
507409 99507409 1001 86380 86390 1
507316 99507316 1001 86380 86390 1
507061 99507061 1001 86380 86390 1
507139 99507139 1001 86380 86390 1
507049 99507049 1001 86380 86390 1
507195 99507195 1001 86380 86390 1
507145 99507145 1001 86380 86390 1
507202 99507202 1001 86380 86390 1
507001 99507001 1001 86380 86390 1
506820 99506820 1001 86380 86390 1
506877 99506877 1001 86380 86390 1
507615 99507615 1001 86380 86390 1
507469 99507469 1001 86380 86390 1
508132 99508132 1001 86380 86390 1
508173 99508173 1001 86380 86390 1
508064 99508064 1001 86380 86390 1
508142 99508142 1001 86380 86390 1
508008 99508008 1001 86380 86390 1
507853 99507853 1001 86380 86390 1
507846 99507846 1001 86380 86390 1
507925 99507925 1001 86380 86390 1
507653 99507653 1001 86380 86390 1
507648 99507648 1001 86380 86390 1
507741 99507741 1001 86380 86390 1
507716 99507716 1001 86380 86390 1
508417 99508417 1001 86380 86390 1
508353 99508353 1001 86380 86390 1
508346 99508346 1001 86380 86390 1
508972 99508972 1001 86380 86390 1
508908 99508908 1001 86380 86390 1
508912 99508912 1001 86380 86390 1
508877 99508877 1001 86380 86390 1
509065 99509065 1001 86380 86390 1
508823 99508823 1001 86380 86390 1
508775 99508775 1001 86380 86390 1
508661 99508661 1001 86380 86390 1
508560 99508560 1001 86380 86390 1
508470 99508470 1001 86380 86390 1
508563 99508563 1001 86380 86390 1
508654 99508654 1001 86380 86390 1
508631 99508631 1001 86380 86390 1
508517 99508517 1001 86380 86390 1
508621 99508621 1001 86380 86390 1
509216 99509216 1001 86380 86390 1
509088 99509088 1001 86380 86390 1
509130 99509130 1001 86380 86390 1
509222 99509222 1001 86380 86390 1
509120 99509120 1001 86380 86390 1
509849 99509849 1001 86380 86390 1
509747 99509747 1001 86380 86390 1
509698 99509698 1001 86380 86390 1
509817 99509817 1001 86380 86390 1
509882 99509882 1001 86380 86390 1
509717 99509717 1001 86380 86390 1
509604 99509604 1001 86380 86390 1
509643 99509643 1001 86380 86390 1
509637 99509637 1001 86380 86390 1
509521 99509521 1001 86380 86390 1
509679 99509679 1001 86380 86390 1
509384 99509384 1001 86380 86390 1
509450 99509450 1001 86380 86390 1
509466 99509466 1001 86380 86390 1
509366 99509366 1001 86380 86390 1
510028 99510028 1001 86380 86390 1
510042 99510042 1001 86380 86390 1
510017 99510017 1001 86380 86390 1
509979 99509979 1001 86380 86390 1
510038 99510038 1001 86380 86390 1
510026 99510026 1001 86380 86390 1
510693 99510693 1001 86380 86390 1
510716 99510716 1001 86380 86390 1
510582 99510582 1001 86380 86390 1
510415 99510415 1001 86380 86390 1
510238 99510238 1001 86380 86390 1
510293 99510293 1001 86380 86390 1
510178 99510178 1001 86380 86390 1
510169 99510169 1001 86380 86390 1
510182 99510182 1001 86380 86390 1
510868 99510868 1001 86380 86390 1
510848 99510848 1001 86380 86390 1
510811 99510811 1001 86380 86390 1
511372 99511372 1001 86380 86390 1
511515 99511515 1001 86380 86390 1
511404 99511404 1001 86380 86390 1
511496 99511496 1001 86380 86390 1
511232 99511232 1001 86380 86390 1
511171 99511171 1001 86380 86390 1
511249 99511249 1001 86380 86390 1
511059 99511059 1001 86380 86390 1
511746 99511746 1001 86380 86390 1
511735 99511735 1001 86380 86390 1
511749 99511749 1001 86380 86390 1
511568 99511568 1001 86380 86390 1
512359 99512359 1001 86380 86390 1
512244 99512244 1001 86380 86390 1
512036 99512036 1001 86380 86390 1
512094 99512094 1001 86380 86390 1
511919 99511919 1001 86380 86390 1
512484 99512484 1001 86380 86390 1
512473 99512473 1001 86380 86390 1
512439 99512439 1001 86380 86390 1
513039 99513039 1001 86380 86390 1
512851 99512851 1001 86380 86390 1
512985 99512985 1001 86380 86390 1
512664 99512664 1001 86380 86390 1
512670 99512670 1001 86380 86390 1
513407 99513407 1001 86380 86390 1
513915 99513915 1001 86380 86390 1
513946 99513946 1001 86380 86390 1
514023 99514023 1001 86380 86390 1
513683 99513683 1001 86380 86390 1
513749 99513749 1001 86380 86390 1
513691 99513691 1001 86380 86390 1
513794 99513794 1001 86380 86390 1
513809 99513809 1001 86380 86390 1
514118 99514118 1001 86380 86390 1
514190 99514190 1001 86380 86390 1
514203 99514203 1001 86380 86390 1
514089 99514089 1001 86380 86390 1
514141 99514141 1001 86380 86390 1
514168 99514168 1001 86380 86390 1
514130 99514130 1001 86380 86390 1
514741 99514741 1001 86380 86390 1
514780 99514780 1001 86380 86390 1
514742 99514742 1001 86380 86390 1
514800 99514800 1001 86380 86390 1
514659 99514659 1001 86380 86390 1
514701 99514701 1001 86380 86390 1
514535 99514535 1001 86380 86390 1
514579 99514579 1001 86380 86390 1
514594 99514594 1001 86380 86390 1
514443 99514443 1001 86380 86390 1
514418 99514418 1001 86380 86390 1
514283 99514283 1001 86380 86390 1
514399 99514399 1001 86380 86390 1
515038 99515038 1001 86380 86390 1
515041 99515041 1001 86380 86390 1
514940 99514940 1001 86380 86390 1
514966 99514966 1001 86380 86390 1
515496 99515496 1001 86380 86390 1
515616 99515616 1001 86380 86390 1
515322 99515322 1001 86380 86390 1
515306 99515306 1001 86380 86390 1
515220 99515220 1001 86380 86390 1
515143 99515143 1001 86380 86390 1
515701 99515701 1001 86380 86390 1
515820 99515820 1001 86380 86390 1
516369 99516369 1001 86380 86390 1
516475 99516475 1001 86380 86390 1
516438 99516438 1001 86380 86390 1
516467 99516467 1001 86380 86390 1
516149 99516149 1001 86380 86390 1
516597 99516597 1001 86380 86390 1
516520 99516520 1001 86380 86390 1
516542 99516542 1001 86380 86390 1
517210 99517210 1001 86380 86390 1
517147 99517147 1001 86380 86390 1
517290 99517290 1001 86380 86390 1
516955 99516955 1001 86380 86390 1
517020 99517020 1001 86380 86390 1
517085 99517085 1001 86380 86390 1
516844 99516844 1001 86380 86390 1
516871 99516871 1001 86380 86390 1
516847 99516847 1001 86380 86390 1
516900 99516900 1001 86380 86390 1
517359 99517359 1001 86380 86390 1
517457 99517457 1001 86380 86390 1
518159 99518159 1001 86380 86390 1
517791 99517791 1001 86380 86390 1
517926 99517926 1001 86380 86390 1
517824 99517824 1001 86380 86390 1
517572 99517572 1001 86380 86390 1
517616 99517616 1001 86380 86390 1
517656 99517656 1001 86380 86390 1
518223 99518223 1001 86380 86390 1
518252 99518252 1001 86380 86390 1
518912 99518912 1001 86380 86390 1
518836 99518836 1001 86380 86390 1
518918 99518918 1001 86380 86390 1
518802 99518802 1001 86380 86390 1
518634 99518634 1001 86380 86390 1
518768 99518768 1001 86380 86390 1
518434 99518434 1001 86380 86390 1
518490 99518490 1001 86380 86390 1
519010 99519010 1001 86380 86390 1
519024 99519024 1001 86380 86390 1
519142 99519142 1001 86380 86390 1
519146 99519146 1001 86380 86390 1
519688 99519688 1001 86380 86390 1
519666 99519666 1001 86380 86390 1
519404 99519404 1001 86380 86390 1
519457 99519457 1001 86380 86390 1
519604 99519604 1001 86380 86390 1
519436 99519436 1001 86380 86390 1
519285 99519285 1001 86380 86390 1
519288 99519288 1001 86380 86390 1
519224 99519224 1001 86380 86390 1
519368 99519368 1001 86380 86390 1
519956 99519956 1001 86380 86390 1
519894 99519894 1001 86380 86390 1
519998 99519998 1001 86380 86390 1
519964 99519964 1001 86380 86390 1
520460 99520460 1001 86380 86390 1
520545 99520545 1001 86380 86390 1
520357 99520357 1001 86380 86390 1
520123 99520123 1001 86380 86390 1
520034 99520034 1001 86380 86390 1
520153 99520153 1001 86380 86390 1
520166 99520166 1001 86380 86390 1
520805 99520805 1001 86380 86390 1
520768 99520768 1001 86380 86390 1
520837 99520837 1001 86380 86390 1
520685 99520685 1001 86380 86390 1
520763 99520763 1001 86380 86390 1
520660 99520660 1001 86380 86390 1
521263 99521263 1001 86380 86390 1
521289 99521289 1001 86380 86390 1
521441 99521441 1001 86380 86390 1
521448 99521448 1001 86380 86390 1
521383 99521383 1001 86380 86390 1
521345 99521345 1001 86380 86390 1
521358 99521358 1001 86380 86390 1
521347 99521347 1001 86380 86390 1
521239 99521239 1001 86380 86390 1
521151 99521151 1001 86380 86390 1
521181 99521181 1001 86380 86390 1
520846 99520846 1001 86380 86390 1
521517 99521517 1001 86380 86390 1
521571 99521571 1001 86380 86390 1
521650 99521650 1001 86380 86390 1
521641 99521641 1001 86380 86390 1
521486 99521486 1001 86380 86390 1
521591 99521591 1001 86380 86390 1
522156 99522156 1001 86380 86390 1
522184 99522184 1001 86380 86390 1
522097 99522097 1001 86380 86390 1
522086 99522086 1001 86380 86390 1
522027 99522027 1001 86380 86390 1
522079 99522079 1001 86380 86390 1
521950 99521950 1001 86380 86390 1
521951 99521951 1001 86380 86390 1
521979 99521979 1001 86380 86390 1
522006 99522006 1001 86380 86390 1
521778 99521778 1001 86380 86390 1
522380 99522380 1001 86380 86390 1
522458 99522458 1001 86380 86390 1
522434 99522434 1001 86380 86390 1
522423 99522423 1001 86380 86390 1
522449 99522449 1001 86380 86390 1
522427 99522427 1001 86380 86390 1
522919 99522919 1001 86380 86390 1
522753 99522753 1001 86380 86390 1
522834 99522834 1001 86380 86390 1
522632 99522632 1001 86380 86390 1
522645 99522645 1001 86380 86390 1
522638 99522638 1001 86380 86390 1
523194 99523194 1001 86380 86390 1
523285 99523285 1001 86380 86390 1
523221 99523221 1001 86380 86390 1
523314 99523314 1001 86380 86390 1
523138 99523138 1001 86380 86390 1
523852 99523852 1001 86380 86390 1
523663 99523663 1001 86380 86390 1
523615 99523615 1001 86380 86390 1
523616 99523616 1001 86380 86390 1
523644 99523644 1001 86380 86390 1
523709 99523709 1001 86380 86390 1
523608 99523608 1001 86380 86390 1
523523 99523523 1001 86380 86390 1
524020 99524020 1001 86380 86390 1
524098 99524098 1001 86380 86390 1
524008 99524008 1001 86380 86390 1
523973 99523973 1001 86380 86390 1
524115 99524115 1001 86380 86390 1
524756 99524756 1001 86380 86390 1
524574 99524574 1001 86380 86390 1
524575 99524575 1001 86380 86390 1
524666 99524666 1001 86380 86390 1
524563 99524563 1001 86380 86390 1
524165 99524165 1001 86380 86390 1
524166 99524166 1001 86380 86390 1
524219 99524219 1001 86380 86390 1
524155 99524155 1001 86380 86390 1
524174 99524174 1001 86380 86390 1
525575 99525575 1001 86380 86390 1
525489 99525489 1001 86380 86390 1
525464 99525464 1001 86380 86390 1
525343 99525343 1001 86380 86390 1
525217 99525217 1001 86380 86390 1
525309 99525309 1001 86380 86390 1
525053 99525053 1001 86380 86390 1
525108 99525108 1001 86380 86390 1
525046 99525046 1001 86380 86390 1
525178 99525178 1001 86380 86390 1
525726 99525726 1001 86380 86390 1
525694 99525694 1001 86380 86390 1
525630 99525630 1001 86380 86390 1
525734 99525734 1001 86380 86390 1
526307 99526307 1001 86380 86390 1
526347 99526347 1001 86380 86390 1
526326 99526326 1001 86380 86390 1
526276 99526276 1001 86380 86390 1
526181 99526181 1001 86380 86390 1
526078 99526078 1001 86380 86390 1
526145 99526145 1001 86380 86390 1
525934 99525934 1001 86380 86390 1
526000 99526000 1001 86380 86390 1
525861 99525861 1001 86380 86390 1
526616 99526616 1001 86380 86390 1
526477 99526477 1001 86380 86390 1
526506 99526506 1001 86380 86390 1
526571 99526571 1001 86380 86390 1
526444 99526444 1001 86380 86390 1
527058 99527058 1001 86380 86390 1
527136 99527136 1001 86380 86390 1
527060 99527060 1001 86380 86390 1
527100 99527100 1001 86380 86390 1
526915 99526915 1001 86380 86390 1
526823 99526823 1001 86380 86390 1
526681 99526681 1001 86380 86390 1
526684 99526684 1001 86380 86390 1
526828 99526828 1001 86380 86390 1
527318 99527318 1001 86380 86390 1
527258 99527258 1001 86380 86390 1
527922 99527922 1001 86380 86390 1
527988 99527988 1001 86380 86390 1
528048 99528048 1001 86380 86390 1
527769 99527769 1001 86380 86390 1
527684 99527684 1001 86380 86390 1
527471 99527471 1001 86380 86390 1
527503 99527503 1001 86380 86390 1
527491 99527491 1001 86380 86390 1
528136 99528136 1001 86380 86390 1
528145 99528145 1001 86380 86390 1
528276 99528276 1001 86380 86390 1
528278 99528278 1001 86380 86390 1
528865 99528865 1001 86380 86390 1
528736 99528736 1001 86380 86390 1
528873 99528873 1001 86380 86390 1
528876 99528876 1001 86380 86390 1
528765 99528765 1001 86380 86390 1
528846 99528846 1001 86380 86390 1
528682 99528682 1001 86380 86390 1
528658 99528658 1001 86380 86390 1
528622 99528622 1001 86380 86390 1
528522 99528522 1001 86380 86390 1
528550 99528550 1001 86380 86390 1
528694 99528694 1001 86380 86390 1
528565 99528565 1001 86380 86390 1
528450 99528450 1001 86380 86390 1
528334 99528334 1001 86380 86390 1
528408 99528408 1001 86380 86390 1
528904 99528904 1001 86380 86390 1
528932 99528932 1001 86380 86390 1
528997 99528997 1001 86380 86390 1
529705 99529705 1001 86380 86390 1
529706 99529706 1001 86380 86390 1
529542 99529542 1001 86380 86390 1
529316 99529316 1001 86380 86390 1
529411 99529411 1001 86380 86390 1
529437 99529437 1001 86380 86390 1
529441 99529441 1001 86380 86390 1
529442 99529442 1001 86380 86390 1
529313 99529313 1001 86380 86390 1
529133 99529133 1001 86380 86390 1
529262 99529262 1001 86380 86390 1
529243 99529243 1001 86380 86390 1
529918 99529918 1001 86380 86390 1
529858 99529858 1001 86380 86390 1
529863 99529863 1001 86380 86390 1
530380 99530380 1001 86380 86390 1
530542 99530542 1001 86380 86390 1
530396 99530396 1001 86380 86390 1
530153 99530153 1001 86380 86390 1
530331 99530331 1001 86380 86390 1
530114 99530114 1001 86380 86390 1
530090 99530090 1001 86380 86390 1
530120 99530120 1001 86380 86390 1
530022 99530022 1001 86380 86390 1
530667 99530667 1001 86380 86390 1
530686 99530686 1001 86380 86390 1
530674 99530674 1001 86380 86390 1
531335 99531335 1001 86380 86390 1
531276 99531276 1001 86380 86390 1
531109 99531109 1001 86380 86390 1
531163 99531163 1001 86380 86390 1
530974 99530974 1001 86380 86390 1
531053 99531053 1001 86380 86390 1
531173 99531173 1001 86380 86390 1
530901 99530901 1001 86380 86390 1
530966 99530966 1001 86380 86390 1
530902 99530902 1001 86380 86390 1
530954 99530954 1001 86380 86390 1
530950 99530950 1001 86380 86390 1
530963 99530963 1001 86380 86390 1
531469 99531469 1001 86380 86390 1
531458 99531458 1001 86380 86390 1
531566 99531566 1001 86380 86390 1
531581 99531581 1001 86380 86390 1
532103 99532103 1001 86380 86390 1
532144 99532144 1001 86380 86390 1
532134 99532134 1001 86380 86390 1
532006 99532006 1001 86380 86390 1
532007 99532007 1001 86380 86390 1
532019 99532019 1001 86380 86390 1
532187 99532187 1001 86380 86390 1
532166 99532166 1001 86380 86390 1
531831 99531831 1001 86380 86390 1
531951 99531951 1001 86380 86390 1
531875 99531875 1001 86380 86390 1
531863 99531863 1001 86380 86390 1
531843 99531843 1001 86380 86390 1
531664 99531664 1001 86380 86390 1
531729 99531729 1001 86380 86390 1
531733 99531733 1001 86380 86390 1
532230 99532230 1001 86380 86390 1
531793 99531793 1001 86380 86390 1
532207 99532207 1001 86380 86390 1
532300 99532300 1001 86380 86390 1
532236 99532236 1001 86380 86390 1
532224 99532224 1001 86380 86390 1
532382 99532382 1001 86380 86390 1
532891 99532891 1001 86380 86390 1
532644 99532644 1001 86380 86390 1
532635 99532635 1001 86380 86390 1
532639 99532639 1001 86380 86390 1
532572 99532572 1001 86380 86390 1
532483 99532483 1001 86380 86390 1
532525 99532525 1001 86380 86390 1
533128 99533128 1001 86380 86390 1
533065 99533065 1001 86380 86390 1
533207 99533207 1001 86380 86390 1
533222 99533222 1001 86380 86390 1
533778 99533778 1001 86380 86390 1
533476 99533476 1001 86380 86390 1
533477 99533477 1001 86380 86390 1
533569 99533569 1001 86380 86390 1
533582 99533582 1001 86380 86390 1
533507 99533507 1001 86380 86390 1
533275 99533275 1001 86380 86390 1
533405 99533405 1001 86380 86390 1
533444 99533444 1001 86380 86390 1
533263 99533263 1001 86380 86390 1
533920 99533920 1001 86380 86390 1
534052 99534052 1001 86380 86390 1
533897 99533897 1001 86380 86390 1
533936 99533936 1001 86380 86390 1
533885 99533885 1001 86380 86390 1
533965 99533965 1001 86380 86390 1
533862 99533862 1001 86380 86390 1
533930 99533930 1001 86380 86390 1
534497 99534497 1001 86380 86390 1
534602 99534602 1001 86380 86390 1
534676 99534676 1001 86380 86390 1
534540 99534540 1001 86380 86390 1
534381 99534381 1001 86380 86390 1
534446 99534446 1001 86380 86390 1
534461 99534461 1001 86380 86390 1
534449 99534449 1001 86380 86390 1
534334 99534334 1001 86380 86390 1
534360 99534360 1001 86380 86390 1
534425 99534425 1001 86380 86390 1
534144 99534144 1001 86380 86390 1
534170 99534170 1001 86380 86390 1
534215 99534215 1001 86380 86390 1
534101 99534101 1001 86380 86390 1
534746 99534746 1001 86380 86390 1
534811 99534811 1001 86380 86390 1
534853 99534853 1001 86380 86390 1
534828 99534828 1001 86380 86390 1
534806 99534806 1001 86380 86390 1
535384 99535384 1001 86380 86390 1
535308 99535308 1001 86380 86390 1
535339 99535339 1001 86380 86390 1
535470 99535470 1001 86380 86390 1
535124 99535124 1001 86380 86390 1
535117 99535117 1001 86380 86390 1
534902 99534902 1001 86380 86390 1
535071 99535071 1001 86380 86390 1
535047 99535047 1001 86380 86390 1
534935 99534935 1001 86380 86390 1
534948 99534948 1001 86380 86390 1
534909 99534909 1001 86380 86390 1
534963 99534963 1001 86380 86390 1
535524 99535524 1001 86380 86390 1
535576 99535576 1001 86380 86390 1
535621 99535621 1001 86380 86390 1
535936 99535936 1001 86380 86390 1
536102 99536102 1001 86380 86390 1
536129 99536129 1001 86380 86390 1
535903 99535903 1001 86380 86390 1
535908 99535908 1001 86380 86390 1
535716 99535716 1001 86380 86390 1
536474 99536474 1001 86380 86390 1
537162 99537162 1001 86380 86390 1
537036 99537036 1001 86380 86390 1
537066 99537066 1001 86380 86390 1
537147 99537147 1001 86380 86390 1
537153 99537153 1001 86380 86390 1
536781 99536781 1001 86380 86390 1
536797 99536797 1001 86380 86390 1
536862 99536862 1001 86380 86390 1
536901 99536901 1001 86380 86390 1
536786 99536786 1001 86380 86390 1
536891 99536891 1001 86380 86390 1
536571 99536571 1001 86380 86390 1
536651 99536651 1001 86380 86390 1
536564 99536564 1001 86380 86390 1
537278 99537278 1001 86380 86390 1
537332 99537332 1001 86380 86390 1
537192 99537192 1001 86380 86390 1
537351 99537351 1001 86380 86390 1
537223 99537223 1001 86380 86390 1
537808 99537808 1001 86380 86390 1
537791 99537791 1001 86380 86390 1
537816 99537816 1001 86380 86390 1
537736 99537736 1001 86380 86390 1
537625 99537625 1001 86380 86390 1
537755 99537755 1001 86380 86390 1
537451 99537451 1001 86380 86390 1
537415 99537415 1001 86380 86390 1
537996 99537996 1001 86380 86390 1
538126 99538126 1001 86380 86390 1
538130 99538130 1001 86380 86390 1
538729 99538729 1001 86380 86390 1
538652 99538652 1001 86380 86390 1
538519 99538519 1001 86380 86390 1
538464 99538464 1001 86380 86390 1
538302 99538302 1001 86380 86390 1
538257 99538257 1001 86380 86390 1
538850 99538850 1001 86380 86390 1
538933 99538933 1001 86380 86390 1
538830 99538830 1001 86380 86390 1
539499 99539499 1001 86380 86390 1
539554 99539554 1001 86380 86390 1
539545 99539545 1001 86380 86390 1
539268 99539268 1001 86380 86390 1
539401 99539401 1001 86380 86390 1
539176 99539176 1001 86380 86390 1
539160 99539160 1001 86380 86390 1
539187 99539187 1001 86380 86390 1
539788 99539788 1001 86380 86390 1
539645 99539645 1001 86380 86390 1
539672 99539672 1001 86380 86390 1
540325 99540325 1001 86380 86390 1
540334 99540334 1001 86380 86390 1
540284 99540284 1001 86380 86390 1
540414 99540414 1001 86380 86390 1
540126 99540126 1001 86380 86390 1
540167 99540167 1001 86380 86390 1
539884 99539884 1001 86380 86390 1
539886 99539886 1001 86380 86390 1
539880 99539880 1001 86380 86390 1
540491 99540491 1001 86380 86390 1
540559 99540559 1001 86380 86390 1
541108 99541108 1001 86380 86390 1
541239 99541239 1001 86380 86390 1
540803 99540803 1001 86380 86390 1
540706 99540706 1001 86380 86390 1
540708 99540708 1001 86380 86390 1
541328 99541328 1001 86380 86390 1
541407 99541407 1001 86380 86390 1
541404 99541404 1001 86380 86390 1
541417 99541417 1001 86380 86390 1
541302 99541302 1001 86380 86390 1
541939 99541939 1001 86380 86390 1
541967 99541967 1001 86380 86390 1
542096 99542096 1001 86380 86390 1
541957 99541957 1001 86380 86390 1
542106 99542106 1001 86380 86390 1
541836 99541836 1001 86380 86390 1
541752 99541752 1001 86380 86390 1
541911 99541911 1001 86380 86390 1
541602 99541602 1001 86380 86390 1
541682 99541682 1001 86380 86390 1
541501 99541501 1001 86380 86390 1
541580 99541580 1001 86380 86390 1
541506 99541506 1001 86380 86390 1
542158 99542158 1001 86380 86390 1
542159 99542159 1001 86380 86390 1
542914 99542914 1001 86380 86390 1
542769 99542769 1001 86380 86390 1
542776 99542776 1001 86380 86390 1
542711 99542711 1001 86380 86390 1
542402 99542402 1001 86380 86390 1
543112 99543112 1001 86380 86390 1
542983 99542983 1001 86380 86390 1
542946 99542946 1001 86380 86390 1
543722 99543722 1001 86380 86390 1
543736 99543736 1001 86380 86390 1
543737 99543737 1001 86380 86390 1
543621 99543621 1001 86380 86390 1
543583 99543583 1001 86380 86390 1
543469 99543469 1001 86380 86390 1
543509 99543509 1001 86380 86390 1
543292 99543292 1001 86380 86390 1
543331 99543331 1001 86380 86390 1
543218 99543218 1001 86380 86390 1
543273 99543273 1001 86380 86390 1
543299 99543299 1001 86380 86390 1
543212 99543212 1001 86380 86390 1
543356 99543356 1001 86380 86390 1
543885 99543885 1001 86380 86390 1
543953 99543953 1001 86380 86390 1
543917 99543917 1001 86380 86390 1
543945 99543945 1001 86380 86390 1
543829 99543829 1001 86380 86390 1
543804 99543804 1001 86380 86390 1
544465 99544465 1001 86380 86390 1
544506 99544506 1001 86380 86390 1
544354 99544354 1001 86380 86390 1
543993 99543993 1001 86380 86390 1
544123 99544123 1001 86380 86390 1
544099 99544099 1001 86380 86390 1
544156 99544156 1001 86380 86390 1
543987 99543987 1001 86380 86390 1
544621 99544621 1001 86380 86390 1
544690 99544690 1001 86380 86390 1
544719 99544719 1001 86380 86390 1
522861 1061 1001 47494 47593 1
539760 597 1002 33435 36746 1
400022 99400022 1001 86380 86390 1
400040 99400040 1001 86380 86390 1
400390 99400390 1001 86380 86390 1
400347 99400347 1001 86380 86390 1
400695 99400695 1001 86380 86390 1
400649 99400649 1001 86380 86390 1
400817 99400817 1001 86380 86390 1
400725 99400725 1001 86380 86390 1
400929 99400929 1001 86380 86390 1
401184 99401184 1001 86380 86390 1
401700 99401700 1001 86380 86390 1
401585 99401585 1001 86380 86390 1
401742 99401742 1001 86380 86390 1
401839 99401839 1001 86380 86390 1
401879 99401879 1001 86380 86390 1
401906 99401906 1001 86380 86390 1
401978 99401978 1001 86380 86390 1
402228 99402228 1001 86380 86390 1
402314 99402314 1001 86380 86390 1
402439 99402439 1001 86380 86390 1
402491 99402491 1001 86380 86390 1
402944 99402944 1001 86380 86390 1
403096 99403096 1001 86380 86390 1
403427 99403427 1001 86380 86390 1
403338 99403338 1001 86380 86390 1
403460 99403460 1001 86380 86390 1
403561 99403561 1001 86380 86390 1
403771 99403771 1001 86380 86390 1
403844 99403844 1001 86380 86390 1
404026 99404026 1001 86380 86390 1
404015 99404015 1001 86380 86390 1
404448 99404448 1001 86380 86390 1
404384 99404384 1001 86380 86390 1
404437 99404437 1001 86380 86390 1
404637 99404637 1001 86380 86390 1
405056 99405056 1001 86380 86390 1
405195 99405195 1001 86380 86390 1
405013 99405013 1001 86380 86390 1
405297 99405297 1001 86380 86390 1
405493 99405493 1001 86380 86390 1
405580 99405580 1001 86380 86390 1
405588 99405588 1001 86380 86390 1
405718 99405718 1001 86380 86390 1
405826 99405826 1001 86380 86390 1
405972 99405972 1001 86380 86390 1
406146 99406146 1001 86380 86390 1
406249 99406249 1001 86380 86390 1
406344 99406344 1001 86380 86390 1
406287 99406287 1001 86380 86390 1
406416 99406416 1001 86380 86390 1
406830 99406830 1001 86380 86390 1
406860 99406860 1001 86380 86390 1
407134 99407134 1001 86380 86390 1
407079 99407079 1001 86380 86390 1
407228 99407228 1001 86380 86390 1
407205 99407205 1001 86380 86390 1
407294 99407294 1001 86380 86390 1
407411 99407411 1001 86380 86390 1
407400 99407400 1001 86380 86390 1
407370 99407370 1001 86380 86390 1
407371 99407371 1001 86380 86390 1
407354 99407354 1001 86380 86390 1
407546 99407546 1001 86380 86390 1
407496 99407496 1001 86380 86390 1
407745 99407745 1001 86380 86390 1
407687 99407687 1001 86380 86390 1
407724 99407724 1001 86380 86390 1
407941 99407941 1001 86380 86390 1
407938 99407938 1001 86380 86390 1
408000 99408000 1001 86380 86390 1
408126 99408126 1001 86380 86390 1
408204 99408204 1001 86380 86390 1
408317 99408317 1001 86380 86390 1
408367 99408367 1001 86380 86390 1
408372 99408372 1001 86380 86390 1
408511 99408511 1001 86380 86390 1
408540 99408540 1001 86380 86390 1
408559 99408559 1001 86380 86390 1
408529 99408529 1001 86380 86390 1
408958 99408958 1001 86380 86390 1
408959 99408959 1001 86380 86390 1
409033 99409033 1001 86380 86390 1
409095 99409095 1001 86380 86390 1
409240 99409240 1001 86380 86390 1
409331 99409331 1001 86380 86390 1
409376 99409376 1001 86380 86390 1
409480 99409480 1001 86380 86390 1
409448 99409448 1001 86380 86390 1
409580 99409580 1001 86380 86390 1
409611 99409611 1001 86380 86390 1
409685 99409685 1001 86380 86390 1
409628 99409628 1001 86380 86390 1
409778 99409778 1001 86380 86390 1
409802 99409802 1001 86380 86390 1
410099 99410099 1001 86380 86390 1
410192 99410192 1001 86380 86390 1
410384 99410384 1001 86380 86390 1
410439 99410439 1001 86380 86390 1
410474 99410474 1001 86380 86390 1
410556 99410556 1001 86380 86390 1
410730 99410730 1001 86380 86390 1
410825 99410825 1001 86380 86390 1
410986 99410986 1001 86380 86390 1
410965 99410965 1001 86380 86390 1
410996 99410996 1001 86380 86390 1
411346 99411346 1001 86380 86390 1
411442 99411442 1001 86380 86390 1
411655 99411655 1001 86380 86390 1
411845 99411845 1001 86380 86390 1
411893 99411893 1001 86380 86390 1
411879 99411879 1001 86380 86390 1
412022 99412022 1001 86380 86390 1
412103 99412103 1001 86380 86390 1
412090 99412090 1001 86380 86390 1
413399 99413399 1001 86380 86390 1
413376 99413376 1001 86380 86390 1
413383 99413383 1001 86380 86390 1
413661 99413661 1001 86380 86390 1
412980 99412980 1001 86380 86390 1
412900 99412900 1001 86380 86390 1
412861 99412861 1001 86380 86390 1
412694 99412694 1001 86380 86390 1
412862 99412862 1001 86380 86390 1
412723 99412723 1001 86380 86390 1
412564 99412564 1001 86380 86390 1
412731 99412731 1001 86380 86390 1
413920 99413920 1001 86380 86390 1
412482 99412482 1001 86380 86390 1
413708 99413708 1001 86380 86390 1
415115 99415115 1001 86380 86390 1
415085 99415085 1001 86380 86390 1
414536 99414536 1001 86380 86390 1
414714 99414714 1001 86380 86390 1
414188 99414188 1001 86380 86390 1
414282 99414282 1001 86380 86390 1
415646 99415646 1001 86380 86390 1
415322 99415322 1001 86380 86390 1
415558 99415558 1001 86380 86390 1
415667 99415667 1001 86380 86390 1
416813 99416813 1001 86380 86390 1
416808 99416808 1001 86380 86390 1
416369 99416369 1001 86380 86390 1
416351 99416351 1001 86380 86390 1
416387 99416387 1001 86380 86390 1
416033 99416033 1001 86380 86390 1
415889 99415889 1001 86380 86390 1
417067 99417067 1001 86380 86390 1
417232 99417232 1001 86380 86390 1
417048 99417048 1001 86380 86390 1
417027 99417027 1001 86380 86390 1
417361 99417361 1001 86380 86390 1
417155 99417155 1001 86380 86390 1
417111 99417111 1001 86380 86390 1
417425 99417425 1001 86380 86390 1
417554 99417554 1001 86380 86390 1
417484 99417484 1001 86380 86390 1
417517 99417517 1001 86380 86390 1
418798 99418798 1001 86380 86390 1
418580 99418580 1001 86380 86390 1
418082 99418082 1001 86380 86390 1
418101 99418101 1001 86380 86390 1
417898 99417898 1001 86380 86390 1
417874 99417874 1001 86380 86390 1
417836 99417836 1001 86380 86390 1
417931 99417931 1001 86380 86390 1
417759 99417759 1001 86380 86390 1
419186 99419186 1001 86380 86390 1
420243 99420243 1001 86380 86390 1
420399 99420399 1001 86380 86390 1
420417 99420417 1001 86380 86390 1
420374 99420374 1001 86380 86390 1
419983 99419983 1001 86380 86390 1
420044 99420044 1001 86380 86390 1
419680 99419680 1001 86380 86390 1
419718 99419718 1001 86380 86390 1
419324 99419324 1001 86380 86390 1
419556 99419556 1001 86380 86390 1
420690 99420690 1001 86380 86390 1
420805 99420805 1001 86380 86390 1
420789 99420789 1001 86380 86390 1
421814 99421814 1001 86380 86390 1
421968 99421968 1001 86380 86390 1
421915 99421915 1001 86380 86390 1
421593 99421593 1001 86380 86390 1
421579 99421579 1001 86380 86390 1
421492 99421492 1001 86380 86390 1
421258 99421258 1001 86380 86390 1
420866 99420866 1001 86380 86390 1
420870 99420870 1001 86380 86390 1
420902 99420902 1001 86380 86390 1
420907 99420907 1001 86380 86390 1
421034 99421034 1001 86380 86390 1
422265 99422265 1001 86380 86390 1
422470 99422470 1001 86380 86390 1
422303 99422303 1001 86380 86390 1
423662 99423662 1001 86380 86390 1
423215 99423215 1001 86380 86390 1
423028 99423028 1001 86380 86390 1
423009 99423009 1001 86380 86390 1
422908 99422908 1001 86380 86390 1
422608 99422608 1001 86380 86390 1
423868 99423868 1001 86380 86390 1
424132 99424132 1001 86380 86390 1
423837 99423837 1001 86380 86390 1
424089 99424089 1001 86380 86390 1
425148 99425148 1001 86380 86390 1
425161 99425161 1001 86380 86390 1
424731 99424731 1001 86380 86390 1
424959 99424959 1001 86380 86390 1
424729 99424729 1001 86380 86390 1
424977 99424977 1001 86380 86390 1
424391 99424391 1001 86380 86390 1
424395 99424395 1001 86380 86390 1
424573 99424573 1001 86380 86390 1
425587 99425587 1001 86380 86390 1
426012 99426012 1001 86380 86390 1
425853 99425853 1001 86380 86390 1
427433 99427433 1001 86380 86390 1
427487 99427487 1001 86380 86390 1
427248 99427248 1001 86380 86390 1
427216 99427216 1001 86380 86390 1
428363 99428363 1001 86380 86390 1
428670 99428670 1001 86380 86390 1
428672 99428672 1001 86380 86390 1
428372 99428372 1001 86380 86390 1
428525 99428525 1001 86380 86390 1
428436 99428436 1001 86380 86390 1
428196 99428196 1001 86380 86390 1
428022 99428022 1001 86380 86390 1
427967 99427967 1001 86380 86390 1
427626 99427626 1001 86380 86390 1
427581 99427581 1001 86380 86390 1
427759 99427759 1001 86380 86390 1
427906 99427906 1001 86380 86390 1
427699 99427699 1001 86380 86390 1
428770 99428770 1001 86380 86390 1
429034 99429034 1001 86380 86390 1
428958 99428958 1001 86380 86390 1
429987 99429987 1001 86380 86390 1
430114 99430114 1001 86380 86390 1
429614 99429614 1001 86380 86390 1
429635 99429635 1001 86380 86390 1
429689 99429689 1001 86380 86390 1
429596 99429596 1001 86380 86390 1
429761 99429761 1001 86380 86390 1
429621 99429621 1001 86380 86390 1
429890 99429890 1001 86380 86390 1
429654 99429654 1001 86380 86390 1
429376 99429376 1001 86380 86390 1
429280 99429280 1001 86380 86390 1
429514 99429514 1001 86380 86390 1
430518 99430518 1001 86380 86390 1
430569 99430569 1001 86380 86390 1
431910 99431910 1001 86380 86390 1
431822 99431822 1001 86380 86390 1
431716 99431716 1001 86380 86390 1
431717 99431717 1001 86380 86390 1
431970 99431970 1001 86380 86390 1
431629 99431629 1001 86380 86390 1
431536 99431536 1001 86380 86390 1
431415 99431415 1001 86380 86390 1
431350 99431350 1001 86380 86390 1
431024 99431024 1001 86380 86390 1
432485 99432485 1001 86380 86390 1
432436 99432436 1001 86380 86390 1
432334 99432334 1001 86380 86390 1
433643 99433643 1001 86380 86390 1
433500 99433500 1001 86380 86390 1
433420 99433420 1001 86380 86390 1
433269 99433269 1001 86380 86390 1
432826 99432826 1001 86380 86390 1
432565 99432565 1001 86380 86390 1
432778 99432778 1001 86380 86390 1
432566 99432566 1001 86380 86390 1
433912 99433912 1001 86380 86390 1
433926 99433926 1001 86380 86390 1
435315 99435315 1001 86380 86390 1
435135 99435135 1001 86380 86390 1
435350 99435350 1001 86380 86390 1
435000 99435000 1001 86380 86390 1
434632 99434632 1001 86380 86390 1
434865 99434865 1001 86380 86390 1
434562 99434562 1001 86380 86390 1
434532 99434532 1001 86380 86390 1
434232 99434232 1001 86380 86390 1
434526 99434526 1001 86380 86390 1
435576 99435576 1001 86380 86390 1
435620 99435620 1001 86380 86390 1
436991 99436991 1001 86380 86390 1
437107 99437107 1001 86380 86390 1
437063 99437063 1001 86380 86390 1
436867 99436867 1001 86380 86390 1
435970 99435970 1001 86380 86390 1
436339 99436339 1001 86380 86390 1
436149 99436149 1001 86380 86390 1
436065 99436065 1001 86380 86390 1
300018 99300018 1001 86380 86390 1
300088 99300088 1001 86380 86390 1
300548 99300548 1001 86380 86390 1
300574 99300574 1001 86380 86390 1
300334 99300334 1001 86380 86390 1
300428 99300428 1001 86380 86390 1
300455 99300455 1001 86380 86390 1
300133 99300133 1001 86380 86390 1
300193 99300193 1001 86380 86390 1
300884 99300884 1001 86380 86390 1
300910 99300910 1001 86380 86390 1
300771 99300771 1001 86380 86390 1
300775 99300775 1001 86380 86390 1
301452 99301452 1001 86380 86390 1
301548 99301548 1001 86380 86390 1
301193 99301193 1001 86380 86390 1
301336 99301336 1001 86380 86390 1
301272 99301272 1001 86380 86390 1
301000 99301000 1001 86380 86390 1
301107 99301107 1001 86380 86390 1
301096 99301096 1001 86380 86390 1
301075 99301075 1001 86380 86390 1
301645 99301645 1001 86380 86390 1
301738 99301738 1001 86380 86390 1
301584 99301584 1001 86380 86390 1
301704 99301704 1001 86380 86390 1
301653 99301653 1001 86380 86390 1
301983 99301983 1001 86380 86390 1
302094 99302094 1001 86380 86390 1
301833 99301833 1001 86380 86390 1
301835 99301835 1001 86380 86390 1
301862 99301862 1001 86380 86390 1
302510 99302510 1001 86380 86390 1
302475 99302475 1001 86380 86390 1
302491 99302491 1001 86380 86390 1
303030 99303030 1001 86380 86390 1
303135 99303135 1001 86380 86390 1
303101 99303101 1001 86380 86390 1
303198 99303198 1001 86380 86390 1
302924 99302924 1001 86380 86390 1
302817 99302817 1001 86380 86390 1
302646 99302646 1001 86380 86390 1
302698 99302698 1001 86380 86390 1
302712 99302712 1001 86380 86390 1
303402 99303402 1001 86380 86390 1
303273 99303273 1001 86380 86390 1
303883 99303883 1001 86380 86390 1
303902 99303902 1001 86380 86390 1
303742 99303742 1001 86380 86390 1
303797 99303797 1001 86380 86390 1
303772 99303772 1001 86380 86390 1
303695 99303695 1001 86380 86390 1
303530 99303530 1001 86380 86390 1
303582 99303582 1001 86380 86390 1
303595 99303595 1001 86380 86390 1
303434 99303434 1001 86380 86390 1
303553 99303553 1001 86380 86390 1
304137 99304137 1001 86380 86390 1
304837 99304837 1001 86380 86390 1
304764 99304764 1001 86380 86390 1
304474 99304474 1001 86380 86390 1
304567 99304567 1001 86380 86390 1
304504 99304504 1001 86380 86390 1
304649 99304649 1001 86380 86390 1
304573 99304573 1001 86380 86390 1
304303 99304303 1001 86380 86390 1
304407 99304407 1001 86380 86390 1
304280 99304280 1001 86380 86390 1
304398 99304398 1001 86380 86390 1
304308 99304308 1001 86380 86390 1
304289 99304289 1001 86380 86390 1
305029 99305029 1001 86380 86390 1
305647 99305647 1001 86380 86390 1
305636 99305636 1001 86380 86390 1
305658 99305658 1001 86380 86390 1
305601 99305601 1001 86380 86390 1
305498 99305498 1001 86380 86390 1
305489 99305489 1001 86380 86390 1
305377 99305377 1001 86380 86390 1
305417 99305417 1001 86380 86390 1
305412 99305412 1001 86380 86390 1
305310 99305310 1001 86380 86390 1
305080 99305080 1001 86380 86390 1
305198 99305198 1001 86380 86390 1
500100 99500100 1001 86380 86390 1
500140 99500140 1001 86380 86390 1
500167 99500167 1001 86380 86390 1
500077 99500077 1001 86380 86390 1
500003 99500003 1001 86380 86390 1
500043 99500043 1001 86380 86390 1
500069 99500069 1001 86380 86390 1
500148 99500148 1001 86380 86390 1
500111 99500111 1001 86380 86390 1
500647 99500647 1001 86380 86390 1
500793 99500793 1001 86380 86390 1
500630 99500630 1001 86380 86390 1
500608 99500608 1001 86380 86390 1
500531 99500531 1001 86380 86390 1
500443 99500443 1001 86380 86390 1
500496 99500496 1001 86380 86390 1
500263 99500263 1001 86380 86390 1
500251 99500251 1001 86380 86390 1
500848 99500848 1001 86380 86390 1
501564 99501564 1001 86380 86390 1
501630 99501630 1001 86380 86390 1
501428 99501428 1001 86380 86390 1
501096 99501096 1001 86380 86390 1
501067 99501067 1001 86380 86390 1
501132 99501132 1001 86380 86390 1
501727 99501727 1001 86380 86390 1
501667 99501667 1001 86380 86390 1
501680 99501680 1001 86380 86390 1
501813 99501813 1001 86380 86390 1
502340 99502340 1001 86380 86390 1
502030 99502030 1001 86380 86390 1
501966 99501966 1001 86380 86390 1
502597 99502597 1001 86380 86390 1
502649 99502649 1001 86380 86390 1
502496 99502496 1001 86380 86390 1
502551 99502551 1001 86380 86390 1
503231 99503231 1001 86380 86390 1
503211 99503211 1001 86380 86390 1
503199 99503199 1001 86380 86390 1
503149 99503149 1001 86380 86390 1
502698 99502698 1001 86380 86390 1
502750 99502750 1001 86380 86390 1
502760 99502760 1001 86380 86390 1
502812 99502812 1001 86380 86390 1
503735 99503735 1001 86380 86390 1
503736 99503736 1001 86380 86390 1
503816 99503816 1001 86380 86390 1
503856 99503856 1001 86380 86390 1
503615 99503615 1001 86380 86390 1
503671 99503671 1001 86380 86390 1
503583 99503583 1001 86380 86390 1
503609 99503609 1001 86380 86390 1
504221 99504221 1001 86380 86390 1
504277 99504277 1001 86380 86390 1
504135 99504135 1001 86380 86390 1
504162 99504162 1001 86380 86390 1
504895 99504895 1001 86380 86390 1
504832 99504832 1001 86380 86390 1
504936 99504936 1001 86380 86390 1
504905 99504905 1001 86380 86390 1
504585 99504585 1001 86380 86390 1
504704 99504704 1001 86380 86390 1
504666 99504666 1001 86380 86390 1
504527 99504527 1001 86380 86390 1
505111 99505111 1001 86380 86390 1
504531 99504531 1001 86380 86390 1
504986 99504986 1001 86380 86390 1
505000 99505000 1001 86380 86390 1
505657 99505657 1001 86380 86390 1
505705 99505705 1001 86380 86390 1
505466 99505466 1001 86380 86390 1
505457 99505457 1001 86380 86390 1
505289 99505289 1001 86380 86390 1
505797 99505797 1001 86380 86390 1
505785 99505785 1001 86380 86390 1
505773 99505773 1001 86380 86390 1
506550 99506550 1001 86380 86390 1
506437 99506437 1001 86380 86390 1
506543 99506543 1001 86380 86390 1
506327 99506327 1001 86380 86390 1
506358 99506358 1001 86380 86390 1
506310 99506310 1001 86380 86390 1
506134 99506134 1001 86380 86390 1
506011 99506011 1001 86380 86390 1
506000 99506000 1001 86380 86390 1
506646 99506646 1001 86380 86390 1
506750 99506750 1001 86380 86390 1
506729 99506729 1001 86380 86390 1
506742 99506742 1001 86380 86390 1
507405 99507405 1001 86380 86390 1
507225 99507225 1001 86380 86390 1
507277 99507277 1001 86380 86390 1
507369 99507369 1001 86380 86390 1
507116 99507116 1001 86380 86390 1
506880 99506880 1001 86380 86390 1
506973 99506973 1001 86380 86390 1
506876 99506876 1001 86380 86390 1
507549 99507549 1001 86380 86390 1
507525 99507525 1001 86380 86390 1
507540 99507540 1001 86380 86390 1
507425 99507425 1001 86380 86390 1
507454 99507454 1001 86380 86390 1
508223 99508223 1001 86380 86390 1
508241 99508241 1001 86380 86390 1
507965 99507965 1001 86380 86390 1
507927 99507927 1001 86380 86390 1
507943 99507943 1001 86380 86390 1
507919 99507919 1001 86380 86390 1
507744 99507744 1001 86380 86390 1
507738 99507738 1001 86380 86390 1
507753 99507753 1001 86380 86390 1
508271 99508271 1001 86380 86390 1
508263 99508263 1001 86380 86390 1
508398 99508398 1001 86380 86390 1
508982 99508982 1001 86380 86390 1
508785 99508785 1001 86380 86390 1
508749 99508749 1001 86380 86390 1
508839 99508839 1001 86380 86390 1
508841 99508841 1001 86380 86390 1
508867 99508867 1001 86380 86390 1
508531 99508531 1001 86380 86390 1
508473 99508473 1001 86380 86390 1
508501 99508501 1001 86380 86390 1
509163 99509163 1001 86380 86390 1
509256 99509256 1001 86380 86390 1
509274 99509274 1001 86380 86390 1
509185 99509185 1001 86380 86390 1
509857 99509857 1001 86380 86390 1
509743 99509743 1001 86380 86390 1
509860 99509860 1001 86380 86390 1
509579 99509579 1001 86380 86390 1
509672 99509672 1001 86380 86390 1
509504 99509504 1001 86380 86390 1
509577 99509577 1001 86380 86390 1
509481 99509481 1001 86380 86390 1
510059 99510059 1001 86380 86390 1
510072 99510072 1001 86380 86390 1
510010 99510010 1001 86380 86390 1
510062 99510062 1001 86380 86390 1
510013 99510013 1001 86380 86390 1
510702 99510702 1001 86380 86390 1
510683 99510683 1001 86380 86390 1
510423 99510423 1001 86380 86390 1
510398 99510398 1001 86380 86390 1
510334 99510334 1001 86380 86390 1
510439 99510439 1001 86380 86390 1
510337 99510337 1001 86380 86390 1
510184 99510184 1001 86380 86390 1
510175 99510175 1001 86380 86390 1
510190 99510190 1001 86380 86390 1
510256 99510256 1001 86380 86390 1
510814 99510814 1001 86380 86390 1
510815 99510815 1001 86380 86390 1
510779 99510779 1001 86380 86390 1
510831 99510831 1001 86380 86390 1
510871 99510871 1001 86380 86390 1
510888 99510888 1001 86380 86390 1
511516 99511516 1001 86380 86390 1
511359 99511359 1001 86380 86390 1
511195 99511195 1001 86380 86390 1
511338 99511338 1001 86380 86390 1
511236 99511236 1001 86380 86390 1
511328 99511328 1001 86380 86390 1
511190 99511190 1001 86380 86390 1
511088 99511088 1001 86380 86390 1
510986 99510986 1001 86380 86390 1
511669 99511669 1001 86380 86390 1
511595 99511595 1001 86380 86390 1
511569 99511569 1001 86380 86390 1
511660 99511660 1001 86380 86390 1
512175 99512175 1001 86380 86390 1
512353 99512353 1001 86380 86390 1
512206 99512206 1001 86380 86390 1
512097 99512097 1001 86380 86390 1
512130 99512130 1001 86380 86390 1
512093 99512093 1001 86380 86390 1
511989 99511989 1001 86380 86390 1
512107 99512107 1001 86380 86390 1
511849 99511849 1001 86380 86390 1
511957 99511957 1001 86380 86390 1
511937 99511937 1001 86380 86390 1
512539 99512539 1001 86380 86390 1
512410 99512410 1001 86380 86390 1
512426 99512426 1001 86380 86390 1
513064 99513064 1001 86380 86390 1
513015 99513015 1001 86380 86390 1
513067 99513067 1001 86380 86390 1
513098 99513098 1001 86380 86390 1
513073 99513073 1001 86380 86390 1
512819 99512819 1001 86380 86390 1
512966 99512966 1001 86380 86390 1
512790 99512790 1001 86380 86390 1
513383 99513383 1001 86380 86390 1
513293 99513293 1001 86380 86390 1
513230 99513230 1001 86380 86390 1
513321 99513321 1001 86380 86390 1
513298 99513298 1001 86380 86390 1
513273 99513273 1001 86380 86390 1
513329 99513329 1001 86380 86390 1
513903 99513903 1001 86380 86390 1
513942 99513942 1001 86380 86390 1
514000 99514000 1001 86380 86390 1
513834 99513834 1001 86380 86390 1
513638 99513638 1001 86380 86390 1
513783 99513783 1001 86380 86390 1
513732 99513732 1001 86380 86390 1
513516 99513516 1001 86380 86390 1
513535 99513535 1001 86380 86390 1
513485 99513485 1001 86380 86390 1
513435 99513435 1001 86380 86390 1
514148 99514148 1001 86380 86390 1
514143 99514143 1001 86380 86390 1
514831 99514831 1001 86380 86390 1
514776 99514776 1001 86380 86390 1
514605 99514605 1001 86380 86390 1
514606 99514606 1001 86380 86390 1
514531 99514531 1001 86380 86390 1
514378 99514378 1001 86380 86390 1
514404 99514404 1001 86380 86390 1
514444 99514444 1001 86380 86390 1
514281 99514281 1001 86380 86390 1
514307 99514307 1001 86380 86390 1
514333 99514333 1001 86380 86390 1
514347 99514347 1001 86380 86390 1
514361 99514361 1001 86380 86390 1
514387 99514387 1001 86380 86390 1
514248 99514248 1001 86380 86390 1
515012 99515012 1001 86380 86390 1
514872 99514872 1001 86380 86390 1
515029 99515029 1001 86380 86390 1
514914 99514914 1001 86380 86390 1
514981 99514981 1001 86380 86390 1
515529 99515529 1001 86380 86390 1
515646 99515646 1001 86380 86390 1
515624 99515624 1001 86380 86390 1
515552 99515552 1001 86380 86390 1
515489 99515489 1001 86380 86390 1
515395 99515395 1001 86380 86390 1
515360 99515360 1001 86380 86390 1
515438 99515438 1001 86380 86390 1
515232 99515232 1001 86380 86390 1
515103 99515103 1001 86380 86390 1
515119 99515119 1001 86380 86390 1
515224 99515224 1001 86380 86390 1
515111 99515111 1001 86380 86390 1
515189 99515189 1001 86380 86390 1
515151 99515151 1001 86380 86390 1
515838 99515838 1001 86380 86390 1
515709 99515709 1001 86380 86390 1
515774 99515774 1001 86380 86390 1
515879 99515879 1001 86380 86390 1
515790 99515790 1001 86380 86390 1
515883 99515883 1001 86380 86390 1
515780 99515780 1001 86380 86390 1
515781 99515781 1001 86380 86390 1
516165 99516165 1001 86380 86390 1
516270 99516270 1001 86380 86390 1
516180 99516180 1001 86380 86390 1
516092 99516092 1001 86380 86390 1
516067 99516067 1001 86380 86390 1
516662 99516662 1001 86380 86390 1
516536 99516536 1001 86380 86390 1
516614 99516614 1001 86380 86390 1
516524 99516524 1001 86380 86390 1
516668 99516668 1001 86380 86390 1
517264 99517264 1001 86380 86390 1
517253 99517253 1001 86380 86390 1
517215 99517215 1001 86380 86390 1
517003 99517003 1001 86380 86390 1
516792 99516792 1001 86380 86390 1
516861 99516861 1001 86380 86390 1
516880 99516880 1001 86380 86390 1
517358 99517358 1001 86380 86390 1
517348 99517348 1001 86380 86390 1
517524 99517524 1001 86380 86390 1
518117 99518117 1001 86380 86390 1
518143 99518143 1001 86380 86390 1
518082 99518082 1001 86380 86390 1
518018 99518018 1001 86380 86390 1
517814 99517814 1001 86380 86390 1
517937 99517937 1001 86380 86390 1
517875 99517875 1001 86380 86390 1
517593 99517593 1001 86380 86390 1
517608 99517608 1001 86380 86390 1
517571 99517571 1001 86380 86390 1
517651 99517651 1001 86380 86390 1
517680 99517680 1001 86380 86390 1
517708 99517708 1001 86380 86390 1
518250 99518250 1001 86380 86390 1
518279 99518279 1001 86380 86390 1
518268 99518268 1001 86380 86390 1
518323 99518323 1001 86380 86390 1
518830 99518830 1001 86380 86390 1
518934 99518934 1001 86380 86390 1
518758 99518758 1001 86380 86390 1
518778 99518778 1001 86380 86390 1
518766 99518766 1001 86380 86390 1
518380 99518380 1001 86380 86390 1
518525 99518525 1001 86380 86390 1
518386 99518386 1001 86380 86390 1
519017 99519017 1001 86380 86390 1
519083 99519083 1001 86380 86390 1
519124 99519124 1001 86380 86390 1
519176 99519176 1001 86380 86390 1
519662 99519662 1001 86380 86390 1
519650 99519650 1001 86380 86390 1
519617 99519617 1001 86380 86390 1
519681 99519681 1001 86380 86390 1
519656 99519656 1001 86380 86390 1
519682 99519682 1001 86380 86390 1
519671 99519671 1001 86380 86390 1
519543 99519543 1001 86380 86390 1
519598 99519598 1001 86380 86390 1
519475 99519475 1001 86380 86390 1
519554 99519554 1001 86380 86390 1
519606 99519606 1001 86380 86390 1
519365 99519365 1001 86380 86390 1
519212 99519212 1001 86380 86390 1
519294 99519294 1001 86380 86390 1
519971 99519971 1001 86380 86390 1
519829 99519829 1001 86380 86390 1
519947 99519947 1001 86380 86390 1
519845 99519845 1001 86380 86390 1
520563 99520563 1001 86380 86390 1
520525 99520525 1001 86380 86390 1
520479 99520479 1001 86380 86390 1
520288 99520288 1001 86380 86390 1
520418 99520418 1001 86380 86390 1
520368 99520368 1001 86380 86390 1
520071 99520071 1001 86380 86390 1
520215 99520215 1001 86380 86390 1
520126 99520126 1001 86380 86390 1
520051 99520051 1001 86380 86390 1
520145 99520145 1001 86380 86390 1
520692 99520692 1001 86380 86390 1
521264 99521264 1001 86380 86390 1
521355 99521355 1001 86380 86390 1
521371 99521371 1001 86380 86390 1
521451 99521451 1001 86380 86390 1
521309 99521309 1001 86380 86390 1
521413 99521413 1001 86380 86390 1
521123 99521123 1001 86380 86390 1
521204 99521204 1001 86380 86390 1
521243 99521243 1001 86380 86390 1
521078 99521078 1001 86380 86390 1
520996 99520996 1001 86380 86390 1
520958 99520958 1001 86380 86390 1
520933 99520933 1001 86380 86390 1
520896 99520896 1001 86380 86390 1
522163 99522163 1001 86380 86390 1
522255 99522255 1001 86380 86390 1
522196 99522196 1001 86380 86390 1
522240 99522240 1001 86380 86390 1
521919 99521919 1001 86380 86390 1
521908 99521908 1001 86380 86390 1
521977 99521977 1001 86380 86390 1
522004 99522004 1001 86380 86390 1
521790 99521790 1001 86380 86390 1
521861 99521861 1001 86380 86390 1
521785 99521785 1001 86380 86390 1
522381 99522381 1001 86380 86390 1
522421 99522421 1001 86380 86390 1
522320 99522320 1001 86380 86390 1
522476 99522476 1001 86380 86390 1
522374 99522374 1001 86380 86390 1
522363 99522363 1001 86380 86390 1
523081 99523081 1001 86380 86390 1
523061 99523061 1001 86380 86390 1
523001 99523001 1001 86380 86390 1
522823 99522823 1001 86380 86390 1
522793 99522793 1001 86380 86390 1
522756 99522756 1001 86380 86390 1
522795 99522795 1001 86380 86390 1
522680 99522680 1001 86380 86390 1
522543 99522543 1001 86380 86390 1
522621 99522621 1001 86380 86390 1
522519 99522519 1001 86380 86390 1
522677 99522677 1001 86380 86390 1
522521 99522521 1001 86380 86390 1
523167 99523167 1001 86380 86390 1
523207 99523207 1001 86380 86390 1
523299 99523299 1001 86380 86390 1
523148 99523148 1001 86380 86390 1
523803 99523803 1001 86380 86390 1
523845 99523845 1001 86380 86390 1
523859 99523859 1001 86380 86390 1
523900 99523900 1001 86380 86390 1
523866 99523866 1001 86380 86390 1
523570 99523570 1001 86380 86390 1
523597 99523597 1001 86380 86390 1
523662 99523662 1001 86380 86390 1
523580 99523580 1001 86380 86390 1
523697 99523697 1001 86380 86390 1
523594 99523594 1001 86380 86390 1
523357 99523357 1001 86380 86390 1
523436 99523436 1001 86380 86390 1
523980 99523980 1001 86380 86390 1
523995 99523995 1001 86380 86390 1
524133 99524133 1001 86380 86390 1
524681 99524681 1001 86380 86390 1
524737 99524737 1001 86380 86390 1
524722 99524722 1001 86380 86390 1
524743 99524743 1001 86380 86390 1
524438 99524438 1001 86380 86390 1
524454 99524454 1001 86380 86390 1
524381 99524381 1001 86380 86390 1
524511 99524511 1001 86380 86390 1
524246 99524246 1001 86380 86390 1
524287 99524287 1001 86380 86390 1
524809 99524809 1001 86380 86390 1
524903 99524903 1001 86380 86390 1
524853 99524853 1001 86380 86390 1
524919 99524919 1001 86380 86390 1
524932 99524932 1001 86380 86390 1
525448 99525448 1001 86380 86390 1
525085 99525085 1001 86380 86390 1
525137 99525137 1001 86380 86390 1
525151 99525151 1001 86380 86390 1
525168 99525168 1001 86380 86390 1
525632 99525632 1001 86380 86390 1
525598 99525598 1001 86380 86390 1
525782 99525782 1001 86380 86390 1
525602 99525602 1001 86380 86390 1
525629 99525629 1001 86380 86390 1
526282 99526282 1001 86380 86390 1
526309 99526309 1001 86380 86390 1
526393 99526393 1001 86380 86390 1
526324 99526324 1001 86380 86390 1
526247 99526247 1001 86380 86390 1
526380 99526380 1001 86380 86390 1
526355 99526355 1001 86380 86390 1
526149 99526149 1001 86380 86390 1
525849 99525849 1001 86380 86390 1
526519 99526519 1001 86380 86390 1
526611 99526611 1001 86380 86390 1
527082 99527082 1001 86380 86390 1
526905 99526905 1001 86380 86390 1
526907 99526907 1001 86380 86390 1
526662 99526662 1001 86380 86390 1
527388 99527388 1001 86380 86390 1
527279 99527279 1001 86380 86390 1
528018 99528018 1001 86380 86390 1
527980 99527980 1001 86380 86390 1
527945 99527945 1001 86380 86390 1
527701 99527701 1001 86380 86390 1
527805 99527805 1001 86380 86390 1
527858 99527858 1001 86380 86390 1
527838 99527838 1001 86380 86390 1
527698 99527698 1001 86380 86390 1
527777 99527777 1001 86380 86390 1
527511 99527511 1001 86380 86390 1
528165 99528165 1001 86380 86390 1
528746 99528746 1001 86380 86390 1
528899 99528899 1001 86380 86390 1
528807 99528807 1001 86380 86390 1
528836 99528836 1001 86380 86390 1
528673 99528673 1001 86380 86390 1
528661 99528661 1001 86380 86390 1
528507 99528507 1001 86380 86390 1
528586 99528586 1001 86380 86390 1
528510 99528510 1001 86380 86390 1
528389 99528389 1001 86380 86390 1
528415 99528415 1001 86380 86390 1
529044 99529044 1001 86380 86390 1
529010 99529010 1001 86380 86390 1
529528 99529528 1001 86380 86390 1
529545 99529545 1001 86380 86390 1
529353 99529353 1001 86380 86390 1
529328 99529328 1001 86380 86390 1
529893 99529893 1001 86380 86390 1
529932 99529932 1001 86380 86390 1
529741 99529741 1001 86380 86390 1
529875 99529875 1001 86380 86390 1
529800 99529800 1001 86380 86390 1
530354 99530354 1001 86380 86390 1
530393 99530393 1001 86380 86390 1
530410 99530410 1001 86380 86390 1
530319 99530319 1001 86380 86390 1
530024 99530024 1001 86380 86390 1
529950 99529950 1001 86380 86390 1
530134 99530134 1001 86380 86390 1
529952 99529952 1001 86380 86390 1
530057 99530057 1001 86380 86390 1
529967 99529967 1001 86380 86390 1
530756 99530756 1001 86380 86390 1
530653 99530653 1001 86380 86390 1
531320 99531320 1001 86380 86390 1
531340 99531340 1001 86380 86390 1
531161 99531161 1001 86380 86390 1
531012 99531012 1001 86380 86390 1
531066 99531066 1001 86380 86390 1
530956 99530956 1001 86380 86390 1
530892 99530892 1001 86380 86390 1
530777 99530777 1001 86380 86390 1
530818 99530818 1001 86380 86390 1
530833 99530833 1001 86380 86390 1
531402 99531402 1001 86380 86390 1
531480 99531480 1001 86380 86390 1
531519 99531519 1001 86380 86390 1
531481 99531481 1001 86380 86390 1
531422 99531422 1001 86380 86390 1
531502 99531502 1001 86380 86390 1
531451 99531451 1001 86380 86390 1
532055 99532055 1001 86380 86390 1
532094 99532094 1001 86380 86390 1
531818 99531818 1001 86380 86390 1
531870 99531870 1001 86380 86390 1
531923 99531923 1001 86380 86390 1
531663 99531663 1001 86380 86390 1
531678 99531678 1001 86380 86390 1
531757 99531757 1001 86380 86390 1
531736 99531736 1001 86380 86390 1
532917 99532917 1001 86380 86390 1
533001 99533001 1001 86380 86390 1
532897 99532897 1001 86380 86390 1
533016 99533016 1001 86380 86390 1
532873 99532873 1001 86380 86390 1
532928 99532928 1001 86380 86390 1
532739 99532739 1001 86380 86390 1
532692 99532692 1001 86380 86390 1
532463 99532463 1001 86380 86390 1
532466 99532466 1001 86380 86390 1
532557 99532557 1001 86380 86390 1
532494 99532494 1001 86380 86390 1
532482 99532482 1001 86380 86390 1
533146 99533146 1001 86380 86390 1
533056 99533056 1001 86380 86390 1
533090 99533090 1001 86380 86390 1
533168 99533168 1001 86380 86390 1
533053 99533053 1001 86380 86390 1
533848 99533848 1001 86380 86390 1
533289 99533289 1001 86380 86390 1
533343 99533343 1001 86380 86390 1
533293 99533293 1001 86380 86390 1
533306 99533306 1001 86380 86390 1
533376 99533376 1001 86380 86390 1
534023 99534023 1001 86380 86390 1
533925 99533925 1001 86380 86390 1
533901 99533901 1001 86380 86390 1
534482 99534482 1001 86380 86390 1
534496 99534496 1001 86380 86390 1
534662 99534662 1001 86380 86390 1
534563 99534563 1001 86380 86390 1
534526 99534526 1001 86380 86390 1
534539 99534539 1001 86380 86390 1
534363 99534363 1001 86380 86390 1
534417 99534417 1001 86380 86390 1
534316 99534316 1001 86380 86390 1
534474 99534474 1001 86380 86390 1
534333 99534333 1001 86380 86390 1
534411 99534411 1001 86380 86390 1
534174 99534174 1001 86380 86390 1
534111 99534111 1001 86380 86390 1
534124 99534124 1001 86380 86390 1
534241 99534241 1001 86380 86390 1
534204 99534204 1001 86380 86390 1
534711 99534711 1001 86380 86390 1
534739 99534739 1001 86380 86390 1
534727 99534727 1001 86380 86390 1
535332 99535332 1001 86380 86390 1
535312 99535312 1001 86380 86390 1
535265 99535265 1001 86380 86390 1
534904 99534904 1001 86380 86390 1
535050 99535050 1001 86380 86390 1
536181 99536181 1001 86380 86390 1
536207 99536207 1001 86380 86390 1
536144 99536144 1001 86380 86390 1
536170 99536170 1001 86380 86390 1
536251 99536251 1001 86380 86390 1
536213 99536213 1001 86380 86390 1
536128 99536128 1001 86380 86390 1
536064 99536064 1001 86380 86390 1
535742 99535742 1001 86380 86390 1
535820 99535820 1001 86380 86390 1
535799 99535799 1001 86380 86390 1
535789 99535789 1001 86380 86390 1
535815 99535815 1001 86380 86390 1
535739 99535739 1001 86380 86390 1
536449 99536449 1001 86380 86390 1
536527 99536527 1001 86380 86390 1
536404 99536404 1001 86380 86390 1
536471 99536471 1001 86380 86390 1
536990 99536990 1001 86380 86390 1
536788 99536788 1001 86380 86390 1
536828 99536828 1001 86380 86390 1
536906 99536906 1001 86380 86390 1
536557 99536557 1001 86380 86390 1
536601 99536601 1001 86380 86390 1
537212 99537212 1001 86380 86390 1
537304 99537304 1001 86380 86390 1
537175 99537175 1001 86380 86390 1
537627 99537627 1001 86380 86390 1
537672 99537672 1001 86380 86390 1
537685 99537685 1001 86380 86390 1
537689 99537689 1001 86380 86390 1
537430 99537430 1001 86380 86390 1
537573 99537573 1001 86380 86390 1
538074 99538074 1001 86380 86390 1
538062 99538062 1001 86380 86390 1
538002 99538002 1001 86380 86390 1
538178 99538178 1001 86380 86390 1
538157 99538157 1001 86380 86390 1
538159 99538159 1001 86380 86390 1
538186 99538186 1001 86380 86390 1
538647 99538647 1001 86380 86390 1
538753 99538753 1001 86380 86390 1
538638 99538638 1001 86380 86390 1
538640 99538640 1001 86380 86390 1
538719 99538719 1001 86380 86390 1
538723 99538723 1001 86380 86390 1
538646 99538646 1001 86380 86390 1
538444 99538444 1001 86380 86390 1
538473 99538473 1001 86380 86390 1
538564 99538564 1001 86380 86390 1
538285 99538285 1001 86380 86390 1
538286 99538286 1001 86380 86390 1
538374 99538374 1001 86380 86390 1
538875 99538875 1001 86380 86390 1
539424 99539424 1001 86380 86390 1
539202 99539202 1001 86380 86390 1
539039 99539039 1001 86380 86390 1
539169 99539169 1001 86380 86390 1
539040 99539040 1001 86380 86390 1
539224 99539224 1001 86380 86390 1
539654 99539654 1001 86380 86390 1
539830 99539830 1001 86380 86390 1
540328 99540328 1001 86380 86390 1
540448 99540448 1001 86380 86390 1
540282 99540282 1001 86380 86390 1
540453 99540453 1001 86380 86390 1
540363 99540363 1001 86380 86390 1
540105 99540105 1001 86380 86390 1
540135 99540135 1001 86380 86390 1
540175 99540175 1001 86380 86390 1
540165 99540165 1001 86380 86390 1
540062 99540062 1001 86380 86390 1
540089 99540089 1001 86380 86390 1
540064 99540064 1001 86380 86390 1
539913 99539913 1001 86380 86390 1
539926 99539926 1001 86380 86390 1
540555 99540555 1001 86380 86390 1
540469 99540469 1001 86380 86390 1
540654 99540654 1001 86380 86390 1
541103 99541103 1001 86380 86390 1
541273 99541273 1001 86380 86390 1
541223 99541223 1001 86380 86390 1
541095 99541095 1001 86380 86390 1
540881 99540881 1001 86380 86390 1
540894 99540894 1001 86380 86390 1
541038 99541038 1001 86380 86390 1
540940 99540940 1001 86380 86390 1
540814 99540814 1001 86380 86390 1
540765 99540765 1001 86380 86390 1
540740 99540740 1001 86380 86390 1
540873 99540873 1001 86380 86390 1
540759 99540759 1001 86380 86390 1
541355 99541355 1001 86380 86390 1
541381 99541381 1001 86380 86390 1
541421 99541421 1001 86380 86390 1
541383 99541383 1001 86380 86390 1
541409 99541409 1001 86380 86390 1
541387 99541387 1001 86380 86390 1
541414 99541414 1001 86380 86390 1
541418 99541418 1001 86380 86390 1
541951 99541951 1001 86380 86390 1
542017 99542017 1001 86380 86390 1
541881 99541881 1001 86380 86390 1
541806 99541806 1001 86380 86390 1
541535 99541535 1001 86380 86390 1
542324 99542324 1001 86380 86390 1
542237 99542237 1001 86380 86390 1
542251 99542251 1001 86380 86390 1
542122 99542122 1001 86380 86390 1
542306 99542306 1001 86380 86390 1
542777 99542777 1001 86380 86390 1
542805 99542805 1001 86380 86390 1
542771 99542771 1001 86380 86390 1
542814 99542814 1001 86380 86390 1
542880 99542880 1001 86380 86390 1
542562 99542562 1001 86380 86390 1
542337 99542337 1001 86380 86390 1
542495 99542495 1001 86380 86390 1
542431 99542431 1001 86380 86390 1
542512 99542512 1001 86380 86390 1
542333 99542333 1001 86380 86390 1
543086 99543086 1001 86380 86390 1
543061 99543061 1001 86380 86390 1
542991 99542991 1001 86380 86390 1
543655 99543655 1001 86380 86390 1
543770 99543770 1001 86380 86390 1
543647 99543647 1001 86380 86390 1
543687 99543687 1001 86380 86390 1
543573 99543573 1001 86380 86390 1
543436 99543436 1001 86380 86390 1
543437 99543437 1001 86380 86390 1
543453 99543453 1001 86380 86390 1
543544 99543544 1001 86380 86390 1
543394 99543394 1001 86380 86390 1
543526 99543526 1001 86380 86390 1
543241 99543241 1001 86380 86390 1
543267 99543267 1001 86380 86390 1
543205 99543205 1001 86380 86390 1
543158 99543158 1001 86380 86390 1
543252 99543252 1001 86380 86390 1
543861 99543861 1001 86380 86390 1
543799 99543799 1001 86380 86390 1
544499 99544499 1001 86380 86390 1
544410 99544410 1001 86380 86390 1
544576 99544576 1001 86380 86390 1
544454 99544454 1001 86380 86390 1
544370 99544370 1001 86380 86390 1
544319 99544319 1001 86380 86390 1
544008 99544008 1001 86380 86390 1
544090 99544090 1001 86380 86390 1
544182 99544182 1001 86380 86390 1
544725 99544725 1001 86380 86390 1
544688 99544688 1001 86380 86390 1
544740 99544740 1001 86380 86390 1
544651 99544651 1001 86380 86390 1
544639 99544639 1001 86380 86390 1
544722 99544722 1001 86380 86390 1
410304 1131 1001 56160 56577 1
525649 829 1001 52242 52541 1
400027 99400027 1001 86380 86390 1
400112 99400112 1001 86380 86390 1
400123 99400123 1001 86380 86390 1
400083 99400083 1001 86380 86390 1
400320 99400320 1001 86380 86390 1
400298 99400298 1001 86380 86390 1
400378 99400378 1001 86380 86390 1
400335 99400335 1001 86380 86390 1
400524 99400524 1001 86380 86390 1
401016 99401016 1001 86380 86390 1
401156 99401156 1001 86380 86390 1
401701 99401701 1001 86380 86390 1
401613 99401613 1001 86380 86390 1
401732 99401732 1001 86380 86390 1
401777 99401777 1001 86380 86390 1
402113 99402113 1001 86380 86390 1
402098 99402098 1001 86380 86390 1
402274 99402274 1001 86380 86390 1
402181 99402181 1001 86380 86390 1
402396 99402396 1001 86380 86390 1
402463 99402463 1001 86380 86390 1
402545 99402545 1001 86380 86390 1
402592 99402592 1001 86380 86390 1
402666 99402666 1001 86380 86390 1
402946 99402946 1001 86380 86390 1
402983 99402983 1001 86380 86390 1
403061 99403061 1001 86380 86390 1
403010 99403010 1001 86380 86390 1
403195 99403195 1001 86380 86390 1
403266 99403266 1001 86380 86390 1
403271 99403271 1001 86380 86390 1
403601 99403601 1001 86380 86390 1
403604 99403604 1001 86380 86390 1
403702 99403702 1001 86380 86390 1
403727 99403727 1001 86380 86390 1
403690 99403690 1001 86380 86390 1
403729 99403729 1001 86380 86390 1
403667 99403667 1001 86380 86390 1
403787 99403787 1001 86380 86390 1
403909 99403909 1001 86380 86390 1
404252 99404252 1001 86380 86390 1
404157 99404157 1001 86380 86390 1
404362 99404362 1001 86380 86390 1
404408 99404408 1001 86380 86390 1
404575 99404575 1001 86380 86390 1
404538 99404538 1001 86380 86390 1
404539 99404539 1001 86380 86390 1
404735 99404735 1001 86380 86390 1
404799 99404799 1001 86380 86390 1
404923 99404923 1001 86380 86390 1
404932 99404932 1001 86380 86390 1
404965 99404965 1001 86380 86390 1
405085 99405085 1001 86380 86390 1
405042 99405042 1001 86380 86390 1
405183 99405183 1001 86380 86390 1
405193 99405193 1001 86380 86390 1
405175 99405175 1001 86380 86390 1
405498 99405498 1001 86380 86390 1
405529 99405529 1001 86380 86390 1
405623 99405623 1001 86380 86390 1
405859 99405859 1001 86380 86390 1
405967 99405967 1001 86380 86390 1
405918 99405918 1001 86380 86390 1
406038 99406038 1001 86380 86390 1
406123 99406123 1001 86380 86390 1
406301 99406301 1001 86380 86390 1
406381 99406381 1001 86380 86390 1
406487 99406487 1001 86380 86390 1
406578 99406578 1001 86380 86390 1
406545 99406545 1001 86380 86390 1
406571 99406571 1001 86380 86390 1
406637 99406637 1001 86380 86390 1
406902 99406902 1001 86380 86390 1
406846 99406846 1001 86380 86390 1
406948 99406948 1001 86380 86390 1
407003 99407003 1001 86380 86390 1
407130 99407130 1001 86380 86390 1
407107 99407107 1001 86380 86390 1
407229 99407229 1001 86380 86390 1
407188 99407188 1001 86380 86390 1
407328 99407328 1001 86380 86390 1
407255 99407255 1001 86380 86390 1
407458 99407458 1001 86380 86390 1
407518 99407518 1001 86380 86390 1
407538 99407538 1001 86380 86390 1
407445 99407445 1001 86380 86390 1
407689 99407689 1001 86380 86390 1
407937 99407937 1001 86380 86390 1
407939 99407939 1001 86380 86390 1
407993 99407993 1001 86380 86390 1
408296 99408296 1001 86380 86390 1
408627 99408627 1001 86380 86390 1
408545 99408545 1001 86380 86390 1
408844 99408844 1001 86380 86390 1
409092 99409092 1001 86380 86390 1
409152 99409152 1001 86380 86390 1
409161 99409161 1001 86380 86390 1
409354 99409354 1001 86380 86390 1
409494 99409494 1001 86380 86390 1
409604 99409604 1001 86380 86390 1
409704 99409704 1001 86380 86390 1
409761 99409761 1001 86380 86390 1
410094 99410094 1001 86380 86390 1
410230 99410230 1001 86380 86390 1
410592 99410592 1001 86380 86390 1
410637 99410637 1001 86380 86390 1
410667 99410667 1001 86380 86390 1
411025 99411025 1001 86380 86390 1
411182 99411182 1001 86380 86390 1
411160 99411160 1001 86380 86390 1
411503 99411503 1001 86380 86390 1
411493 99411493 1001 86380 86390 1
411681 99411681 1001 86380 86390 1
411752 99411752 1001 86380 86390 1
411880 99411880 1001 86380 86390 1
412074 99412074 1001 86380 86390 1
411986 99411986 1001 86380 86390 1
411860 99411860 1001 86380 86390 1
412137 99412137 1001 86380 86390 1
412464 99412464 1001 86380 86390 1
413337 99413337 1001 86380 86390 1
413521 99413521 1001 86380 86390 1
413487 99413487 1001 86380 86390 1
413538 99413538 1001 86380 86390 1
413183 99413183 1001 86380 86390 1
413163 99413163 1001 86380 86390 1
413167 99413167 1001 86380 86390 1
413050 99413050 1001 86380 86390 1
412850 99412850 1001 86380 86390 1
412587 99412587 1001 86380 86390 1
412632 99412632 1001 86380 86390 1
412688 99412688 1001 86380 86390 1
413861 99413861 1001 86380 86390 1
413756 99413756 1001 86380 86390 1
413973 99413973 1001 86380 86390 1
413812 99413812 1001 86380 86390 1
414067 99414067 1001 86380 86390 1
414043 99414043 1001 86380 86390 1
413798 99413798 1001 86380 86390 1
415243 99415243 1001 86380 86390 1
415185 99415185 1001 86380 86390 1
414821 99414821 1001 86380 86390 1
414645 99414645 1001 86380 86390 1
414669 99414669 1001 86380 86390 1
414584 99414584 1001 86380 86390 1
414857 99414857 1001 86380 86390 1
414468 99414468 1001 86380 86390 1
414137 99414137 1001 86380 86390 1
415476 99415476 1001 86380 86390 1
415686 99415686 1001 86380 86390 1
415613 99415613 1001 86380 86390 1
415496 99415496 1001 86380 86390 1
416697 99416697 1001 86380 86390 1
416726 99416726 1001 86380 86390 1
416935 99416935 1001 86380 86390 1
416817 99416817 1001 86380 86390 1
416686 99416686 1001 86380 86390 1
416142 99416142 1001 86380 86390 1
416450 99416450 1001 86380 86390 1
416576 99416576 1001 86380 86390 1
415933 99415933 1001 86380 86390 1
416098 99416098 1001 86380 86390 1
416130 99416130 1001 86380 86390 1
417105 99417105 1001 86380 86390 1
417269 99417269 1001 86380 86390 1
417562 99417562 1001 86380 86390 1
417541 99417541 1001 86380 86390 1
418489 99418489 1001 86380 86390 1
418593 99418593 1001 86380 86390 1
418093 99418093 1001 86380 86390 1
418149 99418149 1001 86380 86390 1
417889 99417889 1001 86380 86390 1
417745 99417745 1001 86380 86390 1
417620 99417620 1001 86380 86390 1
418949 99418949 1001 86380 86390 1
418881 99418881 1001 86380 86390 1
418920 99418920 1001 86380 86390 1
418995 99418995 1001 86380 86390 1
420119 99420119 1001 86380 86390 1
420341 99420341 1001 86380 86390 1
420210 99420210 1001 86380 86390 1
419800 99419800 1001 86380 86390 1
419912 99419912 1001 86380 86390 1
419754 99419754 1001 86380 86390 1
419893 99419893 1001 86380 86390 1
419929 99419929 1001 86380 86390 1
420021 99420021 1001 86380 86390 1
420001 99420001 1001 86380 86390 1
420054 99420054 1001 86380 86390 1
419421 99419421 1001 86380 86390 1
419540 99419540 1001 86380 86390 1
419525 99419525 1001 86380 86390 1
419258 99419258 1001 86380 86390 1
420675 99420675 1001 86380 86390 1
420709 99420709 1001 86380 86390 1
420601 99420601 1001 86380 86390 1
420609 99420609 1001 86380 86390 1
421916 99421916 1001 86380 86390 1
422025 99422025 1001 86380 86390 1
422042 99422042 1001 86380 86390 1
421787 99421787 1001 86380 86390 1
421881 99421881 1001 86380 86390 1
421549 99421549 1001 86380 86390 1
421499 99421499 1001 86380 86390 1
421063 99421063 1001 86380 86390 1
421039 99421039 1001 86380 86390 1
421208 99421208 1001 86380 86390 1
422160 99422160 1001 86380 86390 1
422406 99422406 1001 86380 86390 1
422197 99422197 1001 86380 86390 1
422344 99422344 1001 86380 86390 1
422270 99422270 1001 86380 86390 1
423614 99423614 1001 86380 86390 1
423711 99423711 1001 86380 86390 1
423389 99423389 1001 86380 86390 1
423665 99423665 1001 86380 86390 1
423540 99423540 1001 86380 86390 1
423244 99423244 1001 86380 86390 1
423150 99423150 1001 86380 86390 1
423155 99423155 1001 86380 86390 1
423178 99423178 1001 86380 86390 1
423145 99423145 1001 86380 86390 1
423166 99423166 1001 86380 86390 1
423949 99423949 1001 86380 86390 1
423932 99423932 1001 86380 86390 1
425008 99425008 1001 86380 86390 1
425134 99425134 1001 86380 86390 1
425268 99425268 1001 86380 86390 1
425046 99425046 1001 86380 86390 1
424593 99424593 1001 86380 86390 1
424938 99424938 1001 86380 86390 1
424889 99424889 1001 86380 86390 1
424838 99424838 1001 86380 86390 1
425665 99425665 1001 86380 86390 1
425736 99425736 1001 86380 86390 1
425401 99425401 1001 86380 86390 1
426764 99426764 1001 86380 86390 1
426974 99426974 1001 86380 86390 1
427047 99427047 1001 86380 86390 1
426736 99426736 1001 86380 86390 1
426829 99426829 1001 86380 86390 1
426300 99426300 1001 86380 86390 1
426577 99426577 1001 86380 86390 1
426668 99426668 1001 86380 86390 1
426385 99426385 1001 86380 86390 1
426465 99426465 1001 86380 86390 1
426641 99426641 1001 86380 86390 1
425949 99425949 1001 86380 86390 1
426101 99426101 1001 86380 86390 1
427346 99427346 1001 86380 86390 1
427355 99427355 1001 86380 86390 1
427120 99427120 1001 86380 86390 1
427329 99427329 1001 86380 86390 1
427337 99427337 1001 86380 86390 1
427476 99427476 1001 86380 86390 1
427481 99427481 1001 86380 86390 1
428733 99428733 1001 86380 86390 1
428590 99428590 1001 86380 86390 1
428427 99428427 1001 86380 86390 1
428695 99428695 1001 86380 86390 1
428254 99428254 1001 86380 86390 1
428191 99428191 1001 86380 86390 1
428170 99428170 1001 86380 86390 1
427789 99427789 1001 86380 86390 1
427546 99427546 1001 86380 86390 1
427608 99427608 1001 86380 86390 1
427695 99427695 1001 86380 86390 1
427672 99427672 1001 86380 86390 1
429039 99429039 1001 86380 86390 1
429103 99429103 1001 86380 86390 1
428886 99428886 1001 86380 86390 1
428892 99428892 1001 86380 86390 1
428863 99428863 1001 86380 86390 1
430228 99430228 1001 86380 86390 1
429805 99429805 1001 86380 86390 1
429647 99429647 1001 86380 86390 1
429868 99429868 1001 86380 86390 1
429771 99429771 1001 86380 86390 1
429493 99429493 1001 86380 86390 1
430795 99430795 1001 86380 86390 1
430709 99430709 1001 86380 86390 1
430714 99430714 1001 86380 86390 1
430412 99430412 1001 86380 86390 1
430421 99430421 1001 86380 86390 1
431798 99431798 1001 86380 86390 1
431923 99431923 1001 86380 86390 1
431870 99431870 1001 86380 86390 1
431973 99431973 1001 86380 86390 1
431687 99431687 1001 86380 86390 1
431527 99431527 1001 86380 86390 1
431260 99431260 1001 86380 86390 1
431295 99431295 1001 86380 86390 1
431337 99431337 1001 86380 86390 1
431238 99431238 1001 86380 86390 1
431090 99431090 1001 86380 86390 1
431150 99431150 1001 86380 86390 1
430987 99430987 1001 86380 86390 1
431188 99431188 1001 86380 86390 1
430843 99430843 1001 86380 86390 1
432486 99432486 1001 86380 86390 1
432206 99432206 1001 86380 86390 1
432295 99432295 1001 86380 86390 1
432417 99432417 1001 86380 86390 1
432065 99432065 1001 86380 86390 1
432068 99432068 1001 86380 86390 1
433587 99433587 1001 86380 86390 1
433544 99433544 1001 86380 86390 1
433481 99433481 1001 86380 86390 1
433252 99433252 1001 86380 86390 1
433003 99433003 1001 86380 86390 1
432553 99432553 1001 86380 86390 1
432762 99432762 1001 86380 86390 1
432686 99432686 1001 86380 86390 1
432687 99432687 1001 86380 86390 1
434074 99434074 1001 86380 86390 1
433960 99433960 1001 86380 86390 1
435319 99435319 1001 86380 86390 1
434917 99434917 1001 86380 86390 1
434659 99434659 1001 86380 86390 1
434627 99434627 1001 86380 86390 1
434748 99434748 1001 86380 86390 1
434702 99434702 1001 86380 86390 1
435765 99435765 1001 86380 86390 1
435742 99435742 1001 86380 86390 1
435852 99435852 1001 86380 86390 1
437055 99437055 1001 86380 86390 1
436878 99436878 1001 86380 86390 1
436880 99436880 1001 86380 86390 1
436414 99436414 1001 86380 86390 1
436493 99436493 1001 86380 86390 1
436365 99436365 1001 86380 86390 1
436521 99436521 1001 86380 86390 1
436642 99436642 1001 86380 86390 1
436509 99436509 1001 86380 86390 1
436358 99436358 1001 86380 86390 1
436363 99436363 1001 86380 86390 1
436173 99436173 1001 86380 86390 1
436244 99436244 1001 86380 86390 1
436081 99436081 1001 86380 86390 1
436162 99436162 1001 86380 86390 1
437342 99437342 1001 86380 86390 1
300029 99300029 1001 86380 86390 1
437264 99437264 1001 86380 86390 1
437188 99437188 1001 86380 86390 1
300040 99300040 1001 86380 86390 1
300579 99300579 1001 86380 86390 1
300618 99300618 1001 86380 86390 1
300420 99300420 1001 86380 86390 1
300317 99300317 1001 86380 86390 1
300333 99300333 1001 86380 86390 1
300352 99300352 1001 86380 86390 1
300240 99300240 1001 86380 86390 1
300246 99300246 1001 86380 86390 1
300743 99300743 1001 86380 86390 1
300759 99300759 1001 86380 86390 1
301478 99301478 1001 86380 86390 1
301381 99301381 1001 86380 86390 1
301398 99301398 1001 86380 86390 1
301197 99301197 1001 86380 86390 1
301316 99301316 1001 86380 86390 1
301188 99301188 1001 86380 86390 1
301054 99301054 1001 86380 86390 1
301094 99301094 1001 86380 86390 1
301070 99301070 1001 86380 86390 1
301617 99301617 1001 86380 86390 1
301658 99301658 1001 86380 86390 1
301648 99301648 1001 86380 86390 1
301559 99301559 1001 86380 86390 1
301572 99301572 1001 86380 86390 1
302298 99302298 1001 86380 86390 1
302273 99302273 1001 86380 86390 1
302077 99302077 1001 86380 86390 1
301954 99301954 1001 86380 86390 1
301851 99301851 1001 86380 86390 1
301761 99301761 1001 86380 86390 1
301947 99301947 1001 86380 86390 1
301960 99301960 1001 86380 86390 1
301952 99301952 1001 86380 86390 1
301901 99301901 1001 86380 86390 1
302476 99302476 1001 86380 86390 1
302386 99302386 1001 86380 86390 1
303015 99303015 1001 86380 86390 1
303092 99303092 1001 86380 86390 1
303105 99303105 1001 86380 86390 1
303055 99303055 1001 86380 86390 1
303150 99303150 1001 86380 86390 1
303037 99303037 1001 86380 86390 1
302845 99302845 1001 86380 86390 1
302953 99302953 1001 86380 86390 1
302946 99302946 1001 86380 86390 1
302830 99302830 1001 86380 86390 1
302728 99302728 1001 86380 86390 1
302669 99302669 1001 86380 86390 1
302593 99302593 1001 86380 86390 1
302607 99302607 1001 86380 86390 1
303271 99303271 1001 86380 86390 1
303237 99303237 1001 86380 86390 1
303408 99303408 1001 86380 86390 1
303409 99303409 1001 86380 86390 1
303959 99303959 1001 86380 86390 1
303845 99303845 1001 86380 86390 1
303928 99303928 1001 86380 86390 1
303700 99303700 1001 86380 86390 1
303638 99303638 1001 86380 86390 1
303760 99303760 1001 86380 86390 1
303529 99303529 1001 86380 86390 1
303571 99303571 1001 86380 86390 1
303498 99303498 1001 86380 86390 1
304082 99304082 1001 86380 86390 1
304095 99304095 1001 86380 86390 1
304149 99304149 1001 86380 86390 1
304049 99304049 1001 86380 86390 1
304104 99304104 1001 86380 86390 1
304157 99304157 1001 86380 86390 1
304658 99304658 1001 86380 86390 1
304601 99304601 1001 86380 86390 1
304594 99304594 1001 86380 86390 1
304454 99304454 1001 86380 86390 1
304306 99304306 1001 86380 86390 1
304282 99304282 1001 86380 86390 1
304444 99304444 1001 86380 86390 1
305011 99305011 1001 86380 86390 1
304908 99304908 1001 86380 86390 1
305363 99305363 1001 86380 86390 1
305443 99305443 1001 86380 86390 1
305418 99305418 1001 86380 86390 1
305393 99305393 1001 86380 86390 1
305291 99305291 1001 86380 86390 1
305448 99305448 1001 86380 86390 1
305195 99305195 1001 86380 86390 1
500079 99500079 1001 86380 86390 1
500173 99500173 1001 86380 86390 1
500645 99500645 1001 86380 86390 1
500659 99500659 1001 86380 86390 1
500767 99500767 1001 86380 86390 1
500615 99500615 1001 86380 86390 1
500794 99500794 1001 86380 86390 1
500641 99500641 1001 86380 86390 1
500670 99500670 1001 86380 86390 1
500584 99500584 1001 86380 86390 1
500559 99500559 1001 86380 86390 1
500482 99500482 1001 86380 86390 1
500586 99500586 1001 86380 86390 1
500459 99500459 1001 86380 86390 1
500527 99500527 1001 86380 86390 1
500528 99500528 1001 86380 86390 1
500554 99500554 1001 86380 86390 1
500311 99500311 1001 86380 86390 1
500299 99500299 1001 86380 86390 1
500351 99500351 1001 86380 86390 1
501002 99501002 1001 86380 86390 1
501449 99501449 1001 86380 86390 1
501619 99501619 1001 86380 86390 1
501468 99501468 1001 86380 86390 1
501574 99501574 1001 86380 86390 1
501356 99501356 1001 86380 86390 1
501239 99501239 1001 86380 86390 1
501248 99501248 1001 86380 86390 1
501058 99501058 1001 86380 86390 1
501076 99501076 1001 86380 86390 1
501227 99501227 1001 86380 86390 1
501771 99501771 1001 86380 86390 1
501824 99501824 1001 86380 86390 1
501839 99501839 1001 86380 86390 1
502299 99502299 1001 86380 86390 1
502118 99502118 1001 86380 86390 1
502067 99502067 1001 86380 86390 1
502123 99502123 1001 86380 86390 1
501882 99501882 1001 86380 86390 1
501921 99501921 1001 86380 86390 1
502621 99502621 1001 86380 86390 1
502498 99502498 1001 86380 86390 1
502577 99502577 1001 86380 86390 1
503104 99503104 1001 86380 86390 1
503131 99503131 1001 86380 86390 1
503094 99503094 1001 86380 86390 1
503275 99503275 1001 86380 86390 1
503173 99503173 1001 86380 86390 1
503079 99503079 1001 86380 86390 1
502763 99502763 1001 86380 86390 1
502758 99502758 1001 86380 86390 1
502835 99502835 1001 86380 86390 1
502799 99502799 1001 86380 86390 1
503471 99503471 1001 86380 86390 1
503446 99503446 1001 86380 86390 1
503408 99503408 1001 86380 86390 1
503426 99503426 1001 86380 86390 1
503453 99503453 1001 86380 86390 1
504020 99504020 1001 86380 86390 1
504098 99504098 1001 86380 86390 1
503732 99503732 1001 86380 86390 1
503763 99503763 1001 86380 86390 1
503790 99503790 1001 86380 86390 1
503728 99503728 1001 86380 86390 1
503807 99503807 1001 86380 86390 1
503535 99503535 1001 86380 86390 1
503508 99503508 1001 86380 86390 1
503913 99503913 1001 86380 86390 1
504199 99504199 1001 86380 86390 1
504264 99504264 1001 86380 86390 1
504266 99504266 1001 86380 86390 1
504318 99504318 1001 86380 86390 1
504295 99504295 1001 86380 86390 1
504870 99504870 1001 86380 86390 1
504834 99504834 1001 86380 86390 1
504584 99504584 1001 86380 86390 1
504641 99504641 1001 86380 86390 1
504693 99504693 1001 86380 86390 1
504681 99504681 1001 86380 86390 1
504698 99504698 1001 86380 86390 1
504428 99504428 1001 86380 86390 1
504324 99504324 1001 86380 86390 1
504380 99504380 1001 86380 86390 1
504472 99504472 1001 86380 86390 1
505148 99505148 1001 86380 86390 1
505060 99505060 1001 86380 86390 1
504946 99504946 1001 86380 86390 1
505089 99505089 1001 86380 86390 1
505038 99505038 1001 86380 86390 1
505104 99505104 1001 86380 86390 1
505577 99505577 1001 86380 86390 1
505721 99505721 1001 86380 86390 1
505674 99505674 1001 86380 86390 1
505716 99505716 1001 86380 86390 1
505718 99505718 1001 86380 86390 1
505504 99505504 1001 86380 86390 1
505530 99505530 1001 86380 86390 1
505364 99505364 1001 86380 86390 1
505236 99505236 1001 86380 86390 1
505353 99505353 1001 86380 86390 1
505263 99505263 1001 86380 86390 1
505793 99505793 1001 86380 86390 1
505786 99505786 1001 86380 86390 1
506431 99506431 1001 86380 86390 1
506523 99506523 1001 86380 86390 1
506447 99506447 1001 86380 86390 1
506397 99506397 1001 86380 86390 1
506583 99506583 1001 86380 86390 1
506411 99506411 1001 86380 86390 1
506490 99506490 1001 86380 86390 1
506555 99506555 1001 86380 86390 1
506402 99506402 1001 86380 86390 1
506224 99506224 1001 86380 86390 1
506319 99506319 1001 86380 86390 1
506257 99506257 1001 86380 86390 1
506081 99506081 1001 86380 86390 1
506044 99506044 1001 86380 86390 1
505981 99505981 1001 86380 86390 1
506735 99506735 1001 86380 86390 1
506612 99506612 1001 86380 86390 1
506694 99506694 1001 86380 86390 1
507249 99507249 1001 86380 86390 1
507109 99507109 1001 86380 86390 1
506881 99506881 1001 86380 86390 1
506805 99506805 1001 86380 86390 1
507003 99507003 1001 86380 86390 1
507010 99507010 1001 86380 86390 1
507594 99507594 1001 86380 86390 1
508051 99508051 1001 86380 86390 1
508089 99508089 1001 86380 86390 1
508129 99508129 1001 86380 86390 1
508066 99508066 1001 86380 86390 1
508017 99508017 1001 86380 86390 1
507630 99507630 1001 86380 86390 1
507710 99507710 1001 86380 86390 1
508440 99508440 1001 86380 86390 1
508272 99508272 1001 86380 86390 1
508340 99508340 1001 86380 86390 1
508405 99508405 1001 86380 86390 1
508437 99508437 1001 86380 86390 1
509057 99509057 1001 86380 86390 1
508917 99508917 1001 86380 86390 1
508930 99508930 1001 86380 86390 1
509064 99509064 1001 86380 86390 1
508782 99508782 1001 86380 86390 1
508707 99508707 1001 86380 86390 1
508720 99508720 1001 86380 86390 1
508456 99508456 1001 86380 86390 1
508619 99508619 1001 86380 86390 1
509105 99509105 1001 86380 86390 1
509107 99509107 1001 86380 86390 1
509827 99509827 1001 86380 86390 1
509777 99509777 1001 86380 86390 1
509755 99509755 1001 86380 86390 1
509756 99509756 1001 86380 86390 1
509526 99509526 1001 86380 86390 1
509611 99509611 1001 86380 86390 1
509586 99509586 1001 86380 86390 1
509588 99509588 1001 86380 86390 1
509960 99509960 1001 86380 86390 1
509973 99509973 1001 86380 86390 1
510624 99510624 1001 86380 86390 1
510516 99510516 1001 86380 86390 1
510300 99510300 1001 86380 86390 1
510125 99510125 1001 86380 86390 1
510283 99510283 1001 86380 86390 1
510844 99510844 1001 86380 86390 1
510896 99510896 1001 86380 86390 1
510909 99510909 1001 86380 86390 1
510833 99510833 1001 86380 86390 1
511525 99511525 1001 86380 86390 1
511175 99511175 1001 86380 86390 1
511240 99511240 1001 86380 86390 1
511163 99511163 1001 86380 86390 1
511048 99511048 1001 86380 86390 1
511113 99511113 1001 86380 86390 1
510959 99510959 1001 86380 86390 1
511102 99511102 1001 86380 86390 1
511070 99511070 1001 86380 86390 1
511124 99511124 1001 86380 86390 1
511575 99511575 1001 86380 86390 1
511680 99511680 1001 86380 86390 1
511707 99511707 1001 86380 86390 1
512192 99512192 1001 86380 86390 1
512364 99512364 1001 86380 86390 1
512095 99512095 1001 86380 86390 1
511764 99511764 1001 86380 86390 1
511766 99511766 1001 86380 86390 1
512432 99512432 1001 86380 86390 1
513025 99513025 1001 86380 86390 1
513172 99513172 1001 86380 86390 1
513009 99513009 1001 86380 86390 1
513048 99513048 1001 86380 86390 1
512831 99512831 1001 86380 86390 1
512974 99512974 1001 86380 86390 1
512923 99512923 1001 86380 86390 1
512955 99512955 1001 86380 86390 1
512918 99512918 1001 86380 86390 1
512893 99512893 1001 86380 86390 1
512690 99512690 1001 86380 86390 1
512780 99512780 1001 86380 86390 1
512718 99512718 1001 86380 86390 1
512667 99512667 1001 86380 86390 1
512602 99512602 1001 86380 86390 1
512746 99512746 1001 86380 86390 1
512673 99512673 1001 86380 86390 1
513245 99513245 1001 86380 86390 1
513968 99513968 1001 86380 86390 1
513997 99513997 1001 86380 86390 1
513854 99513854 1001 86380 86390 1
513894 99513894 1001 86380 86390 1
513844 99513844 1001 86380 86390 1
513939 99513939 1001 86380 86390 1
513817 99513817 1001 86380 86390 1
513769 99513769 1001 86380 86390 1
513811 99513811 1001 86380 86390 1
513824 99513824 1001 86380 86390 1
513630 99513630 1001 86380 86390 1
513525 99513525 1001 86380 86390 1
514081 99514081 1001 86380 86390 1
514160 99514160 1001 86380 86390 1
514136 99514136 1001 86380 86390 1
514214 99514214 1001 86380 86390 1
514154 99514154 1001 86380 86390 1
514754 99514754 1001 86380 86390 1
514825 99514825 1001 86380 86390 1
514708 99514708 1001 86380 86390 1
514625 99514625 1001 86380 86390 1
514641 99514641 1001 86380 86390 1
514591 99514591 1001 86380 86390 1
514504 99514504 1001 86380 86390 1
514621 99514621 1001 86380 86390 1
514481 99514481 1001 86380 86390 1
514360 99514360 1001 86380 86390 1
514920 99514920 1001 86380 86390 1
515054 99515054 1001 86380 86390 1
514878 99514878 1001 86380 86390 1
515620 99515620 1001 86380 86390 1
515484 99515484 1001 86380 86390 1
515564 99515564 1001 86380 86390 1
515375 99515375 1001 86380 86390 1
515405 99515405 1001 86380 86390 1
515771 99515771 1001 86380 86390 1
515886 99515886 1001 86380 86390 1
516434 99516434 1001 86380 86390 1
516371 99516371 1001 86380 86390 1
516337 99516337 1001 86380 86390 1
516200 99516200 1001 86380 86390 1
516111 99516111 1001 86380 86390 1
516099 99516099 1001 86380 86390 1
516216 99516216 1001 86380 86390 1
516236 99516236 1001 86380 86390 1
516052 99516052 1001 86380 86390 1
515951 99515951 1001 86380 86390 1
516652 99516652 1001 86380 86390 1
516580 99516580 1001 86380 86390 1
517196 99517196 1001 86380 86390 1
517291 99517291 1001 86380 86390 1
517283 99517283 1001 86380 86390 1
517130 99517130 1001 86380 86390 1
516992 99516992 1001 86380 86390 1
517007 99517007 1001 86380 86390 1
517115 99517115 1001 86380 86390 1
517038 99517038 1001 86380 86390 1
516846 99516846 1001 86380 86390 1
516731 99516731 1001 86380 86390 1
516894 99516894 1001 86380 86390 1
517410 99517410 1001 86380 86390 1
517411 99517411 1001 86380 86390 1
517131 99517131 1001 86380 86390 1
517388 99517388 1001 86380 86390 1
517468 99517468 1001 86380 86390 1
517469 99517469 1001 86380 86390 1
517459 99517459 1001 86380 86390 1
517513 99517513 1001 86380 86390 1
518158 99518158 1001 86380 86390 1
518053 99518053 1001 86380 86390 1
518056 99518056 1001 86380 86390 1
517891 99517891 1001 86380 86390 1
517775 99517775 1001 86380 86390 1
517920 99517920 1001 86380 86390 1
517882 99517882 1001 86380 86390 1
517769 99517769 1001 86380 86390 1
517888 99517888 1001 86380 86390 1
517772 99517772 1001 86380 86390 1
517660 99517660 1001 86380 86390 1
517596 99517596 1001 86380 86390 1
517549 99517549 1001 86380 86390 1
518307 99518307 1001 86380 86390 1
518333 99518333 1001 86380 86390 1
518195 99518195 1001 86380 86390 1
518247 99518247 1001 86380 86390 1
518273 99518273 1001 86380 86390 1
518786 99518786 1001 86380 86390 1
518962 99518962 1001 86380 86390 1
518843 99518843 1001 86380 86390 1
518981 99518981 1001 86380 86390 1
518626 99518626 1001 86380 86390 1
518706 99518706 1001 86380 86390 1
518644 99518644 1001 86380 86390 1
518661 99518661 1001 86380 86390 1
518460 99518460 1001 86380 86390 1
518409 99518409 1001 86380 86390 1
518463 99518463 1001 86380 86390 1
519064 99519064 1001 86380 86390 1
519181 99519181 1001 86380 86390 1
519040 99519040 1001 86380 86390 1
519030 99519030 1001 86380 86390 1
519148 99519148 1001 86380 86390 1
519032 99519032 1001 86380 86390 1
519786 99519786 1001 86380 86390 1
519787 99519787 1001 86380 86390 1
519628 99519628 1001 86380 86390 1
519670 99519670 1001 86380 86390 1
519402 99519402 1001 86380 86390 1
519586 99519586 1001 86380 86390 1
519319 99519319 1001 86380 86390 1
519372 99519372 1001 86380 86390 1
519953 99519953 1001 86380 86390 1
519855 99519855 1001 86380 86390 1
519898 99519898 1001 86380 86390 1
520498 99520498 1001 86380 86390 1
520519 99520519 1001 86380 86390 1
520630 99520630 1001 86380 86390 1
520636 99520636 1001 86380 86390 1
520284 99520284 1001 86380 86390 1
520428 99520428 1001 86380 86390 1
520039 99520039 1001 86380 86390 1
520079 99520079 1001 86380 86390 1
520107 99520107 1001 86380 86390 1
520650 99520650 1001 86380 86390 1
520797 99520797 1001 86380 86390 1
520810 99520810 1001 86380 86390 1
520765 99520765 1001 86380 86390 1
521428 99521428 1001 86380 86390 1
521316 99521316 1001 86380 86390 1
521250 99521250 1001 86380 86390 1
521227 99521227 1001 86380 86390 1
521059 99521059 1001 86380 86390 1
521154 99521154 1001 86380 86390 1
521168 99521168 1001 86380 86390 1
521013 99521013 1001 86380 86390 1
521028 99521028 1001 86380 86390 1
520847 99520847 1001 86380 86390 1
521051 99521051 1001 86380 86390 1
521595 99521595 1001 86380 86390 1
521639 99521639 1001 86380 86390 1
521616 99521616 1001 86380 86390 1
521473 99521473 1001 86380 86390 1
521540 99521540 1001 86380 86390 1
522218 99522218 1001 86380 86390 1
521922 99521922 1001 86380 86390 1
521923 99521923 1001 86380 86390 1
522052 99522052 1001 86380 86390 1
522068 99522068 1001 86380 86390 1
521969 99521969 1001 86380 86390 1
521761 99521761 1001 86380 86390 1
522415 99522415 1001 86380 86390 1
522441 99522441 1001 86380 86390 1
522312 99522312 1001 86380 86390 1
522301 99522301 1001 86380 86390 1
523004 99523004 1001 86380 86390 1
523076 99523076 1001 86380 86390 1
522870 99522870 1001 86380 86390 1
522845 99522845 1001 86380 86390 1
522569 99522569 1001 86380 86390 1
522532 99522532 1001 86380 86390 1
522623 99522623 1001 86380 86390 1
523234 99523234 1001 86380 86390 1
523312 99523312 1001 86380 86390 1
523198 99523198 1001 86380 86390 1
523199 99523199 1001 86380 86390 1
523293 99523293 1001 86380 86390 1
523244 99523244 1001 86380 86390 1
523817 99523817 1001 86380 86390 1
523761 99523761 1001 86380 86390 1
523787 99523787 1001 86380 86390 1
523813 99523813 1001 86380 86390 1
523612 99523612 1001 86380 86390 1
523548 99523548 1001 86380 86390 1
523549 99523549 1001 86380 86390 1
523567 99523567 1001 86380 86390 1
523659 99523659 1001 86380 86390 1
523365 99523365 1001 86380 86390 1
523420 99523420 1001 86380 86390 1
524037 99524037 1001 86380 86390 1
524694 99524694 1001 86380 86390 1
524594 99524594 1001 86380 86390 1
524672 99524672 1001 86380 86390 1
524576 99524576 1001 86380 86390 1
524473 99524473 1001 86380 86390 1
524528 99524528 1001 86380 86390 1
524482 99524482 1001 86380 86390 1
524252 99524252 1001 86380 86390 1
524923 99524923 1001 86380 86390 1
524859 99524859 1001 86380 86390 1
524925 99524925 1001 86380 86390 1
524915 99524915 1001 86380 86390 1
524774 99524774 1001 86380 86390 1
524893 99524893 1001 86380 86390 1
524789 99524789 1001 86380 86390 1
524971 99524971 1001 86380 86390 1
524805 99524805 1001 86380 86390 1
525474 99525474 1001 86380 86390 1
525462 99525462 1001 86380 86390 1
525477 99525477 1001 86380 86390 1
525267 99525267 1001 86380 86390 1
524988 99524988 1001 86380 86390 1
525174 99525174 1001 86380 86390 1
524985 99524985 1001 86380 86390 1
525635 99525635 1001 86380 86390 1
525636 99525636 1001 86380 86390 1
525769 99525769 1001 86380 86390 1
525783 99525783 1001 86380 86390 1
526391 99526391 1001 86380 86390 1
526239 99526239 1001 86380 86390 1
526183 99526183 1001 86380 86390 1
526197 99526197 1001 86380 86390 1
526017 99526017 1001 86380 86390 1
526174 99526174 1001 86380 86390 1
525920 99525920 1001 86380 86390 1
525985 99525985 1001 86380 86390 1
525935 99525935 1001 86380 86390 1
525806 99525806 1001 86380 86390 1
525802 99525802 1001 86380 86390 1
526449 99526449 1001 86380 86390 1
526553 99526553 1001 86380 86390 1
526442 99526442 1001 86380 86390 1
526573 99526573 1001 86380 86390 1
527111 99527111 1001 86380 86390 1
527124 99527124 1001 86380 86390 1
527114 99527114 1001 86380 86390 1
527064 99527064 1001 86380 86390 1
526987 99526987 1001 86380 86390 1
527002 99527002 1001 86380 86390 1
526632 99526632 1001 86380 86390 1
526738 99526738 1001 86380 86390 1
526791 99526791 1001 86380 86390 1
527410 99527410 1001 86380 86390 1
527295 99527295 1001 86380 86390 1
527271 99527271 1001 86380 86390 1
527899 99527899 1001 86380 86390 1
527703 99527703 1001 86380 86390 1
527768 99527768 1001 86380 86390 1
527637 99527637 1001 86380 86390 1
528188 99528188 1001 86380 86390 1
528141 99528141 1001 86380 86390 1
528223 99528223 1001 86380 86390 1
528814 99528814 1001 86380 86390 1
528874 99528874 1001 86380 86390 1
528877 99528877 1001 86380 86390 1
528831 99528831 1001 86380 86390 1
528556 99528556 1001 86380 86390 1
528289 99528289 1001 86380 86390 1
528460 99528460 1001 86380 86390 1
528913 99528913 1001 86380 86390 1
528968 99528968 1001 86380 86390 1
529000 99529000 1001 86380 86390 1
529539 99529539 1001 86380 86390 1
529661 99529661 1001 86380 86390 1
529674 99529674 1001 86380 86390 1
529344 99529344 1001 86380 86390 1
529331 99529331 1001 86380 86390 1
529416 99529416 1001 86380 86390 1
529495 99529495 1001 86380 86390 1
529278 99529278 1001 86380 86390 1
529270 99529270 1001 86380 86390 1
529195 99529195 1001 86380 86390 1
529247 99529247 1001 86380 86390 1
529840 99529840 1001 86380 86390 1
530490 99530490 1001 86380 86390 1
530311 99530311 1001 86380 86390 1
530273 99530273 1001 86380 86390 1
530171 99530171 1001 86380 86390 1
530188 99530188 1001 86380 86390 1
530294 99530294 1001 86380 86390 1
529984 99529984 1001 86380 86390 1
530098 99530098 1001 86380 86390 1
529944 99529944 1001 86380 86390 1
530584 99530584 1001 86380 86390 1
530625 99530625 1001 86380 86390 1
531378 99531378 1001 86380 86390 1
531342 99531342 1001 86380 86390 1
531344 99531344 1001 86380 86390 1
531202 99531202 1001 86380 86390 1
531215 99531215 1001 86380 86390 1
531241 99531241 1001 86380 86390 1
531348 99531348 1001 86380 86390 1
530987 99530987 1001 86380 86390 1
530976 99530976 1001 86380 86390 1
530826 99530826 1001 86380 86390 1
530789 99530789 1001 86380 86390 1
530844 99530844 1001 86380 86390 1
530807 99530807 1001 86380 86390 1
530872 99530872 1001 86380 86390 1
531513 99531513 1001 86380 86390 1
532041 99532041 1001 86380 86390 1
532195 99532195 1001 86380 86390 1
532050 99532050 1001 86380 86390 1
531873 99531873 1001 86380 86390 1
531624 99531624 1001 86380 86390 1
531716 99531716 1001 86380 86390 1
531654 99531654 1001 86380 86390 1
532294 99532294 1001 86380 86390 1
532362 99532362 1001 86380 86390 1
532968 99532968 1001 86380 86390 1
532857 99532857 1001 86380 86390 1
532986 99532986 1001 86380 86390 1
532871 99532871 1001 86380 86390 1
532888 99532888 1001 86380 86390 1
532801 99532801 1001 86380 86390 1
532731 99532731 1001 86380 86390 1
532706 99532706 1001 86380 86390 1
532429 99532429 1001 86380 86390 1
532561 99532561 1001 86380 86390 1
532446 99532446 1001 86380 86390 1
532615 99532615 1001 86380 86390 1
532552 99532552 1001 86380 86390 1
533133 99533133 1001 86380 86390 1
533186 99533186 1001 86380 86390 1
533176 99533176 1001 86380 86390 1
533099 99533099 1001 86380 86390 1
533220 99533220 1001 86380 86390 1
533666 99533666 1001 86380 86390 1
533753 99533753 1001 86380 86390 1
533587 99533587 1001 86380 86390 1
533472 99533472 1001 86380 86390 1
533605 99533605 1001 86380 86390 1
533452 99533452 1001 86380 86390 1
533623 99533623 1001 86380 86390 1
533394 99533394 1001 86380 86390 1
533436 99533436 1001 86380 86390 1
533413 99533413 1001 86380 86390 1
533974 99533974 1001 86380 86390 1
533949 99533949 1001 86380 86390 1
533977 99533977 1001 86380 86390 1
534016 99534016 1001 86380 86390 1
534561 99534561 1001 86380 86390 1
534613 99534613 1001 86380 86390 1
534615 99534615 1001 86380 86390 1
534552 99534552 1001 86380 86390 1
534643 99534643 1001 86380 86390 1
534284 99534284 1001 86380 86390 1
534272 99534272 1001 86380 86390 1
534339 99534339 1001 86380 86390 1
534276 99534276 1001 86380 86390 1
534084 99534084 1001 86380 86390 1
534255 99534255 1001 86380 86390 1
534824 99534824 1001 86380 86390 1
534870 99534870 1001 86380 86390 1
534717 99534717 1001 86380 86390 1
534796 99534796 1001 86380 86390 1
535508 99535508 1001 86380 86390 1
535465 99535465 1001 86380 86390 1
535489 99535489 1001 86380 86390 1
535443 99535443 1001 86380 86390 1
535149 99535149 1001 86380 86390 1
535111 99535111 1001 86380 86390 1
534915 99534915 1001 86380 86390 1
534949 99534949 1001 86380 86390 1
535078 99535078 1001 86380 86390 1
535015 99535015 1001 86380 86390 1
535028 99535028 1001 86380 86390 1
535093 99535093 1001 86380 86390 1
535602 99535602 1001 86380 86390 1
535694 99535694 1001 86380 86390 1
535544 99535544 1001 86380 86390 1
535583 99535583 1001 86380 86390 1
536211 99536211 1001 86380 86390 1
536289 99536289 1001 86380 86390 1
536282 99536282 1001 86380 86390 1
536180 99536180 1001 86380 86390 1
536006 99536006 1001 86380 86390 1
536038 99536038 1001 86380 86390 1
536051 99536051 1001 86380 86390 1
535935 99535935 1001 86380 86390 1
535858 99535858 1001 86380 86390 1
535923 99535923 1001 86380 86390 1
535755 99535755 1001 86380 86390 1
535876 99535876 1001 86380 86390 1
535736 99535736 1001 86380 86390 1
535868 99535868 1001 86380 86390 1
535791 99535791 1001 86380 86390 1
536473 99536473 1001 86380 86390 1
536397 99536397 1001 86380 86390 1
537051 99537051 1001 86380 86390 1
537149 99537149 1001 86380 86390 1
536766 99536766 1001 86380 86390 1
536860 99536860 1001 86380 86390 1
536951 99536951 1001 86380 86390 1
537303 99537303 1001 86380 86390 1
537316 99537316 1001 86380 86390 1
537318 99537318 1001 86380 86390 1
537193 99537193 1001 86380 86390 1
537273 99537273 1001 86380 86390 1
537170 99537170 1001 86380 86390 1
537875 99537875 1001 86380 86390 1
537967 99537967 1001 86380 86390 1
537983 99537983 1001 86380 86390 1
537641 99537641 1001 86380 86390 1
537634 99537634 1001 86380 86390 1
537623 99537623 1001 86380 86390 1
537369 99537369 1001 86380 86390 1
537476 99537476 1001 86380 86390 1
537517 99537517 1001 86380 86390 1
537560 99537560 1001 86380 86390 1
537431 99537431 1001 86380 86390 1
538048 99538048 1001 86380 86390 1
538016 99538016 1001 86380 86390 1
538105 99538105 1001 86380 86390 1
538612 99538612 1001 86380 86390 1
538703 99538703 1001 86380 86390 1
538758 99538758 1001 86380 86390 1
538642 99538642 1001 86380 86390 1
538657 99538657 1001 86380 86390 1
538534 99538534 1001 86380 86390 1
538432 99538432 1001 86380 86390 1
538420 99538420 1001 86380 86390 1
538476 99538476 1001 86380 86390 1
538555 99538555 1001 86380 86390 1
538413 99538413 1001 86380 86390 1
538233 99538233 1001 86380 86390 1
538203 99538203 1001 86380 86390 1
538321 99538321 1001 86380 86390 1
538983 99538983 1001 86380 86390 1
538946 99538946 1001 86380 86390 1
539005 99539005 1001 86380 86390 1
538836 99538836 1001 86380 86390 1
539474 99539474 1001 86380 86390 1
539500 99539500 1001 86380 86390 1
539532 99539532 1001 86380 86390 1
539573 99539573 1001 86380 86390 1
539347 99539347 1001 86380 86390 1
539373 99539373 1001 86380 86390 1
539285 99539285 1001 86380 86390 1
539238 99539238 1001 86380 86390 1
539026 99539026 1001 86380 86390 1
539078 99539078 1001 86380 86390 1
539030 99539030 1001 86380 86390 1
539744 99539744 1001 86380 86390 1
539757 99539757 1001 86380 86390 1
539784 99539784 1001 86380 86390 1
539673 99539673 1001 86380 86390 1
539841 99539841 1001 86380 86390 1
539842 99539842 1001 86380 86390 1
539753 99539753 1001 86380 86390 1
540434 99540434 1001 86380 86390 1
540318 99540318 1001 86380 86390 1
540306 99540306 1001 86380 86390 1
540332 99540332 1001 86380 86390 1
540376 99540376 1001 86380 86390 1
540183 99540183 1001 86380 86390 1
540185 99540185 1001 86380 86390 1
540174 99540174 1001 86380 86390 1
540187 99540187 1001 86380 86390 1
539898 99539898 1001 86380 86390 1
539979 99539979 1001 86380 86390 1
540653 99540653 1001 86380 86390 1
540628 99540628 1001 86380 86390 1
540629 99540629 1001 86380 86390 1
540565 99540565 1001 86380 86390 1
540488 99540488 1001 86380 86390 1
541257 99541257 1001 86380 86390 1
541192 99541192 1001 86380 86390 1
541218 99541218 1001 86380 86390 1
541168 99541168 1001 86380 86390 1
541248 99541248 1001 86380 86390 1
540927 99540927 1001 86380 86390 1
540764 99540764 1001 86380 86390 1
540778 99540778 1001 86380 86390 1
540690 99540690 1001 86380 86390 1
540692 99540692 1001 86380 86390 1
540719 99540719 1001 86380 86390 1
540863 99540863 1001 86380 86390 1
540684 99540684 1001 86380 86390 1
541354 99541354 1001 86380 86390 1
541089 99541089 1001 86380 86390 1
541452 99541452 1001 86380 86390 1
541454 99541454 1001 86380 86390 1
541941 99541941 1001 86380 86390 1
541993 99541993 1001 86380 86390 1
542024 99542024 1001 86380 86390 1
542077 99542077 1001 86380 86390 1
541736 99541736 1001 86380 86390 1
541751 99541751 1001 86380 86390 1
541855 99541855 1001 86380 86390 1
541796 99541796 1001 86380 86390 1
541545 99541545 1001 86380 86390 1
541572 99541572 1001 86380 86390 1
541547 99541547 1001 86380 86390 1
541600 99541600 1001 86380 86390 1
541691 99541691 1001 86380 86390 1
542304 99542304 1001 86380 86390 1
542584 99542584 1001 86380 86390 1
542700 99542700 1001 86380 86390 1
542575 99542575 1001 86380 86390 1
542730 99542730 1001 86380 86390 1
542518 99542518 1001 86380 86390 1
542482 99542482 1001 86380 86390 1
542356 99542356 1001 86380 86390 1
543077 99543077 1001 86380 86390 1
543039 99543039 1001 86380 86390 1
543717 99543717 1001 86380 86390 1
543763 99543763 1001 86380 86390 1
543615 99543615 1001 86380 86390 1
543516 99543516 1001 86380 86390 1
543387 99543387 1001 86380 86390 1
543375 99543375 1001 86380 86390 1
543236 99543236 1001 86380 86390 1
543808 99543808 1001 86380 86390 1
543878 99543878 1001 86380 86390 1
543879 99543879 1001 86380 86390 1
543788 99543788 1001 86380 86390 1
544431 99544431 1001 86380 86390 1
544444 99544444 1001 86380 86390 1
544579 99544579 1001 86380 86390 1
544214 99544214 1001 86380 86390 1
544253 99544253 1001 86380 86390 1
544272 99544272 1001 86380 86390 1
544164 99544164 1001 86380 86390 1
544698 99544698 1001 86380 86390 1
544727 99544727 1001 86380 86390 1
544682 99544682 1001 86380 86390 1
400092 99400092 1001 86380 86390 1
400067 99400067 1001 86380 86390 1
400070 99400070 1001 86380 86390 1
400167 99400167 1001 86380 86390 1
400322 99400322 1001 86380 86390 1
400271 99400271 1001 86380 86390 1
400332 99400332 1001 86380 86390 1
400398 99400398 1001 86380 86390 1
400625 99400625 1001 86380 86390 1
400778 99400778 1001 86380 86390 1
400980 99400980 1001 86380 86390 1
401141 99401141 1001 86380 86390 1
401306 99401306 1001 86380 86390 1
401287 99401287 1001 86380 86390 1
401381 99401381 1001 86380 86390 1
401533 99401533 1001 86380 86390 1
401608 99401608 1001 86380 86390 1
401642 99401642 1001 86380 86390 1
401589 99401589 1001 86380 86390 1
401949 99401949 1001 86380 86390 1
402071 99402071 1001 86380 86390 1
402196 99402196 1001 86380 86390 1
402501 99402501 1001 86380 86390 1
402626 99402626 1001 86380 86390 1
402740 99402740 1001 86380 86390 1
402726 99402726 1001 86380 86390 1
402733 99402733 1001 86380 86390 1
402879 99402879 1001 86380 86390 1
403239 99403239 1001 86380 86390 1
403618 99403618 1001 86380 86390 1
403644 99403644 1001 86380 86390 1
403638 99403638 1001 86380 86390 1
403786 99403786 1001 86380 86390 1
404005 99404005 1001 86380 86390 1
403984 99403984 1001 86380 86390 1
403996 99403996 1001 86380 86390 1
404239 99404239 1001 86380 86390 1
404251 99404251 1001 86380 86390 1
404221 99404221 1001 86380 86390 1
404572 99404572 1001 86380 86390 1
404899 99404899 1001 86380 86390 1
404793 99404793 1001 86380 86390 1
405007 99405007 1001 86380 86390 1
404909 99404909 1001 86380 86390 1
405194 99405194 1001 86380 86390 1
405415 99405415 1001 86380 86390 1
405462 99405462 1001 86380 86390 1
405750 99405750 1001 86380 86390 1
405737 99405737 1001 86380 86390 1
405830 99405830 1001 86380 86390 1
406025 99406025 1001 86380 86390 1
406081 99406081 1001 86380 86390 1
406092 99406092 1001 86380 86390 1
406147 99406147 1001 86380 86390 1
406197 99406197 1001 86380 86390 1
406836 99406836 1001 86380 86390 1
406878 99406878 1001 86380 86390 1
406938 99406938 1001 86380 86390 1
407014 99407014 1001 86380 86390 1
407051 99407051 1001 86380 86390 1
407207 99407207 1001 86380 86390 1
407185 99407185 1001 86380 86390 1
407301 99407301 1001 86380 86390 1
407535 99407535 1001 86380 86390 1
407806 99407806 1001 86380 86390 1
407782 99407782 1001 86380 86390 1
408017 99408017 1001 86380 86390 1
408138 99408138 1001 86380 86390 1
408376 99408376 1001 86380 86390 1
408517 99408517 1001 86380 86390 1
408501 99408501 1001 86380 86390 1
408700 99408700 1001 86380 86390 1
408925 99408925 1001 86380 86390 1
409114 99409114 1001 86380 86390 1
409326 99409326 1001 86380 86390 1
409754 99409754 1001 86380 86390 1
409906 99409906 1001 86380 86390 1
410015 99410015 1001 86380 86390 1
410696 99410696 1001 86380 86390 1
410784 99410784 1001 86380 86390 1
410768 99410768 1001 86380 86390 1
410983 99410983 1001 86380 86390 1
410930 99410930 1001 86380 86390 1
410939 99410939 1001 86380 86390 1
411318 99411318 1001 86380 86390 1
411392 99411392 1001 86380 86390 1
411415 99411415 1001 86380 86390 1
411573 99411573 1001 86380 86390 1
411937 99411937 1001 86380 86390 1
411955 99411955 1001 86380 86390 1
412007 99412007 1001 86380 86390 1
412263 99412263 1001 86380 86390 1
413621 99413621 1001 86380 86390 1
413593 99413593 1001 86380 86390 1
413082 99413082 1001 86380 86390 1
413010 99413010 1001 86380 86390 1
413143 99413143 1001 86380 86390 1
412896 99412896 1001 86380 86390 1
412944 99412944 1001 86380 86390 1
412547 99412547 1001 86380 86390 1
412780 99412780 1001 86380 86390 1
412730 99412730 1001 86380 86390 1
412877 99412877 1001 86380 86390 1
413872 99413872 1001 86380 86390 1
414106 99414106 1001 86380 86390 1
415192 99415192 1001 86380 86390 1
415198 99415198 1001 86380 86390 1
415180 99415180 1001 86380 86390 1
414989 99414989 1001 86380 86390 1
415184 99415184 1001 86380 86390 1
414693 99414693 1001 86380 86390 1
414833 99414833 1001 86380 86390 1
414290 99414290 1001 86380 86390 1
414387 99414387 1001 86380 86390 1
415390 99415390 1001 86380 86390 1
415341 99415341 1001 86380 86390 1
416752 99416752 1001 86380 86390 1
416587 99416587 1001 86380 86390 1
416231 99416231 1001 86380 86390 1
416464 99416464 1001 86380 86390 1
416381 99416381 1001 86380 86390 1
416196 99416196 1001 86380 86390 1
415955 99415955 1001 86380 86390 1
415964 99415964 1001 86380 86390 1
415869 99415869 1001 86380 86390 1
417256 99417256 1001 86380 86390 1
417054 99417054 1001 86380 86390 1
417038 99417038 1001 86380 86390 1
417397 99417397 1001 86380 86390 1
417519 99417519 1001 86380 86390 1
418744 99418744 1001 86380 86390 1
418442 99418442 1001 86380 86390 1
418107 99418107 1001 86380 86390 1
418321 99418321 1001 86380 86390 1
418259 99418259 1001 86380 86390 1
417681 99417681 1001 86380 86390 1
417823 99417823 1001 86380 86390 1
417873 99417873 1001 86380 86390 1
419112 99419112 1001 86380 86390 1
420156 99420156 1001 86380 86390 1
420003 99420003 1001 86380 86390 1
420056 99420056 1001 86380 86390 1
419746 99419746 1001 86380 86390 1
419777 99419777 1001 86380 86390 1
419890 99419890 1001 86380 86390 1
419743 99419743 1001 86380 86390 1
419845 99419845 1001 86380 86390 1
420678 99420678 1001 86380 86390 1
421820 99421820 1001 86380 86390 1
421934 99421934 1001 86380 86390 1
421809 99421809 1001 86380 86390 1
421314 99421314 1001 86380 86390 1
421686 99421686 1001 86380 86390 1
421565 99421565 1001 86380 86390 1
421612 99421612 1001 86380 86390 1
421294 99421294 1001 86380 86390 1
421267 99421267 1001 86380 86390 1
421456 99421456 1001 86380 86390 1
421506 99421506 1001 86380 86390 1
421618 99421618 1001 86380 86390 1
421439 99421439 1001 86380 86390 1
421643 99421643 1001 86380 86390 1
421628 99421628 1001 86380 86390 1
421611 99421611 1001 86380 86390 1
421215 99421215 1001 86380 86390 1
421048 99421048 1001 86380 86390 1
420909 99420909 1001 86380 86390 1
422277 99422277 1001 86380 86390 1
422362 99422362 1001 86380 86390 1
422292 99422292 1001 86380 86390 1
422350 99422350 1001 86380 86390 1
423441 99423441 1001 86380 86390 1
423233 99423233 1001 86380 86390 1
423074 99423074 1001 86380 86390 1
423139 99423139 1001 86380 86390 1
423162 99423162 1001 86380 86390 1
422702 99422702 1001 86380 86390 1
424091 99424091 1001 86380 86390 1
423835 99423835 1001 86380 86390 1
423931 99423931 1001 86380 86390 1
425374 99425374 1001 86380 86390 1
424663 99424663 1001 86380 86390 1
424904 99424904 1001 86380 86390 1
424625 99424625 1001 86380 86390 1
424790 99424790 1001 86380 86390 1
424516 99424516 1001 86380 86390 1
424177 99424177 1001 86380 86390 1
425778 99425778 1001 86380 86390 1
425545 99425545 1001 86380 86390 1
426848 99426848 1001 86380 86390 1
426542 99426542 1001 86380 86390 1
426446 99426446 1001 86380 86390 1
425940 99425940 1001 86380 86390 1
426055 99426055 1001 86380 86390 1
426232 99426232 1001 86380 86390 1
425854 99425854 1001 86380 86390 1
427483 99427483 1001 86380 86390 1
427251 99427251 1001 86380 86390 1
427452 99427452 1001 86380 86390 1
428669 99428669 1001 86380 86390 1
428354 99428354 1001 86380 86390 1
428511 99428511 1001 86380 86390 1
428488 99428488 1001 86380 86390 1
428211 99428211 1001 86380 86390 1
428093 99428093 1001 86380 86390 1
428163 99428163 1001 86380 86390 1
428246 99428246 1001 86380 86390 1
428204 99428204 1001 86380 86390 1
427680 99427680 1001 86380 86390 1
427857 99427857 1001 86380 86390 1
427895 99427895 1001 86380 86390 1
427918 99427918 1001 86380 86390 1
427702 99427702 1001 86380 86390 1
428839 99428839 1001 86380 86390 1
428855 99428855 1001 86380 86390 1
430117 99430117 1001 86380 86390 1
430277 99430277 1001 86380 86390 1
430283 99430283 1001 86380 86390 1
430007 99430007 1001 86380 86390 1
429854 99429854 1001 86380 86390 1
429686 99429686 1001 86380 86390 1
429832 99429832 1001 86380 86390 1
429700 99429700 1001 86380 86390 1
429820 99429820 1001 86380 86390 1
429797 99429797 1001 86380 86390 1
429290 99429290 1001 86380 86390 1
429298 99429298 1001 86380 86390 1
429209 99429209 1001 86380 86390 1
430523 99430523 1001 86380 86390 1
431782 99431782 1001 86380 86390 1
431473 99431473 1001 86380 86390 1
431627 99431627 1001 86380 86390 1
431478 99431478 1001 86380 86390 1
431593 99431593 1001 86380 86390 1
431541 99431541 1001 86380 86390 1
433615 99433615 1001 86380 86390 1
433721 99433721 1001 86380 86390 1
433550 99433550 1001 86380 86390 1
433534 99433534 1001 86380 86390 1
433266 99433266 1001 86380 86390 1
433268 99433268 1001 86380 86390 1
432976 99432976 1001 86380 86390 1
433232 99433232 1001 86380 86390 1
432626 99432626 1001 86380 86390 1
432699 99432699 1001 86380 86390 1
432775 99432775 1001 86380 86390 1
432765 99432765 1001 86380 86390 1
432873 99432873 1001 86380 86390 1
432550 99432550 1001 86380 86390 1
433966 99433966 1001 86380 86390 1
433913 99433913 1001 86380 86390 1
433750 99433750 1001 86380 86390 1
433914 99433914 1001 86380 86390 1
433999 99433999 1001 86380 86390 1
433871 99433871 1001 86380 86390 1
433906 99433906 1001 86380 86390 1
435383 99435383 1001 86380 86390 1
435020 99435020 1001 86380 86390 1
435050 99435050 1001 86380 86390 1
435074 99435074 1001 86380 86390 1
434783 99434783 1001 86380 86390 1
434566 99434566 1001 86380 86390 1
434182 99434182 1001 86380 86390 1
435476 99435476 1001 86380 86390 1
436871 99436871 1001 86380 86390 1
437092 99437092 1001 86380 86390 1
436842 99436842 1001 86380 86390 1
437015 99437015 1001 86380 86390 1
436592 99436592 1001 86380 86390 1
436503 99436503 1001 86380 86390 1
436524 99436524 1001 86380 86390 1
436011 99436011 1001 86380 86390 1
435896 99435896 1001 86380 86390 1
300032 99300032 1001 86380 86390 1
437228 99437228 1001 86380 86390 1
300627 99300627 1001 86380 86390 1
300581 99300581 1001 86380 86390 1
300595 99300595 1001 86380 86390 1
300647 99300647 1001 86380 86390 1
300583 99300583 1001 86380 86390 1
300354 99300354 1001 86380 86390 1
300356 99300356 1001 86380 86390 1
300386 99300386 1001 86380 86390 1
300425 99300425 1001 86380 86390 1
300429 99300429 1001 86380 86390 1
300470 99300470 1001 86380 86390 1
300213 99300213 1001 86380 86390 1
300110 99300110 1001 86380 86390 1
300150 99300150 1001 86380 86390 1
300113 99300113 1001 86380 86390 1
300907 99300907 1001 86380 86390 1
300779 99300779 1001 86380 86390 1
300827 99300827 1001 86380 86390 1
301522 99301522 1001 86380 86390 1
301385 99301385 1001 86380 86390 1
301258 99301258 1001 86380 86390 1
300959 99300959 1001 86380 86390 1
301076 99301076 1001 86380 86390 1
301038 99301038 1001 86380 86390 1
301028 99301028 1001 86380 86390 1
301591 99301591 1001 86380 86390 1
301750 99301750 1001 86380 86390 1
301726 99301726 1001 86380 86390 1
302223 99302223 1001 86380 86390 1
302020 99302020 1001 86380 86390 1
302048 99302048 1001 86380 86390 1
302154 99302154 1001 86380 86390 1
302109 99302109 1001 86380 86390 1
302135 99302135 1001 86380 86390 1
301837 99301837 1001 86380 86390 1
301804 99301804 1001 86380 86390 1
301885 99301885 1001 86380 86390 1
301963 99301963 1001 86380 86390 1
301809 99301809 1001 86380 86390 1
301861 99301861 1001 86380 86390 1
302574 99302574 1001 86380 86390 1
302406 99302406 1001 86380 86390 1
302550 99302550 1001 86380 86390 1
302486 99302486 1001 86380 86390 1
302528 99302528 1001 86380 86390 1
303028 99303028 1001 86380 86390 1
303054 99303054 1001 86380 86390 1
303163 99303163 1001 86380 86390 1
302962 99302962 1001 86380 86390 1
302954 99302954 1001 86380 86390 1
302892 99302892 1001 86380 86390 1
302735 99302735 1001 86380 86390 1
302764 99302764 1001 86380 86390 1
302765 99302765 1001 86380 86390 1
302727 99302727 1001 86380 86390 1
303403 99303403 1001 86380 86390 1
303238 99303238 1001 86380 86390 1
303252 99303252 1001 86380 86390 1
303933 99303933 1001 86380 86390 1
303960 99303960 1001 86380 86390 1
303900 99303900 1001 86380 86390 1
303711 99303711 1001 86380 86390 1
303633 99303633 1001 86380 86390 1
303764 99303764 1001 86380 86390 1
303675 99303675 1001 86380 86390 1
303714 99303714 1001 86380 86390 1
303781 99303781 1001 86380 86390 1
303717 99303717 1001 86380 86390 1
303628 99303628 1001 86380 86390 1
303732 99303732 1001 86380 86390 1
303746 99303746 1001 86380 86390 1
303545 99303545 1001 86380 86390 1
303534 99303534 1001 86380 86390 1
304058 99304058 1001 86380 86390 1
304204 99304204 1001 86380 86390 1
304196 99304196 1001 86380 86390 1
304235 99304235 1001 86380 86390 1
304158 99304158 1001 86380 86390 1
304745 99304745 1001 86380 86390 1
304835 99304835 1001 86380 86390 1
304854 99304854 1001 86380 86390 1
304464 99304464 1001 86380 86390 1
304613 99304613 1001 86380 86390 1
304313 99304313 1001 86380 86390 1
305015 99305015 1001 86380 86390 1
305020 99305020 1001 86380 86390 1
304891 99304891 1001 86380 86390 1
305499 99305499 1001 86380 86390 1
305515 99305515 1001 86380 86390 1
305391 99305391 1001 86380 86390 1
305357 99305357 1001 86380 86390 1
305409 99305409 1001 86380 86390 1
305359 99305359 1001 86380 86390 1
305159 99305159 1001 86380 86390 1
305187 99305187 1001 86380 86390 1
305226 99305226 1001 86380 86390 1
305140 99305140 1001 86380 86390 1
500090 99500090 1001 86380 86390 1
500766 99500766 1001 86380 86390 1
500798 99500798 1001 86380 86390 1
500617 99500617 1001 86380 86390 1
500805 99500805 1001 86380 86390 1
500570 99500570 1001 86380 86390 1
500483 99500483 1001 86380 86390 1
500421 99500421 1001 86380 86390 1
500462 99500462 1001 86380 86390 1
500387 99500387 1001 86380 86390 1
500232 99500232 1001 86380 86390 1
500358 99500358 1001 86380 86390 1
500217 99500217 1001 86380 86390 1
500401 99500401 1001 86380 86390 1
500904 99500904 1001 86380 86390 1
500947 99500947 1001 86380 86390 1
501550 99501550 1001 86380 86390 1
501499 99501499 1001 86380 86390 1
501440 99501440 1001 86380 86390 1
501505 99501505 1001 86380 86390 1
501557 99501557 1001 86380 86390 1
501533 99501533 1001 86380 86390 1
501371 99501371 1001 86380 86390 1
501281 99501281 1001 86380 86390 1
501324 99501324 1001 86380 86390 1
501201 99501201 1001 86380 86390 1
501208 99501208 1001 86380 86390 1
501107 99501107 1001 86380 86390 1
501760 99501760 1001 86380 86390 1
502286 99502286 1001 86380 86390 1
502343 99502343 1001 86380 86390 1
502386 99502386 1001 86380 86390 1
502157 99502157 1001 86380 86390 1
502160 99502160 1001 86380 86390 1
502186 99502186 1001 86380 86390 1
502166 99502166 1001 86380 86390 1
501861 99501861 1001 86380 86390 1
501941 99501941 1001 86380 86390 1
501942 99501942 1001 86380 86390 1
501878 99501878 1001 86380 86390 1
502637 99502637 1001 86380 86390 1
502511 99502511 1001 86380 86390 1
503246 99503246 1001 86380 86390 1
503273 99503273 1001 86380 86390 1
502912 99502912 1001 86380 86390 1
503017 99503017 1001 86380 86390 1
502941 99502941 1001 86380 86390 1
503070 99503070 1001 86380 86390 1
502711 99502711 1001 86380 86390 1
502803 99502803 1001 86380 86390 1
502765 99502765 1001 86380 86390 1
502766 99502766 1001 86380 86390 1
503301 99503301 1001 86380 86390 1
503481 99503481 1001 86380 86390 1
503990 99503990 1001 86380 86390 1
504095 99504095 1001 86380 86390 1
503932 99503932 1001 86380 86390 1
503924 99503924 1001 86380 86390 1
503863 99503863 1001 86380 86390 1
503761 99503761 1001 86380 86390 1
503738 99503738 1001 86380 86390 1
503712 99503712 1001 86380 86390 1
503820 99503820 1001 86380 86390 1
503872 99503872 1001 86380 86390 1
503533 99503533 1001 86380 86390 1
504186 99504186 1001 86380 86390 1
504243 99504243 1001 86380 86390 1
504763 99504763 1001 86380 86390 1
504764 99504764 1001 86380 86390 1
504874 99504874 1001 86380 86390 1
504887 99504887 1001 86380 86390 1
504928 99504928 1001 86380 86390 1
504634 99504634 1001 86380 86390 1
504647 99504647 1001 86380 86390 1
504648 99504648 1001 86380 86390 1
504593 99504593 1001 86380 86390 1
504606 99504606 1001 86380 86390 1
504581 99504581 1001 86380 86390 1
504441 99504441 1001 86380 86390 1
504451 99504451 1001 86380 86390 1
505096 99505096 1001 86380 86390 1
505019 99505019 1001 86380 86390 1
505145 99505145 1001 86380 86390 1
505603 99505603 1001 86380 86390 1
505694 99505694 1001 86380 86390 1
505587 99505587 1001 86380 86390 1
505405 99505405 1001 86380 86390 1
505549 99505549 1001 86380 86390 1
505279 99505279 1001 86380 86390 1
505965 99505965 1001 86380 86390 1
505876 99505876 1001 86380 86390 1
505891 99505891 1001 86380 86390 1
506564 99506564 1001 86380 86390 1
506222 99506222 1001 86380 86390 1
506314 99506314 1001 86380 86390 1
506277 99506277 1001 86380 86390 1
506294 99506294 1001 86380 86390 1
506205 99506205 1001 86380 86390 1
506348 99506348 1001 86380 86390 1
505995 99505995 1001 86380 86390 1
506074 99506074 1001 86380 86390 1
505984 99505984 1001 86380 86390 1
505985 99505985 1001 86380 86390 1
506754 99506754 1001 86380 86390 1
506640 99506640 1001 86380 86390 1
506757 99506757 1001 86380 86390 1
506618 99506618 1001 86380 86390 1
507335 99507335 1001 86380 86390 1
507220 99507220 1001 86380 86390 1
507235 99507235 1001 86380 86390 1
507025 99507025 1001 86380 86390 1
507136 99507136 1001 86380 86390 1
507510 99507510 1001 86380 86390 1
507575 99507575 1001 86380 86390 1
507433 99507433 1001 86380 86390 1
507429 99507429 1001 86380 86390 1
508212 99508212 1001 86380 86390 1
507994 99507994 1001 86380 86390 1
507872 99507872 1001 86380 86390 1
507924 99507924 1001 86380 86390 1
508426 99508426 1001 86380 86390 1
508250 99508250 1001 86380 86390 1
508283 99508283 1001 86380 86390 1
508986 99508986 1001 86380 86390 1
508884 99508884 1001 86380 86390 1
508938 99508938 1001 86380 86390 1
509017 99509017 1001 86380 86390 1
508732 99508732 1001 86380 86390 1
508864 99508864 1001 86380 86390 1
508803 99508803 1001 86380 86390 1
508512 99508512 1001 86380 86390 1
508655 99508655 1001 86380 86390 1
509269 99509269 1001 86380 86390 1
509212 99509212 1001 86380 86390 1
509735 99509735 1001 86380 86390 1
509872 99509872 1001 86380 86390 1
509767 99509767 1001 86380 86390 1
509768 99509768 1001 86380 86390 1
509730 99509730 1001 86380 86390 1
509595 99509595 1001 86380 86390 1
509621 99509621 1001 86380 86390 1
509534 99509534 1001 86380 86390 1
509629 99509629 1001 86380 86390 1
509391 99509391 1001 86380 86390 1
510057 99510057 1001 86380 86390 1
509967 99509967 1001 86380 86390 1
510086 99510086 1001 86380 86390 1
509917 99509917 1001 86380 86390 1
509934 99509934 1001 86380 86390 1
510618 99510618 1001 86380 86390 1
510369 99510369 1001 86380 86390 1
510413 99510413 1001 86380 86390 1
510185 99510185 1001 86380 86390 1
510239 99510239 1001 86380 86390 1
510124 99510124 1001 86380 86390 1
510751 99510751 1001 86380 86390 1
510803 99510803 1001 86380 86390 1
510925 99510925 1001 86380 86390 1
510813 99510813 1001 86380 86390 1
511464 99511464 1001 86380 86390 1
511312 99511312 1001 86380 86390 1
511305 99511305 1001 86380 86390 1
511318 99511318 1001 86380 86390 1
511032 99511032 1001 86380 86390 1
511020 99511020 1001 86380 86390 1
511086 99511086 1001 86380 86390 1
511589 99511589 1001 86380 86390 1
511615 99511615 1001 86380 86390 1
511667 99511667 1001 86380 86390 1
511581 99511581 1001 86380 86390 1
511672 99511672 1001 86380 86390 1
511621 99511621 1001 86380 86390 1
511570 99511570 1001 86380 86390 1
511623 99511623 1001 86380 86390 1
512328 99512328 1001 86380 86390 1
512227 99512227 1001 86380 86390 1
512350 99512350 1001 86380 86390 1
512232 99512232 1001 86380 86390 1
512221 99512221 1001 86380 86390 1
512034 99512034 1001 86380 86390 1
511997 99511997 1001 86380 86390 1
512158 99512158 1001 86380 86390 1
511940 99511940 1001 86380 86390 1
511811 99511811 1001 86380 86390 1
511905 99511905 1001 86380 86390 1
511828 99511828 1001 86380 86390 1
511959 99511959 1001 86380 86390 1
511859 99511859 1001 86380 86390 1
511847 99511847 1001 86380 86390 1
511886 99511886 1001 86380 86390 1
512389 99512389 1001 86380 86390 1
513090 99513090 1001 86380 86390 1
513178 99513178 1001 86380 86390 1
513070 99513070 1001 86380 86390 1
513194 99513194 1001 86380 86390 1
512821 99512821 1001 86380 86390 1
512825 99512825 1001 86380 86390 1
512968 99512968 1001 86380 86390 1
512601 99512601 1001 86380 86390 1
512592 99512592 1001 86380 86390 1
512645 99512645 1001 86380 86390 1
512762 99512762 1001 86380 86390 1
512686 99512686 1001 86380 86390 1
513335 99513335 1001 86380 86390 1
513278 99513278 1001 86380 86390 1
513943 99513943 1001 86380 86390 1
513853 99513853 1001 86380 86390 1
513908 99513908 1001 86380 86390 1
513870 99513870 1001 86380 86390 1
513973 99513973 1001 86380 86390 1
513952 99513952 1001 86380 86390 1
513796 99513796 1001 86380 86390 1
513556 99513556 1001 86380 86390 1
513509 99513509 1001 86380 86390 1
513434 99513434 1001 86380 86390 1
514129 99514129 1001 86380 86390 1
514755 99514755 1001 86380 86390 1
514662 99514662 1001 86380 86390 1
514626 99514626 1001 86380 86390 1
514627 99514627 1001 86380 86390 1
514526 99514526 1001 86380 86390 1
514581 99514581 1001 86380 86390 1
514291 99514291 1001 86380 86390 1
514330 99514330 1001 86380 86390 1
514286 99514286 1001 86380 86390 1
514880 99514880 1001 86380 86390 1
515046 99515046 1001 86380 86390 1
515557 99515557 1001 86380 86390 1
515507 99515507 1001 86380 86390 1
515561 99515561 1001 86380 86390 1
515669 99515669 1001 86380 86390 1
515540 99515540 1001 86380 86390 1
515477 99515477 1001 86380 86390 1
515349 99515349 1001 86380 86390 1
515388 99515388 1001 86380 86390 1
515414 99515414 1001 86380 86390 1
515302 99515302 1001 86380 86390 1
515206 99515206 1001 86380 86390 1
515069 99515069 1001 86380 86390 1
515732 99515732 1001 86380 86390 1
515849 99515849 1001 86380 86390 1
515708 99515708 1001 86380 86390 1
515685 99515685 1001 86380 86390 1
515740 99515740 1001 86380 86390 1
515768 99515768 1001 86380 86390 1
516448 99516448 1001 86380 86390 1
516333 99516333 1001 86380 86390 1
516443 99516443 1001 86380 86390 1
516202 99516202 1001 86380 86390 1
516160 99516160 1001 86380 86390 1
516019 99516019 1001 86380 86390 1
516008 99516008 1001 86380 86390 1
515896 99515896 1001 86380 86390 1
516002 99516002 1001 86380 86390 1
515938 99515938 1001 86380 86390 1
516639 99516639 1001 86380 86390 1
517247 99517247 1001 86380 86390 1
517307 99517307 1001 86380 86390 1
517174 99517174 1001 86380 86390 1
517068 99517068 1001 86380 86390 1
517086 99517086 1001 86380 86390 1
516890 99516890 1001 86380 86390 1
516800 99516800 1001 86380 86390 1
516762 99516762 1001 86380 86390 1
516906 99516906 1001 86380 86390 1
517463 99517463 1001 86380 86390 1
516715 99516715 1001 86380 86390 1
517517 99517517 1001 86380 86390 1
517509 99517509 1001 86380 86390 1
517985 99517985 1001 86380 86390 1
518051 99518051 1001 86380 86390 1
518065 99518065 1001 86380 86390 1
518104 99518104 1001 86380 86390 1
518146 99518146 1001 86380 86390 1
517800 99517800 1001 86380 86390 1
517911 99517911 1001 86380 86390 1
517796 99517796 1001 86380 86390 1
518185 99518185 1001 86380 86390 1
518341 99518341 1001 86380 86390 1
518362 99518362 1001 86380 86390 1
518807 99518807 1001 86380 86390 1
518969 99518969 1001 86380 86390 1
518855 99518855 1001 86380 86390 1
518817 99518817 1001 86380 86390 1
518660 99518660 1001 86380 86390 1
518623 99518623 1001 86380 86390 1
518574 99518574 1001 86380 86390 1
519150 99519150 1001 86380 86390 1
519705 99519705 1001 86380 86390 1
519805 99519805 1001 86380 86390 1
519572 99519572 1001 86380 86390 1
519470 99519470 1001 86380 86390 1
519565 99519565 1001 86380 86390 1
519249 99519249 1001 86380 86390 1
519328 99519328 1001 86380 86390 1
519394 99519394 1001 86380 86390 1
519343 99519343 1001 86380 86390 1
519308 99519308 1001 86380 86390 1
519373 99519373 1001 86380 86390 1
520576 99520576 1001 86380 86390 1
520551 99520551 1001 86380 86390 1
520585 99520585 1001 86380 86390 1
520523 99520523 1001 86380 86390 1
520305 99520305 1001 86380 86390 1
520256 99520256 1001 86380 86390 1
520161 99520161 1001 86380 86390 1
520201 99520201 1001 86380 86390 1
520152 99520152 1001 86380 86390 1
520155 99520155 1001 86380 86390 1
520119 99520119 1001 86380 86390 1
520676 99520676 1001 86380 86390 1
520715 99520715 1001 86380 86390 1
520654 99520654 1001 86380 86390 1
520829 99520829 1001 86380 86390 1
521433 99521433 1001 86380 86390 1
521445 99521445 1001 86380 86390 1
521397 99521397 1001 86380 86390 1
521348 99521348 1001 86380 86390 1
521207 99521207 1001 86380 86390 1
521182 99521182 1001 86380 86390 1
521065 99521065 1001 86380 86390 1
520925 99520925 1001 86380 86390 1
520901 99520901 1001 86380 86390 1
520970 99520970 1001 86380 86390 1
521471 99521471 1001 86380 86390 1
522168 99522168 1001 86380 86390 1
522233 99522233 1001 86380 86390 1
522119 99522119 1001 86380 86390 1
521920 99521920 1001 86380 86390 1
521974 99521974 1001 86380 86390 1
522058 99522058 1001 86380 86390 1
521903 99521903 1001 86380 86390 1
521842 99521842 1001 86380 86390 1
521687 99521687 1001 86380 86390 1
521731 99521731 1001 86380 86390 1
521799 99521799 1001 86380 86390 1
522329 99522329 1001 86380 86390 1
522343 99522343 1001 86380 86390 1
522486 99522486 1001 86380 86390 1
521880 99521880 1001 86380 86390 1
522306 99522306 1001 86380 86390 1
522373 99522373 1001 86380 86390 1
522327 99522327 1001 86380 86390 1
523016 99523016 1001 86380 86390 1
523094 99523094 1001 86380 86390 1
522959 99522959 1001 86380 86390 1
523109 99523109 1001 86380 86390 1
522949 99522949 1001 86380 86390 1
522719 99522719 1001 86380 86390 1
522888 99522888 1001 86380 86390 1
522785 99522785 1001 86380 86390 1
522908 99522908 1001 86380 86390 1
522899 99522899 1001 86380 86390 1
522628 99522628 1001 86380 86390 1
522568 99522568 1001 86380 86390 1
522600 99522600 1001 86380 86390 1
523133 99523133 1001 86380 86390 1
523173 99523173 1001 86380 86390 1
523317 99523317 1001 86380 86390 1
523292 99523292 1001 86380 86390 1
523228 99523228 1001 86380 86390 1
523868 99523868 1001 86380 86390 1
523779 99523779 1001 86380 86390 1
523821 99523821 1001 86380 86390 1
523860 99523860 1001 86380 86390 1
523873 99523873 1001 86380 86390 1
523863 99523863 1001 86380 86390 1
523637 99523637 1001 86380 86390 1
523690 99523690 1001 86380 86390 1
523443 99523443 1001 86380 86390 1
523360 99523360 1001 86380 86390 1
523954 99523954 1001 86380 86390 1
524074 99524074 1001 86380 86390 1
524118 99524118 1001 86380 86390 1
524684 99524684 1001 86380 86390 1
524569 99524569 1001 86380 86390 1
524527 99524527 1001 86380 86390 1
524530 99524530 1001 86380 86390 1
524150 99524150 1001 86380 86390 1
524797 99524797 1001 86380 86390 1
524863 99524863 1001 86380 86390 1
524907 99524907 1001 86380 86390 1
525483 99525483 1001 86380 86390 1
525422 99525422 1001 86380 86390 1
525475 99525475 1001 86380 86390 1
525488 99525488 1001 86380 86390 1
525594 99525594 1001 86380 86390 1
525020 99525020 1001 86380 86390 1
525150 99525150 1001 86380 86390 1
525775 99525775 1001 86380 86390 1
525788 99525788 1001 86380 86390 1
525740 99525740 1001 86380 86390 1
525665 99525665 1001 86380 86390 1
525614 99525614 1001 86380 86390 1
525667 99525667 1001 86380 86390 1
525797 99525797 1001 86380 86390 1
525772 99525772 1001 86380 86390 1
526368 99526368 1001 86380 86390 1
526154 99526154 1001 86380 86390 1
525866 99525866 1001 86380 86390 1
525910 99525910 1001 86380 86390 1
526445 99526445 1001 86380 86390 1
526448 99526448 1001 86380 86390 1
526500 99526500 1001 86380 86390 1
526488 99526488 1001 86380 86390 1
526501 99526501 1001 86380 86390 1
526479 99526479 1001 86380 86390 1
526584 99526584 1001 86380 86390 1
526587 99526587 1001 86380 86390 1
526613 99526613 1001 86380 86390 1
526890 99526890 1001 86380 86390 1
526708 99526708 1001 86380 86390 1
526676 99526676 1001 86380 86390 1
526833 99526833 1001 86380 86390 1
527389 99527389 1001 86380 86390 1
527289 99527289 1001 86380 86390 1
527290 99527290 1001 86380 86390 1
527278 99527278 1001 86380 86390 1
527267 99527267 1001 86380 86390 1
527959 99527959 1001 86380 86390 1
527997 99527997 1001 86380 86390 1
527702 99527702 1001 86380 86390 1
527594 99527594 1001 86380 86390 1
528124 99528124 1001 86380 86390 1
528139 99528139 1001 86380 86390 1
528222 99528222 1001 86380 86390 1
528698 99528698 1001 86380 86390 1
528829 99528829 1001 86380 86390 1
528707 99528707 1001 86380 86390 1
528609 99528609 1001 86380 86390 1
528436 99528436 1001 86380 86390 1
528401 99528401 1001 86380 86390 1
528428 99528428 1001 86380 86390 1
528489 99528489 1001 86380 86390 1
529082 99529082 1001 86380 86390 1
529086 99529086 1001 86380 86390 1
529699 99529699 1001 86380 86390 1
529532 99529532 1001 86380 86390 1
529622 99529622 1001 86380 86390 1
529369 99529369 1001 86380 86390 1
529382 99529382 1001 86380 86390 1
529360 99529360 1001 86380 86390 1
529413 99529413 1001 86380 86390 1
529518 99529518 1001 86380 86390 1
529135 99529135 1001 86380 86390 1
529269 99529269 1001 86380 86390 1
529257 99529257 1001 86380 86390 1
529233 99529233 1001 86380 86390 1
529792 99529792 1001 86380 86390 1
529883 99529883 1001 86380 86390 1
529761 99529761 1001 86380 86390 1
530426 99530426 1001 86380 86390 1
530518 99530518 1001 86380 86390 1
530401 99530401 1001 86380 86390 1
530462 99530462 1001 86380 86390 1
530244 99530244 1001 86380 86390 1
530265 99530265 1001 86380 86390 1
530334 99530334 1001 86380 86390 1
529958 99529958 1001 86380 86390 1
529945 99529945 1001 86380 86390 1
530117 99530117 1001 86380 86390 1
529936 99529936 1001 86380 86390 1
530123 99530123 1001 86380 86390 1
530565 99530565 1001 86380 86390 1
531277 99531277 1001 86380 86390 1
531245 99531245 1001 86380 86390 1
531289 99531289 1001 86380 86390 1
531084 99531084 1001 86380 86390 1
530970 99530970 1001 86380 86390 1
531041 99531041 1001 86380 86390 1
530823 99530823 1001 86380 86390 1
530781 99530781 1001 86380 86390 1
531393 99531393 1001 86380 86390 1
531576 99531576 1001 86380 86390 1
532054 99532054 1001 86380 86390 1
532096 99532096 1001 86380 86390 1
531911 99531911 1001 86380 86390 1
531812 99531812 1001 86380 86390 1
531866 99531866 1001 86380 86390 1
531894 99531894 1001 86380 86390 1
531611 99531611 1001 86380 86390 1
531732 99531732 1001 86380 86390 1
531771 99531771 1001 86380 86390 1
531635 99531635 1001 86380 86390 1
531648 99531648 1001 86380 86390 1
532206 99532206 1001 86380 86390 1
532393 99532393 1001 86380 86390 1
532931 99532931 1001 86380 86390 1
533007 99533007 1001 86380 86390 1
532697 99532697 1001 86380 86390 1
532750 99532750 1001 86380 86390 1
532715 99532715 1001 86380 86390 1
532717 99532717 1001 86380 86390 1
532682 99532682 1001 86380 86390 1
532588 99532588 1001 86380 86390 1
532485 99532485 1001 86380 86390 1
532537 99532537 1001 86380 86390 1
533226 99533226 1001 86380 86390 1
533136 99533136 1001 86380 86390 1
533038 99533038 1001 86380 86390 1
533856 99533856 1001 86380 86390 1
533733 99533733 1001 86380 86390 1
533709 99533709 1001 86380 86390 1
533685 99533685 1001 86380 86390 1
533601 99533601 1001 86380 86390 1
533614 99533614 1001 86380 86390 1
533572 99533572 1001 86380 86390 1
533262 99533262 1001 86380 86390 1
533314 99533314 1001 86380 86390 1
533323 99533323 1001 86380 86390 1
533260 99533260 1001 86380 86390 1
533881 99533881 1001 86380 86390 1
534026 99534026 1001 86380 86390 1
533886 99533886 1001 86380 86390 1
533873 99533873 1001 86380 86390 1
533914 99533914 1001 86380 86390 1
534022 99534022 1001 86380 86390 1
534648 99534648 1001 86380 86390 1
534653 99534653 1001 86380 86390 1
534598 99534598 1001 86380 86390 1
534441 99534441 1001 86380 86390 1
534355 99534355 1001 86380 86390 1
534373 99534373 1001 86380 86390 1
534309 99534309 1001 86380 86390 1
534108 99534108 1001 86380 86390 1
534122 99534122 1001 86380 86390 1
534135 99534135 1001 86380 86390 1
534836 99534836 1001 86380 86390 1
534760 99534760 1001 86380 86390 1
534884 99534884 1001 86380 86390 1
534691 99534691 1001 86380 86390 1
534692 99534692 1001 86380 86390 1
534706 99534706 1001 86380 86390 1
535317 99535317 1001 86380 86390 1
535447 99535447 1001 86380 86390 1
535509 99535509 1001 86380 86390 1
535476 99535476 1001 86380 86390 1
535426 99535426 1001 86380 86390 1
535363 99535363 1001 86380 86390 1
535328 99535328 1001 86380 86390 1
535406 99535406 1001 86380 86390 1
535270 99535270 1001 86380 86390 1
534997 99534997 1001 86380 86390 1
535063 99535063 1001 86380 86390 1
534961 99534961 1001 86380 86390 1
534976 99534976 1001 86380 86390 1
534898 99534898 1001 86380 86390 1
535591 99535591 1001 86380 86390 1
535592 99535592 1001 86380 86390 1
535607 99535607 1001 86380 86390 1
536133 99536133 1001 86380 86390 1
536311 99536311 1001 86380 86390 1
536151 99536151 1001 86380 86390 1
536325 99536325 1001 86380 86390 1
535731 99535731 1001 86380 86390 1
536514 99536514 1001 86380 86390 1
536438 99536438 1001 86380 86390 1
536338 99536338 1001 86380 86390 1
536416 99536416 1001 86380 86390 1
536500 99536500 1001 86380 86390 1
537102 99537102 1001 86380 86390 1
537108 99537108 1001 86380 86390 1
536775 99536775 1001 86380 86390 1
536872 99536872 1001 86380 86390 1
536899 99536899 1001 86380 86390 1
536761 99536761 1001 86380 86390 1
536606 99536606 1001 86380 86390 1
536556 99536556 1001 86380 86390 1
536666 99536666 1001 86380 86390 1
537300 99537300 1001 86380 86390 1
537951 99537951 1001 86380 86390 1
537822 99537822 1001 86380 86390 1
537787 99537787 1001 86380 86390 1
537918 99537918 1001 86380 86390 1
537842 99537842 1001 86380 86390 1
537734 99537734 1001 86380 86390 1
537696 99537696 1001 86380 86390 1
537762 99537762 1001 86380 86390 1
537595 99537595 1001 86380 86390 1
537649 99537649 1001 86380 86390 1
537575 99537575 1001 86380 86390 1
537446 99537446 1001 86380 86390 1
537414 99537414 1001 86380 86390 1
537483 99537483 1001 86380 86390 1
538051 99538051 1001 86380 86390 1
538190 99538190 1001 86380 86390 1
538118 99538118 1001 86380 86390 1
538797 99538797 1001 86380 86390 1
538461 99538461 1001 86380 86390 1
538540 99538540 1001 86380 86390 1
538258 99538258 1001 86380 86390 1
538351 99538351 1001 86380 86390 1
538210 99538210 1001 86380 86390 1
538279 99538279 1001 86380 86390 1
538891 99538891 1001 86380 86390 1
538971 99538971 1001 86380 86390 1
538992 99538992 1001 86380 86390 1
539540 99539540 1001 86380 86390 1
539534 99539534 1001 86380 86390 1
539446 99539446 1001 86380 86390 1
539333 99539333 1001 86380 86390 1
539413 99539413 1001 86380 86390 1
539325 99539325 1001 86380 86390 1
539046 99539046 1001 86380 86390 1
539100 99539100 1001 86380 86390 1
539023 99539023 1001 86380 86390 1
539024 99539024 1001 86380 86390 1
539194 99539194 1001 86380 86390 1
539212 99539212 1001 86380 86390 1
539836 99539836 1001 86380 86390 1
539700 99539700 1001 86380 86390 1
540343 99540343 1001 86380 86390 1
540121 99540121 1001 86380 86390 1
539897 99539897 1001 86380 86390 1
539937 99539937 1001 86380 86390 1
539877 99539877 1001 86380 86390 1
539968 99539968 1001 86380 86390 1
539944 99539944 1001 86380 86390 1
540022 99540022 1001 86380 86390 1
539998 99539998 1001 86380 86390 1
539948 99539948 1001 86380 86390 1
540507 99540507 1001 86380 86390 1
540598 99540598 1001 86380 86390 1
540481 99540481 1001 86380 86390 1
540522 99540522 1001 86380 86390 1
540651 99540651 1001 86380 86390 1
540526 99540526 1001 86380 86390 1
540591 99540591 1001 86380 86390 1
541190 99541190 1001 86380 86390 1
541219 99541219 1001 86380 86390 1
540970 99540970 1001 86380 86390 1
541061 99541061 1001 86380 86390 1
541026 99541026 1001 86380 86390 1
540949 99540949 1001 86380 86390 1
540988 99540988 1001 86380 86390 1
540710 99540710 1001 86380 86390 1
540819 99540819 1001 86380 86390 1
541370 99541370 1001 86380 86390 1
541359 99541359 1001 86380 86390 1
541415 99541415 1001 86380 86390 1
542043 99542043 1001 86380 86390 1
541792 99541792 1001 86380 86390 1
541856 99541856 1001 86380 86390 1
541640 99541640 1001 86380 86390 1
541589 99541589 1001 86380 86390 1
541654 99541654 1001 86380 86390 1
542129 99542129 1001 86380 86390 1
542135 99542135 1001 86380 86390 1
542201 99542201 1001 86380 86390 1
542152 99542152 1001 86380 86390 1
542912 99542912 1001 86380 86390 1
542820 99542820 1001 86380 86390 1
542935 99542935 1001 86380 86390 1
542625 99542625 1001 86380 86390 1
542565 99542565 1001 86380 86390 1
542671 99542671 1001 86380 86390 1
542523 99542523 1001 86380 86390 1
542397 99542397 1001 86380 86390 1
542487 99542487 1001 86380 86390 1
543074 99543074 1001 86380 86390 1
542741 99542741 1001 86380 86390 1
543114 99543114 1001 86380 86390 1
543065 99543065 1001 86380 86390 1
543131 99543131 1001 86380 86390 1
543146 99543146 1001 86380 86390 1
543591 99543591 1001 86380 86390 1
543695 99543695 1001 86380 86390 1
543672 99543672 1001 86380 86390 1
543747 99543747 1001 86380 86390 1
543641 99543641 1001 86380 86390 1
543455 99543455 1001 86380 86390 1
543417 99543417 1001 86380 86390 1
543226 99543226 1001 86380 86390 1
543938 99543938 1001 86380 86390 1
543813 99543813 1001 86380 86390 1
543893 99543893 1001 86380 86390 1
544407 99544407 1001 86380 86390 1
544489 99544489 1001 86380 86390 1
544366 99544366 1001 86380 86390 1
544279 99544279 1001 86380 86390 1
544242 99544242 1001 86380 86390 1
544191 99544191 1001 86380 86390 1
544623 99544623 1001 86380 86390 1
544627 99544627 1001 86380 86390 1
428342 209 1001 38700 39057 1
400648 99400648 1001 86380 86390 1
400941 99400941 1001 86380 86390 1
401143 99401143 1001 86380 86390 1
401483 99401483 1001 86380 86390 1
401562 99401562 1001 86380 86390 1
402141 99402141 1001 86380 86390 1
402240 99402240 1001 86380 86390 1
402381 99402381 1001 86380 86390 1
402394 99402394 1001 86380 86390 1
402480 99402480 1001 86380 86390 1
402982 99402982 1001 86380 86390 1
402926 99402926 1001 86380 86390 1
402995 99402995 1001 86380 86390 1
403084 99403084 1001 86380 86390 1
403215 99403215 1001 86380 86390 1
403521 99403521 1001 86380 86390 1
403784 99403784 1001 86380 86390 1
404073 99404073 1001 86380 86390 1
404254 99404254 1001 86380 86390 1
404477 99404477 1001 86380 86390 1
404545 99404545 1001 86380 86390 1
404487 99404487 1001 86380 86390 1
404747 99404747 1001 86380 86390 1
404717 99404717 1001 86380 86390 1
404826 99404826 1001 86380 86390 1
404961 99404961 1001 86380 86390 1
405032 99405032 1001 86380 86390 1
405210 99405210 1001 86380 86390 1
405717 99405717 1001 86380 86390 1
405740 99405740 1001 86380 86390 1
405863 99405863 1001 86380 86390 1
406076 99406076 1001 86380 86390 1
406103 99406103 1001 86380 86390 1
406104 99406104 1001 86380 86390 1
406348 99406348 1001 86380 86390 1
406314 99406314 1001 86380 86390 1
406447 99406447 1001 86380 86390 1
406438 99406438 1001 86380 86390 1
406518 99406518 1001 86380 86390 1
406555 99406555 1001 86380 86390 1
406708 99406708 1001 86380 86390 1
406842 99406842 1001 86380 86390 1
406979 99406979 1001 86380 86390 1
407064 99407064 1001 86380 86390 1
407037 99407037 1001 86380 86390 1
407308 99407308 1001 86380 86390 1
407261 99407261 1001 86380 86390 1
407429 99407429 1001 86380 86390 1
407422 99407422 1001 86380 86390 1
407733 99407733 1001 86380 86390 1
407804 99407804 1001 86380 86390 1
407869 99407869 1001 86380 86390 1
408579 99408579 1001 86380 86390 1
408783 99408783 1001 86380 86390 1
408815 99408815 1001 86380 86390 1
409151 99409151 1001 86380 86390 1
409315 99409315 1001 86380 86390 1
409567 99409567 1001 86380 86390 1
409763 99409763 1001 86380 86390 1
409800 99409800 1001 86380 86390 1
409856 99409856 1001 86380 86390 1
409899 99409899 1001 86380 86390 1
410244 99410244 1001 86380 86390 1
410344 99410344 1001 86380 86390 1
410304 99410304 1001 86380 86390 1
410465 99410465 1001 86380 86390 1
410598 99410598 1001 86380 86390 1
410590 99410590 1001 86380 86390 1
410692 99410692 1001 86380 86390 1
410818 99410818 1001 86380 86390 1
411081 99411081 1001 86380 86390 1
411138 99411138 1001 86380 86390 1
411741 99411741 1001 86380 86390 1
411887 99411887 1001 86380 86390 1
412135 99412135 1001 86380 86390 1
412429 99412429 1001 86380 86390 1
412351 99412351 1001 86380 86390 1
413338 99413338 1001 86380 86390 1
413672 99413672 1001 86380 86390 1
413161 99413161 1001 86380 86390 1
412889 99412889 1001 86380 86390 1
412904 99412904 1001 86380 86390 1
412873 99412873 1001 86380 86390 1
412838 99412838 1001 86380 86390 1
413774 99413774 1001 86380 86390 1
414076 99414076 1001 86380 86390 1
414083 99414083 1001 86380 86390 1
415007 99415007 1001 86380 86390 1
414822 99414822 1001 86380 86390 1
414515 99414515 1001 86380 86390 1
414667 99414667 1001 86380 86390 1
414881 99414881 1001 86380 86390 1
414699 99414699 1001 86380 86390 1
414815 99414815 1001 86380 86390 1
414476 99414476 1001 86380 86390 1
415545 99415545 1001 86380 86390 1
415564 99415564 1001 86380 86390 1
416701 99416701 1001 86380 86390 1
416791 99416791 1001 86380 86390 1
416795 99416795 1001 86380 86390 1
416766 99416766 1001 86380 86390 1
416184 99416184 1001 86380 86390 1
416564 99416564 1001 86380 86390 1
416513 99416513 1001 86380 86390 1
415930 99415930 1001 86380 86390 1
415884 99415884 1001 86380 86390 1
415816 99415816 1001 86380 86390 1
415923 99415923 1001 86380 86390 1
417235 99417235 1001 86380 86390 1
417343 99417343 1001 86380 86390 1
417367 99417367 1001 86380 86390 1
417494 99417494 1001 86380 86390 1
417542 99417542 1001 86380 86390 1
418476 99418476 1001 86380 86390 1
418585 99418585 1001 86380 86390 1
418177 99418177 1001 86380 86390 1
418130 99418130 1001 86380 86390 1
418170 99418170 1001 86380 86390 1
417819 99417819 1001 86380 86390 1
417646 99417646 1001 86380 86390 1
417934 99417934 1001 86380 86390 1
418433 99418433 1001 86380 86390 1
419003 99419003 1001 86380 86390 1
418859 99418859 1001 86380 86390 1
418895 99418895 1001 86380 86390 1
418925 99418925 1001 86380 86390 1
418926 99418926 1001 86380 86390 1
420195 99420195 1001 86380 86390 1
420356 99420356 1001 86380 86390 1
420161 99420161 1001 86380 86390 1
419832 99419832 1001 86380 86390 1
419731 99419731 1001 86380 86390 1
419991 99419991 1001 86380 86390 1
419681 99419681 1001 86380 86390 1
419814 99419814 1001 86380 86390 1
419325 99419325 1001 86380 86390 1
419429 99419429 1001 86380 86390 1
419259 99419259 1001 86380 86390 1
420742 99420742 1001 86380 86390 1
420564 99420564 1001 86380 86390 1
420465 99420465 1001 86380 86390 1
420725 99420725 1001 86380 86390 1
420758 99420758 1001 86380 86390 1
421799 99421799 1001 86380 86390 1
421982 99421982 1001 86380 86390 1
421695 99421695 1001 86380 86390 1
421831 99421831 1001 86380 86390 1
421454 99421454 1001 86380 86390 1
421646 99421646 1001 86380 86390 1
421408 99421408 1001 86380 86390 1
421328 99421328 1001 86380 86390 1
420991 99420991 1001 86380 86390 1
422151 99422151 1001 86380 86390 1
423630 99423630 1001 86380 86390 1
423558 99423558 1001 86380 86390 1
423613 99423613 1001 86380 86390 1
423395 99423395 1001 86380 86390 1
423525 99423525 1001 86380 86390 1
423483 99423483 1001 86380 86390 1
423252 99423252 1001 86380 86390 1
422994 99422994 1001 86380 86390 1
423102 99423102 1001 86380 86390 1
423239 99423239 1001 86380 86390 1
422890 99422890 1001 86380 86390 1
423951 99423951 1001 86380 86390 1
423853 99423853 1001 86380 86390 1
423906 99423906 1001 86380 86390 1
425171 99425171 1001 86380 86390 1
425326 99425326 1001 86380 86390 1
425108 99425108 1001 86380 86390 1
425345 99425345 1001 86380 86390 1
425286 99425286 1001 86380 86390 1
425100 99425100 1001 86380 86390 1
425214 99425214 1001 86380 86390 1
424804 99424804 1001 86380 86390 1
424912 99424912 1001 86380 86390 1
424598 99424598 1001 86380 86390 1
424772 99424772 1001 86380 86390 1
424839 99424839 1001 86380 86390 1
424901 99424901 1001 86380 86390 1
424288 99424288 1001 86380 86390 1
425796 99425796 1001 86380 86390 1
425505 99425505 1001 86380 86390 1
427002 99427002 1001 86380 86390 1
427038 99427038 1001 86380 86390 1
427055 99427055 1001 86380 86390 1
426928 99426928 1001 86380 86390 1
427060 99427060 1001 86380 86390 1
426740 99426740 1001 86380 86390 1
426809 99426809 1001 86380 86390 1
426970 99426970 1001 86380 86390 1
426368 99426368 1001 86380 86390 1
426079 99426079 1001 86380 86390 1
426208 99426208 1001 86380 86390 1
427419 99427419 1001 86380 86390 1
427519 99427519 1001 86380 86390 1
427157 99427157 1001 86380 86390 1
428473 99428473 1001 86380 86390 1
428616 99428616 1001 86380 86390 1
428413 99428413 1001 86380 86390 1
427552 99427552 1001 86380 86390 1
427647 99427647 1001 86380 86390 1
428866 99428866 1001 86380 86390 1
428944 99428944 1001 86380 86390 1
428797 99428797 1001 86380 86390 1
430014 99430014 1001 86380 86390 1
429963 99429963 1001 86380 86390 1
430338 99430338 1001 86380 86390 1
430088 99430088 1001 86380 86390 1
429938 99429938 1001 86380 86390 1
429790 99429790 1001 86380 86390 1
429827 99429827 1001 86380 86390 1
430549 99430549 1001 86380 86390 1
430636 99430636 1001 86380 86390 1
430796 99430796 1001 86380 86390 1
430595 99430595 1001 86380 86390 1
431965 99431965 1001 86380 86390 1
432013 99432013 1001 86380 86390 1
431900 99431900 1001 86380 86390 1
430911 99430911 1001 86380 86390 1
431199 99431199 1001 86380 86390 1
430901 99430901 1001 86380 86390 1
430836 99430836 1001 86380 86390 1
430885 99430885 1001 86380 86390 1
431168 99431168 1001 86380 86390 1
432270 99432270 1001 86380 86390 1
432324 99432324 1001 86380 86390 1
433354 99433354 1001 86380 86390 1
433054 99433054 1001 86380 86390 1
432953 99432953 1001 86380 86390 1
432912 99432912 1001 86380 86390 1
432658 99432658 1001 86380 86390 1
432893 99432893 1001 86380 86390 1
434105 99434105 1001 86380 86390 1
433802 99433802 1001 86380 86390 1
434013 99434013 1001 86380 86390 1
434080 99434080 1001 86380 86390 1
435286 99435286 1001 86380 86390 1
435385 99435385 1001 86380 86390 1
435208 99435208 1001 86380 86390 1
434568 99434568 1001 86380 86390 1
434187 99434187 1001 86380 86390 1
435713 99435713 1001 86380 86390 1
435445 99435445 1001 86380 86390 1
435566 99435566 1001 86380 86390 1
435783 99435783 1001 86380 86390 1
437106 99437106 1001 86380 86390 1
436773 99436773 1001 86380 86390 1
437034 99437034 1001 86380 86390 1
437035 99437035 1001 86380 86390 1
436594 99436594 1001 86380 86390 1
436370 99436370 1001 86380 86390 1
436735 99436735 1001 86380 86390 1
436464 99436464 1001 86380 86390 1
436580 99436580 1001 86380 86390 1
436617 99436617 1001 86380 86390 1
436258 99436258 1001 86380 86390 1
300069 99300069 1001 86380 86390 1
437270 99437270 1001 86380 86390 1
437350 99437350 1001 86380 86390 1
300099 99300099 1001 86380 86390 1
300000 99300000 1001 86380 86390 1
300567 99300567 1001 86380 86390 1
300662 99300662 1001 86380 86390 1
300490 99300490 1001 86380 86390 1
300241 99300241 1001 86380 86390 1
300127 99300127 1001 86380 86390 1
300116 99300116 1001 86380 86390 1
300803 99300803 1001 86380 86390 1
300931 99300931 1001 86380 86390 1
301516 99301516 1001 86380 86390 1
301527 99301527 1001 86380 86390 1
301366 99301366 1001 86380 86390 1
301502 99301502 1001 86380 86390 1
301300 99301300 1001 86380 86390 1
301293 99301293 1001 86380 86390 1
301282 99301282 1001 86380 86390 1
301066 99301066 1001 86380 86390 1
301682 99301682 1001 86380 86390 1
301586 99301586 1001 86380 86390 1
301692 99301692 1001 86380 86390 1
302278 99302278 1001 86380 86390 1
302282 99302282 1001 86380 86390 1
302205 99302205 1001 86380 86390 1
302283 99302283 1001 86380 86390 1
302309 99302309 1001 86380 86390 1
302224 99302224 1001 86380 86390 1
302078 99302078 1001 86380 86390 1
302027 99302027 1001 86380 86390 1
301839 99301839 1001 86380 86390 1
301791 99301791 1001 86380 86390 1
301765 99301765 1001 86380 86390 1
301805 99301805 1001 86380 86390 1
302431 99302431 1001 86380 86390 1
302433 99302433 1001 86380 86390 1
302397 99302397 1001 86380 86390 1
302492 99302492 1001 86380 86390 1
303205 99303205 1001 86380 86390 1
303112 99303112 1001 86380 86390 1
303088 99303088 1001 86380 86390 1
303025 99303025 1001 86380 86390 1
302877 99302877 1001 86380 86390 1
302802 99302802 1001 86380 86390 1
302638 99302638 1001 86380 86390 1
302616 99302616 1001 86380 86390 1
302707 99302707 1001 86380 86390 1
302696 99302696 1001 86380 86390 1
303386 99303386 1001 86380 86390 1
303316 99303316 1001 86380 86390 1
303330 99303330 1001 86380 86390 1
303369 99303369 1001 86380 86390 1
303917 99303917 1001 86380 86390 1
303943 99303943 1001 86380 86390 1
303854 99303854 1001 86380 86390 1
303622 99303622 1001 86380 86390 1
303767 99303767 1001 86380 86390 1
303771 99303771 1001 86380 86390 1
303438 99303438 1001 86380 86390 1
303607 99303607 1001 86380 86390 1
304102 99304102 1001 86380 86390 1
304795 99304795 1001 86380 86390 1
304694 99304694 1001 86380 86390 1
304724 99304724 1001 86380 86390 1
304473 99304473 1001 86380 86390 1
304476 99304476 1001 86380 86390 1
304645 99304645 1001 86380 86390 1
304412 99304412 1001 86380 86390 1
304310 99304310 1001 86380 86390 1
304402 99304402 1001 86380 86390 1
304392 99304392 1001 86380 86390 1
305028 99305028 1001 86380 86390 1
304929 99304929 1001 86380 86390 1
305677 99305677 1001 86380 86390 1
305606 99305606 1001 86380 86390 1
305479 99305479 1001 86380 86390 1
305389 99305389 1001 86380 86390 1
305275 99305275 1001 86380 86390 1
305471 99305471 1001 86380 86390 1
305329 99305329 1001 86380 86390 1
305462 99305462 1001 86380 86390 1
305360 99305360 1001 86380 86390 1
305336 99305336 1001 86380 86390 1
305238 99305238 1001 86380 86390 1
305070 99305070 1001 86380 86390 1
305126 99305126 1001 86380 86390 1
305178 99305178 1001 86380 86390 1
500026 99500026 1001 86380 86390 1
500637 99500637 1001 86380 86390 1
500730 99500730 1001 86380 86390 1
500745 99500745 1001 86380 86390 1
500426 99500426 1001 86380 86390 1
500601 99500601 1001 86380 86390 1
500461 99500461 1001 86380 86390 1
500603 99500603 1001 86380 86390 1
500338 99500338 1001 86380 86390 1
500300 99500300 1001 86380 86390 1
500379 99500379 1001 86380 86390 1
500328 99500328 1001 86380 86390 1
500308 99500308 1001 86380 86390 1
500954 99500954 1001 86380 86390 1
500960 99500960 1001 86380 86390 1
500833 99500833 1001 86380 86390 1
500925 99500925 1001 86380 86390 1
501539 99501539 1001 86380 86390 1
501571 99501571 1001 86380 86390 1
501598 99501598 1001 86380 86390 1
501308 99501308 1001 86380 86390 1
501083 99501083 1001 86380 86390 1
501147 99501147 1001 86380 86390 1
501684 99501684 1001 86380 86390 1
501803 99501803 1001 86380 86390 1
502264 99502264 1001 86380 86390 1
502397 99502397 1001 86380 86390 1
502321 99502321 1001 86380 86390 1
501987 99501987 1001 86380 86390 1
502042 99502042 1001 86380 86390 1
501903 99501903 1001 86380 86390 1
501982 99501982 1001 86380 86390 1
501879 99501879 1001 86380 86390 1
502036 99502036 1001 86380 86390 1
502501 99502501 1001 86380 86390 1
502605 99502605 1001 86380 86390 1
502519 99502519 1001 86380 86390 1
502627 99502627 1001 86380 86390 1
503242 99503242 1001 86380 86390 1
503169 99503169 1001 86380 86390 1
503247 99503247 1001 86380 86390 1
503274 99503274 1001 86380 86390 1
503025 99503025 1001 86380 86390 1
502675 99502675 1001 86380 86390 1
502833 99502833 1001 86380 86390 1
502756 99502756 1001 86380 86390 1
503294 99503294 1001 86380 86390 1
503469 99503469 1001 86380 86390 1
504057 99504057 1001 86380 86390 1
503958 99503958 1001 86380 86390 1
504049 99504049 1001 86380 86390 1
504101 99504101 1001 86380 86390 1
504104 99504104 1001 86380 86390 1
504105 99504105 1001 86380 86390 1
503923 99503923 1001 86380 86390 1
503868 99503868 1001 86380 86390 1
503845 99503845 1001 86380 86390 1
503781 99503781 1001 86380 86390 1
503563 99503563 1001 86380 86390 1
503646 99503646 1001 86380 86390 1
503660 99503660 1001 86380 86390 1
503597 99503597 1001 86380 86390 1
504262 99504262 1001 86380 86390 1
504211 99504211 1001 86380 86390 1
504288 99504288 1001 86380 86390 1
504251 99504251 1001 86380 86390 1
504806 99504806 1001 86380 86390 1
504808 99504808 1001 86380 86390 1
504924 99504924 1001 86380 86390 1
504810 99504810 1001 86380 86390 1
504759 99504759 1001 86380 86390 1
504682 99504682 1001 86380 86390 1
504567 99504567 1001 86380 86390 1
504684 99504684 1001 86380 86390 1
504594 99504594 1001 86380 86390 1
504446 99504446 1001 86380 86390 1
504421 99504421 1001 86380 86390 1
504529 99504529 1001 86380 86390 1
504968 99504968 1001 86380 86390 1
505008 99505008 1001 86380 86390 1
505126 99505126 1001 86380 86390 1
505064 99505064 1001 86380 86390 1
504950 99504950 1001 86380 86390 1
505029 99505029 1001 86380 86390 1
505004 99505004 1001 86380 86390 1
505595 99505595 1001 86380 86390 1
505634 99505634 1001 86380 86390 1
505613 99505613 1001 86380 86390 1
505467 99505467 1001 86380 86390 1
505510 99505510 1001 86380 86390 1
505420 99505420 1001 86380 86390 1
505231 99505231 1001 86380 86390 1
505224 99505224 1001 86380 86390 1
505887 99505887 1001 86380 86390 1
505927 99505927 1001 86380 86390 1
505799 99505799 1001 86380 86390 1
506364 99506364 1001 86380 86390 1
506378 99506378 1001 86380 86390 1
506353 99506353 1001 86380 86390 1
506184 99506184 1001 86380 86390 1
506040 99506040 1001 86380 86390 1
506160 99506160 1001 86380 86390 1
505983 99505983 1001 86380 86390 1
506064 99506064 1001 86380 86390 1
506791 99506791 1001 86380 86390 1
507231 99507231 1001 86380 86390 1
507310 99507310 1001 86380 86390 1
507222 99507222 1001 86380 86390 1
507305 99507305 1001 86380 86390 1
507088 99507088 1001 86380 86390 1
507114 99507114 1001 86380 86390 1
507155 99507155 1001 86380 86390 1
507212 99507212 1001 86380 86390 1
506856 99506856 1001 86380 86390 1
507536 99507536 1001 86380 86390 1
508245 99508245 1001 86380 86390 1
508213 99508213 1001 86380 86390 1
508165 99508165 1001 86380 86390 1
507861 99507861 1001 86380 86390 1
507941 99507941 1001 86380 86390 1
507838 99507838 1001 86380 86390 1
507984 99507984 1001 86380 86390 1
507870 99507870 1001 86380 86390 1
507975 99507975 1001 86380 86390 1
507706 99507706 1001 86380 86390 1
507810 99507810 1001 86380 86390 1
507820 99507820 1001 86380 86390 1
508291 99508291 1001 86380 86390 1
509025 99509025 1001 86380 86390 1
509009 99509009 1001 86380 86390 1
508701 99508701 1001 86380 86390 1
508844 99508844 1001 86380 86390 1
508846 99508846 1001 86380 86390 1
508784 99508784 1001 86380 86390 1
508855 99508855 1001 86380 86390 1
508585 99508585 1001 86380 86390 1
508575 99508575 1001 86380 86390 1
508589 99508589 1001 86380 86390 1
508525 99508525 1001 86380 86390 1
509121 99509121 1001 86380 86390 1
509759 99509759 1001 86380 86390 1
509591 99509591 1001 86380 86390 1
509553 99509553 1001 86380 86390 1
509633 99509633 1001 86380 86390 1
509505 99509505 1001 86380 86390 1
509538 99509538 1001 86380 86390 1
509437 99509437 1001 86380 86390 1
509425 99509425 1001 86380 86390 1
509440 99509440 1001 86380 86390 1
509287 99509287 1001 86380 86390 1
509926 99509926 1001 86380 86390 1
510056 99510056 1001 86380 86390 1
510019 99510019 1001 86380 86390 1
510020 99510020 1001 86380 86390 1
510021 99510021 1001 86380 86390 1
510726 99510726 1001 86380 86390 1
510404 99510404 1001 86380 86390 1
510450 99510450 1001 86380 86390 1
510131 99510131 1001 86380 86390 1
510213 99510213 1001 86380 86390 1
510142 99510142 1001 86380 86390 1
510736 99510736 1001 86380 86390 1
510908 99510908 1001 86380 86390 1
510870 99510870 1001 86380 86390 1
511403 99511403 1001 86380 86390 1
511357 99511357 1001 86380 86390 1
511447 99511447 1001 86380 86390 1
511397 99511397 1001 86380 86390 1
511210 99511210 1001 86380 86390 1
511172 99511172 1001 86380 86390 1
511329 99511329 1001 86380 86390 1
511267 99511267 1001 86380 86390 1
510975 99510975 1001 86380 86390 1
511098 99511098 1001 86380 86390 1
511635 99511635 1001 86380 86390 1
511752 99511752 1001 86380 86390 1
512278 99512278 1001 86380 86390 1
512259 99512259 1001 86380 86390 1
512262 99512262 1001 86380 86390 1
511996 99511996 1001 86380 86390 1
512017 99512017 1001 86380 86390 1
511913 99511913 1001 86380 86390 1
511930 99511930 1001 86380 86390 1
511918 99511918 1001 86380 86390 1
511775 99511775 1001 86380 86390 1
511815 99511815 1001 86380 86390 1
511855 99511855 1001 86380 86390 1
511894 99511894 1001 86380 86390 1
511885 99511885 1001 86380 86390 1
512544 99512544 1001 86380 86390 1
512481 99512481 1001 86380 86390 1
512576 99512576 1001 86380 86390 1
512529 99512529 1001 86380 86390 1
513076 99513076 1001 86380 86390 1
513155 99513155 1001 86380 86390 1
513174 99513174 1001 86380 86390 1
513094 99513094 1001 86380 86390 1
513136 99513136 1001 86380 86390 1
513124 99513124 1001 86380 86390 1
513021 99513021 1001 86380 86390 1
512859 99512859 1001 86380 86390 1
512915 99512915 1001 86380 86390 1
512866 99512866 1001 86380 86390 1
512814 99512814 1001 86380 86390 1
512828 99512828 1001 86380 86390 1
512785 99512785 1001 86380 86390 1
512761 99512761 1001 86380 86390 1
512609 99512609 1001 86380 86390 1
513905 99513905 1001 86380 86390 1
514010 99514010 1001 86380 86390 1
513911 99513911 1001 86380 86390 1
513979 99513979 1001 86380 86390 1
513780 99513780 1001 86380 86390 1
513731 99513731 1001 86380 86390 1
513593 99513593 1001 86380 86390 1
513545 99513545 1001 86380 86390 1
513619 99513619 1001 86380 86390 1
514216 99514216 1001 86380 86390 1
514127 99514127 1001 86380 86390 1
514064 99514064 1001 86380 86390 1
514704 99514704 1001 86380 86390 1
514733 99514733 1001 86380 86390 1
514634 99514634 1001 86380 86390 1
514480 99514480 1001 86380 86390 1
514357 99514357 1001 86380 86390 1
514293 99514293 1001 86380 86390 1
514245 99514245 1001 86380 86390 1
514324 99514324 1001 86380 86390 1
515596 99515596 1001 86380 86390 1
515506 99515506 1001 86380 86390 1
515520 99515520 1001 86380 86390 1
515659 99515659 1001 86380 86390 1
515573 99515573 1001 86380 86390 1
515574 99515574 1001 86380 86390 1
515576 99515576 1001 86380 86390 1
515615 99515615 1001 86380 86390 1
515525 99515525 1001 86380 86390 1
515675 99515675 1001 86380 86390 1
515436 99515436 1001 86380 86390 1
515117 99515117 1001 86380 86390 1
515228 99515228 1001 86380 86390 1
515852 99515852 1001 86380 86390 1
515688 99515688 1001 86380 86390 1
515782 99515782 1001 86380 86390 1
516342 99516342 1001 86380 86390 1
516317 99516317 1001 86380 86390 1
516356 99516356 1001 86380 86390 1
516139 99516139 1001 86380 86390 1
516108 99516108 1001 86380 86390 1
516044 99516044 1001 86380 86390 1
515905 99515905 1001 86380 86390 1
516024 99516024 1001 86380 86390 1
516623 99516623 1001 86380 86390 1
516700 99516700 1001 86380 86390 1
516704 99516704 1001 86380 86390 1
516511 99516511 1001 86380 86390 1
516615 99516615 1001 86380 86390 1
516564 99516564 1001 86380 86390 1
516682 99516682 1001 86380 86390 1
516541 99516541 1001 86380 86390 1
516554 99516554 1001 86380 86390 1
516709 99516709 1001 86380 86390 1
516620 99516620 1001 86380 86390 1
517233 99517233 1001 86380 86390 1
517302 99517302 1001 86380 86390 1
517200 99517200 1001 86380 86390 1
517065 99517065 1001 86380 86390 1
517093 99517093 1001 86380 86390 1
517112 99517112 1001 86380 86390 1
517481 99517481 1001 86380 86390 1
518098 99518098 1001 86380 86390 1
518060 99518060 1001 86380 86390 1
518076 99518076 1001 86380 86390 1
518119 99518119 1001 86380 86390 1
517815 99517815 1001 86380 86390 1
517765 99517765 1001 86380 86390 1
517767 99517767 1001 86380 86390 1
517846 99517846 1001 86380 86390 1
517876 99517876 1001 86380 86390 1
517605 99517605 1001 86380 86390 1
517580 99517580 1001 86380 86390 1
517543 99517543 1001 86380 86390 1
517582 99517582 1001 86380 86390 1
517559 99517559 1001 86380 86390 1
517626 99517626 1001 86380 86390 1
518239 99518239 1001 86380 86390 1
518214 99518214 1001 86380 86390 1
518175 99518175 1001 86380 86390 1
518215 99518215 1001 86380 86390 1
518163 99518163 1001 86380 86390 1
518321 99518321 1001 86380 86390 1
518299 99518299 1001 86380 86390 1
518847 99518847 1001 86380 86390 1
518954 99518954 1001 86380 86390 1
518748 99518748 1001 86380 86390 1
518600 99518600 1001 86380 86390 1
518510 99518510 1001 86380 86390 1
518526 99518526 1001 86380 86390 1
518507 99518507 1001 86380 86390 1
518456 99518456 1001 86380 86390 1
519103 99519103 1001 86380 86390 1
519072 99519072 1001 86380 86390 1
519034 99519034 1001 86380 86390 1
519061 99519061 1001 86380 86390 1
519625 99519625 1001 86380 86390 1
519534 99519534 1001 86380 86390 1
519423 99519423 1001 86380 86390 1
519489 99519489 1001 86380 86390 1
519259 99519259 1001 86380 86390 1
519243 99519243 1001 86380 86390 1
519891 99519891 1001 86380 86390 1
519987 99519987 1001 86380 86390 1
519975 99519975 1001 86380 86390 1
519938 99519938 1001 86380 86390 1
520345 99520345 1001 86380 86390 1
520413 99520413 1001 86380 86390 1
520365 99520365 1001 86380 86390 1
520033 99520033 1001 86380 86390 1
520087 99520087 1001 86380 86390 1
520221 99520221 1001 86380 86390 1
520690 99520690 1001 86380 86390 1
520706 99520706 1001 86380 86390 1
520784 99520784 1001 86380 86390 1
520817 99520817 1001 86380 86390 1
521209 99521209 1001 86380 86390 1
521199 99521199 1001 86380 86390 1
521150 99521150 1001 86380 86390 1
521062 99521062 1001 86380 86390 1
520858 99520858 1001 86380 86390 1
520910 99520910 1001 86380 86390 1
520915 99520915 1001 86380 86390 1
521032 99521032 1001 86380 86390 1
520985 99520985 1001 86380 86390 1
521671 99521671 1001 86380 86390 1
521537 99521537 1001 86380 86390 1
521513 99521513 1001 86380 86390 1
521514 99521514 1001 86380 86390 1
521643 99521643 1001 86380 86390 1
522150 99522150 1001 86380 86390 1
522164 99522164 1001 86380 86390 1
522142 99522142 1001 86380 86390 1
522135 99522135 1001 86380 86390 1
522010 99522010 1001 86380 86390 1
521961 99521961 1001 86380 86390 1
522066 99522066 1001 86380 86390 1
522015 99522015 1001 86380 86390 1
522056 99522056 1001 86380 86390 1
521942 99521942 1001 86380 86390 1
522007 99522007 1001 86380 86390 1
522008 99522008 1001 86380 86390 1
522021 99522021 1001 86380 86390 1
521791 99521791 1001 86380 86390 1
521770 99521770 1001 86380 86390 1
522438 99522438 1001 86380 86390 1
522375 99522375 1001 86380 86390 1
522338 99522338 1001 86380 86390 1
522932 99522932 1001 86380 86390 1
523110 99523110 1001 86380 86390 1
522778 99522778 1001 86380 86390 1
522588 99522588 1001 86380 86390 1
522678 99522678 1001 86380 86390 1
522614 99522614 1001 86380 86390 1
522578 99522578 1001 86380 86390 1
522581 99522581 1001 86380 86390 1
522688 99522688 1001 86380 86390 1
523220 99523220 1001 86380 86390 1
523311 99523311 1001 86380 86390 1
523143 99523143 1001 86380 86390 1
523273 99523273 1001 86380 86390 1
523124 99523124 1001 86380 86390 1
523808 99523808 1001 86380 86390 1
523746 99523746 1001 86380 86390 1
523622 99523622 1001 86380 86390 1
523614 99523614 1001 86380 86390 1
523643 99523643 1001 86380 86390 1
523632 99523632 1001 86380 86390 1
523568 99523568 1001 86380 86390 1
523723 99523723 1001 86380 86390 1
523633 99523633 1001 86380 86390 1
523512 99523512 1001 86380 86390 1
523373 99523373 1001 86380 86390 1
523993 99523993 1001 86380 86390 1
524110 99524110 1001 86380 86390 1
524104 99524104 1001 86380 86390 1
524117 99524117 1001 86380 86390 1
523949 99523949 1001 86380 86390 1
524121 99524121 1001 86380 86390 1
524083 99524083 1001 86380 86390 1
524732 99524732 1001 86380 86390 1
524677 99524677 1001 86380 86390 1
524564 99524564 1001 86380 86390 1
524461 99524461 1001 86380 86390 1
524431 99524431 1001 86380 86390 1
524860 99524860 1001 86380 86390 1
524943 99524943 1001 86380 86390 1
525395 99525395 1001 86380 86390 1
525550 99525550 1001 86380 86390 1
525401 99525401 1001 86380 86390 1
525505 99525505 1001 86380 86390 1
525276 99525276 1001 86380 86390 1
525214 99525214 1001 86380 86390 1
525310 99525310 1001 86380 86390 1
525234 99525234 1001 86380 86390 1
525338 99525338 1001 86380 86390 1
525125 99525125 1001 86380 86390 1
525723 99525723 1001 86380 86390 1
525749 99525749 1001 86380 86390 1
525777 99525777 1001 86380 86390 1
525715 99525715 1001 86380 86390 1
525759 99525759 1001 86380 86390 1
526245 99526245 1001 86380 86390 1
526264 99526264 1001 86380 86390 1
526418 99526418 1001 86380 86390 1
526165 99526165 1001 86380 86390 1
526140 99526140 1001 86380 86390 1
526065 99526065 1001 86380 86390 1
526096 99526096 1001 86380 86390 1
526200 99526200 1001 86380 86390 1
526085 99526085 1001 86380 86390 1
525906 99525906 1001 86380 86390 1
525825 99525825 1001 86380 86390 1
526446 99526446 1001 86380 86390 1
526603 99526603 1001 86380 86390 1
526526 99526526 1001 86380 86390 1
526528 99526528 1001 86380 86390 1
526624 99526624 1001 86380 86390 1
527083 99527083 1001 86380 86390 1
527125 99527125 1001 86380 86390 1
527091 99527091 1001 86380 86390 1
527130 99527130 1001 86380 86390 1
527209 99527209 1001 86380 86390 1
526920 99526920 1001 86380 86390 1
526858 99526858 1001 86380 86390 1
526899 99526899 1001 86380 86390 1
526798 99526798 1001 86380 86390 1
526657 99526657 1001 86380 86390 1
526696 99526696 1001 86380 86390 1
526736 99526736 1001 86380 86390 1
527453 99527453 1001 86380 86390 1
527390 99527390 1001 86380 86390 1
527392 99527392 1001 86380 86390 1
527452 99527452 1001 86380 86390 1
528038 99528038 1001 86380 86390 1
527987 99527987 1001 86380 86390 1
527911 99527911 1001 86380 86390 1
527951 99527951 1001 86380 86390 1
527931 99527931 1001 86380 86390 1
528023 99528023 1001 86380 86390 1
527793 99527793 1001 86380 86390 1
527794 99527794 1001 86380 86390 1
527825 99527825 1001 86380 86390 1
527867 99527867 1001 86380 86390 1
527842 99527842 1001 86380 86390 1
527560 99527560 1001 86380 86390 1
527601 99527601 1001 86380 86390 1
527489 99527489 1001 86380 86390 1
527554 99527554 1001 86380 86390 1
527619 99527619 1001 86380 86390 1
528127 99528127 1001 86380 86390 1
528093 99528093 1001 86380 86390 1
528084 99528084 1001 86380 86390 1
528518 99528518 1001 86380 86390 1
528547 99528547 1001 86380 86390 1
528655 99528655 1001 86380 86390 1
528306 99528306 1001 86380 86390 1
528397 99528397 1001 86380 86390 1
528316 99528316 1001 86380 86390 1
529016 99529016 1001 86380 86390 1
529034 99529034 1001 86380 86390 1
528947 99528947 1001 86380 86390 1
529691 99529691 1001 86380 86390 1
529549 99529549 1001 86380 86390 1
529470 99529470 1001 86380 86390 1
529407 99529407 1001 86380 86390 1
529512 99529512 1001 86380 86390 1
529345 99529345 1001 86380 86390 1
529384 99529384 1001 86380 86390 1
529453 99529453 1001 86380 86390 1
529224 99529224 1001 86380 86390 1
529239 99529239 1001 86380 86390 1
529150 99529150 1001 86380 86390 1
529219 99529219 1001 86380 86390 1
529183 99529183 1001 86380 86390 1
529892 99529892 1001 86380 86390 1
529931 99529931 1001 86380 86390 1
529766 99529766 1001 86380 86390 1
529794 99529794 1001 86380 86390 1
530391 99530391 1001 86380 86390 1
530530 99530530 1001 86380 86390 1
530474 99530474 1001 86380 86390 1
530423 99530423 1001 86380 86390 1
530179 99530179 1001 86380 86390 1
530310 99530310 1001 86380 86390 1
530327 99530327 1001 86380 86390 1
529935 99529935 1001 86380 86390 1
529948 99529948 1001 86380 86390 1
530111 99530111 1001 86380 86390 1
530695 99530695 1001 86380 86390 1
530635 99530635 1001 86380 86390 1
531189 99531189 1001 86380 86390 1
531096 99531096 1001 86380 86390 1
530969 99530969 1001 86380 86390 1
530996 99530996 1001 86380 86390 1
530973 99530973 1001 86380 86390 1
530915 99530915 1001 86380 86390 1
530886 99530886 1001 86380 86390 1
531571 99531571 1001 86380 86390 1
532052 99532052 1001 86380 86390 1
532053 99532053 1001 86380 86390 1
532047 99532047 1001 86380 86390 1
532139 99532139 1001 86380 86390 1
531978 99531978 1001 86380 86390 1
531869 99531869 1001 86380 86390 1
531780 99531780 1001 86380 86390 1
531784 99531784 1001 86380 86390 1
531656 99531656 1001 86380 86390 1
531671 99531671 1001 86380 86390 1
531723 99531723 1001 86380 86390 1
531685 99531685 1001 86380 86390 1
531622 99531622 1001 86380 86390 1
532229 99532229 1001 86380 86390 1
532283 99532283 1001 86380 86390 1
532296 99532296 1001 86380 86390 1
532284 99532284 1001 86380 86390 1
532219 99532219 1001 86380 86390 1
532311 99532311 1001 86380 86390 1
532273 99532273 1001 86380 86390 1
532338 99532338 1001 86380 86390 1
532209 99532209 1001 86380 86390 1
532340 99532340 1001 86380 86390 1
532396 99532396 1001 86380 86390 1
532956 99532956 1001 86380 86390 1
532885 99532885 1001 86380 86390 1
532511 99532511 1001 86380 86390 1
532564 99532564 1001 86380 86390 1
533060 99533060 1001 86380 86390 1
533794 99533794 1001 86380 86390 1
533658 99533658 1001 86380 86390 1
533683 99533683 1001 86380 86390 1
533674 99533674 1001 86380 86390 1
533446 99533446 1001 86380 86390 1
533487 99533487 1001 86380 86390 1
533366 99533366 1001 86380 86390 1
533299 99533299 1001 86380 86390 1
533932 99533932 1001 86380 86390 1
533882 99533882 1001 86380 86390 1
533963 99533963 1001 86380 86390 1
533872 99533872 1001 86380 86390 1
533952 99533952 1001 86380 86390 1
533981 99533981 1001 86380 86390 1
534672 99534672 1001 86380 86390 1
534579 99534579 1001 86380 86390 1
534418 99534418 1001 86380 86390 1
534246 99534246 1001 86380 86390 1
534104 99534104 1001 86380 86390 1
534247 99534247 1001 86380 86390 1
534196 99534196 1001 86380 86390 1
534119 99534119 1001 86380 86390 1
534250 99534250 1001 86380 86390 1
534149 99534149 1001 86380 86390 1
534240 99534240 1001 86380 86390 1
534759 99534759 1001 86380 86390 1
534695 99534695 1001 86380 86390 1
534878 99534878 1001 86380 86390 1
535459 99535459 1001 86380 86390 1
535324 99535324 1001 86380 86390 1
535389 99535389 1001 86380 86390 1
535441 99535441 1001 86380 86390 1
535456 99535456 1001 86380 86390 1
535239 99535239 1001 86380 86390 1
534968 99534968 1001 86380 86390 1
534917 99534917 1001 86380 86390 1
535035 99535035 1001 86380 86390 1
535088 99535088 1001 86380 86390 1
534953 99534953 1001 86380 86390 1
535573 99535573 1001 86380 86390 1
535587 99535587 1001 86380 86390 1
535614 99535614 1001 86380 86390 1
535707 99535707 1001 86380 86390 1
535630 99535630 1001 86380 86390 1
535684 99535684 1001 86380 86390 1
535543 99535543 1001 86380 86390 1
536334 99536334 1001 86380 86390 1
536288 99536288 1001 86380 86390 1
536305 99536305 1001 86380 86390 1
536309 99536309 1001 86380 86390 1
536201 99536201 1001 86380 86390 1
536142 99536142 1001 86380 86390 1
536107 99536107 1001 86380 86390 1
535965 99535965 1001 86380 86390 1
535992 99535992 1001 86380 86390 1
535996 99535996 1001 86380 86390 1
536026 99536026 1001 86380 86390 1
535801 99535801 1001 86380 86390 1
535724 99535724 1001 86380 86390 1
536453 99536453 1001 86380 86390 1
536532 99536532 1001 86380 86390 1
536344 99536344 1001 86380 86390 1
536995 99536995 1001 86380 86390 1
536756 99536756 1001 86380 86390 1
536836 99536836 1001 86380 86390 1
536705 99536705 1001 86380 86390 1
537263 99537263 1001 86380 86390 1
537239 99537239 1001 86380 86390 1
537305 99537305 1001 86380 86390 1
537985 99537985 1001 86380 86390 1
537810 99537810 1001 86380 86390 1
537788 99537788 1001 86380 86390 1
537881 99537881 1001 86380 86390 1
537584 99537584 1001 86380 86390 1
537472 99537472 1001 86380 86390 1
537552 99537552 1001 86380 86390 1
537516 99537516 1001 86380 86390 1
537544 99537544 1001 86380 86390 1
538034 99538034 1001 86380 86390 1
538040 99538040 1001 86380 86390 1
538125 99538125 1001 86380 86390 1
538098 99538098 1001 86380 86390 1
538686 99538686 1001 86380 86390 1
538492 99538492 1001 86380 86390 1
538495 99538495 1001 86380 86390 1
538487 99538487 1001 86380 86390 1
538606 99538606 1001 86380 86390 1
538376 99538376 1001 86380 86390 1
538327 99538327 1001 86380 86390 1
538264 99538264 1001 86380 86390 1
538381 99538381 1001 86380 86390 1
538308 99538308 1001 86380 86390 1
538839 99538839 1001 86380 86390 1
538909 99538909 1001 86380 86390 1
539591 99539591 1001 86380 86390 1
539609 99539609 1001 86380 86390 1
539502 99539502 1001 86380 86390 1
539439 99539439 1001 86380 86390 1
539615 99539615 1001 86380 86390 1
539510 99539510 1001 86380 86390 1
539329 99539329 1001 86380 86390 1
539355 99539355 1001 86380 86390 1
539149 99539149 1001 86380 86390 1
539042 99539042 1001 86380 86390 1
539663 99539663 1001 86380 86390 1
539819 99539819 1001 86380 86390 1
539644 99539644 1001 86380 86390 1
540380 99540380 1001 86380 86390 1
540419 99540419 1001 86380 86390 1
540446 99540446 1001 86380 86390 1
540283 99540283 1001 86380 86390 1
540147 99540147 1001 86380 86390 1
540244 99540244 1001 86380 86390 1
540027 99540027 1001 86380 86390 1
539914 99539914 1001 86380 86390 1
540470 99540470 1001 86380 86390 1
540484 99540484 1001 86380 86390 1
540553 99540553 1001 86380 86390 1
541155 99541155 1001 86380 86390 1
541266 99541266 1001 86380 86390 1
541247 99541247 1001 86380 86390 1
540997 99540997 1001 86380 86390 1
540898 99540898 1001 86380 86390 1
540752 99540752 1001 86380 86390 1
540756 99540756 1001 86380 86390 1
540848 99540848 1001 86380 86390 1
541420 99541420 1001 86380 86390 1
541488 99541488 1001 86380 86390 1
541349 99541349 1001 86380 86390 1
541337 99541337 1001 86380 86390 1
541298 99541298 1001 86380 86390 1
541314 99541314 1001 86380 86390 1
542055 99542055 1001 86380 86390 1
542095 99542095 1001 86380 86390 1
542036 99542036 1001 86380 86390 1
542103 99542103 1001 86380 86390 1
542064 99542064 1001 86380 86390 1
541948 99541948 1001 86380 86390 1
542014 99542014 1001 86380 86390 1
541849 99541849 1001 86380 86390 1
541748 99541748 1001 86380 86390 1
541711 99541711 1001 86380 86390 1
541750 99541750 1001 86380 86390 1
541564 99541564 1001 86380 86390 1
541540 99541540 1001 86380 86390 1
541673 99541673 1001 86380 86390 1
541651 99541651 1001 86380 86390 1
542181 99542181 1001 86380 86390 1
542299 99542299 1001 86380 86390 1
542120 99542120 1001 86380 86390 1
542224 99542224 1001 86380 86390 1
542289 99542289 1001 86380 86390 1
542175 99542175 1001 86380 86390 1
542231 99542231 1001 86380 86390 1
542812 99542812 1001 86380 86390 1
542903 99542903 1001 86380 86390 1
542787 99542787 1001 86380 86390 1
542616 99542616 1001 86380 86390 1
542552 99542552 1001 86380 86390 1
542596 99542596 1001 86380 86390 1
542339 99542339 1001 86380 86390 1
542528 99542528 1001 86380 86390 1
542491 99542491 1001 86380 86390 1
543150 99543150 1001 86380 86390 1
542972 99542972 1001 86380 86390 1
543127 99543127 1001 86380 86390 1
543012 99543012 1001 86380 86390 1
543104 99543104 1001 86380 86390 1
543701 99543701 1001 86380 86390 1
543397 99543397 1001 86380 86390 1
543503 99543503 1001 86380 86390 1
543472 99543472 1001 86380 86390 1
543539 99543539 1001 86380 86390 1
543270 99543270 1001 86380 86390 1
543271 99543271 1001 86380 86390 1
543200 99543200 1001 86380 86390 1
543847 99543847 1001 86380 86390 1
543772 99543772 1001 86380 86390 1
543942 99543942 1001 86380 86390 1
544418 99544418 1001 86380 86390 1
544537 99544537 1001 86380 86390 1
544291 99544291 1001 86380 86390 1
544273 99544273 1001 86380 86390 1
544029 99544029 1001 86380 86390 1
544010 99544010 1001 86380 86390 1
544051 99544051 1001 86380 86390 1
511729 967 1001 35617 35917 1
536990 992 1002 59006 68997 1
400106 99400106 1001 86380 86390 1
400160 99400160 1001 86380 86390 1
400349 99400349 1001 86380 86390 1
400420 99400420 1001 86380 86390 1
400658 99400658 1001 86380 86390 1
401348 99401348 1001 86380 86390 1
401400 99401400 1001 86380 86390 1
401765 99401765 1001 86380 86390 1
401846 99401846 1001 86380 86390 1
402223 99402223 1001 86380 86390 1
402177 99402177 1001 86380 86390 1
402441 99402441 1001 86380 86390 1
402585 99402585 1001 86380 86390 1
402741 99402741 1001 86380 86390 1
402865 99402865 1001 86380 86390 1
402835 99402835 1001 86380 86390 1
402900 99402900 1001 86380 86390 1
403202 99403202 1001 86380 86390 1
403181 99403181 1001 86380 86390 1
403322 99403322 1001 86380 86390 1
403373 99403373 1001 86380 86390 1
403361 99403361 1001 86380 86390 1
403530 99403530 1001 86380 86390 1
403595 99403595 1001 86380 86390 1
403717 99403717 1001 86380 86390 1
403755 99403755 1001 86380 86390 1
404075 99404075 1001 86380 86390 1
404679 99404679 1001 86380 86390 1
404685 99404685 1001 86380 86390 1
404806 99404806 1001 86380 86390 1
404858 99404858 1001 86380 86390 1
405010 99405010 1001 86380 86390 1
404986 99404986 1001 86380 86390 1
405132 99405132 1001 86380 86390 1
405484 99405484 1001 86380 86390 1
405705 99405705 1001 86380 86390 1
405743 99405743 1001 86380 86390 1
405927 99405927 1001 86380 86390 1
406235 99406235 1001 86380 86390 1
406303 99406303 1001 86380 86390 1
406401 99406401 1001 86380 86390 1
406450 99406450 1001 86380 86390 1
406460 99406460 1001 86380 86390 1
406543 99406543 1001 86380 86390 1
406679 99406679 1001 86380 86390 1
406689 99406689 1001 86380 86390 1
406664 99406664 1001 86380 86390 1
406720 99406720 1001 86380 86390 1
407118 99407118 1001 86380 86390 1
407038 99407038 1001 86380 86390 1
407095 99407095 1001 86380 86390 1
407129 99407129 1001 86380 86390 1
407197 99407197 1001 86380 86390 1
407180 99407180 1001 86380 86390 1
407366 99407366 1001 86380 86390 1
407382 99407382 1001 86380 86390 1
407488 99407488 1001 86380 86390 1
407643 99407643 1001 86380 86390 1
407752 99407752 1001 86380 86390 1
407910 99407910 1001 86380 86390 1
408234 99408234 1001 86380 86390 1
408284 99408284 1001 86380 86390 1
408249 99408249 1001 86380 86390 1
408345 99408345 1001 86380 86390 1
408374 99408374 1001 86380 86390 1
408564 99408564 1001 86380 86390 1
408616 99408616 1001 86380 86390 1
408750 99408750 1001 86380 86390 1
408736 99408736 1001 86380 86390 1
409004 99409004 1001 86380 86390 1
409138 99409138 1001 86380 86390 1
409213 99409213 1001 86380 86390 1
409405 99409405 1001 86380 86390 1
409414 99409414 1001 86380 86390 1
409534 99409534 1001 86380 86390 1
409877 99409877 1001 86380 86390 1
410117 99410117 1001 86380 86390 1
410189 99410189 1001 86380 86390 1
410174 99410174 1001 86380 86390 1
410225 99410225 1001 86380 86390 1
410333 99410333 1001 86380 86390 1
410390 99410390 1001 86380 86390 1
410457 99410457 1001 86380 86390 1
410468 99410468 1001 86380 86390 1
410714 99410714 1001 86380 86390 1
410718 99410718 1001 86380 86390 1
410671 99410671 1001 86380 86390 1
410791 99410791 1001 86380 86390 1
411344 99411344 1001 86380 86390 1
411459 99411459 1001 86380 86390 1
411566 99411566 1001 86380 86390 1
411894 99411894 1001 86380 86390 1
412058 99412058 1001 86380 86390 1
412143 99412143 1001 86380 86390 1
412220 99412220 1001 86380 86390 1
412438 99412438 1001 86380 86390 1
413700 99413700 1001 86380 86390 1
413130 99413130 1001 86380 86390 1
412483 99412483 1001 86380 86390 1
412490 99412490 1001 86380 86390 1
412832 99412832 1001 86380 86390 1
412795 99412795 1001 86380 86390 1
415074 99415074 1001 86380 86390 1
415077 99415077 1001 86380 86390 1
415262 99415262 1001 86380 86390 1
414761 99414761 1001 86380 86390 1
414894 99414894 1001 86380 86390 1
414707 99414707 1001 86380 86390 1
414593 99414593 1001 86380 86390 1
414792 99414792 1001 86380 86390 1
414161 99414161 1001 86380 86390 1
414305 99414305 1001 86380 86390 1
415538 99415538 1001 86380 86390 1
415541 99415541 1001 86380 86390 1
416725 99416725 1001 86380 86390 1
416832 99416832 1001 86380 86390 1
416874 99416874 1001 86380 86390 1
416852 99416852 1001 86380 86390 1
416550 99416550 1001 86380 86390 1
416256 99416256 1001 86380 86390 1
416510 99416510 1001 86380 86390 1
415984 99415984 1001 86380 86390 1
416065 99416065 1001 86380 86390 1
415800 99415800 1001 86380 86390 1
417057 99417057 1001 86380 86390 1
417396 99417396 1001 86380 86390 1
417573 99417573 1001 86380 86390 1
418718 99418718 1001 86380 86390 1
418468 99418468 1001 86380 86390 1
418612 99418612 1001 86380 86390 1
418349 99418349 1001 86380 86390 1
417704 99417704 1001 86380 86390 1
419074 99419074 1001 86380 86390 1
418842 99418842 1001 86380 86390 1
420154 99420154 1001 86380 86390 1
419986 99419986 1001 86380 86390 1
420049 99420049 1001 86380 86390 1
419819 99419819 1001 86380 86390 1
419574 99419574 1001 86380 86390 1
419215 99419215 1001 86380 86390 1
419442 99419442 1001 86380 86390 1
420683 99420683 1001 86380 86390 1
420505 99420505 1001 86380 86390 1
421923 99421923 1001 86380 86390 1
421689 99421689 1001 86380 86390 1
421984 99421984 1001 86380 86390 1
421420 99421420 1001 86380 86390 1
421608 99421608 1001 86380 86390 1
421100 99421100 1001 86380 86390 1
422271 99422271 1001 86380 86390 1
422440 99422440 1001 86380 86390 1
422258 99422258 1001 86380 86390 1
422178 99422178 1001 86380 86390 1
422449 99422449 1001 86380 86390 1
423406 99423406 1001 86380 86390 1
423436 99423436 1001 86380 86390 1
423465 99423465 1001 86380 86390 1
423523 99423523 1001 86380 86390 1
423137 99423137 1001 86380 86390 1
422954 99422954 1001 86380 86390 1
422863 99422863 1001 86380 86390 1
422789 99422789 1001 86380 86390 1
422900 99422900 1001 86380 86390 1
423967 99423967 1001 86380 86390 1
423930 99423930 1001 86380 86390 1
424028 99424028 1001 86380 86390 1
423764 99423764 1001 86380 86390 1
425093 99425093 1001 86380 86390 1
424780 99424780 1001 86380 86390 1
424732 99424732 1001 86380 86390 1
424764 99424764 1001 86380 86390 1
425002 99425002 1001 86380 86390 1
424902 99424902 1001 86380 86390 1
424365 99424365 1001 86380 86390 1
424446 99424446 1001 86380 86390 1
424403 99424403 1001 86380 86390 1
424206 99424206 1001 86380 86390 1
425495 99425495 1001 86380 86390 1
425630 99425630 1001 86380 86390 1
425742 99425742 1001 86380 86390 1
425596 99425596 1001 86380 86390 1
425629 99425629 1001 86380 86390 1
426763 99426763 1001 86380 86390 1
426698 99426698 1001 86380 86390 1
427057 99427057 1001 86380 86390 1
426703 99426703 1001 86380 86390 1
426759 99426759 1001 86380 86390 1
426939 99426939 1001 86380 86390 1
426891 99426891 1001 86380 86390 1
426643 99426643 1001 86380 86390 1
426662 99426662 1001 86380 86390 1
425897 99425897 1001 86380 86390 1
426058 99426058 1001 86380 86390 1
425954 99425954 1001 86380 86390 1
427418 99427418 1001 86380 86390 1
427204 99427204 1001 86380 86390 1
427429 99427429 1001 86380 86390 1
427161 99427161 1001 86380 86390 1
428592 99428592 1001 86380 86390 1
428643 99428643 1001 86380 86390 1
428419 99428419 1001 86380 86390 1
428361 99428361 1001 86380 86390 1
427963 99427963 1001 86380 86390 1
428180 99428180 1001 86380 86390 1
428335 99428335 1001 86380 86390 1
427677 99427677 1001 86380 86390 1
427576 99427576 1001 86380 86390 1
427684 99427684 1001 86380 86390 1
427883 99427883 1001 86380 86390 1
428810 99428810 1001 86380 86390 1
429098 99429098 1001 86380 86390 1
428827 99428827 1001 86380 86390 1
428832 99428832 1001 86380 86390 1
429028 99429028 1001 86380 86390 1
429140 99429140 1001 86380 86390 1
429011 99429011 1001 86380 86390 1
430295 99430295 1001 86380 86390 1
429974 99429974 1001 86380 86390 1
430061 99430061 1001 86380 86390 1
429734 99429734 1001 86380 86390 1
429598 99429598 1001 86380 86390 1
429443 99429443 1001 86380 86390 1
429483 99429483 1001 86380 86390 1
430525 99430525 1001 86380 86390 1
430685 99430685 1001 86380 86390 1
430462 99430462 1001 86380 86390 1
430644 99430644 1001 86380 86390 1
430464 99430464 1001 86380 86390 1
430806 99430806 1001 86380 86390 1
430626 99430626 1001 86380 86390 1
430497 99430497 1001 86380 86390 1
430700 99430700 1001 86380 86390 1
431789 99431789 1001 86380 86390 1
431769 99431769 1001 86380 86390 1
432008 99432008 1001 86380 86390 1
431480 99431480 1001 86380 86390 1
431439 99431439 1001 86380 86390 1
431370 99431370 1001 86380 86390 1
431643 99431643 1001 86380 86390 1
430949 99430949 1001 86380 86390 1
430850 99430850 1001 86380 86390 1
430950 99430950 1001 86380 86390 1
431035 99431035 1001 86380 86390 1
432251 99432251 1001 86380 86390 1
432234 99432234 1001 86380 86390 1
432166 99432166 1001 86380 86390 1
432996 99432996 1001 86380 86390 1
433165 99433165 1001 86380 86390 1
432729 99432729 1001 86380 86390 1
432802 99432802 1001 86380 86390 1
434062 99434062 1001 86380 86390 1
433835 99433835 1001 86380 86390 1
433823 99433823 1001 86380 86390 1
435282 99435282 1001 86380 86390 1
435011 99435011 1001 86380 86390 1
434784 99434784 1001 86380 86390 1
434625 99434625 1001 86380 86390 1
434608 99434608 1001 86380 86390 1
434904 99434904 1001 86380 86390 1
434856 99434856 1001 86380 86390 1
434734 99434734 1001 86380 86390 1
434340 99434340 1001 86380 86390 1
434555 99434555 1001 86380 86390 1
434579 99434579 1001 86380 86390 1
435792 99435792 1001 86380 86390 1
435460 99435460 1001 86380 86390 1
435553 99435553 1001 86380 86390 1
435501 99435501 1001 86380 86390 1
435695 99435695 1001 86380 86390 1
436913 99436913 1001 86380 86390 1
437006 99437006 1001 86380 86390 1
436920 99436920 1001 86380 86390 1
436384 99436384 1001 86380 86390 1
436671 99436671 1001 86380 86390 1
436512 99436512 1001 86380 86390 1
436276 99436276 1001 86380 86390 1
435938 99435938 1001 86380 86390 1
436055 99436055 1001 86380 86390 1
436211 99436211 1001 86380 86390 1
300072 99300072 1001 86380 86390 1
437173 99437173 1001 86380 86390 1
300012 99300012 1001 86380 86390 1
300587 99300587 1001 86380 86390 1
300589 99300589 1001 86380 86390 1
300659 99300659 1001 86380 86390 1
300545 99300545 1001 86380 86390 1
300584 99300584 1001 86380 86390 1
300637 99300637 1001 86380 86390 1
300471 99300471 1001 86380 86390 1
300239 99300239 1001 86380 86390 1
300218 99300218 1001 86380 86390 1
300142 99300142 1001 86380 86390 1
300129 99300129 1001 86380 86390 1
300220 99300220 1001 86380 86390 1
300272 99300272 1001 86380 86390 1
300287 99300287 1001 86380 86390 1
300158 99300158 1001 86380 86390 1
300752 99300752 1001 86380 86390 1
301503 99301503 1001 86380 86390 1
301405 99301405 1001 86380 86390 1
301460 99301460 1001 86380 86390 1
301512 99301512 1001 86380 86390 1
301053 99301053 1001 86380 86390 1
301042 99301042 1001 86380 86390 1
301113 99301113 1001 86380 86390 1
301621 99301621 1001 86380 86390 1
301686 99301686 1001 86380 86390 1
301665 99301665 1001 86380 86390 1
302192 99302192 1001 86380 86390 1
302218 99302218 1001 86380 86390 1
302206 99302206 1001 86380 86390 1
302260 99302260 1001 86380 86390 1
302162 99302162 1001 86380 86390 1
302146 99302146 1001 86380 86390 1
301943 99301943 1001 86380 86390 1
301763 99301763 1001 86380 86390 1
301920 99301920 1001 86380 86390 1
301781 99301781 1001 86380 86390 1
302392 99302392 1001 86380 86390 1
302470 99302470 1001 86380 86390 1
302551 99302551 1001 86380 86390 1
303039 99303039 1001 86380 86390 1
303016 99303016 1001 86380 86390 1
303133 99303133 1001 86380 86390 1
303013 99303013 1001 86380 86390 1
302836 99302836 1001 86380 86390 1
302903 99302903 1001 86380 86390 1
302916 99302916 1001 86380 86390 1
302829 99302829 1001 86380 86390 1
302881 99302881 1001 86380 86390 1
302933 99302933 1001 86380 86390 1
302793 99302793 1001 86380 86390 1
302716 99302716 1001 86380 86390 1
302731 99302731 1001 86380 86390 1
302721 99302721 1001 86380 86390 1
302631 99302631 1001 86380 86390 1
302648 99302648 1001 86380 86390 1
302778 99302778 1001 86380 86390 1
303348 99303348 1001 86380 86390 1
303302 99303302 1001 86380 86390 1
303264 99303264 1001 86380 86390 1
303998 99303998 1001 86380 86390 1
303869 99303869 1001 86380 86390 1
303634 99303634 1001 86380 86390 1
303819 99303819 1001 86380 86390 1
303716 99303716 1001 86380 86390 1
303464 99303464 1001 86380 86390 1
303532 99303532 1001 86380 86390 1
303417 99303417 1001 86380 86390 1
303457 99303457 1001 86380 86390 1
303470 99303470 1001 86380 86390 1
303574 99303574 1001 86380 86390 1
303420 99303420 1001 86380 86390 1
304229 99304229 1001 86380 86390 1
304232 99304232 1001 86380 86390 1
304811 99304811 1001 86380 86390 1
304735 99304735 1001 86380 86390 1
304844 99304844 1001 86380 86390 1
304591 99304591 1001 86380 86390 1
304648 99304648 1001 86380 86390 1
304571 99304571 1001 86380 86390 1
304253 99304253 1001 86380 86390 1
304242 99304242 1001 86380 86390 1
304300 99304300 1001 86380 86390 1
304973 99304973 1001 86380 86390 1
304911 99304911 1001 86380 86390 1
304890 99304890 1001 86380 86390 1
305381 99305381 1001 86380 86390 1
305362 99305362 1001 86380 86390 1
305118 99305118 1001 86380 86390 1
305157 99305157 1001 86380 86390 1
500163 99500163 1001 86380 86390 1
500750 99500750 1001 86380 86390 1
500665 99500665 1001 86380 86390 1
500802 99500802 1001 86380 86390 1
500682 99500682 1001 86380 86390 1
500721 99500721 1001 86380 86390 1
500429 99500429 1001 86380 86390 1
500533 99500533 1001 86380 86390 1
500469 99500469 1001 86380 86390 1
500444 99500444 1001 86380 86390 1
500435 99500435 1001 86380 86390 1
500221 99500221 1001 86380 86390 1
500247 99500247 1001 86380 86390 1
500315 99500315 1001 86380 86390 1
500319 99500319 1001 86380 86390 1
500282 99500282 1001 86380 86390 1
500979 99500979 1001 86380 86390 1
500877 99500877 1001 86380 86390 1
501538 99501538 1001 86380 86390 1
501518 99501518 1001 86380 86390 1
501359 99501359 1001 86380 86390 1
501323 99501323 1001 86380 86390 1
501405 99501405 1001 86380 86390 1
501290 99501290 1001 86380 86390 1
501407 99501407 1001 86380 86390 1
501213 99501213 1001 86380 86390 1
501207 99501207 1001 86380 86390 1
501714 99501714 1001 86380 86390 1
501677 99501677 1001 86380 86390 1
501730 99501730 1001 86380 86390 1
501721 99501721 1001 86380 86390 1
502291 99502291 1001 86380 86390 1
502318 99502318 1001 86380 86390 1
502358 99502358 1001 86380 86390 1
502254 99502254 1001 86380 86390 1
502203 99502203 1001 86380 86390 1
502017 99502017 1001 86380 86390 1
502022 99502022 1001 86380 86390 1
501867 99501867 1001 86380 86390 1
502025 99502025 1001 86380 86390 1
502593 99502593 1001 86380 86390 1
502518 99502518 1001 86380 86390 1
502536 99502536 1001 86380 86390 1
503100 99503100 1001 86380 86390 1
503207 99503207 1001 86380 86390 1
503073 99503073 1001 86380 86390 1
502983 99502983 1001 86380 86390 1
503000 99503000 1001 86380 86390 1
502884 99502884 1001 86380 86390 1
502886 99502886 1001 86380 86390 1
503042 99503042 1001 86380 86390 1
502952 99502952 1001 86380 86390 1
502684 99502684 1001 86380 86390 1
502856 99502856 1001 86380 86390 1
502715 99502715 1001 86380 86390 1
502811 99502811 1001 86380 86390 1
503366 99503366 1001 86380 86390 1
503354 99503354 1001 86380 86390 1
503380 99503380 1001 86380 86390 1
503449 99503449 1001 86380 86390 1
503307 99503307 1001 86380 86390 1
503385 99503385 1001 86380 86390 1
503986 99503986 1001 86380 86390 1
503824 99503824 1001 86380 86390 1
503605 99503605 1001 86380 86390 1
503698 99503698 1001 86380 86390 1
504914 99504914 1001 86380 86390 1
504755 99504755 1001 86380 86390 1
504837 99504837 1001 86380 86390 1
504934 99504934 1001 86380 86390 1
504596 99504596 1001 86380 86390 1
504675 99504675 1001 86380 86390 1
504418 99504418 1001 86380 86390 1
504460 99504460 1001 86380 86390 1
505006 99505006 1001 86380 86390 1
505113 99505113 1001 86380 86390 1
505012 99505012 1001 86380 86390 1
505042 99505042 1001 86380 86390 1
505068 99505068 1001 86380 86390 1
505094 99505094 1001 86380 86390 1
505618 99505618 1001 86380 86390 1
505594 99505594 1001 86380 86390 1
505638 99505638 1001 86380 86390 1
505640 99505640 1001 86380 86390 1
505397 99505397 1001 86380 86390 1
505556 99505556 1001 86380 86390 1
505441 99505441 1001 86380 86390 1
505484 99505484 1001 86380 86390 1
505241 99505241 1001 86380 86390 1
505150 99505150 1001 86380 86390 1
505333 99505333 1001 86380 86390 1
505295 99505295 1001 86380 86390 1
505321 99505321 1001 86380 86390 1
505220 99505220 1001 86380 86390 1
505235 99505235 1001 86380 86390 1
505274 99505274 1001 86380 86390 1
505185 99505185 1001 86380 86390 1
505897 99505897 1001 86380 86390 1
505860 99505860 1001 86380 86390 1
505950 99505950 1001 86380 86390 1
506443 99506443 1001 86380 86390 1
506535 99506535 1001 86380 86390 1
506312 99506312 1001 86380 86390 1
506377 99506377 1001 86380 86390 1
506236 99506236 1001 86380 86390 1
506175 99506175 1001 86380 86390 1
506749 99506749 1001 86380 86390 1
506776 99506776 1001 86380 86390 1
506610 99506610 1001 86380 86390 1
506705 99506705 1001 86380 86390 1
506719 99506719 1001 86380 86390 1
507307 99507307 1001 86380 86390 1
507323 99507323 1001 86380 86390 1
507190 99507190 1001 86380 86390 1
507066 99507066 1001 86380 86390 1
506802 99506802 1001 86380 86390 1
508161 99508161 1001 86380 86390 1
508125 99508125 1001 86380 86390 1
508079 99508079 1001 86380 86390 1
507995 99507995 1001 86380 86390 1
507840 99507840 1001 86380 86390 1
508026 99508026 1001 86380 86390 1
507718 99507718 1001 86380 86390 1
507712 99507712 1001 86380 86390 1
508276 99508276 1001 86380 86390 1
508319 99508319 1001 86380 86390 1
508321 99508321 1001 86380 86390 1
509014 99509014 1001 86380 86390 1
508847 99508847 1001 86380 86390 1
508863 99508863 1001 86380 86390 1
508686 99508686 1001 86380 86390 1
508479 99508479 1001 86380 86390 1
508494 99508494 1001 86380 86390 1
508488 99508488 1001 86380 86390 1
508644 99508644 1001 86380 86390 1
508516 99508516 1001 86380 86390 1
509084 99509084 1001 86380 86390 1
509111 99509111 1001 86380 86390 1
509129 99509129 1001 86380 86390 1
509247 99509247 1001 86380 86390 1
509814 99509814 1001 86380 86390 1
509876 99509876 1001 86380 86390 1
509490 99509490 1001 86380 86390 1
509571 99509571 1001 86380 86390 1
509493 99509493 1001 86380 86390 1
509597 99509597 1001 86380 86390 1
509624 99509624 1001 86380 86390 1
509367 99509367 1001 86380 86390 1
510060 99510060 1001 86380 86390 1
510688 99510688 1001 86380 86390 1
510529 99510529 1001 86380 86390 1
510530 99510530 1001 86380 86390 1
510583 99510583 1001 86380 86390 1
510343 99510343 1001 86380 86390 1
510370 99510370 1001 86380 86390 1
510428 99510428 1001 86380 86390 1
510494 99510494 1001 86380 86390 1
510254 99510254 1001 86380 86390 1
510220 99510220 1001 86380 86390 1
510156 99510156 1001 86380 86390 1
510882 99510882 1001 86380 86390 1
510773 99510773 1001 86380 86390 1
511430 99511430 1001 86380 86390 1
511394 99511394 1001 86380 86390 1
511473 99511473 1001 86380 86390 1
511335 99511335 1001 86380 86390 1
511336 99511336 1001 86380 86390 1
510968 99510968 1001 86380 86390 1
511654 99511654 1001 86380 86390 1
511596 99511596 1001 86380 86390 1
511610 99511610 1001 86380 86390 1
511716 99511716 1001 86380 86390 1
512351 99512351 1001 86380 86390 1
512363 99512363 1001 86380 86390 1
512122 99512122 1001 86380 86390 1
511974 99511974 1001 86380 86390 1
511932 99511932 1001 86380 86390 1
511869 99511869 1001 86380 86390 1
511819 99511819 1001 86380 86390 1
512558 99512558 1001 86380 86390 1
512455 99512455 1001 86380 86390 1
512522 99512522 1001 86380 86390 1
512527 99512527 1001 86380 86390 1
513169 99513169 1001 86380 86390 1
513117 99513117 1001 86380 86390 1
513144 99513144 1001 86380 86390 1
513177 99513177 1001 86380 86390 1
513158 99513158 1001 86380 86390 1
513192 99513192 1001 86380 86390 1
512941 99512941 1001 86380 86390 1
512841 99512841 1001 86380 86390 1
513292 99513292 1001 86380 86390 1
513385 99513385 1001 86380 86390 1
513360 99513360 1001 86380 86390 1
513879 99513879 1001 86380 86390 1
513923 99513923 1001 86380 86390 1
514017 99514017 1001 86380 86390 1
513761 99513761 1001 86380 86390 1
513652 99513652 1001 86380 86390 1
513693 99513693 1001 86380 86390 1
513519 99513519 1001 86380 86390 1
513534 99513534 1001 86380 86390 1
513483 99513483 1001 86380 86390 1
513496 99513496 1001 86380 86390 1
513600 99513600 1001 86380 86390 1
513473 99513473 1001 86380 86390 1
514157 99514157 1001 86380 86390 1
514107 99514107 1001 86380 86390 1
514126 99514126 1001 86380 86390 1
514769 99514769 1001 86380 86390 1
514822 99514822 1001 86380 86390 1
514835 99514835 1001 86380 86390 1
514813 99514813 1001 86380 86390 1
514737 99514737 1001 86380 86390 1
514471 99514471 1001 86380 86390 1
514588 99514588 1001 86380 86390 1
514514 99514514 1001 86380 86390 1
514543 99514543 1001 86380 86390 1
514328 99514328 1001 86380 86390 1
514268 99514268 1001 86380 86390 1
514999 99514999 1001 86380 86390 1
515042 99515042 1001 86380 86390 1
515504 99515504 1001 86380 86390 1
515649 99515649 1001 86380 86390 1
515657 99515657 1001 86380 86390 1
515495 99515495 1001 86380 86390 1
515612 99515612 1001 86380 86390 1
515550 99515550 1001 86380 86390 1
515447 99515447 1001 86380 86390 1
515131 99515131 1001 86380 86390 1
515066 99515066 1001 86380 86390 1
515161 99515161 1001 86380 86390 1
515694 99515694 1001 86380 86390 1
515801 99515801 1001 86380 86390 1
515792 99515792 1001 86380 86390 1
516432 99516432 1001 86380 86390 1
516344 99516344 1001 86380 86390 1
516427 99516427 1001 86380 86390 1
516392 99516392 1001 86380 86390 1
516444 99516444 1001 86380 86390 1
516470 99516470 1001 86380 86390 1
516256 99516256 1001 86380 86390 1
516127 99516127 1001 86380 86390 1
516197 99516197 1001 86380 86390 1
515906 99515906 1001 86380 86390 1
516027 99516027 1001 86380 86390 1
516068 99516068 1001 86380 86390 1
515899 99515899 1001 86380 86390 1
516586 99516586 1001 86380 86390 1
516574 99516574 1001 86380 86390 1
516567 99516567 1001 86380 86390 1
517332 99517332 1001 86380 86390 1
517223 99517223 1001 86380 86390 1
517250 99517250 1001 86380 86390 1
517149 99517149 1001 86380 86390 1
517294 99517294 1001 86380 86390 1
517243 99517243 1001 86380 86390 1
517329 99517329 1001 86380 86390 1
517123 99517123 1001 86380 86390 1
516945 99516945 1001 86380 86390 1
516850 99516850 1001 86380 86390 1
517465 99517465 1001 86380 86390 1
517429 99517429 1001 86380 86390 1
517508 99517508 1001 86380 86390 1
517522 99517522 1001 86380 86390 1
517498 99517498 1001 86380 86390 1
517434 99517434 1001 86380 86390 1
518089 99518089 1001 86380 86390 1
517989 99517989 1001 86380 86390 1
517952 99517952 1001 86380 86390 1
517811 99517811 1001 86380 86390 1
517696 99517696 1001 86380 86390 1
517573 99517573 1001 86380 86390 1
517705 99517705 1001 86380 86390 1
518240 99518240 1001 86380 86390 1
518242 99518242 1001 86380 86390 1
518888 99518888 1001 86380 86390 1
518854 99518854 1001 86380 86390 1
518736 99518736 1001 86380 86390 1
518448 99518448 1001 86380 86390 1
518416 99518416 1001 86380 86390 1
519023 99519023 1001 86380 86390 1
519002 99519002 1001 86380 86390 1
519068 99519068 1001 86380 86390 1
518992 99518992 1001 86380 86390 1
519752 99519752 1001 86380 86390 1
519780 99519780 1001 86380 86390 1
519753 99519753 1001 86380 86390 1
519663 99519663 1001 86380 86390 1
519735 99519735 1001 86380 86390 1
519609 99519609 1001 86380 86390 1
519550 99519550 1001 86380 86390 1
519488 99519488 1001 86380 86390 1
519581 99519581 1001 86380 86390 1
519210 99519210 1001 86380 86390 1
519293 99519293 1001 86380 86390 1
519269 99519269 1001 86380 86390 1
519900 99519900 1001 86380 86390 1
520577 99520577 1001 86380 86390 1
520501 99520501 1001 86380 86390 1
520476 99520476 1001 86380 86390 1
520544 99520544 1001 86380 86390 1
520495 99520495 1001 86380 86390 1
520236 99520236 1001 86380 86390 1
520102 99520102 1001 86380 86390 1
520142 99520142 1001 86380 86390 1
520118 99520118 1001 86380 86390 1
520224 99520224 1001 86380 86390 1
520651 99520651 1001 86380 86390 1
520744 99520744 1001 86380 86390 1
520693 99520693 1001 86380 86390 1
520672 99520672 1001 86380 86390 1
520725 99520725 1001 86380 86390 1
521419 99521419 1001 86380 86390 1
521304 99521304 1001 86380 86390 1
521184 99521184 1001 86380 86390 1
521162 99521162 1001 86380 86390 1
521201 99521201 1001 86380 86390 1
521163 99521163 1001 86380 86390 1
521112 99521112 1001 86380 86390 1
521180 99521180 1001 86380 86390 1
520962 99520962 1001 86380 86390 1
521483 99521483 1001 86380 86390 1
522245 99522245 1001 86380 86390 1
522170 99522170 1001 86380 86390 1
522132 99522132 1001 86380 86390 1
521934 99521934 1001 86380 86390 1
522064 99522064 1001 86380 86390 1
522067 99522067 1001 86380 86390 1
521904 99521904 1001 86380 86390 1
521827 99521827 1001 86380 86390 1
521805 99521805 1001 86380 86390 1
521741 99521741 1001 86380 86390 1
521845 99521845 1001 86380 86390 1
521756 99521756 1001 86380 86390 1
521873 99521873 1001 86380 86390 1
521797 99521797 1001 86380 86390 1
521863 99521863 1001 86380 86390 1
522328 99522328 1001 86380 86390 1
522347 99522347 1001 86380 86390 1
522298 99522298 1001 86380 86390 1
522428 99522428 1001 86380 86390 1
522365 99522365 1001 86380 86390 1
522392 99522392 1001 86380 86390 1
522495 99522495 1001 86380 86390 1
523093 99523093 1001 86380 86390 1
522995 99522995 1001 86380 86390 1
523098 99523098 1001 86380 86390 1
523106 99523106 1001 86380 86390 1
523111 99523111 1001 86380 86390 1
522901 99522901 1001 86380 86390 1
522864 99522864 1001 86380 86390 1
522841 99522841 1001 86380 86390 1
522549 99522549 1001 86380 86390 1
522656 99522656 1001 86380 86390 1
522544 99522544 1001 86380 86390 1
522599 99522599 1001 86380 86390 1
523147 99523147 1001 86380 86390 1
523161 99523161 1001 86380 86390 1
523305 99523305 1001 86380 86390 1
523140 99523140 1001 86380 86390 1
523764 99523764 1001 86380 86390 1
523911 99523911 1001 86380 86390 1
523775 99523775 1001 86380 86390 1
523536 99523536 1001 86380 86390 1
523551 99523551 1001 86380 86390 1
523683 99523683 1001 86380 86390 1
523593 99523593 1001 86380 86390 1
523684 99523684 1001 86380 86390 1
523419 99523419 1001 86380 86390 1
523355 99523355 1001 86380 86390 1
523434 99523434 1001 86380 86390 1
523448 99523448 1001 86380 86390 1
523526 99523526 1001 86380 86390 1
523955 99523955 1001 86380 86390 1
524022 99524022 1001 86380 86390 1
524641 99524641 1001 86380 86390 1
524721 99524721 1001 86380 86390 1
524585 99524585 1001 86380 86390 1
524370 99524370 1001 86380 86390 1
524373 99524373 1001 86380 86390 1
524485 99524485 1001 86380 86390 1
524205 99524205 1001 86380 86390 1
524231 99524231 1001 86380 86390 1
524212 99524212 1001 86380 86390 1
524342 99524342 1001 86380 86390 1
524952 99524952 1001 86380 86390 1
524787 99524787 1001 86380 86390 1
525414 99525414 1001 86380 86390 1
525079 99525079 1001 86380 86390 1
525167 99525167 1001 86380 86390 1
525776 99525776 1001 86380 86390 1
525751 99525751 1001 86380 86390 1
525680 99525680 1001 86380 86390 1
525746 99525746 1001 86380 86390 1
525799 99525799 1001 86380 86390 1
526386 99526386 1001 86380 86390 1
526232 99526232 1001 86380 86390 1
526395 99526395 1001 86380 86390 1
526352 99526352 1001 86380 86390 1
526046 99526046 1001 86380 86390 1
526008 99526008 1001 86380 86390 1
526556 99526556 1001 86380 86390 1
526625 99526625 1001 86380 86390 1
527232 99527232 1001 86380 86390 1
527077 99527077 1001 86380 86390 1
527078 99527078 1001 86380 86390 1
526978 99526978 1001 86380 86390 1
526928 99526928 1001 86380 86390 1
526999 99526999 1001 86380 86390 1
526835 99526835 1001 86380 86390 1
526818 99526818 1001 86380 86390 1
527303 99527303 1001 86380 86390 1
527343 99527343 1001 86380 86390 1
527933 99527933 1001 86380 86390 1
527949 99527949 1001 86380 86390 1
527901 99527901 1001 86380 86390 1
527979 99527979 1001 86380 86390 1
527903 99527903 1001 86380 86390 1
527830 99527830 1001 86380 86390 1
527812 99527812 1001 86380 86390 1
527583 99527583 1001 86380 86390 1
527497 99527497 1001 86380 86390 1
527567 99527567 1001 86380 86390 1
527529 99527529 1001 86380 86390 1
528245 99528245 1001 86380 86390 1
528898 99528898 1001 86380 86390 1
528841 99528841 1001 86380 86390 1
528796 99528796 1001 86380 86390 1
528771 99528771 1001 86380 86390 1
528593 99528593 1001 86380 86390 1
528488 99528488 1001 86380 86390 1
528365 99528365 1001 86380 86390 1
528483 99528483 1001 86380 86390 1
528458 99528458 1001 86380 86390 1
529002 99529002 1001 86380 86390 1
528939 99528939 1001 86380 86390 1
529032 99529032 1001 86380 86390 1
528905 99528905 1001 86380 86390 1
528999 99528999 1001 86380 86390 1
528987 99528987 1001 86380 86390 1
529650 99529650 1001 86380 86390 1
529641 99529641 1001 86380 86390 1
529642 99529642 1001 86380 86390 1
529668 99529668 1001 86380 86390 1
529543 99529543 1001 86380 86390 1
529423 99529423 1001 86380 86390 1
529359 99529359 1001 86380 86390 1
529386 99529386 1001 86380 86390 1
529506 99529506 1001 86380 86390 1
529187 99529187 1001 86380 86390 1
529830 99529830 1001 86380 86390 1
529757 99529757 1001 86380 86390 1
529900 99529900 1001 86380 86390 1
529746 99529746 1001 86380 86390 1
529876 99529876 1001 86380 86390 1
530450 99530450 1001 86380 86390 1
530435 99530435 1001 86380 86390 1
530283 99530283 1001 86380 86390 1
530060 99530060 1001 86380 86390 1
529970 99529970 1001 86380 86390 1
530694 99530694 1001 86380 86390 1
530670 99530670 1001 86380 86390 1
530665 99530665 1001 86380 86390 1
530704 99530704 1001 86380 86390 1
531350 99531350 1001 86380 86390 1
531285 99531285 1001 86380 86390 1
530986 99530986 1001 86380 86390 1
531000 99531000 1001 86380 86390 1
531069 99531069 1001 86380 86390 1
530896 99530896 1001 86380 86390 1
530885 99530885 1001 86380 86390 1
531431 99531431 1001 86380 86390 1
532067 99532067 1001 86380 86390 1
532033 99532033 1001 86380 86390 1
532049 99532049 1001 86380 86390 1
532075 99532075 1001 86380 86390 1
531892 99531892 1001 86380 86390 1
531934 99531934 1001 86380 86390 1
531947 99531947 1001 86380 86390 1
531763 99531763 1001 86380 86390 1
531608 99531608 1001 86380 86390 1
532345 99532345 1001 86380 86390 1
532217 99532217 1001 86380 86390 1
532404 99532404 1001 86380 86390 1
532854 99532854 1001 86380 86390 1
532989 99532989 1001 86380 86390 1
532689 99532689 1001 86380 86390 1
532679 99532679 1001 86380 86390 1
532655 99532655 1001 86380 86390 1
532515 99532515 1001 86380 86390 1
532606 99532606 1001 86380 86390 1
532426 99532426 1001 86380 86390 1
532570 99532570 1001 86380 86390 1
532521 99532521 1001 86380 86390 1
533149 99533149 1001 86380 86390 1
533086 99533086 1001 86380 86390 1
533203 99533203 1001 86380 86390 1
533076 99533076 1001 86380 86390 1
533169 99533169 1001 86380 86390 1
533118 99533118 1001 86380 86390 1
533853 99533853 1001 86380 86390 1
533589 99533589 1001 86380 86390 1
533615 99533615 1001 86380 86390 1
533499 99533499 1001 86380 86390 1
533448 99533448 1001 86380 86390 1
533528 99533528 1001 86380 86390 1
533645 99533645 1001 86380 86390 1
533482 99533482 1001 86380 86390 1
533353 99533353 1001 86380 86390 1
533408 99533408 1001 86380 86390 1
533334 99533334 1001 86380 86390 1
533430 99533430 1001 86380 86390 1
533964 99533964 1001 86380 86390 1
534507 99534507 1001 86380 86390 1
534547 99534547 1001 86380 86390 1
534678 99534678 1001 86380 86390 1
534447 99534447 1001 86380 86390 1
534412 99534412 1001 86380 86390 1
534244 99534244 1001 86380 86390 1
534103 99534103 1001 86380 86390 1
534234 99534234 1001 86380 86390 1
534262 99534262 1001 86380 86390 1
534126 99534126 1001 86380 86390 1
534758 99534758 1001 86380 86390 1
534869 99534869 1001 86380 86390 1
535408 99535408 1001 86380 86390 1
535157 99535157 1001 86380 86390 1
535237 99535237 1001 86380 86390 1
534934 99534934 1001 86380 86390 1
534897 99534897 1001 86380 86390 1
534913 99534913 1001 86380 86390 1
535604 99535604 1001 86380 86390 1
536306 99536306 1001 86380 86390 1
536226 99536226 1001 86380 86390 1
536253 99536253 1001 86380 86390 1
536229 99536229 1001 86380 86390 1
536328 99536328 1001 86380 86390 1
536245 99536245 1001 86380 86390 1
535962 99535962 1001 86380 86390 1
535989 99535989 1001 86380 86390 1
536056 99536056 1001 86380 86390 1
536071 99536071 1001 86380 86390 1
536123 99536123 1001 86380 86390 1
536111 99536111 1001 86380 86390 1
535754 99535754 1001 86380 86390 1
535768 99535768 1001 86380 86390 1
535729 99535729 1001 86380 86390 1
535798 99535798 1001 86380 86390 1
535813 99535813 1001 86380 86390 1
535841 99535841 1001 86380 86390 1
536369 99536369 1001 86380 86390 1
536538 99536538 1001 86380 86390 1
536513 99536513 1001 86380 86390 1
537075 99537075 1001 86380 86390 1
537132 99537132 1001 86380 86390 1
537078 99537078 1001 86380 86390 1
537122 99537122 1001 86380 86390 1
536994 99536994 1001 86380 86390 1
537110 99537110 1001 86380 86390 1
536772 99536772 1001 86380 86390 1
536710 99536710 1001 86380 86390 1
536596 99536596 1001 86380 86390 1
536648 99536648 1001 86380 86390 1
537220 99537220 1001 86380 86390 1
537209 99537209 1001 86380 86390 1
537313 99537313 1001 86380 86390 1
537914 99537914 1001 86380 86390 1
537961 99537961 1001 86380 86390 1
537929 99537929 1001 86380 86390 1
537936 99537936 1001 86380 86390 1
537693 99537693 1001 86380 86390 1
537656 99537656 1001 86380 86390 1
537710 99537710 1001 86380 86390 1
537624 99537624 1001 86380 86390 1
537742 99537742 1001 86380 86390 1
537526 99537526 1001 86380 86390 1
537428 99537428 1001 86380 86390 1
537561 99537561 1001 86380 86390 1
538032 99538032 1001 86380 86390 1
538072 99538072 1001 86380 86390 1
538813 99538813 1001 86380 86390 1
538624 99538624 1001 86380 86390 1
538804 99538804 1001 86380 86390 1
538774 99538774 1001 86380 86390 1
538576 99538576 1001 86380 86390 1
538515 99538515 1001 86380 86390 1
538529 99538529 1001 86380 86390 1
538337 99538337 1001 86380 86390 1
538225 99538225 1001 86380 86390 1
538239 99538239 1001 86380 86390 1
538866 99538866 1001 86380 86390 1
538923 99538923 1001 86380 86390 1
538989 99538989 1001 86380 86390 1
539463 99539463 1001 86380 86390 1
539518 99539518 1001 86380 86390 1
539496 99539496 1001 86380 86390 1
539358 99539358 1001 86380 86390 1
539427 99539427 1001 86380 86390 1
539227 99539227 1001 86380 86390 1
539206 99539206 1001 86380 86390 1
539220 99539220 1001 86380 86390 1
539092 99539092 1001 86380 86390 1
539222 99539222 1001 86380 86390 1
539213 99539213 1001 86380 86390 1
539692 99539692 1001 86380 86390 1
539694 99539694 1001 86380 86390 1
539838 99539838 1001 86380 86390 1
540411 99540411 1001 86380 86390 1
540427 99540427 1001 86380 86390 1
540210 99540210 1001 86380 86390 1
540159 99540159 1001 86380 86390 1
540015 99540015 1001 86380 86390 1
540029 99540029 1001 86380 86390 1
540043 99540043 1001 86380 86390 1
539931 99539931 1001 86380 86390 1
539996 99539996 1001 86380 86390 1
539846 99539846 1001 86380 86390 1
540660 99540660 1001 86380 86390 1
540467 99540467 1001 86380 86390 1
540486 99540486 1001 86380 86390 1
541185 99541185 1001 86380 86390 1
541199 99541199 1001 86380 86390 1
541009 99541009 1001 86380 86390 1
540882 99540882 1001 86380 86390 1
540926 99540926 1001 86380 86390 1
540991 99540991 1001 86380 86390 1
540980 99540980 1001 86380 86390 1
540875 99540875 1001 86380 86390 1
540720 99540720 1001 86380 86390 1
541358 99541358 1001 86380 86390 1
541350 99541350 1001 86380 86390 1
541996 99541996 1001 86380 86390 1
542010 99542010 1001 86380 86390 1
542028 99542028 1001 86380 86390 1
541875 99541875 1001 86380 86390 1
541824 99541824 1001 86380 86390 1
541805 99541805 1001 86380 86390 1
541743 99541743 1001 86380 86390 1
541783 99541783 1001 86380 86390 1
541562 99541562 1001 86380 86390 1
541679 99541679 1001 86380 86390 1
541500 99541500 1001 86380 86390 1
541670 99541670 1001 86380 86390 1
541688 99541688 1001 86380 86390 1
542275 99542275 1001 86380 86390 1
542161 99542161 1001 86380 86390 1
542280 99542280 1001 86380 86390 1
542256 99542256 1001 86380 86390 1
542308 99542308 1001 86380 86390 1
542244 99542244 1001 86380 86390 1
542831 99542831 1001 86380 86390 1
542862 99542862 1001 86380 86390 1
542929 99542929 1001 86380 86390 1
542674 99542674 1001 86380 86390 1
542454 99542454 1001 86380 86390 1
542358 99542358 1001 86380 86390 1
542332 99542332 1001 86380 86390 1
542348 99542348 1001 86380 86390 1
543084 99543084 1001 86380 86390 1
542952 99542952 1001 86380 86390 1
543574 99543574 1001 86380 86390 1
543559 99543559 1001 86380 86390 1
543445 99543445 1001 86380 86390 1
543538 99543538 1001 86380 86390 1
543345 99543345 1001 86380 86390 1
543193 99543193 1001 86380 86390 1
543194 99543194 1001 86380 86390 1
543287 99543287 1001 86380 86390 1
543184 99543184 1001 86380 86390 1
543223 99543223 1001 86380 86390 1
543911 99543911 1001 86380 86390 1
543880 99543880 1001 86380 86390 1
543908 99543908 1001 86380 86390 1
544548 99544548 1001 86380 86390 1
544409 99544409 1001 86380 86390 1
544415 99544415 1001 86380 86390 1
544237 99544237 1001 86380 86390 1
544372 99544372 1001 86380 86390 1
544243 99544243 1001 86380 86390 1
544325 99544325 1001 86380 86390 1
543991 99543991 1001 86380 86390 1
544163 99544163 1001 86380 86390 1
543995 99543995 1001 86380 86390 1
544065 99544065 1001 86380 86390 1
544716 99544716 1001 86380 86390 1
544707 99544707 1001 86380 86390 1
544644 99544644 1001 86380 86390 1
508883 485 1002 47411 50294 1
522886 944 1002 51243 62307 1
534129 1059 1001 54544 54843 1
400122 99400122 1001 86380 86390 1
400212 99400212 1001 86380 86390 1
400200 99400200 1001 86380 86390 1
400683 99400683 1001 86380 86390 1
400700 99400700 1001 86380 86390 1
400750 99400750 1001 86380 86390 1
400727 99400727 1001 86380 86390 1
400828 99400828 1001 86380 86390 1
400782 99400782 1001 86380 86390 1
400970 99400970 1001 86380 86390 1
401254 99401254 1001 86380 86390 1
401234 99401234 1001 86380 86390 1
401637 99401637 1001 86380 86390 1
401704 99401704 1001 86380 86390 1
401834 99401834 1001 86380 86390 1
402048 99402048 1001 86380 86390 1
401970 99401970 1001 86380 86390 1
401974 99401974 1001 86380 86390 1
402106 99402106 1001 86380 86390 1
402244 99402244 1001 86380 86390 1
402309 99402309 1001 86380 86390 1
402362 99402362 1001 86380 86390 1
402411 99402411 1001 86380 86390 1
402734 99402734 1001 86380 86390 1
402811 99402811 1001 86380 86390 1
403620 99403620 1001 86380 86390 1
403584 99403584 1001 86380 86390 1
403668 99403668 1001 86380 86390 1
404145 99404145 1001 86380 86390 1
404357 99404357 1001 86380 86390 1
404634 99404634 1001 86380 86390 1
404643 99404643 1001 86380 86390 1
404768 99404768 1001 86380 86390 1
404865 99404865 1001 86380 86390 1
404825 99404825 1001 86380 86390 1
404978 99404978 1001 86380 86390 1
405003 99405003 1001 86380 86390 1
405050 99405050 1001 86380 86390 1
405383 99405383 1001 86380 86390 1
405475 99405475 1001 86380 86390 1
405657 99405657 1001 86380 86390 1
405820 99405820 1001 86380 86390 1
405915 99405915 1001 86380 86390 1
405960 99405960 1001 86380 86390 1
406087 99406087 1001 86380 86390 1
406384 99406384 1001 86380 86390 1
406391 99406391 1001 86380 86390 1
406473 99406473 1001 86380 86390 1
406670 99406670 1001 86380 86390 1
406775 99406775 1001 86380 86390 1
406803 99406803 1001 86380 86390 1
407070 99407070 1001 86380 86390 1
407187 99407187 1001 86380 86390 1
407220 99407220 1001 86380 86390 1
407252 99407252 1001 86380 86390 1
407317 99407317 1001 86380 86390 1
407341 99407341 1001 86380 86390 1
407404 99407404 1001 86380 86390 1
407577 99407577 1001 86380 86390 1
407588 99407588 1001 86380 86390 1
407618 99407618 1001 86380 86390 1
407817 99407817 1001 86380 86390 1
408307 99408307 1001 86380 86390 1
408270 99408270 1001 86380 86390 1
408292 99408292 1001 86380 86390 1
408748 99408748 1001 86380 86390 1
408987 99408987 1001 86380 86390 1
409201 99409201 1001 86380 86390 1
409353 99409353 1001 86380 86390 1
409316 99409316 1001 86380 86390 1
409318 99409318 1001 86380 86390 1
409194 99409194 1001 86380 86390 1
409579 99409579 1001 86380 86390 1
409600 99409600 1001 86380 86390 1
409799 99409799 1001 86380 86390 1
410065 99410065 1001 86380 86390 1
410300 99410300 1001 86380 86390 1
410285 99410285 1001 86380 86390 1
410363 99410363 1001 86380 86390 1
410545 99410545 1001 86380 86390 1
410747 99410747 1001 86380 86390 1
410955 99410955 1001 86380 86390 1
411051 99411051 1001 86380 86390 1
411027 99411027 1001 86380 86390 1
411355 99411355 1001 86380 86390 1
411390 99411390 1001 86380 86390 1
411473 99411473 1001 86380 86390 1
411631 99411631 1001 86380 86390 1
411701 99411701 1001 86380 86390 1
412325 99412325 1001 86380 86390 1
412371 99412371 1001 86380 86390 1
412379 99412379 1001 86380 86390 1
412334 99412334 1001 86380 86390 1
413646 99413646 1001 86380 86390 1
413442 99413442 1001 86380 86390 1
412984 99412984 1001 86380 86390 1
413149 99413149 1001 86380 86390 1
412928 99412928 1001 86380 86390 1
412998 99412998 1001 86380 86390 1
412500 99412500 1001 86380 86390 1
412772 99412772 1001 86380 86390 1
412883 99412883 1001 86380 86390 1
413833 99413833 1001 86380 86390 1
413951 99413951 1001 86380 86390 1
413986 99413986 1001 86380 86390 1
413994 99413994 1001 86380 86390 1
415213 99415213 1001 86380 86390 1
415095 99415095 1001 86380 86390 1
415265 99415265 1001 86380 86390 1
415240 99415240 1001 86380 86390 1
414703 99414703 1001 86380 86390 1
414921 99414921 1001 86380 86390 1
414545 99414545 1001 86380 86390 1
414748 99414748 1001 86380 86390 1
414911 99414911 1001 86380 86390 1
414421 99414421 1001 86380 86390 1
415464 99415464 1001 86380 86390 1
416608 99416608 1001 86380 86390 1
416792 99416792 1001 86380 86390 1
416758 99416758 1001 86380 86390 1
416646 99416646 1001 86380 86390 1
416744 99416744 1001 86380 86390 1
416769 99416769 1001 86380 86390 1
416914 99416914 1001 86380 86390 1
416724 99416724 1001 86380 86390 1
416346 99416346 1001 86380 86390 1
416294 99416294 1001 86380 86390 1
416122 99416122 1001 86380 86390 1
416096 99416096 1001 86380 86390 1
415801 99415801 1001 86380 86390 1
417116 99417116 1001 86380 86390 1
417345 99417345 1001 86380 86390 1
417106 99417106 1001 86380 86390 1
417393 99417393 1001 86380 86390 1
417324 99417324 1001 86380 86390 1
417156 99417156 1001 86380 86390 1
417229 99417229 1001 86380 86390 1
417456 99417456 1001 86380 86390 1
417438 99417438 1001 86380 86390 1
417569 99417569 1001 86380 86390 1
417602 99417602 1001 86380 86390 1
418712 99418712 1001 86380 86390 1
418576 99418576 1001 86380 86390 1
418625 99418625 1001 86380 86390 1
418557 99418557 1001 86380 86390 1
418628 99418628 1001 86380 86390 1
418657 99418657 1001 86380 86390 1
418724 99418724 1001 86380 86390 1
418181 99418181 1001 86380 86390 1
418087 99418087 1001 86380 86390 1
418175 99418175 1001 86380 86390 1
418004 99418004 1001 86380 86390 1
417973 99417973 1001 86380 86390 1
417912 99417912 1001 86380 86390 1
417651 99417651 1001 86380 86390 1
419193 99419193 1001 86380 86390 1
418954 99418954 1001 86380 86390 1
418847 99418847 1001 86380 86390 1
419040 99419040 1001 86380 86390 1
420061 99420061 1001 86380 86390 1
420278 99420278 1001 86380 86390 1
419714 99419714 1001 86380 86390 1
419843 99419843 1001 86380 86390 1
419352 99419352 1001 86380 86390 1
419214 99419214 1001 86380 86390 1
419330 99419330 1001 86380 86390 1
419367 99419367 1001 86380 86390 1
420560 99420560 1001 86380 86390 1
420691 99420691 1001 86380 86390 1
420710 99420710 1001 86380 86390 1
420542 99420542 1001 86380 86390 1
420625 99420625 1001 86380 86390 1
420569 99420569 1001 86380 86390 1
421979 99421979 1001 86380 86390 1
421694 99421694 1001 86380 86390 1
422017 99422017 1001 86380 86390 1
421507 99421507 1001 86380 86390 1
421493 99421493 1001 86380 86390 1
420971 99420971 1001 86380 86390 1
421164 99421164 1001 86380 86390 1
422464 99422464 1001 86380 86390 1
422326 99422326 1001 86380 86390 1
422525 99422525 1001 86380 86390 1
423750 99423750 1001 86380 86390 1
423337 99423337 1001 86380 86390 1
423475 99423475 1001 86380 86390 1
423127 99423127 1001 86380 86390 1
423249 99423249 1001 86380 86390 1
423015 99423015 1001 86380 86390 1
422729 99422729 1001 86380 86390 1
422662 99422662 1001 86380 86390 1
422709 99422709 1001 86380 86390 1
422941 99422941 1001 86380 86390 1
424102 99424102 1001 86380 86390 1
423856 99423856 1001 86380 86390 1
423879 99423879 1001 86380 86390 1
425357 99425357 1001 86380 86390 1
424761 99424761 1001 86380 86390 1
424950 99424950 1001 86380 86390 1
424609 99424609 1001 86380 86390 1
424298 99424298 1001 86380 86390 1
425435 99425435 1001 86380 86390 1
425592 99425592 1001 86380 86390 1
426705 99426705 1001 86380 86390 1
426521 99426521 1001 86380 86390 1
426363 99426363 1001 86380 86390 1
426586 99426586 1001 86380 86390 1
426611 99426611 1001 86380 86390 1
426442 99426442 1001 86380 86390 1
426515 99426515 1001 86380 86390 1
426206 99426206 1001 86380 86390 1
426029 99426029 1001 86380 86390 1
427366 99427366 1001 86380 86390 1
428687 99428687 1001 86380 86390 1
428531 99428531 1001 86380 86390 1
428627 99428627 1001 86380 86390 1
428539 99428539 1001 86380 86390 1
428056 99428056 1001 86380 86390 1
428238 99428238 1001 86380 86390 1
428219 99428219 1001 86380 86390 1
428053 99428053 1001 86380 86390 1
427575 99427575 1001 86380 86390 1
427779 99427779 1001 86380 86390 1
427754 99427754 1001 86380 86390 1
427579 99427579 1001 86380 86390 1
427584 99427584 1001 86380 86390 1
429048 99429048 1001 86380 86390 1
429009 99429009 1001 86380 86390 1
429093 99429093 1001 86380 86390 1
430163 99430163 1001 86380 86390 1
430322 99430322 1001 86380 86390 1
430147 99430147 1001 86380 86390 1
429754 99429754 1001 86380 86390 1
429633 99429633 1001 86380 86390 1
429595 99429595 1001 86380 86390 1
429824 99429824 1001 86380 86390 1
429274 99429274 1001 86380 86390 1
429558 99429558 1001 86380 86390 1
429235 99429235 1001 86380 86390 1
429339 99429339 1001 86380 86390 1
429239 99429239 1001 86380 86390 1
430707 99430707 1001 86380 86390 1
430623 99430623 1001 86380 86390 1
430724 99430724 1001 86380 86390 1
432039 99432039 1001 86380 86390 1
431557 99431557 1001 86380 86390 1
431329 99431329 1001 86380 86390 1
431607 99431607 1001 86380 86390 1
431263 99431263 1001 86380 86390 1
431410 99431410 1001 86380 86390 1
431537 99431537 1001 86380 86390 1
430868 99430868 1001 86380 86390 1
430851 99430851 1001 86380 86390 1
430854 99430854 1001 86380 86390 1
432220 99432220 1001 86380 86390 1
432268 99432268 1001 86380 86390 1
433642 99433642 1001 86380 86390 1
432959 99432959 1001 86380 86390 1
432919 99432919 1001 86380 86390 1
433154 99433154 1001 86380 86390 1
432878 99432878 1001 86380 86390 1
432835 99432835 1001 86380 86390 1
432621 99432621 1001 86380 86390 1
432604 99432604 1001 86380 86390 1
433881 99433881 1001 86380 86390 1
433947 99433947 1001 86380 86390 1
433974 99433974 1001 86380 86390 1
434007 99434007 1001 86380 86390 1
434014 99434014 1001 86380 86390 1
433809 99433809 1001 86380 86390 1
434082 99434082 1001 86380 86390 1
435075 99435075 1001 86380 86390 1
434656 99434656 1001 86380 86390 1
434788 99434788 1001 86380 86390 1
434897 99434897 1001 86380 86390 1
434717 99434717 1001 86380 86390 1
434957 99434957 1001 86380 86390 1
434866 99434866 1001 86380 86390 1
434991 99434991 1001 86380 86390 1
434260 99434260 1001 86380 86390 1
434367 99434367 1001 86380 86390 1
435490 99435490 1001 86380 86390 1
435593 99435593 1001 86380 86390 1
436890 99436890 1001 86380 86390 1
436977 99436977 1001 86380 86390 1
436761 99436761 1001 86380 86390 1
437052 99437052 1001 86380 86390 1
436999 99436999 1001 86380 86390 1
436555 99436555 1001 86380 86390 1
435951 99435951 1001 86380 86390 1
436214 99436214 1001 86380 86390 1
435961 99435961 1001 86380 86390 1
436144 99436144 1001 86380 86390 1
300652 99300652 1001 86380 86390 1
300575 99300575 1001 86380 86390 1
300701 99300701 1001 86380 86390 1
300672 99300672 1001 86380 86390 1
300343 99300343 1001 86380 86390 1
300512 99300512 1001 86380 86390 1
300489 99300489 1001 86380 86390 1
300479 99300479 1001 86380 86390 1
300416 99300416 1001 86380 86390 1
300123 99300123 1001 86380 86390 1
300307 99300307 1001 86380 86390 1
300295 99300295 1001 86380 86390 1
300274 99300274 1001 86380 86390 1
300249 99300249 1001 86380 86390 1
300778 99300778 1001 86380 86390 1
300856 99300856 1001 86380 86390 1
300876 99300876 1001 86380 86390 1
301490 99301490 1001 86380 86390 1
301524 99301524 1001 86380 86390 1
301509 99301509 1001 86380 86390 1
301473 99301473 1001 86380 86390 1
301423 99301423 1001 86380 86390 1
301137 99301137 1001 86380 86390 1
300957 99300957 1001 86380 86390 1
301142 99301142 1001 86380 86390 1
301567 99301567 1001 86380 86390 1
301574 99301574 1001 86380 86390 1
302345 99302345 1001 86380 86390 1
302333 99302333 1001 86380 86390 1
302195 99302195 1001 86380 86390 1
302378 99302378 1001 86380 86390 1
301998 99301998 1001 86380 86390 1
302026 99302026 1001 86380 86390 1
302157 99302157 1001 86380 86390 1
302403 99302403 1001 86380 86390 1
302503 99302503 1001 86380 86390 1
302543 99302543 1001 86380 86390 1
303186 99303186 1001 86380 86390 1
303129 99303129 1001 86380 86390 1
302891 99302891 1001 86380 86390 1
302982 99302982 1001 86380 86390 1
302922 99302922 1001 86380 86390 1
302987 99302987 1001 86380 86390 1
302745 99302745 1001 86380 86390 1
303358 99303358 1001 86380 86390 1
303920 99303920 1001 86380 86390 1
303782 99303782 1001 86380 86390 1
303681 99303681 1001 86380 86390 1
303735 99303735 1001 86380 86390 1
303613 99303613 1001 86380 86390 1
303514 99303514 1001 86380 86390 1
304084 99304084 1001 86380 86390 1
304123 99304123 1001 86380 86390 1
304050 99304050 1001 86380 86390 1
304838 99304838 1001 86380 86390 1
304789 99304789 1001 86380 86390 1
304726 99304726 1001 86380 86390 1
304603 99304603 1001 86380 86390 1
304447 99304447 1001 86380 86390 1
304595 99304595 1001 86380 86390 1
304496 99304496 1001 86380 86390 1
304509 99304509 1001 86380 86390 1
304335 99304335 1001 86380 86390 1
304441 99304441 1001 86380 86390 1
305001 99305001 1001 86380 86390 1
305045 99305045 1001 86380 86390 1
304955 99304955 1001 86380 86390 1
304893 99304893 1001 86380 86390 1
305661 99305661 1001 86380 86390 1
305664 99305664 1001 86380 86390 1
305552 99305552 1001 86380 86390 1
305338 99305338 1001 86380 86390 1
305403 99305403 1001 86380 86390 1
305394 99305394 1001 86380 86390 1
305447 99305447 1001 86380 86390 1
305221 99305221 1001 86380 86390 1
305260 99305260 1001 86380 86390 1
305088 99305088 1001 86380 86390 1
500183 99500183 1001 86380 86390 1
500048 99500048 1001 86380 86390 1
500061 99500061 1001 86380 86390 1
500685 99500685 1001 86380 86390 1
500692 99500692 1001 86380 86390 1
500801 99500801 1001 86380 86390 1
500404 99500404 1001 86380 86390 1
500405 99500405 1001 86380 86390 1
500535 99500535 1001 86380 86390 1
500433 99500433 1001 86380 86390 1
500499 99500499 1001 86380 86390 1
500410 99500410 1001 86380 86390 1
500592 99500592 1001 86380 86390 1
500541 99500541 1001 86380 86390 1
500374 99500374 1001 86380 86390 1
501004 99501004 1001 86380 86390 1
500875 99500875 1001 86380 86390 1
500852 99500852 1001 86380 86390 1
500969 99500969 1001 86380 86390 1
501010 99501010 1001 86380 86390 1
500998 99500998 1001 86380 86390 1
500936 99500936 1001 86380 86390 1
500835 99500835 1001 86380 86390 1
501589 99501589 1001 86380 86390 1
501556 99501556 1001 86380 86390 1
501457 99501457 1001 86380 86390 1
501331 99501331 1001 86380 86390 1
501347 99501347 1001 86380 86390 1
501245 99501245 1001 86380 86390 1
501045 99501045 1001 86380 86390 1
501159 99501159 1001 86380 86390 1
501198 99501198 1001 86380 86390 1
501844 99501844 1001 86380 86390 1
501819 99501819 1001 86380 86390 1
501643 99501643 1001 86380 86390 1
501735 99501735 1001 86380 86390 1
501838 99501838 1001 86380 86390 1
501658 99501658 1001 86380 86390 1
501699 99501699 1001 86380 86390 1
502341 99502341 1001 86380 86390 1
502065 99502065 1001 86380 86390 1
502125 99502125 1001 86380 86390 1
502060 99502060 1001 86380 86390 1
502016 99502016 1001 86380 86390 1
501847 99501847 1001 86380 86390 1
501996 99501996 1001 86380 86390 1
502477 99502477 1001 86380 86390 1
502503 99502503 1001 86380 86390 1
502572 99502572 1001 86380 86390 1
502600 99502600 1001 86380 86390 1
503189 99503189 1001 86380 86390 1
503265 99503265 1001 86380 86390 1
503220 99503220 1001 86380 86390 1
503198 99503198 1001 86380 86390 1
503187 99503187 1001 86380 86390 1
503110 99503110 1001 86380 86390 1
502880 99502880 1001 86380 86390 1
503051 99503051 1001 86380 86390 1
503015 99503015 1001 86380 86390 1
503018 99503018 1001 86380 86390 1
502789 99502789 1001 86380 86390 1
503381 99503381 1001 86380 86390 1
503308 99503308 1001 86380 86390 1
504028 99504028 1001 86380 86390 1
503939 99503939 1001 86380 86390 1
504059 99504059 1001 86380 86390 1
504065 99504065 1001 86380 86390 1
503849 99503849 1001 86380 86390 1
503719 99503719 1001 86380 86390 1
503827 99503827 1001 86380 86390 1
503588 99503588 1001 86380 86390 1
504196 99504196 1001 86380 86390 1
504177 99504177 1001 86380 86390 1
504859 99504859 1001 86380 86390 1
504821 99504821 1001 86380 86390 1
504863 99504863 1001 86380 86390 1
504667 99504667 1001 86380 86390 1
504655 99504655 1001 86380 86390 1
504707 99504707 1001 86380 86390 1
504454 99504454 1001 86380 86390 1
504483 99504483 1001 86380 86390 1
504381 99504381 1001 86380 86390 1
504371 99504371 1001 86380 86390 1
504949 99504949 1001 86380 86390 1
504976 99504976 1001 86380 86390 1
505067 99505067 1001 86380 86390 1
505680 99505680 1001 86380 86390 1
505643 99505643 1001 86380 86390 1
505687 99505687 1001 86380 86390 1
505546 99505546 1001 86380 86390 1
505271 99505271 1001 86380 86390 1
505300 99505300 1001 86380 86390 1
505170 99505170 1001 86380 86390 1
505340 99505340 1001 86380 86390 1
505872 99505872 1001 86380 86390 1
505771 99505771 1001 86380 86390 1
506429 99506429 1001 86380 86390 1
506560 99506560 1001 86380 86390 1
506571 99506571 1001 86380 86390 1
506524 99506524 1001 86380 86390 1
506505 99506505 1001 86380 86390 1
506356 99506356 1001 86380 86390 1
506268 99506268 1001 86380 86390 1
506137 99506137 1001 86380 86390 1
505997 99505997 1001 86380 86390 1
506691 99506691 1001 86380 86390 1
507255 99507255 1001 86380 86390 1
507283 99507283 1001 86380 86390 1
507390 99507390 1001 86380 86390 1
507407 99507407 1001 86380 86390 1
507276 99507276 1001 86380 86390 1
507158 99507158 1001 86380 86390 1
506917 99506917 1001 86380 86390 1
506841 99506841 1001 86380 86390 1
506882 99506882 1001 86380 86390 1
506885 99506885 1001 86380 86390 1
506865 99506865 1001 86380 86390 1
506981 99506981 1001 86380 86390 1
506813 99506813 1001 86380 86390 1
507562 99507562 1001 86380 86390 1
507609 99507609 1001 86380 86390 1
507572 99507572 1001 86380 86390 1
508174 99508174 1001 86380 86390 1
508237 99508237 1001 86380 86390 1
508208 99508208 1001 86380 86390 1
508183 99508183 1001 86380 86390 1
508020 99508020 1001 86380 86390 1
507851 99507851 1001 86380 86390 1
507868 99507868 1001 86380 86390 1
507947 99507947 1001 86380 86390 1
507873 99507873 1001 86380 86390 1
507938 99507938 1001 86380 86390 1
507951 99507951 1001 86380 86390 1
507658 99507658 1001 86380 86390 1
507778 99507778 1001 86380 86390 1
508369 99508369 1001 86380 86390 1
508322 99508322 1001 86380 86390 1
509000 99509000 1001 86380 86390 1
509026 99509026 1001 86380 86390 1
508913 99508913 1001 86380 86390 1
508996 99508996 1001 86380 86390 1
509071 99509071 1001 86380 86390 1
508765 99508765 1001 86380 86390 1
508668 99508668 1001 86380 86390 1
508637 99508637 1001 86380 86390 1
508534 99508534 1001 86380 86390 1
508592 99508592 1001 86380 86390 1
508542 99508542 1001 86380 86390 1
508607 99508607 1001 86380 86390 1
508659 99508659 1001 86380 86390 1
509268 99509268 1001 86380 86390 1
509154 99509154 1001 86380 86390 1
509197 99509197 1001 86380 86390 1
509789 99509789 1001 86380 86390 1
509829 99509829 1001 86380 86390 1
509716 99509716 1001 86380 86390 1
509548 99509548 1001 86380 86390 1
509308 99509308 1001 86380 86390 1
509478 99509478 1001 86380 86390 1
509324 99509324 1001 86380 86390 1
509337 99509337 1001 86380 86390 1
509482 99509482 1001 86380 86390 1
509418 99509418 1001 86380 86390 1
510045 99510045 1001 86380 86390 1
510024 99510024 1001 86380 86390 1
510666 99510666 1001 86380 86390 1
510603 99510603 1001 86380 86390 1
510340 99510340 1001 86380 86390 1
510355 99510355 1001 86380 86390 1
510506 99510506 1001 86380 86390 1
510170 99510170 1001 86380 86390 1
510216 99510216 1001 86380 86390 1
510218 99510218 1001 86380 86390 1
510193 99510193 1001 86380 86390 1
510297 99510297 1001 86380 86390 1
510234 99510234 1001 86380 86390 1
510869 99510869 1001 86380 86390 1
511469 99511469 1001 86380 86390 1
511141 99511141 1001 86380 86390 1
511144 99511144 1001 86380 86390 1
511327 99511327 1001 86380 86390 1
511173 99511173 1001 86380 86390 1
510984 99510984 1001 86380 86390 1
511021 99511021 1001 86380 86390 1
511047 99511047 1001 86380 86390 1
511656 99511656 1001 86380 86390 1
511722 99511722 1001 86380 86390 1
511658 99511658 1001 86380 86390 1
511648 99511648 1001 86380 86390 1
511650 99511650 1001 86380 86390 1
512343 99512343 1001 86380 86390 1
512317 99512317 1001 86380 86390 1
512134 99512134 1001 86380 86390 1
512033 99512033 1001 86380 86390 1
512060 99512060 1001 86380 86390 1
511789 99511789 1001 86380 86390 1
511884 99511884 1001 86380 86390 1
511872 99511872 1001 86380 86390 1
512471 99512471 1001 86380 86390 1
512514 99512514 1001 86380 86390 1
512582 99512582 1001 86380 86390 1
513093 99513093 1001 86380 86390 1
513081 99513081 1001 86380 86390 1
513190 99513190 1001 86380 86390 1
512921 99512921 1001 86380 86390 1
512886 99512886 1001 86380 86390 1
512795 99512795 1001 86380 86390 1
512779 99512779 1001 86380 86390 1
512600 99512600 1001 86380 86390 1
512717 99512717 1001 86380 86390 1
512756 99512756 1001 86380 86390 1
512584 99512584 1001 86380 86390 1
513210 99513210 1001 86380 86390 1
513289 99513289 1001 86380 86390 1
513836 99513836 1001 86380 86390 1
513774 99513774 1001 86380 86390 1
513646 99513646 1001 86380 86390 1
513790 99513790 1001 86380 86390 1
513743 99513743 1001 86380 86390 1
513682 99513682 1001 86380 86390 1
513604 99513604 1001 86380 86390 1
513423 99513423 1001 86380 86390 1
513592 99513592 1001 86380 86390 1
513517 99513517 1001 86380 86390 1
513543 99513543 1001 86380 86390 1
513588 99513588 1001 86380 86390 1
513422 99513422 1001 86380 86390 1
514236 99514236 1001 86380 86390 1
513827 99513827 1001 86380 86390 1
514087 99514087 1001 86380 86390 1
514077 99514077 1001 86380 86390 1
514698 99514698 1001 86380 86390 1
514815 99514815 1001 86380 86390 1
514846 99514846 1001 86380 86390 1
514765 99514765 1001 86380 86390 1
514574 99514574 1001 86380 86390 1
514629 99514629 1001 86380 86390 1
514539 99514539 1001 86380 86390 1
514515 99514515 1001 86380 86390 1
514517 99514517 1001 86380 86390 1
514482 99514482 1001 86380 86390 1
514456 99514456 1001 86380 86390 1
514409 99514409 1001 86380 86390 1
514907 99514907 1001 86380 86390 1
514237 99514237 1001 86380 86390 1
514965 99514965 1001 86380 86390 1
515554 99515554 1001 86380 86390 1
515660 99515660 1001 86380 86390 1
515501 99515501 1001 86380 86390 1
515478 99515478 1001 86380 86390 1
515318 99515318 1001 86380 86390 1
515449 99515449 1001 86380 86390 1
515205 99515205 1001 86380 86390 1
515155 99515155 1001 86380 86390 1
515136 99515136 1001 86380 86390 1
515706 99515706 1001 86380 86390 1
515696 99515696 1001 86380 86390 1
515689 99515689 1001 86380 86390 1
515731 99515731 1001 86380 86390 1
516445 99516445 1001 86380 86390 1
516509 99516509 1001 86380 86390 1
516482 99516482 1001 86380 86390 1
516404 99516404 1001 86380 86390 1
516128 99516128 1001 86380 86390 1
516249 99516249 1001 86380 86390 1
516173 99516173 1001 86380 86390 1
515915 99515915 1001 86380 86390 1
515975 99515975 1001 86380 86390 1
516680 99516680 1001 86380 86390 1
516617 99516617 1001 86380 86390 1
516648 99516648 1001 86380 86390 1
517259 99517259 1001 86380 86390 1
517300 99517300 1001 86380 86390 1
517183 99517183 1001 86380 86390 1
517158 99517158 1001 86380 86390 1
517091 99517091 1001 86380 86390 1
517105 99517105 1001 86380 86390 1
516953 99516953 1001 86380 86390 1
517058 99517058 1001 86380 86390 1
516874 99516874 1001 86380 86390 1
516771 99516771 1001 86380 86390 1
516891 99516891 1001 86380 86390 1
517488 99517488 1001 86380 86390 1
517344 99517344 1001 86380 86390 1
518061 99518061 1001 86380 86390 1
517817 99517817 1001 86380 86390 1
517908 99517908 1001 86380 86390 1
517936 99517936 1001 86380 86390 1
517743 99517743 1001 86380 86390 1
517681 99517681 1001 86380 86390 1
518212 99518212 1001 86380 86390 1
518226 99518226 1001 86380 86390 1
518278 99518278 1001 86380 86390 1
518274 99518274 1001 86380 86390 1
518925 99518925 1001 86380 86390 1
518895 99518895 1001 86380 86390 1
518613 99518613 1001 86380 86390 1
518603 99518603 1001 86380 86390 1
518578 99518578 1001 86380 86390 1
518621 99518621 1001 86380 86390 1
518725 99518725 1001 86380 86390 1
518675 99518675 1001 86380 86390 1
518651 99518651 1001 86380 86390 1
518586 99518586 1001 86380 86390 1
518396 99518396 1001 86380 86390 1
518441 99518441 1001 86380 86390 1
519147 99519147 1001 86380 86390 1
519161 99519161 1001 86380 86390 1
519046 99519046 1001 86380 86390 1
519791 99519791 1001 86380 86390 1
519678 99519678 1001 86380 86390 1
519769 99519769 1001 86380 86390 1
519629 99519629 1001 86380 86390 1
519644 99519644 1001 86380 86390 1
519453 99519453 1001 86380 86390 1
519417 99519417 1001 86380 86390 1
519535 99519535 1001 86380 86390 1
519561 99519561 1001 86380 86390 1
519524 99519524 1001 86380 86390 1
519296 99519296 1001 86380 86390 1
519273 99519273 1001 86380 86390 1
519208 99519208 1001 86380 86390 1
519313 99519313 1001 86380 86390 1
519379 99519379 1001 86380 86390 1
519358 99519358 1001 86380 86390 1
519385 99519385 1001 86380 86390 1
519295 99519295 1001 86380 86390 1
519992 99519992 1001 86380 86390 1
520005 99520005 1001 86380 86390 1
519853 99519853 1001 86380 86390 1
519844 99519844 1001 86380 86390 1
520449 99520449 1001 86380 86390 1
520451 99520451 1001 86380 86390 1
520306 99520306 1001 86380 86390 1
520411 99520411 1001 86380 86390 1
520234 99520234 1001 86380 86390 1
520404 99520404 1001 86380 86390 1
520174 99520174 1001 86380 86390 1
520794 99520794 1001 86380 86390 1
520730 99520730 1001 86380 86390 1
520812 99520812 1001 86380 86390 1
521273 99521273 1001 86380 86390 1
521325 99521325 1001 86380 86390 1
521385 99521385 1001 86380 86390 1
521067 99521067 1001 86380 86390 1
521186 99521186 1001 86380 86390 1
521089 99521089 1001 86380 86390 1
520924 99520924 1001 86380 86390 1
521042 99521042 1001 86380 86390 1
520965 99520965 1001 86380 86390 1
520928 99520928 1001 86380 86390 1
520959 99520959 1001 86380 86390 1
520868 99520868 1001 86380 86390 1
521670 99521670 1001 86380 86390 1
521647 99521647 1001 86380 86390 1
522189 99522189 1001 86380 86390 1
522128 99522128 1001 86380 86390 1
522154 99522154 1001 86380 86390 1
522120 99522120 1001 86380 86390 1
522146 99522146 1001 86380 86390 1
521985 99521985 1001 86380 86390 1
522026 99522026 1001 86380 86390 1
521966 99521966 1001 86380 86390 1
521765 99521765 1001 86380 86390 1
522484 99522484 1001 86380 86390 1
522397 99522397 1001 86380 86390 1
522361 99522361 1001 86380 86390 1
523108 99523108 1001 86380 86390 1
523079 99523079 1001 86380 86390 1
522757 99522757 1001 86380 86390 1
522761 99522761 1001 86380 86390 1
522775 99522775 1001 86380 86390 1
522513 99522513 1001 86380 86390 1
522657 99522657 1001 86380 86390 1
522580 99522580 1001 86380 86390 1
522559 99522559 1001 86380 86390 1
523296 99523296 1001 86380 86390 1
523210 99523210 1001 86380 86390 1
523804 99523804 1001 86380 86390 1
523914 99523914 1001 86380 86390 1
523781 99523781 1001 86380 86390 1
523600 99523600 1001 86380 86390 1
523604 99523604 1001 86380 86390 1
523630 99523630 1001 86380 86390 1
523735 99523735 1001 86380 86390 1
523428 99523428 1001 86380 86390 1
523498 99523498 1001 86380 86390 1
523356 99523356 1001 86380 86390 1
523474 99523474 1001 86380 86390 1
523463 99523463 1001 86380 86390 1
523503 99523503 1001 86380 86390 1
524013 99524013 1001 86380 86390 1
523964 99523964 1001 86380 86390 1
524600 99524600 1001 86380 86390 1
524475 99524475 1001 86380 86390 1
524374 99524374 1001 86380 86390 1
524561 99524561 1001 86380 86390 1
524156 99524156 1001 86380 86390 1
524182 99524182 1001 86380 86390 1
524172 99524172 1001 86380 86390 1
524238 99524238 1001 86380 86390 1
524852 99524852 1001 86380 86390 1
525429 99525429 1001 86380 86390 1
525596 99525596 1001 86380 86390 1
525508 99525508 1001 86380 86390 1
525471 99525471 1001 86380 86390 1
525423 99525423 1001 86380 86390 1
525399 99525399 1001 86380 86390 1
525232 99525232 1001 86380 86390 1
525029 99525029 1001 86380 86390 1
525121 99525121 1001 86380 86390 1
526268 99526268 1001 86380 86390 1
526346 99526346 1001 86380 86390 1
526280 99526280 1001 86380 86390 1
526178 99526178 1001 86380 86390 1
526131 99526131 1001 86380 86390 1
525847 99525847 1001 86380 86390 1
525899 99525899 1001 86380 86390 1
525928 99525928 1001 86380 86390 1
525877 99525877 1001 86380 86390 1
526525 99526525 1001 86380 86390 1
526551 99526551 1001 86380 86390 1
527178 99527178 1001 86380 86390 1
527179 99527179 1001 86380 86390 1
526901 99526901 1001 86380 86390 1
526837 99526837 1001 86380 86390 1
526996 99526996 1001 86380 86390 1
526934 99526934 1001 86380 86390 1
527039 99527039 1001 86380 86390 1
526654 99526654 1001 86380 86390 1
526799 99526799 1001 86380 86390 1
526688 99526688 1001 86380 86390 1
526702 99526702 1001 86380 86390 1
527391 99527391 1001 86380 86390 1
527443 99527443 1001 86380 86390 1
527394 99527394 1001 86380 86390 1
528072 99528072 1001 86380 86390 1
528015 99528015 1001 86380 86390 1
527977 99527977 1001 86380 86390 1
528054 99528054 1001 86380 86390 1
527932 99527932 1001 86380 86390 1
527859 99527859 1001 86380 86390 1
527718 99527718 1001 86380 86390 1
527669 99527669 1001 86380 86390 1
527699 99527699 1001 86380 86390 1
527816 99527816 1001 86380 86390 1
527562 99527562 1001 86380 86390 1
527487 99527487 1001 86380 86390 1
528175 99528175 1001 86380 86390 1
528118 99528118 1001 86380 86390 1
528109 99528109 1001 86380 86390 1
528161 99528161 1001 86380 86390 1
528239 99528239 1001 86380 86390 1
528759 99528759 1001 86380 86390 1
528710 99528710 1001 86380 86390 1
528704 99528704 1001 86380 86390 1
528810 99528810 1001 86380 86390 1
528541 99528541 1001 86380 86390 1
528520 99528520 1001 86380 86390 1
528689 99528689 1001 86380 86390 1
528535 99528535 1001 86380 86390 1
528693 99528693 1001 86380 86390 1
528362 99528362 1001 86380 86390 1
528482 99528482 1001 86380 86390 1
528996 99528996 1001 86380 86390 1
529696 99529696 1001 86380 86390 1
529433 99529433 1001 86380 86390 1
529511 99529511 1001 86380 86390 1
529422 99529422 1001 86380 86390 1
529488 99529488 1001 86380 86390 1
529339 99529339 1001 86380 86390 1
529291 99529291 1001 86380 86390 1
529309 99529309 1001 86380 86390 1
529802 99529802 1001 86380 86390 1
529752 99529752 1001 86380 86390 1
529859 99529859 1001 86380 86390 1
529759 99529759 1001 86380 86390 1
530425 99530425 1001 86380 86390 1
530449 99530449 1001 86380 86390 1
530169 99530169 1001 86380 86390 1
530195 99530195 1001 86380 86390 1
530274 99530274 1001 86380 86390 1
530144 99530144 1001 86380 86390 1
530178 99530178 1001 86380 86390 1
530064 99530064 1001 86380 86390 1
530116 99530116 1001 86380 86390 1
530035 99530035 1001 86380 86390 1
530617 99530617 1001 86380 86390 1
530568 99530568 1001 86380 86390 1
530599 99530599 1001 86380 86390 1
530743 99530743 1001 86380 86390 1
531238 99531238 1001 86380 86390 1
531200 99531200 1001 86380 86390 1
531214 99531214 1001 86380 86390 1
531203 99531203 1001 86380 86390 1
531250 99531250 1001 86380 86390 1
531110 99531110 1001 86380 86390 1
531009 99531009 1001 86380 86390 1
531028 99531028 1001 86380 86390 1
531042 99531042 1001 86380 86390 1
531095 99531095 1001 86380 86390 1
530955 99530955 1001 86380 86390 1
530803 99530803 1001 86380 86390 1
530881 99530881 1001 86380 86390 1
530898 99530898 1001 86380 86390 1
530938 99530938 1001 86380 86390 1
530951 99530951 1001 86380 86390 1
531429 99531429 1001 86380 86390 1
531498 99531498 1001 86380 86390 1
531541 99531541 1001 86380 86390 1
531568 99531568 1001 86380 86390 1
531387 99531387 1001 86380 86390 1
531439 99531439 1001 86380 86390 1
532056 99532056 1001 86380 86390 1
532122 99532122 1001 86380 86390 1
531914 99531914 1001 86380 86390 1
531797 99531797 1001 86380 86390 1
531851 99531851 1001 86380 86390 1
531929 99531929 1001 86380 86390 1
531957 99531957 1001 86380 86390 1
531996 99531996 1001 86380 86390 1
531649 99531649 1001 86380 86390 1
531632 99531632 1001 86380 86390 1
531621 99531621 1001 86380 86390 1
531737 99531737 1001 86380 86390 1
531687 99531687 1001 86380 86390 1
531791 99531791 1001 86380 86390 1
532302 99532302 1001 86380 86390 1
532239 99532239 1001 86380 86390 1
532344 99532344 1001 86380 86390 1
532878 99532878 1001 86380 86390 1
532969 99532969 1001 86380 86390 1
532862 99532862 1001 86380 86390 1
532775 99532775 1001 86380 86390 1
532770 99532770 1001 86380 86390 1
532450 99532450 1001 86380 86390 1
532413 99532413 1001 86380 86390 1
532544 99532544 1001 86380 86390 1
532448 99532448 1001 86380 86390 1
533197 99533197 1001 86380 86390 1
533202 99533202 1001 86380 86390 1
533835 99533835 1001 86380 86390 1
533788 99533788 1001 86380 86390 1
533516 99533516 1001 86380 86390 1
533533 99533533 1001 86380 86390 1
533495 99533495 1001 86380 86390 1
533305 99533305 1001 86380 86390 1
534038 99534038 1001 86380 86390 1
534027 99534027 1001 86380 86390 1
534574 99534574 1001 86380 86390 1
534536 99534536 1001 86380 86390 1
534498 99534498 1001 86380 86390 1
534327 99534327 1001 86380 86390 1
534278 99534278 1001 86380 86390 1
534158 99534158 1001 86380 86390 1
534225 99534225 1001 86380 86390 1
534213 99534213 1001 86380 86390 1
534138 99534138 1001 86380 86390 1
534165 99534165 1001 86380 86390 1
534838 99534838 1001 86380 86390 1
534866 99534866 1001 86380 86390 1
535490 99535490 1001 86380 86390 1
535430 99535430 1001 86380 86390 1
535268 99535268 1001 86380 86390 1
535243 99535243 1001 86380 86390 1
535650 99535650 1001 86380 86390 1
535715 99535715 1001 86380 86390 1
535536 99535536 1001 86380 86390 1
535709 99535709 1001 86380 86390 1
535685 99535685 1001 86380 86390 1
535635 99535635 1001 86380 86390 1
536254 99536254 1001 86380 86390 1
535983 99535983 1001 86380 86390 1
535944 99535944 1001 86380 86390 1
535909 99535909 1001 86380 86390 1
535874 99535874 1001 86380 86390 1
536424 99536424 1001 86380 86390 1
536489 99536489 1001 86380 86390 1
536519 99536519 1001 86380 86390 1
536368 99536368 1001 86380 86390 1
536409 99536409 1001 86380 86390 1
537157 99537157 1001 86380 86390 1
536879 99536879 1001 86380 86390 1
536789 99536789 1001 86380 86390 1
536854 99536854 1001 86380 86390 1
536793 99536793 1001 86380 86390 1
537315 99537315 1001 86380 86390 1
537277 99537277 1001 86380 86390 1
537191 99537191 1001 86380 86390 1
537244 99537244 1001 86380 86390 1
537275 99537275 1001 86380 86390 1
537924 99537924 1001 86380 86390 1
537821 99537821 1001 86380 86390 1
537960 99537960 1001 86380 86390 1
537968 99537968 1001 86380 86390 1
537840 99537840 1001 86380 86390 1
537629 99537629 1001 86380 86390 1
537578 99537578 1001 86380 86390 1
537725 99537725 1001 86380 86390 1
537664 99537664 1001 86380 86390 1
537513 99537513 1001 86380 86390 1
537482 99537482 1001 86380 86390 1
537368 99537368 1001 86380 86390 1
538120 99538120 1001 86380 86390 1
538161 99538161 1001 86380 86390 1
538136 99538136 1001 86380 86390 1
538784 99538784 1001 86380 86390 1
538743 99538743 1001 86380 86390 1
538705 99538705 1001 86380 86390 1
538453 99538453 1001 86380 86390 1
538558 99538558 1001 86380 86390 1
538528 99538528 1001 86380 86390 1
538503 99538503 1001 86380 86390 1
538568 99538568 1001 86380 86390 1
538342 99538342 1001 86380 86390 1
538252 99538252 1001 86380 86390 1
538242 99538242 1001 86380 86390 1
538216 99538216 1001 86380 86390 1
538956 99538956 1001 86380 86390 1
538996 99538996 1001 86380 86390 1
538910 99538910 1001 86380 86390 1
538965 99538965 1001 86380 86390 1
539597 99539597 1001 86380 86390 1
539498 99539498 1001 86380 86390 1
539258 99539258 1001 86380 86390 1
539430 99539430 1001 86380 86390 1
539249 99539249 1001 86380 86390 1
539393 99539393 1001 86380 86390 1
539290 99539290 1001 86380 86390 1
539063 99539063 1001 86380 86390 1
539143 99539143 1001 86380 86390 1
539079 99539079 1001 86380 86390 1
539198 99539198 1001 86380 86390 1
539839 99539839 1001 86380 86390 1
539662 99539662 1001 86380 86390 1
540289 99540289 1001 86380 86390 1
540222 99540222 1001 86380 86390 1
540161 99540161 1001 86380 86390 1
540258 99540258 1001 86380 86390 1
540077 99540077 1001 86380 86390 1
539993 99539993 1001 86380 86390 1
539866 99539866 1001 86380 86390 1
539905 99539905 1001 86380 86390 1
540537 99540537 1001 86380 86390 1
540501 99540501 1001 86380 86390 1
540670 99540670 1001 86380 86390 1
541292 99541292 1001 86380 86390 1
541179 99541179 1001 86380 86390 1
540996 99540996 1001 86380 86390 1
540959 99540959 1001 86380 86390 1
541029 99541029 1001 86380 86390 1
540979 99540979 1001 86380 86390 1
540890 99540890 1001 86380 86390 1
540674 99540674 1001 86380 86390 1
540679 99540679 1001 86380 86390 1
540681 99540681 1001 86380 86390 1
541339 99541339 1001 86380 86390 1
541977 99541977 1001 86380 86390 1
542015 99542015 1001 86380 86390 1
541840 99541840 1001 86380 86390 1
541906 99541906 1001 86380 86390 1
541884 99541884 1001 86380 86390 1
541524 99541524 1001 86380 86390 1
541634 99541634 1001 86380 86390 1
541660 99541660 1001 86380 86390 1
542183 99542183 1001 86380 86390 1
542301 99542301 1001 86380 86390 1
542121 99542121 1001 86380 86390 1
542842 99542842 1001 86380 86390 1
542890 99542890 1001 86380 86390 1
542678 99542678 1001 86380 86390 1
542680 99542680 1001 86380 86390 1
542622 99542622 1001 86380 86390 1
542661 99542661 1001 86380 86390 1
542443 99542443 1001 86380 86390 1
542329 99542329 1001 86380 86390 1
542476 99542476 1001 86380 86390 1
543149 99543149 1001 86380 86390 1
543047 99543047 1001 86380 86390 1
543102 99543102 1001 86380 86390 1
543092 99543092 1001 86380 86390 1
543106 99543106 1001 86380 86390 1
543578 99543578 1001 86380 86390 1
543658 99543658 1001 86380 86390 1
543633 99543633 1001 86380 86390 1
543368 99543368 1001 86380 86390 1
543511 99543511 1001 86380 86390 1
543318 99543318 1001 86380 86390 1
543329 99543329 1001 86380 86390 1
543901 99543901 1001 86380 86390 1
543927 99543927 1001 86380 86390 1
543817 99543817 1001 86380 86390 1
544494 99544494 1001 86380 86390 1
544434 99544434 1001 86380 86390 1
544402 99544402 1001 86380 86390 1
544257 99544257 1001 86380 86390 1
544207 99544207 1001 86380 86390 1
544298 99544298 1001 86380 86390 1
544222 99544222 1001 86380 86390 1
544025 99544025 1001 86380 86390 1
544617 99544617 1001 86380 86390 1
429670 697 1001 32100 32517 1
525649 829 1002 52552 53507 1
400037 99400037 1001 86380 86390 1
400495 99400495 1001 86380 86390 1
400435 99400435 1001 86380 86390 1
400787 99400787 1001 86380 86390 1
400933 99400933 1001 86380 86390 1
400915 99400915 1001 86380 86390 1
400966 99400966 1001 86380 86390 1
401230 99401230 1001 86380 86390 1
402002 99402002 1001 86380 86390 1
401956 99401956 1001 86380 86390 1
402191 99402191 1001 86380 86390 1
402325 99402325 1001 86380 86390 1
402953 99402953 1001 86380 86390 1
403104 99403104 1001 86380 86390 1
403296 99403296 1001 86380 86390 1
403407 99403407 1001 86380 86390 1
403352 99403352 1001 86380 86390 1
403562 99403562 1001 86380 86390 1
403614 99403614 1001 86380 86390 1
403574 99403574 1001 86380 86390 1
404264 99404264 1001 86380 86390 1
404324 99404324 1001 86380 86390 1
404311 99404311 1001 86380 86390 1
404459 99404459 1001 86380 86390 1
404482 99404482 1001 86380 86390 1
404640 99404640 1001 86380 86390 1
404663 99404663 1001 86380 86390 1
404610 99404610 1001 86380 86390 1
404776 99404776 1001 86380 86390 1
404953 99404953 1001 86380 86390 1
405190 99405190 1001 86380 86390 1
405349 99405349 1001 86380 86390 1
405316 99405316 1001 86380 86390 1
405654 99405654 1001 86380 86390 1
405729 99405729 1001 86380 86390 1
405788 99405788 1001 86380 86390 1
405941 99405941 1001 86380 86390 1
405901 99405901 1001 86380 86390 1
406084 99406084 1001 86380 86390 1
406448 99406448 1001 86380 86390 1
406683 99406683 1001 86380 86390 1
406769 99406769 1001 86380 86390 1
406937 99406937 1001 86380 86390 1
406854 99406854 1001 86380 86390 1
406973 99406973 1001 86380 86390 1
407002 99407002 1001 86380 86390 1
406964 99406964 1001 86380 86390 1
407226 99407226 1001 86380 86390 1
407320 99407320 1001 86380 86390 1
407268 99407268 1001 86380 86390 1
407909 99407909 1001 86380 86390 1
408299 99408299 1001 86380 86390 1
408426 99408426 1001 86380 86390 1
408428 99408428 1001 86380 86390 1
408602 99408602 1001 86380 86390 1
408672 99408672 1001 86380 86390 1
408828 99408828 1001 86380 86390 1
408979 99408979 1001 86380 86390 1
408870 99408870 1001 86380 86390 1
408995 99408995 1001 86380 86390 1
409126 99409126 1001 86380 86390 1
409341 99409341 1001 86380 86390 1
410158 99410158 1001 86380 86390 1
410191 99410191 1001 86380 86390 1
410515 99410515 1001 86380 86390 1
410609 99410609 1001 86380 86390 1
410878 99410878 1001 86380 86390 1
410865 99410865 1001 86380 86390 1
411048 99411048 1001 86380 86390 1
411059 99411059 1001 86380 86390 1
411066 99411066 1001 86380 86390 1
411208 99411208 1001 86380 86390 1
411615 99411615 1001 86380 86390 1
411778 99411778 1001 86380 86390 1
411925 99411925 1001 86380 86390 1
412112 99412112 1001 86380 86390 1
412155 99412155 1001 86380 86390 1
412428 99412428 1001 86380 86390 1
413366 99413366 1001 86380 86390 1
413564 99413564 1001 86380 86390 1
413421 99413421 1001 86380 86390 1
413407 99413407 1001 86380 86390 1
413413 99413413 1001 86380 86390 1
413415 99413415 1001 86380 86390 1
413614 99413614 1001 86380 86390 1
413244 99413244 1001 86380 86390 1
412992 99412992 1001 86380 86390 1
412946 99412946 1001 86380 86390 1
413235 99413235 1001 86380 86390 1
413236 99413236 1001 86380 86390 1
412677 99412677 1001 86380 86390 1
412563 99412563 1001 86380 86390 1
412856 99412856 1001 86380 86390 1
412538 99412538 1001 86380 86390 1
412496 99412496 1001 86380 86390 1
412690 99412690 1001 86380 86390 1
414095 99414095 1001 86380 86390 1
413974 99413974 1001 86380 86390 1
413741 99413741 1001 86380 86390 1
413712 99413712 1001 86380 86390 1
413981 99413981 1001 86380 86390 1
415000 99415000 1001 86380 86390 1
415088 99415088 1001 86380 86390 1
415089 99415089 1001 86380 86390 1
414674 99414674 1001 86380 86390 1
414694 99414694 1001 86380 86390 1
414817 99414817 1001 86380 86390 1
414436 99414436 1001 86380 86390 1
415675 99415675 1001 86380 86390 1
415550 99415550 1001 86380 86390 1
415561 99415561 1001 86380 86390 1
416997 99416997 1001 86380 86390 1
416917 99416917 1001 86380 86390 1
416666 99416666 1001 86380 86390 1
416750 99416750 1001 86380 86390 1
416527 99416527 1001 86380 86390 1
416150 99416150 1001 86380 86390 1
416152 99416152 1001 86380 86390 1
416180 99416180 1001 86380 86390 1
416026 99416026 1001 86380 86390 1
417153 99417153 1001 86380 86390 1
417040 99417040 1001 86380 86390 1
417496 99417496 1001 86380 86390 1
417588 99417588 1001 86380 86390 1
418673 99418673 1001 86380 86390 1
418477 99418477 1001 86380 86390 1
418535 99418535 1001 86380 86390 1
418659 99418659 1001 86380 86390 1
418685 99418685 1001 86380 86390 1
418103 99418103 1001 86380 86390 1
418057 99418057 1001 86380 86390 1
417847 99417847 1001 86380 86390 1
417785 99417785 1001 86380 86390 1
419206 99419206 1001 86380 86390 1
418981 99418981 1001 86380 86390 1
418887 99418887 1001 86380 86390 1
419037 99419037 1001 86380 86390 1
418966 99418966 1001 86380 86390 1
419066 99419066 1001 86380 86390 1
420176 99420176 1001 86380 86390 1
420222 99420222 1001 86380 86390 1
420212 99420212 1001 86380 86390 1
419770 99419770 1001 86380 86390 1
419820 99419820 1001 86380 86390 1
419975 99419975 1001 86380 86390 1
419737 99419737 1001 86380 86390 1
419838 99419838 1001 86380 86390 1
419441 99419441 1001 86380 86390 1
420751 99420751 1001 86380 86390 1
420452 99420452 1001 86380 86390 1
421886 99421886 1001 86380 86390 1
421745 99421745 1001 86380 86390 1
421718 99421718 1001 86380 86390 1
421847 99421847 1001 86380 86390 1
421828 99421828 1001 86380 86390 1
421810 99421810 1001 86380 86390 1
421708 99421708 1001 86380 86390 1
421480 99421480 1001 86380 86390 1
421297 99421297 1001 86380 86390 1
421570 99421570 1001 86380 86390 1
421313 99421313 1001 86380 86390 1
421182 99421182 1001 86380 86390 1
421241 99421241 1001 86380 86390 1
421010 99421010 1001 86380 86390 1
422244 99422244 1001 86380 86390 1
422526 99422526 1001 86380 86390 1
422402 99422402 1001 86380 86390 1
422206 99422206 1001 86380 86390 1
422322 99422322 1001 86380 86390 1
422427 99422427 1001 86380 86390 1
423547 99423547 1001 86380 86390 1
423312 99423312 1001 86380 86390 1
423418 99423418 1001 86380 86390 1
423497 99423497 1001 86380 86390 1
422982 99422982 1001 86380 86390 1
422949 99422949 1001 86380 86390 1
422677 99422677 1001 86380 86390 1
422573 99422573 1001 86380 86390 1
422693 99422693 1001 86380 86390 1
422742 99422742 1001 86380 86390 1
423970 99423970 1001 86380 86390 1
423753 99423753 1001 86380 86390 1
424045 99424045 1001 86380 86390 1
423818 99423818 1001 86380 86390 1
425335 99425335 1001 86380 86390 1
425356 99425356 1001 86380 86390 1
425041 99425041 1001 86380 86390 1
424930 99424930 1001 86380 86390 1
424932 99424932 1001 86380 86390 1
424982 99424982 1001 86380 86390 1
424599 99424599 1001 86380 86390 1
424635 99424635 1001 86380 86390 1
424364 99424364 1001 86380 86390 1
424318 99424318 1001 86380 86390 1
426817 99426817 1001 86380 86390 1
426996 99426996 1001 86380 86390 1
426907 99426907 1001 86380 86390 1
426595 99426595 1001 86380 86390 1
426400 99426400 1001 86380 86390 1
426280 99426280 1001 86380 86390 1
426438 99426438 1001 86380 86390 1
426159 99426159 1001 86380 86390 1
426022 99426022 1001 86380 86390 1
425998 99425998 1001 86380 86390 1
425952 99425952 1001 86380 86390 1
427172 99427172 1001 86380 86390 1
427212 99427212 1001 86380 86390 1
427189 99427189 1001 86380 86390 1
428727 99428727 1001 86380 86390 1
428541 99428541 1001 86380 86390 1
428155 99428155 1001 86380 86390 1
428140 99428140 1001 86380 86390 1
427824 99427824 1001 86380 86390 1
427723 99427723 1001 86380 86390 1
429127 99429127 1001 86380 86390 1
428775 99428775 1001 86380 86390 1
429121 99429121 1001 86380 86390 1
430164 99430164 1001 86380 86390 1
430273 99430273 1001 86380 86390 1
430046 99430046 1001 86380 86390 1
429971 99429971 1001 86380 86390 1
430032 99430032 1001 86380 86390 1
430356 99430356 1001 86380 86390 1
429466 99429466 1001 86380 86390 1
429469 99429469 1001 86380 86390 1
429180 99429180 1001 86380 86390 1
429307 99429307 1001 86380 86390 1
430771 99430771 1001 86380 86390 1
430459 99430459 1001 86380 86390 1
430495 99430495 1001 86380 86390 1
430756 99430756 1001 86380 86390 1
431696 99431696 1001 86380 86390 1
431803 99431803 1001 86380 86390 1
431525 99431525 1001 86380 86390 1
431362 99431362 1001 86380 86390 1
431493 99431493 1001 86380 86390 1
431271 99431271 1001 86380 86390 1
431498 99431498 1001 86380 86390 1
431115 99431115 1001 86380 86390 1
431126 99431126 1001 86380 86390 1
432130 99432130 1001 86380 86390 1
433618 99433618 1001 86380 86390 1
433322 99433322 1001 86380 86390 1
433442 99433442 1001 86380 86390 1
433649 99433649 1001 86380 86390 1
433212 99433212 1001 86380 86390 1
433117 99433117 1001 86380 86390 1
433285 99433285 1001 86380 86390 1
432649 99432649 1001 86380 86390 1
432771 99432771 1001 86380 86390 1
432653 99432653 1001 86380 86390 1
432881 99432881 1001 86380 86390 1
432632 99432632 1001 86380 86390 1
432739 99432739 1001 86380 86390 1
434137 99434137 1001 86380 86390 1
434050 99434050 1001 86380 86390 1
433849 99433849 1001 86380 86390 1
435277 99435277 1001 86380 86390 1
435368 99435368 1001 86380 86390 1
434755 99434755 1001 86380 86390 1
434787 99434787 1001 86380 86390 1
434231 99434231 1001 86380 86390 1
434300 99434300 1001 86380 86390 1
435567 99435567 1001 86380 86390 1
435622 99435622 1001 86380 86390 1
435701 99435701 1001 86380 86390 1
435844 99435844 1001 86380 86390 1
435592 99435592 1001 86380 86390 1
437133 99437133 1001 86380 86390 1
436847 99436847 1001 86380 86390 1
436383 99436383 1001 86380 86390 1
436702 99436702 1001 86380 86390 1
435955 99435955 1001 86380 86390 1
436098 99436098 1001 86380 86390 1
435964 99435964 1001 86380 86390 1
435999 99435999 1001 86380 86390 1
436122 99436122 1001 86380 86390 1
436189 99436189 1001 86380 86390 1
300080 99300080 1001 86380 86390 1
300057 99300057 1001 86380 86390 1
437302 99437302 1001 86380 86390 1
300025 99300025 1001 86380 86390 1
437183 99437183 1001 86380 86390 1
300677 99300677 1001 86380 86390 1
300641 99300641 1001 86380 86390 1
300528 99300528 1001 86380 86390 1
300556 99300556 1001 86380 86390 1
300722 99300722 1001 86380 86390 1
300375 99300375 1001 86380 86390 1
300366 99300366 1001 86380 86390 1
300185 99300185 1001 86380 86390 1
300174 99300174 1001 86380 86390 1
300214 99300214 1001 86380 86390 1
300279 99300279 1001 86380 86390 1
300191 99300191 1001 86380 86390 1
300217 99300217 1001 86380 86390 1
300309 99300309 1001 86380 86390 1
300310 99300310 1001 86380 86390 1
300804 99300804 1001 86380 86390 1
300871 99300871 1001 86380 86390 1
300781 99300781 1001 86380 86390 1
300750 99300750 1001 86380 86390 1
301373 99301373 1001 86380 86390 1
301147 99301147 1001 86380 86390 1
301331 99301331 1001 86380 86390 1
301306 99301306 1001 86380 86390 1
301012 99301012 1001 86380 86390 1
301062 99301062 1001 86380 86390 1
300958 99300958 1001 86380 86390 1
301630 99301630 1001 86380 86390 1
301724 99301724 1001 86380 86390 1
301693 99301693 1001 86380 86390 1
302190 99302190 1001 86380 86390 1
302152 99302152 1001 86380 86390 1
302103 99302103 1001 86380 86390 1
301893 99301893 1001 86380 86390 1
301817 99301817 1001 86380 86390 1
301936 99301936 1001 86380 86390 1
302468 99302468 1001 86380 86390 1
302419 99302419 1001 86380 86390 1
302474 99302474 1001 86380 86390 1
303059 99303059 1001 86380 86390 1
303151 99303151 1001 86380 86390 1
303199 99303199 1001 86380 86390 1
302886 99302886 1001 86380 86390 1
302938 99302938 1001 86380 86390 1
302889 99302889 1001 86380 86390 1
302993 99302993 1001 86380 86390 1
302811 99302811 1001 86380 86390 1
302920 99302920 1001 86380 86390 1
302816 99302816 1001 86380 86390 1
302665 99302665 1001 86380 86390 1
302718 99302718 1001 86380 86390 1
302592 99302592 1001 86380 86390 1
302792 99302792 1001 86380 86390 1
303377 99303377 1001 86380 86390 1
303931 99303931 1001 86380 86390 1
303987 99303987 1001 86380 86390 1
304009 99304009 1001 86380 86390 1
303860 99303860 1001 86380 86390 1
303951 99303951 1001 86380 86390 1
303750 99303750 1001 86380 86390 1
303715 99303715 1001 86380 86390 1
303632 99303632 1001 86380 86390 1
303517 99303517 1001 86380 86390 1
303466 99303466 1001 86380 86390 1
303519 99303519 1001 86380 86390 1
303546 99303546 1001 86380 86390 1
303521 99303521 1001 86380 86390 1
303432 99303432 1001 86380 86390 1
304743 99304743 1001 86380 86390 1
304681 99304681 1001 86380 86390 1
304517 99304517 1001 86380 86390 1
304480 99304480 1001 86380 86390 1
304623 99304623 1001 86380 86390 1
304548 99304548 1001 86380 86390 1
304332 99304332 1001 86380 86390 1
304386 99304386 1001 86380 86390 1
304348 99304348 1001 86380 86390 1
304374 99304374 1001 86380 86390 1
304366 99304366 1001 86380 86390 1
304250 99304250 1001 86380 86390 1
304936 99304936 1001 86380 86390 1
305042 99305042 1001 86380 86390 1
305527 99305527 1001 86380 86390 1
305681 99305681 1001 86380 86390 1
305305 99305305 1001 86380 86390 1
305318 99305318 1001 86380 86390 1
305321 99305321 1001 86380 86390 1
305425 99305425 1001 86380 86390 1
305209 99305209 1001 86380 86390 1
305262 99305262 1001 86380 86390 1
500141 99500141 1001 86380 86390 1
500019 99500019 1001 86380 86390 1
500034 99500034 1001 86380 86390 1
500731 99500731 1001 86380 86390 1
500746 99500746 1001 86380 86390 1
500773 99500773 1001 86380 86390 1
500582 99500582 1001 86380 86390 1
500455 99500455 1001 86380 86390 1
500438 99500438 1001 86380 86390 1
500380 99500380 1001 86380 86390 1
500878 99500878 1001 86380 86390 1
501008 99501008 1001 86380 86390 1
500931 99500931 1001 86380 86390 1
500985 99500985 1001 86380 86390 1
500909 99500909 1001 86380 86390 1
500873 99500873 1001 86380 86390 1
500861 99500861 1001 86380 86390 1
501523 99501523 1001 86380 86390 1
501541 99501541 1001 86380 86390 1
501585 99501585 1001 86380 86390 1
501560 99501560 1001 86380 86390 1
501637 99501637 1001 86380 86390 1
501330 99501330 1001 86380 86390 1
501280 99501280 1001 86380 86390 1
501296 99501296 1001 86380 86390 1
501400 99501400 1001 86380 86390 1
501259 99501259 1001 86380 86390 1
501313 99501313 1001 86380 86390 1
501262 99501262 1001 86380 86390 1
501097 99501097 1001 86380 86390 1
501046 99501046 1001 86380 86390 1
501194 99501194 1001 86380 86390 1
501146 99501146 1001 86380 86390 1
501675 99501675 1001 86380 86390 1
501746 99501746 1001 86380 86390 1
502435 99502435 1001 86380 86390 1
502380 99502380 1001 86380 86390 1
502190 99502190 1001 86380 86390 1
502242 99502242 1001 86380 86390 1
502028 99502028 1001 86380 86390 1
501893 99501893 1001 86380 86390 1
502625 99502625 1001 86380 86390 1
502652 99502652 1001 86380 86390 1
502484 99502484 1001 86380 86390 1
503255 99503255 1001 86380 86390 1
503204 99503204 1001 86380 86390 1
503092 99503092 1001 86380 86390 1
503182 99503182 1001 86380 86390 1
503208 99503208 1001 86380 86390 1
503281 99503281 1001 86380 86390 1
503121 99503121 1001 86380 86390 1
503188 99503188 1001 86380 86390 1
503046 99503046 1001 86380 86390 1
502815 99502815 1001 86380 86390 1
502673 99502673 1001 86380 86390 1
502796 99502796 1001 86380 86390 1
502786 99502786 1001 86380 86390 1
503411 99503411 1001 86380 86390 1
503466 99503466 1001 86380 86390 1
504072 99504072 1001 86380 86390 1
503947 99503947 1001 86380 86390 1
503962 99503962 1001 86380 86390 1
503988 99503988 1001 86380 86390 1
503708 99503708 1001 86380 86390 1
503890 99503890 1001 86380 86390 1
503840 99503840 1001 86380 86390 1
503866 99503866 1001 86380 86390 1
503622 99503622 1001 86380 86390 1
504258 99504258 1001 86380 86390 1
504146 99504146 1001 86380 86390 1
504250 99504250 1001 86380 86390 1
504842 99504842 1001 86380 86390 1
504654 99504654 1001 86380 86390 1
504604 99504604 1001 86380 86390 1
504644 99504644 1001 86380 86390 1
504442 99504442 1001 86380 86390 1
504509 99504509 1001 86380 86390 1
504406 99504406 1001 86380 86390 1
504341 99504341 1001 86380 86390 1
504485 99504485 1001 86380 86390 1
505730 99505730 1001 86380 86390 1
505475 99505475 1001 86380 86390 1
505516 99505516 1001 86380 86390 1
505458 99505458 1001 86380 86390 1
505318 99505318 1001 86380 86390 1
505168 99505168 1001 86380 86390 1
505826 99505826 1001 86380 86390 1
506506 99506506 1001 86380 86390 1
506408 99506408 1001 86380 86390 1
506588 99506588 1001 86380 86390 1
506426 99506426 1001 86380 86390 1
506391 99506391 1001 86380 86390 1
506288 99506288 1001 86380 86390 1
506002 99506002 1001 86380 86390 1
506094 99506094 1001 86380 86390 1
506005 99506005 1001 86380 86390 1
506021 99506021 1001 86380 86390 1
506063 99506063 1001 86380 86390 1
506633 99506633 1001 86380 86390 1
506676 99506676 1001 86380 86390 1
507230 99507230 1001 86380 86390 1
507295 99507295 1001 86380 86390 1
507344 99507344 1001 86380 86390 1
507194 99507194 1001 86380 86390 1
507144 99507144 1001 86380 86390 1
507157 99507157 1001 86380 86390 1
507072 99507072 1001 86380 86390 1
506883 99506883 1001 86380 86390 1
506899 99506899 1001 86380 86390 1
506941 99506941 1001 86380 86390 1
506838 99506838 1001 86380 86390 1
507424 99507424 1001 86380 86390 1
507622 99507622 1001 86380 86390 1
507546 99507546 1001 86380 86390 1
507457 99507457 1001 86380 86390 1
508121 99508121 1001 86380 86390 1
508216 99508216 1001 86380 86390 1
507913 99507913 1001 86380 86390 1
507883 99507883 1001 86380 86390 1
507990 99507990 1001 86380 86390 1
507825 99507825 1001 86380 86390 1
507775 99507775 1001 86380 86390 1
507788 99507788 1001 86380 86390 1
507756 99507756 1001 86380 86390 1
508453 99508453 1001 86380 86390 1
508366 99508366 1001 86380 86390 1
508395 99508395 1001 86380 86390 1
508320 99508320 1001 86380 86390 1
508348 99508348 1001 86380 86390 1
508948 99508948 1001 86380 86390 1
509029 99509029 1001 86380 86390 1
508939 99508939 1001 86380 86390 1
509054 99509054 1001 86380 86390 1
508954 99508954 1001 86380 86390 1
508817 99508817 1001 86380 86390 1
508860 99508860 1001 86380 86390 1
508811 99508811 1001 86380 86390 1
508681 99508681 1001 86380 86390 1
508738 99508738 1001 86380 86390 1
508577 99508577 1001 86380 86390 1
509252 99509252 1001 86380 86390 1
509114 99509114 1001 86380 86390 1
509206 99509206 1001 86380 86390 1
509223 99509223 1001 86380 86390 1
509850 99509850 1001 86380 86390 1
509763 99509763 1001 86380 86390 1
509705 99509705 1001 86380 86390 1
509706 99509706 1001 86380 86390 1
509770 99509770 1001 86380 86390 1
509513 99509513 1001 86380 86390 1
509436 99509436 1001 86380 86390 1
509441 99509441 1001 86380 86390 1
509914 99509914 1001 86380 86390 1
510083 99510083 1001 86380 86390 1
510052 99510052 1001 86380 86390 1
509922 99509922 1001 86380 86390 1
510524 99510524 1001 86380 86390 1
510655 99510655 1001 86380 86390 1
510686 99510686 1001 86380 86390 1
510418 99510418 1001 86380 86390 1
510394 99510394 1001 86380 86390 1
510303 99510303 1001 86380 86390 1
510306 99510306 1001 86380 86390 1
510114 99510114 1001 86380 86390 1
510141 99510141 1001 86380 86390 1
510866 99510866 1001 86380 86390 1
510854 99510854 1001 86380 86390 1
510804 99510804 1001 86380 86390 1
510796 99510796 1001 86380 86390 1
510823 99510823 1001 86380 86390 1
510916 99510916 1001 86380 86390 1
510735 99510735 1001 86380 86390 1
511511 99511511 1001 86380 86390 1
511165 99511165 1001 86380 86390 1
511269 99511269 1001 86380 86390 1
511308 99511308 1001 86380 86390 1
511286 99511286 1001 86380 86390 1
510999 99510999 1001 86380 86390 1
511090 99511090 1001 86380 86390 1
511556 99511556 1001 86380 86390 1
511665 99511665 1001 86380 86390 1
512305 99512305 1001 86380 86390 1
512189 99512189 1001 86380 86390 1
512307 99512307 1001 86380 86390 1
512183 99512183 1001 86380 86390 1
512249 99512249 1001 86380 86390 1
512301 99512301 1001 86380 86390 1
512044 99512044 1001 86380 86390 1
512152 99512152 1001 86380 86390 1
511783 99511783 1001 86380 86390 1
511784 99511784 1001 86380 86390 1
511824 99511824 1001 86380 86390 1
511945 99511945 1001 86380 86390 1
511843 99511843 1001 86380 86390 1
511963 99511963 1001 86380 86390 1
512388 99512388 1001 86380 86390 1
512520 99512520 1001 86380 86390 1
512383 99512383 1001 86380 86390 1
513042 99513042 1001 86380 86390 1
513111 99513111 1001 86380 86390 1
513138 99513138 1001 86380 86390 1
512876 99512876 1001 86380 86390 1
512792 99512792 1001 86380 86390 1
512625 99512625 1001 86380 86390 1
512603 99512603 1001 86380 86390 1
512722 99512722 1001 86380 86390 1
512748 99512748 1001 86380 86390 1
513362 99513362 1001 86380 86390 1
513363 99513363 1001 86380 86390 1
513393 99513393 1001 86380 86390 1
513896 99513896 1001 86380 86390 1
513833 99513833 1001 86380 86390 1
513977 99513977 1001 86380 86390 1
513699 99513699 1001 86380 86390 1
513756 99513756 1001 86380 86390 1
513568 99513568 1001 86380 86390 1
513557 99513557 1001 86380 86390 1
513602 99513602 1001 86380 86390 1
513564 99513564 1001 86380 86390 1
514195 99514195 1001 86380 86390 1
514794 99514794 1001 86380 86390 1
514777 99514777 1001 86380 86390 1
514587 99514587 1001 86380 86390 1
514639 99514639 1001 86380 86390 1
514551 99514551 1001 86380 86390 1
514573 99514573 1001 86380 86390 1
514922 99514922 1001 86380 86390 1
514876 99514876 1001 86380 86390 1
514967 99514967 1001 86380 86390 1
514968 99514968 1001 86380 86390 1
515533 99515533 1001 86380 86390 1
515316 99515316 1001 86380 86390 1
515104 99515104 1001 86380 86390 1
515199 99515199 1001 86380 86390 1
515072 99515072 1001 86380 86390 1
515851 99515851 1001 86380 86390 1
515803 99515803 1001 86380 86390 1
515844 99515844 1001 86380 86390 1
515884 99515884 1001 86380 86390 1
516398 99516398 1001 86380 86390 1
516353 99516353 1001 86380 86390 1
516174 99516174 1001 86380 86390 1
516285 99516285 1001 86380 86390 1
516210 99516210 1001 86380 86390 1
516057 99516057 1001 86380 86390 1
515945 99515945 1001 86380 86390 1
515897 99515897 1001 86380 86390 1
516571 99516571 1001 86380 86390 1
516546 99516546 1001 86380 86390 1
516624 99516624 1001 86380 86390 1
516522 99516522 1001 86380 86390 1
516641 99516641 1001 86380 86390 1
516694 99516694 1001 86380 86390 1
517188 99517188 1001 86380 86390 1
516991 99516991 1001 86380 86390 1
516928 99516928 1001 86380 86390 1
516984 99516984 1001 86380 86390 1
516946 99516946 1001 86380 86390 1
516729 99516729 1001 86380 86390 1
516784 99516784 1001 86380 86390 1
516876 99516876 1001 86380 86390 1
516851 99516851 1001 86380 86390 1
516853 99516853 1001 86380 86390 1
517425 99517425 1001 86380 86390 1
517510 99517510 1001 86380 86390 1
518063 99518063 1001 86380 86390 1
517871 99517871 1001 86380 86390 1
517847 99517847 1001 86380 86390 1
517621 99517621 1001 86380 86390 1
518317 99518317 1001 86380 86390 1
518305 99518305 1001 86380 86390 1
518298 99518298 1001 86380 86390 1
518833 99518833 1001 86380 86390 1
518717 99518717 1001 86380 86390 1
518700 99518700 1001 86380 86390 1
518585 99518585 1001 86380 86390 1
518781 99518781 1001 86380 86390 1
518381 99518381 1001 86380 86390 1
518473 99518473 1001 86380 86390 1
518399 99518399 1001 86380 86390 1
518400 99518400 1001 86380 86390 1
519089 99519089 1001 86380 86390 1
519080 99519080 1001 86380 86390 1
519159 99519159 1001 86380 86390 1
519715 99519715 1001 86380 86390 1
519668 99519668 1001 86380 86390 1
519683 99519683 1001 86380 86390 1
519684 99519684 1001 86380 86390 1
519775 99519775 1001 86380 86390 1
519415 99519415 1001 86380 86390 1
519508 99519508 1001 86380 86390 1
519576 99519576 1001 86380 86390 1
519490 99519490 1001 86380 86390 1
519370 99519370 1001 86380 86390 1
520018 99520018 1001 86380 86390 1
519824 99519824 1001 86380 86390 1
519946 99519946 1001 86380 86390 1
519895 99519895 1001 86380 86390 1
520555 99520555 1001 86380 86390 1
520616 99520616 1001 86380 86390 1
520364 99520364 1001 86380 86390 1
520313 99520313 1001 86380 86390 1
520314 99520314 1001 86380 86390 1
520149 99520149 1001 86380 86390 1
520163 99520163 1001 86380 86390 1
520219 99520219 1001 86380 86390 1
520052 99520052 1001 86380 86390 1
520130 99520130 1001 86380 86390 1
520108 99520108 1001 86380 86390 1
520835 99520835 1001 86380 86390 1
520762 99520762 1001 86380 86390 1
520801 99520801 1001 86380 86390 1
521351 99521351 1001 86380 86390 1
521420 99521420 1001 86380 86390 1
521284 99521284 1001 86380 86390 1
521272 99521272 1001 86380 86390 1
521260 99521260 1001 86380 86390 1
521110 99521110 1001 86380 86390 1
521000 99521000 1001 86380 86390 1
520872 99520872 1001 86380 86390 1
520913 99520913 1001 86380 86390 1
521515 99521515 1001 86380 86390 1
521634 99521634 1001 86380 86390 1
521598 99521598 1001 86380 86390 1
521656 99521656 1001 86380 86390 1
522263 99522263 1001 86380 86390 1
522160 99522160 1001 86380 86390 1
522109 99522109 1001 86380 86390 1
522287 99522287 1001 86380 86390 1
522036 99522036 1001 86380 86390 1
521987 99521987 1001 86380 86390 1
521900 99521900 1001 86380 86390 1
521788 99521788 1001 86380 86390 1
521869 99521869 1001 86380 86390 1
521806 99521806 1001 86380 86390 1
521794 99521794 1001 86380 86390 1
521773 99521773 1001 86380 86390 1
521683 99521683 1001 86380 86390 1
522354 99522354 1001 86380 86390 1
523002 99523002 1001 86380 86390 1
523032 99523032 1001 86380 86390 1
522998 99522998 1001 86380 86390 1
522710 99522710 1001 86380 86390 1
522844 99522844 1001 86380 86390 1
522885 99522885 1001 86380 86390 1
522643 99522643 1001 86380 86390 1
522669 99522669 1001 86380 86390 1
522501 99522501 1001 86380 86390 1
522598 99522598 1001 86380 86390 1
523267 99523267 1001 86380 86390 1
523127 99523127 1001 86380 86390 1
523753 99523753 1001 86380 86390 1
523743 99523743 1001 86380 86390 1
523388 99523388 1001 86380 86390 1
523393 99523393 1001 86380 86390 1
523406 99523406 1001 86380 86390 1
523396 99523396 1001 86380 86390 1
523500 99523500 1001 86380 86390 1
523425 99523425 1001 86380 86390 1
524030 99524030 1001 86380 86390 1
524618 99524618 1001 86380 86390 1
524512 99524512 1001 86380 86390 1
524476 99524476 1001 86380 86390 1
524441 99524441 1001 86380 86390 1
524368 99524368 1001 86380 86390 1
524215 99524215 1001 86380 86390 1
524224 99524224 1001 86380 86390 1
524951 99524951 1001 86380 86390 1
524916 99524916 1001 86380 86390 1
524955 99524955 1001 86380 86390 1
524828 99524828 1001 86380 86390 1
524974 99524974 1001 86380 86390 1
525404 99525404 1001 86380 86390 1
525534 99525534 1001 86380 86390 1
525571 99525571 1001 86380 86390 1
525512 99525512 1001 86380 86390 1
525577 99525577 1001 86380 86390 1
525587 99525587 1001 86380 86390 1
525557 99525557 1001 86380 86390 1
525493 99525493 1001 86380 86390 1
525222 99525222 1001 86380 86390 1
525274 99525274 1001 86380 86390 1
525199 99525199 1001 86380 86390 1
525252 99525252 1001 86380 86390 1
525725 99525725 1001 86380 86390 1
525732 99525732 1001 86380 86390 1
526361 99526361 1001 86380 86390 1
526301 99526301 1001 86380 86390 1
526342 99526342 1001 86380 86390 1
526227 99526227 1001 86380 86390 1
526218 99526218 1001 86380 86390 1
526095 99526095 1001 86380 86390 1
526035 99526035 1001 86380 86390 1
525932 99525932 1001 86380 86390 1
525991 99525991 1001 86380 86390 1
525890 99525890 1001 86380 86390 1
525839 99525839 1001 86380 86390 1
525955 99525955 1001 86380 86390 1
526590 99526590 1001 86380 86390 1
527226 99527226 1001 86380 86390 1
527205 99527205 1001 86380 86390 1
527169 99527169 1001 86380 86390 1
527005 99527005 1001 86380 86390 1
526872 99526872 1001 86380 86390 1
526785 99526785 1001 86380 86390 1
526811 99526811 1001 86380 86390 1
526790 99526790 1001 86380 86390 1
527310 99527310 1001 86380 86390 1
527262 99527262 1001 86380 86390 1
527308 99527308 1001 86380 86390 1
527876 99527876 1001 86380 86390 1
527966 99527966 1001 86380 86390 1
527994 99527994 1001 86380 86390 1
527745 99527745 1001 86380 86390 1
527862 99527862 1001 86380 86390 1
527695 99527695 1001 86380 86390 1
527652 99527652 1001 86380 86390 1
527630 99527630 1001 86380 86390 1
527542 99527542 1001 86380 86390 1
528125 99528125 1001 86380 86390 1
528242 99528242 1001 86380 86390 1
528092 99528092 1001 86380 86390 1
528094 99528094 1001 86380 86390 1
528712 99528712 1001 86380 86390 1
528581 99528581 1001 86380 86390 1
528533 99528533 1001 86380 86390 1
528664 99528664 1001 86380 86390 1
528523 99528523 1001 86380 86390 1
528563 99528563 1001 86380 86390 1
528396 99528396 1001 86380 86390 1
528373 99528373 1001 86380 86390 1
528478 99528478 1001 86380 86390 1
528404 99528404 1001 86380 86390 1
529069 99529069 1001 86380 86390 1
529019 99529019 1001 86380 86390 1
529060 99529060 1001 86380 86390 1
529586 99529586 1001 86380 86390 1
529601 99529601 1001 86380 86390 1
529567 99529567 1001 86380 86390 1
529608 99529608 1001 86380 86390 1
529340 99529340 1001 86380 86390 1
529432 99529432 1001 86380 86390 1
529387 99529387 1001 86380 86390 1
529303 99529303 1001 86380 86390 1
529174 99529174 1001 86380 86390 1
529143 99529143 1001 86380 86390 1
529926 99529926 1001 86380 86390 1
529927 99529927 1001 86380 86390 1
529747 99529747 1001 86380 86390 1
530500 99530500 1001 86380 86390 1
530164 99530164 1001 86380 86390 1
530216 99530216 1001 86380 86390 1
530307 99530307 1001 86380 86390 1
530126 99530126 1001 86380 86390 1
530131 99530131 1001 86380 86390 1
529990 99529990 1001 86380 86390 1
530590 99530590 1001 86380 86390 1
530574 99530574 1001 86380 86390 1
531010 99531010 1001 86380 86390 1
531055 99531055 1001 86380 86390 1
530839 99530839 1001 86380 86390 1
530831 99530831 1001 86380 86390 1
530873 99530873 1001 86380 86390 1
530782 99530782 1001 86380 86390 1
531470 99531470 1001 86380 86390 1
531381 99531381 1001 86380 86390 1
531524 99531524 1001 86380 86390 1
531512 99531512 1001 86380 86390 1
531525 99531525 1001 86380 86390 1
531489 99531489 1001 86380 86390 1
531465 99531465 1001 86380 86390 1
532133 99532133 1001 86380 86390 1
532020 99532020 1001 86380 86390 1
532048 99532048 1001 86380 86390 1
531982 99531982 1001 86380 86390 1
531868 99531868 1001 86380 86390 1
531792 99531792 1001 86380 86390 1
531667 99531667 1001 86380 86390 1
531786 99531786 1001 86380 86390 1
531748 99531748 1001 86380 86390 1
531749 99531749 1001 86380 86390 1
531776 99531776 1001 86380 86390 1
531686 99531686 1001 86380 86390 1
532270 99532270 1001 86380 86390 1
532001 99532001 1001 86380 86390 1
532233 99532233 1001 86380 86390 1
532303 99532303 1001 86380 86390 1
532381 99532381 1001 86380 86390 1
532278 99532278 1001 86380 86390 1
533002 99533002 1001 86380 86390 1
532894 99532894 1001 86380 86390 1
533010 99533010 1001 86380 86390 1
532858 99532858 1001 86380 86390 1
532924 99532924 1001 86380 86390 1
532752 99532752 1001 86380 86390 1
532630 99532630 1001 86380 86390 1
532538 99532538 1001 86380 86390 1
533135 99533135 1001 86380 86390 1
533188 99533188 1001 86380 86390 1
533137 99533137 1001 86380 86390 1
533752 99533752 1001 86380 86390 1
533714 99533714 1001 86380 86390 1
533510 99533510 1001 86380 86390 1
533616 99533616 1001 86380 86390 1
533568 99533568 1001 86380 86390 1
533610 99533610 1001 86380 86390 1
533281 99533281 1001 86380 86390 1
533372 99533372 1001 86380 86390 1
533402 99533402 1001 86380 86390 1
533860 99533860 1001 86380 86390 1
534048 99534048 1001 86380 86390 1
534667 99534667 1001 86380 86390 1
534398 99534398 1001 86380 86390 1
534065 99534065 1001 86380 86390 1
534073 99534073 1001 86380 86390 1
534850 99534850 1001 86380 86390 1
534721 99534721 1001 86380 86390 1
534762 99534762 1001 86380 86390 1
534698 99534698 1001 86380 86390 1
534751 99534751 1001 86380 86390 1
534783 99534783 1001 86380 86390 1
535433 99535433 1001 86380 86390 1
535343 99535343 1001 86380 86390 1
535411 99535411 1001 86380 86390 1
535485 99535485 1001 86380 86390 1
535181 99535181 1001 86380 86390 1
535084 99535084 1001 86380 86390 1
534890 99534890 1001 86380 86390 1
535022 99535022 1001 86380 86390 1
535675 99535675 1001 86380 86390 1
535688 99535688 1001 86380 86390 1
536169 99536169 1001 86380 86390 1
535951 99535951 1001 86380 86390 1
535922 99535922 1001 86380 86390 1
535719 99535719 1001 86380 86390 1
535823 99535823 1001 86380 86390 1
535800 99535800 1001 86380 86390 1
535764 99535764 1001 86380 86390 1
535920 99535920 1001 86380 86390 1
536393 99536393 1001 86380 86390 1
536408 99536408 1001 86380 86390 1
536487 99536487 1001 86380 86390 1
537024 99537024 1001 86380 86390 1
536977 99536977 1001 86380 86390 1
536992 99536992 1001 86380 86390 1
537096 99537096 1001 86380 86390 1
536846 99536846 1001 86380 86390 1
536608 99536608 1001 86380 86390 1
536714 99536714 1001 86380 86390 1
536719 99536719 1001 86380 86390 1
537825 99537825 1001 86380 86390 1
537949 99537949 1001 86380 86390 1
537647 99537647 1001 86380 86390 1
537739 99537739 1001 86380 86390 1
537435 99537435 1001 86380 86390 1
537376 99537376 1001 86380 86390 1
538086 99538086 1001 86380 86390 1
538018 99538018 1001 86380 86390 1
538090 99538090 1001 86380 86390 1
538174 99538174 1001 86380 86390 1
538622 99538622 1001 86380 86390 1
538661 99538661 1001 86380 86390 1
538744 99538744 1001 86380 86390 1
538480 99538480 1001 86380 86390 1
538589 99538589 1001 86380 86390 1
538554 99538554 1001 86380 86390 1
538543 99538543 1001 86380 86390 1
538366 99538366 1001 86380 86390 1
538276 99538276 1001 86380 86390 1
538269 99538269 1001 86380 86390 1
538270 99538270 1001 86380 86390 1
538851 99538851 1001 86380 86390 1
538865 99538865 1001 86380 86390 1
538829 99538829 1001 86380 86390 1
538882 99538882 1001 86380 86390 1
538937 99538937 1001 86380 86390 1
538835 99538835 1001 86380 86390 1
539557 99539557 1001 86380 86390 1
539495 99539495 1001 86380 86390 1
539409 99539409 1001 86380 86390 1
539345 99539345 1001 86380 86390 1
539277 99539277 1001 86380 86390 1
539342 99539342 1001 86380 86390 1
539703 99539703 1001 86380 86390 1
539704 99539704 1001 86380 86390 1
539652 99539652 1001 86380 86390 1
539822 99539822 1001 86380 86390 1
539657 99539657 1001 86380 86390 1
539685 99539685 1001 86380 86390 1
539698 99539698 1001 86380 86390 1
539750 99539750 1001 86380 86390 1
539713 99539713 1001 86380 86390 1
540431 99540431 1001 86380 86390 1
540370 99540370 1001 86380 86390 1
540280 99540280 1001 86380 86390 1
540451 99540451 1001 86380 86390 1
540235 99540235 1001 86380 86390 1
540107 99540107 1001 86380 86390 1
539976 99539976 1001 86380 86390 1
539847 99539847 1001 86380 86390 1
540659 99540659 1001 86380 86390 1
541153 99541153 1001 86380 86390 1
541236 99541236 1001 86380 86390 1
541277 99541277 1001 86380 86390 1
541023 99541023 1001 86380 86390 1
540908 99540908 1001 86380 86390 1
540975 99540975 1001 86380 86390 1
541041 99541041 1001 86380 86390 1
541030 99541030 1001 86380 86390 1
541070 99541070 1001 86380 86390 1
540994 99540994 1001 86380 86390 1
541008 99541008 1001 86380 86390 1
540790 99540790 1001 86380 86390 1
540680 99540680 1001 86380 86390 1
540877 99540877 1001 86380 86390 1
541433 99541433 1001 86380 86390 1
541486 99541486 1001 86380 86390 1
541448 99541448 1001 86380 86390 1
541385 99541385 1001 86380 86390 1
541335 99541335 1001 86380 86390 1
541366 99541366 1001 86380 86390 1
541379 99541379 1001 86380 86390 1
542005 99542005 1001 86380 86390 1
541919 99541919 1001 86380 86390 1
541972 99541972 1001 86380 86390 1
541776 99541776 1001 86380 86390 1
541907 99541907 1001 86380 86390 1
541858 99541858 1001 86380 86390 1
541795 99541795 1001 86380 86390 1
541860 99541860 1001 86380 86390 1
541537 99541537 1001 86380 86390 1
541616 99541616 1001 86380 86390 1
541659 99541659 1001 86380 86390 1
541674 99541674 1001 86380 86390 1
541704 99541704 1001 86380 86390 1
542291 99542291 1001 86380 86390 1
542202 99542202 1001 86380 86390 1
542218 99542218 1001 86380 86390 1
542908 99542908 1001 86380 86390 1
542884 99542884 1001 86380 86390 1
542847 99542847 1001 86380 86390 1
542840 99542840 1001 86380 86390 1
542586 99542586 1001 86380 86390 1
542535 99542535 1001 86380 86390 1
542536 99542536 1001 86380 86390 1
542390 99542390 1001 86380 86390 1
542430 99542430 1001 86380 86390 1
542367 99542367 1001 86380 86390 1
542474 99542474 1001 86380 86390 1
543136 99543136 1001 86380 86390 1
543009 99543009 1001 86380 86390 1
542957 99542957 1001 86380 86390 1
543642 99543642 1001 86380 86390 1
543617 99543617 1001 86380 86390 1
543643 99543643 1001 86380 86390 1
543748 99543748 1001 86380 86390 1
543648 99543648 1001 86380 86390 1
543623 99543623 1001 86380 86390 1
543761 99543761 1001 86380 86390 1
543767 99543767 1001 86380 86390 1
543482 99543482 1001 86380 86390 1
543432 99543432 1001 86380 86390 1
543381 99543381 1001 86380 86390 1
543409 99543409 1001 86380 86390 1
543931 99543931 1001 86380 86390 1
543778 99543778 1001 86380 86390 1
544539 99544539 1001 86380 86390 1
544501 99544501 1001 86380 86390 1
544518 99544518 1001 86380 86390 1
544187 99544187 1001 86380 86390 1
544228 99544228 1001 86380 86390 1
544256 99544256 1001 86380 86390 1
544206 99544206 1001 86380 86390 1
544274 99544274 1001 86380 86390 1
544170 99544170 1001 86380 86390 1
544109 99544109 1001 86380 86390 1
544118 99544118 1001 86380 86390 1
544604 99544604 1001 86380 86390 1
415017 639 1001 60660 64917 1
511729 967 1002 35927 44107 1
400006 99400006 1001 86380 86390 1
400323 99400323 1001 86380 86390 1
400396 99400396 1001 86380 86390 1
400749 99400749 1001 86380 86390 1
400837 99400837 1001 86380 86390 1
401564 99401564 1001 86380 86390 1
401601 99401601 1001 86380 86390 1
401876 99401876 1001 86380 86390 1
402162 99402162 1001 86380 86390 1
402267 99402267 1001 86380 86390 1
402365 99402365 1001 86380 86390 1
402380 99402380 1001 86380 86390 1
402539 99402539 1001 86380 86390 1
402682 99402682 1001 86380 86390 1
402662 99402662 1001 86380 86390 1
403044 99403044 1001 86380 86390 1
403432 99403432 1001 86380 86390 1
403367 99403367 1001 86380 86390 1
403643 99403643 1001 86380 86390 1
403726 99403726 1001 86380 86390 1
403658 99403658 1001 86380 86390 1
403889 99403889 1001 86380 86390 1
403921 99403921 1001 86380 86390 1
403871 99403871 1001 86380 86390 1
403883 99403883 1001 86380 86390 1
404031 99404031 1001 86380 86390 1
404016 99404016 1001 86380 86390 1
404367 99404367 1001 86380 86390 1
404334 99404334 1001 86380 86390 1
404379 99404379 1001 86380 86390 1
404495 99404495 1001 86380 86390 1
404711 99404711 1001 86380 86390 1
404738 99404738 1001 86380 86390 1
404739 99404739 1001 86380 86390 1
404765 99404765 1001 86380 86390 1
404797 99404797 1001 86380 86390 1
405250 99405250 1001 86380 86390 1
405344 99405344 1001 86380 86390 1
405744 99405744 1001 86380 86390 1
405938 99405938 1001 86380 86390 1
406333 99406333 1001 86380 86390 1
406282 99406282 1001 86380 86390 1
407065 99407065 1001 86380 86390 1
407325 99407325 1001 86380 86390 1
407385 99407385 1001 86380 86390 1
407409 99407409 1001 86380 86390 1
407641 99407641 1001 86380 86390 1
407876 99407876 1001 86380 86390 1
407959 99407959 1001 86380 86390 1
408194 99408194 1001 86380 86390 1
408739 99408739 1001 86380 86390 1
408780 99408780 1001 86380 86390 1
408817 99408817 1001 86380 86390 1
408868 99408868 1001 86380 86390 1
408854 99408854 1001 86380 86390 1
409027 99409027 1001 86380 86390 1
409216 99409216 1001 86380 86390 1
409565 99409565 1001 86380 86390 1
409728 99409728 1001 86380 86390 1
409974 99409974 1001 86380 86390 1
409940 99409940 1001 86380 86390 1
409922 99409922 1001 86380 86390 1
410022 99410022 1001 86380 86390 1
410150 99410150 1001 86380 86390 1
410203 99410203 1001 86380 86390 1
410187 99410187 1001 86380 86390 1
410188 99410188 1001 86380 86390 1
410255 99410255 1001 86380 86390 1
410278 99410278 1001 86380 86390 1
410289 99410289 1001 86380 86390 1
410364 99410364 1001 86380 86390 1
410782 99410782 1001 86380 86390 1
410832 99410832 1001 86380 86390 1
410922 99410922 1001 86380 86390 1
411076 99411076 1001 86380 86390 1
411082 99411082 1001 86380 86390 1
411169 99411169 1001 86380 86390 1
411249 99411249 1001 86380 86390 1
411405 99411405 1001 86380 86390 1
411374 99411374 1001 86380 86390 1
411565 99411565 1001 86380 86390 1
412106 99412106 1001 86380 86390 1
412251 99412251 1001 86380 86390 1
412231 99412231 1001 86380 86390 1
412238 99412238 1001 86380 86390 1
412316 99412316 1001 86380 86390 1
412280 99412280 1001 86380 86390 1
413475 99413475 1001 86380 86390 1
413645 99413645 1001 86380 86390 1
413340 99413340 1001 86380 86390 1
413657 99413657 1001 86380 86390 1
412910 99412910 1001 86380 86390 1
413017 99413017 1001 86380 86390 1
413081 99413081 1001 86380 86390 1
413132 99413132 1001 86380 86390 1
413154 99413154 1001 86380 86390 1
413255 99413255 1001 86380 86390 1
412585 99412585 1001 86380 86390 1
413983 99413983 1001 86380 86390 1
413802 99413802 1001 86380 86390 1
413864 99413864 1001 86380 86390 1
415222 99415222 1001 86380 86390 1
415063 99415063 1001 86380 86390 1
414953 99414953 1001 86380 86390 1
415311 99415311 1001 86380 86390 1
414618 99414618 1001 86380 86390 1
414883 99414883 1001 86380 86390 1
414728 99414728 1001 86380 86390 1
414753 99414753 1001 86380 86390 1
414417 99414417 1001 86380 86390 1
415577 99415577 1001 86380 86390 1
415470 99415470 1001 86380 86390 1
416613 99416613 1001 86380 86390 1
416590 99416590 1001 86380 86390 1
416897 99416897 1001 86380 86390 1
416620 99416620 1001 86380 86390 1
416980 99416980 1001 86380 86390 1
416986 99416986 1001 86380 86390 1
416191 99416191 1001 86380 86390 1
416311 99416311 1001 86380 86390 1
415787 99415787 1001 86380 86390 1
415939 99415939 1001 86380 86390 1
416049 99416049 1001 86380 86390 1
417093 99417093 1001 86380 86390 1
417141 99417141 1001 86380 86390 1
417341 99417341 1001 86380 86390 1
417035 99417035 1001 86380 86390 1
417530 99417530 1001 86380 86390 1
418661 99418661 1001 86380 86390 1
418345 99418345 1001 86380 86390 1
418424 99418424 1001 86380 86390 1
417615 99417615 1001 86380 86390 1
417777 99417777 1001 86380 86390 1
417945 99417945 1001 86380 86390 1
418998 99418998 1001 86380 86390 1
419136 99419136 1001 86380 86390 1
419058 99419058 1001 86380 86390 1
418997 99418997 1001 86380 86390 1
420216 99420216 1001 86380 86390 1
420446 99420446 1001 86380 86390 1
420135 99420135 1001 86380 86390 1
419959 99419959 1001 86380 86390 1
419657 99419657 1001 86380 86390 1
419662 99419662 1001 86380 86390 1
419445 99419445 1001 86380 86390 1
419380 99419380 1001 86380 86390 1
420739 99420739 1001 86380 86390 1
420464 99420464 1001 86380 86390 1
420777 99420777 1001 86380 86390 1
420608 99420608 1001 86380 86390 1
421920 99421920 1001 86380 86390 1
421866 99421866 1001 86380 86390 1
422065 99422065 1001 86380 86390 1
421851 99421851 1001 86380 86390 1
421880 99421880 1001 86380 86390 1
421702 99421702 1001 86380 86390 1
420969 99420969 1001 86380 86390 1
421079 99421079 1001 86380 86390 1
420845 99420845 1001 86380 86390 1
421168 99421168 1001 86380 86390 1
422502 99422502 1001 86380 86390 1
422121 99422121 1001 86380 86390 1
423693 99423693 1001 86380 86390 1
423584 99423584 1001 86380 86390 1
423720 99423720 1001 86380 86390 1
423154 99423154 1001 86380 86390 1
423068 99423068 1001 86380 86390 1
422969 99422969 1001 86380 86390 1
423161 99423161 1001 86380 86390 1
423300 99423300 1001 86380 86390 1
422996 99422996 1001 86380 86390 1
423050 99423050 1001 86380 86390 1
423243 99423243 1001 86380 86390 1
422939 99422939 1001 86380 86390 1
422730 99422730 1001 86380 86390 1
422578 99422578 1001 86380 86390 1
423864 99423864 1001 86380 86390 1
424017 99424017 1001 86380 86390 1
423306 99423306 1001 86380 86390 1
424021 99424021 1001 86380 86390 1
423898 99423898 1001 86380 86390 1
423784 99423784 1001 86380 86390 1
425124 99425124 1001 86380 86390 1
425156 99425156 1001 86380 86390 1
425233 99425233 1001 86380 86390 1
425363 99425363 1001 86380 86390 1
425004 99425004 1001 86380 86390 1
424785 99424785 1001 86380 86390 1
424251 99424251 1001 86380 86390 1
424536 99424536 1001 86380 86390 1
424332 99424332 1001 86380 86390 1
424359 99424359 1001 86380 86390 1
425531 99425531 1001 86380 86390 1
425612 99425612 1001 86380 86390 1
427087 99427087 1001 86380 86390 1
426399 99426399 1001 86380 86390 1
426688 99426688 1001 86380 86390 1
426186 99426186 1001 86380 86390 1
426017 99426017 1001 86380 86390 1
425923 99425923 1001 86380 86390 1
427295 99427295 1001 86380 86390 1
428457 99428457 1001 86380 86390 1
428386 99428386 1001 86380 86390 1
428314 99428314 1001 86380 86390 1
427707 99427707 1001 86380 86390 1
427833 99427833 1001 86380 86390 1
427809 99427809 1001 86380 86390 1
428959 99428959 1001 86380 86390 1
429124 99429124 1001 86380 86390 1
429123 99429123 1001 86380 86390 1
430068 99430068 1001 86380 86390 1
429703 99429703 1001 86380 86390 1
429296 99429296 1001 86380 86390 1
429370 99429370 1001 86380 86390 1
429535 99429535 1001 86380 86390 1
429212 99429212 1001 86380 86390 1
429383 99429383 1001 86380 86390 1
429518 99429518 1001 86380 86390 1
430701 99430701 1001 86380 86390 1
430758 99430758 1001 86380 86390 1
429176 99429176 1001 86380 86390 1
430773 99430773 1001 86380 86390 1
430692 99430692 1001 86380 86390 1
430785 99430785 1001 86380 86390 1
431987 99431987 1001 86380 86390 1
431691 99431691 1001 86380 86390 1
432006 99432006 1001 86380 86390 1
431896 99431896 1001 86380 86390 1
431718 99431718 1001 86380 86390 1
431331 99431331 1001 86380 86390 1
431390 99431390 1001 86380 86390 1
431623 99431623 1001 86380 86390 1
430824 99430824 1001 86380 86390 1
431011 99431011 1001 86380 86390 1
430960 99430960 1001 86380 86390 1
431254 99431254 1001 86380 86390 1
432457 99432457 1001 86380 86390 1
433522 99433522 1001 86380 86390 1
433071 99433071 1001 86380 86390 1
433191 99433191 1001 86380 86390 1
433163 99433163 1001 86380 86390 1
433255 99433255 1001 86380 86390 1
433009 99433009 1001 86380 86390 1
432661 99432661 1001 86380 86390 1
432646 99432646 1001 86380 86390 1
434097 99434097 1001 86380 86390 1
434130 99434130 1001 86380 86390 1
435193 99435193 1001 86380 86390 1
435084 99435084 1001 86380 86390 1
435166 99435166 1001 86380 86390 1
435204 99435204 1001 86380 86390 1
435238 99435238 1001 86380 86390 1
435416 99435416 1001 86380 86390 1
434765 99434765 1001 86380 86390 1
434974 99434974 1001 86380 86390 1
434951 99434951 1001 86380 86390 1
434770 99434770 1001 86380 86390 1
434186 99434186 1001 86380 86390 1
434362 99434362 1001 86380 86390 1
435892 99435892 1001 86380 86390 1
435545 99435545 1001 86380 86390 1
435730 99435730 1001 86380 86390 1
435584 99435584 1001 86380 86390 1
436850 99436850 1001 86380 86390 1
436367 99436367 1001 86380 86390 1
436651 99436651 1001 86380 86390 1
436722 99436722 1001 86380 86390 1
435925 99435925 1001 86380 86390 1
436077 99436077 1001 86380 86390 1
435921 99435921 1001 86380 86390 1
300054 99300054 1001 86380 86390 1
300082 99300082 1001 86380 86390 1
437186 99437186 1001 86380 86390 1
300021 99300021 1001 86380 86390 1
437327 99437327 1001 86380 86390 1
437255 99437255 1001 86380 86390 1
300653 99300653 1001 86380 86390 1
300666 99300666 1001 86380 86390 1
300681 99300681 1001 86380 86390 1
300446 99300446 1001 86380 86390 1
300383 99300383 1001 86380 86390 1
300336 99300336 1001 86380 86390 1
300454 99300454 1001 86380 86390 1
300378 99300378 1001 86380 86390 1
300278 99300278 1001 86380 86390 1
300202 99300202 1001 86380 86390 1
300299 99300299 1001 86380 86390 1
300108 99300108 1001 86380 86390 1
300780 99300780 1001 86380 86390 1
300742 99300742 1001 86380 86390 1
300841 99300841 1001 86380 86390 1
300867 99300867 1001 86380 86390 1
301435 99301435 1001 86380 86390 1
301232 99301232 1001 86380 86390 1
301310 99301310 1001 86380 86390 1
301337 99301337 1001 86380 86390 1
301247 99301247 1001 86380 86390 1
301295 99301295 1001 86380 86390 1
301283 99301283 1001 86380 86390 1
301052 99301052 1001 86380 86390 1
300949 99300949 1001 86380 86390 1
301120 99301120 1001 86380 86390 1
301008 99301008 1001 86380 86390 1
301649 99301649 1001 86380 86390 1
302330 99302330 1001 86380 86390 1
302269 99302269 1001 86380 86390 1
302356 99302356 1001 86380 86390 1
302336 99302336 1001 86380 86390 1
302368 99302368 1001 86380 86390 1
302327 99302327 1001 86380 86390 1
302004 99302004 1001 86380 86390 1
302160 99302160 1001 86380 86390 1
301834 99301834 1001 86380 86390 1
301886 99301886 1001 86380 86390 1
302563 99302563 1001 86380 86390 1
302554 99302554 1001 86380 86390 1
303132 99303132 1001 86380 86390 1
303175 99303175 1001 86380 86390 1
303147 99303147 1001 86380 86390 1
302930 99302930 1001 86380 86390 1
302870 99302870 1001 86380 86390 1
302695 99302695 1001 86380 86390 1
302753 99302753 1001 86380 86390 1
303307 99303307 1001 86380 86390 1
303239 99303239 1001 86380 86390 1
303895 99303895 1001 86380 86390 1
303934 99303934 1001 86380 86390 1
303909 99303909 1001 86380 86390 1
303938 99303938 1001 86380 86390 1
303888 99303888 1001 86380 86390 1
303739 99303739 1001 86380 86390 1
303639 99303639 1001 86380 86390 1
303813 99303813 1001 86380 86390 1
303442 99303442 1001 86380 86390 1
304068 99304068 1001 86380 86390 1
304042 99304042 1001 86380 86390 1
304186 99304186 1001 86380 86390 1
304163 99304163 1001 86380 86390 1
304825 99304825 1001 86380 86390 1
304761 99304761 1001 86380 86390 1
304715 99304715 1001 86380 86390 1
304780 99304780 1001 86380 86390 1
304589 99304589 1001 86380 86390 1
304602 99304602 1001 86380 86390 1
304540 99304540 1001 86380 86390 1
304570 99304570 1001 86380 86390 1
304520 99304520 1001 86380 86390 1
304241 99304241 1001 86380 86390 1
304347 99304347 1001 86380 86390 1
304935 99304935 1001 86380 86390 1
304937 99304937 1001 86380 86390 1
304860 99304860 1001 86380 86390 1
304900 99304900 1001 86380 86390 1
304902 99304902 1001 86380 86390 1
304941 99304941 1001 86380 86390 1
305585 99305585 1001 86380 86390 1
305625 99305625 1001 86380 86390 1
305590 99305590 1001 86380 86390 1
305579 99305579 1001 86380 86390 1
305620 99305620 1001 86380 86390 1
305289 99305289 1001 86380 86390 1
305451 99305451 1001 86380 86390 1
305465 99305465 1001 86380 86390 1
305478 99305478 1001 86380 86390 1
305234 99305234 1001 86380 86390 1
305235 99305235 1001 86380 86390 1
305184 99305184 1001 86380 86390 1
305137 99305137 1001 86380 86390 1
305203 99305203 1001 86380 86390 1
500012 99500012 1001 86380 86390 1
500170 99500170 1001 86380 86390 1
500082 99500082 1001 86380 86390 1
500123 99500123 1001 86380 86390 1
500085 99500085 1001 86380 86390 1
500631 99500631 1001 86380 86390 1
500430 99500430 1001 86380 86390 1
500952 99500952 1001 86380 86390 1
500933 99500933 1001 86380 86390 1
501537 99501537 1001 86380 86390 1
501602 99501602 1001 86380 86390 1
501616 99501616 1001 86380 86390 1
501151 99501151 1001 86380 86390 1
501114 99501114 1001 86380 86390 1
502312 99502312 1001 86380 86390 1
502274 99502274 1001 86380 86390 1
502327 99502327 1001 86380 86390 1
502446 99502446 1001 86380 86390 1
502130 99502130 1001 86380 86390 1
502094 99502094 1001 86380 86390 1
502159 99502159 1001 86380 86390 1
502179 99502179 1001 86380 86390 1
502231 99502231 1001 86380 86390 1
501888 99501888 1001 86380 86390 1
501905 99501905 1001 86380 86390 1
502048 99502048 1001 86380 86390 1
503124 99503124 1001 86380 86390 1
503127 99503127 1001 86380 86390 1
503192 99503192 1001 86380 86390 1
503193 99503193 1001 86380 86390 1
503248 99503248 1001 86380 86390 1
503175 99503175 1001 86380 86390 1
502900 99502900 1001 86380 86390 1
502915 99502915 1001 86380 86390 1
502814 99502814 1001 86380 86390 1
502867 99502867 1001 86380 86390 1
502868 99502868 1001 86380 86390 1
502836 99502836 1001 86380 86390 1
502734 99502734 1001 86380 86390 1
502838 99502838 1001 86380 86390 1
503393 99503393 1001 86380 86390 1
503445 99503445 1001 86380 86390 1
503970 99503970 1001 86380 86390 1
503946 99503946 1001 86380 86390 1
503756 99503756 1001 86380 86390 1
503769 99503769 1001 86380 86390 1
503838 99503838 1001 86380 86390 1
503839 99503839 1001 86380 86390 1
503776 99503776 1001 86380 86390 1
503680 99503680 1001 86380 86390 1
503564 99503564 1001 86380 86390 1
503529 99503529 1001 86380 86390 1
504140 99504140 1001 86380 86390 1
504283 99504283 1001 86380 86390 1
504856 99504856 1001 86380 86390 1
504572 99504572 1001 86380 86390 1
504425 99504425 1001 86380 86390 1
505034 99505034 1001 86380 86390 1
504989 99504989 1001 86380 86390 1
505658 99505658 1001 86380 86390 1
505584 99505584 1001 86380 86390 1
505665 99505665 1001 86380 86390 1
505486 99505486 1001 86380 86390 1
505438 99505438 1001 86380 86390 1
505452 99505452 1001 86380 86390 1
505507 99505507 1001 86380 86390 1
505408 99505408 1001 86380 86390 1
505434 99505434 1001 86380 86390 1
505239 99505239 1001 86380 86390 1
505323 99505323 1001 86380 86390 1
505246 99505246 1001 86380 86390 1
505952 99505952 1001 86380 86390 1
505854 99505854 1001 86380 86390 1
506497 99506497 1001 86380 86390 1
506575 99506575 1001 86380 86390 1
506398 99506398 1001 86380 86390 1
506328 99506328 1001 86380 86390 1
506255 99506255 1001 86380 86390 1
506269 99506269 1001 86380 86390 1
506234 99506234 1001 86380 86390 1
506093 99506093 1001 86380 86390 1
506133 99506133 1001 86380 86390 1
506098 99506098 1001 86380 86390 1
506662 99506662 1001 86380 86390 1
506669 99506669 1001 86380 86390 1
507419 99507419 1001 86380 86390 1
507221 99507221 1001 86380 86390 1
507273 99507273 1001 86380 86390 1
507313 99507313 1001 86380 86390 1
507216 99507216 1001 86380 86390 1
507064 99507064 1001 86380 86390 1
507071 99507071 1001 86380 86390 1
506956 99506956 1001 86380 86390 1
506960 99506960 1001 86380 86390 1
506872 99506872 1001 86380 86390 1
507522 99507522 1001 86380 86390 1
507474 99507474 1001 86380 86390 1
507578 99507578 1001 86380 86390 1
507436 99507436 1001 86380 86390 1
507556 99507556 1001 86380 86390 1
508158 99508158 1001 86380 86390 1
508176 99508176 1001 86380 86390 1
508190 99508190 1001 86380 86390 1
508226 99508226 1001 86380 86390 1
508195 99508195 1001 86380 86390 1
508239 99508239 1001 86380 86390 1
507931 99507931 1001 86380 86390 1
507944 99507944 1001 86380 86390 1
507746 99507746 1001 86380 86390 1
507696 99507696 1001 86380 86390 1
508388 99508388 1001 86380 86390 1
508285 99508285 1001 86380 86390 1
508328 99508328 1001 86380 86390 1
508303 99508303 1001 86380 86390 1
508329 99508329 1001 86380 86390 1
508394 99508394 1001 86380 86390 1
508292 99508292 1001 86380 86390 1
508333 99508333 1001 86380 86390 1
509075 99509075 1001 86380 86390 1
508968 99508968 1001 86380 86390 1
508918 99508918 1001 86380 86390 1
509035 99509035 1001 86380 86390 1
508820 99508820 1001 86380 86390 1
508822 99508822 1001 86380 86390 1
508835 99508835 1001 86380 86390 1
508771 99508771 1001 86380 86390 1
508862 99508862 1001 86380 86390 1
508647 99508647 1001 86380 86390 1
508583 99508583 1001 86380 86390 1
508571 99508571 1001 86380 86390 1
508625 99508625 1001 86380 86390 1
508523 99508523 1001 86380 86390 1
508540 99508540 1001 86380 86390 1
508463 99508463 1001 86380 86390 1
508593 99508593 1001 86380 86390 1
509124 99509124 1001 86380 86390 1
509774 99509774 1001 86380 86390 1
509807 99509807 1001 86380 86390 1
509557 99509557 1001 86380 86390 1
509664 99509664 1001 86380 86390 1
509438 99509438 1001 86380 86390 1
509285 99509285 1001 86380 86390 1
509326 99509326 1001 86380 86390 1
509431 99509431 1001 86380 86390 1
510023 99510023 1001 86380 86390 1
510691 99510691 1001 86380 86390 1
510612 99510612 1001 86380 86390 1
510562 99510562 1001 86380 86390 1
510435 99510435 1001 86380 86390 1
510424 99510424 1001 86380 86390 1
510441 99510441 1001 86380 86390 1
510261 99510261 1001 86380 86390 1
510172 99510172 1001 86380 86390 1
510120 99510120 1001 86380 86390 1
510727 99510727 1001 86380 86390 1
510873 99510873 1001 86380 86390 1
510809 99510809 1001 86380 86390 1
510744 99510744 1001 86380 86390 1
510838 99510838 1001 86380 86390 1
511352 99511352 1001 86380 86390 1
511418 99511418 1001 86380 86390 1
511371 99511371 1001 86380 86390 1
511207 99511207 1001 86380 86390 1
511076 99511076 1001 86380 86390 1
511089 99511089 1001 86380 86390 1
511583 99511583 1001 86380 86390 1
511687 99511687 1001 86380 86390 1
511727 99511727 1001 86380 86390 1
511571 99511571 1001 86380 86390 1
511755 99511755 1001 86380 86390 1
512214 99512214 1001 86380 86390 1
512339 99512339 1001 86380 86390 1
512032 99512032 1001 86380 86390 1
512075 99512075 1001 86380 86390 1
511999 99511999 1001 86380 86390 1
512080 99512080 1001 86380 86390 1
511991 99511991 1001 86380 86390 1
511965 99511965 1001 86380 86390 1
511778 99511778 1001 86380 86390 1
512519 99512519 1001 86380 86390 1
512534 99512534 1001 86380 86390 1
512536 99512536 1001 86380 86390 1
512423 99512423 1001 86380 86390 1
512464 99512464 1001 86380 86390 1
513106 99513106 1001 86380 86390 1
513047 99513047 1001 86380 86390 1
513152 99513152 1001 86380 86390 1
513198 99513198 1001 86380 86390 1
512925 99512925 1001 86380 86390 1
512824 99512824 1001 86380 86390 1
512661 99512661 1001 86380 86390 1
512636 99512636 1001 86380 86390 1
512650 99512650 1001 86380 86390 1
512704 99512704 1001 86380 86390 1
512642 99512642 1001 86380 86390 1
513279 99513279 1001 86380 86390 1
513231 99513231 1001 86380 86390 1
513287 99513287 1001 86380 86390 1
513238 99513238 1001 86380 86390 1
513969 99513969 1001 86380 86390 1
513944 99513944 1001 86380 86390 1
514003 99514003 1001 86380 86390 1
513882 99513882 1001 86380 86390 1
513899 99513899 1001 86380 86390 1
513800 99513800 1001 86380 86390 1
513634 99513634 1001 86380 86390 1
513816 99513816 1001 86380 86390 1
513752 99513752 1001 86380 86390 1
513823 99513823 1001 86380 86390 1
513707 99513707 1001 86380 86390 1
513480 99513480 1001 86380 86390 1
514055 99514055 1001 86380 86390 1
514149 99514149 1001 86380 86390 1
514219 99514219 1001 86380 86390 1
514705 99514705 1001 86380 86390 1
514746 99514746 1001 86380 86390 1
514722 99514722 1001 86380 86390 1
514723 99514723 1001 86380 86390 1
514613 99514613 1001 86380 86390 1
514450 99514450 1001 86380 86390 1
514580 99514580 1001 86380 86390 1
514598 99514598 1001 86380 86390 1
514273 99514273 1001 86380 86390 1
514300 99514300 1001 86380 86390 1
515015 99515015 1001 86380 86390 1
514860 99514860 1001 86380 86390 1
514917 99514917 1001 86380 86390 1
515676 99515676 1001 86380 86390 1
515403 99515403 1001 86380 86390 1
515378 99515378 1001 86380 86390 1
515444 99515444 1001 86380 86390 1
515190 99515190 1001 86380 86390 1
515697 99515697 1001 86380 86390 1
515871 99515871 1001 86380 86390 1
516471 99516471 1001 86380 86390 1
516362 99516362 1001 86380 86390 1
516339 99516339 1001 86380 86390 1
516201 99516201 1001 86380 86390 1
516182 99516182 1001 86380 86390 1
516208 99516208 1001 86380 86390 1
515932 99515932 1001 86380 86390 1
516632 99516632 1001 86380 86390 1
517297 99517297 1001 86380 86390 1
517306 99517306 1001 86380 86390 1
517164 99517164 1001 86380 86390 1
517165 99517165 1001 86380 86390 1
517179 99517179 1001 86380 86390 1
517121 99517121 1001 86380 86390 1
516940 99516940 1001 86380 86390 1
517122 99517122 1001 86380 86390 1
517099 99517099 1001 86380 86390 1
517023 99517023 1001 86380 86390 1
517126 99517126 1001 86380 86390 1
516888 99516888 1001 86380 86390 1
516864 99516864 1001 86380 86390 1
516802 99516802 1001 86380 86390 1
516751 99516751 1001 86380 86390 1
516790 99516790 1001 86380 86390 1
517372 99517372 1001 86380 86390 1
517366 99517366 1001 86380 86390 1
517982 99517982 1001 86380 86390 1
517965 99517965 1001 86380 86390 1
518150 99518150 1001 86380 86390 1
517918 99517918 1001 86380 86390 1
517835 99517835 1001 86380 86390 1
517861 99517861 1001 86380 86390 1
517939 99517939 1001 86380 86390 1
517915 99517915 1001 86380 86390 1
517687 99517687 1001 86380 86390 1
517601 99517601 1001 86380 86390 1
517628 99517628 1001 86380 86390 1
518282 99518282 1001 86380 86390 1
518297 99518297 1001 86380 86390 1
518986 99518986 1001 86380 86390 1
518864 99518864 1001 86380 86390 1
518814 99518814 1001 86380 86390 1
518972 99518972 1001 86380 86390 1
518601 99518601 1001 86380 86390 1
518783 99518783 1001 86380 86390 1
518683 99518683 1001 86380 86390 1
518723 99518723 1001 86380 86390 1
518622 99518622 1001 86380 86390 1
518649 99518649 1001 86380 86390 1
518392 99518392 1001 86380 86390 1
518419 99518419 1001 86380 86390 1
518459 99518459 1001 86380 86390 1
518395 99518395 1001 86380 86390 1
518554 99518554 1001 86380 86390 1
518556 99518556 1001 86380 86390 1
519686 99519686 1001 86380 86390 1
519690 99519690 1001 86380 86390 1
519716 99519716 1001 86380 86390 1
519582 99519582 1001 86380 86390 1
519480 99519480 1001 86380 86390 1
[truncated: 4,098,632 more chars]
