# Supplementary material for: Fast and near-optimal monitoring for healthcare acquired infection outbreaks
Source: PLoS Comput Biol. 2019 Sep 16;15(9):e1007284. doi: 10.1371/journal.pcbi.1007284 (PMC6762212; doi:10.1371/journal.pcbi.1007284)
Supplement: S1 Data — (ZIP) [file pcbi.1007284.s006.zip › MobilityLogs1/HAISE_Carilion_all_visits_day_79.txt]

#Person location Sublocation StartTime EndTime Type
500642 750 1002 44775 55038 1
400001 99400001 1001 86380 86390 1
400228 99400228 1001 86380 86390 1
400414 99400414 1001 86380 86390 1
400435 99400435 1001 86380 86390 1
400659 99400659 1001 86380 86390 1
400840 99400840 1001 86380 86390 1
401127 99401127 1001 86380 86390 1
401179 99401179 1001 86380 86390 1
401383 99401383 1001 86380 86390 1
401396 99401396 1001 86380 86390 1
401647 99401647 1001 86380 86390 1
401798 99401798 1001 86380 86390 1
401795 99401795 1001 86380 86390 1
401937 99401937 1001 86380 86390 1
402187 99402187 1001 86380 86390 1
402254 99402254 1001 86380 86390 1
402284 99402284 1001 86380 86390 1
402345 99402345 1001 86380 86390 1
402384 99402384 1001 86380 86390 1
402435 99402435 1001 86380 86390 1
403095 99403095 1001 86380 86390 1
403242 99403242 1001 86380 86390 1
403212 99403212 1001 86380 86390 1
403518 99403518 1001 86380 86390 1
403565 99403565 1001 86380 86390 1
403787 99403787 1001 86380 86390 1
403869 99403869 1001 86380 86390 1
403943 99403943 1001 86380 86390 1
403964 99403964 1001 86380 86390 1
403942 99403942 1001 86380 86390 1
404077 99404077 1001 86380 86390 1
404221 99404221 1001 86380 86390 1
404298 99404298 1001 86380 86390 1
404369 99404369 1001 86380 86390 1
404634 99404634 1001 86380 86390 1
405017 99405017 1001 86380 86390 1
405422 99405422 1001 86380 86390 1
405456 99405456 1001 86380 86390 1
405559 99405559 1001 86380 86390 1
405714 99405714 1001 86380 86390 1
405897 99405897 1001 86380 86390 1
406030 99406030 1001 86380 86390 1
406174 99406174 1001 86380 86390 1
406620 99406620 1001 86380 86390 1
406518 99406518 1001 86380 86390 1
406672 99406672 1001 86380 86390 1
407129 99407129 1001 86380 86390 1
407180 99407180 1001 86380 86390 1
407250 99407250 1001 86380 86390 1
407371 99407371 1001 86380 86390 1
407406 99407406 1001 86380 86390 1
407501 99407501 1001 86380 86390 1
407669 99407669 1001 86380 86390 1
407720 99407720 1001 86380 86390 1
407743 99407743 1001 86380 86390 1
407895 99407895 1001 86380 86390 1
407921 99407921 1001 86380 86390 1
408035 99408035 1001 86380 86390 1
408198 99408198 1001 86380 86390 1
408297 99408297 1001 86380 86390 1
408257 99408257 1001 86380 86390 1
408309 99408309 1001 86380 86390 1
408249 99408249 1001 86380 86390 1
408396 99408396 1001 86380 86390 1
408625 99408625 1001 86380 86390 1
408644 99408644 1001 86380 86390 1
408749 99408749 1001 86380 86390 1
408736 99408736 1001 86380 86390 1
408790 99408790 1001 86380 86390 1
409216 99409216 1001 86380 86390 1
409243 99409243 1001 86380 86390 1
409365 99409365 1001 86380 86390 1
409420 99409420 1001 86380 86390 1
409542 99409542 1001 86380 86390 1
409860 99409860 1001 86380 86390 1
410732 99410732 1001 86380 86390 1
410832 99410832 1001 86380 86390 1
411000 99411000 1001 86380 86390 1
410992 99410992 1001 86380 86390 1
410939 99410939 1001 86380 86390 1
411048 99411048 1001 86380 86390 1
411138 99411138 1001 86380 86390 1
411230 99411230 1001 86380 86390 1
411291 99411291 1001 86380 86390 1
411323 99411323 1001 86380 86390 1
411384 99411384 1001 86380 86390 1
411419 99411419 1001 86380 86390 1
411485 99411485 1001 86380 86390 1
411488 99411488 1001 86380 86390 1
411546 99411546 1001 86380 86390 1
411588 99411588 1001 86380 86390 1
411528 99411528 1001 86380 86390 1
411743 99411743 1001 86380 86390 1
411979 99411979 1001 86380 86390 1
412025 99412025 1001 86380 86390 1
412267 99412267 1001 86380 86390 1
412257 99412257 1001 86380 86390 1
412291 99412291 1001 86380 86390 1
412340 99412340 1001 86380 86390 1
413523 99413523 1001 86380 86390 1
413531 99413531 1001 86380 86390 1
413684 99413684 1001 86380 86390 1
413213 99413213 1001 86380 86390 1
413289 99413289 1001 86380 86390 1
412911 99412911 1001 86380 86390 1
413279 99413279 1001 86380 86390 1
412639 99412639 1001 86380 86390 1
412510 99412510 1001 86380 86390 1
412592 99412592 1001 86380 86390 1
412736 99412736 1001 86380 86390 1
413954 99413954 1001 86380 86390 1
413845 99413845 1001 86380 86390 1
414001 99414001 1001 86380 86390 1
415257 99415257 1001 86380 86390 1
415227 99415227 1001 86380 86390 1
415022 99415022 1001 86380 86390 1
415240 99415240 1001 86380 86390 1
414587 99414587 1001 86380 86390 1
414703 99414703 1001 86380 86390 1
414675 99414675 1001 86380 86390 1
414512 99414512 1001 86380 86390 1
414642 99414642 1001 86380 86390 1
414793 99414793 1001 86380 86390 1
414253 99414253 1001 86380 86390 1
415410 99415410 1001 86380 86390 1
415443 99415443 1001 86380 86390 1
415505 99415505 1001 86380 86390 1
415686 99415686 1001 86380 86390 1
415660 99415660 1001 86380 86390 1
415587 99415587 1001 86380 86390 1
416796 99416796 1001 86380 86390 1
416845 99416845 1001 86380 86390 1
416808 99416808 1001 86380 86390 1
416831 99416831 1001 86380 86390 1
416992 99416992 1001 86380 86390 1
416434 99416434 1001 86380 86390 1
416151 99416151 1001 86380 86390 1
416313 99416313 1001 86380 86390 1
417333 99417333 1001 86380 86390 1
417219 99417219 1001 86380 86390 1
417030 99417030 1001 86380 86390 1
417083 99417083 1001 86380 86390 1
417366 99417366 1001 86380 86390 1
417042 99417042 1001 86380 86390 1
418676 99418676 1001 86380 86390 1
418542 99418542 1001 86380 86390 1
418643 99418643 1001 86380 86390 1
418314 99418314 1001 86380 86390 1
417890 99417890 1001 86380 86390 1
417835 99417835 1001 86380 86390 1
417839 99417839 1001 86380 86390 1
417812 99417812 1001 86380 86390 1
419130 99419130 1001 86380 86390 1
419158 99419158 1001 86380 86390 1
419189 99419189 1001 86380 86390 1
420277 99420277 1001 86380 86390 1
420381 99420381 1001 86380 86390 1
420150 99420150 1001 86380 86390 1
420334 99420334 1001 86380 86390 1
420126 99420126 1001 86380 86390 1
420311 99420311 1001 86380 86390 1
420099 99420099 1001 86380 86390 1
420182 99420182 1001 86380 86390 1
420314 99420314 1001 86380 86390 1
420420 99420420 1001 86380 86390 1
419884 99419884 1001 86380 86390 1
419309 99419309 1001 86380 86390 1
419365 99419365 1001 86380 86390 1
420613 99420613 1001 86380 86390 1
420532 99420532 1001 86380 86390 1
420705 99420705 1001 86380 86390 1
420559 99420559 1001 86380 86390 1
421689 99421689 1001 86380 86390 1
421726 99421726 1001 86380 86390 1
421391 99421391 1001 86380 86390 1
421453 99421453 1001 86380 86390 1
421505 99421505 1001 86380 86390 1
421401 99421401 1001 86380 86390 1
421629 99421629 1001 86380 86390 1
421155 99421155 1001 86380 86390 1
422169 99422169 1001 86380 86390 1
422508 99422508 1001 86380 86390 1
422285 99422285 1001 86380 86390 1
422389 99422389 1001 86380 86390 1
422292 99422292 1001 86380 86390 1
423386 99423386 1001 86380 86390 1
423107 99423107 1001 86380 86390 1
423246 99423246 1001 86380 86390 1
423247 99423247 1001 86380 86390 1
423134 99423134 1001 86380 86390 1
423175 99423175 1001 86380 86390 1
423176 99423176 1001 86380 86390 1
422798 99422798 1001 86380 86390 1
422729 99422729 1001 86380 86390 1
422658 99422658 1001 86380 86390 1
422859 99422859 1001 86380 86390 1
423828 99423828 1001 86380 86390 1
425036 99425036 1001 86380 86390 1
424681 99424681 1001 86380 86390 1
425002 99425002 1001 86380 86390 1
424466 99424466 1001 86380 86390 1
424418 99424418 1001 86380 86390 1
424280 99424280 1001 86380 86390 1
424403 99424403 1001 86380 86390 1
424383 99424383 1001 86380 86390 1
424288 99424288 1001 86380 86390 1
426752 99426752 1001 86380 86390 1
426328 99426328 1001 86380 86390 1
426386 99426386 1001 86380 86390 1
426366 99426366 1001 86380 86390 1
426442 99426442 1001 86380 86390 1
426258 99426258 1001 86380 86390 1
426061 99426061 1001 86380 86390 1
427266 99427266 1001 86380 86390 1
427432 99427432 1001 86380 86390 1
428363 99428363 1001 86380 86390 1
428056 99428056 1001 86380 86390 1
428048 99428048 1001 86380 86390 1
427783 99427783 1001 86380 86390 1
427584 99427584 1001 86380 86390 1
427740 99427740 1001 86380 86390 1
427762 99427762 1001 86380 86390 1
428791 99428791 1001 86380 86390 1
430117 99430117 1001 86380 86390 1
430241 99430241 1001 86380 86390 1
430069 99430069 1001 86380 86390 1
430345 99430345 1001 86380 86390 1
429734 99429734 1001 86380 86390 1
429598 99429598 1001 86380 86390 1
429641 99429641 1001 86380 86390 1
429604 99429604 1001 86380 86390 1
429607 99429607 1001 86380 86390 1
429497 99429497 1001 86380 86390 1
429443 99429443 1001 86380 86390 1
429298 99429298 1001 86380 86390 1
429334 99429334 1001 86380 86390 1
430552 99430552 1001 86380 86390 1
431738 99431738 1001 86380 86390 1
432059 99432059 1001 86380 86390 1
431841 99431841 1001 86380 86390 1
431443 99431443 1001 86380 86390 1
430956 99430956 1001 86380 86390 1
430943 99430943 1001 86380 86390 1
432374 99432374 1001 86380 86390 1
432430 99432430 1001 86380 86390 1
432438 99432438 1001 86380 86390 1
432474 99432474 1001 86380 86390 1
432280 99432280 1001 86380 86390 1
432365 99432365 1001 86380 86390 1
433410 99433410 1001 86380 86390 1
433396 99433396 1001 86380 86390 1
433552 99433552 1001 86380 86390 1
433533 99433533 1001 86380 86390 1
433262 99433262 1001 86380 86390 1
432880 99432880 1001 86380 86390 1
432632 99432632 1001 86380 86390 1
432498 99432498 1001 86380 86390 1
432838 99432838 1001 86380 86390 1
432621 99432621 1001 86380 86390 1
432714 99432714 1001 86380 86390 1
433918 99433918 1001 86380 86390 1
434104 99434104 1001 86380 86390 1
435165 99435165 1001 86380 86390 1
435329 99435329 1001 86380 86390 1
434941 99434941 1001 86380 86390 1
434748 99434748 1001 86380 86390 1
434837 99434837 1001 86380 86390 1
434991 99434991 1001 86380 86390 1
434459 99434459 1001 86380 86390 1
435643 99435643 1001 86380 86390 1
435787 99435787 1001 86380 86390 1
435483 99435483 1001 86380 86390 1
435576 99435576 1001 86380 86390 1
435586 99435586 1001 86380 86390 1
435450 99435450 1001 86380 86390 1
435565 99435565 1001 86380 86390 1
436573 99436573 1001 86380 86390 1
436397 99436397 1001 86380 86390 1
436482 99436482 1001 86380 86390 1
436695 99436695 1001 86380 86390 1
436743 99436743 1001 86380 86390 1
435961 99435961 1001 86380 86390 1
300106 99300106 1001 86380 86390 1
300076 99300076 1001 86380 86390 1
437309 99437309 1001 86380 86390 1
300660 99300660 1001 86380 86390 1
300384 99300384 1001 86380 86390 1
300502 99300502 1001 86380 86390 1
300402 99300402 1001 86380 86390 1
300325 99300325 1001 86380 86390 1
300315 99300315 1001 86380 86390 1
300238 99300238 1001 86380 86390 1
300176 99300176 1001 86380 86390 1
300217 99300217 1001 86380 86390 1
300257 99300257 1001 86380 86390 1
300882 99300882 1001 86380 86390 1
300897 99300897 1001 86380 86390 1
300808 99300808 1001 86380 86390 1
300892 99300892 1001 86380 86390 1
301490 99301490 1001 86380 86390 1
301503 99301503 1001 86380 86390 1
301426 99301426 1001 86380 86390 1
301289 99301289 1001 86380 86390 1
301212 99301212 1001 86380 86390 1
301153 99301153 1001 86380 86390 1
301020 99301020 1001 86380 86390 1
301073 99301073 1001 86380 86390 1
302307 99302307 1001 86380 86390 1
302230 99302230 1001 86380 86390 1
302061 99302061 1001 86380 86390 1
302114 99302114 1001 86380 86390 1
302093 99302093 1001 86380 86390 1
301806 99301806 1001 86380 86390 1
302510 99302510 1001 86380 86390 1
302554 99302554 1001 86380 86390 1
303105 99303105 1001 86380 86390 1
303099 99303099 1001 86380 86390 1
303125 99303125 1001 86380 86390 1
303151 99303151 1001 86380 86390 1
303190 99303190 1001 86380 86390 1
303010 99303010 1001 86380 86390 1
302903 99302903 1001 86380 86390 1
302799 99302799 1001 86380 86390 1
302816 99302816 1001 86380 86390 1
302653 99302653 1001 86380 86390 1
302708 99302708 1001 86380 86390 1
302774 99302774 1001 86380 86390 1
302622 99302622 1001 86380 86390 1
303242 99303242 1001 86380 86390 1
303377 99303377 1001 86380 86390 1
303274 99303274 1001 86380 86390 1
303224 99303224 1001 86380 86390 1
303226 99303226 1001 86380 86390 1
303895 99303895 1001 86380 86390 1
303698 99303698 1001 86380 86390 1
303792 99303792 1001 86380 86390 1
303743 99303743 1001 86380 86390 1
303669 99303669 1001 86380 86390 1
303747 99303747 1001 86380 86390 1
303644 99303644 1001 86380 86390 1
303489 99303489 1001 86380 86390 1
303464 99303464 1001 86380 86390 1
303468 99303468 1001 86380 86390 1
303551 99303551 1001 86380 86390 1
303434 99303434 1001 86380 86390 1
303539 99303539 1001 86380 86390 1
304151 99304151 1001 86380 86390 1
304177 99304177 1001 86380 86390 1
304167 99304167 1001 86380 86390 1
304670 99304670 1001 86380 86390 1
304762 99304762 1001 86380 86390 1
304687 99304687 1001 86380 86390 1
304627 99304627 1001 86380 86390 1
304642 99304642 1001 86380 86390 1
304346 99304346 1001 86380 86390 1
304244 99304244 1001 86380 86390 1
304297 99304297 1001 86380 86390 1
304326 99304326 1001 86380 86390 1
304883 99304883 1001 86380 86390 1
304911 99304911 1001 86380 86390 1
304994 99304994 1001 86380 86390 1
305579 99305579 1001 86380 86390 1
305632 99305632 1001 86380 86390 1
305380 99305380 1001 86380 86390 1
305318 99305318 1001 86380 86390 1
305222 99305222 1001 86380 86390 1
305171 99305171 1001 86380 86390 1
305226 99305226 1001 86380 86390 1
305152 99305152 1001 86380 86390 1
305244 99305244 1001 86380 86390 1
500064 99500064 1001 86380 86390 1
500033 99500033 1001 86380 86390 1
500048 99500048 1001 86380 86390 1
500752 99500752 1001 86380 86390 1
500680 99500680 1001 86380 86390 1
500722 99500722 1001 86380 86390 1
500322 99500322 1001 86380 86390 1
500821 99500821 1001 86380 86390 1
501555 99501555 1001 86380 86390 1
501266 99501266 1001 86380 86390 1
501297 99501297 1001 86380 86390 1
501298 99501298 1001 86380 86390 1
501350 99501350 1001 86380 86390 1
501415 99501415 1001 86380 86390 1
501404 99501404 1001 86380 86390 1
501249 99501249 1001 86380 86390 1
501315 99501315 1001 86380 86390 1
501174 99501174 1001 86380 86390 1
501190 99501190 1001 86380 86390 1
501038 99501038 1001 86380 86390 1
501054 99501054 1001 86380 86390 1
501055 99501055 1001 86380 86390 1
501841 99501841 1001 86380 86390 1
501842 99501842 1001 86380 86390 1
501739 99501739 1001 86380 86390 1
502262 99502262 1001 86380 86390 1
502306 99502306 1001 86380 86390 1
502332 99502332 1001 86380 86390 1
502333 99502333 1001 86380 86390 1
502425 99502425 1001 86380 86390 1
502271 99502271 1001 86380 86390 1
502134 99502134 1001 86380 86390 1
502100 99502100 1001 86380 86390 1
501883 99501883 1001 86380 86390 1
501894 99501894 1001 86380 86390 1
502566 99502566 1001 86380 86390 1
502585 99502585 1001 86380 86390 1
503256 99503256 1001 86380 86390 1
503261 99503261 1001 86380 86390 1
503127 99503127 1001 86380 86390 1
503097 99503097 1001 86380 86390 1
502970 99502970 1001 86380 86390 1
502937 99502937 1001 86380 86390 1
502963 99502963 1001 86380 86390 1
503002 99503002 1001 86380 86390 1
503344 99503344 1001 86380 86390 1
503487 99503487 1001 86380 86390 1
503306 99503306 1001 86380 86390 1
503347 99503347 1001 86380 86390 1
503452 99503452 1001 86380 86390 1
504047 99504047 1001 86380 86390 1
503706 99503706 1001 86380 86390 1
503876 99503876 1001 86380 86390 1
503889 99503889 1001 86380 86390 1
503905 99503905 1001 86380 86390 1
503536 99503536 1001 86380 86390 1
503680 99503680 1001 86380 86390 1
503644 99503644 1001 86380 86390 1
503581 99503581 1001 86380 86390 1
503649 99503649 1001 86380 86390 1
504283 99504283 1001 86380 86390 1
504144 99504144 1001 86380 86390 1
504134 99504134 1001 86380 86390 1
504303 99504303 1001 86380 86390 1
504913 99504913 1001 86380 86390 1
504809 99504809 1001 86380 86390 1
504746 99504746 1001 86380 86390 1
504758 99504758 1001 86380 86390 1
504697 99504697 1001 86380 86390 1
504343 99504343 1001 86380 86390 1
504448 99504448 1001 86380 86390 1
504410 99504410 1001 86380 86390 1
505112 99505112 1001 86380 86390 1
505029 99505029 1001 86380 86390 1
505629 99505629 1001 86380 86390 1
505592 99505592 1001 86380 86390 1
505709 99505709 1001 86380 86390 1
505436 99505436 1001 86380 86390 1
505385 99505385 1001 86380 86390 1
505556 99505556 1001 86380 86390 1
505376 99505376 1001 86380 86390 1
505377 99505377 1001 86380 86390 1
505202 99505202 1001 86380 86390 1
505345 99505345 1001 86380 86390 1
505233 99505233 1001 86380 86390 1
505285 99505285 1001 86380 86390 1
505261 99505261 1001 86380 86390 1
505171 99505171 1001 86380 86390 1
505950 99505950 1001 86380 86390 1
505784 99505784 1001 86380 86390 1
505878 99505878 1001 86380 86390 1
505855 99505855 1001 86380 86390 1
505830 99505830 1001 86380 86390 1
505908 99505908 1001 86380 86390 1
506545 99506545 1001 86380 86390 1
506313 99506313 1001 86380 86390 1
506310 99506310 1001 86380 86390 1
506233 99506233 1001 86380 86390 1
506135 99506135 1001 86380 86390 1
506074 99506074 1001 86380 86390 1
506153 99506153 1001 86380 86390 1
506657 99506657 1001 86380 86390 1
506637 99506637 1001 86380 86390 1
506665 99506665 1001 86380 86390 1
506695 99506695 1001 86380 86390 1
507100 99507100 1001 86380 86390 1
507049 99507049 1001 86380 86390 1
506853 99506853 1001 86380 86390 1
506866 99506866 1001 86380 86390 1
507000 99507000 1001 86380 86390 1
506874 99506874 1001 86380 86390 1
506951 99506951 1001 86380 86390 1
507614 99507614 1001 86380 86390 1
507446 99507446 1001 86380 86390 1
507433 99507433 1001 86380 86390 1
507517 99507517 1001 86380 86390 1
507620 99507620 1001 86380 86390 1
508223 99508223 1001 86380 86390 1
508227 99508227 1001 86380 86390 1
508064 99508064 1001 86380 86390 1
508018 99508018 1001 86380 86390 1
507941 99507941 1001 86380 86390 1
507969 99507969 1001 86380 86390 1
508021 99508021 1001 86380 86390 1
507960 99507960 1001 86380 86390 1
508040 99508040 1001 86380 86390 1
507846 99507846 1001 86380 86390 1
507759 99507759 1001 86380 86390 1
508287 99508287 1001 86380 86390 1
508405 99508405 1001 86380 86390 1
508396 99508396 1001 86380 86390 1
508296 99508296 1001 86380 86390 1
508438 99508438 1001 86380 86390 1
509072 99509072 1001 86380 86390 1
509000 99509000 1001 86380 86390 1
508884 99508884 1001 86380 86390 1
508992 99508992 1001 86380 86390 1
508880 99508880 1001 86380 86390 1
508688 99508688 1001 86380 86390 1
508703 99508703 1001 86380 86390 1
508770 99508770 1001 86380 86390 1
508773 99508773 1001 86380 86390 1
508684 99508684 1001 86380 86390 1
508737 99508737 1001 86380 86390 1
508586 99508586 1001 86380 86390 1
508522 99508522 1001 86380 86390 1
508563 99508563 1001 86380 86390 1
508642 99508642 1001 86380 86390 1
508643 99508643 1001 86380 86390 1
509158 99509158 1001 86380 86390 1
509800 99509800 1001 86380 86390 1
509754 99509754 1001 86380 86390 1
509820 99509820 1001 86380 86390 1
509553 99509553 1001 86380 86390 1
509635 99509635 1001 86380 86390 1
509641 99509641 1001 86380 86390 1
509318 99509318 1001 86380 86390 1
509307 99509307 1001 86380 86390 1
509424 99509424 1001 86380 86390 1
509287 99509287 1001 86380 86390 1
510082 99510082 1001 86380 86390 1
509966 99509966 1001 86380 86390 1
510044 99510044 1001 86380 86390 1
510556 99510556 1001 86380 86390 1
510673 99510673 1001 86380 86390 1
510408 99510408 1001 86380 86390 1
510330 99510330 1001 86380 86390 1
510462 99510462 1001 86380 86390 1
510200 99510200 1001 86380 86390 1
510204 99510204 1001 86380 86390 1
510269 99510269 1001 86380 86390 1
510206 99510206 1001 86380 86390 1
510732 99510732 1001 86380 86390 1
511517 99511517 1001 86380 86390 1
511479 99511479 1001 86380 86390 1
511529 99511529 1001 86380 86390 1
511485 99511485 1001 86380 86390 1
511312 99511312 1001 86380 86390 1
511147 99511147 1001 86380 86390 1
511100 99511100 1001 86380 86390 1
511041 99511041 1001 86380 86390 1
511588 99511588 1001 86380 86390 1
511589 99511589 1001 86380 86390 1
511749 99511749 1001 86380 86390 1
512343 99512343 1001 86380 86390 1
512177 99512177 1001 86380 86390 1
512296 99512296 1001 86380 86390 1
512219 99512219 1001 86380 86390 1
512109 99512109 1001 86380 86390 1
512156 99512156 1001 86380 86390 1
512003 99512003 1001 86380 86390 1
512145 99512145 1001 86380 86390 1
512107 99512107 1001 86380 86390 1
512146 99512146 1001 86380 86390 1
511871 99511871 1001 86380 86390 1
512507 99512507 1001 86380 86390 1
512497 99512497 1001 86380 86390 1
512461 99512461 1001 86380 86390 1
513117 99513117 1001 86380 86390 1
513004 99513004 1001 86380 86390 1
513146 99513146 1001 86380 86390 1
513166 99513166 1001 86380 86390 1
512909 99512909 1001 86380 86390 1
512922 99512922 1001 86380 86390 1
512806 99512806 1001 86380 86390 1
512847 99512847 1001 86380 86390 1
512938 99512938 1001 86380 86390 1
512856 99512856 1001 86380 86390 1
512712 99512712 1001 86380 86390 1
513320 99513320 1001 86380 86390 1
513376 99513376 1001 86380 86390 1
513841 99513841 1001 86380 86390 1
513989 99513989 1001 86380 86390 1
513814 99513814 1001 86380 86390 1
513583 99513583 1001 86380 86390 1
513520 99513520 1001 86380 86390 1
513459 99513459 1001 86380 86390 1
513537 99513537 1001 86380 86390 1
513486 99513486 1001 86380 86390 1
514131 99514131 1001 86380 86390 1
514058 99514058 1001 86380 86390 1
514060 99514060 1001 86380 86390 1
514076 99514076 1001 86380 86390 1
514755 99514755 1001 86380 86390 1
514770 99514770 1001 86380 86390 1
514660 99514660 1001 86380 86390 1
514849 99514849 1001 86380 86390 1
514643 99514643 1001 86380 86390 1
514354 99514354 1001 86380 86390 1
514250 99514250 1001 86380 86390 1
514318 99514318 1001 86380 86390 1
514331 99514331 1001 86380 86390 1
514254 99514254 1001 86380 86390 1
514360 99514360 1001 86380 86390 1
514339 99514339 1001 86380 86390 1
514971 99514971 1001 86380 86390 1
515050 99515050 1001 86380 86390 1
514895 99514895 1001 86380 86390 1
515661 99515661 1001 86380 86390 1
515587 99515587 1001 86380 86390 1
515387 99515387 1001 86380 86390 1
515426 99515426 1001 86380 86390 1
515078 99515078 1001 86380 86390 1
515070 99515070 1001 86380 86390 1
515083 99515083 1001 86380 86390 1
515750 99515750 1001 86380 86390 1
515856 99515856 1001 86380 86390 1
515796 99515796 1001 86380 86390 1
516383 99516383 1001 86380 86390 1
516464 99516464 1001 86380 86390 1
516298 99516298 1001 86380 86390 1
516235 99516235 1001 86380 86390 1
516052 99516052 1001 86380 86390 1
516093 99516093 1001 86380 86390 1
515951 99515951 1001 86380 86390 1
515889 99515889 1001 86380 86390 1
516626 99516626 1001 86380 86390 1
516588 99516588 1001 86380 86390 1
517161 99517161 1001 86380 86390 1
517328 99517328 1001 86380 86390 1
517070 99517070 1001 86380 86390 1
517036 99517036 1001 86380 86390 1
517076 99517076 1001 86380 86390 1
516747 99516747 1001 86380 86390 1
516877 99516877 1001 86380 86390 1
516905 99516905 1001 86380 86390 1
517436 99517436 1001 86380 86390 1
516923 99516923 1001 86380 86390 1
517403 99517403 1001 86380 86390 1
517443 99517443 1001 86380 86390 1
518073 99518073 1001 86380 86390 1
518117 99518117 1001 86380 86390 1
518118 99518118 1001 86380 86390 1
517956 99517956 1001 86380 86390 1
517934 99517934 1001 86380 86390 1
517848 99517848 1001 86380 86390 1
517836 99517836 1001 86380 86390 1
517723 99517723 1001 86380 86390 1
517744 99517744 1001 86380 86390 1
518202 99518202 1001 86380 86390 1
518320 99518320 1001 86380 86390 1
518349 99518349 1001 86380 86390 1
518848 99518848 1001 86380 86390 1
518892 99518892 1001 86380 86390 1
518934 99518934 1001 86380 86390 1
518704 99518704 1001 86380 86390 1
518761 99518761 1001 86380 86390 1
518593 99518593 1001 86380 86390 1
518583 99518583 1001 86380 86390 1
518714 99518714 1001 86380 86390 1
518431 99518431 1001 86380 86390 1
518521 99518521 1001 86380 86390 1
519058 99519058 1001 86380 86390 1
519728 99519728 1001 86380 86390 1
519754 99519754 1001 86380 86390 1
519788 99519788 1001 86380 86390 1
519577 99519577 1001 86380 86390 1
519527 99519527 1001 86380 86390 1
519219 99519219 1001 86380 86390 1
519271 99519271 1001 86380 86390 1
519337 99519337 1001 86380 86390 1
519229 99519229 1001 86380 86390 1
519333 99519333 1001 86380 86390 1
519942 99519942 1001 86380 86390 1
519989 99519989 1001 86380 86390 1
519938 99519938 1001 86380 86390 1
520465 99520465 1001 86380 86390 1
520467 99520467 1001 86380 86390 1
520532 99520532 1001 86380 86390 1
520521 99520521 1001 86380 86390 1
520534 99520534 1001 86380 86390 1
520269 99520269 1001 86380 86390 1
520361 99520361 1001 86380 86390 1
520432 99520432 1001 86380 86390 1
520200 99520200 1001 86380 86390 1
520175 99520175 1001 86380 86390 1
520039 99520039 1001 86380 86390 1
520066 99520066 1001 86380 86390 1
520715 99520715 1001 86380 86390 1
520790 99520790 1001 86380 86390 1
520791 99520791 1001 86380 86390 1
521363 99521363 1001 86380 86390 1
521410 99521410 1001 86380 86390 1
521451 99521451 1001 86380 86390 1
521459 99521459 1001 86380 86390 1
521310 99521310 1001 86380 86390 1
521158 99521158 1001 86380 86390 1
521085 99521085 1001 86380 86390 1
521054 99521054 1001 86380 86390 1
521583 99521583 1001 86380 86390 1
521586 99521586 1001 86380 86390 1
521665 99521665 1001 86380 86390 1
521514 99521514 1001 86380 86390 1
522124 99522124 1001 86380 86390 1
522246 99522246 1001 86380 86390 1
522131 99522131 1001 86380 86390 1
522238 99522238 1001 86380 86390 1
521970 99521970 1001 86380 86390 1
522040 99522040 1001 86380 86390 1
521710 99521710 1001 86380 86390 1
521762 99521762 1001 86380 86390 1
521699 99521699 1001 86380 86390 1
521782 99521782 1001 86380 86390 1
521848 99521848 1001 86380 86390 1
521787 99521787 1001 86380 86390 1
522347 99522347 1001 86380 86390 1
522753 99522753 1001 86380 86390 1
522780 99522780 1001 86380 86390 1
522678 99522678 1001 86380 86390 1
522525 99522525 1001 86380 86390 1
523180 99523180 1001 86380 86390 1
523175 99523175 1001 86380 86390 1
523844 99523844 1001 86380 86390 1
523755 99523755 1001 86380 86390 1
523916 99523916 1001 86380 86390 1
523769 99523769 1001 86380 86390 1
523773 99523773 1001 86380 86390 1
523939 99523939 1001 86380 86390 1
523763 99523763 1001 86380 86390 1
523728 99523728 1001 86380 86390 1
523704 99523704 1001 86380 86390 1
523614 99523614 1001 86380 86390 1
523539 99523539 1001 86380 86390 1
523672 99523672 1001 86380 86390 1
523685 99523685 1001 86380 86390 1
523467 99523467 1001 86380 86390 1
523431 99523431 1001 86380 86390 1
523459 99523459 1001 86380 86390 1
523490 99523490 1001 86380 86390 1
523996 99523996 1001 86380 86390 1
524140 99524140 1001 86380 86390 1
524128 99524128 1001 86380 86390 1
524589 99524589 1001 86380 86390 1
524617 99524617 1001 86380 86390 1
524685 99524685 1001 86380 86390 1
524552 99524552 1001 86380 86390 1
524482 99524482 1001 86380 86390 1
524178 99524178 1001 86380 86390 1
524328 99524328 1001 86380 86390 1
524161 99524161 1001 86380 86390 1
524923 99524923 1001 86380 86390 1
525487 99525487 1001 86380 86390 1
525515 99525515 1001 86380 86390 1
525467 99525467 1001 86380 86390 1
525335 99525335 1001 86380 86390 1
525086 99525086 1001 86380 86390 1
525639 99525639 1001 86380 86390 1
525733 99525733 1001 86380 86390 1
525747 99525747 1001 86380 86390 1
526307 99526307 1001 86380 86390 1
526316 99526316 1001 86380 86390 1
526329 99526329 1001 86380 86390 1
526126 99526126 1001 86380 86390 1
526127 99526127 1001 86380 86390 1
526145 99526145 1001 86380 86390 1
526016 99526016 1001 86380 86390 1
526161 99526161 1001 86380 86390 1
525970 99525970 1001 86380 86390 1
525983 99525983 1001 86380 86390 1
525973 99525973 1001 86380 86390 1
525913 99525913 1001 86380 86390 1
525810 99525810 1001 86380 86390 1
526010 99526010 1001 86380 86390 1
526464 99526464 1001 86380 86390 1
527120 99527120 1001 86380 86390 1
527188 99527188 1001 86380 86390 1
527232 99527232 1001 86380 86390 1
527154 99527154 1001 86380 86390 1
526904 99526904 1001 86380 86390 1
527027 99527027 1001 86380 86390 1
526707 99526707 1001 86380 86390 1
526710 99526710 1001 86380 86390 1
526649 99526649 1001 86380 86390 1
527353 99527353 1001 86380 86390 1
527304 99527304 1001 86380 86390 1
527345 99527345 1001 86380 86390 1
527335 99527335 1001 86380 86390 1
527874 99527874 1001 86380 86390 1
527733 99527733 1001 86380 86390 1
527649 99527649 1001 86380 86390 1
527615 99527615 1001 86380 86390 1
527527 99527527 1001 86380 86390 1
527553 99527553 1001 86380 86390 1
527541 99527541 1001 86380 86390 1
527647 99527647 1001 86380 86390 1
528232 99528232 1001 86380 86390 1
528237 99528237 1001 86380 86390 1
528147 99528147 1001 86380 86390 1
528278 99528278 1001 86380 86390 1
528814 99528814 1001 86380 86390 1
528876 99528876 1001 86380 86390 1
528794 99528794 1001 86380 86390 1
528896 99528896 1001 86380 86390 1
528810 99528810 1001 86380 86390 1
528506 99528506 1001 86380 86390 1
528510 99528510 1001 86380 86390 1
528642 99528642 1001 86380 86390 1
528454 99528454 1001 86380 86390 1
529043 99529043 1001 86380 86390 1
529047 99529047 1001 86380 86390 1
529022 99529022 1001 86380 86390 1
529679 99529679 1001 86380 86390 1
529681 99529681 1001 86380 86390 1
529363 99529363 1001 86380 86390 1
529467 99529467 1001 86380 86390 1
529364 99529364 1001 86380 86390 1
529197 99529197 1001 86380 86390 1
529134 99529134 1001 86380 86390 1
529226 99529226 1001 86380 86390 1
529166 99529166 1001 86380 86390 1
529129 99529129 1001 86380 86390 1
529750 99529750 1001 86380 86390 1
529756 99529756 1001 86380 86390 1
529822 99529822 1001 86380 86390 1
529916 99529916 1001 86380 86390 1
529736 99529736 1001 86380 86390 1
530476 99530476 1001 86380 86390 1
530414 99530414 1001 86380 86390 1
530536 99530536 1001 86380 86390 1
530219 99530219 1001 86380 86390 1
530251 99530251 1001 86380 86390 1
529959 99529959 1001 86380 86390 1
530114 99530114 1001 86380 86390 1
530698 99530698 1001 86380 86390 1
530727 99530727 1001 86380 86390 1
530677 99530677 1001 86380 86390 1
530742 99530742 1001 86380 86390 1
531188 99531188 1001 86380 86390 1
531281 99531281 1001 86380 86390 1
531361 99531361 1001 86380 86390 1
531337 99531337 1001 86380 86390 1
531301 99531301 1001 86380 86390 1
531327 99531327 1001 86380 86390 1
530980 99530980 1001 86380 86390 1
531025 99531025 1001 86380 86390 1
531051 99531051 1001 86380 86390 1
531103 99531103 1001 86380 86390 1
531534 99531534 1001 86380 86390 1
531393 99531393 1001 86380 86390 1
531550 99531550 1001 86380 86390 1
531451 99531451 1001 86380 86390 1
531503 99531503 1001 86380 86390 1
532174 99532174 1001 86380 86390 1
532108 99532108 1001 86380 86390 1
532160 99532160 1001 86380 86390 1
532184 99532184 1001 86380 86390 1
532098 99532098 1001 86380 86390 1
532024 99532024 1001 86380 86390 1
532115 99532115 1001 86380 86390 1
531808 99531808 1001 86380 86390 1
531685 99531685 1001 86380 86390 1
532216 99532216 1001 86380 86390 1
532346 99532346 1001 86380 86390 1
532245 99532245 1001 86380 86390 1
532392 99532392 1001 86380 86390 1
532276 99532276 1001 86380 86390 1
532318 99532318 1001 86380 86390 1
533031 99533031 1001 86380 86390 1
532869 99532869 1001 86380 86390 1
532902 99532902 1001 86380 86390 1
532735 99532735 1001 86380 86390 1
532712 99532712 1001 86380 86390 1
532777 99532777 1001 86380 86390 1
532694 99532694 1001 86380 86390 1
532631 99532631 1001 86380 86390 1
532439 99532439 1001 86380 86390 1
532549 99532549 1001 86380 86390 1
533236 99533236 1001 86380 86390 1
533055 99533055 1001 86380 86390 1
533069 99533069 1001 86380 86390 1
533122 99533122 1001 86380 86390 1
533858 99533858 1001 86380 86390 1
533823 99533823 1001 86380 86390 1
533830 99533830 1001 86380 86390 1
533656 99533656 1001 86380 86390 1
533813 99533813 1001 86380 86390 1
533314 99533314 1001 86380 86390 1
533391 99533391 1001 86380 86390 1
533892 99533892 1001 86380 86390 1
534620 99534620 1001 86380 86390 1
534584 99534584 1001 86380 86390 1
534498 99534498 1001 86380 86390 1
534589 99534589 1001 86380 86390 1
534487 99534487 1001 86380 86390 1
534551 99534551 1001 86380 86390 1
534380 99534380 1001 86380 86390 1
534330 99534330 1001 86380 86390 1
534280 99534280 1001 86380 86390 1
534333 99534333 1001 86380 86390 1
534281 99534281 1001 86380 86390 1
534166 99534166 1001 86380 86390 1
534250 99534250 1001 86380 86390 1
534268 99534268 1001 86380 86390 1
534888 99534888 1001 86380 86390 1
534838 99534838 1001 86380 86390 1
534699 99534699 1001 86380 86390 1
534767 99534767 1001 86380 86390 1
534690 99534690 1001 86380 86390 1
534861 99534861 1001 86380 86390 1
535329 99535329 1001 86380 86390 1
535490 99535490 1001 86380 86390 1
535443 99535443 1001 86380 86390 1
535189 99535189 1001 86380 86390 1
535221 99535221 1001 86380 86390 1
535223 99535223 1001 86380 86390 1
535032 99535032 1001 86380 86390 1
534890 99534890 1001 86380 86390 1
534921 99534921 1001 86380 86390 1
536260 99536260 1001 86380 86390 1
536158 99536158 1001 86380 86390 1
536313 99536313 1001 86380 86390 1
536188 99536188 1001 86380 86390 1
536227 99536227 1001 86380 86390 1
536319 99536319 1001 86380 86390 1
535939 99535939 1001 86380 86390 1
535734 99535734 1001 86380 86390 1
535856 99535856 1001 86380 86390 1
536440 99536440 1001 86380 86390 1
536403 99536403 1001 86380 86390 1
536353 99536353 1001 86380 86390 1
536513 99536513 1001 86380 86390 1
537060 99537060 1001 86380 86390 1
536984 99536984 1001 86380 86390 1
537025 99537025 1001 86380 86390 1
537027 99537027 1001 86380 86390 1
537080 99537080 1001 86380 86390 1
537045 99537045 1001 86380 86390 1
537110 99537110 1001 86380 86390 1
536879 99536879 1001 86380 86390 1
536763 99536763 1001 86380 86390 1
536856 99536856 1001 86380 86390 1
536781 99536781 1001 86380 86390 1
536544 99536544 1001 86380 86390 1
536690 99536690 1001 86380 86390 1
536742 99536742 1001 86380 86390 1
536566 99536566 1001 86380 86390 1
537250 99537250 1001 86380 86390 1
537163 99537163 1001 86380 86390 1
537210 99537210 1001 86380 86390 1
537830 99537830 1001 86380 86390 1
537984 99537984 1001 86380 86390 1
537422 99537422 1001 86380 86390 1
537526 99537526 1001 86380 86390 1
537416 99537416 1001 86380 86390 1
537457 99537457 1001 86380 86390 1
537483 99537483 1001 86380 86390 1
537576 99537576 1001 86380 86390 1
538001 99538001 1001 86380 86390 1
538067 99538067 1001 86380 86390 1
538169 99538169 1001 86380 86390 1
538737 99538737 1001 86380 86390 1
538623 99538623 1001 86380 86390 1
538618 99538618 1001 86380 86390 1
538761 99538761 1001 86380 86390 1
538417 99538417 1001 86380 86390 1
538607 99538607 1001 86380 86390 1
538840 99538840 1001 86380 86390 1
539614 99539614 1001 86380 86390 1
539569 99539569 1001 86380 86390 1
539455 99539455 1001 86380 86390 1
539256 99539256 1001 86380 86390 1
539374 99539374 1001 86380 86390 1
539420 99539420 1001 86380 86390 1
539650 99539650 1001 86380 86390 1
539723 99539723 1001 86380 86390 1
539727 99539727 1001 86380 86390 1
540465 99540465 1001 86380 86390 1
540424 99540424 1001 86380 86390 1
540106 99540106 1001 86380 86390 1
540069 99540069 1001 86380 86390 1
540070 99540070 1001 86380 86390 1
540200 99540200 1001 86380 86390 1
540226 99540226 1001 86380 86390 1
540175 99540175 1001 86380 86390 1
540247 99540247 1001 86380 86390 1
540042 99540042 1001 86380 86390 1
540006 99540006 1001 86380 86390 1
539879 99539879 1001 86380 86390 1
540634 99540634 1001 86380 86390 1
540547 99540547 1001 86380 86390 1
540540 99540540 1001 86380 86390 1
541262 99541262 1001 86380 86390 1
541169 99541169 1001 86380 86390 1
541159 99541159 1001 86380 86390 1
541288 99541288 1001 86380 86390 1
540932 99540932 1001 86380 86390 1
540959 99540959 1001 86380 86390 1
541012 99541012 1001 86380 86390 1
541080 99541080 1001 86380 86390 1
541032 99541032 1001 86380 86390 1
540802 99540802 1001 86380 86390 1
540795 99540795 1001 86380 86390 1
540808 99540808 1001 86380 86390 1
540783 99540783 1001 86380 86390 1
541355 99541355 1001 86380 86390 1
541343 99541343 1001 86380 86390 1
541395 99541395 1001 86380 86390 1
541308 99541308 1001 86380 86390 1
541404 99541404 1001 86380 86390 1
541967 99541967 1001 86380 86390 1
541874 99541874 1001 86380 86390 1
541801 99541801 1001 86380 86390 1
541779 99541779 1001 86380 86390 1
541501 99541501 1001 86380 86390 1
541593 99541593 1001 86380 86390 1
541529 99541529 1001 86380 86390 1
541621 99541621 1001 86380 86390 1
541649 99541649 1001 86380 86390 1
541533 99541533 1001 86380 86390 1
541691 99541691 1001 86380 86390 1
542156 99542156 1001 86380 86390 1
542169 99542169 1001 86380 86390 1
542148 99542148 1001 86380 86390 1
542919 99542919 1001 86380 86390 1
542610 99542610 1001 86380 86390 1
542638 99542638 1001 86380 86390 1
542733 99542733 1001 86380 86390 1
542592 99542592 1001 86380 86390 1
542419 99542419 1001 86380 86390 1
542410 99542410 1001 86380 86390 1
542362 99542362 1001 86380 86390 1
542401 99542401 1001 86380 86390 1
543073 99543073 1001 86380 86390 1
542533 99542533 1001 86380 86390 1
543054 99543054 1001 86380 86390 1
542966 99542966 1001 86380 86390 1
543629 99543629 1001 86380 86390 1
543669 99543669 1001 86380 86390 1
543624 99543624 1001 86380 86390 1
543759 99543759 1001 86380 86390 1
543502 99543502 1001 86380 86390 1
543428 99543428 1001 86380 86390 1
543535 99543535 1001 86380 86390 1
543321 99543321 1001 86380 86390 1
543311 99543311 1001 86380 86390 1
543313 99543313 1001 86380 86390 1
543340 99543340 1001 86380 86390 1
543162 99543162 1001 86380 86390 1
543820 99543820 1001 86380 86390 1
543936 99543936 1001 86380 86390 1
543853 99543853 1001 86380 86390 1
543884 99543884 1001 86380 86390 1
543793 99543793 1001 86380 86390 1
544445 99544445 1001 86380 86390 1
544422 99544422 1001 86380 86390 1
544583 99544583 1001 86380 86390 1
544184 99544184 1001 86380 86390 1
543998 99543998 1001 86380 86390 1
544168 99544168 1001 86380 86390 1
544053 99544053 1001 86380 86390 1
544659 99544659 1001 86380 86390 1
544648 99544648 1001 86380 86390 1
544714 99544714 1001 86380 86390 1
544651 99544651 1001 86380 86390 1
544681 99544681 1001 86380 86390 1
410571 904 1001 24720 25977 1
434146 222 1001 46260 46917 1
400160 531 1001 25740 26157 1
436818 519 1001 56280 62037 1
522867 892 1001 57926 58226 1
534114 855 1001 60474 60773 1
400078 99400078 1001 86380 86390 1
400234 99400234 1001 86380 86390 1
400452 99400452 1001 86380 86390 1
400670 99400670 1001 86380 86390 1
400938 99400938 1001 86380 86390 1
401368 99401368 1001 86380 86390 1
401564 99401564 1001 86380 86390 1
401599 99401599 1001 86380 86390 1
401613 99401613 1001 86380 86390 1
401749 99401749 1001 86380 86390 1
401923 99401923 1001 86380 86390 1
402039 99402039 1001 86380 86390 1
402550 99402550 1001 86380 86390 1
402660 99402660 1001 86380 86390 1
402676 99402676 1001 86380 86390 1
403174 99403174 1001 86380 86390 1
403121 99403121 1001 86380 86390 1
403150 99403150 1001 86380 86390 1
403240 99403240 1001 86380 86390 1
403477 99403477 1001 86380 86390 1
403685 99403685 1001 86380 86390 1
403908 99403908 1001 86380 86390 1
403946 99403946 1001 86380 86390 1
404322 99404322 1001 86380 86390 1
404357 99404357 1001 86380 86390 1
404391 99404391 1001 86380 86390 1
404436 99404436 1001 86380 86390 1
404572 99404572 1001 86380 86390 1
404653 99404653 1001 86380 86390 1
405000 99405000 1001 86380 86390 1
405039 99405039 1001 86380 86390 1
405049 99405049 1001 86380 86390 1
405200 99405200 1001 86380 86390 1
405170 99405170 1001 86380 86390 1
405175 99405175 1001 86380 86390 1
405514 99405514 1001 86380 86390 1
405997 99405997 1001 86380 86390 1
406111 99406111 1001 86380 86390 1
406242 99406242 1001 86380 86390 1
406333 99406333 1001 86380 86390 1
407048 99407048 1001 86380 86390 1
407111 99407111 1001 86380 86390 1
407437 99407437 1001 86380 86390 1
407700 99407700 1001 86380 86390 1
407876 99407876 1001 86380 86390 1
407854 99407854 1001 86380 86390 1
408001 99408001 1001 86380 86390 1
408090 99408090 1001 86380 86390 1
408481 99408481 1001 86380 86390 1
408622 99408622 1001 86380 86390 1
408795 99408795 1001 86380 86390 1
408852 99408852 1001 86380 86390 1
409083 99409083 1001 86380 86390 1
409207 99409207 1001 86380 86390 1
409361 99409361 1001 86380 86390 1
409422 99409422 1001 86380 86390 1
409489 99409489 1001 86380 86390 1
409506 99409506 1001 86380 86390 1
409525 99409525 1001 86380 86390 1
409640 99409640 1001 86380 86390 1
409728 99409728 1001 86380 86390 1
409926 99409926 1001 86380 86390 1
410084 99410084 1001 86380 86390 1
410060 99410060 1001 86380 86390 1
410295 99410295 1001 86380 86390 1
410485 99410485 1001 86380 86390 1
410465 99410465 1001 86380 86390 1
410696 99410696 1001 86380 86390 1
410878 99410878 1001 86380 86390 1
410998 99410998 1001 86380 86390 1
411454 99411454 1001 86380 86390 1
411631 99411631 1001 86380 86390 1
411565 99411565 1001 86380 86390 1
411835 99411835 1001 86380 86390 1
411870 99411870 1001 86380 86390 1
411893 99411893 1001 86380 86390 1
412143 99412143 1001 86380 86390 1
412462 99412462 1001 86380 86390 1
412470 99412470 1001 86380 86390 1
413656 99413656 1001 86380 86390 1
413688 99413688 1001 86380 86390 1
413360 99413360 1001 86380 86390 1
412891 99412891 1001 86380 86390 1
412553 99412553 1001 86380 86390 1
414113 99414113 1001 86380 86390 1
413951 99413951 1001 86380 86390 1
413835 99413835 1001 86380 86390 1
414105 99414105 1001 86380 86390 1
414997 99414997 1001 86380 86390 1
415068 99415068 1001 86380 86390 1
414615 99414615 1001 86380 86390 1
414570 99414570 1001 86380 86390 1
414895 99414895 1001 86380 86390 1
414748 99414748 1001 86380 86390 1
414700 99414700 1001 86380 86390 1
414159 99414159 1001 86380 86390 1
414165 99414165 1001 86380 86390 1
414408 99414408 1001 86380 86390 1
414334 99414334 1001 86380 86390 1
414394 99414394 1001 86380 86390 1
414158 99414158 1001 86380 86390 1
415385 99415385 1001 86380 86390 1
415447 99415447 1001 86380 86390 1
415656 99415656 1001 86380 86390 1
416859 99416859 1001 86380 86390 1
416608 99416608 1001 86380 86390 1
416950 99416950 1001 86380 86390 1
416822 99416822 1001 86380 86390 1
416853 99416853 1001 86380 86390 1
416668 99416668 1001 86380 86390 1
416339 99416339 1001 86380 86390 1
416108 99416108 1001 86380 86390 1
415763 99415763 1001 86380 86390 1
415922 99415922 1001 86380 86390 1
415823 99415823 1001 86380 86390 1
417158 99417158 1001 86380 86390 1
417380 99417380 1001 86380 86390 1
417008 99417008 1001 86380 86390 1
417109 99417109 1001 86380 86390 1
417190 99417190 1001 86380 86390 1
418646 99418646 1001 86380 86390 1
418063 99418063 1001 86380 86390 1
418332 99418332 1001 86380 86390 1
417690 99417690 1001 86380 86390 1
417861 99417861 1001 86380 86390 1
417753 99417753 1001 86380 86390 1
418013 99418013 1001 86380 86390 1
418995 99418995 1001 86380 86390 1
420385 99420385 1001 86380 86390 1
420130 99420130 1001 86380 86390 1
420341 99420341 1001 86380 86390 1
420104 99420104 1001 86380 86390 1
420230 99420230 1001 86380 86390 1
419976 99419976 1001 86380 86390 1
419997 99419997 1001 86380 86390 1
419466 99419466 1001 86380 86390 1
419451 99419451 1001 86380 86390 1
419408 99419408 1001 86380 86390 1
419409 99419409 1001 86380 86390 1
419508 99419508 1001 86380 86390 1
420677 99420677 1001 86380 86390 1
420452 99420452 1001 86380 86390 1
420797 99420797 1001 86380 86390 1
420688 99420688 1001 86380 86390 1
421782 99421782 1001 86380 86390 1
421824 99421824 1001 86380 86390 1
421853 99421853 1001 86380 86390 1
421826 99421826 1001 86380 86390 1
421809 99421809 1001 86380 86390 1
421476 99421476 1001 86380 86390 1
421546 99421546 1001 86380 86390 1
421382 99421382 1001 86380 86390 1
420949 99420949 1001 86380 86390 1
421246 99421246 1001 86380 86390 1
422272 99422272 1001 86380 86390 1
422222 99422222 1001 86380 86390 1
423577 99423577 1001 86380 86390 1
423697 99423697 1001 86380 86390 1
423731 99423731 1001 86380 86390 1
423171 99423171 1001 86380 86390 1
423019 99423019 1001 86380 86390 1
422630 99422630 1001 86380 86390 1
422822 99422822 1001 86380 86390 1
423965 99423965 1001 86380 86390 1
425047 99425047 1001 86380 86390 1
425032 99425032 1001 86380 86390 1
425018 99425018 1001 86380 86390 1
424799 99424799 1001 86380 86390 1
424269 99424269 1001 86380 86390 1
424278 99424278 1001 86380 86390 1
424306 99424306 1001 86380 86390 1
425444 99425444 1001 86380 86390 1
425585 99425585 1001 86380 86390 1
425778 99425778 1001 86380 86390 1
425668 99425668 1001 86380 86390 1
425545 99425545 1001 86380 86390 1
425774 99425774 1001 86380 86390 1
426723 99426723 1001 86380 86390 1
427021 99427021 1001 86380 86390 1
425987 99425987 1001 86380 86390 1
425949 99425949 1001 86380 86390 1
427366 99427366 1001 86380 86390 1
428423 99428423 1001 86380 86390 1
428497 99428497 1001 86380 86390 1
428577 99428577 1001 86380 86390 1
428510 99428510 1001 86380 86390 1
428182 99428182 1001 86380 86390 1
428158 99428158 1001 86380 86390 1
428292 99428292 1001 86380 86390 1
428019 99428019 1001 86380 86390 1
428179 99428179 1001 86380 86390 1
427901 99427901 1001 86380 86390 1
427572 99427572 1001 86380 86390 1
428761 99428761 1001 86380 86390 1
429003 99429003 1001 86380 86390 1
429129 99429129 1001 86380 86390 1
428770 99428770 1001 86380 86390 1
430166 99430166 1001 86380 86390 1
430029 99430029 1001 86380 86390 1
429974 99429974 1001 86380 86390 1
429571 99429571 1001 86380 86390 1
429523 99429523 1001 86380 86390 1
429253 99429253 1001 86380 86390 1
429555 99429555 1001 86380 86390 1
429257 99429257 1001 86380 86390 1
429461 99429461 1001 86380 86390 1
430466 99430466 1001 86380 86390 1
431940 99431940 1001 86380 86390 1
431660 99431660 1001 86380 86390 1
431535 99431535 1001 86380 86390 1
431536 99431536 1001 86380 86390 1
431593 99431593 1001 86380 86390 1
431318 99431318 1001 86380 86390 1
431342 99431342 1001 86380 86390 1
431366 99431366 1001 86380 86390 1
432349 99432349 1001 86380 86390 1
432312 99432312 1001 86380 86390 1
433407 99433407 1001 86380 86390 1
433190 99433190 1001 86380 86390 1
433138 99433138 1001 86380 86390 1
432907 99432907 1001 86380 86390 1
433029 99433029 1001 86380 86390 1
433083 99433083 1001 86380 86390 1
433261 99433261 1001 86380 86390 1
433306 99433306 1001 86380 86390 1
432494 99432494 1001 86380 86390 1
432881 99432881 1001 86380 86390 1
432788 99432788 1001 86380 86390 1
433740 99433740 1001 86380 86390 1
435108 99435108 1001 86380 86390 1
435372 99435372 1001 86380 86390 1
435382 99435382 1001 86380 86390 1
435296 99435296 1001 86380 86390 1
435390 99435390 1001 86380 86390 1
435048 99435048 1001 86380 86390 1
434924 99434924 1001 86380 86390 1
434931 99434931 1001 86380 86390 1
434671 99434671 1001 86380 86390 1
434770 99434770 1001 86380 86390 1
434441 99434441 1001 86380 86390 1
435730 99435730 1001 86380 86390 1
435709 99435709 1001 86380 86390 1
435765 99435765 1001 86380 86390 1
435743 99435743 1001 86380 86390 1
435536 99435536 1001 86380 86390 1
435821 99435821 1001 86380 86390 1
437077 99437077 1001 86380 86390 1
437092 99437092 1001 86380 86390 1
437101 99437101 1001 86380 86390 1
436880 99436880 1001 86380 86390 1
436908 99436908 1001 86380 86390 1
436911 99436911 1001 86380 86390 1
437000 99437000 1001 86380 86390 1
436586 99436586 1001 86380 86390 1
436245 99436245 1001 86380 86390 1
436206 99436206 1001 86380 86390 1
436307 99436307 1001 86380 86390 1
437344 99437344 1001 86380 86390 1
300018 99300018 1001 86380 86390 1
437160 99437160 1001 86380 86390 1
300034 99300034 1001 86380 86390 1
437223 99437223 1001 86380 86390 1
437179 99437179 1001 86380 86390 1
437339 99437339 1001 86380 86390 1
300664 99300664 1001 86380 86390 1
300603 99300603 1001 86380 86390 1
300580 99300580 1001 86380 86390 1
300632 99300632 1001 86380 86390 1
300581 99300581 1001 86380 86390 1
300714 99300714 1001 86380 86390 1
300649 99300649 1001 86380 86390 1
300479 99300479 1001 86380 86390 1
300364 99300364 1001 86380 86390 1
300127 99300127 1001 86380 86390 1
300168 99300168 1001 86380 86390 1
300261 99300261 1001 86380 86390 1
300739 99300739 1001 86380 86390 1
300806 99300806 1001 86380 86390 1
300905 99300905 1001 86380 86390 1
301376 99301376 1001 86380 86390 1
301392 99301392 1001 86380 86390 1
301531 99301531 1001 86380 86390 1
301393 99301393 1001 86380 86390 1
301394 99301394 1001 86380 86390 1
301222 99301222 1001 86380 86390 1
301224 99301224 1001 86380 86390 1
301076 99301076 1001 86380 86390 1
300973 99300973 1001 86380 86390 1
301065 99301065 1001 86380 86390 1
300967 99300967 1001 86380 86390 1
301074 99301074 1001 86380 86390 1
301140 99301140 1001 86380 86390 1
301617 99301617 1001 86380 86390 1
301683 99301683 1001 86380 86390 1
301691 99301691 1001 86380 86390 1
302272 99302272 1001 86380 86390 1
302007 99302007 1001 86380 86390 1
302009 99302009 1001 86380 86390 1
301986 99301986 1001 86380 86390 1
302091 99302091 1001 86380 86390 1
302042 99302042 1001 86380 86390 1
301793 99301793 1001 86380 86390 1
301807 99301807 1001 86380 86390 1
301847 99301847 1001 86380 86390 1
301913 99301913 1001 86380 86390 1
302431 99302431 1001 86380 86390 1
302529 99302529 1001 86380 86390 1
302388 99302388 1001 86380 86390 1
303109 99303109 1001 86380 86390 1
303162 99303162 1001 86380 86390 1
303035 99303035 1001 86380 86390 1
303090 99303090 1001 86380 86390 1
302970 99302970 1001 86380 86390 1
302896 99302896 1001 86380 86390 1
302627 99302627 1001 86380 86390 1
302619 99302619 1001 86380 86390 1
302749 99302749 1001 86380 86390 1
302700 99302700 1001 86380 86390 1
302753 99302753 1001 86380 86390 1
303218 99303218 1001 86380 86390 1
303400 99303400 1001 86380 86390 1
303341 99303341 1001 86380 86390 1
303880 99303880 1001 86380 86390 1
304003 99304003 1001 86380 86390 1
304005 99304005 1001 86380 86390 1
303833 99303833 1001 86380 86390 1
304020 99304020 1001 86380 86390 1
303663 99303663 1001 86380 86390 1
303768 99303768 1001 86380 86390 1
303627 99303627 1001 86380 86390 1
303517 99303517 1001 86380 86390 1
303598 99303598 1001 86380 86390 1
303485 99303485 1001 86380 86390 1
303488 99303488 1001 86380 86390 1
304146 99304146 1001 86380 86390 1
304237 99304237 1001 86380 86390 1
304717 99304717 1001 86380 86390 1
304760 99304760 1001 86380 86390 1
304661 99304661 1001 86380 86390 1
304778 99304778 1001 86380 86390 1
304701 99304701 1001 86380 86390 1
304792 99304792 1001 86380 86390 1
304677 99304677 1001 86380 86390 1
304461 99304461 1001 86380 86390 1
304567 99304567 1001 86380 86390 1
304632 99304632 1001 86380 86390 1
304645 99304645 1001 86380 86390 1
304620 99304620 1001 86380 86390 1
304639 99304639 1001 86380 86390 1
304374 99304374 1001 86380 86390 1
304985 99304985 1001 86380 86390 1
305041 99305041 1001 86380 86390 1
304991 99304991 1001 86380 86390 1
304971 99304971 1001 86380 86390 1
304984 99304984 1001 86380 86390 1
305608 99305608 1001 86380 86390 1
305651 99305651 1001 86380 86390 1
305643 99305643 1001 86380 86390 1
305455 99305455 1001 86380 86390 1
305398 99305398 1001 86380 86390 1
305220 99305220 1001 86380 86390 1
305082 99305082 1001 86380 86390 1
305072 99305072 1001 86380 86390 1
500114 99500114 1001 86380 86390 1
500169 99500169 1001 86380 86390 1
500043 99500043 1001 86380 86390 1
500134 99500134 1001 86380 86390 1
500785 99500785 1001 86380 86390 1
500440 99500440 1001 86380 86390 1
500596 99500596 1001 86380 86390 1
500480 99500480 1001 86380 86390 1
500415 99500415 1001 86380 86390 1
500481 99500481 1001 86380 86390 1
500585 99500585 1001 86380 86390 1
500473 99500473 1001 86380 86390 1
500489 99500489 1001 86380 86390 1
500296 99500296 1001 86380 86390 1
500362 99500362 1001 86380 86390 1
500235 99500235 1001 86380 86390 1
500352 99500352 1001 86380 86390 1
500909 99500909 1001 86380 86390 1
500922 99500922 1001 86380 86390 1
500910 99500910 1001 86380 86390 1
501553 99501553 1001 86380 86390 1
501519 99501519 1001 86380 86390 1
501445 99501445 1001 86380 86390 1
501300 99501300 1001 86380 86390 1
501235 99501235 1001 86380 86390 1
501070 99501070 1001 86380 86390 1
501218 99501218 1001 86380 86390 1
501223 99501223 1001 86380 86390 1
501781 99501781 1001 86380 86390 1
501743 99501743 1001 86380 86390 1
502418 99502418 1001 86380 86390 1
502210 99502210 1001 86380 86390 1
502146 99502146 1001 86380 86390 1
502173 99502173 1001 86380 86390 1
502175 99502175 1001 86380 86390 1
501936 99501936 1001 86380 86390 1
502015 99502015 1001 86380 86390 1
501986 99501986 1001 86380 86390 1
502012 99502012 1001 86380 86390 1
502530 99502530 1001 86380 86390 1
502621 99502621 1001 86380 86390 1
502643 99502643 1001 86380 86390 1
503215 99503215 1001 86380 86390 1
503266 99503266 1001 86380 86390 1
502969 99502969 1001 86380 86390 1
502892 99502892 1001 86380 86390 1
502975 99502975 1001 86380 86390 1
502775 99502775 1001 86380 86390 1
502819 99502819 1001 86380 86390 1
502770 99502770 1001 86380 86390 1
503385 99503385 1001 86380 86390 1
503391 99503391 1001 86380 86390 1
503963 99503963 1001 86380 86390 1
504028 99504028 1001 86380 86390 1
504005 99504005 1001 86380 86390 1
504048 99504048 1001 86380 86390 1
504110 99504110 1001 86380 86390 1
503707 99503707 1001 86380 86390 1
503642 99503642 1001 86380 86390 1
503635 99503635 1001 86380 86390 1
504178 99504178 1001 86380 86390 1
504818 99504818 1001 86380 86390 1
504859 99504859 1001 86380 86390 1
504689 99504689 1001 86380 86390 1
504548 99504548 1001 86380 86390 1
504566 99504566 1001 86380 86390 1
504722 99504722 1001 86380 86390 1
504525 99504525 1001 86380 86390 1
504983 99504983 1001 86380 86390 1
504952 99504952 1001 86380 86390 1
504965 99504965 1001 86380 86390 1
505722 99505722 1001 86380 86390 1
505620 99505620 1001 86380 86390 1
505608 99505608 1001 86380 86390 1
505762 99505762 1001 86380 86390 1
505640 99505640 1001 86380 86390 1
505718 99505718 1001 86380 86390 1
505461 99505461 1001 86380 86390 1
505450 99505450 1001 86380 86390 1
505438 99505438 1001 86380 86390 1
505532 99505532 1001 86380 86390 1
505535 99505535 1001 86380 86390 1
505549 99505549 1001 86380 86390 1
505485 99505485 1001 86380 86390 1
505265 99505265 1001 86380 86390 1
505303 99505303 1001 86380 86390 1
505818 99505818 1001 86380 86390 1
505966 99505966 1001 86380 86390 1
505813 99505813 1001 86380 86390 1
505932 99505932 1001 86380 86390 1
505817 99505817 1001 86380 86390 1
506432 99506432 1001 86380 86390 1
506302 99506302 1001 86380 86390 1
506243 99506243 1001 86380 86390 1
506282 99506282 1001 86380 86390 1
506158 99506158 1001 86380 86390 1
506016 99506016 1001 86380 86390 1
506058 99506058 1001 86380 86390 1
506735 99506735 1001 86380 86390 1
506598 99506598 1001 86380 86390 1
506654 99506654 1001 86380 86390 1
506784 99506784 1001 86380 86390 1
507346 99507346 1001 86380 86390 1
507282 99507282 1001 86380 86390 1
507265 99507265 1001 86380 86390 1
507291 99507291 1001 86380 86390 1
507091 99507091 1001 86380 86390 1
507096 99507096 1001 86380 86390 1
507148 99507148 1001 86380 86390 1
507202 99507202 1001 86380 86390 1
506862 99506862 1001 86380 86390 1
507525 99507525 1001 86380 86390 1
507590 99507590 1001 86380 86390 1
507540 99507540 1001 86380 86390 1
507579 99507579 1001 86380 86390 1
507427 99507427 1001 86380 86390 1
508109 99508109 1001 86380 86390 1
508226 99508226 1001 86380 86390 1
508049 99508049 1001 86380 86390 1
508126 99508126 1001 86380 86390 1
508191 99508191 1001 86380 86390 1
508051 99508051 1001 86380 86390 1
508142 99508142 1001 86380 86390 1
508144 99508144 1001 86380 86390 1
507864 99507864 1001 86380 86390 1
508007 99508007 1001 86380 86390 1
508012 99508012 1001 86380 86390 1
507961 99507961 1001 86380 86390 1
507668 99507668 1001 86380 86390 1
507651 99507651 1001 86380 86390 1
508311 99508311 1001 86380 86390 1
508314 99508314 1001 86380 86390 1
508368 99508368 1001 86380 86390 1
508371 99508371 1001 86380 86390 1
508361 99508361 1001 86380 86390 1
508877 99508877 1001 86380 86390 1
509069 99509069 1001 86380 86390 1
508853 99508853 1001 86380 86390 1
508750 99508750 1001 86380 86390 1
508751 99508751 1001 86380 86390 1
508509 99508509 1001 86380 86390 1
508566 99508566 1001 86380 86390 1
509243 99509243 1001 86380 86390 1
509259 99509259 1001 86380 86390 1
509200 99509200 1001 86380 86390 1
509862 99509862 1001 86380 86390 1
509895 99509895 1001 86380 86390 1
509636 99509636 1001 86380 86390 1
509511 99509511 1001 86380 86390 1
509474 99509474 1001 86380 86390 1
509348 99509348 1001 86380 86390 1
509367 99509367 1001 86380 86390 1
509433 99509433 1001 86380 86390 1
509911 99509911 1001 86380 86390 1
510695 99510695 1001 86380 86390 1
510575 99510575 1001 86380 86390 1
510601 99510601 1001 86380 86390 1
510576 99510576 1001 86380 86390 1
510700 99510700 1001 86380 86390 1
510672 99510672 1001 86380 86390 1
510384 99510384 1001 86380 86390 1
510439 99510439 1001 86380 86390 1
510280 99510280 1001 86380 86390 1
510205 99510205 1001 86380 86390 1
510257 99510257 1001 86380 86390 1
510208 99510208 1001 86380 86390 1
510727 99510727 1001 86380 86390 1
510914 99510914 1001 86380 86390 1
510889 99510889 1001 86380 86390 1
510774 99510774 1001 86380 86390 1
511407 99511407 1001 86380 86390 1
511420 99511420 1001 86380 86390 1
511167 99511167 1001 86380 86390 1
511142 99511142 1001 86380 86390 1
511286 99511286 1001 86380 86390 1
511319 99511319 1001 86380 86390 1
511039 99511039 1001 86380 86390 1
511080 99511080 1001 86380 86390 1
510994 99510994 1001 86380 86390 1
511008 99511008 1001 86380 86390 1
511654 99511654 1001 86380 86390 1
511580 99511580 1001 86380 86390 1
511684 99511684 1001 86380 86390 1
512304 99512304 1001 86380 86390 1
512330 99512330 1001 86380 86390 1
512359 99512359 1001 86380 86390 1
512360 99512360 1001 86380 86390 1
512006 99512006 1001 86380 86390 1
512049 99512049 1001 86380 86390 1
512052 99512052 1001 86380 86390 1
511840 99511840 1001 86380 86390 1
511792 99511792 1001 86380 86390 1
512481 99512481 1001 86380 86390 1
512436 99512436 1001 86380 86390 1
512490 99512490 1001 86380 86390 1
513030 99513030 1001 86380 86390 1
513183 99513183 1001 86380 86390 1
513085 99513085 1001 86380 86390 1
513073 99513073 1001 86380 86390 1
512936 99512936 1001 86380 86390 1
512820 99512820 1001 86380 86390 1
512648 99512648 1001 86380 86390 1
512720 99512720 1001 86380 86390 1
512738 99512738 1001 86380 86390 1
513309 99513309 1001 86380 86390 1
513393 99513393 1001 86380 86390 1
514029 99514029 1001 86380 86390 1
513971 99513971 1001 86380 86390 1
513966 99513966 1001 86380 86390 1
513688 99513688 1001 86380 86390 1
513766 99513766 1001 86380 86390 1
513639 99513639 1001 86380 86390 1
514042 99514042 1001 86380 86390 1
514163 99514163 1001 86380 86390 1
514229 99514229 1001 86380 86390 1
514168 99514168 1001 86380 86390 1
514689 99514689 1001 86380 86390 1
514834 99514834 1001 86380 86390 1
514721 99514721 1001 86380 86390 1
514762 99514762 1001 86380 86390 1
514725 99514725 1001 86380 86390 1
514752 99514752 1001 86380 86390 1
514525 99514525 1001 86380 86390 1
514650 99514650 1001 86380 86390 1
514257 99514257 1001 86380 86390 1
514390 99514390 1001 86380 86390 1
515625 99515625 1001 86380 86390 1
515639 99515639 1001 86380 86390 1
515617 99515617 1001 86380 86390 1
515348 99515348 1001 86380 86390 1
515376 99515376 1001 86380 86390 1
515275 99515275 1001 86380 86390 1
515471 99515471 1001 86380 86390 1
515317 99515317 1001 86380 86390 1
515395 99515395 1001 86380 86390 1
515437 99515437 1001 86380 86390 1
515179 99515179 1001 86380 86390 1
515093 99515093 1001 86380 86390 1
515210 99515210 1001 86380 86390 1
515215 99515215 1001 86380 86390 1
515228 99515228 1001 86380 86390 1
515828 99515828 1001 86380 86390 1
515700 99515700 1001 86380 86390 1
515846 99515846 1001 86380 86390 1
516369 99516369 1001 86380 86390 1
516370 99516370 1001 86380 86390 1
516435 99516435 1001 86380 86390 1
516423 99516423 1001 86380 86390 1
516149 99516149 1001 86380 86390 1
516124 99516124 1001 86380 86390 1
516137 99516137 1001 86380 86390 1
516273 99516273 1001 86380 86390 1
516120 99516120 1001 86380 86390 1
515994 99515994 1001 86380 86390 1
515930 99515930 1001 86380 86390 1
515945 99515945 1001 86380 86390 1
515960 99515960 1001 86380 86390 1
515973 99515973 1001 86380 86390 1
515899 99515899 1001 86380 86390 1
516714 99516714 1001 86380 86390 1
516689 99516689 1001 86380 86390 1
516514 99516514 1001 86380 86390 1
516645 99516645 1001 86380 86390 1
517246 99517246 1001 86380 86390 1
517226 99517226 1001 86380 86390 1
517296 99517296 1001 86380 86390 1
517049 99517049 1001 86380 86390 1
516863 99516863 1001 86380 86390 1
517483 99517483 1001 86380 86390 1
517471 99517471 1001 86380 86390 1
518074 99518074 1001 86380 86390 1
517880 99517880 1001 86380 86390 1
517832 99517832 1001 86380 86390 1
517759 99517759 1001 86380 86390 1
517609 99517609 1001 86380 86390 1
517667 99517667 1001 86380 86390 1
517694 99517694 1001 86380 86390 1
518302 99518302 1001 86380 86390 1
518342 99518342 1001 86380 86390 1
518330 99518330 1001 86380 86390 1
518885 99518885 1001 86380 86390 1
518955 99518955 1001 86380 86390 1
518854 99518854 1001 86380 86390 1
518881 99518881 1001 86380 86390 1
518639 99518639 1001 86380 86390 1
518771 99518771 1001 86380 86390 1
518480 99518480 1001 86380 86390 1
518482 99518482 1001 86380 86390 1
519166 99519166 1001 86380 86390 1
519141 99519141 1001 86380 86390 1
519038 99519038 1001 86380 86390 1
519180 99519180 1001 86380 86390 1
519093 99519093 1001 86380 86390 1
519145 99519145 1001 86380 86390 1
519110 99519110 1001 86380 86390 1
519615 99519615 1001 86380 86390 1
519719 99519719 1001 86380 86390 1
519695 99519695 1001 86380 86390 1
519491 99519491 1001 86380 86390 1
519494 99519494 1001 86380 86390 1
519525 99519525 1001 86380 86390 1
519313 99519313 1001 86380 86390 1
519342 99519342 1001 86380 86390 1
519395 99519395 1001 86380 86390 1
519267 99519267 1001 86380 86390 1
519954 99519954 1001 86380 86390 1
519923 99519923 1001 86380 86390 1
520616 99520616 1001 86380 86390 1
520481 99520481 1001 86380 86390 1
520482 99520482 1001 86380 86390 1
520636 99520636 1001 86380 86390 1
520292 99520292 1001 86380 86390 1
520411 99520411 1001 86380 86390 1
520283 99520283 1001 86380 86390 1
520301 99520301 1001 86380 86390 1
520074 99520074 1001 86380 86390 1
520128 99520128 1001 86380 86390 1
520220 99520220 1001 86380 86390 1
520210 99520210 1001 86380 86390 1
520056 99520056 1001 86380 86390 1
520134 99520134 1001 86380 86390 1
520160 99520160 1001 86380 86390 1
520796 99520796 1001 86380 86390 1
520707 99520707 1001 86380 86390 1
520812 99520812 1001 86380 86390 1
520723 99520723 1001 86380 86390 1
520762 99520762 1001 86380 86390 1
520750 99520750 1001 86380 86390 1
521285 99521285 1001 86380 86390 1
521398 99521398 1001 86380 86390 1
521237 99521237 1001 86380 86390 1
521179 99521179 1001 86380 86390 1
521167 99521167 1001 86380 86390 1
521143 99521143 1001 86380 86390 1
520858 99520858 1001 86380 86390 1
521028 99521028 1001 86380 86390 1
520875 99520875 1001 86380 86390 1
520954 99520954 1001 86380 86390 1
520863 99520863 1001 86380 86390 1
520881 99520881 1001 86380 86390 1
520869 99520869 1001 86380 86390 1
521555 99521555 1001 86380 86390 1
522206 99522206 1001 86380 86390 1
522235 99522235 1001 86380 86390 1
521893 99521893 1001 86380 86390 1
522076 99522076 1001 86380 86390 1
522077 99522077 1001 86380 86390 1
522029 99522029 1001 86380 86390 1
521673 99521673 1001 86380 86390 1
521810 99521810 1001 86380 86390 1
522435 99522435 1001 86380 86390 1
522427 99522427 1001 86380 86390 1
523085 99523085 1001 86380 86390 1
522979 99522979 1001 86380 86390 1
523019 99523019 1001 86380 86390 1
522968 99522968 1001 86380 86390 1
522944 99522944 1001 86380 86390 1
522876 99522876 1001 86380 86390 1
522889 99522889 1001 86380 86390 1
522800 99522800 1001 86380 86390 1
522905 99522905 1001 86380 86390 1
522782 99522782 1001 86380 86390 1
522663 99522663 1001 86380 86390 1
522677 99522677 1001 86380 86390 1
523220 99523220 1001 86380 86390 1
523210 99523210 1001 86380 86390 1
523159 99523159 1001 86380 86390 1
523792 99523792 1001 86380 86390 1
523910 99523910 1001 86380 86390 1
523793 99523793 1001 86380 86390 1
523872 99523872 1001 86380 86390 1
523849 99523849 1001 86380 86390 1
523876 99523876 1001 86380 86390 1
523800 99523800 1001 86380 86390 1
523546 99523546 1001 86380 86390 1
523535 99523535 1001 86380 86390 1
523375 99523375 1001 86380 86390 1
524136 99524136 1001 86380 86390 1
524113 99524113 1001 86380 86390 1
524127 99524127 1001 86380 86390 1
524053 99524053 1001 86380 86390 1
524118 99524118 1001 86380 86390 1
524005 99524005 1001 86380 86390 1
524671 99524671 1001 86380 86390 1
524572 99524572 1001 86380 86390 1
524650 99524650 1001 86380 86390 1
524639 99524639 1001 86380 86390 1
524705 99524705 1001 86380 86390 1
524402 99524402 1001 86380 86390 1
524456 99524456 1001 86380 86390 1
524379 99524379 1001 86380 86390 1
524205 99524205 1001 86380 86390 1
524153 99524153 1001 86380 86390 1
524166 99524166 1001 86380 86390 1
524160 99524160 1001 86380 86390 1
524796 99524796 1001 86380 86390 1
524915 99524915 1001 86380 86390 1
524941 99524941 1001 86380 86390 1
524907 99524907 1001 86380 86390 1
525508 99525508 1001 86380 86390 1
525526 99525526 1001 86380 86390 1
525475 99525475 1001 86380 86390 1
525217 99525217 1001 86380 86390 1
524989 99524989 1001 86380 86390 1
525169 99525169 1001 86380 86390 1
525780 99525780 1001 86380 86390 1
525794 99525794 1001 86380 86390 1
525783 99525783 1001 86380 86390 1
525616 99525616 1001 86380 86390 1
526379 99526379 1001 86380 86390 1
526343 99526343 1001 86380 86390 1
526228 99526228 1001 86380 86390 1
526104 99526104 1001 86380 86390 1
526208 99526208 1001 86380 86390 1
526118 99526118 1001 86380 86390 1
526054 99526054 1001 86380 86390 1
526107 99526107 1001 86380 86390 1
525974 99525974 1001 86380 86390 1
525826 99525826 1001 86380 86390 1
526562 99526562 1001 86380 86390 1
526563 99526563 1001 86380 86390 1
527114 99527114 1001 86380 86390 1
527052 99527052 1001 86380 86390 1
527158 99527158 1001 86380 86390 1
526965 99526965 1001 86380 86390 1
526850 99526850 1001 86380 86390 1
526955 99526955 1001 86380 86390 1
526718 99526718 1001 86380 86390 1
526655 99526655 1001 86380 86390 1
526759 99526759 1001 86380 86390 1
526672 99526672 1001 86380 86390 1
526819 99526819 1001 86380 86390 1
526638 99526638 1001 86380 86390 1
527377 99527377 1001 86380 86390 1
527380 99527380 1001 86380 86390 1
528038 99528038 1001 86380 86390 1
527884 99527884 1001 86380 86390 1
527989 99527989 1001 86380 86390 1
528003 99528003 1001 86380 86390 1
527969 99527969 1001 86380 86390 1
527880 99527880 1001 86380 86390 1
528036 99528036 1001 86380 86390 1
527818 99527818 1001 86380 86390 1
527730 99527730 1001 86380 86390 1
527783 99527783 1001 86380 86390 1
527867 99527867 1001 86380 86390 1
527564 99527564 1001 86380 86390 1
527513 99527513 1001 86380 86390 1
527617 99527617 1001 86380 86390 1
528280 99528280 1001 86380 86390 1
528087 99528087 1001 86380 86390 1
528181 99528181 1001 86380 86390 1
528224 99528224 1001 86380 86390 1
528852 99528852 1001 86380 86390 1
528738 99528738 1001 86380 86390 1
528878 99528878 1001 86380 86390 1
528765 99528765 1001 86380 86390 1
528643 99528643 1001 86380 86390 1
528551 99528551 1001 86380 86390 1
528348 99528348 1001 86380 86390 1
528314 99528314 1001 86380 86390 1
528443 99528443 1001 86380 86390 1
528381 99528381 1001 86380 86390 1
529002 99529002 1001 86380 86390 1
529046 99529046 1001 86380 86390 1
529088 99529088 1001 86380 86390 1
529052 99529052 1001 86380 86390 1
529572 99529572 1001 86380 86390 1
529665 99529665 1001 86380 86390 1
529645 99529645 1001 86380 86390 1
529623 99529623 1001 86380 86390 1
529509 99529509 1001 86380 86390 1
529381 99529381 1001 86380 86390 1
529356 99529356 1001 86380 86390 1
529358 99529358 1001 86380 86390 1
529464 99529464 1001 86380 86390 1
529490 99529490 1001 86380 86390 1
529505 99529505 1001 86380 86390 1
529389 99529389 1001 86380 86390 1
529859 99529859 1001 86380 86390 1
529885 99529885 1001 86380 86390 1
529914 99529914 1001 86380 86390 1
529799 99529799 1001 86380 86390 1
530424 99530424 1001 86380 86390 1
530491 99530491 1001 86380 86390 1
530432 99530432 1001 86380 86390 1
530397 99530397 1001 86380 86390 1
530298 99530298 1001 86380 86390 1
530237 99530237 1001 86380 86390 1
530263 99530263 1001 86380 86390 1
530307 99530307 1001 86380 86390 1
529987 99529987 1001 86380 86390 1
530092 99530092 1001 86380 86390 1
530121 99530121 1001 86380 86390 1
530044 99530044 1001 86380 86390 1
531343 99531343 1001 86380 86390 1
531192 99531192 1001 86380 86390 1
531096 99531096 1001 86380 86390 1
531072 99531072 1001 86380 86390 1
531048 99531048 1001 86380 86390 1
531101 99531101 1001 86380 86390 1
531114 99531114 1001 86380 86390 1
531001 99531001 1001 86380 86390 1
530780 99530780 1001 86380 86390 1
531511 99531511 1001 86380 86390 1
532083 99532083 1001 86380 86390 1
532096 99532096 1001 86380 86390 1
532035 99532035 1001 86380 86390 1
531976 99531976 1001 86380 86390 1
531782 99531782 1001 86380 86390 1
531641 99531641 1001 86380 86390 1
531761 99531761 1001 86380 86390 1
532384 99532384 1001 86380 86390 1
532394 99532394 1001 86380 86390 1
532879 99532879 1001 86380 86390 1
532989 99532989 1001 86380 86390 1
533017 99533017 1001 86380 86390 1
532915 99532915 1001 86380 86390 1
532623 99532623 1001 86380 86390 1
532767 99532767 1001 86380 86390 1
532795 99532795 1001 86380 86390 1
532810 99532810 1001 86380 86390 1
532746 99532746 1001 86380 86390 1
532436 99532436 1001 86380 86390 1
532425 99532425 1001 86380 86390 1
532568 99532568 1001 86380 86390 1
532429 99532429 1001 86380 86390 1
532546 99532546 1001 86380 86390 1
532612 99532612 1001 86380 86390 1
532575 99532575 1001 86380 86390 1
533198 99533198 1001 86380 86390 1
533045 99533045 1001 86380 86390 1
533137 99533137 1001 86380 86390 1
533782 99533782 1001 86380 86390 1
533831 99533831 1001 86380 86390 1
533833 99533833 1001 86380 86390 1
533549 99533549 1001 86380 86390 1
533542 99533542 1001 86380 86390 1
533393 99533393 1001 86380 86390 1
533254 99533254 1001 86380 86390 1
533339 99533339 1001 86380 86390 1
533977 99533977 1001 86380 86390 1
533926 99533926 1001 86380 86390 1
534047 99534047 1001 86380 86390 1
533970 99533970 1001 86380 86390 1
534559 99534559 1001 86380 86390 1
534576 99534576 1001 86380 86390 1
534323 99534323 1001 86380 86390 1
534209 99534209 1001 86380 86390 1
534875 99534875 1001 86380 86390 1
534782 99534782 1001 86380 86390 1
535485 99535485 1001 86380 86390 1
535439 99535439 1001 86380 86390 1
535362 99535362 1001 86380 86390 1
535365 99535365 1001 86380 86390 1
535230 99535230 1001 86380 86390 1
535232 99535232 1001 86380 86390 1
535131 99535131 1001 86380 86390 1
535274 99535274 1001 86380 86390 1
535197 99535197 1001 86380 86390 1
535109 99535109 1001 86380 86390 1
535086 99535086 1001 86380 86390 1
534934 99534934 1001 86380 86390 1
534987 99534987 1001 86380 86390 1
534925 99534925 1001 86380 86390 1
535511 99535511 1001 86380 86390 1
535644 99535644 1001 86380 86390 1
536204 99536204 1001 86380 86390 1
535962 99535962 1001 86380 86390 1
535937 99535937 1001 86380 86390 1
535964 99535964 1001 86380 86390 1
536007 99536007 1001 86380 86390 1
536098 99536098 1001 86380 86390 1
535970 99535970 1001 86380 86390 1
535947 99535947 1001 86380 86390 1
535846 99535846 1001 86380 86390 1
535822 99535822 1001 86380 86390 1
535876 99535876 1001 86380 86390 1
535865 99535865 1001 86380 86390 1
536438 99536438 1001 86380 86390 1
536350 99536350 1001 86380 86390 1
536345 99536345 1001 86380 86390 1
537011 99537011 1001 86380 86390 1
537066 99537066 1001 86380 86390 1
536803 99536803 1001 86380 86390 1
536843 99536843 1001 86380 86390 1
536876 99536876 1001 86380 86390 1
536711 99536711 1001 86380 86390 1
536609 99536609 1001 86380 86390 1
536625 99536625 1001 86380 86390 1
537340 99537340 1001 86380 86390 1
537242 99537242 1001 86380 86390 1
537295 99537295 1001 86380 86390 1
537273 99537273 1001 86380 86390 1
537965 99537965 1001 86380 86390 1
537969 99537969 1001 86380 86390 1
537792 99537792 1001 86380 86390 1
537908 99537908 1001 86380 86390 1
537870 99537870 1001 86380 86390 1
537694 99537694 1001 86380 86390 1
537777 99537777 1001 86380 86390 1
537623 99537623 1001 86380 86390 1
537380 99537380 1001 86380 86390 1
537514 99537514 1001 86380 86390 1
538007 99538007 1001 86380 86390 1
538165 99538165 1001 86380 86390 1
538665 99538665 1001 86380 86390 1
538666 99538666 1001 86380 86390 1
538795 99538795 1001 86380 86390 1
538806 99538806 1001 86380 86390 1
538557 99538557 1001 86380 86390 1
538422 99538422 1001 86380 86390 1
538606 99538606 1001 86380 86390 1
538367 99538367 1001 86380 86390 1
538918 99538918 1001 86380 86390 1
538935 99538935 1001 86380 86390 1
538911 99538911 1001 86380 86390 1
539570 99539570 1001 86380 86390 1
539177 99539177 1001 86380 86390 1
539037 99539037 1001 86380 86390 1
539156 99539156 1001 86380 86390 1
539095 99539095 1001 86380 86390 1
539225 99539225 1001 86380 86390 1
539020 99539020 1001 86380 86390 1
539782 99539782 1001 86380 86390 1
539661 99539661 1001 86380 86390 1
540364 99540364 1001 86380 86390 1
540289 99540289 1001 86380 86390 1
540333 99540333 1001 86380 86390 1
540173 99540173 1001 86380 86390 1
540233 99540233 1001 86380 86390 1
540016 99540016 1001 86380 86390 1
540508 99540508 1001 86380 86390 1
540561 99540561 1001 86380 86390 1
541204 99541204 1001 86380 86390 1
541016 99541016 1001 86380 86390 1
541055 99541055 1001 86380 86390 1
540786 99540786 1001 86380 86390 1
540799 99540799 1001 86380 86390 1
540838 99540838 1001 86380 86390 1
541335 99541335 1001 86380 86390 1
541364 99541364 1001 86380 86390 1
542030 99542030 1001 86380 86390 1
541927 99541927 1001 86380 86390 1
541929 99541929 1001 86380 86390 1
542021 99542021 1001 86380 86390 1
541957 99541957 1001 86380 86390 1
541891 99541891 1001 86380 86390 1
541807 99541807 1001 86380 86390 1
541653 99541653 1001 86380 86390 1
541541 99541541 1001 86380 86390 1
542209 99542209 1001 86380 86390 1
542150 99542150 1001 86380 86390 1
542834 99542834 1001 86380 86390 1
542933 99542933 1001 86380 86390 1
542775 99542775 1001 86380 86390 1
542936 99542936 1001 86380 86390 1
542574 99542574 1001 86380 86390 1
542719 99542719 1001 86380 86390 1
542694 99542694 1001 86380 86390 1
542682 99542682 1001 86380 86390 1
542566 99542566 1001 86380 86390 1
542492 99542492 1001 86380 86390 1
542389 99542389 1001 86380 86390 1
542517 99542517 1001 86380 86390 1
542336 99542336 1001 86380 86390 1
543046 99543046 1001 86380 86390 1
543099 99543099 1001 86380 86390 1
543109 99543109 1001 86380 86390 1
543681 99543681 1001 86380 86390 1
543688 99543688 1001 86380 86390 1
543586 99543586 1001 86380 86390 1
543441 99543441 1001 86380 86390 1
543420 99543420 1001 86380 86390 1
543215 99543215 1001 86380 86390 1
543292 99543292 1001 86380 86390 1
543163 99543163 1001 86380 86390 1
543256 99543256 1001 86380 86390 1
543299 99543299 1001 86380 86390 1
543352 99543352 1001 86380 86390 1
543937 99543937 1001 86380 86390 1
543881 99543881 1001 86380 86390 1
543948 99543948 1001 86380 86390 1
544481 99544481 1001 86380 86390 1
544564 99544564 1001 86380 86390 1
544448 99544448 1001 86380 86390 1
544423 99544423 1001 86380 86390 1
544428 99544428 1001 86380 86390 1
544558 99544558 1001 86380 86390 1
544259 99544259 1001 86380 86390 1
544351 99544351 1001 86380 86390 1
544096 99544096 1001 86380 86390 1
544006 99544006 1001 86380 86390 1
544610 99544610 1001 86380 86390 1
433904 235 1001 70500 71757 1
413969 758 1001 65880 78837 1
528154 696 1001 54422 54721 1
400160 99400160 1001 86380 86390 1
400225 99400225 1001 86380 86390 1
400150 99400150 1001 86380 86390 1
400154 99400154 1001 86380 86390 1
400210 99400210 1001 86380 86390 1
400259 99400259 1001 86380 86390 1
400462 99400462 1001 86380 86390 1
400471 99400471 1001 86380 86390 1
400594 99400594 1001 86380 86390 1
400635 99400635 1001 86380 86390 1
400649 99400649 1001 86380 86390 1
400787 99400787 1001 86380 86390 1
401000 99401000 1001 86380 86390 1
401281 99401281 1001 86380 86390 1
401292 99401292 1001 86380 86390 1
401293 99401293 1001 86380 86390 1
402062 99402062 1001 86380 86390 1
402190 99402190 1001 86380 86390 1
402224 99402224 1001 86380 86390 1
402247 99402247 1001 86380 86390 1
402177 99402177 1001 86380 86390 1
402319 99402319 1001 86380 86390 1
402413 99402413 1001 86380 86390 1
402571 99402571 1001 86380 86390 1
402539 99402539 1001 86380 86390 1
402591 99402591 1001 86380 86390 1
402613 99402613 1001 86380 86390 1
402718 99402718 1001 86380 86390 1
402763 99402763 1001 86380 86390 1
402865 99402865 1001 86380 86390 1
403431 99403431 1001 86380 86390 1
403338 99403338 1001 86380 86390 1
403458 99403458 1001 86380 86390 1
403449 99403449 1001 86380 86390 1
403640 99403640 1001 86380 86390 1
403696 99403696 1001 86380 86390 1
403782 99403782 1001 86380 86390 1
403916 99403916 1001 86380 86390 1
403978 99403978 1001 86380 86390 1
404362 99404362 1001 86380 86390 1
404502 99404502 1001 86380 86390 1
404516 99404516 1001 86380 86390 1
404639 99404639 1001 86380 86390 1
404622 99404622 1001 86380 86390 1
404727 99404727 1001 86380 86390 1
404776 99404776 1001 86380 86390 1
404706 99404706 1001 86380 86390 1
404879 99404879 1001 86380 86390 1
405278 99405278 1001 86380 86390 1
405485 99405485 1001 86380 86390 1
405459 99405459 1001 86380 86390 1
405785 99405785 1001 86380 86390 1
405976 99405976 1001 86380 86390 1
405899 99405899 1001 86380 86390 1
405901 99405901 1001 86380 86390 1
406126 99406126 1001 86380 86390 1
406480 99406480 1001 86380 86390 1
406579 99406579 1001 86380 86390 1
406607 99406607 1001 86380 86390 1
406708 99406708 1001 86380 86390 1
406632 99406632 1001 86380 86390 1
407012 99407012 1001 86380 86390 1
407045 99407045 1001 86380 86390 1
407136 99407136 1001 86380 86390 1
407033 99407033 1001 86380 86390 1
407214 99407214 1001 86380 86390 1
407326 99407326 1001 86380 86390 1
407516 99407516 1001 86380 86390 1
407661 99407661 1001 86380 86390 1
407740 99407740 1001 86380 86390 1
407869 99407869 1001 86380 86390 1
407952 99407952 1001 86380 86390 1
408087 99408087 1001 86380 86390 1
408105 99408105 1001 86380 86390 1
408258 99408258 1001 86380 86390 1
408269 99408269 1001 86380 86390 1
408213 99408213 1001 86380 86390 1
408380 99408380 1001 86380 86390 1
408367 99408367 1001 86380 86390 1
408331 99408331 1001 86380 86390 1
408425 99408425 1001 86380 86390 1
408527 99408527 1001 86380 86390 1
408608 99408608 1001 86380 86390 1
408979 99408979 1001 86380 86390 1
408906 99408906 1001 86380 86390 1
409128 99409128 1001 86380 86390 1
409241 99409241 1001 86380 86390 1
409218 99409218 1001 86380 86390 1
409315 99409315 1001 86380 86390 1
409340 99409340 1001 86380 86390 1
409448 99409448 1001 86380 86390 1
409575 99409575 1001 86380 86390 1
409670 99409670 1001 86380 86390 1
409797 99409797 1001 86380 86390 1
409838 99409838 1001 86380 86390 1
409949 99409949 1001 86380 86390 1
410014 99410014 1001 86380 86390 1
410367 99410367 1001 86380 86390 1
410405 99410405 1001 86380 86390 1
410450 99410450 1001 86380 86390 1
410592 99410592 1001 86380 86390 1
410643 99410643 1001 86380 86390 1
410928 99410928 1001 86380 86390 1
411431 99411431 1001 86380 86390 1
411447 99411447 1001 86380 86390 1
411871 99411871 1001 86380 86390 1
411872 99411872 1001 86380 86390 1
411959 99411959 1001 86380 86390 1
411963 99411963 1001 86380 86390 1
412152 99412152 1001 86380 86390 1
412241 99412241 1001 86380 86390 1
412387 99412387 1001 86380 86390 1
412446 99412446 1001 86380 86390 1
412403 99412403 1001 86380 86390 1
412409 99412409 1001 86380 86390 1
413618 99413618 1001 86380 86390 1
413421 99413421 1001 86380 86390 1
413402 99413402 1001 86380 86390 1
413538 99413538 1001 86380 86390 1
412978 99412978 1001 86380 86390 1
413112 99413112 1001 86380 86390 1
413024 99413024 1001 86380 86390 1
412638 99412638 1001 86380 86390 1
412710 99412710 1001 86380 86390 1
414013 99414013 1001 86380 86390 1
413991 99413991 1001 86380 86390 1
415191 99415191 1001 86380 86390 1
415228 99415228 1001 86380 86390 1
415153 99415153 1001 86380 86390 1
415300 99415300 1001 86380 86390 1
415184 99415184 1001 86380 86390 1
414897 99414897 1001 86380 86390 1
414376 99414376 1001 86380 86390 1
414224 99414224 1001 86380 86390 1
414406 99414406 1001 86380 86390 1
414255 99414255 1001 86380 86390 1
414127 99414127 1001 86380 86390 1
414387 99414387 1001 86380 86390 1
414237 99414237 1001 86380 86390 1
415484 99415484 1001 86380 86390 1
415486 99415486 1001 86380 86390 1
416889 99416889 1001 86380 86390 1
416800 99416800 1001 86380 86390 1
416823 99416823 1001 86380 86390 1
416437 99416437 1001 86380 86390 1
416142 99416142 1001 86380 86390 1
416170 99416170 1001 86380 86390 1
416543 99416543 1001 86380 86390 1
416462 99416462 1001 86380 86390 1
415839 99415839 1001 86380 86390 1
416026 99416026 1001 86380 86390 1
415772 99415772 1001 86380 86390 1
415858 99415858 1001 86380 86390 1
417075 99417075 1001 86380 86390 1
417335 99417335 1001 86380 86390 1
417385 99417385 1001 86380 86390 1
417362 99417362 1001 86380 86390 1
418255 99418255 1001 86380 86390 1
417748 99417748 1001 86380 86390 1
417646 99417646 1001 86380 86390 1
417982 99417982 1001 86380 86390 1
418850 99418850 1001 86380 86390 1
418832 99418832 1001 86380 86390 1
418919 99418919 1001 86380 86390 1
418947 99418947 1001 86380 86390 1
419186 99419186 1001 86380 86390 1
418817 99418817 1001 86380 86390 1
420278 99420278 1001 86380 86390 1
420386 99420386 1001 86380 86390 1
419800 99419800 1001 86380 86390 1
419676 99419676 1001 86380 86390 1
419962 99419962 1001 86380 86390 1
419903 99419903 1001 86380 86390 1
419964 99419964 1001 86380 86390 1
419429 99419429 1001 86380 86390 1
419330 99419330 1001 86380 86390 1
419282 99419282 1001 86380 86390 1
420620 99420620 1001 86380 86390 1
420518 99420518 1001 86380 86390 1
420824 99420824 1001 86380 86390 1
420581 99420581 1001 86380 86390 1
420639 99420639 1001 86380 86390 1
421968 99421968 1001 86380 86390 1
422100 99422100 1001 86380 86390 1
421300 99421300 1001 86380 86390 1
421683 99421683 1001 86380 86390 1
420965 99420965 1001 86380 86390 1
420918 99420918 1001 86380 86390 1
420872 99420872 1001 86380 86390 1
421091 99421091 1001 86380 86390 1
421057 99421057 1001 86380 86390 1
421116 99421116 1001 86380 86390 1
422489 99422489 1001 86380 86390 1
422464 99422464 1001 86380 86390 1
422341 99422341 1001 86380 86390 1
422299 99422299 1001 86380 86390 1
422328 99422328 1001 86380 86390 1
423417 99423417 1001 86380 86390 1
423481 99423481 1001 86380 86390 1
423365 99423365 1001 86380 86390 1
423178 99423178 1001 86380 86390 1
422680 99422680 1001 86380 86390 1
422612 99422612 1001 86380 86390 1
422543 99422543 1001 86380 86390 1
422846 99422846 1001 86380 86390 1
422618 99422618 1001 86380 86390 1
423878 99423878 1001 86380 86390 1
425302 99425302 1001 86380 86390 1
425200 99425200 1001 86380 86390 1
425304 99425304 1001 86380 86390 1
425189 99425189 1001 86380 86390 1
424932 99424932 1001 86380 86390 1
424737 99424737 1001 86380 86390 1
424598 99424598 1001 86380 86390 1
424627 99424627 1001 86380 86390 1
424633 99424633 1001 86380 86390 1
424320 99424320 1001 86380 86390 1
424591 99424591 1001 86380 86390 1
425515 99425515 1001 86380 86390 1
425617 99425617 1001 86380 86390 1
426896 99426896 1001 86380 86390 1
426929 99426929 1001 86380 86390 1
426549 99426549 1001 86380 86390 1
426280 99426280 1001 86380 86390 1
426438 99426438 1001 86380 86390 1
426113 99426113 1001 86380 86390 1
426187 99426187 1001 86380 86390 1
426051 99426051 1001 86380 86390 1
425898 99425898 1001 86380 86390 1
427487 99427487 1001 86380 86390 1
427206 99427206 1001 86380 86390 1
427123 99427123 1001 86380 86390 1
427216 99427216 1001 86380 86390 1
427526 99427526 1001 86380 86390 1
428715 99428715 1001 86380 86390 1
428057 99428057 1001 86380 86390 1
428063 99428063 1001 86380 86390 1
427704 99427704 1001 86380 86390 1
427705 99427705 1001 86380 86390 1
427863 99427863 1001 86380 86390 1
427606 99427606 1001 86380 86390 1
427664 99427664 1001 86380 86390 1
427541 99427541 1001 86380 86390 1
427640 99427640 1001 86380 86390 1
427816 99427816 1001 86380 86390 1
427845 99427845 1001 86380 86390 1
427619 99427619 1001 86380 86390 1
429092 99429092 1001 86380 86390 1
428778 99428778 1001 86380 86390 1
430163 99430163 1001 86380 86390 1
430020 99430020 1001 86380 86390 1
430164 99430164 1001 86380 86390 1
430124 99430124 1001 86380 86390 1
429981 99429981 1001 86380 86390 1
429567 99429567 1001 86380 86390 1
429726 99429726 1001 86380 86390 1
429923 99429923 1001 86380 86390 1
429179 99429179 1001 86380 86390 1
429348 99429348 1001 86380 86390 1
429509 99429509 1001 86380 86390 1
430700 99430700 1001 86380 86390 1
431882 99431882 1001 86380 86390 1
431957 99431957 1001 86380 86390 1
431527 99431527 1001 86380 86390 1
431457 99431457 1001 86380 86390 1
431412 99431412 1001 86380 86390 1
432176 99432176 1001 86380 86390 1
432436 99432436 1001 86380 86390 1
432167 99432167 1001 86380 86390 1
432483 99432483 1001 86380 86390 1
432115 99432115 1001 86380 86390 1
433660 99433660 1001 86380 86390 1
433562 99433562 1001 86380 86390 1
433690 99433690 1001 86380 86390 1
433714 99433714 1001 86380 86390 1
433457 99433457 1001 86380 86390 1
433283 99433283 1001 86380 86390 1
432845 99432845 1001 86380 86390 1
432699 99432699 1001 86380 86390 1
432767 99432767 1001 86380 86390 1
434115 99434115 1001 86380 86390 1
433750 99433750 1001 86380 86390 1
433786 99433786 1001 86380 86390 1
433820 99433820 1001 86380 86390 1
433748 99433748 1001 86380 86390 1
435162 99435162 1001 86380 86390 1
435230 99435230 1001 86380 86390 1
435011 99435011 1001 86380 86390 1
435408 99435408 1001 86380 86390 1
434745 99434745 1001 86380 86390 1
434833 99434833 1001 86380 86390 1
434699 99434699 1001 86380 86390 1
434358 99434358 1001 86380 86390 1
434496 99434496 1001 86380 86390 1
435757 99435757 1001 86380 86390 1
435704 99435704 1001 86380 86390 1
435735 99435735 1001 86380 86390 1
435466 99435466 1001 86380 86390 1
435610 99435610 1001 86380 86390 1
436872 99436872 1001 86380 86390 1
436784 99436784 1001 86380 86390 1
436364 99436364 1001 86380 86390 1
436710 99436710 1001 86380 86390 1
436509 99436509 1001 86380 86390 1
436484 99436484 1001 86380 86390 1
435926 99435926 1001 86380 86390 1
436216 99436216 1001 86380 86390 1
435907 99435907 1001 86380 86390 1
435923 99435923 1001 86380 86390 1
437243 99437243 1001 86380 86390 1
437307 99437307 1001 86380 86390 1
300681 99300681 1001 86380 86390 1
300464 99300464 1001 86380 86390 1
300414 99300414 1001 86380 86390 1
300279 99300279 1001 86380 86390 1
300282 99300282 1001 86380 86390 1
300270 99300270 1001 86380 86390 1
300131 99300131 1001 86380 86390 1
300906 99300906 1001 86380 86390 1
300909 99300909 1001 86380 86390 1
300796 99300796 1001 86380 86390 1
300788 99300788 1001 86380 86390 1
301492 99301492 1001 86380 86390 1
301532 99301532 1001 86380 86390 1
301381 99301381 1001 86380 86390 1
301276 99301276 1001 86380 86390 1
301252 99301252 1001 86380 86390 1
301317 99301317 1001 86380 86390 1
301347 99301347 1001 86380 86390 1
300937 99300937 1001 86380 86390 1
301604 99301604 1001 86380 86390 1
301600 99301600 1001 86380 86390 1
302245 99302245 1001 86380 86390 1
302184 99302184 1001 86380 86390 1
302372 99302372 1001 86380 86390 1
302126 99302126 1001 86380 86390 1
302027 99302027 1001 86380 86390 1
302157 99302157 1001 86380 86390 1
301928 99301928 1001 86380 86390 1
301967 99301967 1001 86380 86390 1
302433 99302433 1001 86380 86390 1
302538 99302538 1001 86380 86390 1
302526 99302526 1001 86380 86390 1
302579 99302579 1001 86380 86390 1
303014 99303014 1001 86380 86390 1
303092 99303092 1001 86380 86390 1
303164 99303164 1001 86380 86390 1
303154 99303154 1001 86380 86390 1
303322 99303322 1001 86380 86390 1
303342 99303342 1001 86380 86390 1
303278 99303278 1001 86380 86390 1
303227 99303227 1001 86380 86390 1
303985 99303985 1001 86380 86390 1
303869 99303869 1001 86380 86390 1
304006 99304006 1001 86380 86390 1
303987 99303987 1001 86380 86390 1
303923 99303923 1001 86380 86390 1
303656 99303656 1001 86380 86390 1
303560 99303560 1001 86380 86390 1
303618 99303618 1001 86380 86390 1
304207 99304207 1001 86380 86390 1
304738 99304738 1001 86380 86390 1
304675 99304675 1001 86380 86390 1
304794 99304794 1001 86380 86390 1
304654 99304654 1001 86380 86390 1
304502 99304502 1001 86380 86390 1
304595 99304595 1001 86380 86390 1
304290 99304290 1001 86380 86390 1
304329 99304329 1001 86380 86390 1
304336 99304336 1001 86380 86390 1
304889 99304889 1001 86380 86390 1
304903 99304903 1001 86380 86390 1
305569 99305569 1001 86380 86390 1
305650 99305650 1001 86380 86390 1
305671 99305671 1001 86380 86390 1
305553 99305553 1001 86380 86390 1
305554 99305554 1001 86380 86390 1
305366 99305366 1001 86380 86390 1
305395 99305395 1001 86380 86390 1
305463 99305463 1001 86380 86390 1
305193 99305193 1001 86380 86390 1
305146 99305146 1001 86380 86390 1
500115 99500115 1001 86380 86390 1
500041 99500041 1001 86380 86390 1
305688 99305688 1001 86380 86390 1
500698 99500698 1001 86380 86390 1
500780 99500780 1001 86380 86390 1
500704 99500704 1001 86380 86390 1
500655 99500655 1001 86380 86390 1
500806 99500806 1001 86380 86390 1
500452 99500452 1001 86380 86390 1
500409 99500409 1001 86380 86390 1
500838 99500838 1001 86380 86390 1
501626 99501626 1001 86380 86390 1
501384 99501384 1001 86380 86390 1
501322 99501322 1001 86380 86390 1
501412 99501412 1001 86380 86390 1
501258 99501258 1001 86380 86390 1
501361 99501361 1001 86380 86390 1
501263 99501263 1001 86380 86390 1
501250 99501250 1001 86380 86390 1
501368 99501368 1001 86380 86390 1
501225 99501225 1001 86380 86390 1
501060 99501060 1001 86380 86390 1
501068 99501068 1001 86380 86390 1
501056 99501056 1001 86380 86390 1
501711 99501711 1001 86380 86390 1
502273 99502273 1001 86380 86390 1
502339 99502339 1001 86380 86390 1
502317 99502317 1001 86380 86390 1
502463 99502463 1001 86380 86390 1
502323 99502323 1001 86380 86390 1
502119 99502119 1001 86380 86390 1
502473 99502473 1001 86380 86390 1
502539 99502539 1001 86380 86390 1
503290 99503290 1001 86380 86390 1
503141 99503141 1001 86380 86390 1
503233 99503233 1001 86380 86390 1
503198 99503198 1001 86380 86390 1
503075 99503075 1001 86380 86390 1
503011 99503011 1001 86380 86390 1
502898 99502898 1001 86380 86390 1
502977 99502977 1001 86380 86390 1
503005 99503005 1001 86380 86390 1
503006 99503006 1001 86380 86390 1
502813 99502813 1001 86380 86390 1
502779 99502779 1001 86380 86390 1
502716 99502716 1001 86380 86390 1
502781 99502781 1001 86380 86390 1
502782 99502782 1001 86380 86390 1
502720 99502720 1001 86380 86390 1
502721 99502721 1001 86380 86390 1
503933 99503933 1001 86380 86390 1
503975 99503975 1001 86380 86390 1
503836 99503836 1001 86380 86390 1
503839 99503839 1001 86380 86390 1
503710 99503710 1001 86380 86390 1
503845 99503845 1001 86380 86390 1
503549 99503549 1001 86380 86390 1
503604 99503604 1001 86380 86390 1
503683 99503683 1001 86380 86390 1
504129 99504129 1001 86380 86390 1
504272 99504272 1001 86380 86390 1
504274 99504274 1001 86380 86390 1
504147 99504147 1001 86380 86390 1
504315 99504315 1001 86380 86390 1
504321 99504321 1001 86380 86390 1
504595 99504595 1001 86380 86390 1
504557 99504557 1001 86380 86390 1
504687 99504687 1001 86380 86390 1
504586 99504586 1001 86380 86390 1
504680 99504680 1001 86380 86390 1
504415 99504415 1001 86380 86390 1
504384 99504384 1001 86380 86390 1
505111 99505111 1001 86380 86390 1
504990 99504990 1001 86380 86390 1
505082 99505082 1001 86380 86390 1
505657 99505657 1001 86380 86390 1
505595 99505595 1001 86380 86390 1
505575 99505575 1001 86380 86390 1
505639 99505639 1001 86380 86390 1
505360 99505360 1001 86380 86390 1
505390 99505390 1001 86380 86390 1
505937 99505937 1001 86380 86390 1
505823 99505823 1001 86380 86390 1
505901 99505901 1001 86380 86390 1
505863 99505863 1001 86380 86390 1
505814 99505814 1001 86380 86390 1
505843 99505843 1001 86380 86390 1
506559 99506559 1001 86380 86390 1
506446 99506446 1001 86380 86390 1
506299 99506299 1001 86380 86390 1
506317 99506317 1001 86380 86390 1
506382 99506382 1001 86380 86390 1
506232 99506232 1001 86380 86390 1
506079 99506079 1001 86380 86390 1
505978 99505978 1001 86380 86390 1
506134 99506134 1001 86380 86390 1
506173 99506173 1001 86380 86390 1
506022 99506022 1001 86380 86390 1
506036 99506036 1001 86380 86390 1
506671 99506671 1001 86380 86390 1
506737 99506737 1001 86380 86390 1
506699 99506699 1001 86380 86390 1
506669 99506669 1001 86380 86390 1
507231 99507231 1001 86380 86390 1
507301 99507301 1001 86380 86390 1
507367 99507367 1001 86380 86390 1
507381 99507381 1001 86380 86390 1
507038 99507038 1001 86380 86390 1
507077 99507077 1001 86380 86390 1
507070 99507070 1001 86380 86390 1
506905 99506905 1001 86380 86390 1
506832 99506832 1001 86380 86390 1
506846 99506846 1001 86380 86390 1
507592 99507592 1001 86380 86390 1
507502 99507502 1001 86380 86390 1
507490 99507490 1001 86380 86390 1
507568 99507568 1001 86380 86390 1
507625 99507625 1001 86380 86390 1
507991 99507991 1001 86380 86390 1
508035 99508035 1001 86380 86390 1
507935 99507935 1001 86380 86390 1
507937 99507937 1001 86380 86390 1
507834 99507834 1001 86380 86390 1
507693 99507693 1001 86380 86390 1
507681 99507681 1001 86380 86390 1
507799 99507799 1001 86380 86390 1
507817 99507817 1001 86380 86390 1
507688 99507688 1001 86380 86390 1
507768 99507768 1001 86380 86390 1
507628 99507628 1001 86380 86390 1
508291 99508291 1001 86380 86390 1
508318 99508318 1001 86380 86390 1
508333 99508333 1001 86380 86390 1
508716 99508716 1001 86380 86390 1
508781 99508781 1001 86380 86390 1
508812 99508812 1001 86380 86390 1
508686 99508686 1001 86380 86390 1
508574 99508574 1001 86380 86390 1
508588 99508588 1001 86380 86390 1
508487 99508487 1001 86380 86390 1
508606 99508606 1001 86380 86390 1
509086 99509086 1001 86380 86390 1
509238 99509238 1001 86380 86390 1
509897 99509897 1001 86380 86390 1
509850 99509850 1001 86380 86390 1
509711 99509711 1001 86380 86390 1
509740 99509740 1001 86380 86390 1
509649 99509649 1001 86380 86390 1
509536 99509536 1001 86380 86390 1
509405 99509405 1001 86380 86390 1
510690 99510690 1001 86380 86390 1
510561 99510561 1001 86380 86390 1
510631 99510631 1001 86380 86390 1
510511 99510511 1001 86380 86390 1
510460 99510460 1001 86380 86390 1
510463 99510463 1001 86380 86390 1
510137 99510137 1001 86380 86390 1
510830 99510830 1001 86380 86390 1
510923 99510923 1001 86380 86390 1
510924 99510924 1001 86380 86390 1
510860 99510860 1001 86380 86390 1
511204 99511204 1001 86380 86390 1
511340 99511340 1001 86380 86390 1
511263 99511263 1001 86380 86390 1
511241 99511241 1001 86380 86390 1
510975 99510975 1001 86380 86390 1
511081 99511081 1001 86380 86390 1
511745 99511745 1001 86380 86390 1
511597 99511597 1001 86380 86390 1
511571 99511571 1001 86380 86390 1
512186 99512186 1001 86380 86390 1
512362 99512362 1001 86380 86390 1
512363 99512363 1001 86380 86390 1
512372 99512372 1001 86380 86390 1
511994 99511994 1001 86380 86390 1
512033 99512033 1001 86380 86390 1
512085 99512085 1001 86380 86390 1
511814 99511814 1001 86380 86390 1
511893 99511893 1001 86380 86390 1
511793 99511793 1001 86380 86390 1
511769 99511769 1001 86380 86390 1
512409 99512409 1001 86380 86390 1
512541 99512541 1001 86380 86390 1
512581 99512581 1001 86380 86390 1
513054 99513054 1001 86380 86390 1
513119 99513119 1001 86380 86390 1
513084 99513084 1001 86380 86390 1
512808 99512808 1001 86380 86390 1
512970 99512970 1001 86380 86390 1
512881 99512881 1001 86380 86390 1
512713 99512713 1001 86380 86390 1
512730 99512730 1001 86380 86390 1
512772 99512772 1001 86380 86390 1
512591 99512591 1001 86380 86390 1
513344 99513344 1001 86380 86390 1
513256 99513256 1001 86380 86390 1
513398 99513398 1001 86380 86390 1
513872 99513872 1001 86380 86390 1
513786 99513786 1001 86380 86390 1
513565 99513565 1001 86380 86390 1
513568 99513568 1001 86380 86390 1
513510 99513510 1001 86380 86390 1
513588 99513588 1001 86380 86390 1
514119 99514119 1001 86380 86390 1
514211 99514211 1001 86380 86390 1
514167 99514167 1001 86380 86390 1
514219 99514219 1001 86380 86390 1
514037 99514037 1001 86380 86390 1
514806 99514806 1001 86380 86390 1
514832 99514832 1001 86380 86390 1
514711 99514711 1001 86380 86390 1
514570 99514570 1001 86380 86390 1
514345 99514345 1001 86380 86390 1
514970 99514970 1001 86380 86390 1
514983 99514983 1001 86380 86390 1
515010 99515010 1001 86380 86390 1
514930 99514930 1001 86380 86390 1
514943 99514943 1001 86380 86390 1
515008 99515008 1001 86380 86390 1
515557 99515557 1001 86380 86390 1
515494 99515494 1001 86380 86390 1
515563 99515563 1001 86380 86390 1
515405 99515405 1001 86380 86390 1
515458 99515458 1001 86380 86390 1
515218 99515218 1001 86380 86390 1
515136 99515136 1001 86380 86390 1
516356 99516356 1001 86380 86390 1
516357 99516357 1001 86380 86390 1
516450 99516450 1001 86380 86390 1
516456 99516456 1001 86380 86390 1
516006 99516006 1001 86380 86390 1
515995 99515995 1001 86380 86390 1
515976 99515976 1001 86380 86390 1
516692 99516692 1001 86380 86390 1
516565 99516565 1001 86380 86390 1
516698 99516698 1001 86380 86390 1
516686 99516686 1001 86380 86390 1
516530 99516530 1001 86380 86390 1
516622 99516622 1001 86380 86390 1
517313 99517313 1001 86380 86390 1
517253 99517253 1001 86380 86390 1
517295 99517295 1001 86380 86390 1
516988 99516988 1001 86380 86390 1
516943 99516943 1001 86380 86390 1
517101 99517101 1001 86380 86390 1
516831 99516831 1001 86380 86390 1
516733 99516733 1001 86380 86390 1
516788 99516788 1001 86380 86390 1
516853 99516853 1001 86380 86390 1
516906 99516906 1001 86380 86390 1
517360 99517360 1001 86380 86390 1
517446 99517446 1001 86380 86390 1
518149 99518149 1001 86380 86390 1
518152 99518152 1001 86380 86390 1
518109 99518109 1001 86380 86390 1
517943 99517943 1001 86380 86390 1
517936 99517936 1001 86380 86390 1
517757 99517757 1001 86380 86390 1
517677 99517677 1001 86380 86390 1
517706 99517706 1001 86380 86390 1
517655 99517655 1001 86380 86390 1
518280 99518280 1001 86380 86390 1
518363 99518363 1001 86380 86390 1
518887 99518887 1001 86380 86390 1
518801 99518801 1001 86380 86390 1
518667 99518667 1001 86380 86390 1
518631 99518631 1001 86380 86390 1
518712 99518712 1001 86380 86390 1
518447 99518447 1001 86380 86390 1
518398 99518398 1001 86380 86390 1
518489 99518489 1001 86380 86390 1
519108 99519108 1001 86380 86390 1
519073 99519073 1001 86380 86390 1
519008 99519008 1001 86380 86390 1
519813 99519813 1001 86380 86390 1
519703 99519703 1001 86380 86390 1
519627 99519627 1001 86380 86390 1
519795 99519795 1001 86380 86390 1
519387 99519387 1001 86380 86390 1
519255 99519255 1001 86380 86390 1
519230 99519230 1001 86380 86390 1
519979 99519979 1001 86380 86390 1
519855 99519855 1001 86380 86390 1
519991 99519991 1001 86380 86390 1
520260 99520260 1001 86380 86390 1
520226 99520226 1001 86380 86390 1
520188 99520188 1001 86380 86390 1
520227 99520227 1001 86380 86390 1
520150 99520150 1001 86380 86390 1
520063 99520063 1001 86380 86390 1
520182 99520182 1001 86380 86390 1
520669 99520669 1001 86380 86390 1
520709 99520709 1001 86380 86390 1
520698 99520698 1001 86380 86390 1
521314 99521314 1001 86380 86390 1
521357 99521357 1001 86380 86390 1
521296 99521296 1001 86380 86390 1
521119 99521119 1001 86380 86390 1
521110 99521110 1001 86380 86390 1
521072 99521072 1001 86380 86390 1
521203 99521203 1001 86380 86390 1
521153 99521153 1001 86380 86390 1
521000 99521000 1001 86380 86390 1
520910 99520910 1001 86380 86390 1
520888 99520888 1001 86380 86390 1
520906 99520906 1001 86380 86390 1
521600 99521600 1001 86380 86390 1
521485 99521485 1001 86380 86390 1
522242 99522242 1001 86380 86390 1
522181 99522181 1001 86380 86390 1
522198 99522198 1001 86380 86390 1
522066 99522066 1001 86380 86390 1
522083 99522083 1001 86380 86390 1
521768 99521768 1001 86380 86390 1
522463 99522463 1001 86380 86390 1
522465 99522465 1001 86380 86390 1
522390 99522390 1001 86380 86390 1
522991 99522991 1001 86380 86390 1
522962 99522962 1001 86380 86390 1
522853 99522853 1001 86380 86390 1
522802 99522802 1001 86380 86390 1
522510 99522510 1001 86380 86390 1
522582 99522582 1001 86380 86390 1
523218 99523218 1001 86380 86390 1
523850 99523850 1001 86380 86390 1
523851 99523851 1001 86380 86390 1
523789 99523789 1001 86380 86390 1
523613 99523613 1001 86380 86390 1
523643 99523643 1001 86380 86390 1
523621 99523621 1001 86380 86390 1
523673 99523673 1001 86380 86390 1
523530 99523530 1001 86380 86390 1
523379 99523379 1001 86380 86390 1
523412 99523412 1001 86380 86390 1
524124 99524124 1001 86380 86390 1
524074 99524074 1001 86380 86390 1
524612 99524612 1001 86380 86390 1
524664 99524664 1001 86380 86390 1
524396 99524396 1001 86380 86390 1
524461 99524461 1001 86380 86390 1
524410 99524410 1001 86380 86390 1
524398 99524398 1001 86380 86390 1
524463 99524463 1001 86380 86390 1
524557 99524557 1001 86380 86390 1
524433 99524433 1001 86380 86390 1
524229 99524229 1001 86380 86390 1
524311 99524311 1001 86380 86390 1
524316 99524316 1001 86380 86390 1
524948 99524948 1001 86380 86390 1
525437 99525437 1001 86380 86390 1
525582 99525582 1001 86380 86390 1
525583 99525583 1001 86380 86390 1
525403 99525403 1001 86380 86390 1
525313 99525313 1001 86380 86390 1
525096 99525096 1001 86380 86390 1
525058 99525058 1001 86380 86390 1
525633 99525633 1001 86380 86390 1
525730 99525730 1001 86380 86390 1
526049 99526049 1001 86380 86390 1
526195 99526195 1001 86380 86390 1
526053 99526053 1001 86380 86390 1
526159 99526159 1001 86380 86390 1
526136 99526136 1001 86380 86390 1
525935 99525935 1001 86380 86390 1
525927 99525927 1001 86380 86390 1
525993 99525993 1001 86380 86390 1
526608 99526608 1001 86380 86390 1
527049 99527049 1001 86380 86390 1
527076 99527076 1001 86380 86390 1
527184 99527184 1001 86380 86390 1
526875 99526875 1001 86380 86390 1
526851 99526851 1001 86380 86390 1
527034 99527034 1001 86380 86390 1
527002 99527002 1001 86380 86390 1
526762 99526762 1001 86380 86390 1
526779 99526779 1001 86380 86390 1
526716 99526716 1001 86380 86390 1
527285 99527285 1001 86380 86390 1
527338 99527338 1001 86380 86390 1
527372 99527372 1001 86380 86390 1
528046 99528046 1001 86380 86390 1
528035 99528035 1001 86380 86390 1
527735 99527735 1001 86380 86390 1
527825 99527825 1001 86380 86390 1
527801 99527801 1001 86380 86390 1
527827 99527827 1001 86380 86390 1
527815 99527815 1001 86380 86390 1
527455 99527455 1001 86380 86390 1
527536 99527536 1001 86380 86390 1
527608 99527608 1001 86380 86390 1
528122 99528122 1001 86380 86390 1
528818 99528818 1001 86380 86390 1
528501 99528501 1001 86380 86390 1
528661 99528661 1001 86380 86390 1
528493 99528493 1001 86380 86390 1
528422 99528422 1001 86380 86390 1
528294 99528294 1001 86380 86390 1
528334 99528334 1001 86380 86390 1
528282 99528282 1001 86380 86390 1
528303 99528303 1001 86380 86390 1
529015 99529015 1001 86380 86390 1
529082 99529082 1001 86380 86390 1
529024 99529024 1001 86380 86390 1
529644 99529644 1001 86380 86390 1
529542 99529542 1001 86380 86390 1
529570 99529570 1001 86380 86390 1
529661 99529661 1001 86380 86390 1
529379 99529379 1001 86380 86390 1
529347 99529347 1001 86380 86390 1
529321 99529321 1001 86380 86390 1
529365 99529365 1001 86380 86390 1
529133 99529133 1001 86380 86390 1
529308 99529308 1001 86380 86390 1
529206 99529206 1001 86380 86390 1
529259 99529259 1001 86380 86390 1
529738 99529738 1001 86380 86390 1
529908 99529908 1001 86380 86390 1
529792 99529792 1001 86380 86390 1
529871 99529871 1001 86380 86390 1
529770 99529770 1001 86380 86390 1
529733 99529733 1001 86380 86390 1
529889 99529889 1001 86380 86390 1
530434 99530434 1001 86380 86390 1
530300 99530300 1001 86380 86390 1
530342 99530342 1001 86380 86390 1
530036 99530036 1001 86380 86390 1
530064 99530064 1001 86380 86390 1
529955 99529955 1001 86380 86390 1
530595 99530595 1001 86380 86390 1
530713 99530713 1001 86380 86390 1
530613 99530613 1001 86380 86390 1
530666 99530666 1001 86380 86390 1
531264 99531264 1001 86380 86390 1
531278 99531278 1001 86380 86390 1
531308 99531308 1001 86380 86390 1
531042 99531042 1001 86380 86390 1
530864 99530864 1001 86380 86390 1
530801 99530801 1001 86380 86390 1
530906 99530906 1001 86380 86390 1
530948 99530948 1001 86380 86390 1
530845 99530845 1001 86380 86390 1
530936 99530936 1001 86380 86390 1
530874 99530874 1001 86380 86390 1
531560 99531560 1001 86380 86390 1
531464 99531464 1001 86380 86390 1
532150 99532150 1001 86380 86390 1
532114 99532114 1001 86380 86390 1
531902 99531902 1001 86380 86390 1
531869 99531869 1001 86380 86390 1
531772 99531772 1001 86380 86390 1
531774 99531774 1001 86380 86390 1
532319 99532319 1001 86380 86390 1
532372 99532372 1001 86380 86390 1
532388 99532388 1001 86380 86390 1
532343 99532343 1001 86380 86390 1
532839 99532839 1001 86380 86390 1
532829 99532829 1001 86380 86390 1
532909 99532909 1001 86380 86390 1
532936 99532936 1001 86380 86390 1
532624 99532624 1001 86380 86390 1
532806 99532806 1001 86380 86390 1
532704 99532704 1001 86380 86390 1
532681 99532681 1001 86380 86390 1
532733 99532733 1001 86380 86390 1
532601 99532601 1001 86380 86390 1
532615 99532615 1001 86380 86390 1
533081 99533081 1001 86380 86390 1
533200 99533200 1001 86380 86390 1
533075 99533075 1001 86380 86390 1
533233 99533233 1001 86380 86390 1
533820 99533820 1001 86380 86390 1
533751 99533751 1001 86380 86390 1
533663 99533663 1001 86380 86390 1
533676 99533676 1001 86380 86390 1
533452 99533452 1001 86380 86390 1
533519 99533519 1001 86380 86390 1
533370 99533370 1001 86380 86390 1
533383 99533383 1001 86380 86390 1
533347 99533347 1001 86380 86390 1
533909 99533909 1001 86380 86390 1
533937 99533937 1001 86380 86390 1
534004 99534004 1001 86380 86390 1
534017 99534017 1001 86380 86390 1
534043 99534043 1001 86380 86390 1
534056 99534056 1001 86380 86390 1
533981 99533981 1001 86380 86390 1
533957 99533957 1001 86380 86390 1
534643 99534643 1001 86380 86390 1
534459 99534459 1001 86380 86390 1
534320 99534320 1001 86380 86390 1
534398 99534398 1001 86380 86390 1
534412 99534412 1001 86380 86390 1
534193 99534193 1001 86380 86390 1
534082 99534082 1001 86380 86390 1
534810 99534810 1001 86380 86390 1
534811 99534811 1001 86380 86390 1
534878 99534878 1001 86380 86390 1
534751 99534751 1001 86380 86390 1
534830 99534830 1001 86380 86390 1
534858 99534858 1001 86380 86390 1
535474 99535474 1001 86380 86390 1
535226 99535226 1001 86380 86390 1
535252 99535252 1001 86380 86390 1
535164 99535164 1001 86380 86390 1
535216 99535216 1001 86380 86390 1
535154 99535154 1001 86380 86390 1
535246 99535246 1001 86380 86390 1
534992 99534992 1001 86380 86390 1
535703 99535703 1001 86380 86390 1
535526 99535526 1001 86380 86390 1
535514 99535514 1001 86380 86390 1
535583 99535583 1001 86380 86390 1
536211 99536211 1001 86380 86390 1
535954 99535954 1001 86380 86390 1
535767 99535767 1001 86380 86390 1
535860 99535860 1001 86380 86390 1
535717 99535717 1001 86380 86390 1
535867 99535867 1001 86380 86390 1
535791 99535791 1001 86380 86390 1
536463 99536463 1001 86380 86390 1
536373 99536373 1001 86380 86390 1
536454 99536454 1001 86380 86390 1
537093 99537093 1001 86380 86390 1
537120 99537120 1001 86380 86390 1
536870 99536870 1001 86380 86390 1
536807 99536807 1001 86380 86390 1
536846 99536846 1001 86380 86390 1
536872 99536872 1001 86380 86390 1
536824 99536824 1001 86380 86390 1
536557 99536557 1001 86380 86390 1
536642 99536642 1001 86380 86390 1
536656 99536656 1001 86380 86390 1
536670 99536670 1001 86380 86390 1
537327 99537327 1001 86380 86390 1
537277 99537277 1001 86380 86390 1
537821 99537821 1001 86380 86390 1
537873 99537873 1001 86380 86390 1
537927 99537927 1001 86380 86390 1
537929 99537929 1001 86380 86390 1
537893 99537893 1001 86380 86390 1
537921 99537921 1001 86380 86390 1
537947 99537947 1001 86380 86390 1
537833 99537833 1001 86380 86390 1
537708 99537708 1001 86380 86390 1
537585 99537585 1001 86380 86390 1
537539 99537539 1001 86380 86390 1
537397 99537397 1001 86380 86390 1
537478 99537478 1001 86380 86390 1
538086 99538086 1001 86380 86390 1
538113 99538113 1001 86380 86390 1
538712 99538712 1001 86380 86390 1
538782 99538782 1001 86380 86390 1
538596 99538596 1001 86380 86390 1
538586 99538586 1001 86380 86390 1
538406 99538406 1001 86380 86390 1
538542 99538542 1001 86380 86390 1
538398 99538398 1001 86380 86390 1
538334 99538334 1001 86380 86390 1
538907 99538907 1001 86380 86390 1
539607 99539607 1001 86380 86390 1
539539 99539539 1001 86380 86390 1
539520 99539520 1001 86380 86390 1
539562 99539562 1001 86380 86390 1
539322 99539322 1001 86380 86390 1
539315 99539315 1001 86380 86390 1
539138 99539138 1001 86380 86390 1
539128 99539128 1001 86380 86390 1
539678 99539678 1001 86380 86390 1
540263 99540263 1001 86380 86390 1
540420 99540420 1001 86380 86390 1
540426 99540426 1001 86380 86390 1
540262 99540262 1001 86380 86390 1
540139 99540139 1001 86380 86390 1
540260 99540260 1001 86380 86390 1
540004 99540004 1001 86380 86390 1
540047 99540047 1001 86380 86390 1
539984 99539984 1001 86380 86390 1
539947 99539947 1001 86380 86390 1
539935 99539935 1001 86380 86390 1
540640 99540640 1001 86380 86390 1
540656 99540656 1001 86380 86390 1
541293 99541293 1001 86380 86390 1
541135 99541135 1001 86380 86390 1
541161 99541161 1001 86380 86390 1
541284 99541284 1001 86380 86390 1
540908 99540908 1001 86380 86390 1
541026 99541026 1001 86380 86390 1
540815 99540815 1001 86380 86390 1
540791 99540791 1001 86380 86390 1
541426 99541426 1001 86380 86390 1
541350 99541350 1001 86380 86390 1
542060 99542060 1001 86380 86390 1
542061 99542061 1001 86380 86390 1
541921 99541921 1001 86380 86390 1
542113 99542113 1001 86380 86390 1
541733 99541733 1001 86380 86390 1
541799 99541799 1001 86380 86390 1
541711 99541711 1001 86380 86390 1
541885 99541885 1001 86380 86390 1
541744 99541744 1001 86380 86390 1
541499 99541499 1001 86380 86390 1
541513 99541513 1001 86380 86390 1
542261 99542261 1001 86380 86390 1
542306 99542306 1001 86380 86390 1
542230 99542230 1001 86380 86390 1
542141 99542141 1001 86380 86390 1
542753 99542753 1001 86380 86390 1
542766 99542766 1001 86380 86390 1
542870 99542870 1001 86380 86390 1
542914 99542914 1001 86380 86390 1
542781 99542781 1001 86380 86390 1
542822 99542822 1001 86380 86390 1
542862 99542862 1001 86380 86390 1
542851 99542851 1001 86380 86390 1
542586 99542586 1001 86380 86390 1
542625 99542625 1001 86380 86390 1
542664 99542664 1001 86380 86390 1
542575 99542575 1001 86380 86390 1
542591 99542591 1001 86380 86390 1
542683 99542683 1001 86380 86390 1
542555 99542555 1001 86380 86390 1
542493 99542493 1001 86380 86390 1
542521 99542521 1001 86380 86390 1
542434 99542434 1001 86380 86390 1
542371 99542371 1001 86380 86390 1
542449 99542449 1001 86380 86390 1
542372 99542372 1001 86380 86390 1
542361 99542361 1001 86380 86390 1
543137 99543137 1001 86380 86390 1
543108 99543108 1001 86380 86390 1
543645 99543645 1001 86380 86390 1
543692 99543692 1001 86380 86390 1
543436 99543436 1001 86380 86390 1
543566 99543566 1001 86380 86390 1
543363 99543363 1001 86380 86390 1
543497 99543497 1001 86380 86390 1
543241 99543241 1001 86380 86390 1
543193 99543193 1001 86380 86390 1
543312 99543312 1001 86380 86390 1
543263 99543263 1001 86380 86390 1
543277 99543277 1001 86380 86390 1
543317 99543317 1001 86380 86390 1
543175 99543175 1001 86380 86390 1
544495 99544495 1001 86380 86390 1
544472 99544472 1001 86380 86390 1
544437 99544437 1001 86380 86390 1
544491 99544491 1001 86380 86390 1
544453 99544453 1001 86380 86390 1
544330 99544330 1001 86380 86390 1
544372 99544372 1001 86380 86390 1
544233 99544233 1001 86380 86390 1
544067 99544067 1001 86380 86390 1
544119 99544119 1001 86380 86390 1
544004 99544004 1001 86380 86390 1
544056 99544056 1001 86380 86390 1
544155 99544155 1001 86380 86390 1
544711 99544711 1001 86380 86390 1
544728 99544728 1001 86380 86390 1
544732 99544732 1001 86380 86390 1
544630 99544630 1001 86380 86390 1
402170 1194 1001 72600 77337 1
404015 360 1001 18900 19257 1
420942 709 1001 35460 35877 1
500674 961 1002 69617 71745 1
508827 1042 1001 28239 28538 1
508848 656 1002 42993 49574 1
400267 99400267 1001 86380 86390 1
400808 99400808 1001 86380 86390 1
400868 99400868 1001 86380 86390 1
401053 99401053 1001 86380 86390 1
401200 99401200 1001 86380 86390 1
401202 99401202 1001 86380 86390 1
401184 99401184 1001 86380 86390 1
401253 99401253 1001 86380 86390 1
401355 99401355 1001 86380 86390 1
401339 99401339 1001 86380 86390 1
401365 99401365 1001 86380 86390 1
401733 99401733 1001 86380 86390 1
401790 99401790 1001 86380 86390 1
401938 99401938 1001 86380 86390 1
402075 99402075 1001 86380 86390 1
402489 99402489 1001 86380 86390 1
402765 99402765 1001 86380 86390 1
402705 99402705 1001 86380 86390 1
402941 99402941 1001 86380 86390 1
402972 99402972 1001 86380 86390 1
403035 99403035 1001 86380 86390 1
403012 99403012 1001 86380 86390 1
403192 99403192 1001 86380 86390 1
403120 99403120 1001 86380 86390 1
403298 99403298 1001 86380 86390 1
403396 99403396 1001 86380 86390 1
403344 99403344 1001 86380 86390 1
403441 99403441 1001 86380 86390 1
403386 99403386 1001 86380 86390 1
403486 99403486 1001 86380 86390 1
403712 99403712 1001 86380 86390 1
403771 99403771 1001 86380 86390 1
403923 99403923 1001 86380 86390 1
403953 99403953 1001 86380 86390 1
404043 99404043 1001 86380 86390 1
404069 99404069 1001 86380 86390 1
404169 99404169 1001 86380 86390 1
404155 99404155 1001 86380 86390 1
404265 99404265 1001 86380 86390 1
404338 99404338 1001 86380 86390 1
404285 99404285 1001 86380 86390 1
404571 99404571 1001 86380 86390 1
404560 99404560 1001 86380 86390 1
404711 99404711 1001 86380 86390 1
404918 99404918 1001 86380 86390 1
405430 99405430 1001 86380 86390 1
405654 99405654 1001 86380 86390 1
406163 99406163 1001 86380 86390 1
406092 99406092 1001 86380 86390 1
406319 99406319 1001 86380 86390 1
406322 99406322 1001 86380 86390 1
406401 99406401 1001 86380 86390 1
406734 99406734 1001 86380 86390 1
406634 99406634 1001 86380 86390 1
406745 99406745 1001 86380 86390 1
406868 99406868 1001 86380 86390 1
407065 99407065 1001 86380 86390 1
407041 99407041 1001 86380 86390 1
407130 99407130 1001 86380 86390 1
407246 99407246 1001 86380 86390 1
407377 99407377 1001 86380 86390 1
407759 99407759 1001 86380 86390 1
407968 99407968 1001 86380 86390 1
408174 99408174 1001 86380 86390 1
408459 99408459 1001 86380 86390 1
408821 99408821 1001 86380 86390 1
408945 99408945 1001 86380 86390 1
409006 99409006 1001 86380 86390 1
409009 99409009 1001 86380 86390 1
409250 99409250 1001 86380 86390 1
409330 99409330 1001 86380 86390 1
409353 99409353 1001 86380 86390 1
409394 99409394 1001 86380 86390 1
409458 99409458 1001 86380 86390 1
409730 99409730 1001 86380 86390 1
409712 99409712 1001 86380 86390 1
409974 99409974 1001 86380 86390 1
410433 99410433 1001 86380 86390 1
410496 99410496 1001 86380 86390 1
410733 99410733 1001 86380 86390 1
410730 99410730 1001 86380 86390 1
410976 99410976 1001 86380 86390 1
410993 99410993 1001 86380 86390 1
411012 99411012 1001 86380 86390 1
411059 99411059 1001 86380 86390 1
411172 99411172 1001 86380 86390 1
411137 99411137 1001 86380 86390 1
411116 99411116 1001 86380 86390 1
411265 99411265 1001 86380 86390 1
411408 99411408 1001 86380 86390 1
411325 99411325 1001 86380 86390 1
411430 99411430 1001 86380 86390 1
411718 99411718 1001 86380 86390 1
412219 99412219 1001 86380 86390 1
412203 99412203 1001 86380 86390 1
412192 99412192 1001 86380 86390 1
412400 99412400 1001 86380 86390 1
412281 99412281 1001 86380 86390 1
412433 99412433 1001 86380 86390 1
413627 99413627 1001 86380 86390 1
413641 99413641 1001 86380 86390 1
413321 99413321 1001 86380 86390 1
412970 99412970 1001 86380 86390 1
412691 99412691 1001 86380 86390 1
412659 99412659 1001 86380 86390 1
412540 99412540 1001 86380 86390 1
413886 99413886 1001 86380 86390 1
414100 99414100 1001 86380 86390 1
413910 99413910 1001 86380 86390 1
414928 99414928 1001 86380 86390 1
415277 99415277 1001 86380 86390 1
414935 99414935 1001 86380 86390 1
415018 99415018 1001 86380 86390 1
414804 99414804 1001 86380 86390 1
414899 99414899 1001 86380 86390 1
414573 99414573 1001 86380 86390 1
414584 99414584 1001 86380 86390 1
414252 99414252 1001 86380 86390 1
414482 99414482 1001 86380 86390 1
415335 99415335 1001 86380 86390 1
415553 99415553 1001 86380 86390 1
416701 99416701 1001 86380 86390 1
416887 99416887 1001 86380 86390 1
416865 99416865 1001 86380 86390 1
416158 99416158 1001 86380 86390 1
416503 99416503 1001 86380 86390 1
416562 99416562 1001 86380 86390 1
416488 99416488 1001 86380 86390 1
416393 99416393 1001 86380 86390 1
415723 99415723 1001 86380 86390 1
416055 99416055 1001 86380 86390 1
416123 99416123 1001 86380 86390 1
415942 99415942 1001 86380 86390 1
417254 99417254 1001 86380 86390 1
417358 99417358 1001 86380 86390 1
417121 99417121 1001 86380 86390 1
417157 99417157 1001 86380 86390 1
418552 99418552 1001 86380 86390 1
418792 99418792 1001 86380 86390 1
418221 99418221 1001 86380 86390 1
418226 99418226 1001 86380 86390 1
418147 99418147 1001 86380 86390 1
418052 99418052 1001 86380 86390 1
418154 99418154 1001 86380 86390 1
417893 99417893 1001 86380 86390 1
417644 99417644 1001 86380 86390 1
417627 99417627 1001 86380 86390 1
418938 99418938 1001 86380 86390 1
419110 99419110 1001 86380 86390 1
419008 99419008 1001 86380 86390 1
418806 99418806 1001 86380 86390 1
419118 99419118 1001 86380 86390 1
420081 99420081 1001 86380 86390 1
420269 99420269 1001 86380 86390 1
419753 99419753 1001 86380 86390 1
419687 99419687 1001 86380 86390 1
419322 99419322 1001 86380 86390 1
419545 99419545 1001 86380 86390 1
419302 99419302 1001 86380 86390 1
419455 99419455 1001 86380 86390 1
419220 99419220 1001 86380 86390 1
419526 99419526 1001 86380 86390 1
419414 99419414 1001 86380 86390 1
420790 99420790 1001 86380 86390 1
420665 99420665 1001 86380 86390 1
420760 99420760 1001 86380 86390 1
421814 99421814 1001 86380 86390 1
421802 99421802 1001 86380 86390 1
421804 99421804 1001 86380 86390 1
421953 99421953 1001 86380 86390 1
421993 99421993 1001 86380 86390 1
421408 99421408 1001 86380 86390 1
421632 99421632 1001 86380 86390 1
421012 99421012 1001 86380 86390 1
420991 99420991 1001 86380 86390 1
420980 99420980 1001 86380 86390 1
422250 99422250 1001 86380 86390 1
422150 99422150 1001 86380 86390 1
422296 99422296 1001 86380 86390 1
422470 99422470 1001 86380 86390 1
423740 99423740 1001 86380 86390 1
423089 99423089 1001 86380 86390 1
422623 99422623 1001 86380 86390 1
422803 99422803 1001 86380 86390 1
422640 99422640 1001 86380 86390 1
422818 99422818 1001 86380 86390 1
422743 99422743 1001 86380 86390 1
424012 99424012 1001 86380 86390 1
423919 99423919 1001 86380 86390 1
424075 99424075 1001 86380 86390 1
424025 99424025 1001 86380 86390 1
425029 99425029 1001 86380 86390 1
425198 99425198 1001 86380 86390 1
425133 99425133 1001 86380 86390 1
425046 99425046 1001 86380 86390 1
425101 99425101 1001 86380 86390 1
424715 99424715 1001 86380 86390 1
424892 99424892 1001 86380 86390 1
424899 99424899 1001 86380 86390 1
424456 99424456 1001 86380 86390 1
424395 99424395 1001 86380 86390 1
424190 99424190 1001 86380 86390 1
424536 99424536 1001 86380 86390 1
424444 99424444 1001 86380 86390 1
424484 99424484 1001 86380 86390 1
425561 99425561 1001 86380 86390 1
425610 99425610 1001 86380 86390 1
427117 99427117 1001 86380 86390 1
426855 99426855 1001 86380 86390 1
426344 99426344 1001 86380 86390 1
426641 99426641 1001 86380 86390 1
426058 99426058 1001 86380 86390 1
427372 99427372 1001 86380 86390 1
427519 99427519 1001 86380 86390 1
428138 99428138 1001 86380 86390 1
428278 99428278 1001 86380 86390 1
427941 99427941 1001 86380 86390 1
428136 99428136 1001 86380 86390 1
428181 99428181 1001 86380 86390 1
427826 99427826 1001 86380 86390 1
427869 99427869 1001 86380 86390 1
428774 99428774 1001 86380 86390 1
430093 99430093 1001 86380 86390 1
430193 99430193 1001 86380 86390 1
430245 99430245 1001 86380 86390 1
430154 99430154 1001 86380 86390 1
429872 99429872 1001 86380 86390 1
429664 99429664 1001 86380 86390 1
429586 99429586 1001 86380 86390 1
429192 99429192 1001 86380 86390 1
429562 99429562 1001 86380 86390 1
430376 99430376 1001 86380 86390 1
430780 99430780 1001 86380 86390 1
431987 99431987 1001 86380 86390 1
431868 99431868 1001 86380 86390 1
431719 99431719 1001 86380 86390 1
431898 99431898 1001 86380 86390 1
431426 99431426 1001 86380 86390 1
431478 99431478 1001 86380 86390 1
431303 99431303 1001 86380 86390 1
430911 99430911 1001 86380 86390 1
431145 99431145 1001 86380 86390 1
431029 99431029 1001 86380 86390 1
430850 99430850 1001 86380 86390 1
431168 99431168 1001 86380 86390 1
433585 99433585 1001 86380 86390 1
433586 99433586 1001 86380 86390 1
433420 99433420 1001 86380 86390 1
433503 99433503 1001 86380 86390 1
433481 99433481 1001 86380 86390 1
433268 99433268 1001 86380 86390 1
433255 99433255 1001 86380 86390 1
432591 99432591 1001 86380 86390 1
434032 99434032 1001 86380 86390 1
435169 99435169 1001 86380 86390 1
435273 99435273 1001 86380 86390 1
435357 99435357 1001 86380 86390 1
434876 99434876 1001 86380 86390 1
434629 99434629 1001 86380 86390 1
434719 99434719 1001 86380 86390 1
434587 99434587 1001 86380 86390 1
434451 99434451 1001 86380 86390 1
435892 99435892 1001 86380 86390 1
435870 99435870 1001 86380 86390 1
435618 99435618 1001 86380 86390 1
435696 99435696 1001 86380 86390 1
436786 99436786 1001 86380 86390 1
436963 99436963 1001 86380 86390 1
436865 99436865 1001 86380 86390 1
436995 99436995 1001 86380 86390 1
437125 99437125 1001 86380 86390 1
436774 99436774 1001 86380 86390 1
436475 99436475 1001 86380 86390 1
436358 99436358 1001 86380 86390 1
436107 99436107 1001 86380 86390 1
436061 99436061 1001 86380 86390 1
435967 99435967 1001 86380 86390 1
437320 99437320 1001 86380 86390 1
437321 99437321 1001 86380 86390 1
300536 99300536 1001 86380 86390 1
300630 99300630 1001 86380 86390 1
300656 99300656 1001 86380 86390 1
300713 99300713 1001 86380 86390 1
300673 99300673 1001 86380 86390 1
300532 99300532 1001 86380 86390 1
300571 99300571 1001 86380 86390 1
300341 99300341 1001 86380 86390 1
300516 99300516 1001 86380 86390 1
300323 99300323 1001 86380 86390 1
300363 99300363 1001 86380 86390 1
300441 99300441 1001 86380 86390 1
300390 99300390 1001 86380 86390 1
300457 99300457 1001 86380 86390 1
300244 99300244 1001 86380 86390 1
300869 99300869 1001 86380 86390 1
301493 99301493 1001 86380 86390 1
301523 99301523 1001 86380 86390 1
301524 99301524 1001 86380 86390 1
301384 99301384 1001 86380 86390 1
301323 99301323 1001 86380 86390 1
301210 99301210 1001 86380 86390 1
301254 99301254 1001 86380 86390 1
301293 99301293 1001 86380 86390 1
300972 99300972 1001 86380 86390 1
301116 99301116 1001 86380 86390 1
301009 99301009 1001 86380 86390 1
301564 99301564 1001 86380 86390 1
301680 99301680 1001 86380 86390 1
302353 99302353 1001 86380 86390 1
302204 99302204 1001 86380 86390 1
302231 99302231 1001 86380 86390 1
302295 99302295 1001 86380 86390 1
302365 99302365 1001 86380 86390 1
302368 99302368 1001 86380 86390 1
302378 99302378 1001 86380 86390 1
302010 99302010 1001 86380 86390 1
302015 99302015 1001 86380 86390 1
301989 99301989 1001 86380 86390 1
301964 99301964 1001 86380 86390 1
302393 99302393 1001 86380 86390 1
303052 99303052 1001 86380 86390 1
303203 99303203 1001 86380 86390 1
303028 99303028 1001 86380 86390 1
303070 99303070 1001 86380 86390 1
303194 99303194 1001 86380 86390 1
303101 99303101 1001 86380 86390 1
302833 99302833 1001 86380 86390 1
302955 99302955 1001 86380 86390 1
302891 99302891 1001 86380 86390 1
302892 99302892 1001 86380 86390 1
303000 99303000 1001 86380 86390 1
302769 99302769 1001 86380 86390 1
302786 99302786 1001 86380 86390 1
302673 99302673 1001 86380 86390 1
302595 99302595 1001 86380 86390 1
302661 99302661 1001 86380 86390 1
303255 99303255 1001 86380 86390 1
303389 99303389 1001 86380 86390 1
303351 99303351 1001 86380 86390 1
303313 99303313 1001 86380 86390 1
303330 99303330 1001 86380 86390 1
303240 99303240 1001 86380 86390 1
303934 99303934 1001 86380 86390 1
303911 99303911 1001 86380 86390 1
303848 99303848 1001 86380 86390 1
303875 99303875 1001 86380 86390 1
303991 99303991 1001 86380 86390 1
304021 99304021 1001 86380 86390 1
303955 99303955 1001 86380 86390 1
303803 99303803 1001 86380 86390 1
303689 99303689 1001 86380 86390 1
303693 99303693 1001 86380 86390 1
303655 99303655 1001 86380 86390 1
303670 99303670 1001 86380 86390 1
303735 99303735 1001 86380 86390 1
303460 99303460 1001 86380 86390 1
304219 99304219 1001 86380 86390 1
304093 99304093 1001 86380 86390 1
304838 99304838 1001 86380 86390 1
304492 99304492 1001 86380 86390 1
304574 99304574 1001 86380 86390 1
304369 99304369 1001 86380 86390 1
304373 99304373 1001 86380 86390 1
304284 99304284 1001 86380 86390 1
304392 99304392 1001 86380 86390 1
304871 99304871 1001 86380 86390 1
305036 99305036 1001 86380 86390 1
305487 99305487 1001 86380 86390 1
305248 99305248 1001 86380 86390 1
305217 99305217 1001 86380 86390 1
500088 99500088 1001 86380 86390 1
500157 99500157 1001 86380 86390 1
500021 99500021 1001 86380 86390 1
500713 99500713 1001 86380 86390 1
500665 99500665 1001 86380 86390 1
500705 99500705 1001 86380 86390 1
500446 99500446 1001 86380 86390 1
500448 99500448 1001 86380 86390 1
500438 99500438 1001 86380 86390 1
500204 99500204 1001 86380 86390 1
501562 99501562 1001 86380 86390 1
501462 99501462 1001 86380 86390 1
501439 99501439 1001 86380 86390 1
501518 99501518 1001 86380 86390 1
501467 99501467 1001 86380 86390 1
501280 99501280 1001 86380 86390 1
501256 99501256 1001 86380 86390 1
501339 99501339 1001 86380 86390 1
501049 99501049 1001 86380 86390 1
501064 99501064 1001 86380 86390 1
501143 99501143 1001 86380 86390 1
501715 99501715 1001 86380 86390 1
501677 99501677 1001 86380 86390 1
501703 99501703 1001 86380 86390 1
501648 99501648 1001 86380 86390 1
502312 99502312 1001 86380 86390 1
502277 99502277 1001 86380 86390 1
502335 99502335 1001 86380 86390 1
502094 99502094 1001 86380 86390 1
502213 99502213 1001 86380 86390 1
502162 99502162 1001 86380 86390 1
502241 99502241 1001 86380 86390 1
502217 99502217 1001 86380 86390 1
502243 99502243 1001 86380 86390 1
502077 99502077 1001 86380 86390 1
501896 99501896 1001 86380 86390 1
501989 99501989 1001 86380 86390 1
502004 99502004 1001 86380 86390 1
502030 99502030 1001 86380 86390 1
501879 99501879 1001 86380 86390 1
501881 99501881 1001 86380 86390 1
502594 99502594 1001 86380 86390 1
502509 99502509 1001 86380 86390 1
502601 99502601 1001 86380 86390 1
502641 99502641 1001 86380 86390 1
502499 99502499 1001 86380 86390 1
502668 99502668 1001 86380 86390 1
503113 99503113 1001 86380 86390 1
503160 99503160 1001 86380 86390 1
503214 99503214 1001 86380 86390 1
502893 99502893 1001 86380 86390 1
503014 99503014 1001 86380 86390 1
502677 99502677 1001 86380 86390 1
502847 99502847 1001 86380 86390 1
503383 99503383 1001 86380 86390 1
503417 99503417 1001 86380 86390 1
504002 99504002 1001 86380 86390 1
504087 99504087 1001 86380 86390 1
503969 99503969 1001 86380 86390 1
503860 99503860 1001 86380 86390 1
503792 99503792 1001 86380 86390 1
503831 99503831 1001 86380 86390 1
503871 99503871 1001 86380 86390 1
503859 99503859 1001 86380 86390 1
503587 99503587 1001 86380 86390 1
503509 99503509 1001 86380 86390 1
503588 99503588 1001 86380 86390 1
503641 99503641 1001 86380 86390 1
503552 99503552 1001 86380 86390 1
503592 99503592 1001 86380 86390 1
504246 99504246 1001 86380 86390 1
504240 99504240 1001 86380 86390 1
504862 99504862 1001 86380 86390 1
504932 99504932 1001 86380 86390 1
504903 99504903 1001 86380 86390 1
504563 99504563 1001 86380 86390 1
504332 99504332 1001 86380 86390 1
504463 99504463 1001 86380 86390 1
504334 99504334 1001 86380 86390 1
505086 99505086 1001 86380 86390 1
504958 99504958 1001 86380 86390 1
505143 99505143 1001 86380 86390 1
505676 99505676 1001 86380 86390 1
505638 99505638 1001 86380 86390 1
505601 99505601 1001 86380 86390 1
505551 99505551 1001 86380 86390 1
505507 99505507 1001 86380 86390 1
505537 99505537 1001 86380 86390 1
505353 99505353 1001 86380 86390 1
505833 99505833 1001 86380 86390 1
505850 99505850 1001 86380 86390 1
506430 99506430 1001 86380 86390 1
506509 99506509 1001 86380 86390 1
506523 99506523 1001 86380 86390 1
506511 99506511 1001 86380 86390 1
506526 99506526 1001 86380 86390 1
506377 99506377 1001 86380 86390 1
506118 99506118 1001 86380 86390 1
506170 99506170 1001 86380 86390 1
505981 99505981 1001 86380 86390 1
506713 99506713 1001 86380 86390 1
506742 99506742 1001 86380 86390 1
506601 99506601 1001 86380 86390 1
506786 99506786 1001 86380 86390 1
507267 99507267 1001 86380 86390 1
507372 99507372 1001 86380 86390 1
507334 99507334 1001 86380 86390 1
507222 99507222 1001 86380 86390 1
507400 99507400 1001 86380 86390 1
507236 99507236 1001 86380 86390 1
507340 99507340 1001 86380 86390 1
507382 99507382 1001 86380 86390 1
507087 99507087 1001 86380 86390 1
507181 99507181 1001 86380 86390 1
507159 99507159 1001 86380 86390 1
507086 99507086 1001 86380 86390 1
507151 99507151 1001 86380 86390 1
506906 99506906 1001 86380 86390 1
506910 99506910 1001 86380 86390 1
506850 99506850 1001 86380 86390 1
507600 99507600 1001 86380 86390 1
507452 99507452 1001 86380 86390 1
507455 99507455 1001 86380 86390 1
508185 99508185 1001 86380 86390 1
508122 99508122 1001 86380 86390 1
508058 99508058 1001 86380 86390 1
508205 99508205 1001 86380 86390 1
508129 99508129 1001 86380 86390 1
507939 99507939 1001 86380 86390 1
507863 99507863 1001 86380 86390 1
507895 99507895 1001 86380 86390 1
507843 99507843 1001 86380 86390 1
507683 99507683 1001 86380 86390 1
507750 99507750 1001 86380 86390 1
507712 99507712 1001 86380 86390 1
507804 99507804 1001 86380 86390 1
508284 99508284 1001 86380 86390 1
508358 99508358 1001 86380 86390 1
508423 99508423 1001 86380 86390 1
508449 99508449 1001 86380 86390 1
508399 99508399 1001 86380 86390 1
509033 99509033 1001 86380 86390 1
508756 99508756 1001 86380 86390 1
508785 99508785 1001 86380 86390 1
508712 99508712 1001 86380 86390 1
508496 99508496 1001 86380 86390 1
508548 99508548 1001 86380 86390 1
508484 99508484 1001 86380 86390 1
508640 99508640 1001 86380 86390 1
508526 99508526 1001 86380 86390 1
508619 99508619 1001 86380 86390 1
508595 99508595 1001 86380 86390 1
509216 99509216 1001 86380 86390 1
509222 99509222 1001 86380 86390 1
509733 99509733 1001 86380 86390 1
509722 99509722 1001 86380 86390 1
509728 99509728 1001 86380 86390 1
509593 99509593 1001 86380 86390 1
509621 99509621 1001 86380 86390 1
509520 99509520 1001 86380 86390 1
509603 99509603 1001 86380 86390 1
509282 99509282 1001 86380 86390 1
509413 99509413 1001 86380 86390 1
509353 99509353 1001 86380 86390 1
509342 99509342 1001 86380 86390 1
509382 99509382 1001 86380 86390 1
509447 99509447 1001 86380 86390 1
509940 99509940 1001 86380 86390 1
510626 99510626 1001 86380 86390 1
510636 99510636 1001 86380 86390 1
510365 99510365 1001 86380 86390 1
510443 99510443 1001 86380 86390 1
510449 99510449 1001 86380 86390 1
510147 99510147 1001 86380 86390 1
510270 99510270 1001 86380 86390 1
510219 99510219 1001 86380 86390 1
510790 99510790 1001 86380 86390 1
510781 99510781 1001 86380 86390 1
510826 99510826 1001 86380 86390 1
510852 99510852 1001 86380 86390 1
510865 99510865 1001 86380 86390 1
511374 99511374 1001 86380 86390 1
511496 99511496 1001 86380 86390 1
511246 99511246 1001 86380 86390 1
511143 99511143 1001 86380 86390 1
511326 99511326 1001 86380 86390 1
511010 99511010 1001 86380 86390 1
511101 99511101 1001 86380 86390 1
511090 99511090 1001 86380 86390 1
510961 99510961 1001 86380 86390 1
510974 99510974 1001 86380 86390 1
510976 99510976 1001 86380 86390 1
511110 99511110 1001 86380 86390 1
511615 99511615 1001 86380 86390 1
511750 99511750 1001 86380 86390 1
512302 99512302 1001 86380 86390 1
512008 99512008 1001 86380 86390 1
512144 99512144 1001 86380 86390 1
511889 99511889 1001 86380 86390 1
511853 99511853 1001 86380 86390 1
511879 99511879 1001 86380 86390 1
511818 99511818 1001 86380 86390 1
511923 99511923 1001 86380 86390 1
512389 99512389 1001 86380 86390 1
512403 99512403 1001 86380 86390 1
513198 99513198 1001 86380 86390 1
512935 99512935 1001 86380 86390 1
513000 99513000 1001 86380 86390 1
512997 99512997 1001 86380 86390 1
512792 99512792 1001 86380 86390 1
512774 99512774 1001 86380 86390 1
512671 99512671 1001 86380 86390 1
513331 99513331 1001 86380 86390 1
513295 99513295 1001 86380 86390 1
513955 99513955 1001 86380 86390 1
513856 99513856 1001 86380 86390 1
513722 99513722 1001 86380 86390 1
513725 99513725 1001 86380 86390 1
513741 99513741 1001 86380 86390 1
513771 99513771 1001 86380 86390 1
513500 99513500 1001 86380 86390 1
513533 99513533 1001 86380 86390 1
514098 99514098 1001 86380 86390 1
514182 99514182 1001 86380 86390 1
514800 99514800 1001 86380 86390 1
514632 99514632 1001 86380 86390 1
514303 99514303 1001 86380 86390 1
514282 99514282 1001 86380 86390 1
514347 99514347 1001 86380 86390 1
514906 99514906 1001 86380 86390 1
514875 99514875 1001 86380 86390 1
515486 99515486 1001 86380 86390 1
515602 99515602 1001 86380 86390 1
515447 99515447 1001 86380 86390 1
515318 99515318 1001 86380 86390 1
515423 99515423 1001 86380 86390 1
515333 99515333 1001 86380 86390 1
515219 99515219 1001 86380 86390 1
515129 99515129 1001 86380 86390 1
515207 99515207 1001 86380 86390 1
515822 99515822 1001 86380 86390 1
515723 99515723 1001 86380 86390 1
515776 99515776 1001 86380 86390 1
516345 99516345 1001 86380 86390 1
516359 99516359 1001 86380 86390 1
516174 99516174 1001 86380 86390 1
516204 99516204 1001 86380 86390 1
516209 99516209 1001 86380 86390 1
516105 99516105 1001 86380 86390 1
516119 99516119 1001 86380 86390 1
516019 99516019 1001 86380 86390 1
515917 99515917 1001 86380 86390 1
515892 99515892 1001 86380 86390 1
515907 99515907 1001 86380 86390 1
516063 99516063 1001 86380 86390 1
515910 99515910 1001 86380 86390 1
516040 99516040 1001 86380 86390 1
515952 99515952 1001 86380 86390 1
516069 99516069 1001 86380 86390 1
516573 99516573 1001 86380 86390 1
517305 99517305 1001 86380 86390 1
517256 99517256 1001 86380 86390 1
516942 99516942 1001 86380 86390 1
517048 99517048 1001 86380 86390 1
516826 99516826 1001 86380 86390 1
516723 99516723 1001 86380 86390 1
516791 99516791 1001 86380 86390 1
516726 99516726 1001 86380 86390 1
517476 99517476 1001 86380 86390 1
517528 99517528 1001 86380 86390 1
517981 99517981 1001 86380 86390 1
518087 99518087 1001 86380 86390 1
518105 99518105 1001 86380 86390 1
518041 99518041 1001 86380 86390 1
517978 99517978 1001 86380 86390 1
517827 99517827 1001 86380 86390 1
517777 99517777 1001 86380 86390 1
517805 99517805 1001 86380 86390 1
517818 99517818 1001 86380 86390 1
517824 99517824 1001 86380 86390 1
517626 99517626 1001 86380 86390 1
518314 99518314 1001 86380 86390 1
518186 99518186 1001 86380 86390 1
518356 99518356 1001 86380 86390 1
518190 99518190 1001 86380 86390 1
518332 99518332 1001 86380 86390 1
518307 99518307 1001 86380 86390 1
518205 99518205 1001 86380 86390 1
518872 99518872 1001 86380 86390 1
518876 99518876 1001 86380 86390 1
518943 99518943 1001 86380 86390 1
518918 99518918 1001 86380 86390 1
518804 99518804 1001 86380 86390 1
518856 99518856 1001 86380 86390 1
518909 99518909 1001 86380 86390 1
518709 99518709 1001 86380 86390 1
518686 99518686 1001 86380 86390 1
518637 99518637 1001 86380 86390 1
518499 99518499 1001 86380 86390 1
518371 99518371 1001 86380 86390 1
519080 99519080 1001 86380 86390 1
519705 99519705 1001 86380 86390 1
519808 99519808 1001 86380 86390 1
519403 99519403 1001 86380 86390 1
519475 99519475 1001 86380 86390 1
519528 99519528 1001 86380 86390 1
519452 99519452 1001 86380 86390 1
519359 99519359 1001 86380 86390 1
519832 99519832 1001 86380 86390 1
519848 99519848 1001 86380 86390 1
520615 99520615 1001 86380 86390 1
520464 99520464 1001 86380 86390 1
520504 99520504 1001 86380 86390 1
520455 99520455 1001 86380 86390 1
520445 99520445 1001 86380 86390 1
520375 99520375 1001 86380 86390 1
520246 99520246 1001 86380 86390 1
520083 99520083 1001 86380 86390 1
520058 99520058 1001 86380 86390 1
520204 99520204 1001 86380 86390 1
520023 99520023 1001 86380 86390 1
520192 99520192 1001 86380 86390 1
520130 99520130 1001 86380 86390 1
520718 99520718 1001 86380 86390 1
520641 99520641 1001 86380 86390 1
520654 99520654 1001 86380 86390 1
520694 99520694 1001 86380 86390 1
520722 99520722 1001 86380 86390 1
520748 99520748 1001 86380 86390 1
520672 99520672 1001 86380 86390 1
520765 99520765 1001 86380 86390 1
521325 99521325 1001 86380 86390 1
521390 99521390 1001 86380 86390 1
521366 99521366 1001 86380 86390 1
521192 99521192 1001 86380 86390 1
520913 99520913 1001 86380 86390 1
521584 99521584 1001 86380 86390 1
521624 99521624 1001 86380 86390 1
522262 99522262 1001 86380 86390 1
522284 99522284 1001 86380 86390 1
521999 99521999 1001 86380 86390 1
522013 99522013 1001 86380 86390 1
522039 99522039 1001 86380 86390 1
521865 99521865 1001 86380 86390 1
522303 99522303 1001 86380 86390 1
522374 99522374 1001 86380 86390 1
522387 99522387 1001 86380 86390 1
522405 99522405 1001 86380 86390 1
522938 99522938 1001 86380 86390 1
522992 99522992 1001 86380 86390 1
523024 99523024 1001 86380 86390 1
522865 99522865 1001 86380 86390 1
522867 99522867 1001 86380 86390 1
522527 99522527 1001 86380 86390 1
522579 99522579 1001 86380 86390 1
522517 99522517 1001 86380 86390 1
523143 99523143 1001 86380 86390 1
523265 99523265 1001 86380 86390 1
523202 99523202 1001 86380 86390 1
523321 99523321 1001 86380 86390 1
523166 99523166 1001 86380 86390 1
523835 99523835 1001 86380 86390 1
523934 99523934 1001 86380 86390 1
523557 99523557 1001 86380 86390 1
523609 99523609 1001 86380 86390 1
523636 99523636 1001 86380 86390 1
523603 99523603 1001 86380 86390 1
523604 99523604 1001 86380 86390 1
523433 99523433 1001 86380 86390 1
523408 99523408 1001 86380 86390 1
524022 99524022 1001 86380 86390 1
524142 99524142 1001 86380 86390 1
524130 99524130 1001 86380 86390 1
523990 99523990 1001 86380 86390 1
524081 99524081 1001 86380 86390 1
524146 99524146 1001 86380 86390 1
524628 99524628 1001 86380 86390 1
524769 99524769 1001 86380 86390 1
524579 99524579 1001 86380 86390 1
524631 99524631 1001 86380 86390 1
524739 99524739 1001 86380 86390 1
524712 99524712 1001 86380 86390 1
524541 99524541 1001 86380 86390 1
524554 99524554 1001 86380 86390 1
524519 99524519 1001 86380 86390 1
524346 99524346 1001 86380 86390 1
524223 99524223 1001 86380 86390 1
524200 99524200 1001 86380 86390 1
524875 99524875 1001 86380 86390 1
524852 99524852 1001 86380 86390 1
525536 99525536 1001 86380 86390 1
525540 99525540 1001 86380 86390 1
525451 99525451 1001 86380 86390 1
525441 99525441 1001 86380 86390 1
525383 99525383 1001 86380 86390 1
525170 99525170 1001 86380 86390 1
525041 99525041 1001 86380 86390 1
525005 99525005 1001 86380 86390 1
525648 99525648 1001 86380 86390 1
525791 99525791 1001 86380 86390 1
525598 99525598 1001 86380 86390 1
525625 99525625 1001 86380 86390 1
525719 99525719 1001 86380 86390 1
525630 99525630 1001 86380 86390 1
525787 99525787 1001 86380 86390 1
526410 99526410 1001 86380 86390 1
526158 99526158 1001 86380 86390 1
526096 99526096 1001 86380 86390 1
526564 99526564 1001 86380 86390 1
526616 99526616 1001 86380 86390 1
526513 99526513 1001 86380 86390 1
526604 99526604 1001 86380 86390 1
526476 99526476 1001 86380 86390 1
526541 99526541 1001 86380 86390 1
526580 99526580 1001 86380 86390 1
526582 99526582 1001 86380 86390 1
527097 99527097 1001 86380 86390 1
526849 99526849 1001 86380 86390 1
526839 99526839 1001 86380 86390 1
526892 99526892 1001 86380 86390 1
527022 99527022 1001 86380 86390 1
526784 99526784 1001 86380 86390 1
526813 99526813 1001 86380 86390 1
526728 99526728 1001 86380 86390 1
526704 99526704 1001 86380 86390 1
527275 99527275 1001 86380 86390 1
527445 99527445 1001 86380 86390 1
527446 99527446 1001 86380 86390 1
527267 99527267 1001 86380 86390 1
527666 99527666 1001 86380 86390 1
527602 99527602 1001 86380 86390 1
527516 99527516 1001 86380 86390 1
528207 99528207 1001 86380 86390 1
528850 99528850 1001 86380 86390 1
528584 99528584 1001 86380 86390 1
528597 99528597 1001 86380 86390 1
528442 99528442 1001 86380 86390 1
528365 99528365 1001 86380 86390 1
528406 99528406 1001 86380 86390 1
528316 99528316 1001 86380 86390 1
528291 99528291 1001 86380 86390 1
528357 99528357 1001 86380 86390 1
529004 99529004 1001 86380 86390 1
528927 99528927 1001 86380 86390 1
529061 99529061 1001 86380 86390 1
529614 99529614 1001 86380 86390 1
529653 99529653 1001 86380 86390 1
529617 99529617 1001 86380 86390 1
529643 99529643 1001 86380 86390 1
529709 99529709 1001 86380 86390 1
529685 99529685 1001 86380 86390 1
529545 99529545 1001 86380 86390 1
529499 99529499 1001 86380 86390 1
529330 99529330 1001 86380 86390 1
529186 99529186 1001 86380 86390 1
529212 99529212 1001 86380 86390 1
529879 99529879 1001 86380 86390 1
530532 99530532 1001 86380 86390 1
530435 99530435 1001 86380 86390 1
530551 99530551 1001 86380 86390 1
530335 99530335 1001 86380 86390 1
530302 99530302 1001 86380 86390 1
530346 99530346 1001 86380 86390 1
530042 99530042 1001 86380 86390 1
530721 99530721 1001 86380 86390 1
530660 99530660 1001 86380 86390 1
530569 99530569 1001 86380 86390 1
530585 99530585 1001 86380 86390 1
531331 99531331 1001 86380 86390 1
531256 99531256 1001 86380 86390 1
531167 99531167 1001 86380 86390 1
530808 99530808 1001 86380 86390 1
531532 99531532 1001 86380 86390 1
531539 99531539 1001 86380 86390 1
531581 99531581 1001 86380 86390 1
531427 99531427 1001 86380 86390 1
532104 99532104 1001 86380 86390 1
532061 99532061 1001 86380 86390 1
531797 99531797 1001 86380 86390 1
531916 99531916 1001 86380 86390 1
531878 99531878 1001 86380 86390 1
531830 99531830 1001 86380 86390 1
531586 99531586 1001 86380 86390 1
531718 99531718 1001 86380 86390 1
531601 99531601 1001 86380 86390 1
531698 99531698 1001 86380 86390 1
532296 99532296 1001 86380 86390 1
532271 99532271 1001 86380 86390 1
532214 99532214 1001 86380 86390 1
533028 99533028 1001 86380 86390 1
532937 99532937 1001 86380 86390 1
532749 99532749 1001 86380 86390 1
532661 99532661 1001 86380 86390 1
532778 99532778 1001 86380 86390 1
532770 99532770 1001 86380 86390 1
532720 99532720 1001 86380 86390 1
532747 99532747 1001 86380 86390 1
532614 99532614 1001 86380 86390 1
533083 99533083 1001 86380 86390 1
533061 99533061 1001 86380 86390 1
533139 99533139 1001 86380 86390 1
533036 99533036 1001 86380 86390 1
533794 99533794 1001 86380 86390 1
533856 99533856 1001 86380 86390 1
533822 99533822 1001 86380 86390 1
533692 99533692 1001 86380 86390 1
533548 99533548 1001 86380 86390 1
533446 99533446 1001 86380 86390 1
533635 99533635 1001 86380 86390 1
533239 99533239 1001 86380 86390 1
533369 99533369 1001 86380 86390 1
533360 99533360 1001 86380 86390 1
533404 99533404 1001 86380 86390 1
533871 99533871 1001 86380 86390 1
534054 99534054 1001 86380 86390 1
533951 99533951 1001 86380 86390 1
533955 99533955 1001 86380 86390 1
534060 99534060 1001 86380 86390 1
534653 99534653 1001 86380 86390 1
534615 99534615 1001 86380 86390 1
534326 99534326 1001 86380 86390 1
534327 99534327 1001 86380 86390 1
534304 99534304 1001 86380 86390 1
534369 99534369 1001 86380 86390 1
534423 99534423 1001 86380 86390 1
534283 99534283 1001 86380 86390 1
534090 99534090 1001 86380 86390 1
534155 99534155 1001 86380 86390 1
534259 99534259 1001 86380 86390 1
534260 99534260 1001 86380 86390 1
534131 99534131 1001 86380 86390 1
534134 99534134 1001 86380 86390 1
534762 99534762 1001 86380 86390 1
534827 99534827 1001 86380 86390 1
534687 99534687 1001 86380 86390 1
535371 99535371 1001 86380 86390 1
535410 99535410 1001 86380 86390 1
535336 99535336 1001 86380 86390 1
535278 99535278 1001 86380 86390 1
535254 99535254 1001 86380 86390 1
535294 99535294 1001 86380 86390 1
535169 99535169 1001 86380 86390 1
535121 99535121 1001 86380 86390 1
534956 99534956 1001 86380 86390 1
534946 99534946 1001 86380 86390 1
535090 99535090 1001 86380 86390 1
535637 99535637 1001 86380 86390 1
535617 99535617 1001 86380 86390 1
535648 99535648 1001 86380 86390 1
536150 99536150 1001 86380 86390 1
536176 99536176 1001 86380 86390 1
535859 99535859 1001 86380 86390 1
535878 99535878 1001 86380 86390 1
536437 99536437 1001 86380 86390 1
536494 99536494 1001 86380 86390 1
536523 99536523 1001 86380 86390 1
536537 99536537 1001 86380 86390 1
536371 99536371 1001 86380 86390 1
536999 99536999 1001 86380 86390 1
537065 99537065 1001 86380 86390 1
537107 99537107 1001 86380 86390 1
536912 99536912 1001 86380 86390 1
536902 99536902 1001 86380 86390 1
536851 99536851 1001 86380 86390 1
536773 99536773 1001 86380 86390 1
536761 99536761 1001 86380 86390 1
536634 99536634 1001 86380 86390 1
536706 99536706 1001 86380 86390 1
537190 99537190 1001 86380 86390 1
537347 99537347 1001 86380 86390 1
537955 99537955 1001 86380 86390 1
537809 99537809 1001 86380 86390 1
537961 99537961 1001 86380 86390 1
537828 99537828 1001 86380 86390 1
537979 99537979 1001 86380 86390 1
537936 99537936 1001 86380 86390 1
537592 99537592 1001 86380 86390 1
537511 99537511 1001 86380 86390 1
537464 99537464 1001 86380 86390 1
537531 99537531 1001 86380 86390 1
537431 99537431 1001 86380 86390 1
537392 99537392 1001 86380 86390 1
538028 99538028 1001 86380 86390 1
538115 99538115 1001 86380 86390 1
538193 99538193 1001 86380 86390 1
538148 99538148 1001 86380 86390 1
538097 99538097 1001 86380 86390 1
538813 99538813 1001 86380 86390 1
538757 99538757 1001 86380 86390 1
538694 99538694 1001 86380 86390 1
538802 99538802 1001 86380 86390 1
538549 99538549 1001 86380 86390 1
538564 99538564 1001 86380 86390 1
538233 99538233 1001 86380 86390 1
538287 99538287 1001 86380 86390 1
538864 99538864 1001 86380 86390 1
538946 99538946 1001 86380 86390 1
538926 99538926 1001 86380 86390 1
539595 99539595 1001 86380 86390 1
539519 99539519 1001 86380 86390 1
539584 99539584 1001 86380 86390 1
539523 99539523 1001 86380 86390 1
539427 99539427 1001 86380 86390 1
539063 99539063 1001 86380 86390 1
539181 99539181 1001 86380 86390 1
539026 99539026 1001 86380 86390 1
539729 99539729 1001 86380 86390 1
539436 99539436 1001 86380 86390 1
539815 99539815 1001 86380 86390 1
539739 99539739 1001 86380 86390 1
540302 99540302 1001 86380 86390 1
540381 99540381 1001 86380 86390 1
540451 99540451 1001 86380 86390 1
540059 99540059 1001 86380 86390 1
540087 99540087 1001 86380 86390 1
540242 99540242 1001 86380 86390 1
540115 99540115 1001 86380 86390 1
540219 99540219 1001 86380 86390 1
539917 99539917 1001 86380 86390 1
540565 99540565 1001 86380 86390 1
541136 99541136 1001 86380 86390 1
541011 99541011 1001 86380 86390 1
541077 99541077 1001 86380 86390 1
540936 99540936 1001 86380 86390 1
540700 99540700 1001 86380 86390 1
540691 99540691 1001 86380 86390 1
540864 99540864 1001 86380 86390 1
540852 99540852 1001 86380 86390 1
541401 99541401 1001 86380 86390 1
541483 99541483 1001 86380 86390 1
542005 99542005 1001 86380 86390 1
542072 99542072 1001 86380 86390 1
542099 99542099 1001 86380 86390 1
542010 99542010 1001 86380 86390 1
541946 99541946 1001 86380 86390 1
541959 99541959 1001 86380 86390 1
542077 99542077 1001 86380 86390 1
541887 99541887 1001 86380 86390 1
541719 99541719 1001 86380 86390 1
541840 99541840 1001 86380 86390 1
541740 99541740 1001 86380 86390 1
541768 99541768 1001 86380 86390 1
541859 99541859 1001 86380 86390 1
541537 99541537 1001 86380 86390 1
541620 99541620 1001 86380 86390 1
541595 99541595 1001 86380 86390 1
541504 99541504 1001 86380 86390 1
541571 99541571 1001 86380 86390 1
542288 99542288 1001 86380 86390 1
542746 99542746 1001 86380 86390 1
542934 99542934 1001 86380 86390 1
542659 99542659 1001 86380 86390 1
542383 99542383 1001 86380 86390 1
542946 99542946 1001 86380 86390 1
543024 99543024 1001 86380 86390 1
543051 99543051 1001 86380 86390 1
543064 99543064 1001 86380 86390 1
542952 99542952 1001 86380 86390 1
543582 99543582 1001 86380 86390 1
543754 99543754 1001 86380 86390 1
543729 99543729 1001 86380 86390 1
543514 99543514 1001 86380 86390 1
543480 99543480 1001 86380 86390 1
543506 99543506 1001 86380 86390 1
543379 99543379 1001 86380 86390 1
543458 99543458 1001 86380 86390 1
543550 99543550 1001 86380 86390 1
543551 99543551 1001 86380 86390 1
543273 99543273 1001 86380 86390 1
543183 99543183 1001 86380 86390 1
543171 99543171 1001 86380 86390 1
543822 99543822 1001 86380 86390 1
543866 99543866 1001 86380 86390 1
544494 99544494 1001 86380 86390 1
544394 99544394 1001 86380 86390 1
544552 99544552 1001 86380 86390 1
544411 99544411 1001 86380 86390 1
544478 99544478 1001 86380 86390 1
544441 99544441 1001 86380 86390 1
544288 99544288 1001 86380 86390 1
544250 99544250 1001 86380 86390 1
544225 99544225 1001 86380 86390 1
544292 99544292 1001 86380 86390 1
544319 99544319 1001 86380 86390 1
544349 99544349 1001 86380 86390 1
544311 99544311 1001 86380 86390 1
544286 99544286 1001 86380 86390 1
544144 99544144 1001 86380 86390 1
544176 99544176 1001 86380 86390 1
543984 99543984 1001 86380 86390 1
544739 99544739 1001 86380 86390 1
544609 99544609 1001 86380 86390 1
544598 99544598 1001 86380 86390 1
544617 99544617 1001 86380 86390 1
436731 628 1001 84180 84657 1
436818 484 1001 54840 55377 1
508848 656 1002 27092 30396 1
511722 795 1001 48582 48681 1
539710 627 1001 47087 47386 1
400012 99400012 1001 86380 86390 1
400044 99400044 1001 86380 86390 1
400149 99400149 1001 86380 86390 1
400404 99400404 1001 86380 86390 1
400454 99400454 1001 86380 86390 1
400780 99400780 1001 86380 86390 1
401090 99401090 1001 86380 86390 1
401097 99401097 1001 86380 86390 1
401307 99401307 1001 86380 86390 1
401342 99401342 1001 86380 86390 1
401469 99401469 1001 86380 86390 1
401444 99401444 1001 86380 86390 1
401677 99401677 1001 86380 86390 1
401818 99401818 1001 86380 86390 1
401739 99401739 1001 86380 86390 1
401840 99401840 1001 86380 86390 1
402184 99402184 1001 86380 86390 1
402221 99402221 1001 86380 86390 1
402299 99402299 1001 86380 86390 1
402486 99402486 1001 86380 86390 1
402636 99402636 1001 86380 86390 1
402798 99402798 1001 86380 86390 1
403068 99403068 1001 86380 86390 1
403440 99403440 1001 86380 86390 1
403438 99403438 1001 86380 86390 1
403467 99403467 1001 86380 86390 1
403571 99403571 1001 86380 86390 1
403574 99403574 1001 86380 86390 1
403660 99403660 1001 86380 86390 1
403638 99403638 1001 86380 86390 1
403805 99403805 1001 86380 86390 1
403761 99403761 1001 86380 86390 1
403920 99403920 1001 86380 86390 1
403903 99403903 1001 86380 86390 1
404005 99404005 1001 86380 86390 1
403985 99403985 1001 86380 86390 1
404076 99404076 1001 86380 86390 1
404151 99404151 1001 86380 86390 1
404115 99404115 1001 86380 86390 1
404262 99404262 1001 86380 86390 1
404442 99404442 1001 86380 86390 1
404596 99404596 1001 86380 86390 1
404695 99404695 1001 86380 86390 1
404774 99404774 1001 86380 86390 1
404731 99404731 1001 86380 86390 1
404874 99404874 1001 86380 86390 1
404929 99404929 1001 86380 86390 1
404970 99404970 1001 86380 86390 1
405205 99405205 1001 86380 86390 1
405217 99405217 1001 86380 86390 1
405368 99405368 1001 86380 86390 1
405618 99405618 1001 86380 86390 1
406506 99406506 1001 86380 86390 1
406549 99406549 1001 86380 86390 1
406681 99406681 1001 86380 86390 1
406689 99406689 1001 86380 86390 1
406767 99406767 1001 86380 86390 1
406772 99406772 1001 86380 86390 1
406780 99406780 1001 86380 86390 1
406923 99406923 1001 86380 86390 1
406952 99406952 1001 86380 86390 1
407738 99407738 1001 86380 86390 1
407800 99407800 1001 86380 86390 1
407928 99407928 1001 86380 86390 1
408183 99408183 1001 86380 86390 1
408223 99408223 1001 86380 86390 1
408422 99408422 1001 86380 86390 1
408471 99408471 1001 86380 86390 1
408603 99408603 1001 86380 86390 1
408866 99408866 1001 86380 86390 1
408817 99408817 1001 86380 86390 1
408854 99408854 1001 86380 86390 1
409405 99409405 1001 86380 86390 1
409675 99409675 1001 86380 86390 1
409955 99409955 1001 86380 86390 1
410155 99410155 1001 86380 86390 1
410156 99410156 1001 86380 86390 1
410243 99410243 1001 86380 86390 1
410306 99410306 1001 86380 86390 1
410459 99410459 1001 86380 86390 1
410410 99410410 1001 86380 86390 1
410511 99410511 1001 86380 86390 1
411364 99411364 1001 86380 86390 1
411378 99411378 1001 86380 86390 1
411508 99411508 1001 86380 86390 1
411543 99411543 1001 86380 86390 1
411537 99411537 1001 86380 86390 1
411692 99411692 1001 86380 86390 1
411924 99411924 1001 86380 86390 1
412003 99412003 1001 86380 86390 1
412007 99412007 1001 86380 86390 1
412338 99412338 1001 86380 86390 1
412459 99412459 1001 86380 86390 1
412380 99412380 1001 86380 86390 1
413546 99413546 1001 86380 86390 1
413396 99413396 1001 86380 86390 1
413060 99413060 1001 86380 86390 1
412946 99412946 1001 86380 86390 1
413285 99413285 1001 86380 86390 1
413255 99413255 1001 86380 86390 1
412623 99412623 1001 86380 86390 1
412515 99412515 1001 86380 86390 1
414012 99414012 1001 86380 86390 1
415077 99415077 1001 86380 86390 1
415269 99415269 1001 86380 86390 1
415289 99415289 1001 86380 86390 1
414757 99414757 1001 86380 86390 1
414788 99414788 1001 86380 86390 1
414814 99414814 1001 86380 86390 1
414911 99414911 1001 86380 86390 1
414476 99414476 1001 86380 86390 1
414123 99414123 1001 86380 86390 1
414500 99414500 1001 86380 86390 1
415431 99415431 1001 86380 86390 1
416815 99416815 1001 86380 86390 1
416912 99416912 1001 86380 86390 1
416659 99416659 1001 86380 86390 1
415884 99415884 1001 86380 86390 1
417259 99417259 1001 86380 86390 1
417236 99417236 1001 86380 86390 1
417300 99417300 1001 86380 86390 1
417011 99417011 1001 86380 86390 1
417043 99417043 1001 86380 86390 1
418619 99418619 1001 86380 86390 1
418483 99418483 1001 86380 86390 1
418302 99418302 1001 86380 86390 1
418034 99418034 1001 86380 86390 1
418060 99418060 1001 86380 86390 1
417862 99417862 1001 86380 86390 1
417935 99417935 1001 86380 86390 1
419157 99419157 1001 86380 86390 1
419198 99419198 1001 86380 86390 1
418830 99418830 1001 86380 86390 1
419125 99419125 1001 86380 86390 1
420249 99420249 1001 86380 86390 1
420435 99420435 1001 86380 86390 1
420074 99420074 1001 86380 86390 1
419966 99419966 1001 86380 86390 1
419866 99419866 1001 86380 86390 1
419894 99419894 1001 86380 86390 1
420048 99420048 1001 86380 86390 1
419757 99419757 1001 86380 86390 1
419269 99419269 1001 86380 86390 1
419430 99419430 1001 86380 86390 1
419577 99419577 1001 86380 86390 1
419590 99419590 1001 86380 86390 1
420676 99420676 1001 86380 86390 1
420508 99420508 1001 86380 86390 1
422111 99422111 1001 86380 86390 1
421865 99421865 1001 86380 86390 1
422017 99422017 1001 86380 86390 1
421857 99421857 1001 86380 86390 1
421881 99421881 1001 86380 86390 1
421539 99421539 1001 86380 86390 1
421275 99421275 1001 86380 86390 1
421355 99421355 1001 86380 86390 1
421675 99421675 1001 86380 86390 1
421582 99421582 1001 86380 86390 1
421611 99421611 1001 86380 86390 1
420849 99420849 1001 86380 86390 1
422283 99422283 1001 86380 86390 1
422158 99422158 1001 86380 86390 1
423605 99423605 1001 86380 86390 1
423379 99423379 1001 86380 86390 1
423493 99423493 1001 86380 86390 1
423112 99423112 1001 86380 86390 1
422954 99422954 1001 86380 86390 1
423188 99423188 1001 86380 86390 1
423084 99423084 1001 86380 86390 1
422885 99422885 1001 86380 86390 1
422616 99422616 1001 86380 86390 1
424017 99424017 1001 86380 86390 1
423803 99423803 1001 86380 86390 1
423837 99423837 1001 86380 86390 1
423902 99423902 1001 86380 86390 1
423961 99423961 1001 86380 86390 1
425052 99425052 1001 86380 86390 1
425326 99425326 1001 86380 86390 1
425263 99425263 1001 86380 86390 1
424605 99424605 1001 86380 86390 1
424729 99424729 1001 86380 86390 1
424576 99424576 1001 86380 86390 1
425657 99425657 1001 86380 86390 1
425555 99425555 1001 86380 86390 1
425401 99425401 1001 86380 86390 1
426911 99426911 1001 86380 86390 1
426698 99426698 1001 86380 86390 1
426718 99426718 1001 86380 86390 1
427057 99427057 1001 86380 86390 1
426939 99426939 1001 86380 86390 1
426644 99426644 1001 86380 86390 1
426647 99426647 1001 86380 86390 1
426360 99426360 1001 86380 86390 1
426413 99426413 1001 86380 86390 1
426195 99426195 1001 86380 86390 1
425924 99425924 1001 86380 86390 1
425875 99425875 1001 86380 86390 1
426060 99426060 1001 86380 86390 1
425979 99425979 1001 86380 86390 1
427488 99427488 1001 86380 86390 1
427378 99427378 1001 86380 86390 1
427127 99427127 1001 86380 86390 1
428672 99428672 1001 86380 86390 1
428521 99428521 1001 86380 86390 1
428578 99428578 1001 86380 86390 1
428723 99428723 1001 86380 86390 1
427996 99427996 1001 86380 86390 1
427922 99427922 1001 86380 86390 1
427932 99427932 1001 86380 86390 1
428945 99428945 1001 86380 86390 1
429053 99429053 1001 86380 86390 1
429010 99429010 1001 86380 86390 1
429064 99429064 1001 86380 86390 1
430190 99430190 1001 86380 86390 1
430328 99430328 1001 86380 86390 1
430161 99430161 1001 86380 86390 1
429644 99429644 1001 86380 86390 1
429701 99429701 1001 86380 86390 1
429727 99429727 1001 86380 86390 1
429702 99429702 1001 86380 86390 1
429849 99429849 1001 86380 86390 1
429440 99429440 1001 86380 86390 1
429204 99429204 1001 86380 86390 1
429180 99429180 1001 86380 86390 1
430401 99430401 1001 86380 86390 1
430625 99430625 1001 86380 86390 1
430604 99430604 1001 86380 86390 1
431941 99431941 1001 86380 86390 1
431677 99431677 1001 86380 86390 1
431805 99431805 1001 86380 86390 1
432019 99432019 1001 86380 86390 1
431144 99431144 1001 86380 86390 1
431203 99431203 1001 86380 86390 1
430966 99430966 1001 86380 86390 1
431103 99431103 1001 86380 86390 1
431057 99431057 1001 86380 86390 1
432375 99432375 1001 86380 86390 1
432087 99432087 1001 86380 86390 1
432417 99432417 1001 86380 86390 1
432130 99432130 1001 86380 86390 1
432285 99432285 1001 86380 86390 1
433392 99433392 1001 86380 86390 1
433571 99433571 1001 86380 86390 1
432991 99432991 1001 86380 86390 1
433147 99433147 1001 86380 86390 1
432918 99432918 1001 86380 86390 1
433092 99433092 1001 86380 86390 1
433185 99433185 1001 86380 86390 1
432723 99432723 1001 86380 86390 1
432849 99432849 1001 86380 86390 1
432803 99432803 1001 86380 86390 1
432888 99432888 1001 86380 86390 1
432661 99432661 1001 86380 86390 1
433755 99433755 1001 86380 86390 1
435128 99435128 1001 86380 86390 1
434989 99434989 1001 86380 86390 1
434543 99434543 1001 86380 86390 1
434386 99434386 1001 86380 86390 1
434148 99434148 1001 86380 86390 1
435447 99435447 1001 86380 86390 1
435722 99435722 1001 86380 86390 1
437147 99437147 1001 86380 86390 1
436751 99436751 1001 86380 86390 1
436752 99436752 1001 86380 86390 1
436683 99436683 1001 86380 86390 1
436006 99436006 1001 86380 86390 1
436215 99436215 1001 86380 86390 1
435912 99435912 1001 86380 86390 1
300067 99300067 1001 86380 86390 1
437285 99437285 1001 86380 86390 1
300639 99300639 1001 86380 86390 1
300566 99300566 1001 86380 86390 1
300683 99300683 1001 86380 86390 1
300557 99300557 1001 86380 86390 1
300722 99300722 1001 86380 86390 1
300723 99300723 1001 86380 86390 1
300484 99300484 1001 86380 86390 1
300320 99300320 1001 86380 86390 1
300444 99300444 1001 86380 86390 1
300124 99300124 1001 86380 86390 1
300759 99300759 1001 86380 86390 1
300867 99300867 1001 86380 86390 1
301477 99301477 1001 86380 86390 1
301469 99301469 1001 86380 86390 1
301420 99301420 1001 86380 86390 1
301422 99301422 1001 86380 86390 1
301545 99301545 1001 86380 86390 1
301424 99301424 1001 86380 86390 1
301148 99301148 1001 86380 86390 1
301150 99301150 1001 86380 86390 1
301092 99301092 1001 86380 86390 1
301016 99301016 1001 86380 86390 1
300952 99300952 1001 86380 86390 1
301057 99301057 1001 86380 86390 1
301629 99301629 1001 86380 86390 1
301592 99301592 1001 86380 86390 1
301693 99301693 1001 86380 86390 1
302347 99302347 1001 86380 86390 1
302355 99302355 1001 86380 86390 1
302113 99302113 1001 86380 86390 1
301973 99301973 1001 86380 86390 1
301987 99301987 1001 86380 86390 1
302132 99302132 1001 86380 86390 1
302135 99302135 1001 86380 86390 1
301956 99301956 1001 86380 86390 1
302481 99302481 1001 86380 86390 1
302432 99302432 1001 86380 86390 1
302583 99302583 1001 86380 86390 1
303004 99303004 1001 86380 86390 1
303042 99303042 1001 86380 86390 1
303083 99303083 1001 86380 86390 1
303185 99303185 1001 86380 86390 1
302875 99302875 1001 86380 86390 1
302993 99302993 1001 86380 86390 1
302811 99302811 1001 86380 86390 1
302626 99302626 1001 86380 86390 1
302669 99302669 1001 86380 86390 1
303375 99303375 1001 86380 86390 1
303393 99303393 1001 86380 86390 1
303406 99303406 1001 86380 86390 1
303898 99303898 1001 86380 86390 1
303990 99303990 1001 86380 86390 1
303979 99303979 1001 86380 86390 1
303685 99303685 1001 86380 86390 1
303815 99303815 1001 86380 86390 1
303647 99303647 1001 86380 86390 1
303740 99303740 1001 86380 86390 1
303703 99303703 1001 86380 86390 1
303729 99303729 1001 86380 86390 1
303783 99303783 1001 86380 86390 1
303504 99303504 1001 86380 86390 1
303482 99303482 1001 86380 86390 1
303599 99303599 1001 86380 86390 1
303500 99303500 1001 86380 86390 1
304211 99304211 1001 86380 86390 1
304087 99304087 1001 86380 86390 1
304195 99304195 1001 86380 86390 1
304171 99304171 1001 86380 86390 1
304722 99304722 1001 86380 86390 1
304748 99304748 1001 86380 86390 1
304452 99304452 1001 86380 86390 1
304433 99304433 1001 86380 86390 1
304324 99304324 1001 86380 86390 1
304909 99304909 1001 86380 86390 1
304655 99304655 1001 86380 86390 1
305003 99305003 1001 86380 86390 1
304970 99304970 1001 86380 86390 1
305482 99305482 1001 86380 86390 1
305645 99305645 1001 86380 86390 1
305467 99305467 1001 86380 86390 1
305286 99305286 1001 86380 86390 1
305419 99305419 1001 86380 86390 1
305397 99305397 1001 86380 86390 1
305129 99305129 1001 86380 86390 1
305117 99305117 1001 86380 86390 1
305157 99305157 1001 86380 86390 1
305088 99305088 1001 86380 86390 1
500068 99500068 1001 86380 86390 1
500059 99500059 1001 86380 86390 1
500621 99500621 1001 86380 86390 1
500758 99500758 1001 86380 86390 1
500519 99500519 1001 86380 86390 1
500486 99500486 1001 86380 86390 1
500394 99500394 1001 86380 86390 1
500991 99500991 1001 86380 86390 1
500943 99500943 1001 86380 86390 1
500853 99500853 1001 86380 86390 1
500960 99500960 1001 86380 86390 1
501003 99501003 1001 86380 86390 1
501578 99501578 1001 86380 86390 1
501625 99501625 1001 86380 86390 1
501635 99501635 1001 86380 86390 1
501316 99501316 1001 86380 86390 1
501394 99501394 1001 86380 86390 1
501175 99501175 1001 86380 86390 1
501035 99501035 1001 86380 86390 1
501664 99501664 1001 86380 86390 1
501678 99501678 1001 86380 86390 1
501837 99501837 1001 86380 86390 1
501734 99501734 1001 86380 86390 1
501737 99501737 1001 86380 86390 1
502337 99502337 1001 86380 86390 1
502419 99502419 1001 86380 86390 1
502439 99502439 1001 86380 86390 1
502303 99502303 1001 86380 86390 1
502369 99502369 1001 86380 86390 1
502453 99502453 1001 86380 86390 1
502457 99502457 1001 86380 86390 1
502321 99502321 1001 86380 86390 1
502334 99502334 1001 86380 86390 1
502413 99502413 1001 86380 86390 1
502062 99502062 1001 86380 86390 1
502026 99502026 1001 86380 86390 1
501993 99501993 1001 86380 86390 1
501904 99501904 1001 86380 86390 1
501959 99501959 1001 86380 86390 1
502511 99502511 1001 86380 86390 1
502538 99502538 1001 86380 86390 1
503221 99503221 1001 86380 86390 1
503210 99503210 1001 86380 86390 1
503136 99503136 1001 86380 86390 1
502971 99502971 1001 86380 86390 1
502985 99502985 1001 86380 86390 1
502947 99502947 1001 86380 86390 1
502826 99502826 1001 86380 86390 1
502830 99502830 1001 86380 86390 1
502679 99502679 1001 86380 86390 1
502836 99502836 1001 86380 86390 1
502837 99502837 1001 86380 86390 1
503333 99503333 1001 86380 86390 1
503400 99503400 1001 86380 86390 1
503482 99503482 1001 86380 86390 1
503977 99503977 1001 86380 86390 1
504058 99504058 1001 86380 86390 1
504094 99504094 1001 86380 86390 1
503931 99503931 1001 86380 86390 1
504064 99504064 1001 86380 86390 1
503782 99503782 1001 86380 86390 1
503771 99503771 1001 86380 86390 1
503800 99503800 1001 86380 86390 1
503895 99503895 1001 86380 86390 1
503753 99503753 1001 86380 86390 1
503846 99503846 1001 86380 86390 1
503550 99503550 1001 86380 86390 1
503500 99503500 1001 86380 86390 1
503501 99503501 1001 86380 86390 1
503632 99503632 1001 86380 86390 1
503634 99503634 1001 86380 86390 1
503647 99503647 1001 86380 86390 1
503583 99503583 1001 86380 86390 1
503507 99503507 1001 86380 86390 1
504152 99504152 1001 86380 86390 1
504763 99504763 1001 86380 86390 1
504815 99504815 1001 86380 86390 1
504842 99504842 1001 86380 86390 1
504914 99504914 1001 86380 86390 1
504780 99504780 1001 86380 86390 1
504845 99504845 1001 86380 86390 1
504887 99504887 1001 86380 86390 1
504748 99504748 1001 86380 86390 1
504588 99504588 1001 86380 86390 1
504601 99504601 1001 86380 86390 1
504401 99504401 1001 86380 86390 1
504441 99504441 1001 86380 86390 1
504366 99504366 1001 86380 86390 1
504446 99504446 1001 86380 86390 1
504371 99504371 1001 86380 86390 1
505148 99505148 1001 86380 86390 1
504980 99504980 1001 86380 86390 1
505019 99505019 1001 86380 86390 1
505034 99505034 1001 86380 86390 1
505073 99505073 1001 86380 86390 1
505048 99505048 1001 86380 86390 1
505101 99505101 1001 86380 86390 1
504999 99504999 1001 86380 86390 1
504978 99504978 1001 86380 86390 1
505737 99505737 1001 86380 86390 1
505672 99505672 1001 86380 86390 1
505621 99505621 1001 86380 86390 1
505756 99505756 1001 86380 86390 1
505500 99505500 1001 86380 86390 1
505529 99505529 1001 86380 86390 1
505530 99505530 1001 86380 86390 1
505468 99505468 1001 86380 86390 1
505509 99505509 1001 86380 86390 1
505215 99505215 1001 86380 86390 1
505270 99505270 1001 86380 86390 1
505181 99505181 1001 86380 86390 1
505352 99505352 1001 86380 86390 1
505263 99505263 1001 86380 86390 1
505276 99505276 1001 86380 86390 1
505315 99505315 1001 86380 86390 1
505773 99505773 1001 86380 86390 1
505829 99505829 1001 86380 86390 1
506494 99506494 1001 86380 86390 1
506571 99506571 1001 86380 86390 1
506472 99506472 1001 86380 86390 1
506461 99506461 1001 86380 86390 1
506290 99506290 1001 86380 86390 1
506267 99506267 1001 86380 86390 1
506306 99506306 1001 86380 86390 1
506106 99506106 1001 86380 86390 1
506132 99506132 1001 86380 86390 1
506171 99506171 1001 86380 86390 1
506114 99506114 1001 86380 86390 1
506128 99506128 1001 86380 86390 1
506697 99506697 1001 86380 86390 1
506706 99506706 1001 86380 86390 1
506771 99506771 1001 86380 86390 1
506617 99506617 1001 86380 86390 1
507254 99507254 1001 86380 86390 1
507398 99507398 1001 86380 86390 1
507399 99507399 1001 86380 86390 1
507022 99507022 1001 86380 86390 1
507012 99507012 1001 86380 86390 1
507143 99507143 1001 86380 86390 1
507060 99507060 1001 86380 86390 1
506998 99506998 1001 86380 86390 1
506890 99506890 1001 86380 86390 1
506942 99506942 1001 86380 86390 1
507576 99507576 1001 86380 86390 1
507501 99507501 1001 86380 86390 1
507528 99507528 1001 86380 86390 1
507456 99507456 1001 86380 86390 1
508092 99508092 1001 86380 86390 1
507900 99507900 1001 86380 86390 1
507810 99507810 1001 86380 86390 1
507649 99507649 1001 86380 86390 1
508297 99508297 1001 86380 86390 1
508277 99508277 1001 86380 86390 1
508434 99508434 1001 86380 86390 1
508895 99508895 1001 86380 86390 1
509012 99509012 1001 86380 86390 1
508740 99508740 1001 86380 86390 1
508825 99508825 1001 86380 86390 1
508790 99508790 1001 86380 86390 1
508467 99508467 1001 86380 86390 1
509204 99509204 1001 86380 86390 1
509144 99509144 1001 86380 86390 1
509147 99509147 1001 86380 86390 1
509799 99509799 1001 86380 86390 1
509828 99509828 1001 86380 86390 1
509633 99509633 1001 86380 86390 1
509608 99509608 1001 86380 86390 1
509324 99509324 1001 86380 86390 1
509301 99509301 1001 86380 86390 1
509431 99509431 1001 86380 86390 1
510034 99510034 1001 86380 86390 1
509957 99509957 1001 86380 86390 1
510013 99510013 1001 86380 86390 1
510553 99510553 1001 86380 86390 1
510720 99510720 1001 86380 86390 1
510392 99510392 1001 86380 86390 1
510509 99510509 1001 86380 86390 1
510516 99510516 1001 86380 86390 1
510416 99510416 1001 86380 86390 1
510507 99510507 1001 86380 86390 1
510121 99510121 1001 86380 86390 1
510215 99510215 1001 86380 86390 1
510294 99510294 1001 86380 86390 1
510182 99510182 1001 86380 86390 1
510195 99510195 1001 86380 86390 1
510775 99510775 1001 86380 86390 1
510845 99510845 1001 86380 86390 1
510925 99510925 1001 86380 86390 1
510799 99510799 1001 86380 86390 1
511466 99511466 1001 86380 86390 1
511397 99511397 1001 86380 86390 1
511273 99511273 1001 86380 86390 1
511237 99511237 1001 86380 86390 1
511342 99511342 1001 86380 86390 1
510972 99510972 1001 86380 86390 1
511013 99511013 1001 86380 86390 1
511053 99511053 1001 86380 86390 1
511031 99511031 1001 86380 86390 1
511576 99511576 1001 86380 86390 1
511752 99511752 1001 86380 86390 1
511570 99511570 1001 86380 86390 1
512196 99512196 1001 86380 86390 1
512113 99512113 1001 86380 86390 1
512170 99512170 1001 86380 86390 1
512041 99512041 1001 86380 86390 1
511900 99511900 1001 86380 86390 1
511842 99511842 1001 86380 86390 1
511933 99511933 1001 86380 86390 1
511780 99511780 1001 86380 86390 1
512408 99512408 1001 86380 86390 1
512526 99512526 1001 86380 86390 1
512385 99512385 1001 86380 86390 1
513014 99513014 1001 86380 86390 1
513179 99513179 1001 86380 86390 1
513135 99513135 1001 86380 86390 1
513189 99513189 1001 86380 86390 1
513150 99513150 1001 86380 86390 1
512961 99512961 1001 86380 86390 1
512990 99512990 1001 86380 86390 1
512887 99512887 1001 86380 86390 1
512700 99512700 1001 86380 86390 1
512585 99512585 1001 86380 86390 1
512664 99512664 1001 86380 86390 1
512659 99512659 1001 86380 86390 1
513402 99513402 1001 86380 86390 1
513390 99513390 1001 86380 86390 1
513369 99513369 1001 86380 86390 1
513999 99513999 1001 86380 86390 1
513944 99513944 1001 86380 86390 1
513926 99513926 1001 86380 86390 1
513750 99513750 1001 86380 86390 1
513780 99513780 1001 86380 86390 1
513797 99513797 1001 86380 86390 1
513668 99513668 1001 86380 86390 1
513695 99513695 1001 86380 86390 1
513527 99513527 1001 86380 86390 1
513529 99513529 1001 86380 86390 1
514135 99514135 1001 86380 86390 1
514072 99514072 1001 86380 86390 1
514748 99514748 1001 86380 86390 1
514698 99514698 1001 86380 86390 1
514738 99514738 1001 86380 86390 1
514674 99514674 1001 86380 86390 1
514851 99514851 1001 86380 86390 1
514529 99514529 1001 86380 86390 1
514451 99514451 1001 86380 86390 1
514480 99514480 1001 86380 86390 1
514545 99514545 1001 86380 86390 1
514417 99514417 1001 86380 86390 1
514371 99514371 1001 86380 86390 1
514424 99514424 1001 86380 86390 1
514244 99514244 1001 86380 86390 1
514363 99514363 1001 86380 86390 1
514273 99514273 1001 86380 86390 1
515048 99515048 1001 86380 86390 1
515062 99515062 1001 86380 86390 1
514909 99514909 1001 86380 86390 1
514858 99514858 1001 86380 86390 1
514888 99514888 1001 86380 86390 1
515492 99515492 1001 86380 86390 1
515609 99515609 1001 86380 86390 1
515657 99515657 1001 86380 86390 1
515586 99515586 1001 86380 86390 1
515679 99515679 1001 86380 86390 1
515444 99515444 1001 86380 86390 1
515315 99515315 1001 86380 86390 1
515356 99515356 1001 86380 86390 1
515853 99515853 1001 86380 86390 1
515716 99515716 1001 86380 86390 1
515808 99515808 1001 86380 86390 1
516368 99516368 1001 86380 86390 1
516434 99516434 1001 86380 86390 1
516424 99516424 1001 86380 86390 1
516177 99516177 1001 86380 86390 1
516190 99516190 1001 86380 86390 1
516281 99516281 1001 86380 86390 1
516263 99516263 1001 86380 86390 1
516212 99516212 1001 86380 86390 1
515956 99515956 1001 86380 86390 1
515932 99515932 1001 86380 86390 1
515998 99515998 1001 86380 86390 1
516024 99516024 1001 86380 86390 1
516050 99516050 1001 86380 86390 1
515999 99515999 1001 86380 86390 1
516013 99516013 1001 86380 86390 1
516623 99516623 1001 86380 86390 1
516585 99516585 1001 86380 86390 1
516601 99516601 1001 86380 86390 1
516631 99516631 1001 86380 86390 1
517297 99517297 1001 86380 86390 1
517308 99517308 1001 86380 86390 1
517176 99517176 1001 86380 86390 1
517243 99517243 1001 86380 86390 1
517192 99517192 1001 86380 86390 1
517043 99517043 1001 86380 86390 1
517108 99517108 1001 86380 86390 1
516957 99516957 1001 86380 86390 1
516986 99516986 1001 86380 86390 1
516851 99516851 1001 86380 86390 1
516801 99516801 1001 86380 86390 1
516856 99516856 1001 86380 86390 1
517350 99517350 1001 86380 86390 1
517383 99517383 1001 86380 86390 1
518033 99518033 1001 86380 86390 1
518111 99518111 1001 86380 86390 1
518048 99518048 1001 86380 86390 1
518058 99518058 1001 86380 86390 1
517854 99517854 1001 86380 86390 1
517856 99517856 1001 86380 86390 1
517833 99517833 1001 86380 86390 1
517886 99517886 1001 86380 86390 1
517901 99517901 1001 86380 86390 1
517812 99517812 1001 86380 86390 1
517825 99517825 1001 86380 86390 1
517624 99517624 1001 86380 86390 1
518317 99518317 1001 86380 86390 1
518188 99518188 1001 86380 86390 1
518855 99518855 1001 86380 86390 1
518977 99518977 1001 86380 86390 1
518678 99518678 1001 86380 86390 1
518696 99518696 1001 86380 86390 1
518579 99518579 1001 86380 86390 1
518697 99518697 1001 86380 86390 1
518539 99518539 1001 86380 86390 1
519186 99519186 1001 86380 86390 1
519161 99519161 1001 86380 86390 1
519021 99519021 1001 86380 86390 1
519739 99519739 1001 86380 86390 1
519798 99519798 1001 86380 86390 1
519596 99519596 1001 86380 86390 1
519483 99519483 1001 86380 86390 1
519548 99519548 1001 86380 86390 1
519497 99519497 1001 86380 86390 1
519487 99519487 1001 86380 86390 1
519237 99519237 1001 86380 86390 1
519250 99519250 1001 86380 86390 1
519318 99519318 1001 86380 86390 1
519344 99519344 1001 86380 86390 1
520514 99520514 1001 86380 86390 1
520596 99520596 1001 86380 86390 1
520178 99520178 1001 86380 86390 1
520142 99520142 1001 86380 86390 1
520132 99520132 1001 86380 86390 1
520041 99520041 1001 86380 86390 1
520784 99520784 1001 86380 86390 1
520725 99520725 1001 86380 86390 1
520687 99520687 1001 86380 86390 1
521291 99521291 1001 86380 86390 1
521216 99521216 1001 86380 86390 1
521100 99521100 1001 86380 86390 1
521194 99521194 1001 86380 86390 1
520911 99520911 1001 86380 86390 1
521041 99521041 1001 86380 86390 1
520879 99520879 1001 86380 86390 1
521570 99521570 1001 86380 86390 1
521532 99521532 1001 86380 86390 1
521523 99521523 1001 86380 86390 1
521642 99521642 1001 86380 86390 1
522179 99522179 1001 86380 86390 1
522232 99522232 1001 86380 86390 1
522129 99522129 1001 86380 86390 1
522171 99522171 1001 86380 86390 1
522226 99522226 1001 86380 86390 1
522063 99522063 1001 86380 86390 1
521968 99521968 1001 86380 86390 1
521779 99521779 1001 86380 86390 1
521859 99521859 1001 86380 86390 1
521847 99521847 1001 86380 86390 1
521874 99521874 1001 86380 86390 1
521721 99521721 1001 86380 86390 1
522433 99522433 1001 86380 86390 1
522334 99522334 1001 86380 86390 1
522311 99522311 1001 86380 86390 1
522376 99522376 1001 86380 86390 1
523003 99523003 1001 86380 86390 1
522875 99522875 1001 86380 86390 1
522707 99522707 1001 86380 86390 1
522890 99522890 1001 86380 86390 1
522710 99522710 1001 86380 86390 1
522827 99522827 1001 86380 86390 1
522817 99522817 1001 86380 86390 1
522869 99522869 1001 86380 86390 1
522781 99522781 1001 86380 86390 1
522873 99522873 1001 86380 86390 1
522694 99522694 1001 86380 86390 1
522618 99522618 1001 86380 86390 1
522548 99522548 1001 86380 86390 1
523156 99523156 1001 86380 86390 1
523158 99523158 1001 86380 86390 1
523674 99523674 1001 86380 86390 1
523620 99523620 1001 86380 86390 1
523543 99523543 1001 86380 86390 1
523479 99523479 1001 86380 86390 1
523356 99523356 1001 86380 86390 1
523449 99523449 1001 86380 86390 1
524116 99524116 1001 86380 86390 1
523961 99523961 1001 86380 86390 1
524093 99524093 1001 86380 86390 1
524569 99524569 1001 86380 86390 1
524608 99524608 1001 86380 86390 1
524715 99524715 1001 86380 86390 1
524762 99524762 1001 86380 86390 1
524601 99524601 1001 86380 86390 1
524447 99524447 1001 86380 86390 1
524436 99524436 1001 86380 86390 1
524467 99524467 1001 86380 86390 1
524404 99524404 1001 86380 86390 1
524367 99524367 1001 86380 86390 1
524169 99524169 1001 86380 86390 1
524225 99524225 1001 86380 86390 1
524929 99524929 1001 86380 86390 1
524879 99524879 1001 86380 86390 1
524788 99524788 1001 86380 86390 1
524777 99524777 1001 86380 86390 1
524920 99524920 1001 86380 86390 1
525502 99525502 1001 86380 86390 1
525477 99525477 1001 86380 86390 1
525465 99525465 1001 86380 86390 1
525504 99525504 1001 86380 86390 1
525479 99525479 1001 86380 86390 1
525378 99525378 1001 86380 86390 1
525250 99525250 1001 86380 86390 1
525331 99525331 1001 86380 86390 1
525070 99525070 1001 86380 86390 1
525039 99525039 1001 86380 86390 1
525612 99525612 1001 86380 86390 1
525613 99525613 1001 86380 86390 1
525693 99525693 1001 86380 86390 1
525774 99525774 1001 86380 86390 1
526386 99526386 1001 86380 86390 1
526271 99526271 1001 86380 86390 1
526362 99526362 1001 86380 86390 1
526291 99526291 1001 86380 86390 1
526357 99526357 1001 86380 86390 1
526178 99526178 1001 86380 86390 1
526193 99526193 1001 86380 86390 1
525828 99525828 1001 86380 86390 1
525907 99525907 1001 86380 86390 1
525835 99525835 1001 86380 86390 1
525939 99525939 1001 86380 86390 1
525839 99525839 1001 86380 86390 1
525878 99525878 1001 86380 86390 1
526432 99526432 1001 86380 86390 1
526551 99526551 1001 86380 86390 1
526540 99526540 1001 86380 86390 1
526529 99526529 1001 86380 86390 1
526518 99526518 1001 86380 86390 1
527186 99527186 1001 86380 86390 1
527058 99527058 1001 86380 86390 1
527129 99527129 1001 86380 86390 1
526901 99526901 1001 86380 86390 1
526870 99526870 1001 86380 86390 1
526738 99526738 1001 86380 86390 1
526663 99526663 1001 86380 86390 1
527271 99527271 1001 86380 86390 1
527454 99527454 1001 86380 86390 1
527404 99527404 1001 86380 86390 1
527412 99527412 1001 86380 86390 1
527937 99527937 1001 86380 86390 1
528002 99528002 1001 86380 86390 1
528059 99528059 1001 86380 86390 1
527942 99527942 1001 86380 86390 1
527824 99527824 1001 86380 86390 1
527726 99527726 1001 86380 86390 1
527525 99527525 1001 86380 86390 1
527567 99527567 1001 86380 86390 1
527530 99527530 1001 86380 86390 1
527543 99527543 1001 86380 86390 1
528270 99528270 1001 86380 86390 1
528180 99528180 1001 86380 86390 1
528091 99528091 1001 86380 86390 1
528225 99528225 1001 86380 86390 1
528708 99528708 1001 86380 86390 1
528710 99528710 1001 86380 86390 1
528725 99528725 1001 86380 86390 1
528830 99528830 1001 86380 86390 1
528515 99528515 1001 86380 86390 1
528532 99528532 1001 86380 86390 1
528494 99528494 1001 86380 86390 1
528346 99528346 1001 86380 86390 1
528463 99528463 1001 86380 86390 1
529008 99529008 1001 86380 86390 1
529460 99529460 1001 86380 86390 1
529317 99529317 1001 86380 86390 1
529404 99529404 1001 86380 86390 1
529239 99529239 1001 86380 86390 1
529215 99529215 1001 86380 86390 1
529842 99529842 1001 86380 86390 1
529886 99529886 1001 86380 86390 1
529861 99529861 1001 86380 86390 1
529849 99529849 1001 86380 86390 1
529851 99529851 1001 86380 86390 1
529788 99529788 1001 86380 86390 1
530422 99530422 1001 86380 86390 1
530448 99530448 1001 86380 86390 1
530360 99530360 1001 86380 86390 1
530258 99530258 1001 86380 86390 1
530324 99530324 1001 86380 86390 1
530171 99530171 1001 86380 86390 1
530185 99530185 1001 86380 86390 1
530215 99530215 1001 86380 86390 1
531199 99531199 1001 86380 86390 1
531344 99531344 1001 86380 86390 1
531306 99531306 1001 86380 86390 1
531320 99531320 1001 86380 86390 1
531359 99531359 1001 86380 86390 1
531364 99531364 1001 86380 86390 1
531324 99531324 1001 86380 86390 1
531372 99531372 1001 86380 86390 1
531135 99531135 1001 86380 86390 1
530979 99530979 1001 86380 86390 1
531090 99531090 1001 86380 86390 1
530977 99530977 1001 86380 86390 1
531107 99531107 1001 86380 86390 1
530901 99530901 1001 86380 86390 1
530850 99530850 1001 86380 86390 1
530915 99530915 1001 86380 86390 1
530787 99530787 1001 86380 86390 1
530943 99530943 1001 86380 86390 1
530882 99530882 1001 86380 86390 1
530765 99530765 1001 86380 86390 1
531428 99531428 1001 86380 86390 1
531522 99531522 1001 86380 86390 1
532177 99532177 1001 86380 86390 1
532056 99532056 1001 86380 86390 1
531948 99531948 1001 86380 86390 1
531836 99531836 1001 86380 86390 1
531944 99531944 1001 86380 86390 1
531609 99531609 1001 86380 86390 1
532307 99532307 1001 86380 86390 1
531793 99531793 1001 86380 86390 1
532257 99532257 1001 86380 86390 1
532350 99532350 1001 86380 86390 1
532305 99532305 1001 86380 86390 1
532968 99532968 1001 86380 86390 1
532931 99532931 1001 86380 86390 1
532971 99532971 1001 86380 86390 1
532752 99532752 1001 86380 86390 1
532649 99532649 1001 86380 86390 1
532519 99532519 1001 86380 86390 1
532416 99532416 1001 86380 86390 1
533121 99533121 1001 86380 86390 1
533685 99533685 1001 86380 86390 1
533698 99533698 1001 86380 86390 1
533763 99533763 1001 86380 86390 1
533568 99533568 1001 86380 86390 1
533633 99533633 1001 86380 86390 1
533559 99533559 1001 86380 86390 1
533406 99533406 1001 86380 86390 1
533331 99533331 1001 86380 86390 1
533386 99533386 1001 86380 86390 1
533429 99533429 1001 86380 86390 1
533248 99533248 1001 86380 86390 1
534036 99534036 1001 86380 86390 1
533993 99533993 1001 86380 86390 1
534481 99534481 1001 86380 86390 1
534537 99534537 1001 86380 86390 1
534554 99534554 1001 86380 86390 1
534593 99534593 1001 86380 86390 1
534606 99534606 1001 86380 86390 1
534387 99534387 1001 86380 86390 1
534442 99534442 1001 86380 86390 1
534456 99534456 1001 86380 86390 1
534458 99534458 1001 86380 86390 1
534093 99534093 1001 86380 86390 1
534121 99534121 1001 86380 86390 1
534186 99534186 1001 86380 86390 1
534722 99534722 1001 86380 86390 1
534749 99534749 1001 86380 86390 1
534816 99534816 1001 86380 86390 1
534791 99534791 1001 86380 86390 1
534781 99534781 1001 86380 86390 1
535374 99535374 1001 86380 86390 1
535404 99535404 1001 86380 86390 1
535149 99535149 1001 86380 86390 1
535150 99535150 1001 86380 86390 1
535280 99535280 1001 86380 86390 1
535219 99535219 1001 86380 86390 1
535286 99535286 1001 86380 86390 1
535625 99535625 1001 86380 86390 1
535671 99535671 1001 86380 86390 1
535713 99535713 1001 86380 86390 1
536178 99536178 1001 86380 86390 1
536296 99536296 1001 86380 86390 1
535989 99535989 1001 86380 86390 1
536059 99536059 1001 86380 86390 1
536050 99536050 1001 86380 86390 1
535960 99535960 1001 86380 86390 1
536038 99536038 1001 86380 86390 1
535747 99535747 1001 86380 86390 1
535882 99535882 1001 86380 86390 1
536415 99536415 1001 86380 86390 1
536364 99536364 1001 86380 86390 1
536455 99536455 1001 86380 86390 1
536434 99536434 1001 86380 86390 1
537014 99537014 1001 86380 86390 1
537079 99537079 1001 86380 86390 1
537028 99537028 1001 86380 86390 1
537057 99537057 1001 86380 86390 1
536893 99536893 1001 86380 86390 1
536831 99536831 1001 86380 86390 1
536914 99536914 1001 86380 86390 1
537214 99537214 1001 86380 86390 1
537196 99537196 1001 86380 86390 1
537939 99537939 1001 86380 86390 1
537892 99537892 1001 86380 86390 1
537803 99537803 1001 86380 86390 1
537975 99537975 1001 86380 86390 1
537667 99537667 1001 86380 86390 1
537608 99537608 1001 86380 86390 1
537612 99537612 1001 86380 86390 1
537691 99537691 1001 86380 86390 1
537419 99537419 1001 86380 86390 1
537488 99537488 1001 86380 86390 1
537572 99537572 1001 86380 86390 1
537456 99537456 1001 86380 86390 1
538041 99538041 1001 86380 86390 1
538042 99538042 1001 86380 86390 1
537990 99537990 1001 86380 86390 1
538139 99538139 1001 86380 86390 1
538178 99538178 1001 86380 86390 1
538108 99538108 1001 86380 86390 1
538741 99538741 1001 86380 86390 1
538731 99538731 1001 86380 86390 1
538682 99538682 1001 86380 86390 1
538619 99538619 1001 86380 86390 1
538809 99538809 1001 86380 86390 1
538440 99538440 1001 86380 86390 1
538403 99538403 1001 86380 86390 1
538526 99538526 1001 86380 86390 1
538437 99538437 1001 86380 86390 1
538324 99538324 1001 86380 86390 1
538358 99538358 1001 86380 86390 1
538360 99538360 1001 86380 86390 1
538925 99538925 1001 86380 86390 1
539476 99539476 1001 86380 86390 1
539400 99539400 1001 86380 86390 1
539340 99539340 1001 86380 86390 1
539277 99539277 1001 86380 86390 1
539316 99539316 1001 86380 86390 1
539062 99539062 1001 86380 86390 1
539036 99539036 1001 86380 86390 1
539820 99539820 1001 86380 86390 1
539769 99539769 1001 86380 86390 1
539811 99539811 1001 86380 86390 1
539827 99539827 1001 86380 86390 1
540380 99540380 1001 86380 86390 1
540292 99540292 1001 86380 86390 1
540337 99540337 1001 86380 86390 1
540148 99540148 1001 86380 86390 1
540191 99540191 1001 86380 86390 1
540256 99540256 1001 86380 86390 1
540195 99540195 1001 86380 86390 1
539937 99539937 1001 86380 86390 1
539943 99539943 1001 86380 86390 1
540627 99540627 1001 86380 86390 1
541190 99541190 1001 86380 86390 1
541269 99541269 1001 86380 86390 1
541200 99541200 1001 86380 86390 1
541076 99541076 1001 86380 86390 1
540999 99540999 1001 86380 86390 1
540910 99540910 1001 86380 86390 1
541083 99541083 1001 86380 86390 1
540818 99540818 1001 86380 86390 1
540781 99540781 1001 86380 86390 1
540772 99540772 1001 86380 86390 1
540839 99540839 1001 86380 86390 1
541473 99541473 1001 86380 86390 1
541396 99541396 1001 86380 86390 1
541371 99541371 1001 86380 86390 1
541452 99541452 1001 86380 86390 1
541478 99541478 1001 86380 86390 1
541454 99541454 1001 86380 86390 1
541996 99541996 1001 86380 86390 1
542026 99542026 1001 86380 86390 1
541861 99541861 1001 86380 86390 1
541906 99541906 1001 86380 86390 1
541730 99541730 1001 86380 86390 1
541627 99541627 1001 86380 86390 1
541681 99541681 1001 86380 86390 1
541510 99541510 1001 86380 86390 1
542264 99542264 1001 86380 86390 1
542277 99542277 1001 86380 86390 1
542292 99542292 1001 86380 86390 1
542137 99542137 1001 86380 86390 1
542243 99542243 1001 86380 86390 1
542901 99542901 1001 86380 86390 1
542802 99542802 1001 86380 86390 1
542721 99542721 1001 86380 86390 1
542479 99542479 1001 86380 86390 1
542351 99542351 1001 86380 86390 1
542357 99542357 1001 86380 86390 1
542334 99542334 1001 86380 86390 1
542439 99542439 1001 86380 86390 1
543150 99543150 1001 86380 86390 1
542956 99542956 1001 86380 86390 1
542971 99542971 1001 86380 86390 1
542973 99542973 1001 86380 86390 1
543707 99543707 1001 86380 86390 1
543604 99543604 1001 86380 86390 1
543672 99543672 1001 86380 86390 1
543439 99543439 1001 86380 86390 1
543530 99543530 1001 86380 86390 1
543519 99543519 1001 86380 86390 1
543366 99543366 1001 86380 86390 1
543523 99543523 1001 86380 86390 1
543164 99543164 1001 86380 86390 1
543323 99543323 1001 86380 86390 1
543343 99543343 1001 86380 86390 1
543776 99543776 1001 86380 86390 1
543958 99543958 1001 86380 86390 1
544492 99544492 1001 86380 86390 1
544280 99544280 1001 86380 86390 1
544308 99544308 1001 86380 86390 1
544221 99544221 1001 86380 86390 1
544055 99544055 1001 86380 86390 1
544090 99544090 1001 86380 86390 1
544650 99544650 1001 86380 86390 1
544693 99544693 1001 86380 86390 1
544719 99544719 1001 86380 86390 1
436731 528 1001 85140 85617 1
508875 667 1001 32126 32426 1
517204 773 1002 39630 48956 1
533937 1017 1001 33248 33547 1
400115 99400115 1001 86380 86390 1
400055 99400055 1001 86380 86390 1
400212 99400212 1001 86380 86390 1
400187 99400187 1001 86380 86390 1
400161 99400161 1001 86380 86390 1
400148 99400148 1001 86380 86390 1
400180 99400180 1001 86380 86390 1
400342 99400342 1001 86380 86390 1
400486 99400486 1001 86380 86390 1
400819 99400819 1001 86380 86390 1
400900 99400900 1001 86380 86390 1
401215 99401215 1001 86380 86390 1
401313 99401313 1001 86380 86390 1
401687 99401687 1001 86380 86390 1
401592 99401592 1001 86380 86390 1
401966 99401966 1001 86380 86390 1
402440 99402440 1001 86380 86390 1
403188 99403188 1001 86380 86390 1
403133 99403133 1001 86380 86390 1
403599 99403599 1001 86380 86390 1
403703 99403703 1001 86380 86390 1
403741 99403741 1001 86380 86390 1
403845 99403845 1001 86380 86390 1
403832 99403832 1001 86380 86390 1
404618 99404618 1001 86380 86390 1
404987 99404987 1001 86380 86390 1
405501 99405501 1001 86380 86390 1
405656 99405656 1001 86380 86390 1
405661 99405661 1001 86380 86390 1
405940 99405940 1001 86380 86390 1
406061 99406061 1001 86380 86390 1
406260 99406260 1001 86380 86390 1
406330 99406330 1001 86380 86390 1
406360 99406360 1001 86380 86390 1
406428 99406428 1001 86380 86390 1
406492 99406492 1001 86380 86390 1
406571 99406571 1001 86380 86390 1
406693 99406693 1001 86380 86390 1
406773 99406773 1001 86380 86390 1
406938 99406938 1001 86380 86390 1
407106 99407106 1001 86380 86390 1
407051 99407051 1001 86380 86390 1
407197 99407197 1001 86380 86390 1
407272 99407272 1001 86380 86390 1
407385 99407385 1001 86380 86390 1
407391 99407391 1001 86380 86390 1
407433 99407433 1001 86380 86390 1
407643 99407643 1001 86380 86390 1
407627 99407627 1001 86380 86390 1
407896 99407896 1001 86380 86390 1
407989 99407989 1001 86380 86390 1
408194 99408194 1001 86380 86390 1
408135 99408135 1001 86380 86390 1
408288 99408288 1001 86380 86390 1
408435 99408435 1001 86380 86390 1
408596 99408596 1001 86380 86390 1
408692 99408692 1001 86380 86390 1
409062 99409062 1001 86380 86390 1
409121 99409121 1001 86380 86390 1
409155 99409155 1001 86380 86390 1
409115 99409115 1001 86380 86390 1
409331 99409331 1001 86380 86390 1
409360 99409360 1001 86380 86390 1
409316 99409316 1001 86380 86390 1
409468 99409468 1001 86380 86390 1
409570 99409570 1001 86380 86390 1
409577 99409577 1001 86380 86390 1
409649 99409649 1001 86380 86390 1
409665 99409665 1001 86380 86390 1
409749 99409749 1001 86380 86390 1
409695 99409695 1001 86380 86390 1
409856 99409856 1001 86380 86390 1
409857 99409857 1001 86380 86390 1
409957 99409957 1001 86380 86390 1
409993 99409993 1001 86380 86390 1
410117 99410117 1001 86380 86390 1
410114 99410114 1001 86380 86390 1
410229 99410229 1001 86380 86390 1
410422 99410422 1001 86380 86390 1
410447 99410447 1001 86380 86390 1
410455 99410455 1001 86380 86390 1
410797 99410797 1001 86380 86390 1
410880 99410880 1001 86380 86390 1
411003 99411003 1001 86380 86390 1
410997 99410997 1001 86380 86390 1
411044 99411044 1001 86380 86390 1
411208 99411208 1001 86380 86390 1
411238 99411238 1001 86380 86390 1
411249 99411249 1001 86380 86390 1
411405 99411405 1001 86380 86390 1
411879 99411879 1001 86380 86390 1
412071 99412071 1001 86380 86390 1
412002 99412002 1001 86380 86390 1
412218 99412218 1001 86380 86390 1
412208 99412208 1001 86380 86390 1
412290 99412290 1001 86380 86390 1
413399 99413399 1001 86380 86390 1
413697 99413697 1001 86380 86390 1
413565 99413565 1001 86380 86390 1
413630 99413630 1001 86380 86390 1
413647 99413647 1001 86380 86390 1
413525 99413525 1001 86380 86390 1
413116 99413116 1001 86380 86390 1
412895 99412895 1001 86380 86390 1
413101 99413101 1001 86380 86390 1
412809 99412809 1001 86380 86390 1
412787 99412787 1001 86380 86390 1
413776 99413776 1001 86380 86390 1
415110 99415110 1001 86380 86390 1
414797 99414797 1001 86380 86390 1
414894 99414894 1001 86380 86390 1
414545 99414545 1001 86380 86390 1
414809 99414809 1001 86380 86390 1
414648 99414648 1001 86380 86390 1
414321 99414321 1001 86380 86390 1
414207 99414207 1001 86380 86390 1
414151 99414151 1001 86380 86390 1
415707 99415707 1001 86380 86390 1
415558 99415558 1001 86380 86390 1
417000 99417000 1001 86380 86390 1
416613 99416613 1001 86380 86390 1
416899 99416899 1001 86380 86390 1
416321 99416321 1001 86380 86390 1
416189 99416189 1001 86380 86390 1
416248 99416248 1001 86380 86390 1
416080 99416080 1001 86380 86390 1
415810 99415810 1001 86380 86390 1
416072 99416072 1001 86380 86390 1
415801 99415801 1001 86380 86390 1
415879 99415879 1001 86380 86390 1
417392 99417392 1001 86380 86390 1
417500 99417500 1001 86380 86390 1
418760 99418760 1001 86380 86390 1
418463 99418463 1001 86380 86390 1
418248 99418248 1001 86380 86390 1
418313 99418313 1001 86380 86390 1
418422 99418422 1001 86380 86390 1
417868 99417868 1001 86380 86390 1
417634 99417634 1001 86380 86390 1
417872 99417872 1001 86380 86390 1
417625 99417625 1001 86380 86390 1
418827 99418827 1001 86380 86390 1
418891 99418891 1001 86380 86390 1
419148 99419148 1001 86380 86390 1
419181 99419181 1001 86380 86390 1
420273 99420273 1001 86380 86390 1
420058 99420058 1001 86380 86390 1
419786 99419786 1001 86380 86390 1
419950 99419950 1001 86380 86390 1
419306 99419306 1001 86380 86390 1
419578 99419578 1001 86380 86390 1
419458 99419458 1001 86380 86390 1
419507 99419507 1001 86380 86390 1
420493 99420493 1001 86380 86390 1
420820 99420820 1001 86380 86390 1
420605 99420605 1001 86380 86390 1
421817 99421817 1001 86380 86390 1
421779 99421779 1001 86380 86390 1
421799 99421799 1001 86380 86390 1
422102 99422102 1001 86380 86390 1
421737 99421737 1001 86380 86390 1
421457 99421457 1001 86380 86390 1
421283 99421283 1001 86380 86390 1
421389 99421389 1001 86380 86390 1
421188 99421188 1001 86380 86390 1
421061 99421061 1001 86380 86390 1
422256 99422256 1001 86380 86390 1
422377 99422377 1001 86380 86390 1
423352 99423352 1001 86380 86390 1
423646 99423646 1001 86380 86390 1
423399 99423399 1001 86380 86390 1
423136 99423136 1001 86380 86390 1
422978 99422978 1001 86380 86390 1
422686 99422686 1001 86380 86390 1
423819 99423819 1001 86380 86390 1
423848 99423848 1001 86380 86390 1
424000 99424000 1001 86380 86390 1
423879 99423879 1001 86380 86390 1
423981 99423981 1001 86380 86390 1
425176 99425176 1001 86380 86390 1
425016 99425016 1001 86380 86390 1
425123 99425123 1001 86380 86390 1
424953 99424953 1001 86380 86390 1
424761 99424761 1001 86380 86390 1
424869 99424869 1001 86380 86390 1
424975 99424975 1001 86380 86390 1
424878 99424878 1001 86380 86390 1
424294 99424294 1001 86380 86390 1
424391 99424391 1001 86380 86390 1
425631 99425631 1001 86380 86390 1
425711 99425711 1001 86380 86390 1
425760 99425760 1001 86380 86390 1
425592 99425592 1001 86380 86390 1
425399 99425399 1001 86380 86390 1
425528 99425528 1001 86380 86390 1
426865 99426865 1001 86380 86390 1
426702 99426702 1001 86380 86390 1
426931 99426931 1001 86380 86390 1
427066 99427066 1001 86380 86390 1
426801 99426801 1001 86380 86390 1
426903 99426903 1001 86380 86390 1
426885 99426885 1001 86380 86390 1
426592 99426592 1001 86380 86390 1
426300 99426300 1001 86380 86390 1
426490 99426490 1001 86380 86390 1
426318 99426318 1001 86380 86390 1
426660 99426660 1001 86380 86390 1
426063 99426063 1001 86380 86390 1
426094 99426094 1001 86380 86390 1
426221 99426221 1001 86380 86390 1
425988 99425988 1001 86380 86390 1
426146 99426146 1001 86380 86390 1
426241 99426241 1001 86380 86390 1
427388 99427388 1001 86380 86390 1
427150 99427150 1001 86380 86390 1
427157 99427157 1001 86380 86390 1
427229 99427229 1001 86380 86390 1
427311 99427311 1001 86380 86390 1
428590 99428590 1001 86380 86390 1
428449 99428449 1001 86380 86390 1
428489 99428489 1001 86380 86390 1
428282 99428282 1001 86380 86390 1
427980 99427980 1001 86380 86390 1
428219 99428219 1001 86380 86390 1
428332 99428332 1001 86380 86390 1
428150 99428150 1001 86380 86390 1
428180 99428180 1001 86380 86390 1
429067 99429067 1001 86380 86390 1
428878 99428878 1001 86380 86390 1
430097 99430097 1001 86380 86390 1
430280 99430280 1001 86380 86390 1
430338 99430338 1001 86380 86390 1
430153 99430153 1001 86380 86390 1
430240 99430240 1001 86380 86390 1
429899 99429899 1001 86380 86390 1
429264 99429264 1001 86380 86390 1
429378 99429378 1001 86380 86390 1
429218 99429218 1001 86380 86390 1
429363 99429363 1001 86380 86390 1
430607 99430607 1001 86380 86390 1
430455 99430455 1001 86380 86390 1
430464 99430464 1001 86380 86390 1
431708 99431708 1001 86380 86390 1
431994 99431994 1001 86380 86390 1
431863 99431863 1001 86380 86390 1
432021 99432021 1001 86380 86390 1
431870 99431870 1001 86380 86390 1
431785 99431785 1001 86380 86390 1
431584 99431584 1001 86380 86390 1
431331 99431331 1001 86380 86390 1
431532 99431532 1001 86380 86390 1
431293 99431293 1001 86380 86390 1
431542 99431542 1001 86380 86390 1
431301 99431301 1001 86380 86390 1
430891 99430891 1001 86380 86390 1
431247 99431247 1001 86380 86390 1
430992 99430992 1001 86380 86390 1
432473 99432473 1001 86380 86390 1
432335 99432335 1001 86380 86390 1
433621 99433621 1001 86380 86390 1
433699 99433699 1001 86380 86390 1
433384 99433384 1001 86380 86390 1
433292 99433292 1001 86380 86390 1
433127 99433127 1001 86380 86390 1
432584 99432584 1001 86380 86390 1
433934 99433934 1001 86380 86390 1
433318 99433318 1001 86380 86390 1
433906 99433906 1001 86380 86390 1
434132 99434132 1001 86380 86390 1
435159 99435159 1001 86380 86390 1
435135 99435135 1001 86380 86390 1
435259 99435259 1001 86380 86390 1
435388 99435388 1001 86380 86390 1
435354 99435354 1001 86380 86390 1
435172 99435172 1001 86380 86390 1
434828 99434828 1001 86380 86390 1
434652 99434652 1001 86380 86390 1
434867 99434867 1001 86380 86390 1
434260 99434260 1001 86380 86390 1
434314 99434314 1001 86380 86390 1
434327 99434327 1001 86380 86390 1
434477 99434477 1001 86380 86390 1
435595 99435595 1001 86380 86390 1
435631 99435631 1001 86380 86390 1
435495 99435495 1001 86380 86390 1
435744 99435744 1001 86380 86390 1
435588 99435588 1001 86380 86390 1
436866 99436866 1001 86380 86390 1
436449 99436449 1001 86380 86390 1
436477 99436477 1001 86380 86390 1
436642 99436642 1001 86380 86390 1
435973 99435973 1001 86380 86390 1
436238 99436238 1001 86380 86390 1
436074 99436074 1001 86380 86390 1
435936 99435936 1001 86380 86390 1
436157 99436157 1001 86380 86390 1
436279 99436279 1001 86380 86390 1
300055 99300055 1001 86380 86390 1
437196 99437196 1001 86380 86390 1
300015 99300015 1001 86380 86390 1
300548 99300548 1001 86380 86390 1
300695 99300695 1001 86380 86390 1
300666 99300666 1001 86380 86390 1
300617 99300617 1001 86380 86390 1
300717 99300717 1001 86380 86390 1
300381 99300381 1001 86380 86390 1
300159 99300159 1001 86380 86390 1
300173 99300173 1001 86380 86390 1
300194 99300194 1001 86380 86390 1
300221 99300221 1001 86380 86390 1
300803 99300803 1001 86380 86390 1
300780 99300780 1001 86380 86390 1
300763 99300763 1001 86380 86390 1
301440 99301440 1001 86380 86390 1
301193 99301193 1001 86380 86390 1
301233 99301233 1001 86380 86390 1
301237 99301237 1001 86380 86390 1
301251 99301251 1001 86380 86390 1
301343 99301343 1001 86380 86390 1
301203 99301203 1001 86380 86390 1
301243 99301243 1001 86380 86390 1
301128 99301128 1001 86380 86390 1
301019 99301019 1001 86380 86390 1
300941 99300941 1001 86380 86390 1
300942 99300942 1001 86380 86390 1
301137 99301137 1001 86380 86390 1
301746 99301746 1001 86380 86390 1
301628 99301628 1001 86380 86390 1
302324 99302324 1001 86380 86390 1
302248 99302248 1001 86380 86390 1
302314 99302314 1001 86380 86390 1
302376 99302376 1001 86380 86390 1
301972 99301972 1001 86380 86390 1
302418 99302418 1001 86380 86390 1
302512 99302512 1001 86380 86390 1
302384 99302384 1001 86380 86390 1
302540 99302540 1001 86380 86390 1
302437 99302437 1001 86380 86390 1
302568 99302568 1001 86380 86390 1
303106 99303106 1001 86380 86390 1
303112 99303112 1001 86380 86390 1
302898 99302898 1001 86380 86390 1
302824 99302824 1001 86380 86390 1
302946 99302946 1001 86380 86390 1
302844 99302844 1001 86380 86390 1
302599 99302599 1001 86380 86390 1
302630 99302630 1001 86380 86390 1
302682 99302682 1001 86380 86390 1
303272 99303272 1001 86380 86390 1
303338 99303338 1001 86380 86390 1
303352 99303352 1001 86380 86390 1
303391 99303391 1001 86380 86390 1
303210 99303210 1001 86380 86390 1
303250 99303250 1001 86380 86390 1
303866 99303866 1001 86380 86390 1
304004 99304004 1001 86380 86390 1
303967 99303967 1001 86380 86390 1
304026 99304026 1001 86380 86390 1
303491 99303491 1001 86380 86390 1
304671 99304671 1001 86380 86390 1
304842 99304842 1001 86380 86390 1
304511 99304511 1001 86380 86390 1
304499 99304499 1001 86380 86390 1
304449 99304449 1001 86380 86390 1
304476 99304476 1001 86380 86390 1
304529 99304529 1001 86380 86390 1
304521 99304521 1001 86380 86390 1
304573 99304573 1001 86380 86390 1
304483 99304483 1001 86380 86390 1
304255 99304255 1001 86380 86390 1
304427 99304427 1001 86380 86390 1
304300 99304300 1001 86380 86390 1
305037 99305037 1001 86380 86390 1
305582 99305582 1001 86380 86390 1
305524 99305524 1001 86380 86390 1
305628 99305628 1001 86380 86390 1
305591 99305591 1001 86380 86390 1
305675 99305675 1001 86380 86390 1
305479 99305479 1001 86380 86390 1
305438 99305438 1001 86380 86390 1
305119 99305119 1001 86380 86390 1
305239 99305239 1001 86380 86390 1
305150 99305150 1001 86380 86390 1
305074 99305074 1001 86380 86390 1
305114 99305114 1001 86380 86390 1
500131 99500131 1001 86380 86390 1
500753 99500753 1001 86380 86390 1
500696 99500696 1001 86380 86390 1
500426 99500426 1001 86380 86390 1
500545 99500545 1001 86380 86390 1
500576 99500576 1001 86380 86390 1
500554 99500554 1001 86380 86390 1
500335 99500335 1001 86380 86390 1
500401 99500401 1001 86380 86390 1
500956 99500956 1001 86380 86390 1
500846 99500846 1001 86380 86390 1
501588 99501588 1001 86380 86390 1
501591 99501591 1001 86380 86390 1
501451 99501451 1001 86380 86390 1
501454 99501454 1001 86380 86390 1
501333 99501333 1001 86380 86390 1
501348 99501348 1001 86380 86390 1
501401 99501401 1001 86380 86390 1
501071 99501071 1001 86380 86390 1
501124 99501124 1001 86380 86390 1
501065 99501065 1001 86380 86390 1
501222 99501222 1001 86380 86390 1
501830 99501830 1001 86380 86390 1
501742 99501742 1001 86380 86390 1
501808 99501808 1001 86380 86390 1
501709 99501709 1001 86380 86390 1
502415 99502415 1001 86380 86390 1
502443 99502443 1001 86380 86390 1
502343 99502343 1001 86380 86390 1
502322 99502322 1001 86380 86390 1
502247 99502247 1001 86380 86390 1
502252 99502252 1001 86380 86390 1
501969 99501969 1001 86380 86390 1
502024 99502024 1001 86380 86390 1
501882 99501882 1001 86380 86390 1
502647 99502647 1001 86380 86390 1
502482 99502482 1001 86380 86390 1
502485 99502485 1001 86380 86390 1
502667 99502667 1001 86380 86390 1
503178 99503178 1001 86380 86390 1
503180 99503180 1001 86380 86390 1
503129 99503129 1001 86380 86390 1
503238 99503238 1001 86380 86390 1
503052 99503052 1001 86380 86390 1
503016 99503016 1001 86380 86390 1
502978 99502978 1001 86380 86390 1
502889 99502889 1001 86380 86390 1
502725 99502725 1001 86380 86390 1
503402 99503402 1001 86380 86390 1
503469 99503469 1001 86380 86390 1
504073 99504073 1001 86380 86390 1
503743 99503743 1001 86380 86390 1
503817 99503817 1001 86380 86390 1
503565 99503565 1001 86380 86390 1
503527 99503527 1001 86380 86390 1
503514 99503514 1001 86380 86390 1
503696 99503696 1001 86380 86390 1
503516 99503516 1001 86380 86390 1
504248 99504248 1001 86380 86390 1
504292 99504292 1001 86380 86390 1
504241 99504241 1001 86380 86390 1
504776 99504776 1001 86380 86390 1
504909 99504909 1001 86380 86390 1
504740 99504740 1001 86380 86390 1
504926 99504926 1001 86380 86390 1
504904 99504904 1001 86380 86390 1
504622 99504622 1001 86380 86390 1
504598 99504598 1001 86380 86390 1
504663 99504663 1001 86380 86390 1
504612 99504612 1001 86380 86390 1
504704 99504704 1001 86380 86390 1
504426 99504426 1001 86380 86390 1
504365 99504365 1001 86380 86390 1
504473 99504473 1001 86380 86390 1
504503 99504503 1001 86380 86390 1
504945 99504945 1001 86380 86390 1
504946 99504946 1001 86380 86390 1
505641 99505641 1001 86380 86390 1
505643 99505643 1001 86380 86390 1
505669 99505669 1001 86380 86390 1
505612 99505612 1001 86380 86390 1
505411 99505411 1001 86380 86390 1
505387 99505387 1001 86380 86390 1
505243 99505243 1001 86380 86390 1
505205 99505205 1001 86380 86390 1
505257 99505257 1001 86380 86390 1
505275 99505275 1001 86380 86390 1
505251 99505251 1001 86380 86390 1
505355 99505355 1001 86380 86390 1
505919 99505919 1001 86380 86390 1
506394 99506394 1001 86380 86390 1
506421 99506421 1001 86380 86390 1
506437 99506437 1001 86380 86390 1
506529 99506529 1001 86380 86390 1
506380 99506380 1001 86380 86390 1
506360 99506360 1001 86380 86390 1
506192 99506192 1001 86380 86390 1
506260 99506260 1001 86380 86390 1
506149 99506149 1001 86380 86390 1
506099 99506099 1001 86380 86390 1
506048 99506048 1001 86380 86390 1
506076 99506076 1001 86380 86390 1
506767 99506767 1001 86380 86390 1
506678 99506678 1001 86380 86390 1
506631 99506631 1001 86380 86390 1
507319 99507319 1001 86380 86390 1
507354 99507354 1001 86380 86390 1
507292 99507292 1001 86380 86390 1
507206 99507206 1001 86380 86390 1
507053 99507053 1001 86380 86390 1
507169 99507169 1001 86380 86390 1
507043 99507043 1001 86380 86390 1
507135 99507135 1001 86380 86390 1
507138 99507138 1001 86380 86390 1
506886 99506886 1001 86380 86390 1
507479 99507479 1001 86380 86390 1
507532 99507532 1001 86380 86390 1
507571 99507571 1001 86380 86390 1
507572 99507572 1001 86380 86390 1
508075 99508075 1001 86380 86390 1
508076 99508076 1001 86380 86390 1
508128 99508128 1001 86380 86390 1
508104 99508104 1001 86380 86390 1
508020 99508020 1001 86380 86390 1
507841 99507841 1001 86380 86390 1
507880 99507880 1001 86380 86390 1
507919 99507919 1001 86380 86390 1
507998 99507998 1001 86380 86390 1
507694 99507694 1001 86380 86390 1
508273 99508273 1001 86380 86390 1
508442 99508442 1001 86380 86390 1
508302 99508302 1001 86380 86390 1
508293 99508293 1001 86380 86390 1
508372 99508372 1001 86380 86390 1
508898 99508898 1001 86380 86390 1
508950 99508950 1001 86380 86390 1
509050 99509050 1001 86380 86390 1
508886 99508886 1001 86380 86390 1
509036 99509036 1001 86380 86390 1
508830 99508830 1001 86380 86390 1
508744 99508744 1001 86380 86390 1
508680 99508680 1001 86380 86390 1
508624 99508624 1001 86380 86390 1
509229 99509229 1001 86380 86390 1
508870 99508870 1001 86380 86390 1
509132 99509132 1001 86380 86390 1
509094 99509094 1001 86380 86390 1
509225 99509225 1001 86380 86390 1
509786 99509786 1001 86380 86390 1
509851 99509851 1001 86380 86390 1
509789 99509789 1001 86380 86390 1
509829 99509829 1001 86380 86390 1
509767 99509767 1001 86380 86390 1
509729 99509729 1001 86380 86390 1
509526 99509526 1001 86380 86390 1
509606 99509606 1001 86380 86390 1
509562 99509562 1001 86380 86390 1
509615 99509615 1001 86380 86390 1
509590 99509590 1001 86380 86390 1
509415 99509415 1001 86380 86390 1
509442 99509442 1001 86380 86390 1
509482 99509482 1001 86380 86390 1
509976 99509976 1001 86380 86390 1
510095 99510095 1001 86380 86390 1
510085 99510085 1001 86380 86390 1
510086 99510086 1001 86380 86390 1
509904 99509904 1001 86380 86390 1
509970 99509970 1001 86380 86390 1
509996 99509996 1001 86380 86390 1
510048 99510048 1001 86380 86390 1
510586 99510586 1001 86380 86390 1
510600 99510600 1001 86380 86390 1
510557 99510557 1001 86380 86390 1
510331 99510331 1001 86380 86390 1
510513 99510513 1001 86380 86390 1
510788 99510788 1001 86380 86390 1
510840 99510840 1001 86380 86390 1
510921 99510921 1001 86380 86390 1
510740 99510740 1001 86380 86390 1
510884 99510884 1001 86380 86390 1
510785 99510785 1001 86380 86390 1
510773 99510773 1001 86380 86390 1
510917 99510917 1001 86380 86390 1
511398 99511398 1001 86380 86390 1
511419 99511419 1001 86380 86390 1
511175 99511175 1001 86380 86390 1
511117 99511117 1001 86380 86390 1
511120 99511120 1001 86380 86390 1
511109 99511109 1001 86380 86390 1
511099 99511099 1001 86380 86390 1
511695 99511695 1001 86380 86390 1
511579 99511579 1001 86380 86390 1
511713 99511713 1001 86380 86390 1
512344 99512344 1001 86380 86390 1
512194 99512194 1001 86380 86390 1
512325 99512325 1001 86380 86390 1
512210 99512210 1001 86380 86390 1
512046 99512046 1001 86380 86390 1
512080 99512080 1001 86380 86390 1
511863 99511863 1001 86380 86390 1
511827 99511827 1001 86380 86390 1
511950 99511950 1001 86380 86390 1
511886 99511886 1001 86380 86390 1
511966 99511966 1001 86380 86390 1
512549 99512549 1001 86380 86390 1
512395 99512395 1001 86380 86390 1
512438 99512438 1001 86380 86390 1
513083 99513083 1001 86380 86390 1
513139 99513139 1001 86380 86390 1
512999 99512999 1001 86380 86390 1
512982 99512982 1001 86380 86390 1
512740 99512740 1001 86380 86390 1
512705 99512705 1001 86380 86390 1
512589 99512589 1001 86380 86390 1
512605 99512605 1001 86380 86390 1
513321 99513321 1001 86380 86390 1
513220 99513220 1001 86380 86390 1
513351 99513351 1001 86380 86390 1
513878 99513878 1001 86380 86390 1
513987 99513987 1001 86380 86390 1
514014 99514014 1001 86380 86390 1
514016 99514016 1001 86380 86390 1
513913 99513913 1001 86380 86390 1
513674 99513674 1001 86380 86390 1
513796 99513796 1001 86380 86390 1
514056 99514056 1001 86380 86390 1
514148 99514148 1001 86380 86390 1
514084 99514084 1001 86380 86390 1
514204 99514204 1001 86380 86390 1
514092 99514092 1001 86380 86390 1
514694 99514694 1001 86380 86390 1
514838 99514838 1001 86380 86390 1
514701 99514701 1001 86380 86390 1
514852 99514852 1001 86380 86390 1
514779 99514779 1001 86380 86390 1
514562 99514562 1001 86380 86390 1
514512 99514512 1001 86380 86390 1
514514 99514514 1001 86380 86390 1
514648 99514648 1001 86380 86390 1
514413 99514413 1001 86380 86390 1
514338 99514338 1001 86380 86390 1
515022 99515022 1001 86380 86390 1
514986 99514986 1001 86380 86390 1
514925 99514925 1001 86380 86390 1
514953 99514953 1001 86380 86390 1
515032 99515032 1001 86380 86390 1
515521 99515521 1001 86380 86390 1
515509 99515509 1001 86380 86390 1
515550 99515550 1001 86380 86390 1
515364 99515364 1001 86380 86390 1
515097 99515097 1001 86380 86390 1
515150 99515150 1001 86380 86390 1
515802 99515802 1001 86380 86390 1
515718 99515718 1001 86380 86390 1
516394 99516394 1001 86380 86390 1
516374 99516374 1001 86380 86390 1
516189 99516189 1001 86380 86390 1
516115 99516115 1001 86380 86390 1
516144 99516144 1001 86380 86390 1
515902 99515902 1001 86380 86390 1
516076 99516076 1001 86380 86390 1
516000 99516000 1001 86380 86390 1
516563 99516563 1001 86380 86390 1
517198 99517198 1001 86380 86390 1
517254 99517254 1001 86380 86390 1
517203 99517203 1001 86380 86390 1
517031 99517031 1001 86380 86390 1
516885 99516885 1001 86380 86390 1
516744 99516744 1001 86380 86390 1
516822 99516822 1001 86380 86390 1
516903 99516903 1001 86380 86390 1
516750 99516750 1001 86380 86390 1
517426 99517426 1001 86380 86390 1
517492 99517492 1001 86380 86390 1
517365 99517365 1001 86380 86390 1
517421 99517421 1001 86380 86390 1
518021 99518021 1001 86380 86390 1
518009 99518009 1001 86380 86390 1
518053 99518053 1001 86380 86390 1
517819 99517819 1001 86380 86390 1
517897 99517897 1001 86380 86390 1
517823 99517823 1001 86380 86390 1
517877 99517877 1001 86380 86390 1
517619 99517619 1001 86380 86390 1
517544 99517544 1001 86380 86390 1
517740 99517740 1001 86380 86390 1
517601 99517601 1001 86380 86390 1
517564 99517564 1001 86380 86390 1
518214 99518214 1001 86380 86390 1
518179 99518179 1001 86380 86390 1
518362 99518362 1001 86380 86390 1
518325 99518325 1001 86380 86390 1
518274 99518274 1001 86380 86390 1
518792 99518792 1001 86380 86390 1
518908 99518908 1001 86380 86390 1
518831 99518831 1001 86380 86390 1
518718 99518718 1001 86380 86390 1
518616 99518616 1001 86380 86390 1
518396 99518396 1001 86380 86390 1
518409 99518409 1001 86380 86390 1
518500 99518500 1001 86380 86390 1
518387 99518387 1001 86380 86390 1
519054 99519054 1001 86380 86390 1
519087 99519087 1001 86380 86390 1
519622 99519622 1001 86380 86390 1
519741 99519741 1001 86380 86390 1
519668 99519668 1001 86380 86390 1
519809 99519809 1001 86380 86390 1
519518 99519518 1001 86380 86390 1
519571 99519571 1001 86380 86390 1
519431 99519431 1001 86380 86390 1
519439 99519439 1001 86380 86390 1
519365 99519365 1001 86380 86390 1
519211 99519211 1001 86380 86390 1
520595 99520595 1001 86380 86390 1
520443 99520443 1001 86380 86390 1
520633 99520633 1001 86380 86390 1
520344 99520344 1001 86380 86390 1
520293 99520293 1001 86380 86390 1
520388 99520388 1001 86380 86390 1
520328 99520328 1001 86380 86390 1
520290 99520290 1001 86380 86390 1
520097 99520097 1001 86380 86390 1
520062 99520062 1001 86380 86390 1
520650 99520650 1001 86380 86390 1
520821 99520821 1001 86380 86390 1
521379 99521379 1001 86380 86390 1
521396 99521396 1001 86380 86390 1
521123 99521123 1001 86380 86390 1
521113 99521113 1001 86380 86390 1
521259 99521259 1001 86380 86390 1
520988 99520988 1001 86380 86390 1
520870 99520870 1001 86380 86390 1
521567 99521567 1001 86380 86390 1
521621 99521621 1001 86380 86390 1
521661 99521661 1001 86380 86390 1
521545 99521545 1001 86380 86390 1
521561 99521561 1001 86380 86390 1
522090 99522090 1001 86380 86390 1
522267 99522267 1001 86380 86390 1
522116 99522116 1001 86380 86390 1
521918 99521918 1001 86380 86390 1
522042 99522042 1001 86380 86390 1
521890 99521890 1001 86380 86390 1
521833 99521833 1001 86380 86390 1
521743 99521743 1001 86380 86390 1
521821 99521821 1001 86380 86390 1
522402 99522402 1001 86380 86390 1
523016 99523016 1001 86380 86390 1
522974 99522974 1001 86380 86390 1
522848 99522848 1001 86380 86390 1
522771 99522771 1001 86380 86390 1
522836 99522836 1001 86380 86390 1
522763 99522763 1001 86380 86390 1
522841 99522841 1001 86380 86390 1
522883 99522883 1001 86380 86390 1
522794 99522794 1001 86380 86390 1
522603 99522603 1001 86380 86390 1
522586 99522586 1001 86380 86390 1
523297 99523297 1001 86380 86390 1
523246 99523246 1001 86380 86390 1
523235 99523235 1001 86380 86390 1
523125 99523125 1001 86380 86390 1
523662 99523662 1001 86380 86390 1
523547 99523547 1001 86380 86390 1
523541 99523541 1001 86380 86390 1
523659 99523659 1001 86380 86390 1
523364 99523364 1001 86380 86390 1
523354 99523354 1001 86380 86390 1
523472 99523472 1001 86380 86390 1
523500 99523500 1001 86380 86390 1
523359 99523359 1001 86380 86390 1
524047 99524047 1001 86380 86390 1
523948 99523948 1001 86380 86390 1
524578 99524578 1001 86380 86390 1
524722 99524722 1001 86380 86390 1
524568 99524568 1001 86380 86390 1
524571 99524571 1001 86380 86390 1
524609 99524609 1001 86380 86390 1
524687 99524687 1001 86380 86390 1
524753 99524753 1001 86380 86390 1
524526 99524526 1001 86380 86390 1
524546 99524546 1001 86380 86390 1
524281 99524281 1001 86380 86390 1
524194 99524194 1001 86380 86390 1
524168 99524168 1001 86380 86390 1
524930 99524930 1001 86380 86390 1
524893 99524893 1001 86380 86390 1
524870 99524870 1001 86380 86390 1
525496 99525496 1001 86380 86390 1
525446 99525446 1001 86380 86390 1
525511 99525511 1001 86380 86390 1
525505 99525505 1001 86380 86390 1
525363 99525363 1001 86380 86390 1
525351 99525351 1001 86380 86390 1
524979 99524979 1001 86380 86390 1
525175 99525175 1001 86380 86390 1
524982 99524982 1001 86380 86390 1
525103 99525103 1001 86380 86390 1
525716 99525716 1001 86380 86390 1
525756 99525756 1001 86380 86390 1
525782 99525782 1001 86380 86390 1
525629 99525629 1001 86380 86390 1
526247 99526247 1001 86380 86390 1
526098 99526098 1001 86380 86390 1
526151 99526151 1001 86380 86390 1
525984 99525984 1001 86380 86390 1
525946 99525946 1001 86380 86390 1
525914 99525914 1001 86380 86390 1
525902 99525902 1001 86380 86390 1
525928 99525928 1001 86380 86390 1
526537 99526537 1001 86380 86390 1
526538 99526538 1001 86380 86390 1
526426 99526426 1001 86380 86390 1
526622 99526622 1001 86380 86390 1
526481 99526481 1001 86380 86390 1
527189 99527189 1001 86380 86390 1
526854 99526854 1001 86380 86390 1
526946 99526946 1001 86380 86390 1
526936 99526936 1001 86380 86390 1
527001 99527001 1001 86380 86390 1
526912 99526912 1001 86380 86390 1
526808 99526808 1001 86380 86390 1
527045 99527045 1001 86380 86390 1
527288 99527288 1001 86380 86390 1
527437 99527437 1001 86380 86390 1
527882 99527882 1001 86380 86390 1
527986 99527986 1001 86380 86390 1
527901 99527901 1001 86380 86390 1
527904 99527904 1001 86380 86390 1
527808 99527808 1001 86380 86390 1
527829 99527829 1001 86380 86390 1
527739 99527739 1001 86380 86390 1
527468 99527468 1001 86380 86390 1
527495 99527495 1001 86380 86390 1
527580 99527580 1001 86380 86390 1
528255 99528255 1001 86380 86390 1
528268 99528268 1001 86380 86390 1
528144 99528144 1001 86380 86390 1
528840 99528840 1001 86380 86390 1
528753 99528753 1001 86380 86390 1
528886 99528886 1001 86380 86390 1
528729 99528729 1001 86380 86390 1
528695 99528695 1001 86380 86390 1
528632 99528632 1001 86380 86390 1
528646 99528646 1001 86380 86390 1
528570 99528570 1001 86380 86390 1
528622 99528622 1001 86380 86390 1
528623 99528623 1001 86380 86390 1
528600 99528600 1001 86380 86390 1
528667 99528667 1001 86380 86390 1
528500 99528500 1001 86380 86390 1
528424 99528424 1001 86380 86390 1
528413 99528413 1001 86380 86390 1
528324 99528324 1001 86380 86390 1
528325 99528325 1001 86380 86390 1
528393 99528393 1001 86380 86390 1
528433 99528433 1001 86380 86390 1
528421 99528421 1001 86380 86390 1
529055 99529055 1001 86380 86390 1
528907 99528907 1001 86380 86390 1
529089 99529089 1001 86380 86390 1
529696 99529696 1001 86380 86390 1
529701 99529701 1001 86380 86390 1
529707 99529707 1001 86380 86390 1
529684 99529684 1001 86380 86390 1
529725 99529725 1001 86380 86390 1
529406 99529406 1001 86380 86390 1
529500 99529500 1001 86380 86390 1
529120 99529120 1001 86380 86390 1
529214 99529214 1001 86380 86390 1
529192 99529192 1001 86380 86390 1
529128 99529128 1001 86380 86390 1
529834 99529834 1001 86380 86390 1
530494 99530494 1001 86380 86390 1
530393 99530393 1001 86380 86390 1
530545 99530545 1001 86380 86390 1
530179 99530179 1001 86380 86390 1
530244 99530244 1001 86380 86390 1
530206 99530206 1001 86380 86390 1
530200 99530200 1001 86380 86390 1
530139 99530139 1001 86380 86390 1
529960 99529960 1001 86380 86390 1
529974 99529974 1001 86380 86390 1
530136 99530136 1001 86380 86390 1
530008 99530008 1001 86380 86390 1
530086 99530086 1001 86380 86390 1
530719 99530719 1001 86380 86390 1
530722 99530722 1001 86380 86390 1
530580 99530580 1001 86380 86390 1
530584 99530584 1001 86380 86390 1
530653 99530653 1001 86380 86390 1
531302 99531302 1001 86380 86390 1
531226 99531226 1001 86380 86390 1
531176 99531176 1001 86380 86390 1
531203 99531203 1001 86380 86390 1
531296 99531296 1001 86380 86390 1
531197 99531197 1001 86380 86390 1
531374 99531374 1001 86380 86390 1
530992 99530992 1001 86380 86390 1
531032 99531032 1001 86380 86390 1
530828 99530828 1001 86380 86390 1
530895 99530895 1001 86380 86390 1
530896 99530896 1001 86380 86390 1
530821 99530821 1001 86380 86390 1
531507 99531507 1001 86380 86390 1
531523 99531523 1001 86380 86390 1
531512 99531512 1001 86380 86390 1
532041 99532041 1001 86380 86390 1
532123 99532123 1001 86380 86390 1
532048 99532048 1001 86380 86390 1
532087 99532087 1001 86380 86390 1
532113 99532113 1001 86380 86390 1
531860 99531860 1001 86380 86390 1
531851 99531851 1001 86380 86390 1
531868 99531868 1001 86380 86390 1
531688 99531688 1001 86380 86390 1
531654 99531654 1001 86380 86390 1
531592 99531592 1001 86380 86390 1
531620 99531620 1001 86380 86390 1
532287 99532287 1001 86380 86390 1
532918 99532918 1001 86380 86390 1
532893 99532893 1001 86380 86390 1
532833 99532833 1001 86380 86390 1
532872 99532872 1001 86380 86390 1
532622 99532622 1001 86380 86390 1
532625 99532625 1001 86380 86390 1
532516 99532516 1001 86380 86390 1
532544 99532544 1001 86380 86390 1
532481 99532481 1001 86380 86390 1
533225 99533225 1001 86380 86390 1
533085 99533085 1001 86380 86390 1
533034 99533034 1001 86380 86390 1
533047 99533047 1001 86380 86390 1
533051 99533051 1001 86380 86390 1
533207 99533207 1001 86380 86390 1
533234 99533234 1001 86380 86390 1
533759 99533759 1001 86380 86390 1
533775 99533775 1001 86380 86390 1
533802 99533802 1001 86380 86390 1
533485 99533485 1001 86380 86390 1
533590 99533590 1001 86380 86390 1
533603 99533603 1001 86380 86390 1
533462 99533462 1001 86380 86390 1
533517 99533517 1001 86380 86390 1
533341 99533341 1001 86380 86390 1
533316 99533316 1001 86380 86390 1
533368 99533368 1001 86380 86390 1
533947 99533947 1001 86380 86390 1
534006 99534006 1001 86380 86390 1
534568 99534568 1001 86380 86390 1
534635 99534635 1001 86380 86390 1
534324 99534324 1001 86380 86390 1
534299 99534299 1001 86380 86390 1
534477 99534477 1001 86380 86390 1
534114 99534114 1001 86380 86390 1
534144 99534144 1001 86380 86390 1
534087 99534087 1001 86380 86390 1
534230 99534230 1001 86380 86390 1
534824 99534824 1001 86380 86390 1
534756 99534756 1001 86380 86390 1
535355 99535355 1001 86380 86390 1
535472 99535472 1001 86380 86390 1
535369 99535369 1001 86380 86390 1
535397 99535397 1001 86380 86390 1
535360 99535360 1001 86380 86390 1
535179 99535179 1001 86380 86390 1
535019 99535019 1001 86380 86390 1
534892 99534892 1001 86380 86390 1
534920 99534920 1001 86380 86390 1
534935 99534935 1001 86380 86390 1
535013 99535013 1001 86380 86390 1
534962 99534962 1001 86380 86390 1
534975 99534975 1001 86380 86390 1
535081 99535081 1001 86380 86390 1
535657 99535657 1001 86380 86390 1
535685 99535685 1001 86380 86390 1
536197 99536197 1001 86380 86390 1
536276 99536276 1001 86380 86390 1
536226 99536226 1001 86380 86390 1
536331 99536331 1001 86380 86390 1
536031 99536031 1001 86380 86390 1
536021 99536021 1001 86380 86390 1
536126 99536126 1001 86380 86390 1
535959 99535959 1001 86380 86390 1
535948 99535948 1001 86380 86390 1
535922 99535922 1001 86380 86390 1
535748 99535748 1001 86380 86390 1
536476 99536476 1001 86380 86390 1
536502 99536502 1001 86380 86390 1
536388 99536388 1001 86380 86390 1
536538 99536538 1001 86380 86390 1
537073 99537073 1001 86380 86390 1
536987 99536987 1001 86380 86390 1
537160 99537160 1001 86380 86390 1
537084 99537084 1001 86380 86390 1
536867 99536867 1001 86380 86390 1
536882 99536882 1001 86380 86390 1
536952 99536952 1001 86380 86390 1
536850 99536850 1001 86380 86390 1
536760 99536760 1001 86380 86390 1
536559 99536559 1001 86380 86390 1
537238 99537238 1001 86380 86390 1
537359 99537359 1001 86380 86390 1
537235 99537235 1001 86380 86390 1
537834 99537834 1001 86380 86390 1
537926 99537926 1001 86380 86390 1
537862 99537862 1001 86380 86390 1
537824 99537824 1001 86380 86390 1
537967 99537967 1001 86380 86390 1
537711 99537711 1001 86380 86390 1
537384 99537384 1001 86380 86390 1
537441 99537441 1001 86380 86390 1
538062 99538062 1001 86380 86390 1
538025 99538025 1001 86380 86390 1
538066 99538066 1001 86380 86390 1
538114 99538114 1001 86380 86390 1
538179 99538179 1001 86380 86390 1
538142 99538142 1001 86380 86390 1
538781 99538781 1001 86380 86390 1
538769 99538769 1001 86380 86390 1
538796 99538796 1001 86380 86390 1
538658 99538658 1001 86380 86390 1
538470 99538470 1001 86380 86390 1
538548 99538548 1001 86380 86390 1
538574 99538574 1001 86380 86390 1
538408 99538408 1001 86380 86390 1
538514 99538514 1001 86380 86390 1
538376 99538376 1001 86380 86390 1
538391 99538391 1001 86380 86390 1
538200 99538200 1001 86380 86390 1
538240 99538240 1001 86380 86390 1
538396 99538396 1001 86380 86390 1
538981 99538981 1001 86380 86390 1
538943 99538943 1001 86380 86390 1
538949 99538949 1001 86380 86390 1
538819 99538819 1001 86380 86390 1
539015 99539015 1001 86380 86390 1
538912 99538912 1001 86380 86390 1
539525 99539525 1001 86380 86390 1
539604 99539604 1001 86380 86390 1
539461 99539461 1001 86380 86390 1
539462 99539462 1001 86380 86390 1
539592 99539592 1001 86380 86390 1
539467 99539467 1001 86380 86390 1
539350 99539350 1001 86380 86390 1
539407 99539407 1001 86380 86390 1
539176 99539176 1001 86380 86390 1
539211 99539211 1001 86380 86390 1
539121 99539121 1001 86380 86390 1
539709 99539709 1001 86380 86390 1
539697 99539697 1001 86380 86390 1
539788 99539788 1001 86380 86390 1
539840 99539840 1001 86380 86390 1
539751 99539751 1001 86380 86390 1
540306 99540306 1001 86380 86390 1
540269 99540269 1001 86380 86390 1
540401 99540401 1001 86380 86390 1
540112 99540112 1001 86380 86390 1
540255 99540255 1001 86380 86390 1
539910 99539910 1001 86380 86390 1
539936 99539936 1001 86380 86390 1
539976 99539976 1001 86380 86390 1
539927 99539927 1001 86380 86390 1
540044 99540044 1001 86380 86390 1
540034 99540034 1001 86380 86390 1
539948 99539948 1001 86380 86390 1
540013 99540013 1001 86380 86390 1
540610 99540610 1001 86380 86390 1
540467 99540467 1001 86380 86390 1
540560 99540560 1001 86380 86390 1
540548 99540548 1001 86380 86390 1
541112 99541112 1001 86380 86390 1
541181 99541181 1001 86380 86390 1
541275 99541275 1001 86380 86390 1
540988 99540988 1001 86380 86390 1
540712 99540712 1001 86380 86390 1
540757 99540757 1001 86380 86390 1
540746 99540746 1001 86380 86390 1
540826 99540826 1001 86380 86390 1
541330 99541330 1001 86380 86390 1
541369 99541369 1001 86380 86390 1
542016 99542016 1001 86380 86390 1
542071 99542071 1001 86380 86390 1
541930 99541930 1001 86380 86390 1
541943 99541943 1001 86380 86390 1
541931 99541931 1001 86380 86390 1
542101 99542101 1001 86380 86390 1
542052 99542052 1001 86380 86390 1
541684 99541684 1001 86380 86390 1
541698 99541698 1001 86380 86390 1
541650 99541650 1001 86380 86390 1
541651 99541651 1001 86380 86390 1
542254 99542254 1001 86380 86390 1
542885 99542885 1001 86380 86390 1
542700 99542700 1001 86380 86390 1
542715 99542715 1001 86380 86390 1
542534 99542534 1001 86380 86390 1
542680 99542680 1001 86380 86390 1
542642 99542642 1001 86380 86390 1
542343 99542343 1001 86380 86390 1
543140 99543140 1001 86380 86390 1
543147 99543147 1001 86380 86390 1
543578 99543578 1001 86380 86390 1
543591 99543591 1001 86380 86390 1
543675 99543675 1001 86380 86390 1
543769 99543769 1001 86380 86390 1
543475 99543475 1001 86380 86390 1
543451 99543451 1001 86380 86390 1
543430 99543430 1001 86380 86390 1
543258 99543258 1001 86380 86390 1
543221 99543221 1001 86380 86390 1
543184 99543184 1001 86380 86390 1
543213 99543213 1001 86380 86390 1
543188 99543188 1001 86380 86390 1
543941 99543941 1001 86380 86390 1
544484 99544484 1001 86380 86390 1
544407 99544407 1001 86380 86390 1
544575 99544575 1001 86380 86390 1
544452 99544452 1001 86380 86390 1
544290 99544290 1001 86380 86390 1
544239 99544239 1001 86380 86390 1
544265 99544265 1001 86380 86390 1
544331 99544331 1001 86380 86390 1
544357 99544357 1001 86380 86390 1
544202 99544202 1001 86380 86390 1
544203 99544203 1001 86380 86390 1
544255 99544255 1001 86380 86390 1
544269 99544269 1001 86380 86390 1
544271 99544271 1001 86380 86390 1
543990 99543990 1001 86380 86390 1
544031 99544031 1001 86380 86390 1
544019 99544019 1001 86380 86390 1
544118 99544118 1001 86380 86390 1
544634 99544634 1001 86380 86390 1
544658 99544658 1001 86380 86390 1
542568 1006 1001 40257 40557 1
400038 99400038 1001 86380 86390 1
400104 99400104 1001 86380 86390 1
400050 99400050 1001 86380 86390 1
400083 99400083 1001 86380 86390 1
400036 99400036 1001 86380 86390 1
400192 99400192 1001 86380 86390 1
400196 99400196 1001 86380 86390 1
400178 99400178 1001 86380 86390 1
400306 99400306 1001 86380 86390 1
400405 99400405 1001 86380 86390 1
400433 99400433 1001 86380 86390 1
400523 99400523 1001 86380 86390 1
400449 99400449 1001 86380 86390 1
400825 99400825 1001 86380 86390 1
400919 99400919 1001 86380 86390 1
401002 99401002 1001 86380 86390 1
400944 99400944 1001 86380 86390 1
401084 99401084 1001 86380 86390 1
401280 99401280 1001 86380 86390 1
401762 99401762 1001 86380 86390 1
401788 99401788 1001 86380 86390 1
401770 99401770 1001 86380 86390 1
401744 99401744 1001 86380 86390 1
402061 99402061 1001 86380 86390 1
402006 99402006 1001 86380 86390 1
402324 99402324 1001 86380 86390 1
402363 99402363 1001 86380 86390 1
402418 99402418 1001 86380 86390 1
402499 99402499 1001 86380 86390 1
402585 99402585 1001 86380 86390 1
402818 99402818 1001 86380 86390 1
403077 99403077 1001 86380 86390 1
403004 99403004 1001 86380 86390 1
403288 99403288 1001 86380 86390 1
403478 99403478 1001 86380 86390 1
403507 99403507 1001 86380 86390 1
403513 99403513 1001 86380 86390 1
403620 99403620 1001 86380 86390 1
403921 99403921 1001 86380 86390 1
404053 99404053 1001 86380 86390 1
404152 99404152 1001 86380 86390 1
404153 99404153 1001 86380 86390 1
404308 99404308 1001 86380 86390 1
404399 99404399 1001 86380 86390 1
404521 99404521 1001 86380 86390 1
404549 99404549 1001 86380 86390 1
404528 99404528 1001 86380 86390 1
404688 99404688 1001 86380 86390 1
404670 99404670 1001 86380 86390 1
404857 99404857 1001 86380 86390 1
404790 99404790 1001 86380 86390 1
404926 99404926 1001 86380 86390 1
405026 99405026 1001 86380 86390 1
405114 99405114 1001 86380 86390 1
405325 99405325 1001 86380 86390 1
405331 99405331 1001 86380 86390 1
405388 99405388 1001 86380 86390 1
405616 99405616 1001 86380 86390 1
405642 99405642 1001 86380 86390 1
405627 99405627 1001 86380 86390 1
405664 99405664 1001 86380 86390 1
406252 99406252 1001 86380 86390 1
406450 99406450 1001 86380 86390 1
406501 99406501 1001 86380 86390 1
406837 99406837 1001 86380 86390 1
406989 99406989 1001 86380 86390 1
406951 99406951 1001 86380 86390 1
407002 99407002 1001 86380 86390 1
406963 99406963 1001 86380 86390 1
407059 99407059 1001 86380 86390 1
407187 99407187 1001 86380 86390 1
407301 99407301 1001 86380 86390 1
407888 99407888 1001 86380 86390 1
408147 99408147 1001 86380 86390 1
408517 99408517 1001 86380 86390 1
408593 99408593 1001 86380 86390 1
408611 99408611 1001 86380 86390 1
408569 99408569 1001 86380 86390 1
408599 99408599 1001 86380 86390 1
408731 99408731 1001 86380 86390 1
408659 99408659 1001 86380 86390 1
408961 99408961 1001 86380 86390 1
408902 99408902 1001 86380 86390 1
408980 99408980 1001 86380 86390 1
409240 99409240 1001 86380 86390 1
409602 99409602 1001 86380 86390 1
409644 99409644 1001 86380 86390 1
409742 99409742 1001 86380 86390 1
410018 99410018 1001 86380 86390 1
410199 99410199 1001 86380 86390 1
410160 99410160 1001 86380 86390 1
410414 99410414 1001 86380 86390 1
410420 99410420 1001 86380 86390 1
410552 99410552 1001 86380 86390 1
411337 99411337 1001 86380 86390 1
411644 99411644 1001 86380 86390 1
411749 99411749 1001 86380 86390 1
411760 99411760 1001 86380 86390 1
411999 99411999 1001 86380 86390 1
412036 99412036 1001 86380 86390 1
412280 99412280 1001 86380 86390 1
413311 99413311 1001 86380 86390 1
413317 99413317 1001 86380 86390 1
413459 99413459 1001 86380 86390 1
413655 99413655 1001 86380 86390 1
413489 99413489 1001 86380 86390 1
413563 99413563 1001 86380 86390 1
413183 99413183 1001 86380 86390 1
412913 99412913 1001 86380 86390 1
412964 99412964 1001 86380 86390 1
413251 99413251 1001 86380 86390 1
412524 99412524 1001 86380 86390 1
412619 99412619 1001 86380 86390 1
412756 99412756 1001 86380 86390 1
412683 99412683 1001 86380 86390 1
413964 99413964 1001 86380 86390 1
413973 99413973 1001 86380 86390 1
413876 99413876 1001 86380 86390 1
413744 99413744 1001 86380 86390 1
415282 99415282 1001 86380 86390 1
415017 99415017 1001 86380 86390 1
415155 99415155 1001 86380 86390 1
414937 99414937 1001 86380 86390 1
415090 99415090 1001 86380 86390 1
414590 99414590 1001 86380 86390 1
414766 99414766 1001 86380 86390 1
414572 99414572 1001 86380 86390 1
414910 99414910 1001 86380 86390 1
414290 99414290 1001 86380 86390 1
414198 99414198 1001 86380 86390 1
414434 99414434 1001 86380 86390 1
414463 99414463 1001 86380 86390 1
414412 99414412 1001 86380 86390 1
414311 99414311 1001 86380 86390 1
415646 99415646 1001 86380 86390 1
415522 99415522 1001 86380 86390 1
416676 99416676 1001 86380 86390 1
416622 99416622 1001 86380 86390 1
416381 99416381 1001 86380 86390 1
416411 99416411 1001 86380 86390 1
416305 99416305 1001 86380 86390 1
417114 99417114 1001 86380 86390 1
417607 99417607 1001 86380 86390 1
417451 99417451 1001 86380 86390 1
417503 99417503 1001 86380 86390 1
417584 99417584 1001 86380 86390 1
417437 99417437 1001 86380 86390 1
418595 99418595 1001 86380 86390 1
418751 99418751 1001 86380 86390 1
418077 99418077 1001 86380 86390 1
417685 99417685 1001 86380 86390 1
417926 99417926 1001 86380 86390 1
417814 99417814 1001 86380 86390 1
419000 99419000 1001 86380 86390 1
418829 99418829 1001 86380 86390 1
420094 99420094 1001 86380 86390 1
420096 99420096 1001 86380 86390 1
420070 99420070 1001 86380 86390 1
420267 99420267 1001 86380 86390 1
420210 99420210 1001 86380 86390 1
420144 99420144 1001 86380 86390 1
419880 99419880 1001 86380 86390 1
419773 99419773 1001 86380 86390 1
419784 99419784 1001 86380 86390 1
419744 99419744 1001 86380 86390 1
419937 99419937 1001 86380 86390 1
419510 99419510 1001 86380 86390 1
419341 99419341 1001 86380 86390 1
420695 99420695 1001 86380 86390 1
420784 99420784 1001 86380 86390 1
420829 99420829 1001 86380 86390 1
421821 99421821 1001 86380 86390 1
421930 99421930 1001 86380 86390 1
421858 99421858 1001 86380 86390 1
421769 99421769 1001 86380 86390 1
421331 99421331 1001 86380 86390 1
421609 99421609 1001 86380 86390 1
421064 99421064 1001 86380 86390 1
421241 99421241 1001 86380 86390 1
421222 99421222 1001 86380 86390 1
420847 99420847 1001 86380 86390 1
420854 99420854 1001 86380 86390 1
422330 99422330 1001 86380 86390 1
422194 99422194 1001 86380 86390 1
422230 99422230 1001 86380 86390 1
423617 99423617 1001 86380 86390 1
423594 99423594 1001 86380 86390 1
423668 99423668 1001 86380 86390 1
423025 99423025 1001 86380 86390 1
423234 99423234 1001 86380 86390 1
422952 99422952 1001 86380 86390 1
423259 99423259 1001 86380 86390 1
424071 99424071 1001 86380 86390 1
423931 99423931 1001 86380 86390 1
424061 99424061 1001 86380 86390 1
424034 99424034 1001 86380 86390 1
425324 99425324 1001 86380 86390 1
425030 99425030 1001 86380 86390 1
425126 99425126 1001 86380 86390 1
425180 99425180 1001 86380 86390 1
425283 99425283 1001 86380 86390 1
425291 99425291 1001 86380 86390 1
424825 99424825 1001 86380 86390 1
424944 99424944 1001 86380 86390 1
424895 99424895 1001 86380 86390 1
424874 99424874 1001 86380 86390 1
424608 99424608 1001 86380 86390 1
424356 99424356 1001 86380 86390 1
425450 99425450 1001 86380 86390 1
425697 99425697 1001 86380 86390 1
425752 99425752 1001 86380 86390 1
425573 99425573 1001 86380 86390 1
425641 99425641 1001 86380 86390 1
426928 99426928 1001 86380 86390 1
427063 99427063 1001 86380 86390 1
426729 99426729 1001 86380 86390 1
426712 99426712 1001 86380 86390 1
426425 99426425 1001 86380 86390 1
426312 99426312 1001 86380 86390 1
426368 99426368 1001 86380 86390 1
425841 99425841 1001 86380 86390 1
425906 99425906 1001 86380 86390 1
427381 99427381 1001 86380 86390 1
427430 99427430 1001 86380 86390 1
428630 99428630 1001 86380 86390 1
428453 99428453 1001 86380 86390 1
428605 99428605 1001 86380 86390 1
428155 99428155 1001 86380 86390 1
428189 99428189 1001 86380 86390 1
428321 99428321 1001 86380 86390 1
427856 99427856 1001 86380 86390 1
427789 99427789 1001 86380 86390 1
427587 99427587 1001 86380 86390 1
427670 99427670 1001 86380 86390 1
429098 99429098 1001 86380 86390 1
428794 99428794 1001 86380 86390 1
429121 99429121 1001 86380 86390 1
430306 99430306 1001 86380 86390 1
430099 99430099 1001 86380 86390 1
430027 99430027 1001 86380 86390 1
430061 99430061 1001 86380 86390 1
430010 99430010 1001 86380 86390 1
430162 99430162 1001 86380 86390 1
429595 99429595 1001 86380 86390 1
429808 99429808 1001 86380 86390 1
429813 99429813 1001 86380 86390 1
429366 99429366 1001 86380 86390 1
429433 99429433 1001 86380 86390 1
431935 99431935 1001 86380 86390 1
432001 99432001 1001 86380 86390 1
431658 99431658 1001 86380 86390 1
431876 99431876 1001 86380 86390 1
431510 99431510 1001 86380 86390 1
431320 99431320 1001 86380 86390 1
430952 99430952 1001 86380 86390 1
431112 99431112 1001 86380 86390 1
431196 99431196 1001 86380 86390 1
432114 99432114 1001 86380 86390 1
433411 99433411 1001 86380 86390 1
433685 99433685 1001 86380 86390 1
433421 99433421 1001 86380 86390 1
433628 99433628 1001 86380 86390 1
433334 99433334 1001 86380 86390 1
433607 99433607 1001 86380 86390 1
433631 99433631 1001 86380 86390 1
433272 99433272 1001 86380 86390 1
433003 99433003 1001 86380 86390 1
433260 99433260 1001 86380 86390 1
433304 99433304 1001 86380 86390 1
432939 99432939 1001 86380 86390 1
433067 99433067 1001 86380 86390 1
432663 99432663 1001 86380 86390 1
432718 99432718 1001 86380 86390 1
432755 99432755 1001 86380 86390 1
432739 99432739 1001 86380 86390 1
432695 99432695 1001 86380 86390 1
434125 99434125 1001 86380 86390 1
433977 99433977 1001 86380 86390 1
434052 99434052 1001 86380 86390 1
435107 99435107 1001 86380 86390 1
435066 99435066 1001 86380 86390 1
435098 99435098 1001 86380 86390 1
435074 99435074 1001 86380 86390 1
434635 99434635 1001 86380 86390 1
434563 99434563 1001 86380 86390 1
434279 99434279 1001 86380 86390 1
435891 99435891 1001 86380 86390 1
435530 99435530 1001 86380 86390 1
435584 99435584 1001 86380 86390 1
436980 99436980 1001 86380 86390 1
437080 99437080 1001 86380 86390 1
437055 99437055 1001 86380 86390 1
436772 99436772 1001 86380 86390 1
436940 99436940 1001 86380 86390 1
436706 99436706 1001 86380 86390 1
436556 99436556 1001 86380 86390 1
436441 99436441 1001 86380 86390 1
436725 99436725 1001 86380 86390 1
436295 99436295 1001 86380 86390 1
436324 99436324 1001 86380 86390 1
435937 99435937 1001 86380 86390 1
435965 99435965 1001 86380 86390 1
436028 99436028 1001 86380 86390 1
300019 99300019 1001 86380 86390 1
437224 99437224 1001 86380 86390 1
300692 99300692 1001 86380 86390 1
300627 99300627 1001 86380 86390 1
300528 99300528 1001 86380 86390 1
300708 99300708 1001 86380 86390 1
300610 99300610 1001 86380 86390 1
300559 99300559 1001 86380 86390 1
300461 99300461 1001 86380 86390 1
300331 99300331 1001 86380 86390 1
300397 99300397 1001 86380 86390 1
300424 99300424 1001 86380 86390 1
300509 99300509 1001 86380 86390 1
300164 99300164 1001 86380 86390 1
300309 99300309 1001 86380 86390 1
300284 99300284 1001 86380 86390 1
300222 99300222 1001 86380 86390 1
300805 99300805 1001 86380 86390 1
300769 99300769 1001 86380 86390 1
300801 99300801 1001 86380 86390 1
301431 99301431 1001 86380 86390 1
301476 99301476 1001 86380 86390 1
301297 99301297 1001 86380 86390 1
301349 99301349 1001 86380 86390 1
301166 99301166 1001 86380 86390 1
301132 99301132 1001 86380 86390 1
301138 99301138 1001 86380 86390 1
301567 99301567 1001 86380 86390 1
301607 99301607 1001 86380 86390 1
301568 99301568 1001 86380 86390 1
301573 99301573 1001 86380 86390 1
302227 99302227 1001 86380 86390 1
302268 99302268 1001 86380 86390 1
302309 99302309 1001 86380 86390 1
302008 99302008 1001 86380 86390 1
302002 99302002 1001 86380 86390 1
301976 99301976 1001 86380 86390 1
302003 99302003 1001 86380 86390 1
302083 99302083 1001 86380 86390 1
301772 99301772 1001 86380 86390 1
301920 99301920 1001 86380 86390 1
301921 99301921 1001 86380 86390 1
301819 99301819 1001 86380 86390 1
301859 99301859 1001 86380 86390 1
301782 99301782 1001 86380 86390 1
302390 99302390 1001 86380 86390 1
302535 99302535 1001 86380 86390 1
302395 99302395 1001 86380 86390 1
302426 99302426 1001 86380 86390 1
303091 99303091 1001 86380 86390 1
303169 99303169 1001 86380 86390 1
303119 99303119 1001 86380 86390 1
303059 99303059 1001 86380 86390 1
302899 99302899 1001 86380 86390 1
302914 99302914 1001 86380 86390 1
302853 99302853 1001 86380 86390 1
302999 99302999 1001 86380 86390 1
302650 99302650 1001 86380 86390 1
302703 99302703 1001 86380 86390 1
302668 99302668 1001 86380 86390 1
303291 99303291 1001 86380 86390 1
303714 99303714 1001 86380 86390 1
303639 99303639 1001 86380 86390 1
303757 99303757 1001 86380 86390 1
303474 99303474 1001 86380 86390 1
304099 99304099 1001 86380 86390 1
304232 99304232 1001 86380 86390 1
304221 99304221 1001 86380 86390 1
304041 99304041 1001 86380 86390 1
304719 99304719 1001 86380 86390 1
304830 99304830 1001 86380 86390 1
304836 99304836 1001 86380 86390 1
304840 99304840 1001 86380 86390 1
304767 99304767 1001 86380 86390 1
304576 99304576 1001 86380 86390 1
304617 99304617 1001 86380 86390 1
304501 99304501 1001 86380 86390 1
304609 99304609 1001 86380 86390 1
304623 99304623 1001 86380 86390 1
304520 99304520 1001 86380 86390 1
304652 99304652 1001 86380 86390 1
304387 99304387 1001 86380 86390 1
304363 99304363 1001 86380 86390 1
304430 99304430 1001 86380 86390 1
304443 99304443 1001 86380 86390 1
305038 99305038 1001 86380 86390 1
304935 99304935 1001 86380 86390 1
304884 99304884 1001 86380 86390 1
305028 99305028 1001 86380 86390 1
304944 99304944 1001 86380 86390 1
305275 99305275 1001 86380 86390 1
305461 99305461 1001 86380 86390 1
305385 99305385 1001 86380 86390 1
305142 99305142 1001 86380 86390 1
305106 99305106 1001 86380 86390 1
305241 99305241 1001 86380 86390 1
500167 99500167 1001 86380 86390 1
500044 99500044 1001 86380 86390 1
500619 99500619 1001 86380 86390 1
500447 99500447 1001 86380 86390 1
500341 99500341 1001 86380 86390 1
500929 99500929 1001 86380 86390 1
500867 99500867 1001 86380 86390 1
501000 99501000 1001 86380 86390 1
500976 99500976 1001 86380 86390 1
501444 99501444 1001 86380 86390 1
501560 99501560 1001 86380 86390 1
501548 99501548 1001 86380 86390 1
501422 99501422 1001 86380 86390 1
501319 99501319 1001 86380 86390 1
501274 99501274 1001 86380 86390 1
501431 99501431 1001 86380 86390 1
501226 99501226 1001 86380 86390 1
501188 99501188 1001 86380 86390 1
501088 99501088 1001 86380 86390 1
501028 99501028 1001 86380 86390 1
501106 99501106 1001 86380 86390 1
501158 99501158 1001 86380 86390 1
501029 99501029 1001 86380 86390 1
501652 99501652 1001 86380 86390 1
501821 99501821 1001 86380 86390 1
501680 99501680 1001 86380 86390 1
501776 99501776 1001 86380 86390 1
501802 99501802 1001 86380 86390 1
502395 99502395 1001 86380 86390 1
502106 99502106 1001 86380 86390 1
502107 99502107 1001 86380 86390 1
502189 99502189 1001 86380 86390 1
502086 99502086 1001 86380 86390 1
502114 99502114 1001 86380 86390 1
501885 99501885 1001 86380 86390 1
501938 99501938 1001 86380 86390 1
502567 99502567 1001 86380 86390 1
502660 99502660 1001 86380 86390 1
502559 99502559 1001 86380 86390 1
502591 99502591 1001 86380 86390 1
503139 99503139 1001 86380 86390 1
503107 99503107 1001 86380 86390 1
503211 99503211 1001 86380 86390 1
503237 99503237 1001 86380 86390 1
503199 99503199 1001 86380 86390 1
502853 99502853 1001 86380 86390 1
502818 99502818 1001 86380 86390 1
502704 99502704 1001 86380 86390 1
502875 99502875 1001 86380 86390 1
503447 99503447 1001 86380 86390 1
503307 99503307 1001 86380 86390 1
503978 99503978 1001 86380 86390 1
504086 99504086 1001 86380 86390 1
504059 99504059 1001 86380 86390 1
504101 99504101 1001 86380 86390 1
503600 99503600 1001 86380 86390 1
503627 99503627 1001 86380 86390 1
503542 99503542 1001 86380 86390 1
503533 99503533 1001 86380 86390 1
503701 99503701 1001 86380 86390 1
503638 99503638 1001 86380 86390 1
504153 99504153 1001 86380 86390 1
504174 99504174 1001 86380 86390 1
504202 99504202 1001 86380 86390 1
504857 99504857 1001 86380 86390 1
504813 99504813 1001 86380 86390 1
504840 99504840 1001 86380 86390 1
504675 99504675 1001 86380 86390 1
504546 99504546 1001 86380 86390 1
504594 99504594 1001 86380 86390 1
504672 99504672 1001 86380 86390 1
504406 99504406 1001 86380 86390 1
504528 99504528 1001 86380 86390 1
505096 99505096 1001 86380 86390 1
505594 99505594 1001 86380 86390 1
505388 99505388 1001 86380 86390 1
505505 99505505 1001 86380 86390 1
505455 99505455 1001 86380 86390 1
505404 99505404 1001 86380 86390 1
505176 99505176 1001 86380 86390 1
505177 99505177 1001 86380 86390 1
505295 99505295 1001 86380 86390 1
505250 99505250 1001 86380 86390 1
505961 99505961 1001 86380 86390 1
506533 99506533 1001 86380 86390 1
506406 99506406 1001 86380 86390 1
506582 99506582 1001 86380 86390 1
506555 99506555 1001 86380 86390 1
506492 99506492 1001 86380 86390 1
506251 99506251 1001 86380 86390 1
506269 99506269 1001 86380 86390 1
506308 99506308 1001 86380 86390 1
506285 99506285 1001 86380 86390 1
506105 99506105 1001 86380 86390 1
506054 99506054 1001 86380 86390 1
506145 99506145 1001 86380 86390 1
506060 99506060 1001 86380 86390 1
506658 99506658 1001 86380 86390 1
506650 99506650 1001 86380 86390 1
506641 99506641 1001 86380 86390 1
507246 99507246 1001 86380 86390 1
507337 99507337 1001 86380 86390 1
507401 99507401 1001 86380 86390 1
507279 99507279 1001 86380 86390 1
506959 99506959 1001 86380 86390 1
506803 99506803 1001 86380 86390 1
506975 99506975 1001 86380 86390 1
506819 99506819 1001 86380 86390 1
506849 99506849 1001 86380 86390 1
506914 99506914 1001 86380 86390 1
507512 99507512 1001 86380 86390 1
507507 99507507 1001 86380 86390 1
508201 99508201 1001 86380 86390 1
508177 99508177 1001 86380 86390 1
508140 99508140 1001 86380 86390 1
507993 99507993 1001 86380 86390 1
507945 99507945 1001 86380 86390 1
507921 99507921 1001 86380 86390 1
507856 99507856 1001 86380 86390 1
507858 99507858 1001 86380 86390 1
507753 99507753 1001 86380 86390 1
508324 99508324 1001 86380 86390 1
508299 99508299 1001 86380 86390 1
508281 99508281 1001 86380 86390 1
508993 99508993 1001 86380 86390 1
508981 99508981 1001 86380 86390 1
508767 99508767 1001 86380 86390 1
508819 99508819 1001 86380 86390 1
508809 99508809 1001 86380 86390 1
508824 99508824 1001 86380 86390 1
508518 99508518 1001 86380 86390 1
508531 99508531 1001 86380 86390 1
508573 99508573 1001 86380 86390 1
508590 99508590 1001 86380 86390 1
508554 99508554 1001 86380 86390 1
509262 99509262 1001 86380 86390 1
509748 99509748 1001 86380 86390 1
509779 99509779 1001 86380 86390 1
509755 99509755 1001 86380 86390 1
509808 99509808 1001 86380 86390 1
509671 99509671 1001 86380 86390 1
509534 99509534 1001 86380 86390 1
509325 99509325 1001 86380 86390 1
509365 99509365 1001 86380 86390 1
509470 99509470 1001 86380 86390 1
509483 99509483 1001 86380 86390 1
510060 99510060 1001 86380 86390 1
510680 99510680 1001 86380 86390 1
510527 99510527 1001 86380 86390 1
510495 99510495 1001 86380 86390 1
510483 99510483 1001 86380 86390 1
510372 99510372 1001 86380 86390 1
510514 99510514 1001 86380 86390 1
510183 99510183 1001 86380 86390 1
510212 99510212 1001 86380 86390 1
510125 99510125 1001 86380 86390 1
510217 99510217 1001 86380 86390 1
510166 99510166 1001 86380 86390 1
510802 99510802 1001 86380 86390 1
510881 99510881 1001 86380 86390 1
510856 99510856 1001 86380 86390 1
510821 99510821 1001 86380 86390 1
510835 99510835 1001 86380 86390 1
510848 99510848 1001 86380 86390 1
511545 99511545 1001 86380 86390 1
511198 99511198 1001 86380 86390 1
511224 99511224 1001 86380 86390 1
511333 99511333 1001 86380 86390 1
510971 99510971 1001 86380 86390 1
510968 99510968 1001 86380 86390 1
511635 99511635 1001 86380 86390 1
511704 99511704 1001 86380 86390 1
512069 99512069 1001 86380 86390 1
512022 99512022 1001 86380 86390 1
512040 99512040 1001 86380 86390 1
512053 99512053 1001 86380 86390 1
511961 99511961 1001 86380 86390 1
511779 99511779 1001 86380 86390 1
512388 99512388 1001 86380 86390 1
512574 99512574 1001 86380 86390 1
512420 99512420 1001 86380 86390 1
512568 99512568 1001 86380 86390 1
513050 99513050 1001 86380 86390 1
513167 99513167 1001 86380 86390 1
513064 99513064 1001 86380 86390 1
513169 99513169 1001 86380 86390 1
513040 99513040 1001 86380 86390 1
513029 99513029 1001 86380 86390 1
512895 99512895 1001 86380 86390 1
512857 99512857 1001 86380 86390 1
512832 99512832 1001 86380 86390 1
512951 99512951 1001 86380 86390 1
512810 99512810 1001 86380 86390 1
512826 99512826 1001 86380 86390 1
512813 99512813 1001 86380 86390 1
512801 99512801 1001 86380 86390 1
512933 99512933 1001 86380 86390 1
512744 99512744 1001 86380 86390 1
512620 99512620 1001 86380 86390 1
513282 99513282 1001 86380 86390 1
513366 99513366 1001 86380 86390 1
513879 99513879 1001 86380 86390 1
513985 99513985 1001 86380 86390 1
513979 99513979 1001 86380 86390 1
513761 99513761 1001 86380 86390 1
513710 99513710 1001 86380 86390 1
513770 99513770 1001 86380 86390 1
513514 99513514 1001 86380 86390 1
513592 99513592 1001 86380 86390 1
514093 99514093 1001 86380 86390 1
514146 99514146 1001 86380 86390 1
514172 99514172 1001 86380 86390 1
514213 99514213 1001 86380 86390 1
514202 99514202 1001 86380 86390 1
514061 99514061 1001 86380 86390 1
514181 99514181 1001 86380 86390 1
514677 99514677 1001 86380 86390 1
514821 99514821 1001 86380 86390 1
514692 99514692 1001 86380 86390 1
514825 99514825 1001 86380 86390 1
514797 99514797 1001 86380 86390 1
514840 99514840 1001 86380 86390 1
514477 99514477 1001 86380 86390 1
514494 99514494 1001 86380 86390 1
514432 99514432 1001 86380 86390 1
514256 99514256 1001 86380 86390 1
514324 99514324 1001 86380 86390 1
515636 99515636 1001 86380 86390 1
515523 99515523 1001 86380 86390 1
515565 99515565 1001 86380 86390 1
515274 99515274 1001 86380 86390 1
515420 99515420 1001 86380 86390 1
515343 99515343 1001 86380 86390 1
515463 99515463 1001 86380 86390 1
515188 99515188 1001 86380 86390 1
515722 99515722 1001 86380 86390 1
515780 99515780 1001 86380 86390 1
515859 99515859 1001 86380 86390 1
516384 99516384 1001 86380 86390 1
516308 99516308 1001 86380 86390 1
516385 99516385 1001 86380 86390 1
516141 99516141 1001 86380 86390 1
516118 99516118 1001 86380 86390 1
516184 99516184 1001 86380 86390 1
516107 99516107 1001 86380 86390 1
516020 99516020 1001 86380 86390 1
515893 99515893 1001 86380 86390 1
516090 99516090 1001 86380 86390 1
516094 99516094 1001 86380 86390 1
516610 99516610 1001 86380 86390 1
516587 99516587 1001 86380 86390 1
516620 99516620 1001 86380 86390 1
517041 99517041 1001 86380 86390 1
516954 99516954 1001 86380 86390 1
517122 99517122 1001 86380 86390 1
516968 99516968 1001 86380 86390 1
516929 99516929 1001 86380 86390 1
517047 99517047 1001 86380 86390 1
516909 99516909 1001 86380 86390 1
516796 99516796 1001 86380 86390 1
516809 99516809 1001 86380 86390 1
516876 99516876 1001 86380 86390 1
516829 99516829 1001 86380 86390 1
517502 99517502 1001 86380 86390 1
517479 99517479 1001 86380 86390 1
517378 99517378 1001 86380 86390 1
517496 99517496 1001 86380 86390 1
517536 99517536 1001 86380 86390 1
517472 99517472 1001 86380 86390 1
517370 99517370 1001 86380 86390 1
518037 99518037 1001 86380 86390 1
517790 99517790 1001 86380 86390 1
517908 99517908 1001 86380 86390 1
517922 99517922 1001 86380 86390 1
517786 99517786 1001 86380 86390 1
517664 99517664 1001 86380 86390 1
517703 99517703 1001 86380 86390 1
517589 99517589 1001 86380 86390 1
517602 99517602 1001 86380 86390 1
517747 99517747 1001 86380 86390 1
518344 99518344 1001 86380 86390 1
518294 99518294 1001 86380 86390 1
518246 99518246 1001 86380 86390 1
518248 99518248 1001 86380 86390 1
518986 99518986 1001 86380 86390 1
518808 99518808 1001 86380 86390 1
518930 99518930 1001 86380 86390 1
518818 99518818 1001 86380 86390 1
518857 99518857 1001 86380 86390 1
518588 99518588 1001 86380 86390 1
518758 99518758 1001 86380 86390 1
518580 99518580 1001 86380 86390 1
518646 99518646 1001 86380 86390 1
518753 99518753 1001 86380 86390 1
518755 99518755 1001 86380 86390 1
518434 99518434 1001 86380 86390 1
518462 99518462 1001 86380 86390 1
519078 99519078 1001 86380 86390 1
519743 99519743 1001 86380 86390 1
519440 99519440 1001 86380 86390 1
519456 99519456 1001 86380 86390 1
519509 99519509 1001 86380 86390 1
519499 99519499 1001 86380 86390 1
519516 99519516 1001 86380 86390 1
519426 99519426 1001 86380 86390 1
519208 99519208 1001 86380 86390 1
519277 99519277 1001 86380 86390 1
519891 99519891 1001 86380 86390 1
519882 99519882 1001 86380 86390 1
519845 99519845 1001 86380 86390 1
519926 99519926 1001 86380 86390 1
520577 99520577 1001 86380 86390 1
520587 99520587 1001 86380 86390 1
520230 99520230 1001 86380 86390 1
520323 99520323 1001 86380 86390 1
520122 99520122 1001 86380 86390 1
520163 99520163 1001 86380 86390 1
520165 99520165 1001 86380 86390 1
520040 99520040 1001 86380 86390 1
520170 99520170 1001 86380 86390 1
520714 99520714 1001 86380 86390 1
520809 99520809 1001 86380 86390 1
521351 99521351 1001 86380 86390 1
521416 99521416 1001 86380 86390 1
521353 99521353 1001 86380 86390 1
521283 99521283 1001 86380 86390 1
521079 99521079 1001 86380 86390 1
521208 99521208 1001 86380 86390 1
521157 99521157 1001 86380 86390 1
521189 99521189 1001 86380 86390 1
521060 99521060 1001 86380 86390 1
521014 99521014 1001 86380 86390 1
521017 99521017 1001 86380 86390 1
520916 99520916 1001 86380 86390 1
521554 99521554 1001 86380 86390 1
521606 99521606 1001 86380 86390 1
521595 99521595 1001 86380 86390 1
521544 99521544 1001 86380 86390 1
521469 99521469 1001 86380 86390 1
521666 99521666 1001 86380 86390 1
521526 99521526 1001 86380 86390 1
522089 99522089 1001 86380 86390 1
522188 99522188 1001 86380 86390 1
522201 99522201 1001 86380 86390 1
522288 99522288 1001 86380 86390 1
521976 99521976 1001 86380 86390 1
521887 99521887 1001 86380 86390 1
522019 99522019 1001 86380 86390 1
521755 99521755 1001 86380 86390 1
521797 99521797 1001 86380 86390 1
521864 99521864 1001 86380 86390 1
522462 99522462 1001 86380 86390 1
522411 99522411 1001 86380 86390 1
522361 99522361 1001 86380 86390 1
523067 99523067 1001 86380 86390 1
523086 99523086 1001 86380 86390 1
522933 99522933 1001 86380 86390 1
522863 99522863 1001 86380 86390 1
522804 99522804 1001 86380 86390 1
522847 99522847 1001 86380 86390 1
522627 99522627 1001 86380 86390 1
522643 99522643 1001 86380 86390 1
522593 99522593 1001 86380 86390 1
522504 99522504 1001 86380 86390 1
522676 99522676 1001 86380 86390 1
523157 99523157 1001 86380 86390 1
523237 99523237 1001 86380 86390 1
523254 99523254 1001 86380 86390 1
523894 99523894 1001 86380 86390 1
523544 99523544 1001 86380 86390 1
523718 99523718 1001 86380 86390 1
523642 99523642 1001 86380 86390 1
523708 99523708 1001 86380 86390 1
523631 99523631 1001 86380 86390 1
523712 99523712 1001 86380 86390 1
523443 99523443 1001 86380 86390 1
523513 99523513 1001 86380 86390 1
523958 99523958 1001 86380 86390 1
524103 99524103 1001 86380 86390 1
523976 99523976 1001 86380 86390 1
524121 99524121 1001 86380 86390 1
524597 99524597 1001 86380 86390 1
524765 99524765 1001 86380 86390 1
524385 99524385 1001 86380 86390 1
524365 99524365 1001 86380 86390 1
524419 99524419 1001 86380 86390 1
524266 99524266 1001 86380 86390 1
524182 99524182 1001 86380 86390 1
524185 99524185 1001 86380 86390 1
524808 99524808 1001 86380 86390 1
524855 99524855 1001 86380 86390 1
524960 99524960 1001 86380 86390 1
525431 99525431 1001 86380 86390 1
525576 99525576 1001 86380 86390 1
525581 99525581 1001 86380 86390 1
525517 99525517 1001 86380 86390 1
525197 99525197 1001 86380 86390 1
525211 99525211 1001 86380 86390 1
525357 99525357 1001 86380 86390 1
525228 99525228 1001 86380 86390 1
525046 99525046 1001 86380 86390 1
525021 99525021 1001 86380 86390 1
525128 99525128 1001 86380 86390 1
525600 99525600 1001 86380 86390 1
525692 99525692 1001 86380 86390 1
525786 99525786 1001 86380 86390 1
526223 99526223 1001 86380 86390 1
526288 99526288 1001 86380 86390 1
526094 99526094 1001 86380 86390 1
526212 99526212 1001 86380 86390 1
526047 99526047 1001 86380 86390 1
526203 99526203 1001 86380 86390 1
525893 99525893 1001 86380 86390 1
525964 99525964 1001 86380 86390 1
525900 99525900 1001 86380 86390 1
525891 99525891 1001 86380 86390 1
526475 99526475 1001 86380 86390 1
526467 99526467 1001 86380 86390 1
526598 99526598 1001 86380 86390 1
527200 99527200 1001 86380 86390 1
526915 99526915 1001 86380 86390 1
527038 99527038 1001 86380 86390 1
526733 99526733 1001 86380 86390 1
526798 99526798 1001 86380 86390 1
526751 99526751 1001 86380 86390 1
526820 99526820 1001 86380 86390 1
526743 99526743 1001 86380 86390 1
527397 99527397 1001 86380 86390 1
527308 99527308 1001 86380 86390 1
527894 99527894 1001 86380 86390 1
527907 99527907 1001 86380 86390 1
527940 99527940 1001 86380 86390 1
527870 99527870 1001 86380 86390 1
527794 99527794 1001 86380 86390 1
527677 99527677 1001 86380 86390 1
527700 99527700 1001 86380 86390 1
527590 99527590 1001 86380 86390 1
527644 99527644 1001 86380 86390 1
527632 99527632 1001 86380 86390 1
527464 99527464 1001 86380 86390 1
528214 99528214 1001 86380 86390 1
528098 99528098 1001 86380 86390 1
528150 99528150 1001 86380 86390 1
528164 99528164 1001 86380 86390 1
528127 99528127 1001 86380 86390 1
528900 99528900 1001 86380 86390 1
528856 99528856 1001 86380 86390 1
528673 99528673 1001 86380 86390 1
528547 99528547 1001 86380 86390 1
528586 99528586 1001 86380 86390 1
528319 99528319 1001 86380 86390 1
528414 99528414 1001 86380 86390 1
528427 99528427 1001 86380 86390 1
528312 99528312 1001 86380 86390 1
528317 99528317 1001 86380 86390 1
528938 99528938 1001 86380 86390 1
529059 99529059 1001 86380 86390 1
528970 99528970 1001 86380 86390 1
529103 99529103 1001 86380 86390 1
529641 99529641 1001 86380 86390 1
529718 99529718 1001 86380 86390 1
529446 99529446 1001 86380 86390 1
529346 99529346 1001 86380 86390 1
529372 99529372 1001 86380 86390 1
529335 99529335 1001 86380 86390 1
529780 99529780 1001 86380 86390 1
529801 99529801 1001 86380 86390 1
530374 99530374 1001 86380 86390 1
530143 99530143 1001 86380 86390 1
530313 99530313 1001 86380 86390 1
530145 99530145 1001 86380 86390 1
530343 99530343 1001 86380 86390 1
530063 99530063 1001 86380 86390 1
530053 99530053 1001 86380 86390 1
530029 99530029 1001 86380 86390 1
530745 99530745 1001 86380 86390 1
530618 99530618 1001 86380 86390 1
530728 99530728 1001 86380 86390 1
531329 99531329 1001 86380 86390 1
531242 99531242 1001 86380 86390 1
531282 99531282 1001 86380 86390 1
531323 99531323 1001 86380 86390 1
531311 99531311 1001 86380 86390 1
531184 99531184 1001 86380 86390 1
531021 99531021 1001 86380 86390 1
531142 99531142 1001 86380 86390 1
531118 99531118 1001 86380 86390 1
530989 99530989 1001 86380 86390 1
530991 99530991 1001 86380 86390 1
530824 99530824 1001 86380 86390 1
530940 99530940 1001 86380 86390 1
530876 99530876 1001 86380 86390 1
530856 99530856 1001 86380 86390 1
530869 99530869 1001 86380 86390 1
531547 99531547 1001 86380 86390 1
531473 99531473 1001 86380 86390 1
531577 99531577 1001 86380 86390 1
531556 99531556 1001 86380 86390 1
532129 99532129 1001 86380 86390 1
532018 99532018 1001 86380 86390 1
532021 99532021 1001 86380 86390 1
531912 99531912 1001 86380 86390 1
531997 99531997 1001 86380 86390 1
531907 99531907 1001 86380 86390 1
531625 99531625 1001 86380 86390 1
531599 99531599 1001 86380 86390 1
531742 99531742 1001 86380 86390 1
531785 99531785 1001 86380 86390 1
532232 99532232 1001 86380 86390 1
532401 99532401 1001 86380 86390 1
532314 99532314 1001 86380 86390 1
532291 99532291 1001 86380 86390 1
532995 99532995 1001 86380 86390 1
532981 99532981 1001 86380 86390 1
532961 99532961 1001 86380 86390 1
532886 99532886 1001 86380 86390 1
532875 99532875 1001 86380 86390 1
532927 99532927 1001 86380 86390 1
532701 99532701 1001 86380 86390 1
532766 99532766 1001 86380 86390 1
532820 99532820 1001 86380 86390 1
532528 99532528 1001 86380 86390 1
532495 99532495 1001 86380 86390 1
533106 99533106 1001 86380 86390 1
533166 99533166 1001 86380 86390 1
533677 99533677 1001 86380 86390 1
533742 99533742 1001 86380 86390 1
533854 99533854 1001 86380 86390 1
533665 99533665 1001 86380 86390 1
533757 99533757 1001 86380 86390 1
533722 99533722 1001 86380 86390 1
533774 99533774 1001 86380 86390 1
533593 99533593 1001 86380 86390 1
533620 99533620 1001 86380 86390 1
533609 99533609 1001 86380 86390 1
533533 99533533 1001 86380 86390 1
533560 99533560 1001 86380 86390 1
533418 99533418 1001 86380 86390 1
533261 99533261 1001 86380 86390 1
533920 99533920 1001 86380 86390 1
534639 99534639 1001 86380 86390 1
534527 99534527 1001 86380 86390 1
534363 99534363 1001 86380 86390 1
534432 99534432 1001 86380 86390 1
534293 99534293 1001 86380 86390 1
534102 99534102 1001 86380 86390 1
534141 99534141 1001 86380 86390 1
534143 99534143 1001 86380 86390 1
534234 99534234 1001 86380 86390 1
534081 99534081 1001 86380 86390 1
534147 99534147 1001 86380 86390 1
534214 99534214 1001 86380 86390 1
534750 99534750 1001 86380 86390 1
534712 99534712 1001 86380 86390 1
534700 99534700 1001 86380 86390 1
535502 99535502 1001 86380 86390 1
535341 99535341 1001 86380 86390 1
535292 99535292 1001 86380 86390 1
535191 99535191 1001 86380 86390 1
535119 99535119 1001 86380 86390 1
535184 99535184 1001 86380 86390 1
534980 99534980 1001 86380 86390 1
534945 99534945 1001 86380 86390 1
534997 99534997 1001 86380 86390 1
535064 99535064 1001 86380 86390 1
535016 99535016 1001 86380 86390 1
535664 99535664 1001 86380 86390 1
535535 99535535 1001 86380 86390 1
535562 99535562 1001 86380 86390 1
535645 99535645 1001 86380 86390 1
535545 99535545 1001 86380 86390 1
536169 99536169 1001 86380 86390 1
536305 99536305 1001 86380 86390 1
536160 99536160 1001 86380 86390 1
536119 99536119 1001 86380 86390 1
535928 99535928 1001 86380 86390 1
535884 99535884 1001 86380 86390 1
535911 99535911 1001 86380 86390 1
535847 99535847 1001 86380 86390 1
535902 99535902 1001 86380 86390 1
535916 99535916 1001 86380 86390 1
535723 99535723 1001 86380 86390 1
535789 99535789 1001 86380 86390 1
535739 99535739 1001 86380 86390 1
536347 99536347 1001 86380 86390 1
536361 99536361 1001 86380 86390 1
537077 99537077 1001 86380 86390 1
537040 99537040 1001 86380 86390 1
536833 99536833 1001 86380 86390 1
536891 99536891 1001 86380 86390 1
536749 99536749 1001 86380 86390 1
536672 99536672 1001 86380 86390 1
536694 99536694 1001 86380 86390 1
537341 99537341 1001 86380 86390 1
537269 99537269 1001 86380 86390 1
537321 99537321 1001 86380 86390 1
537861 99537861 1001 86380 86390 1
537785 99537785 1001 86380 86390 1
537840 99537840 1001 86380 86390 1
537922 99537922 1001 86380 86390 1
537718 99537718 1001 86380 86390 1
537728 99537728 1001 86380 86390 1
537652 99537652 1001 86380 86390 1
537486 99537486 1001 86380 86390 1
537413 99537413 1001 86380 86390 1
537403 99537403 1001 86380 86390 1
538074 99538074 1001 86380 86390 1
538191 99538191 1001 86380 86390 1
538102 99538102 1001 86380 86390 1
538147 99538147 1001 86380 86390 1
538751 99538751 1001 86380 86390 1
538674 99538674 1001 86380 86390 1
538519 99538519 1001 86380 86390 1
538584 99538584 1001 86380 86390 1
538562 99538562 1001 86380 86390 1
538438 99538438 1001 86380 86390 1
538490 99538490 1001 86380 86390 1
538207 99538207 1001 86380 86390 1
538211 99538211 1001 86380 86390 1
538369 99538369 1001 86380 86390 1
538227 99538227 1001 86380 86390 1
538267 99538267 1001 86380 86390 1
538817 99538817 1001 86380 86390 1
538962 99538962 1001 86380 86390 1
538885 99538885 1001 86380 86390 1
538898 99538898 1001 86380 86390 1
538952 99538952 1001 86380 86390 1
539493 99539493 1001 86380 86390 1
539357 99539357 1001 86380 86390 1
539295 99539295 1001 86380 86390 1
539327 99539327 1001 86380 86390 1
539165 99539165 1001 86380 86390 1
539221 99539221 1001 86380 86390 1
539040 99539040 1001 86380 86390 1
539672 99539672 1001 86380 86390 1
540412 99540412 1001 86380 86390 1
540284 99540284 1001 86380 86390 1
540236 99540236 1001 86380 86390 1
540161 99540161 1001 86380 86390 1
540138 99540138 1001 86380 86390 1
540179 99540179 1001 86380 86390 1
540193 99540193 1001 86380 86390 1
540002 99540002 1001 86380 86390 1
539847 99539847 1001 86380 86390 1
539875 99539875 1001 86380 86390 1
539953 99539953 1001 86380 86390 1
539966 99539966 1001 86380 86390 1
540038 99540038 1001 86380 86390 1
540606 99540606 1001 86380 86390 1
540608 99540608 1001 86380 86390 1
540622 99540622 1001 86380 86390 1
540636 99540636 1001 86380 86390 1
540497 99540497 1001 86380 86390 1
541154 99541154 1001 86380 86390 1
540960 99540960 1001 86380 86390 1
540990 99540990 1001 86380 86390 1
541018 99541018 1001 86380 86390 1
540931 99540931 1001 86380 86390 1
540697 99540697 1001 86380 86390 1
540699 99540699 1001 86380 86390 1
540751 99540751 1001 86380 86390 1
541316 99541316 1001 86380 86390 1
541759 99541759 1001 86380 86390 1
541893 99541893 1001 86380 86390 1
541767 99541767 1001 86380 86390 1
541847 99541847 1001 86380 86390 1
541540 99541540 1001 86380 86390 1
541572 99541572 1001 86380 86390 1
541704 99541704 1001 86380 86390 1
541498 99541498 1001 86380 86390 1
542172 99542172 1001 86380 86390 1
542289 99542289 1001 86380 86390 1
542279 99542279 1001 86380 86390 1
542322 99542322 1001 86380 86390 1
542856 99542856 1001 86380 86390 1
542780 99542780 1001 86380 86390 1
542848 99542848 1001 86380 86390 1
542663 99542663 1001 86380 86390 1
542665 99542665 1001 86380 86390 1
542679 99542679 1001 86380 86390 1
542615 99542615 1001 86380 86390 1
542628 99542628 1001 86380 86390 1
542648 99542648 1001 86380 86390 1
542367 99542367 1001 86380 86390 1
542459 99542459 1001 86380 86390 1
542485 99542485 1001 86380 86390 1
543087 99543087 1001 86380 86390 1
543025 99543025 1001 86380 86390 1
543119 99543119 1001 86380 86390 1
543042 99543042 1001 86380 86390 1
543120 99543120 1001 86380 86390 1
543019 99543019 1001 86380 86390 1
543720 99543720 1001 86380 86390 1
543657 99543657 1001 86380 86390 1
543710 99543710 1001 86380 86390 1
543663 99543663 1001 86380 86390 1
543690 99543690 1001 86380 86390 1
543704 99543704 1001 86380 86390 1
543731 99543731 1001 86380 86390 1
543331 99543331 1001 86380 86390 1
543358 99543358 1001 86380 86390 1
543342 99543342 1001 86380 86390 1
543239 99543239 1001 86380 86390 1
543861 99543861 1001 86380 86390 1
543567 99543567 1001 86380 86390 1
543772 99543772 1001 86380 86390 1
543841 99543841 1001 86380 86390 1
544405 99544405 1001 86380 86390 1
544421 99544421 1001 86380 86390 1
544500 99544500 1001 86380 86390 1
544449 99544449 1001 86380 86390 1
544582 99544582 1001 86380 86390 1
544506 99544506 1001 86380 86390 1
544277 99544277 1001 86380 86390 1
544054 99544054 1001 86380 86390 1
544163 99544163 1001 86380 86390 1
544100 99544100 1001 86380 86390 1
544179 99544179 1001 86380 86390 1
433900 844 1001 21480 22137 1
418578 388 1001 29940 30537 1
511735 1053 1002 31135 35187 1
514424 1055 1001 43346 43645 1
539787 1057 1001 45250 45549 1
400103 99400103 1001 86380 86390 1
400060 99400060 1001 86380 86390 1
400308 99400308 1001 86380 86390 1
400441 99400441 1001 86380 86390 1
401254 99401254 1001 86380 86390 1
401276 99401276 1001 86380 86390 1
401625 99401625 1001 86380 86390 1
401763 99401763 1001 86380 86390 1
401928 99401928 1001 86380 86390 1
402149 99402149 1001 86380 86390 1
402340 99402340 1001 86380 86390 1
402475 99402475 1001 86380 86390 1
402395 99402395 1001 86380 86390 1
402505 99402505 1001 86380 86390 1
402819 99402819 1001 86380 86390 1
402900 99402900 1001 86380 86390 1
402911 99402911 1001 86380 86390 1
403030 99403030 1001 86380 86390 1
403378 99403378 1001 86380 86390 1
403550 99403550 1001 86380 86390 1
403584 99403584 1001 86380 86390 1
403627 99403627 1001 86380 86390 1
403738 99403738 1001 86380 86390 1
403735 99403735 1001 86380 86390 1
404415 99404415 1001 86380 86390 1
404471 99404471 1001 86380 86390 1
404453 99404453 1001 86380 86390 1
404724 99404724 1001 86380 86390 1
404899 99404899 1001 86380 86390 1
404943 99404943 1001 86380 86390 1
405032 99405032 1001 86380 86390 1
405099 99405099 1001 86380 86390 1
405518 99405518 1001 86380 86390 1
405575 99405575 1001 86380 86390 1
405586 99405586 1001 86380 86390 1
405855 99405855 1001 86380 86390 1
406127 99406127 1001 86380 86390 1
406241 99406241 1001 86380 86390 1
406303 99406303 1001 86380 86390 1
406331 99406331 1001 86380 86390 1
406342 99406342 1001 86380 86390 1
406488 99406488 1001 86380 86390 1
406608 99406608 1001 86380 86390 1
406756 99406756 1001 86380 86390 1
406851 99406851 1001 86380 86390 1
407064 99407064 1001 86380 86390 1
407171 99407171 1001 86380 86390 1
407429 99407429 1001 86380 86390 1
407688 99407688 1001 86380 86390 1
407905 99407905 1001 86380 86390 1
408145 99408145 1001 86380 86390 1
408293 99408293 1001 86380 86390 1
408493 99408493 1001 86380 86390 1
408747 99408747 1001 86380 86390 1
408799 99408799 1001 86380 86390 1
408959 99408959 1001 86380 86390 1
409037 99409037 1001 86380 86390 1
409058 99409058 1001 86380 86390 1
409261 99409261 1001 86380 86390 1
409342 99409342 1001 86380 86390 1
409438 99409438 1001 86380 86390 1
409561 99409561 1001 86380 86390 1
409505 99409505 1001 86380 86390 1
409600 99409600 1001 86380 86390 1
410106 99410106 1001 86380 86390 1
409992 99409992 1001 86380 86390 1
410239 99410239 1001 86380 86390 1
410404 99410404 1001 86380 86390 1
410384 99410384 1001 86380 86390 1
410463 99410463 1001 86380 86390 1
410586 99410586 1001 86380 86390 1
410556 99410556 1001 86380 86390 1
410960 99410960 1001 86380 86390 1
411061 99411061 1001 86380 86390 1
411160 99411160 1001 86380 86390 1
411117 99411117 1001 86380 86390 1
411436 99411436 1001 86380 86390 1
411555 99411555 1001 86380 86390 1
411897 99411897 1001 86380 86390 1
412428 99412428 1001 86380 86390 1
412288 99412288 1001 86380 86390 1
413636 99413636 1001 86380 86390 1
413653 99413653 1001 86380 86390 1
413302 99413302 1001 86380 86390 1
413613 99413613 1001 86380 86390 1
413508 99413508 1001 86380 86390 1
413690 99413690 1001 86380 86390 1
413000 99413000 1001 86380 86390 1
413037 99413037 1001 86380 86390 1
413195 99413195 1001 86380 86390 1
412989 99412989 1001 86380 86390 1
412900 99412900 1001 86380 86390 1
413028 99413028 1001 86380 86390 1
413052 99413052 1001 86380 86390 1
412588 99412588 1001 86380 86390 1
412690 99412690 1001 86380 86390 1
413875 99413875 1001 86380 86390 1
413740 99413740 1001 86380 86390 1
413993 99413993 1001 86380 86390 1
414024 99414024 1001 86380 86390 1
415096 99415096 1001 86380 86390 1
414989 99414989 1001 86380 86390 1
415136 99415136 1001 86380 86390 1
414863 99414863 1001 86380 86390 1
414599 99414599 1001 86380 86390 1
414548 99414548 1001 86380 86390 1
414789 99414789 1001 86380 86390 1
414526 99414526 1001 86380 86390 1
414815 99414815 1001 86380 86390 1
414365 99414365 1001 86380 86390 1
414167 99414167 1001 86380 86390 1
414186 99414186 1001 86380 86390 1
415619 99415619 1001 86380 86390 1
415367 99415367 1001 86380 86390 1
415547 99415547 1001 86380 86390 1
415574 99415574 1001 86380 86390 1
415659 99415659 1001 86380 86390 1
415325 99415325 1001 86380 86390 1
415436 99415436 1001 86380 86390 1
415564 99415564 1001 86380 86390 1
416939 99416939 1001 86380 86390 1
416344 99416344 1001 86380 86390 1
416493 99416493 1001 86380 86390 1
416232 99416232 1001 86380 86390 1
416301 99416301 1001 86380 86390 1
416311 99416311 1001 86380 86390 1
415880 99415880 1001 86380 86390 1
415749 99415749 1001 86380 86390 1
415890 99415890 1001 86380 86390 1
417280 99417280 1001 86380 86390 1
417284 99417284 1001 86380 86390 1
417111 99417111 1001 86380 86390 1
417427 99417427 1001 86380 86390 1
417533 99417533 1001 86380 86390 1
418574 99418574 1001 86380 86390 1
418576 99418576 1001 86380 86390 1
418491 99418491 1001 86380 86390 1
418539 99418539 1001 86380 86390 1
418447 99418447 1001 86380 86390 1
418547 99418547 1001 86380 86390 1
418305 99418305 1001 86380 86390 1
418349 99418349 1001 86380 86390 1
418070 99418070 1001 86380 86390 1
417846 99417846 1001 86380 86390 1
417967 99417967 1001 86380 86390 1
417652 99417652 1001 86380 86390 1
419144 99419144 1001 86380 86390 1
419044 99419044 1001 86380 86390 1
420378 99420378 1001 86380 86390 1
420445 99420445 1001 86380 86390 1
420308 99420308 1001 86380 86390 1
420355 99420355 1001 86380 86390 1
420356 99420356 1001 86380 86390 1
420063 99420063 1001 86380 86390 1
419823 99419823 1001 86380 86390 1
419886 99419886 1001 86380 86390 1
419685 99419685 1001 86380 86390 1
419876 99419876 1001 86380 86390 1
419445 99419445 1001 86380 86390 1
419575 99419575 1001 86380 86390 1
419312 99419312 1001 86380 86390 1
420767 99420767 1001 86380 86390 1
419631 99419631 1001 86380 86390 1
420502 99420502 1001 86380 86390 1
420603 99420603 1001 86380 86390 1
420580 99420580 1001 86380 86390 1
421998 99421998 1001 86380 86390 1
421847 99421847 1001 86380 86390 1
421909 99421909 1001 86380 86390 1
421661 99421661 1001 86380 86390 1
421296 99421296 1001 86380 86390 1
421653 99421653 1001 86380 86390 1
422406 99422406 1001 86380 86390 1
422488 99422488 1001 86380 86390 1
422369 99422369 1001 86380 86390 1
422291 99422291 1001 86380 86390 1
422265 99422265 1001 86380 86390 1
422378 99422378 1001 86380 86390 1
423680 99423680 1001 86380 86390 1
423702 99423702 1001 86380 86390 1
423705 99423705 1001 86380 86390 1
423273 99423273 1001 86380 86390 1
422958 99422958 1001 86380 86390 1
422883 99422883 1001 86380 86390 1
422785 99422785 1001 86380 86390 1
422863 99422863 1001 86380 86390 1
422546 99422546 1001 86380 86390 1
422590 99422590 1001 86380 86390 1
423868 99423868 1001 86380 86390 1
424102 99424102 1001 86380 86390 1
425372 99425372 1001 86380 86390 1
425349 99425349 1001 86380 86390 1
425003 99425003 1001 86380 86390 1
424388 99424388 1001 86380 86390 1
424292 99424292 1001 86380 86390 1
424488 99424488 1001 86380 86390 1
424439 99424439 1001 86380 86390 1
424247 99424247 1001 86380 86390 1
426789 99426789 1001 86380 86390 1
426767 99426767 1001 86380 86390 1
426824 99426824 1001 86380 86390 1
426875 99426875 1001 86380 86390 1
427068 99427068 1001 86380 86390 1
426621 99426621 1001 86380 86390 1
426400 99426400 1001 86380 86390 1
426654 99426654 1001 86380 86390 1
426186 99426186 1001 86380 86390 1
425842 99425842 1001 86380 86390 1
426018 99426018 1001 86380 86390 1
427146 99427146 1001 86380 86390 1
427507 99427507 1001 86380 86390 1
428701 99428701 1001 86380 86390 1
428377 99428377 1001 86380 86390 1
428118 99428118 1001 86380 86390 1
428217 99428217 1001 86380 86390 1
427958 99427958 1001 86380 86390 1
427597 99427597 1001 86380 86390 1
427653 99427653 1001 86380 86390 1
427739 99427739 1001 86380 86390 1
427807 99427807 1001 86380 86390 1
427568 99427568 1001 86380 86390 1
428766 99428766 1001 86380 86390 1
428970 99428970 1001 86380 86390 1
429132 99429132 1001 86380 86390 1
429052 99429052 1001 86380 86390 1
428887 99428887 1001 86380 86390 1
430229 99430229 1001 86380 86390 1
430060 99430060 1001 86380 86390 1
430236 99430236 1001 86380 86390 1
429780 99429780 1001 86380 86390 1
429671 99429671 1001 86380 86390 1
429576 99429576 1001 86380 86390 1
429647 99429647 1001 86380 86390 1
429336 99429336 1001 86380 86390 1
430489 99430489 1001 86380 86390 1
430518 99430518 1001 86380 86390 1
431688 99431688 1001 86380 86390 1
431696 99431696 1001 86380 86390 1
431684 99431684 1001 86380 86390 1
431685 99431685 1001 86380 86390 1
432048 99432048 1001 86380 86390 1
431473 99431473 1001 86380 86390 1
431641 99431641 1001 86380 86390 1
431451 99431451 1001 86380 86390 1
431115 99431115 1001 86380 86390 1
431035 99431035 1001 86380 86390 1
430873 99430873 1001 86380 86390 1
431010 99431010 1001 86380 86390 1
430960 99430960 1001 86380 86390 1
430836 99430836 1001 86380 86390 1
433663 99433663 1001 86380 86390 1
433676 99433676 1001 86380 86390 1
433378 99433378 1001 86380 86390 1
433492 99433492 1001 86380 86390 1
433356 99433356 1001 86380 86390 1
433099 99433099 1001 86380 86390 1
433145 99433145 1001 86380 86390 1
433282 99433282 1001 86380 86390 1
433132 99433132 1001 86380 86390 1
432928 99432928 1001 86380 86390 1
432558 99432558 1001 86380 86390 1
432756 99432756 1001 86380 86390 1
433966 99433966 1001 86380 86390 1
433996 99433996 1001 86380 86390 1
433967 99433967 1001 86380 86390 1
433968 99433968 1001 86380 86390 1
433752 99433752 1001 86380 86390 1
433864 99433864 1001 86380 86390 1
434059 99434059 1001 86380 86390 1
435106 99435106 1001 86380 86390 1
435323 99435323 1001 86380 86390 1
435351 99435351 1001 86380 86390 1
435051 99435051 1001 86380 86390 1
434754 99434754 1001 86380 86390 1
434747 99434747 1001 86380 86390 1
434300 99434300 1001 86380 86390 1
434151 99434151 1001 86380 86390 1
434161 99434161 1001 86380 86390 1
434465 99434465 1001 86380 86390 1
435817 99435817 1001 86380 86390 1
436827 99436827 1001 86380 86390 1
436948 99436948 1001 86380 86390 1
437138 99437138 1001 86380 86390 1
436343 99436343 1001 86380 86390 1
436460 99436460 1001 86380 86390 1
436583 99436583 1001 86380 86390 1
435901 99435901 1001 86380 86390 1
435989 99435989 1001 86380 86390 1
300022 99300022 1001 86380 86390 1
300074 99300074 1001 86380 86390 1
300037 99300037 1001 86380 86390 1
300077 99300077 1001 86380 86390 1
437181 99437181 1001 86380 86390 1
300682 99300682 1001 86380 86390 1
300637 99300637 1001 86380 86390 1
300360 99300360 1001 86380 86390 1
300412 99300412 1001 86380 86390 1
300495 99300495 1001 86380 86390 1
300405 99300405 1001 86380 86390 1
300250 99300250 1001 86380 86390 1
300240 99300240 1001 86380 86390 1
300248 99300248 1001 86380 86390 1
300895 99300895 1001 86380 86390 1
300913 99300913 1001 86380 86390 1
300901 99300901 1001 86380 86390 1
301414 99301414 1001 86380 86390 1
301390 99301390 1001 86380 86390 1
301485 99301485 1001 86380 86390 1
301358 99301358 1001 86380 86390 1
301143 99301143 1001 86380 86390 1
301274 99301274 1001 86380 86390 1
301202 99301202 1001 86380 86390 1
301051 99301051 1001 86380 86390 1
300962 99300962 1001 86380 86390 1
300951 99300951 1001 86380 86390 1
301097 99301097 1001 86380 86390 1
301060 99301060 1001 86380 86390 1
300958 99300958 1001 86380 86390 1
301682 99301682 1001 86380 86390 1
301648 99301648 1001 86380 86390 1
301701 99301701 1001 86380 86390 1
302330 99302330 1001 86380 86390 1
302228 99302228 1001 86380 86390 1
302273 99302273 1001 86380 86390 1
302315 99302315 1001 86380 86390 1
301995 99301995 1001 86380 86390 1
302139 99302139 1001 86380 86390 1
302023 99302023 1001 86380 86390 1
302012 99302012 1001 86380 86390 1
302507 99302507 1001 86380 86390 1
302509 99302509 1001 86380 86390 1
303157 99303157 1001 86380 86390 1
303183 99303183 1001 86380 86390 1
303077 99303077 1001 86380 86390 1
303168 99303168 1001 86380 86390 1
302948 99302948 1001 86380 86390 1
302667 99302667 1001 86380 86390 1
303320 99303320 1001 86380 86390 1
303231 99303231 1001 86380 86390 1
303349 99303349 1001 86380 86390 1
303249 99303249 1001 86380 86390 1
303339 99303339 1001 86380 86390 1
303318 99303318 1001 86380 86390 1
303409 99303409 1001 86380 86390 1
303836 99303836 1001 86380 86390 1
303749 99303749 1001 86380 86390 1
303814 99303814 1001 86380 86390 1
303687 99303687 1001 86380 86390 1
303805 99303805 1001 86380 86390 1
303819 99303819 1001 86380 86390 1
303826 99303826 1001 86380 86390 1
303425 99303425 1001 86380 86390 1
303615 99303615 1001 86380 86390 1
304230 99304230 1001 86380 86390 1
304220 99304220 1001 86380 86390 1
304234 99304234 1001 86380 86390 1
304145 99304145 1001 86380 86390 1
304779 99304779 1001 86380 86390 1
304447 99304447 1001 86380 86390 1
304523 99304523 1001 86380 86390 1
304302 99304302 1001 86380 86390 1
304446 99304446 1001 86380 86390 1
304296 99304296 1001 86380 86390 1
304245 99304245 1001 86380 86390 1
304274 99304274 1001 86380 86390 1
304960 99304960 1001 86380 86390 1
304860 99304860 1001 86380 86390 1
304939 99304939 1001 86380 86390 1
304941 99304941 1001 86380 86390 1
305021 99305021 1001 86380 86390 1
305533 99305533 1001 86380 86390 1
305612 99305612 1001 86380 86390 1
305429 99305429 1001 86380 86390 1
305313 99305313 1001 86380 86390 1
305471 99305471 1001 86380 86390 1
305296 99305296 1001 86380 86390 1
305388 99305388 1001 86380 86390 1
305269 99305269 1001 86380 86390 1
305257 99305257 1001 86380 86390 1
500062 99500062 1001 86380 86390 1
500127 99500127 1001 86380 86390 1
500154 99500154 1001 86380 86390 1
500180 99500180 1001 86380 86390 1
305696 99305696 1001 86380 86390 1
500147 99500147 1001 86380 86390 1
500658 99500658 1001 86380 86390 1
500811 99500811 1001 86380 86390 1
500610 99500610 1001 86380 86390 1
500794 99500794 1001 86380 86390 1
500809 99500809 1001 86380 86390 1
500491 99500491 1001 86380 86390 1
500413 99500413 1001 86380 86390 1
500582 99500582 1001 86380 86390 1
500544 99500544 1001 86380 86390 1
500299 99500299 1001 86380 86390 1
500851 99500851 1001 86380 86390 1
501622 99501622 1001 86380 86390 1
501483 99501483 1001 86380 86390 1
501410 99501410 1001 86380 86390 1
501398 99501398 1001 86380 86390 1
501399 99501399 1001 86380 86390 1
501231 99501231 1001 86380 86390 1
501310 99501310 1001 86380 86390 1
501259 99501259 1001 86380 86390 1
501264 99501264 1001 86380 86390 1
501032 99501032 1001 86380 86390 1
501023 99501023 1001 86380 86390 1
501090 99501090 1001 86380 86390 1
501094 99501094 1001 86380 86390 1
501649 99501649 1001 86380 86390 1
501720 99501720 1001 86380 86390 1
501813 99501813 1001 86380 86390 1
501801 99501801 1001 86380 86390 1
501724 99501724 1001 86380 86390 1
501687 99501687 1001 86380 86390 1
501661 99501661 1001 86380 86390 1
502391 99502391 1001 86380 86390 1
502368 99502368 1001 86380 86390 1
502211 99502211 1001 86380 86390 1
501957 99501957 1001 86380 86390 1
501853 99501853 1001 86380 86390 1
502490 99502490 1001 86380 86390 1
502571 99502571 1001 86380 86390 1
502617 99502617 1001 86380 86390 1
503279 99503279 1001 86380 86390 1
502906 99502906 1001 86380 86390 1
502881 99502881 1001 86380 86390 1
502972 99502972 1001 86380 86390 1
503043 99503043 1001 86380 86390 1
502887 99502887 1001 86380 86390 1
502763 99502763 1001 86380 86390 1
502855 99502855 1001 86380 86390 1
502812 99502812 1001 86380 86390 1
503354 99503354 1001 86380 86390 1
503463 99503463 1001 86380 86390 1
503374 99503374 1001 86380 86390 1
503466 99503466 1001 86380 86390 1
504068 99504068 1001 86380 86390 1
504017 99504017 1001 86380 86390 1
504069 99504069 1001 86380 86390 1
503995 99503995 1001 86380 86390 1
504061 99504061 1001 86380 86390 1
504000 99504000 1001 86380 86390 1
503721 99503721 1001 86380 86390 1
503788 99503788 1001 86380 86390 1
503789 99503789 1001 86380 86390 1
503652 99503652 1001 86380 86390 1
503669 99503669 1001 86380 86390 1
503593 99503593 1001 86380 86390 1
504288 99504288 1001 86380 86390 1
504150 99504150 1001 86380 86390 1
504807 99504807 1001 86380 86390 1
504923 99504923 1001 86380 86390 1
504623 99504623 1001 86380 86390 1
504657 99504657 1001 86380 86390 1
504593 99504593 1001 86380 86390 1
504518 99504518 1001 86380 86390 1
504497 99504497 1001 86380 86390 1
504408 99504408 1001 86380 86390 1
504529 99504529 1001 86380 86390 1
505044 99505044 1001 86380 86390 1
505047 99505047 1001 86380 86390 1
505036 99505036 1001 86380 86390 1
505128 99505128 1001 86380 86390 1
505002 99505002 1001 86380 86390 1
505648 99505648 1001 86380 86390 1
505490 99505490 1001 86380 86390 1
505453 99505453 1001 86380 86390 1
505418 99505418 1001 86380 86390 1
505312 99505312 1001 86380 86390 1
505287 99505287 1001 86380 86390 1
505963 99505963 1001 86380 86390 1
505957 99505957 1001 86380 86390 1
506595 99506595 1001 86380 86390 1
506549 99506549 1001 86380 86390 1
506460 99506460 1001 86380 86390 1
506439 99506439 1001 86380 86390 1
506557 99506557 1001 86380 86390 1
506234 99506234 1001 86380 86390 1
506027 99506027 1001 86380 86390 1
506032 99506032 1001 86380 86390 1
506038 99506038 1001 86380 86390 1
507363 99507363 1001 86380 86390 1
507396 99507396 1001 86380 86390 1
507328 99507328 1001 86380 86390 1
507191 99507191 1001 86380 86390 1
507167 99507167 1001 86380 86390 1
507084 99507084 1001 86380 86390 1
506956 99506956 1001 86380 86390 1
506958 99506958 1001 86380 86390 1
506857 99506857 1001 86380 86390 1
506870 99506870 1001 86380 86390 1
506888 99506888 1001 86380 86390 1
506891 99506891 1001 86380 86390 1
507541 99507541 1001 86380 86390 1
507478 99507478 1001 86380 86390 1
507546 99507546 1001 86380 86390 1
507430 99507430 1001 86380 86390 1
508212 99508212 1001 86380 86390 1
508061 99508061 1001 86380 86390 1
508139 99508139 1001 86380 86390 1
508168 99508168 1001 86380 86390 1
508183 99508183 1001 86380 86390 1
507953 99507953 1001 86380 86390 1
507889 99507889 1001 86380 86390 1
508010 99508010 1001 86380 86390 1
507824 99507824 1001 86380 86390 1
507643 99507643 1001 86380 86390 1
507742 99507742 1001 86380 86390 1
508338 99508338 1001 86380 86390 1
508391 99508391 1001 86380 86390 1
508301 99508301 1001 86380 86390 1
508433 99508433 1001 86380 86390 1
508305 99508305 1001 86380 86390 1
508883 99508883 1001 86380 86390 1
509026 99509026 1001 86380 86390 1
509030 99509030 1001 86380 86390 1
508927 99508927 1001 86380 86390 1
509068 99509068 1001 86380 86390 1
508810 99508810 1001 86380 86390 1
508863 99508863 1001 86380 86390 1
508839 99508839 1001 86380 86390 1
508802 99508802 1001 86380 86390 1
508600 99508600 1001 86380 86390 1
508549 99508549 1001 86380 86390 1
508578 99508578 1001 86380 86390 1
508594 99508594 1001 86380 86390 1
508646 99508646 1001 86380 86390 1
509110 99509110 1001 86380 86390 1
509136 99509136 1001 86380 86390 1
509202 99509202 1001 86380 86390 1
509217 99509217 1001 86380 86390 1
509080 99509080 1001 86380 86390 1
509224 99509224 1001 86380 86390 1
509213 99509213 1001 86380 86390 1
509810 99509810 1001 86380 86390 1
509852 99509852 1001 86380 86390 1
509749 99509749 1001 86380 86390 1
509856 99509856 1001 86380 86390 1
509704 99509704 1001 86380 86390 1
509822 99509822 1001 86380 86390 1
509607 99509607 1001 86380 86390 1
509521 99509521 1001 86380 86390 1
509667 99509667 1001 86380 86390 1
509385 99509385 1001 86380 86390 1
509444 99509444 1001 86380 86390 1
509486 99509486 1001 86380 86390 1
509906 99509906 1001 86380 86390 1
510353 99510353 1001 86380 86390 1
510448 99510448 1001 86380 86390 1
510490 99510490 1001 86380 86390 1
510351 99510351 1001 86380 86390 1
510240 99510240 1001 86380 86390 1
510164 99510164 1001 86380 86390 1
510244 99510244 1001 86380 86390 1
510117 99510117 1001 86380 86390 1
510749 99510749 1001 86380 86390 1
510762 99510762 1001 86380 86390 1
510910 99510910 1001 86380 86390 1
510796 99510796 1001 86380 86390 1
511412 99511412 1001 86380 86390 1
511421 99511421 1001 86380 86390 1
511278 99511278 1001 86380 86390 1
511049 99511049 1001 86380 86390 1
511076 99511076 1001 86380 86390 1
511089 99511089 1001 86380 86390 1
510986 99510986 1001 86380 86390 1
511077 99511077 1001 86380 86390 1
511004 99511004 1001 86380 86390 1
511706 99511706 1001 86380 86390 1
511643 99511643 1001 86380 86390 1
512377 99512377 1001 86380 86390 1
512307 99512307 1001 86380 86390 1
512231 99512231 1001 86380 86390 1
512336 99512336 1001 86380 86390 1
512369 99512369 1001 86380 86390 1
512075 99512075 1001 86380 86390 1
512012 99512012 1001 86380 86390 1
511953 99511953 1001 86380 86390 1
511811 99511811 1001 86380 86390 1
512528 99512528 1001 86380 86390 1
513159 99513159 1001 86380 86390 1
513034 99513034 1001 86380 86390 1
513200 99513200 1001 86380 86390 1
512971 99512971 1001 86380 86390 1
512972 99512972 1001 86380 86390 1
512642 99512642 1001 86380 86390 1
512748 99512748 1001 86380 86390 1
512622 99512622 1001 86380 86390 1
513373 99513373 1001 86380 86390 1
513349 99513349 1001 86380 86390 1
513858 99513858 1001 86380 86390 1
514024 99514024 1001 86380 86390 1
513901 99513901 1001 86380 86390 1
513747 99513747 1001 86380 86390 1
513646 99513646 1001 86380 86390 1
513700 99513700 1001 86380 86390 1
513694 99513694 1001 86380 86390 1
513553 99513553 1001 86380 86390 1
513559 99513559 1001 86380 86390 1
513497 99513497 1001 86380 86390 1
514235 99514235 1001 86380 86390 1
514132 99514132 1001 86380 86390 1
514227 99514227 1001 86380 86390 1
514215 99514215 1001 86380 86390 1
514164 99514164 1001 86380 86390 1
514190 99514190 1001 86380 86390 1
514141 99514141 1001 86380 86390 1
514221 99514221 1001 86380 86390 1
514537 99514537 1001 86380 86390 1
514513 99514513 1001 86380 86390 1
514453 99514453 1001 86380 86390 1
514573 99514573 1001 86380 86390 1
514364 99514364 1001 86380 86390 1
514907 99514907 1001 86380 86390 1
515039 99515039 1001 86380 86390 1
515054 99515054 1001 86380 86390 1
514892 99514892 1001 86380 86390 1
515511 99515511 1001 86380 86390 1
515469 99515469 1001 86380 86390 1
515392 99515392 1001 86380 86390 1
515434 99515434 1001 86380 86390 1
515398 99515398 1001 86380 86390 1
515127 99515127 1001 86380 86390 1
515234 99515234 1001 86380 86390 1
515068 99515068 1001 86380 86390 1
515177 99515177 1001 86380 86390 1
515698 99515698 1001 86380 86390 1
515730 99515730 1001 86380 86390 1
516396 99516396 1001 86380 86390 1
516398 99516398 1001 86380 86390 1
516487 99516487 1001 86380 86390 1
516414 99516414 1001 86380 86390 1
516202 99516202 1001 86380 86390 1
516113 99516113 1001 86380 86390 1
516284 99516284 1001 86380 86390 1
516106 99516106 1001 86380 86390 1
516032 99516032 1001 86380 86390 1
516036 99516036 1001 86380 86390 1
516012 99516012 1001 86380 86390 1
515924 99515924 1001 86380 86390 1
516536 99516536 1001 86380 86390 1
516575 99516575 1001 86380 86390 1
516557 99516557 1001 86380 86390 1
517298 99517298 1001 86380 86390 1
517185 99517185 1001 86380 86390 1
517214 99517214 1001 86380 86390 1
517324 99517324 1001 86380 86390 1
517050 99517050 1001 86380 86390 1
517115 99517115 1001 86380 86390 1
516833 99516833 1001 86380 86390 1
516758 99516758 1001 86380 86390 1
516734 99516734 1001 86380 86390 1
517384 99517384 1001 86380 86390 1
517398 99517398 1001 86380 86390 1
517396 99517396 1001 86380 86390 1
517751 99517751 1001 86380 86390 1
517939 99517939 1001 86380 86390 1
517711 99517711 1001 86380 86390 1
517654 99517654 1001 86380 86390 1
518199 99518199 1001 86380 86390 1
518285 99518285 1001 86380 86390 1
518942 99518942 1001 86380 86390 1
518829 99518829 1001 86380 86390 1
518870 99518870 1001 86380 86390 1
518486 99518486 1001 86380 86390 1
518474 99518474 1001 86380 86390 1
518400 99518400 1001 86380 86390 1
519088 99519088 1001 86380 86390 1
519039 99519039 1001 86380 86390 1
519698 99519698 1001 86380 86390 1
519784 99519784 1001 86380 86390 1
519755 99519755 1001 86380 86390 1
519800 99519800 1001 86380 86390 1
519543 99519543 1001 86380 86390 1
519455 99519455 1001 86380 86390 1
519591 99519591 1001 86380 86390 1
519279 99519279 1001 86380 86390 1
519880 99519880 1001 86380 86390 1
519948 99519948 1001 86380 86390 1
520576 99520576 1001 86380 86390 1
520502 99520502 1001 86380 86390 1
520280 99520280 1001 86380 86390 1
520244 99520244 1001 86380 86390 1
520363 99520363 1001 86380 86390 1
520394 99520394 1001 86380 86390 1
520103 99520103 1001 86380 86390 1
520105 99520105 1001 86380 86390 1
520721 99520721 1001 86380 86390 1
520814 99520814 1001 86380 86390 1
520711 99520711 1001 86380 86390 1
521394 99521394 1001 86380 86390 1
521358 99521358 1001 86380 86390 1
521080 99521080 1001 86380 86390 1
521055 99521055 1001 86380 86390 1
520994 99520994 1001 86380 86390 1
520958 99520958 1001 86380 86390 1
521509 99521509 1001 86380 86390 1
521525 99521525 1001 86380 86390 1
522101 99522101 1001 86380 86390 1
522245 99522245 1001 86380 86390 1
522107 99522107 1001 86380 86390 1
522280 99522280 1001 86380 86390 1
522135 99522135 1001 86380 86390 1
522239 99522239 1001 86380 86390 1
522048 99522048 1001 86380 86390 1
521985 99521985 1001 86380 86390 1
521923 99521923 1001 86380 86390 1
521900 99521900 1001 86380 86390 1
521969 99521969 1001 86380 86390 1
521868 99521868 1001 86380 86390 1
521770 99521770 1001 86380 86390 1
521682 99521682 1001 86380 86390 1
521695 99521695 1001 86380 86390 1
521709 99521709 1001 86380 86390 1
521761 99521761 1001 86380 86390 1
522473 99522473 1001 86380 86390 1
522487 99522487 1001 86380 86390 1
522371 99522371 1001 86380 86390 1
522439 99522439 1001 86380 86390 1
522416 99522416 1001 86380 86390 1
522929 99522929 1001 86380 86390 1
522759 99522759 1001 86380 86390 1
522747 99522747 1001 86380 86390 1
522866 99522866 1001 86380 86390 1
522832 99522832 1001 86380 86390 1
522858 99522858 1001 86380 86390 1
522641 99522641 1001 86380 86390 1
522538 99522538 1001 86380 86390 1
522658 99522658 1001 86380 86390 1
522543 99522543 1001 86380 86390 1
522595 99522595 1001 86380 86390 1
523289 99523289 1001 86380 86390 1
523173 99523173 1001 86380 86390 1
523161 99523161 1001 86380 86390 1
523318 99523318 1001 86380 86390 1
523295 99523295 1001 86380 86390 1
523915 99523915 1001 86380 86390 1
523853 99523853 1001 86380 86390 1
523630 99523630 1001 86380 86390 1
523657 99523657 1001 86380 86390 1
523593 99523593 1001 86380 86390 1
523725 99523725 1001 86380 86390 1
523441 99523441 1001 86380 86390 1
523327 99523327 1001 86380 86390 1
524006 99524006 1001 86380 86390 1
524058 99524058 1001 86380 86390 1
524023 99524023 1001 86380 86390 1
524082 99524082 1001 86380 86390 1
524083 99524083 1001 86380 86390 1
524680 99524680 1001 86380 86390 1
524642 99524642 1001 86380 86390 1
524566 99524566 1001 86380 86390 1
524600 99524600 1001 86380 86390 1
524652 99524652 1001 86380 86390 1
524529 99524529 1001 86380 86390 1
524400 99524400 1001 86380 86390 1
524280 99524280 1001 86380 86390 1
524209 99524209 1001 86380 86390 1
524860 99524860 1001 86380 86390 1
524810 99524810 1001 86380 86390 1
524880 99524880 1001 86380 86390 1
525422 99525422 1001 86380 86390 1
525454 99525454 1001 86380 86390 1
525223 99525223 1001 86380 86390 1
525249 99525249 1001 86380 86390 1
525315 99525315 1001 86380 86390 1
525375 99525375 1001 86380 86390 1
525311 99525311 1001 86380 86390 1
525176 99525176 1001 86380 86390 1
525024 99525024 1001 86380 86390 1
525025 99525025 1001 86380 86390 1
524987 99524987 1001 86380 86390 1
525703 99525703 1001 86380 86390 1
525679 99525679 1001 86380 86390 1
526322 99526322 1001 86380 86390 1
526325 99526325 1001 86380 86390 1
526399 99526399 1001 86380 86390 1
526404 99526404 1001 86380 86390 1
526052 99526052 1001 86380 86390 1
525853 99525853 1001 86380 86390 1
525854 99525854 1001 86380 86390 1
526484 99526484 1001 86380 86390 1
526555 99526555 1001 86380 86390 1
526480 99526480 1001 86380 86390 1
526597 99526597 1001 86380 86390 1
526599 99526599 1001 86380 86390 1
527072 99527072 1001 86380 86390 1
527233 99527233 1001 86380 86390 1
527170 99527170 1001 86380 86390 1
526896 99526896 1001 86380 86390 1
526801 99526801 1001 86380 86390 1
526815 99526815 1001 86380 86390 1
526817 99526817 1001 86380 86390 1
526717 99526717 1001 86380 86390 1
526640 99526640 1001 86380 86390 1
527443 99527443 1001 86380 86390 1
527434 99527434 1001 86380 86390 1
527253 99527253 1001 86380 86390 1
528048 99528048 1001 86380 86390 1
527929 99527929 1001 86380 86390 1
527956 99527956 1001 86380 86390 1
527982 99527982 1001 86380 86390 1
528021 99528021 1001 86380 86390 1
527843 99527843 1001 86380 86390 1
527807 99527807 1001 86380 86390 1
527695 99527695 1001 86380 86390 1
527521 99527521 1001 86380 86390 1
527471 99527471 1001 86380 86390 1
527499 99527499 1001 86380 86390 1
527646 99527646 1001 86380 86390 1
528173 99528173 1001 86380 86390 1
528251 99528251 1001 86380 86390 1
528824 99528824 1001 86380 86390 1
528817 99528817 1001 86380 86390 1
528602 99528602 1001 86380 86390 1
528345 99528345 1001 86380 86390 1
528451 99528451 1001 86380 86390 1
529027 99529027 1001 86380 86390 1
528953 99528953 1001 86380 86390 1
529013 99529013 1001 86380 86390 1
529689 99529689 1001 86380 86390 1
529537 99529537 1001 86380 86390 1
529564 99529564 1001 86380 86390 1
529619 99529619 1001 86380 86390 1
529386 99529386 1001 86380 86390 1
529304 99529304 1001 86380 86390 1
529190 99529190 1001 86380 86390 1
529196 99529196 1001 86380 86390 1
529118 99529118 1001 86380 86390 1
529754 99529754 1001 86380 86390 1
529755 99529755 1001 86380 86390 1
529783 99529783 1001 86380 86390 1
529917 99529917 1001 86380 86390 1
529749 99529749 1001 86380 86390 1
530500 99530500 1001 86380 86390 1
530337 99530337 1001 86380 86390 1
530223 99530223 1001 86380 86390 1
530275 99530275 1001 86380 86390 1
530146 99530146 1001 86380 86390 1
530227 99530227 1001 86380 86390 1
530228 99530228 1001 86380 86390 1
530242 99530242 1001 86380 86390 1
530109 99530109 1001 86380 86390 1
530693 99530693 1001 86380 86390 1
530573 99530573 1001 86380 86390 1
530691 99530691 1001 86380 86390 1
530692 99530692 1001 86380 86390 1
531354 99531354 1001 86380 86390 1
531179 99531179 1001 86380 86390 1
531220 99531220 1001 86380 86390 1
531377 99531377 1001 86380 86390 1
531105 99531105 1001 86380 86390 1
531041 99531041 1001 86380 86390 1
531080 99531080 1001 86380 86390 1
531173 99531173 1001 86380 86390 1
530785 99530785 1001 86380 86390 1
530773 99530773 1001 86380 86390 1
530893 99530893 1001 86380 86390 1
530945 99530945 1001 86380 86390 1
530962 99530962 1001 86380 86390 1
530887 99530887 1001 86380 86390 1
531495 99531495 1001 86380 86390 1
531383 99531383 1001 86380 86390 1
532168 99532168 1001 86380 86390 1
532007 99532007 1001 86380 86390 1
531898 99531898 1001 86380 86390 1
531807 99531807 1001 86380 86390 1
531996 99531996 1001 86380 86390 1
531945 99531945 1001 86380 86390 1
531589 99531589 1001 86380 86390 1
531786 99531786 1001 86380 86390 1
531687 99531687 1001 86380 86390 1
532222 99532222 1001 86380 86390 1
532300 99532300 1001 86380 86390 1
532212 99532212 1001 86380 86390 1
532356 99532356 1001 86380 86390 1
532240 99532240 1001 86380 86390 1
532888 99532888 1001 86380 86390 1
532901 99532901 1001 86380 86390 1
532914 99532914 1001 86380 86390 1
532825 99532825 1001 86380 86390 1
532463 99532463 1001 86380 86390 1
532464 99532464 1001 86380 86390 1
532608 99532608 1001 86380 86390 1
532431 99532431 1001 86380 86390 1
532588 99532588 1001 86380 86390 1
533084 99533084 1001 86380 86390 1
533163 99533163 1001 86380 86390 1
533786 99533786 1001 86380 86390 1
533818 99533818 1001 86380 86390 1
533510 99533510 1001 86380 86390 1
533538 99533538 1001 86380 86390 1
533578 99533578 1001 86380 86390 1
533631 99533631 1001 86380 86390 1
533555 99533555 1001 86380 86390 1
533608 99533608 1001 86380 86390 1
533572 99533572 1001 86380 86390 1
533637 99533637 1001 86380 86390 1
533612 99533612 1001 86380 86390 1
533371 99533371 1001 86380 86390 1
533255 99533255 1001 86380 86390 1
533325 99533325 1001 86380 86390 1
534001 99534001 1001 86380 86390 1
533942 99533942 1001 86380 86390 1
534529 99534529 1001 86380 86390 1
534599 99534599 1001 86380 86390 1
534664 99534664 1001 86380 86390 1
534665 99534665 1001 86380 86390 1
534488 99534488 1001 86380 86390 1
534375 99534375 1001 86380 86390 1
534402 99534402 1001 86380 86390 1
534416 99534416 1001 86380 86390 1
534409 99534409 1001 86380 86390 1
534437 99534437 1001 86380 86390 1
534122 99534122 1001 86380 86390 1
534071 99534071 1001 86380 86390 1
534163 99534163 1001 86380 86390 1
534760 99534760 1001 86380 86390 1
534763 99534763 1001 86380 86390 1
534842 99534842 1001 86380 86390 1
534688 99534688 1001 86380 86390 1
535345 99535345 1001 86380 86390 1
535320 99535320 1001 86380 86390 1
535388 99535388 1001 86380 86390 1
535313 99535313 1001 86380 86390 1
535325 99535325 1001 86380 86390 1
535364 99535364 1001 86380 86390 1
535339 99535339 1001 86380 86390 1
535152 99535152 1001 86380 86390 1
535299 99535299 1001 86380 86390 1
535145 99535145 1001 86380 86390 1
535262 99535262 1001 86380 86390 1
535033 99535033 1001 86380 86390 1
535024 99535024 1001 86380 86390 1
535000 99535000 1001 86380 86390 1
534952 99534952 1001 86380 86390 1
535616 99535616 1001 86380 86390 1
535605 99535605 1001 86380 86390 1
535571 99535571 1001 86380 86390 1
536231 99536231 1001 86380 86390 1
536130 99536130 1001 86380 86390 1
536096 99536096 1001 86380 86390 1
535974 99535974 1001 86380 86390 1
535886 99535886 1001 86380 86390 1
535797 99535797 1001 86380 86390 1
535761 99535761 1001 86380 86390 1
535840 99535840 1001 86380 86390 1
535724 99535724 1001 86380 86390 1
535894 99535894 1001 86380 86390 1
535817 99535817 1001 86380 86390 1
536441 99536441 1001 86380 86390 1
536512 99536512 1001 86380 86390 1
537047 99537047 1001 86380 86390 1
537090 99537090 1001 86380 86390 1
537043 99537043 1001 86380 86390 1
536816 99536816 1001 86380 86390 1
536817 99536817 1001 86380 86390 1
536926 99536926 1001 86380 86390 1
536826 99536826 1001 86380 86390 1
536735 99536735 1001 86380 86390 1
536658 99536658 1001 86380 86390 1
536596 99536596 1001 86380 86390 1
536701 99536701 1001 86380 86390 1
536704 99536704 1001 86380 86390 1
536745 99536745 1001 86380 86390 1
536683 99536683 1001 86380 86390 1
536553 99536553 1001 86380 86390 1
537244 99537244 1001 86380 86390 1
537232 99537232 1001 86380 86390 1
537312 99537312 1001 86380 86390 1
537900 99537900 1001 86380 86390 1
537903 99537903 1001 86380 86390 1
537891 99537891 1001 86380 86390 1
537794 99537794 1001 86380 86390 1
537589 99537589 1001 86380 86390 1
537720 99537720 1001 86380 86390 1
537762 99537762 1001 86380 86390 1
537687 99537687 1001 86380 86390 1
537701 99537701 1001 86380 86390 1
537651 99537651 1001 86380 86390 1
537458 99537458 1001 86380 86390 1
537477 99537477 1001 86380 86390 1
537429 99537429 1001 86380 86390 1
537559 99537559 1001 86380 86390 1
538084 99538084 1001 86380 86390 1
538121 99538121 1001 86380 86390 1
538186 99538186 1001 86380 86390 1
538690 99538690 1001 86380 86390 1
538693 99538693 1001 86380 86390 1
538807 99538807 1001 86380 86390 1
538736 99538736 1001 86380 86390 1
538749 99538749 1001 86380 86390 1
538481 99538481 1001 86380 86390 1
538435 99538435 1001 86380 86390 1
538530 99538530 1001 86380 86390 1
538249 99538249 1001 86380 86390 1
538238 99538238 1001 86380 86390 1
538295 99538295 1001 86380 86390 1
538321 99538321 1001 86380 86390 1
538824 99538824 1001 86380 86390 1
538921 99538921 1001 86380 86390 1
539000 99539000 1001 86380 86390 1
539014 99539014 1001 86380 86390 1
538977 99538977 1001 86380 86390 1
538965 99538965 1001 86380 86390 1
538849 99538849 1001 86380 86390 1
539018 99539018 1001 86380 86390 1
539606 99539606 1001 86380 86390 1
539628 99539628 1001 86380 86390 1
539636 99539636 1001 86380 86390 1
539190 99539190 1001 86380 86390 1
539135 99539135 1001 86380 86390 1
539213 99539213 1001 86380 86390 1
539705 99539705 1001 86380 86390 1
539784 99539784 1001 86380 86390 1
540422 99540422 1001 86380 86390 1
540281 99540281 1001 86380 86390 1
540156 99540156 1001 86380 86390 1
539923 99539923 1001 86380 86390 1
539913 99539913 1001 86380 86390 1
539903 99539903 1001 86380 86390 1
539868 99539868 1001 86380 86390 1
539973 99539973 1001 86380 86390 1
539909 99539909 1001 86380 86390 1
540478 99540478 1001 86380 86390 1
540663 99540663 1001 86380 86390 1
540638 99540638 1001 86380 86390 1
541127 99541127 1001 86380 86390 1
541205 99541205 1001 86380 86390 1
541132 99541132 1001 86380 86390 1
541174 99541174 1001 86380 86390 1
541150 99541150 1001 86380 86390 1
540972 99540972 1001 86380 86390 1
540896 99540896 1001 86380 86390 1
541015 99541015 1001 86380 86390 1
540927 99540927 1001 86380 86390 1
540891 99540891 1001 86380 86390 1
540880 99540880 1001 86380 86390 1
540830 99540830 1001 86380 86390 1
540756 99540756 1001 86380 86390 1
540695 99540695 1001 86380 86390 1
541328 99541328 1001 86380 86390 1
541446 99541446 1001 86380 86390 1
541378 99541378 1001 86380 86390 1
542051 99542051 1001 86380 86390 1
541829 99541829 1001 86380 86390 1
541743 99541743 1001 86380 86390 1
541539 99541539 1001 86380 86390 1
541683 99541683 1001 86380 86390 1
541636 99541636 1001 86380 86390 1
542194 99542194 1001 86380 86390 1
542129 99542129 1001 86380 86390 1
542234 99542234 1001 86380 86390 1
542286 99542286 1001 86380 86390 1
542147 99542147 1001 86380 86390 1
542135 99542135 1001 86380 86390 1
542240 99542240 1001 86380 86390 1
542842 99542842 1001 86380 86390 1
542944 99542944 1001 86380 86390 1
542844 99542844 1001 86380 86390 1
542878 99542878 1001 86380 86390 1
542827 99542827 1001 86380 86390 1
542445 99542445 1001 86380 86390 1
542525 99542525 1001 86380 86390 1
542997 99542997 1001 86380 86390 1
543010 99543010 1001 86380 86390 1
543063 99543063 1001 86380 86390 1
543091 99543091 1001 86380 86390 1
543069 99543069 1001 86380 86390 1
543595 99543595 1001 86380 86390 1
543664 99543664 1001 86380 86390 1
543716 99543716 1001 86380 86390 1
543613 99543613 1001 86380 86390 1
543764 99543764 1001 86380 86390 1
543510 99543510 1001 86380 86390 1
543461 99543461 1001 86380 86390 1
543189 99543189 1001 86380 86390 1
543322 99543322 1001 86380 86390 1
543912 99543912 1001 86380 86390 1
543946 99543946 1001 86380 86390 1
544435 99544435 1001 86380 86390 1
544454 99544454 1001 86380 86390 1
544029 99544029 1001 86380 86390 1
544108 99544108 1001 86380 86390 1
544070 99544070 1001 86380 86390 1
544111 99544111 1001 86380 86390 1
544101 99544101 1001 86380 86390 1
544727 99544727 1001 86380 86390 1
544741 99544741 1001 86380 86390 1
544733 99544733 1001 86380 86390 1
417554 210 1001 3660 4017 1
426787 1160 1001 40320 41337 1
415422 382 1001 16740 17397 1
423753 871 1001 51600 53037 1
436818 627 1001 69240 74637 1
511682 599 1001 38386 38685 1
534115 606 1001 65924 66224 1
525688 647 1002 38554 52096 1
542569 1030 1002 40774 41919 1
400147 99400147 1001 86380 86390 1
400362 99400362 1001 86380 86390 1
400426 99400426 1001 86380 86390 1
400507 99400507 1001 86380 86390 1
400851 99400851 1001 86380 86390 1
400946 99400946 1001 86380 86390 1
401085 99401085 1001 86380 86390 1
401060 99401060 1001 86380 86390 1
401072 99401072 1001 86380 86390 1
401506 99401506 1001 86380 86390 1
401604 99401604 1001 86380 86390 1
401791 99401791 1001 86380 86390 1
401871 99401871 1001 86380 86390 1
401970 99401970 1001 86380 86390 1
402114 99402114 1001 86380 86390 1
402210 99402210 1001 86380 86390 1
402347 99402347 1001 86380 86390 1
402386 99402386 1001 86380 86390 1
403052 99403052 1001 86380 86390 1
403170 99403170 1001 86380 86390 1
403433 99403433 1001 86380 86390 1
403504 99403504 1001 86380 86390 1
403453 99403453 1001 86380 86390 1
403614 99403614 1001 86380 86390 1
403581 99403581 1001 86380 86390 1
403583 99403583 1001 86380 86390 1
403618 99403618 1001 86380 86390 1
403717 99403717 1001 86380 86390 1
403684 99403684 1001 86380 86390 1
403819 99403819 1001 86380 86390 1
403906 99403906 1001 86380 86390 1
403827 99403827 1001 86380 86390 1
404027 99404027 1001 86380 86390 1
404198 99404198 1001 86380 86390 1
404489 99404489 1001 86380 86390 1
404786 99404786 1001 86380 86390 1
404743 99404743 1001 86380 86390 1
404862 99404862 1001 86380 86390 1
405176 99405176 1001 86380 86390 1
405261 99405261 1001 86380 86390 1
405446 99405446 1001 86380 86390 1
405633 99405633 1001 86380 86390 1
405746 99405746 1001 86380 86390 1
405682 99405682 1001 86380 86390 1
405739 99405739 1001 86380 86390 1
405918 99405918 1001 86380 86390 1
405949 99405949 1001 86380 86390 1
406255 99406255 1001 86380 86390 1
406328 99406328 1001 86380 86390 1
406625 99406625 1001 86380 86390 1
406777 99406777 1001 86380 86390 1
406782 99406782 1001 86380 86390 1
406948 99406948 1001 86380 86390 1
406956 99406956 1001 86380 86390 1
407003 99407003 1001 86380 86390 1
407038 99407038 1001 86380 86390 1
407120 99407120 1001 86380 86390 1
407095 99407095 1001 86380 86390 1
407208 99407208 1001 86380 86390 1
407184 99407184 1001 86380 86390 1
407168 99407168 1001 86380 86390 1
407274 99407274 1001 86380 86390 1
407308 99407308 1001 86380 86390 1
407400 99407400 1001 86380 86390 1
407635 99407635 1001 86380 86390 1
407587 99407587 1001 86380 86390 1
407729 99407729 1001 86380 86390 1
407797 99407797 1001 86380 86390 1
408187 99408187 1001 86380 86390 1
408392 99408392 1001 86380 86390 1
408709 99408709 1001 86380 86390 1
408772 99408772 1001 86380 86390 1
408995 99408995 1001 86380 86390 1
409023 99409023 1001 86380 86390 1
409152 99409152 1001 86380 86390 1
409459 99409459 1001 86380 86390 1
409663 99409663 1001 86380 86390 1
409628 99409628 1001 86380 86390 1
409761 99409761 1001 86380 86390 1
410032 99410032 1001 86380 86390 1
410126 99410126 1001 86380 86390 1
410804 99410804 1001 86380 86390 1
410741 99410741 1001 86380 86390 1
410793 99410793 1001 86380 86390 1
410830 99410830 1001 86380 86390 1
410862 99410862 1001 86380 86390 1
410848 99410848 1001 86380 86390 1
410995 99410995 1001 86380 86390 1
411119 99411119 1001 86380 86390 1
411621 99411621 1001 86380 86390 1
411715 99411715 1001 86380 86390 1
411845 99411845 1001 86380 86390 1
411753 99411753 1001 86380 86390 1
411896 99411896 1001 86380 86390 1
411950 99411950 1001 86380 86390 1
411861 99411861 1001 86380 86390 1
412043 99412043 1001 86380 86390 1
412185 99412185 1001 86380 86390 1
413519 99413519 1001 86380 86390 1
413087 99413087 1001 86380 86390 1
413120 99413120 1001 86380 86390 1
412820 99412820 1001 86380 86390 1
413768 99413768 1001 86380 86390 1
413929 99413929 1001 86380 86390 1
413741 99413741 1001 86380 86390 1
413883 99413883 1001 86380 86390 1
415098 99415098 1001 86380 86390 1
415062 99415062 1001 86380 86390 1
414930 99414930 1001 86380 86390 1
415275 99415275 1001 86380 86390 1
414803 99414803 1001 86380 86390 1
414721 99414721 1001 86380 86390 1
414610 99414610 1001 86380 86390 1
414672 99414672 1001 86380 86390 1
414180 99414180 1001 86380 86390 1
414143 99414143 1001 86380 86390 1
415529 99415529 1001 86380 86390 1
415577 99415577 1001 86380 86390 1
415684 99415684 1001 86380 86390 1
416739 99416739 1001 86380 86390 1
416870 99416870 1001 86380 86390 1
416820 99416820 1001 86380 86390 1
416664 99416664 1001 86380 86390 1
416882 99416882 1001 86380 86390 1
416498 99416498 1001 86380 86390 1
416408 99416408 1001 86380 86390 1
416506 99416506 1001 86380 86390 1
415998 99415998 1001 86380 86390 1
416130 99416130 1001 86380 86390 1
416002 99416002 1001 86380 86390 1
417311 99417311 1001 86380 86390 1
417317 99417317 1001 86380 86390 1
417420 99417420 1001 86380 86390 1
418458 99418458 1001 86380 86390 1
418577 99418577 1001 86380 86390 1
418609 99418609 1001 86380 86390 1
418467 99418467 1001 86380 86390 1
418662 99418662 1001 86380 86390 1
418432 99418432 1001 86380 86390 1
418103 99418103 1001 86380 86390 1
418037 99418037 1001 86380 86390 1
418256 99418256 1001 86380 86390 1
418398 99418398 1001 86380 86390 1
418890 99418890 1001 86380 86390 1
419017 99419017 1001 86380 86390 1
419046 99419046 1001 86380 86390 1
420413 99420413 1001 86380 86390 1
419722 99419722 1001 86380 86390 1
419999 99419999 1001 86380 86390 1
419227 99419227 1001 86380 86390 1
420552 99420552 1001 86380 86390 1
420477 99420477 1001 86380 86390 1
420801 99420801 1001 86380 86390 1
420671 99420671 1001 86380 86390 1
421966 99421966 1001 86380 86390 1
422075 99422075 1001 86380 86390 1
421830 99421830 1001 86380 86390 1
421573 99421573 1001 86380 86390 1
421005 99421005 1001 86380 86390 1
421247 99421247 1001 86380 86390 1
422304 99422304 1001 86380 86390 1
421262 99421262 1001 86380 86390 1
422412 99422412 1001 86380 86390 1
422451 99422451 1001 86380 86390 1
422268 99422268 1001 86380 86390 1
423488 99423488 1001 86380 86390 1
423336 99423336 1001 86380 86390 1
423309 99423309 1001 86380 86390 1
423720 99423720 1001 86380 86390 1
423622 99423622 1001 86380 86390 1
423245 99423245 1001 86380 86390 1
423028 99423028 1001 86380 86390 1
423295 99423295 1001 86380 86390 1
422993 99422993 1001 86380 86390 1
422778 99422778 1001 86380 86390 1
422574 99422574 1001 86380 86390 1
422786 99422786 1001 86380 86390 1
422705 99422705 1001 86380 86390 1
422925 99422925 1001 86380 86390 1
424091 99424091 1001 86380 86390 1
424024 99424024 1001 86380 86390 1
423876 99423876 1001 86380 86390 1
425148 99425148 1001 86380 86390 1
425125 99425125 1001 86380 86390 1
425255 99425255 1001 86380 86390 1
425117 99425117 1001 86380 86390 1
425288 99425288 1001 86380 86390 1
425242 99425242 1001 86380 86390 1
425369 99425369 1001 86380 86390 1
425272 99425272 1001 86380 86390 1
424790 99424790 1001 86380 86390 1
424792 99424792 1001 86380 86390 1
424917 99424917 1001 86380 86390 1
424635 99424635 1001 86380 86390 1
424538 99424538 1001 86380 86390 1
424446 99424446 1001 86380 86390 1
424164 99424164 1001 86380 86390 1
424409 99424409 1001 86380 86390 1
425743 99425743 1001 86380 86390 1
425780 99425780 1001 86380 86390 1
425679 99425679 1001 86380 86390 1
427028 99427028 1001 86380 86390 1
427033 99427033 1001 86380 86390 1
426825 99426825 1001 86380 86390 1
426761 99426761 1001 86380 86390 1
426616 99426616 1001 86380 86390 1
425955 99425955 1001 86380 86390 1
425889 99425889 1001 86380 86390 1
425853 99425853 1001 86380 86390 1
425904 99425904 1001 86380 86390 1
425954 99425954 1001 86380 86390 1
427436 99427436 1001 86380 86390 1
427483 99427483 1001 86380 86390 1
426274 99426274 1001 86380 86390 1
427204 99427204 1001 86380 86390 1
427329 99427329 1001 86380 86390 1
427195 99427195 1001 86380 86390 1
428411 99428411 1001 86380 86390 1
428655 99428655 1001 86380 86390 1
428597 99428597 1001 86380 86390 1
428487 99428487 1001 86380 86390 1
428627 99428627 1001 86380 86390 1
428137 99428137 1001 86380 86390 1
428317 99428317 1001 86380 86390 1
428124 99428124 1001 86380 86390 1
428049 99428049 1001 86380 86390 1
428247 99428247 1001 86380 86390 1
428309 99428309 1001 86380 86390 1
427546 99427546 1001 86380 86390 1
427699 99427699 1001 86380 86390 1
427846 99427846 1001 86380 86390 1
429048 99429048 1001 86380 86390 1
429008 99429008 1001 86380 86390 1
430217 99430217 1001 86380 86390 1
430059 99430059 1001 86380 86390 1
430135 99430135 1001 86380 86390 1
430291 99430291 1001 86380 86390 1
429957 99429957 1001 86380 86390 1
429811 99429811 1001 86380 86390 1
429886 99429886 1001 86380 86390 1
429827 99429827 1001 86380 86390 1
429564 99429564 1001 86380 86390 1
429413 99429413 1001 86380 86390 1
429397 99429397 1001 86380 86390 1
429278 99429278 1001 86380 86390 1
429312 99429312 1001 86380 86390 1
429460 99429460 1001 86380 86390 1
430792 99430792 1001 86380 86390 1
430511 99430511 1001 86380 86390 1
430421 99430421 1001 86380 86390 1
431860 99431860 1001 86380 86390 1
431763 99431763 1001 86380 86390 1
431373 99431373 1001 86380 86390 1
431288 99431288 1001 86380 86390 1
431336 99431336 1001 86380 86390 1
431445 99431445 1001 86380 86390 1
431468 99431468 1001 86380 86390 1
431498 99431498 1001 86380 86390 1
430920 99430920 1001 86380 86390 1
430974 99430974 1001 86380 86390 1
431005 99431005 1001 86380 86390 1
432169 99432169 1001 86380 86390 1
432200 99432200 1001 86380 86390 1
431649 99431649 1001 86380 86390 1
432355 99432355 1001 86380 86390 1
432067 99432067 1001 86380 86390 1
433671 99433671 1001 86380 86390 1
433609 99433609 1001 86380 86390 1
432917 99432917 1001 86380 86390 1
433016 99433016 1001 86380 86390 1
432514 99432514 1001 86380 86390 1
433863 99433863 1001 86380 86390 1
433837 99433837 1001 86380 86390 1
434106 99434106 1001 86380 86390 1
433741 99433741 1001 86380 86390 1
433853 99433853 1001 86380 86390 1
435094 99435094 1001 86380 86390 1
434659 99434659 1001 86380 86390 1
434717 99434717 1001 86380 86390 1
434632 99434632 1001 86380 86390 1
434963 99434963 1001 86380 86390 1
434284 99434284 1001 86380 86390 1
434248 99434248 1001 86380 86390 1
435457 99435457 1001 86380 86390 1
435636 99435636 1001 86380 86390 1
436592 99436592 1001 86380 86390 1
436578 99436578 1001 86380 86390 1
436402 99436402 1001 86380 86390 1
436485 99436485 1001 86380 86390 1
436133 99436133 1001 86380 86390 1
436002 99436002 1001 86380 86390 1
436212 99436212 1001 86380 86390 1
300542 99300542 1001 86380 86390 1
300568 99300568 1001 86380 86390 1
300584 99300584 1001 86380 86390 1
300719 99300719 1001 86380 86390 1
300319 99300319 1001 86380 86390 1
300425 99300425 1001 86380 86390 1
300362 99300362 1001 86380 86390 1
300201 99300201 1001 86380 86390 1
300288 99300288 1001 86380 86390 1
300766 99300766 1001 86380 86390 1
300832 99300832 1001 86380 86390 1
300839 99300839 1001 86380 86390 1
301371 99301371 1001 86380 86390 1
301207 99301207 1001 86380 86390 1
301187 99301187 1001 86380 86390 1
301256 99301256 1001 86380 86390 1
301129 99301129 1001 86380 86390 1
300948 99300948 1001 86380 86390 1
301005 99301005 1001 86380 86390 1
301062 99301062 1001 86380 86390 1
301605 99301605 1001 86380 86390 1
301660 99301660 1001 86380 86390 1
301661 99301661 1001 86380 86390 1
301562 99301562 1001 86380 86390 1
301640 99301640 1001 86380 86390 1
302281 99302281 1001 86380 86390 1
302320 99302320 1001 86380 86390 1
302334 99302334 1001 86380 86390 1
302370 99302370 1001 86380 86390 1
302185 99302185 1001 86380 86390 1
302302 99302302 1001 86380 86390 1
302034 99302034 1001 86380 86390 1
302079 99302079 1001 86380 86390 1
302054 99302054 1001 86380 86390 1
302109 99302109 1001 86380 86390 1
301955 99301955 1001 86380 86390 1
301909 99301909 1001 86380 86390 1
301820 99301820 1001 86380 86390 1
301770 99301770 1001 86380 86390 1
301926 99301926 1001 86380 86390 1
301875 99301875 1001 86380 86390 1
301771 99301771 1001 86380 86390 1
302523 99302523 1001 86380 86390 1
302464 99302464 1001 86380 86390 1
302402 99302402 1001 86380 86390 1
303031 99303031 1001 86380 86390 1
303161 99303161 1001 86380 86390 1
302910 99302910 1001 86380 86390 1
302859 99302859 1001 86380 86390 1
302977 99302977 1001 86380 86390 1
302851 99302851 1001 86380 86390 1
302806 99302806 1001 86380 86390 1
302690 99302690 1001 86380 86390 1
302609 99302609 1001 86380 86390 1
303216 99303216 1001 86380 86390 1
303277 99303277 1001 86380 86390 1
303897 99303897 1001 86380 86390 1
303980 99303980 1001 86380 86390 1
303755 99303755 1001 86380 86390 1
303771 99303771 1001 86380 86390 1
303707 99303707 1001 86380 86390 1
303581 99303581 1001 86380 86390 1
303545 99303545 1001 86380 86390 1
303417 99303417 1001 86380 86390 1
303575 99303575 1001 86380 86390 1
304069 99304069 1001 86380 86390 1
304136 99304136 1001 86380 86390 1
304192 99304192 1001 86380 86390 1
304077 99304077 1001 86380 86390 1
304808 99304808 1001 86380 86390 1
304744 99304744 1001 86380 86390 1
304550 99304550 1001 86380 86390 1
304563 99304563 1001 86380 86390 1
304615 99304615 1001 86380 86390 1
304384 99304384 1001 86380 86390 1
304376 99304376 1001 86380 86390 1
304951 99304951 1001 86380 86390 1
304879 99304879 1001 86380 86390 1
305543 99305543 1001 86380 86390 1
305500 99305500 1001 86380 86390 1
305369 99305369 1001 86380 86390 1
305090 99305090 1001 86380 86390 1
305081 99305081 1001 86380 86390 1
305263 99305263 1001 86380 86390 1
305252 99305252 1001 86380 86390 1
500077 99500077 1001 86380 86390 1
500000 99500000 1001 86380 86390 1
500183 99500183 1001 86380 86390 1
500067 99500067 1001 86380 86390 1
500189 99500189 1001 86380 86390 1
500636 99500636 1001 86380 86390 1
500790 99500790 1001 86380 86390 1
500800 99500800 1001 86380 86390 1
500572 99500572 1001 86380 86390 1
500498 99500498 1001 86380 86390 1
500542 99500542 1001 86380 86390 1
500349 99500349 1001 86380 86390 1
500946 99500946 1001 86380 86390 1
500820 99500820 1001 86380 86390 1
500964 99500964 1001 86380 86390 1
501525 99501525 1001 86380 86390 1
501592 99501592 1001 86380 86390 1
501561 99501561 1001 86380 86390 1
501279 99501279 1001 86380 86390 1
501229 99501229 1001 86380 86390 1
501414 99501414 1001 86380 86390 1
501379 99501379 1001 86380 86390 1
501164 99501164 1001 86380 86390 1
501102 99501102 1001 86380 86390 1
501024 99501024 1001 86380 86390 1
501198 99501198 1001 86380 86390 1
501667 99501667 1001 86380 86390 1
501733 99501733 1001 86380 86390 1
501669 99501669 1001 86380 86390 1
501840 99501840 1001 86380 86390 1
501816 99501816 1001 86380 86390 1
502414 99502414 1001 86380 86390 1
502338 99502338 1001 86380 86390 1
502329 99502329 1001 86380 86390 1
502342 99502342 1001 86380 86390 1
502355 99502355 1001 86380 86390 1
502091 99502091 1001 86380 86390 1
502117 99502117 1001 86380 86390 1
502137 99502137 1001 86380 86390 1
502180 99502180 1001 86380 86390 1
501940 99501940 1001 86380 86390 1
502599 99502599 1001 86380 86390 1
502486 99502486 1001 86380 86390 1
503230 99503230 1001 86380 86390 1
503102 99503102 1001 86380 86390 1
502958 99502958 1001 86380 86390 1
502764 99502764 1001 86380 86390 1
503315 99503315 1001 86380 86390 1
503446 99503446 1001 86380 86390 1
504083 99504083 1001 86380 86390 1
503731 99503731 1001 86380 86390 1
503902 99503902 1001 86380 86390 1
503851 99503851 1001 86380 86390 1
503867 99503867 1001 86380 86390 1
503666 99503666 1001 86380 86390 1
503590 99503590 1001 86380 86390 1
503686 99503686 1001 86380 86390 1
503544 99503544 1001 86380 86390 1
503648 99503648 1001 86380 86390 1
503702 99503702 1001 86380 86390 1
504168 99504168 1001 86380 86390 1
504223 99504223 1001 86380 86390 1
504316 99504316 1001 86380 86390 1
504216 99504216 1001 86380 86390 1
504834 99504834 1001 86380 86390 1
504888 99504888 1001 86380 86390 1
504558 99504558 1001 86380 86390 1
504547 99504547 1001 86380 86390 1
504692 99504692 1001 86380 86390 1
504644 99504644 1001 86380 86390 1
504555 99504555 1001 86380 86390 1
504659 99504659 1001 86380 86390 1
504416 99504416 1001 86380 86390 1
504342 99504342 1001 86380 86390 1
504346 99504346 1001 86380 86390 1
504373 99504373 1001 86380 86390 1
505035 99505035 1001 86380 86390 1
505067 99505067 1001 86380 86390 1
505751 99505751 1001 86380 86390 1
505692 99505692 1001 86380 86390 1
505488 99505488 1001 86380 86390 1
505437 99505437 1001 86380 86390 1
505394 99505394 1001 86380 86390 1
505271 99505271 1001 86380 86390 1
505225 99505225 1001 86380 86390 1
505316 99505316 1001 86380 86390 1
505893 99505893 1001 86380 86390 1
506485 99506485 1001 86380 86390 1
506276 99506276 1001 86380 86390 1
506241 99506241 1001 86380 86390 1
506208 99506208 1001 86380 86390 1
506620 99506620 1001 86380 86390 1
506614 99506614 1001 86380 86390 1
506744 99506744 1001 86380 86390 1
506615 99506615 1001 86380 86390 1
506759 99506759 1001 86380 86390 1
507249 99507249 1001 86380 86390 1
507121 99507121 1001 86380 86390 1
506859 99506859 1001 86380 86390 1
506964 99506964 1001 86380 86390 1
506953 99506953 1001 86380 86390 1
506824 99506824 1001 86380 86390 1
507426 99507426 1001 86380 86390 1
507556 99507556 1001 86380 86390 1
507570 99507570 1001 86380 86390 1
508220 99508220 1001 86380 86390 1
508043 99508043 1001 86380 86390 1
508005 99508005 1001 86380 86390 1
507980 99507980 1001 86380 86390 1
507918 99507918 1001 86380 86390 1
507947 99507947 1001 86380 86390 1
507633 99507633 1001 86380 86390 1
507660 99507660 1001 86380 86390 1
507791 99507791 1001 86380 86390 1
507794 99507794 1001 86380 86390 1
508300 99508300 1001 86380 86390 1
508251 99508251 1001 86380 86390 1
508304 99508304 1001 86380 86390 1
508267 99508267 1001 86380 86390 1
508907 99508907 1001 86380 86390 1
509039 99509039 1001 86380 86390 1
508964 99508964 1001 86380 86390 1
508944 99508944 1001 86380 86390 1
508804 99508804 1001 86380 86390 1
508832 99508832 1001 86380 86390 1
508836 99508836 1001 86380 86390 1
508816 99508816 1001 86380 86390 1
508648 99508648 1001 86380 86390 1
508601 99508601 1001 86380 86390 1
508541 99508541 1001 86380 86390 1
508529 99508529 1001 86380 86390 1
509175 99509175 1001 86380 86390 1
509151 99509151 1001 86380 86390 1
509271 99509271 1001 86380 86390 1
509246 99509246 1001 86380 86390 1
509156 99509156 1001 86380 86390 1
509197 99509197 1001 86380 86390 1
509263 99509263 1001 86380 86390 1
509160 99509160 1001 86380 86390 1
509161 99509161 1001 86380 86390 1
509841 99509841 1001 86380 86390 1
509745 99509745 1001 86380 86390 1
509797 99509797 1001 86380 86390 1
509567 99509567 1001 86380 86390 1
509504 99509504 1001 86380 86390 1
509544 99509544 1001 86380 86390 1
509571 99509571 1001 86380 86390 1
509637 99509637 1001 86380 86390 1
509476 99509476 1001 86380 86390 1
510041 99510041 1001 86380 86390 1
510098 99510098 1001 86380 86390 1
510062 99510062 1001 86380 86390 1
509998 99509998 1001 86380 86390 1
509999 99509999 1001 86380 86390 1
509908 99509908 1001 86380 86390 1
510604 99510604 1001 86380 86390 1
510605 99510605 1001 86380 86390 1
510581 99510581 1001 86380 86390 1
510685 99510685 1001 86380 86390 1
510595 99510595 1001 86380 86390 1
510662 99510662 1001 86380 86390 1
510405 99510405 1001 86380 86390 1
510171 99510171 1001 86380 86390 1
510134 99510134 1001 86380 86390 1
510278 99510278 1001 86380 86390 1
510115 99510115 1001 86380 86390 1
510817 99510817 1001 86380 86390 1
510758 99510758 1001 86380 86390 1
510927 99510927 1001 86380 86390 1
510878 99510878 1001 86380 86390 1
511376 99511376 1001 86380 86390 1
511482 99511482 1001 86380 86390 1
511368 99511368 1001 86380 86390 1
511145 99511145 1001 86380 86390 1
511214 99511214 1001 86380 86390 1
511050 99511050 1001 86380 86390 1
511064 99511064 1001 86380 86390 1
511026 99511026 1001 86380 86390 1
511104 99511104 1001 86380 86390 1
511085 99511085 1001 86380 86390 1
511621 99511621 1001 86380 86390 1
511740 99511740 1001 86380 86390 1
511652 99511652 1001 86380 86390 1
511717 99511717 1001 86380 86390 1
512291 99512291 1001 86380 86390 1
512195 99512195 1001 86380 86390 1
512288 99512288 1001 86380 86390 1
512043 99512043 1001 86380 86390 1
512086 99512086 1001 86380 86390 1
512154 99512154 1001 86380 86390 1
511848 99511848 1001 86380 86390 1
511785 99511785 1001 86380 86390 1
511800 99511800 1001 86380 86390 1
511806 99511806 1001 86380 86390 1
512407 99512407 1001 86380 86390 1
512512 99512512 1001 86380 86390 1
513195 99513195 1001 86380 86390 1
512988 99512988 1001 86380 86390 1
512798 99512798 1001 86380 86390 1
512635 99512635 1001 86380 86390 1
513374 99513374 1001 86380 86390 1
513317 99513317 1001 86380 86390 1
513942 99513942 1001 86380 86390 1
513969 99513969 1001 86380 86390 1
513938 99513938 1001 86380 86390 1
513940 99513940 1001 86380 86390 1
513802 99513802 1001 86380 86390 1
513660 99513660 1001 86380 86390 1
513743 99513743 1001 86380 86390 1
514188 99514188 1001 86380 86390 1
514137 99514137 1001 86380 86390 1
514077 99514077 1001 86380 86390 1
514793 99514793 1001 86380 86390 1
514709 99514709 1001 86380 86390 1
514853 99514853 1001 86380 86390 1
514626 99514626 1001 86380 86390 1
514459 99514459 1001 86380 86390 1
514530 99514530 1001 86380 86390 1
514380 99514380 1001 86380 86390 1
514270 99514270 1001 86380 86390 1
514998 99514998 1001 86380 86390 1
514939 99514939 1001 86380 86390 1
515060 99515060 1001 86380 86390 1
515524 99515524 1001 86380 86390 1
515577 99515577 1001 86380 86390 1
515631 99515631 1001 86380 86390 1
515394 99515394 1001 86380 86390 1
515433 99515433 1001 86380 86390 1
515294 99515294 1001 86380 86390 1
515110 99515110 1001 86380 86390 1
515851 99515851 1001 86380 86390 1
516342 99516342 1001 86380 86390 1
516448 99516448 1001 86380 86390 1
516267 99516267 1001 86380 86390 1
516134 99516134 1001 86380 86390 1
515982 99515982 1001 86380 86390 1
515946 99515946 1001 86380 86390 1
516051 99516051 1001 86380 86390 1
515988 99515988 1001 86380 86390 1
516534 99516534 1001 86380 86390 1
516560 99516560 1001 86380 86390 1
516510 99516510 1001 86380 86390 1
516643 99516643 1001 86380 86390 1
516593 99516593 1001 86380 86390 1
517319 99517319 1001 86380 86390 1
517216 99517216 1001 86380 86390 1
517294 99517294 1001 86380 86390 1
517141 99517141 1001 86380 86390 1
517092 99517092 1001 86380 86390 1
516767 99516767 1001 86380 86390 1
516915 99516915 1001 86380 86390 1
517425 99517425 1001 86380 86390 1
517389 99517389 1001 86380 86390 1
517533 99517533 1001 86380 86390 1
517538 99517538 1001 86380 86390 1
518059 99518059 1001 86380 86390 1
518134 99518134 1001 86380 86390 1
517775 99517775 1001 86380 86390 1
517725 99517725 1001 86380 86390 1
517636 99517636 1001 86380 86390 1
517731 99517731 1001 86380 86390 1
518290 99518290 1001 86380 86390 1
518229 99518229 1001 86380 86390 1
518183 99518183 1001 86380 86390 1
518863 99518863 1001 86380 86390 1
518972 99518972 1001 86380 86390 1
518910 99518910 1001 86380 86390 1
518719 99518719 1001 86380 86390 1
518711 99518711 1001 86380 86390 1
518701 99518701 1001 86380 86390 1
518439 99518439 1001 86380 86390 1
518401 99518401 1001 86380 86390 1
518456 99518456 1001 86380 86390 1
519050 99519050 1001 86380 86390 1
519128 99519128 1001 86380 86390 1
519053 99519053 1001 86380 86390 1
519149 99519149 1001 86380 86390 1
519635 99519635 1001 86380 86390 1
519613 99519613 1001 86380 86390 1
519769 99519769 1001 86380 86390 1
519810 99519810 1001 86380 86390 1
519505 99519505 1001 86380 86390 1
519570 99519570 1001 86380 86390 1
519417 99519417 1001 86380 86390 1
519470 99519470 1001 86380 86390 1
519563 99519563 1001 86380 86390 1
519477 99519477 1001 86380 86390 1
519281 99519281 1001 86380 86390 1
519831 99519831 1001 86380 86390 1
519922 99519922 1001 86380 86390 1
520584 99520584 1001 86380 86390 1
520533 99520533 1001 86380 86390 1
520270 99520270 1001 86380 86390 1
520390 99520390 1001 86380 86390 1
520216 99520216 1001 86380 86390 1
520166 99520166 1001 86380 86390 1
520155 99520155 1001 86380 86390 1
520156 99520156 1001 86380 86390 1
520845 99520845 1001 86380 86390 1
520644 99520644 1001 86380 86390 1
521277 99521277 1001 86380 86390 1
521319 99521319 1001 86380 86390 1
521222 99521222 1001 86380 86390 1
521235 99521235 1001 86380 86390 1
521160 99521160 1001 86380 86390 1
521154 99521154 1001 86380 86390 1
521246 99521246 1001 86380 86390 1
520854 99520854 1001 86380 86390 1
520946 99520946 1001 86380 86390 1
520998 99520998 1001 86380 86390 1
521012 99521012 1001 86380 86390 1
521481 99521481 1001 86380 86390 1
521575 99521575 1001 86380 86390 1
521498 99521498 1001 86380 86390 1
522130 99522130 1001 86380 86390 1
521989 99521989 1001 86380 86390 1
521913 99521913 1001 86380 86390 1
522032 99522032 1001 86380 86390 1
521904 99521904 1001 86380 86390 1
521815 99521815 1001 86380 86390 1
521729 99521729 1001 86380 86390 1
522381 99522381 1001 86380 86390 1
522421 99522421 1001 86380 86390 1
522488 99522488 1001 86380 86390 1
522320 99522320 1001 86380 86390 1
522373 99522373 1001 86380 86390 1
522477 99522477 1001 86380 86390 1
522441 99522441 1001 86380 86390 1
522403 99522403 1001 86380 86390 1
523115 99523115 1001 86380 86390 1
523083 99523083 1001 86380 86390 1
523008 99523008 1001 86380 86390 1
522812 99522812 1001 86380 86390 1
522755 99522755 1001 86380 86390 1
522898 99522898 1001 86380 86390 1
522769 99522769 1001 86380 86390 1
523130 99523130 1001 86380 86390 1
523196 99523196 1001 86380 86390 1
523277 99523277 1001 86380 86390 1
523266 99523266 1001 86380 86390 1
523140 99523140 1001 86380 86390 1
523766 99523766 1001 86380 86390 1
523780 99523780 1001 86380 86390 1
523743 99523743 1001 86380 86390 1
523847 99523847 1001 86380 86390 1
523747 99523747 1001 86380 86390 1
523651 99523651 1001 86380 86390 1
523653 99523653 1001 86380 86390 1
523693 99523693 1001 86380 86390 1
523398 99523398 1001 86380 86390 1
523399 99523399 1001 86380 86390 1
524149 99524149 1001 86380 86390 1
524033 99524033 1001 86380 86390 1
524021 99524021 1001 86380 86390 1
524014 99524014 1001 86380 86390 1
524029 99524029 1001 86380 86390 1
524120 99524120 1001 86380 86390 1
524044 99524044 1001 86380 86390 1
524743 99524743 1001 86380 86390 1
524748 99524748 1001 86380 86390 1
524588 99524588 1001 86380 86390 1
524449 99524449 1001 86380 86390 1
524501 99524501 1001 86380 86390 1
524190 99524190 1001 86380 86390 1
524323 99524323 1001 86380 86390 1
524343 99524343 1001 86380 86390 1
524847 99524847 1001 86380 86390 1
524940 99524940 1001 86380 86390 1
524791 99524791 1001 86380 86390 1
525419 99525419 1001 86380 86390 1
525445 99525445 1001 86380 86390 1
525569 99525569 1001 86380 86390 1
525241 99525241 1001 86380 86390 1
525371 99525371 1001 86380 86390 1
525260 99525260 1001 86380 86390 1
525053 99525053 1001 86380 86390 1
525157 99525157 1001 86380 86390 1
525029 99525029 1001 86380 86390 1
525172 99525172 1001 86380 86390 1
525083 99525083 1001 86380 86390 1
525048 99525048 1001 86380 86390 1
525036 99525036 1001 86380 86390 1
525182 99525182 1001 86380 86390 1
525776 99525776 1001 86380 86390 1
525690 99525690 1001 86380 86390 1
525772 99525772 1001 86380 86390 1
525734 99525734 1001 86380 86390 1
526246 99526246 1001 86380 86390 1
526383 99526383 1001 86380 86390 1
526055 99526055 1001 86380 86390 1
526109 99526109 1001 86380 86390 1
525819 99525819 1001 86380 86390 1
526003 99526003 1001 86380 86390 1
525862 99525862 1001 86380 86390 1
525811 99525811 1001 86380 86390 1
526434 99526434 1001 86380 86390 1
526527 99526527 1001 86380 86390 1
526478 99526478 1001 86380 86390 1
527048 99527048 1001 86380 86390 1
527168 99527168 1001 86380 86390 1
526978 99526978 1001 86380 86390 1
526954 99526954 1001 86380 86390 1
527019 99527019 1001 86380 86390 1
526842 99526842 1001 86380 86390 1
526925 99526925 1001 86380 86390 1
526847 99526847 1001 86380 86390 1
526720 99526720 1001 86380 86390 1
526669 99526669 1001 86380 86390 1
526829 99526829 1001 86380 86390 1
527284 99527284 1001 86380 86390 1
527287 99527287 1001 86380 86390 1
527289 99527289 1001 86380 86390 1
527277 99527277 1001 86380 86390 1
527334 99527334 1001 86380 86390 1
528000 99528000 1001 86380 86390 1
527949 99527949 1001 86380 86390 1
528015 99528015 1001 86380 86390 1
527977 99527977 1001 86380 86390 1
528030 99528030 1001 86380 86390 1
528055 99528055 1001 86380 86390 1
527889 99527889 1001 86380 86390 1
527717 99527717 1001 86380 86390 1
527839 99527839 1001 86380 86390 1
527738 99527738 1001 86380 86390 1
527572 99527572 1001 86380 86390 1
527486 99527486 1001 86380 86390 1
527462 99527462 1001 86380 86390 1
528231 99528231 1001 86380 86390 1
528145 99528145 1001 86380 86390 1
528109 99528109 1001 86380 86390 1
528838 99528838 1001 86380 86390 1
528867 99528867 1001 86380 86390 1
528764 99528764 1001 86380 86390 1
528727 99528727 1001 86380 86390 1
528755 99528755 1001 86380 86390 1
528893 99528893 1001 86380 86390 1
528490 99528490 1001 86380 86390 1
528694 99528694 1001 86380 86390 1
528479 99528479 1001 86380 86390 1
528403 99528403 1001 86380 86390 1
529031 99529031 1001 86380 86390 1
529036 99529036 1001 86380 86390 1
529064 99529064 1001 86380 86390 1
529626 99529626 1001 86380 86390 1
529526 99529526 1001 86380 86390 1
529606 99529606 1001 86380 86390 1
529671 99529671 1001 86380 86390 1
529722 99529722 1001 86380 86390 1
529418 99529418 1001 86380 86390 1
529480 99529480 1001 86380 86390 1
529159 99529159 1001 86380 86390 1
529203 99529203 1001 86380 86390 1
529204 99529204 1001 86380 86390 1
529843 99529843 1001 86380 86390 1
529884 99529884 1001 86380 86390 1
529760 99529760 1001 86380 86390 1
530351 99530351 1001 86380 86390 1
530366 99530366 1001 86380 86390 1
530271 99530271 1001 86380 86390 1
530202 99530202 1001 86380 86390 1
530267 99530267 1001 86380 86390 1
530043 99530043 1001 86380 86390 1
530108 99530108 1001 86380 86390 1
530615 99530615 1001 86380 86390 1
530564 99530564 1001 86380 86390 1
530715 99530715 1001 86380 86390 1
531219 99531219 1001 86380 86390 1
531261 99531261 1001 86380 86390 1
531006 99531006 1001 86380 86390 1
531159 99531159 1001 86380 86390 1
530838 99530838 1001 86380 86390 1
530788 99530788 1001 86380 86390 1
530762 99530762 1001 86380 86390 1
530854 99530854 1001 86380 86390 1
530880 99530880 1001 86380 86390 1
530830 99530830 1001 86380 86390 1
531437 99531437 1001 86380 86390 1
532081 99532081 1001 86380 86390 1
532088 99532088 1001 86380 86390 1
531847 99531847 1001 86380 86390 1
531952 99531952 1001 86380 86390 1
531856 99531856 1001 86380 86390 1
531790 99531790 1001 86380 86390 1
531700 99531700 1001 86380 86390 1
532345 99532345 1001 86380 86390 1
532256 99532256 1001 86380 86390 1
532398 99532398 1001 86380 86390 1
532298 99532298 1001 86380 86390 1
532286 99532286 1001 86380 86390 1
532999 99532999 1001 86380 86390 1
532952 99532952 1001 86380 86390 1
532753 99532753 1001 86380 86390 1
532741 99532741 1001 86380 86390 1
532654 99532654 1001 86380 86390 1
532607 99532607 1001 86380 86390 1
532531 99532531 1001 86380 86390 1
532551 99532551 1001 86380 86390 1
533191 99533191 1001 86380 86390 1
533129 99533129 1001 86380 86390 1
533232 99533232 1001 86380 86390 1
533787 99533787 1001 86380 86390 1
533686 99533686 1001 86380 86390 1
533476 99533476 1001 86380 86390 1
533436 99533436 1001 86380 86390 1
533320 99533320 1001 86380 86390 1
533310 99533310 1001 86380 86390 1
533349 99533349 1001 86380 86390 1
533893 99533893 1001 86380 86390 1
534053 99534053 1001 86380 86390 1
533861 99533861 1001 86380 86390 1
534045 99534045 1001 86380 86390 1
534651 99534651 1001 86380 86390 1
534573 99534573 1001 86380 86390 1
534510 99534510 1001 86380 86390 1
534590 99534590 1001 86380 86390 1
534674 99534674 1001 86380 86390 1
534540 99534540 1001 86380 86390 1
534618 99534618 1001 86380 86390 1
534645 99534645 1001 86380 86390 1
534468 99534468 1001 86380 86390 1
534218 99534218 1001 86380 86390 1
534142 99534142 1001 86380 86390 1
534097 99534097 1001 86380 86390 1
534266 99534266 1001 86380 86390 1
534720 99534720 1001 86380 86390 1
534828 99534828 1001 86380 86390 1
535446 99535446 1001 86380 86390 1
535372 99535372 1001 86380 86390 1
535486 99535486 1001 86380 86390 1
535416 99535416 1001 86380 86390 1
535417 99535417 1001 86380 86390 1
535142 99535142 1001 86380 86390 1
535103 99535103 1001 86380 86390 1
534915 99534915 1001 86380 86390 1
534985 99534985 1001 86380 86390 1
534974 99534974 1001 86380 86390 1
535577 99535577 1001 86380 86390 1
535700 99535700 1001 86380 86390 1
535519 99535519 1001 86380 86390 1
536325 99536325 1001 86380 86390 1
536014 99536014 1001 86380 86390 1
535991 99535991 1001 86380 86390 1
536072 99536072 1001 86380 86390 1
536099 99536099 1001 86380 86390 1
536090 99536090 1001 86380 86390 1
535781 99535781 1001 86380 86390 1
535835 99535835 1001 86380 86390 1
535879 99535879 1001 86380 86390 1
535751 99535751 1001 86380 86390 1
537074 99537074 1001 86380 86390 1
537127 99537127 1001 86380 86390 1
537052 99537052 1001 86380 86390 1
537078 99537078 1001 86380 86390 1
537018 99537018 1001 86380 86390 1
536932 99536932 1001 86380 86390 1
536899 99536899 1001 86380 86390 1
536796 99536796 1001 86380 86390 1
536852 99536852 1001 86380 86390 1
536689 99536689 1001 86380 86390 1
536643 99536643 1001 86380 86390 1
536682 99536682 1001 86380 86390 1
536592 99536592 1001 86380 86390 1
537875 99537875 1001 86380 86390 1
537815 99537815 1001 86380 86390 1
537707 99537707 1001 86380 86390 1
537644 99537644 1001 86380 86390 1
537670 99537670 1001 86380 86390 1
537738 99537738 1001 86380 86390 1
537637 99537637 1001 86380 86390 1
537423 99537423 1001 86380 86390 1
537546 99537546 1001 86380 86390 1
538112 99538112 1001 86380 86390 1
538127 99538127 1001 86380 86390 1
538145 99538145 1001 86380 86390 1
538767 99538767 1001 86380 86390 1
538644 99538644 1001 86380 86390 1
538684 99538684 1001 86380 86390 1
538429 99538429 1001 86380 86390 1
538571 99538571 1001 86380 86390 1
538572 99538572 1001 86380 86390 1
538515 99538515 1001 86380 86390 1
538528 99538528 1001 86380 86390 1
538529 99538529 1001 86380 86390 1
538246 99538246 1001 86380 86390 1
538375 99538375 1001 86380 86390 1
538339 99538339 1001 86380 86390 1
538252 99538252 1001 86380 86390 1
538268 99538268 1001 86380 86390 1
538371 99538371 1001 86380 86390 1
538373 99538373 1001 86380 86390 1
538892 99538892 1001 86380 86390 1
538919 99538919 1001 86380 86390 1
538934 99538934 1001 86380 86390 1
538859 99538859 1001 86380 86390 1
539605 99539605 1001 86380 86390 1
539452 99539452 1001 86380 86390 1
539546 99539546 1001 86380 86390 1
539280 99539280 1001 86380 86390 1
539243 99539243 1001 86380 86390 1
539375 99539375 1001 86380 86390 1
539259 99539259 1001 86380 86390 1
539035 99539035 1001 86380 86390 1
539103 99539103 1001 86380 86390 1
539704 99539704 1001 86380 86390 1
539666 99539666 1001 86380 86390 1
539800 99539800 1001 86380 86390 1
539749 99539749 1001 86380 86390 1
539816 99539816 1001 86380 86390 1
540299 99540299 1001 86380 86390 1
540373 99540373 1001 86380 86390 1
540271 99540271 1001 86380 86390 1
540131 99540131 1001 86380 86390 1
539975 99539975 1001 86380 86390 1
539924 99539924 1001 86380 86390 1
540031 99540031 1001 86380 86390 1
540032 99540032 1001 86380 86390 1
539968 99539968 1001 86380 86390 1
540039 99540039 1001 86380 86390 1
540635 99540635 1001 86380 86390 1
540664 99540664 1001 86380 86390 1
540653 99540653 1001 86380 86390 1
540475 99540475 1001 86380 86390 1
541091 99541091 1001 86380 86390 1
541137 99541137 1001 86380 86390 1
540894 99540894 1001 86380 86390 1
540951 99540951 1001 86380 86390 1
541057 99541057 1001 86380 86390 1
540841 99540841 1001 86380 86390 1
540681 99540681 1001 86380 86390 1
541385 99541385 1001 86380 86390 1
541428 99541428 1001 86380 86390 1
541313 99541313 1001 86380 86390 1
541470 99541470 1001 86380 86390 1
541998 99541998 1001 86380 86390 1
542109 99542109 1001 86380 86390 1
542027 99542027 1001 86380 86390 1
541723 99541723 1001 86380 86390 1
541844 99541844 1001 86380 86390 1
541858 99541858 1001 86380 86390 1
541716 99541716 1001 86380 86390 1
541615 99541615 1001 86380 86390 1
541647 99541647 1001 86380 86390 1
542287 99542287 1001 86380 86390 1
542313 99542313 1001 86380 86390 1
542315 99542315 1001 86380 86390 1
542269 99542269 1001 86380 86390 1
542790 99542790 1001 86380 86390 1
542792 99542792 1001 86380 86390 1
542913 99542913 1001 86380 86390 1
542922 99542922 1001 86380 86390 1
542770 99542770 1001 86380 86390 1
542835 99542835 1001 86380 86390 1
542928 99542928 1001 86380 86390 1
542597 99542597 1001 86380 86390 1
542651 99542651 1001 86380 86390 1
542657 99542657 1001 86380 86390 1
542520 99542520 1001 86380 86390 1
542381 99542381 1001 86380 86390 1
542386 99542386 1001 86380 86390 1
543618 99543618 1001 86380 86390 1
543691 99543691 1001 86380 86390 1
543440 99543440 1001 86380 86390 1
543468 99543468 1001 86380 86390 1
543380 99543380 1001 86380 86390 1
543283 99543283 1001 86380 86390 1
543261 99543261 1001 86380 86390 1
543200 99543200 1001 86380 86390 1
543921 99543921 1001 86380 86390 1
543792 99543792 1001 86380 86390 1
544424 99544424 1001 86380 86390 1
544581 99544581 1001 86380 86390 1
544204 99544204 1001 86380 86390 1
544244 99544244 1001 86380 86390 1
544018 99544018 1001 86380 86390 1
544110 99544110 1001 86380 86390 1
544660 99544660 1001 86380 86390 1
544699 99544699 1001 86380 86390 1
544631 99544631 1001 86380 86390 1
414455 796 1001 31740 32097 1
511740 1033 1002 35042 43271 1
533816 517 1001 33724 34024 1
400108 99400108 1001 86380 86390 1
400130 99400130 1001 86380 86390 1
400290 99400290 1001 86380 86390 1
400613 99400613 1001 86380 86390 1
400665 99400665 1001 86380 86390 1
400648 99400648 1001 86380 86390 1
400884 99400884 1001 86380 86390 1
400970 99400970 1001 86380 86390 1
400974 99400974 1001 86380 86390 1
401074 99401074 1001 86380 86390 1
401323 99401323 1001 86380 86390 1
401519 99401519 1001 86380 86390 1
401830 99401830 1001 86380 86390 1
401905 99401905 1001 86380 86390 1
401967 99401967 1001 86380 86390 1
402121 99402121 1001 86380 86390 1
402192 99402192 1001 86380 86390 1
402196 99402196 1001 86380 86390 1
402450 99402450 1001 86380 86390 1
402684 99402684 1001 86380 86390 1
402662 99402662 1001 86380 86390 1
402877 99402877 1001 86380 86390 1
402863 99402863 1001 86380 86390 1
402906 99402906 1001 86380 86390 1
402933 99402933 1001 86380 86390 1
403311 99403311 1001 86380 86390 1
403357 99403357 1001 86380 86390 1
403848 99403848 1001 86380 86390 1
404034 99404034 1001 86380 86390 1
404290 99404290 1001 86380 86390 1
404460 99404460 1001 86380 86390 1
404641 99404641 1001 86380 86390 1
404747 99404747 1001 86380 86390 1
404696 99404696 1001 86380 86390 1
404757 99404757 1001 86380 86390 1
404875 99404875 1001 86380 86390 1
404919 99404919 1001 86380 86390 1
404952 99404952 1001 86380 86390 1
405443 99405443 1001 86380 86390 1
405445 99405445 1001 86380 86390 1
405605 99405605 1001 86380 86390 1
405688 99405688 1001 86380 86390 1
405885 99405885 1001 86380 86390 1
405872 99405872 1001 86380 86390 1
406011 99406011 1001 86380 86390 1
406147 99406147 1001 86380 86390 1
406235 99406235 1001 86380 86390 1
406426 99406426 1001 86380 86390 1
406546 99406546 1001 86380 86390 1
406964 99406964 1001 86380 86390 1
407114 99407114 1001 86380 86390 1
407147 99407147 1001 86380 86390 1
407745 99407745 1001 86380 86390 1
407682 99407682 1001 86380 86390 1
407721 99407721 1001 86380 86390 1
407847 99407847 1001 86380 86390 1
407848 99407848 1001 86380 86390 1
407817 99407817 1001 86380 86390 1
408094 99408094 1001 86380 86390 1
408010 99408010 1001 86380 86390 1
408045 99408045 1001 86380 86390 1
408171 99408171 1001 86380 86390 1
408361 99408361 1001 86380 86390 1
408521 99408521 1001 86380 86390 1
408632 99408632 1001 86380 86390 1
408688 99408688 1001 86380 86390 1
408746 99408746 1001 86380 86390 1
408870 99408870 1001 86380 86390 1
409472 99409472 1001 86380 86390 1
409934 99409934 1001 86380 86390 1
409945 99409945 1001 86380 86390 1
410096 99410096 1001 86380 86390 1
410483 99410483 1001 86380 86390 1
410461 99410461 1001 86380 86390 1
410687 99410687 1001 86380 86390 1
410800 99410800 1001 86380 86390 1
410771 99410771 1001 86380 86390 1
410849 99410849 1001 86380 86390 1
411023 99411023 1001 86380 86390 1
411074 99411074 1001 86380 86390 1
411147 99411147 1001 86380 86390 1
411188 99411188 1001 86380 86390 1
411261 99411261 1001 86380 86390 1
411349 99411349 1001 86380 86390 1
411614 99411614 1001 86380 86390 1
411843 99411843 1001 86380 86390 1
411788 99411788 1001 86380 86390 1
412018 99412018 1001 86380 86390 1
411991 99411991 1001 86380 86390 1
412135 99412135 1001 86380 86390 1
413447 99413447 1001 86380 86390 1
413428 99413428 1001 86380 86390 1
413490 99413490 1001 86380 86390 1
412979 99412979 1001 86380 86390 1
413043 99413043 1001 86380 86390 1
412992 99412992 1001 86380 86390 1
412996 99412996 1001 86380 86390 1
412928 99412928 1001 86380 86390 1
412579 99412579 1001 86380 86390 1
412779 99412779 1001 86380 86390 1
412850 99412850 1001 86380 86390 1
412486 99412486 1001 86380 86390 1
412491 99412491 1001 86380 86390 1
413834 99413834 1001 86380 86390 1
413928 99413928 1001 86380 86390 1
413707 99413707 1001 86380 86390 1
413773 99413773 1001 86380 86390 1
413877 99413877 1001 86380 86390 1
415149 99415149 1001 86380 86390 1
415293 99415293 1001 86380 86390 1
414677 99414677 1001 86380 86390 1
414781 99414781 1001 86380 86390 1
414693 99414693 1001 86380 86390 1
414903 99414903 1001 86380 86390 1
414628 99414628 1001 86380 86390 1
414792 99414792 1001 86380 86390 1
414414 99414414 1001 86380 86390 1
415369 99415369 1001 86380 86390 1
415703 99415703 1001 86380 86390 1
416674 99416674 1001 86380 86390 1
416326 99416326 1001 86380 86390 1
415780 99415780 1001 86380 86390 1
415908 99415908 1001 86380 86390 1
416065 99416065 1001 86380 86390 1
415847 99415847 1001 86380 86390 1
416102 99416102 1001 86380 86390 1
417073 99417073 1001 86380 86390 1
417312 99417312 1001 86380 86390 1
417431 99417431 1001 86380 86390 1
417438 99417438 1001 86380 86390 1
418500 99418500 1001 86380 86390 1
418678 99418678 1001 86380 86390 1
418705 99418705 1001 86380 86390 1
418116 99418116 1001 86380 86390 1
418287 99418287 1001 86380 86390 1
418126 99418126 1001 86380 86390 1
417799 99417799 1001 86380 86390 1
417875 99417875 1001 86380 86390 1
417673 99417673 1001 86380 86390 1
419161 99419161 1001 86380 86390 1
419032 99419032 1001 86380 86390 1
419067 99419067 1001 86380 86390 1
419071 99419071 1001 86380 86390 1
420440 99420440 1001 86380 86390 1
420187 99420187 1001 86380 86390 1
419883 99419883 1001 86380 86390 1
419975 99419975 1001 86380 86390 1
419737 99419737 1001 86380 86390 1
419743 99419743 1001 86380 86390 1
419592 99419592 1001 86380 86390 1
419381 99419381 1001 86380 86390 1
419393 99419393 1001 86380 86390 1
422040 99422040 1001 86380 86390 1
421801 99421801 1001 86380 86390 1
422088 99422088 1001 86380 86390 1
421729 99421729 1001 86380 86390 1
421314 99421314 1001 86380 86390 1
421345 99421345 1001 86380 86390 1
421366 99421366 1001 86380 86390 1
421322 99421322 1001 86380 86390 1
421360 99421360 1001 86380 86390 1
421560 99421560 1001 86380 86390 1
421038 99421038 1001 86380 86390 1
421145 99421145 1001 86380 86390 1
420922 99420922 1001 86380 86390 1
422162 99422162 1001 86380 86390 1
422143 99422143 1001 86380 86390 1
423601 99423601 1001 86380 86390 1
423642 99423642 1001 86380 86390 1
423278 99423278 1001 86380 86390 1
423293 99423293 1001 86380 86390 1
423252 99423252 1001 86380 86390 1
423097 99423097 1001 86380 86390 1
423143 99423143 1001 86380 86390 1
422695 99422695 1001 86380 86390 1
422722 99422722 1001 86380 86390 1
422678 99422678 1001 86380 86390 1
422533 99422533 1001 86380 86390 1
422783 99422783 1001 86380 86390 1
422900 99422900 1001 86380 86390 1
422547 99422547 1001 86380 86390 1
422768 99422768 1001 86380 86390 1
423966 99423966 1001 86380 86390 1
423970 99423970 1001 86380 86390 1
424130 99424130 1001 86380 86390 1
423895 99423895 1001 86380 86390 1
424140 99424140 1001 86380 86390 1
425114 99425114 1001 86380 86390 1
425244 99425244 1001 86380 86390 1
424979 99424979 1001 86380 86390 1
424882 99424882 1001 86380 86390 1
424826 99424826 1001 86380 86390 1
424793 99424793 1001 86380 86390 1
424796 99424796 1001 86380 86390 1
424437 99424437 1001 86380 86390 1
424533 99424533 1001 86380 86390 1
424329 99424329 1001 86380 86390 1
424425 99424425 1001 86380 86390 1
424519 99424519 1001 86380 86390 1
424174 99424174 1001 86380 86390 1
424588 99424588 1001 86380 86390 1
425580 99425580 1001 86380 86390 1
425565 99425565 1001 86380 86390 1
425578 99425578 1001 86380 86390 1
425629 99425629 1001 86380 86390 1
425652 99425652 1001 86380 86390 1
426840 99426840 1001 86380 86390 1
426979 99426979 1001 86380 86390 1
427059 99427059 1001 86380 86390 1
426666 99426666 1001 86380 86390 1
426453 99426453 1001 86380 86390 1
426310 99426310 1001 86380 86390 1
426439 99426439 1001 86380 86390 1
426639 99426639 1001 86380 86390 1
426467 99426467 1001 86380 86390 1
425940 99425940 1001 86380 86390 1
425970 99425970 1001 86380 86390 1
425973 99425973 1001 86380 86390 1
426235 99426235 1001 86380 86390 1
426108 99426108 1001 86380 86390 1
425953 99425953 1001 86380 86390 1
427949 99427949 1001 86380 86390 1
428202 99428202 1001 86380 86390 1
427961 99427961 1001 86380 86390 1
428905 99428905 1001 86380 86390 1
429009 99429009 1001 86380 86390 1
430054 99430054 1001 86380 86390 1
430032 99430032 1001 86380 86390 1
430239 99430239 1001 86380 86390 1
430362 99430362 1001 86380 86390 1
429596 99429596 1001 86380 86390 1
429888 99429888 1001 86380 86390 1
429282 99429282 1001 86380 86390 1
429262 99429262 1001 86380 86390 1
430395 99430395 1001 86380 86390 1
430614 99430614 1001 86380 86390 1
431981 99431981 1001 86380 86390 1
431754 99431754 1001 86380 86390 1
431300 99431300 1001 86380 86390 1
431450 99431450 1001 86380 86390 1
431238 99431238 1001 86380 86390 1
431009 99431009 1001 86380 86390 1
431070 99431070 1001 86380 86390 1
430906 99430906 1001 86380 86390 1
432226 99432226 1001 86380 86390 1
432356 99432356 1001 86380 86390 1
432332 99432332 1001 86380 86390 1
432217 99432217 1001 86380 86390 1
432264 99432264 1001 86380 86390 1
432340 99432340 1001 86380 86390 1
433361 99433361 1001 86380 86390 1
433395 99433395 1001 86380 86390 1
433550 99433550 1001 86380 86390 1
433377 99433377 1001 86380 86390 1
433471 99433471 1001 86380 86390 1
433159 99433159 1001 86380 86390 1
433006 99433006 1001 86380 86390 1
432919 99432919 1001 86380 86390 1
432898 99432898 1001 86380 86390 1
432829 99432829 1001 86380 86390 1
432657 99432657 1001 86380 86390 1
432640 99432640 1001 86380 86390 1
432765 99432765 1001 86380 86390 1
434017 99434017 1001 86380 86390 1
433947 99433947 1001 86380 86390 1
434097 99434097 1001 86380 86390 1
434051 99434051 1001 86380 86390 1
435158 99435158 1001 86380 86390 1
435256 99435256 1001 86380 86390 1
435395 99435395 1001 86380 86390 1
435046 99435046 1001 86380 86390 1
435145 99435145 1001 86380 86390 1
435267 99435267 1001 86380 86390 1
434813 99434813 1001 86380 86390 1
434427 99434427 1001 86380 86390 1
434570 99434570 1001 86380 86390 1
434581 99434581 1001 86380 86390 1
436846 99436846 1001 86380 86390 1
436528 99436528 1001 86380 86390 1
436359 99436359 1001 86380 86390 1
436034 99436034 1001 86380 86390 1
436239 99436239 1001 86380 86390 1
436079 99436079 1001 86380 86390 1
437236 99437236 1001 86380 86390 1
436757 99436757 1001 86380 86390 1
437356 99437356 1001 86380 86390 1
437332 99437332 1001 86380 86390 1
300525 99300525 1001 86380 86390 1
300650 99300650 1001 86380 86390 1
300676 99300676 1001 86380 86390 1
300343 99300343 1001 86380 86390 1
300396 99300396 1001 86380 86390 1
300501 99300501 1001 86380 86390 1
300359 99300359 1001 86380 86390 1
300469 99300469 1001 86380 86390 1
300831 99300831 1001 86380 86390 1
300918 99300918 1001 86380 86390 1
301519 99301519 1001 86380 86390 1
301415 99301415 1001 86380 86390 1
301498 99301498 1001 86380 86390 1
301386 99301386 1001 86380 86390 1
301338 99301338 1001 86380 86390 1
301225 99301225 1001 86380 86390 1
301264 99301264 1001 86380 86390 1
301105 99301105 1001 86380 86390 1
301096 99301096 1001 86380 86390 1
300957 99300957 1001 86380 86390 1
300970 99300970 1001 86380 86390 1
301087 99301087 1001 86380 86390 1
301590 99301590 1001 86380 86390 1
301643 99301643 1001 86380 86390 1
301752 99301752 1001 86380 86390 1
302331 99302331 1001 86380 86390 1
302296 99302296 1001 86380 86390 1
302336 99302336 1001 86380 86390 1
302212 99302212 1001 86380 86390 1
302264 99302264 1001 86380 86390 1
302006 99302006 1001 86380 86390 1
301983 99301983 1001 86380 86390 1
301945 99301945 1001 86380 86390 1
301914 99301914 1001 86380 86390 1
302392 99302392 1001 86380 86390 1
302477 99302477 1001 86380 86390 1
302569 99302569 1001 86380 86390 1
302518 99302518 1001 86380 86390 1
302467 99302467 1001 86380 86390 1
302797 99302797 1001 86380 86390 1
302729 99302729 1001 86380 86390 1
302692 99302692 1001 86380 86390 1
302597 99302597 1001 86380 86390 1
303281 99303281 1001 86380 86390 1
303290 99303290 1001 86380 86390 1
303279 99303279 1001 86380 86390 1
303345 99303345 1001 86380 86390 1
303907 99303907 1001 86380 86390 1
303870 99303870 1001 86380 86390 1
303928 99303928 1001 86380 86390 1
303646 99303646 1001 86380 86390 1
303808 99303808 1001 86380 86390 1
303628 99303628 1001 86380 86390 1
304083 99304083 1001 86380 86390 1
304149 99304149 1001 86380 86390 1
304112 99304112 1001 86380 86390 1
304774 99304774 1001 86380 86390 1
304659 99304659 1001 86380 86390 1
304660 99304660 1001 86380 86390 1
304422 99304422 1001 86380 86390 1
304398 99304398 1001 86380 86390 1
304313 99304313 1001 86380 86390 1
305014 99305014 1001 86380 86390 1
305055 99305055 1001 86380 86390 1
304996 99304996 1001 86380 86390 1
305492 99305492 1001 86380 86390 1
305508 99305508 1001 86380 86390 1
305592 99305592 1001 86380 86390 1
305305 99305305 1001 86380 86390 1
305426 99305426 1001 86380 86390 1
305092 99305092 1001 86380 86390 1
305067 99305067 1001 86380 86390 1
500054 99500054 1001 86380 86390 1
500660 99500660 1001 86380 86390 1
500702 99500702 1001 86380 86390 1
500453 99500453 1001 86380 86390 1
500505 99500505 1001 86380 86390 1
500501 99500501 1001 86380 86390 1
500284 99500284 1001 86380 86390 1
500367 99500367 1001 86380 86390 1
500264 99500264 1001 86380 86390 1
500253 99500253 1001 86380 86390 1
500996 99500996 1001 86380 86390 1
500855 99500855 1001 86380 86390 1
500873 99500873 1001 86380 86390 1
501479 99501479 1001 86380 86390 1
501507 99501507 1001 86380 86390 1
501520 99501520 1001 86380 86390 1
501317 99501317 1001 86380 86390 1
501294 99501294 1001 86380 86390 1
501299 99501299 1001 86380 86390 1
501237 99501237 1001 86380 86390 1
501276 99501276 1001 86380 86390 1
501393 99501393 1001 86380 86390 1
501076 99501076 1001 86380 86390 1
501792 99501792 1001 86380 86390 1
502285 99502285 1001 86380 86390 1
502286 99502286 1001 86380 86390 1
502367 99502367 1001 86380 86390 1
502199 99502199 1001 86380 86390 1
502227 99502227 1001 86380 86390 1
502176 99502176 1001 86380 86390 1
502073 99502073 1001 86380 86390 1
502152 99502152 1001 86380 86390 1
502076 99502076 1001 86380 86390 1
501870 99501870 1001 86380 86390 1
501895 99501895 1001 86380 86390 1
502592 99502592 1001 86380 86390 1
502543 99502543 1001 86380 86390 1
502505 99502505 1001 86380 86390 1
502508 99502508 1001 86380 86390 1
503109 99503109 1001 86380 86390 1
503188 99503188 1001 86380 86390 1
502943 99502943 1001 86380 86390 1
503023 99503023 1001 86380 86390 1
502788 99502788 1001 86380 86390 1
503329 99503329 1001 86380 86390 1
503484 99503484 1001 86380 86390 1
503296 99503296 1001 86380 86390 1
503453 99503453 1001 86380 86390 1
503821 99503821 1001 86380 86390 1
503875 99503875 1001 86380 86390 1
503828 99503828 1001 86380 86390 1
503868 99503868 1001 86380 86390 1
503741 99503741 1001 86380 86390 1
503618 99503618 1001 86380 86390 1
503621 99503621 1001 86380 86390 1
503596 99503596 1001 86380 86390 1
503497 99503497 1001 86380 86390 1
503705 99503705 1001 86380 86390 1
504306 99504306 1001 86380 86390 1
504217 99504217 1001 86380 86390 1
504922 99504922 1001 86380 86390 1
504929 99504929 1001 86380 86390 1
504673 99504673 1001 86380 86390 1
504726 99504726 1001 86380 86390 1
504597 99504597 1001 86380 86390 1
504655 99504655 1001 86380 86390 1
504645 99504645 1001 86380 86390 1
504439 99504439 1001 86380 86390 1
504478 99504478 1001 86380 86390 1
504393 99504393 1001 86380 86390 1
504524 99504524 1001 86380 86390 1
505045 99505045 1001 86380 86390 1
504944 99504944 1001 86380 86390 1
505049 99505049 1001 86380 86390 1
505054 99505054 1001 86380 86390 1
505120 99505120 1001 86380 86390 1
505147 99505147 1001 86380 86390 1
505739 99505739 1001 86380 86390 1
505684 99505684 1001 86380 86390 1
505607 99505607 1001 86380 86390 1
505753 99505753 1001 86380 86390 1
505625 99505625 1001 86380 86390 1
505614 99505614 1001 86380 86390 1
505386 99505386 1001 86380 86390 1
505365 99505365 1001 86380 86390 1
505495 99505495 1001 86380 86390 1
505184 99505184 1001 86380 86390 1
505329 99505329 1001 86380 86390 1
505948 99505948 1001 86380 86390 1
505888 99505888 1001 86380 86390 1
505788 99505788 1001 86380 86390 1
506546 99506546 1001 86380 86390 1
506560 99506560 1001 86380 86390 1
506433 99506433 1001 86380 86390 1
506329 99506329 1001 86380 86390 1
506345 99506345 1001 86380 86390 1
506333 99506333 1001 86380 86390 1
506231 99506231 1001 86380 86390 1
506335 99506335 1001 86380 86390 1
506006 99506006 1001 86380 86390 1
506137 99506137 1001 86380 86390 1
506790 99506790 1001 86380 86390 1
506741 99506741 1001 86380 86390 1
506770 99506770 1001 86380 86390 1
506746 99506746 1001 86380 86390 1
507333 99507333 1001 86380 86390 1
507392 99507392 1001 86380 86390 1
507286 99507286 1001 86380 86390 1
507329 99507329 1001 86380 86390 1
507192 99507192 1001 86380 86390 1
507042 99507042 1001 86380 86390 1
507187 99507187 1001 86380 86390 1
507447 99507447 1001 86380 86390 1
507436 99507436 1001 86380 86390 1
507450 99507450 1001 86380 86390 1
508233 99508233 1001 86380 86390 1
507878 99507878 1001 86380 86390 1
507898 99507898 1001 86380 86390 1
507976 99507976 1001 86380 86390 1
507772 99507772 1001 86380 86390 1
507754 99507754 1001 86380 86390 1
508394 99508394 1001 86380 86390 1
508343 99508343 1001 86380 86390 1
508255 99508255 1001 86380 86390 1
509052 99509052 1001 86380 86390 1
509054 99509054 1001 86380 86390 1
508928 99508928 1001 86380 86390 1
509032 99509032 1001 86380 86390 1
508778 99508778 1001 86380 86390 1
508846 99508846 1001 86380 86390 1
508679 99508679 1001 86380 86390 1
508798 99508798 1001 86380 86390 1
508585 99508585 1001 86380 86390 1
508495 99508495 1001 86380 86390 1
508612 99508612 1001 86380 86390 1
508587 99508587 1001 86380 86390 1
508472 99508472 1001 86380 86390 1
508657 99508657 1001 86380 86390 1
509115 99509115 1001 86380 86390 1
509180 99509180 1001 86380 86390 1
509258 99509258 1001 86380 86390 1
509752 99509752 1001 86380 86390 1
509528 99509528 1001 86380 86390 1
509507 99509507 1001 86380 86390 1
509625 99509625 1001 86380 86390 1
509422 99509422 1001 86380 86390 1
509453 99509453 1001 86380 86390 1
509350 99509350 1001 86380 86390 1
509313 99509313 1001 86380 86390 1
509326 99509326 1001 86380 86390 1
509343 99509343 1001 86380 86390 1
510104 99510104 1001 86380 86390 1
510105 99510105 1001 86380 86390 1
510094 99510094 1001 86380 86390 1
510020 99510020 1001 86380 86390 1
509947 99509947 1001 86380 86390 1
509961 99509961 1001 86380 86390 1
510549 99510549 1001 86380 86390 1
510699 99510699 1001 86380 86390 1
510341 99510341 1001 86380 86390 1
510496 99510496 1001 86380 86390 1
510368 99510368 1001 86380 86390 1
510344 99510344 1001 86380 86390 1
510829 99510829 1001 86380 86390 1
510782 99510782 1001 86380 86390 1
510757 99510757 1001 86380 86390 1
510786 99510786 1001 86380 86390 1
511504 99511504 1001 86380 86390 1
511375 99511375 1001 86380 86390 1
511454 99511454 1001 86380 86390 1
511481 99511481 1001 86380 86390 1
511366 99511366 1001 86380 86390 1
511169 99511169 1001 86380 86390 1
511311 99511311 1001 86380 86390 1
511338 99511338 1001 86380 86390 1
511276 99511276 1001 86380 86390 1
511190 99511190 1001 86380 86390 1
511074 99511074 1001 86380 86390 1
510973 99510973 1001 86380 86390 1
511040 99511040 1001 86380 86390 1
510949 99510949 1001 86380 86390 1
511714 99511714 1001 86380 86390 1
511716 99511716 1001 86380 86390 1
511678 99511678 1001 86380 86390 1
512213 99512213 1001 86380 86390 1
512295 99512295 1001 86380 86390 1
512367 99512367 1001 86380 86390 1
512097 99512097 1001 86380 86390 1
512093 99512093 1001 86380 86390 1
511799 99511799 1001 86380 86390 1
511903 99511903 1001 86380 86390 1
512484 99512484 1001 86380 86390 1
512510 99512510 1001 86380 86390 1
512386 99512386 1001 86380 86390 1
513092 99513092 1001 86380 86390 1
513080 99513080 1001 86380 86390 1
513161 99513161 1001 86380 86390 1
513032 99513032 1001 86380 86390 1
512819 99512819 1001 86380 86390 1
512848 99512848 1001 86380 86390 1
512623 99512623 1001 86380 86390 1
512750 99512750 1001 86380 86390 1
513242 99513242 1001 86380 86390 1
513255 99513255 1001 86380 86390 1
513324 99513324 1001 86380 86390 1
513289 99513289 1001 86380 86390 1
513923 99513923 1001 86380 86390 1
514022 99514022 1001 86380 86390 1
513939 99513939 1001 86380 86390 1
513658 99513658 1001 86380 86390 1
513677 99513677 1001 86380 86390 1
513625 99513625 1001 86380 86390 1
513692 99513692 1001 86380 86390 1
513823 99513823 1001 86380 86390 1
513746 99513746 1001 86380 86390 1
513476 99513476 1001 86380 86390 1
513415 99513415 1001 86380 86390 1
513474 99513474 1001 86380 86390 1
514174 99514174 1001 86380 86390 1
514110 99514110 1001 86380 86390 1
514216 99514216 1001 86380 86390 1
514208 99514208 1001 86380 86390 1
514729 99514729 1001 86380 86390 1
514799 99514799 1001 86380 86390 1
514627 99514627 1001 86380 86390 1
514553 99514553 1001 86380 86390 1
514502 99514502 1001 86380 86390 1
514481 99514481 1001 86380 86390 1
514378 99514378 1001 86380 86390 1
514341 99514341 1001 86380 86390 1
514251 99514251 1001 86380 86390 1
514344 99514344 1001 86380 86390 1
514977 99514977 1001 86380 86390 1
514993 99514993 1001 86380 86390 1
515515 99515515 1001 86380 86390 1
515339 99515339 1001 86380 86390 1
515303 99515303 1001 86380 86390 1
515205 99515205 1001 86380 86390 1
515076 99515076 1001 86380 86390 1
515147 99515147 1001 86380 86390 1
515251 99515251 1001 86380 86390 1
515201 99515201 1001 86380 86390 1
515191 99515191 1001 86380 86390 1
515745 99515745 1001 86380 86390 1
515725 99515725 1001 86380 86390 1
515743 99515743 1001 86380 86390 1
516306 99516306 1001 86380 86390 1
516379 99516379 1001 86380 86390 1
516278 99516278 1001 86380 86390 1
516285 99516285 1001 86380 86390 1
516225 99516225 1001 86380 86390 1
515953 99515953 1001 86380 86390 1
515993 99515993 1001 86380 86390 1
515986 99515986 1001 86380 86390 1
517281 99517281 1001 86380 86390 1
517014 99517014 1001 86380 86390 1
516936 99516936 1001 86380 86390 1
516773 99516773 1001 86380 86390 1
516825 99516825 1001 86380 86390 1
516802 99516802 1001 86380 86390 1
517504 99517504 1001 86380 86390 1
517405 99517405 1001 86380 86390 1
517473 99517473 1001 86380 86390 1
518034 99518034 1001 86380 86390 1
518062 99518062 1001 86380 86390 1
518104 99518104 1001 86380 86390 1
517988 99517988 1001 86380 86390 1
517965 99517965 1001 86380 86390 1
518069 99518069 1001 86380 86390 1
517895 99517895 1001 86380 86390 1
517921 99517921 1001 86380 86390 1
517948 99517948 1001 86380 86390 1
517954 99517954 1001 86380 86390 1
517685 99517685 1001 86380 86390 1
517712 99517712 1001 86380 86390 1
517600 99517600 1001 86380 86390 1
517639 99517639 1001 86380 86390 1
518249 99518249 1001 86380 86390 1
518878 99518878 1001 86380 86390 1
518791 99518791 1001 86380 86390 1
518985 99518985 1001 86380 86390 1
518819 99518819 1001 86380 86390 1
518681 99518681 1001 86380 86390 1
518776 99518776 1001 86380 86390 1
518715 99518715 1001 86380 86390 1
518490 99518490 1001 86380 86390 1
519036 99519036 1001 86380 86390 1
519077 99519077 1001 86380 86390 1
519143 99519143 1001 86380 86390 1
519169 99519169 1001 86380 86390 1
519027 99519027 1001 86380 86390 1
519034 99519034 1001 86380 86390 1
519137 99519137 1001 86380 86390 1
518995 99518995 1001 86380 86390 1
519789 99519789 1001 86380 86390 1
519691 99519691 1001 86380 86390 1
519617 99519617 1001 86380 86390 1
519657 99519657 1001 86380 86390 1
519709 99519709 1001 86380 86390 1
519530 99519530 1001 86380 86390 1
519500 99519500 1001 86380 86390 1
519423 99519423 1001 86380 86390 1
519568 99519568 1001 86380 86390 1
519222 99519222 1001 86380 86390 1
519238 99519238 1001 86380 86390 1
519849 99519849 1001 86380 86390 1
519866 99519866 1001 86380 86390 1
519867 99519867 1001 86380 86390 1
519998 99519998 1001 86380 86390 1
519830 99519830 1001 86380 86390 1
519861 99519861 1001 86380 86390 1
520589 99520589 1001 86380 86390 1
520591 99520591 1001 86380 86390 1
520306 99520306 1001 86380 86390 1
520353 99520353 1001 86380 86390 1
520379 99520379 1001 86380 86390 1
520303 99520303 1001 86380 86390 1
520177 99520177 1001 86380 86390 1
520168 99520168 1001 86380 86390 1
520831 99520831 1001 86380 86390 1
521372 99521372 1001 86380 86390 1
521361 99521361 1001 86380 86390 1
521195 99521195 1001 86380 86390 1
521074 99521074 1001 86380 86390 1
520872 99520872 1001 86380 86390 1
520849 99520849 1001 86380 86390 1
520945 99520945 1001 86380 86390 1
520986 99520986 1001 86380 86390 1
521515 99521515 1001 86380 86390 1
521533 99521533 1001 86380 86390 1
521468 99521468 1001 86380 86390 1
521638 99521638 1001 86380 86390 1
521627 99521627 1001 86380 86390 1
522244 99522244 1001 86380 86390 1
522193 99522193 1001 86380 86390 1
522220 99522220 1001 86380 86390 1
522247 99522247 1001 86380 86390 1
522248 99522248 1001 86380 86390 1
522224 99522224 1001 86380 86390 1
521959 99521959 1001 86380 86390 1
521967 99521967 1001 86380 86390 1
521831 99521831 1001 86380 86390 1
521870 99521870 1001 86380 86390 1
521707 99521707 1001 86380 86390 1
522406 99522406 1001 86380 86390 1
522426 99522426 1001 86380 86390 1
522350 99522350 1001 86380 86390 1
523032 99523032 1001 86380 86390 1
523020 99523020 1001 86380 86390 1
523060 99523060 1001 86380 86390 1
522919 99522919 1001 86380 86390 1
522902 99522902 1001 86380 86390 1
522838 99522838 1001 86380 86390 1
522541 99522541 1001 86380 86390 1
522696 99522696 1001 86380 86390 1
522659 99522659 1001 86380 86390 1
522522 99522522 1001 86380 86390 1
523223 99523223 1001 86380 86390 1
523190 99523190 1001 86380 86390 1
523281 99523281 1001 86380 86390 1
523781 99523781 1001 86380 86390 1
523897 99523897 1001 86380 86390 1
523808 99523808 1001 86380 86390 1
523823 99523823 1001 86380 86390 1
523635 99523635 1001 86380 86390 1
523607 99523607 1001 86380 86390 1
523582 99523582 1001 86380 86390 1
523402 99523402 1001 86380 86390 1
523357 99523357 1001 86380 86390 1
523409 99523409 1001 86380 86390 1
523371 99523371 1001 86380 86390 1
524011 99524011 1001 86380 86390 1
524016 99524016 1001 86380 86390 1
524606 99524606 1001 86380 86390 1
524405 99524405 1001 86380 86390 1
524510 99524510 1001 86380 86390 1
524498 99524498 1001 86380 86390 1
524308 99524308 1001 86380 86390 1
524232 99524232 1001 86380 86390 1
524234 99524234 1001 86380 86390 1
524342 99524342 1001 86380 86390 1
524950 99524950 1001 86380 86390 1
524926 99524926 1001 86380 86390 1
524771 99524771 1001 86380 86390 1
524790 99524790 1001 86380 86390 1
524792 99524792 1001 86380 86390 1
525520 99525520 1001 86380 86390 1
525498 99525498 1001 86380 86390 1
525214 99525214 1001 86380 86390 1
525306 99525306 1001 86380 86390 1
525208 99525208 1001 86380 86390 1
525031 99525031 1001 86380 86390 1
525044 99525044 1001 86380 86390 1
524996 99524996 1001 86380 86390 1
525673 99525673 1001 86380 86390 1
525789 99525789 1001 86380 86390 1
525726 99525726 1001 86380 86390 1
525778 99525778 1001 86380 86390 1
526372 99526372 1001 86380 86390 1
526400 99526400 1001 86380 86390 1
526266 99526266 1001 86380 86390 1
526036 99526036 1001 86380 86390 1
526079 99526079 1001 86380 86390 1
526014 99526014 1001 86380 86390 1
526162 99526162 1001 86380 86390 1
526019 99526019 1001 86380 86390 1
525817 99525817 1001 86380 86390 1
525978 99525978 1001 86380 86390 1
526448 99526448 1001 86380 86390 1
526528 99526528 1001 86380 86390 1
526621 99526621 1001 86380 86390 1
526442 99526442 1001 86380 86390 1
526587 99526587 1001 86380 86390 1
527089 99527089 1001 86380 86390 1
526822 99526822 1001 86380 86390 1
526772 99526772 1001 86380 86390 1
526786 99526786 1001 86380 86390 1
526789 99526789 1001 86380 86390 1
526740 99526740 1001 86380 86390 1
526805 99526805 1001 86380 86390 1
526831 99526831 1001 86380 86390 1
526691 99526691 1001 86380 86390 1
526833 99526833 1001 86380 86390 1
527391 99527391 1001 86380 86390 1
527330 99527330 1001 86380 86390 1
527296 99527296 1001 86380 86390 1
528024 99528024 1001 86380 86390 1
527995 99527995 1001 86380 86390 1
527822 99527822 1001 86380 86390 1
527724 99527724 1001 86380 86390 1
527776 99527776 1001 86380 86390 1
527654 99527654 1001 86380 86390 1
527500 99527500 1001 86380 86390 1
528137 99528137 1001 86380 86390 1
528273 99528273 1001 86380 86390 1
528747 99528747 1001 86380 86390 1
528884 99528884 1001 86380 86390 1
528572 99528572 1001 86380 86390 1
528423 99528423 1001 86380 86390 1
528436 99528436 1001 86380 86390 1
528347 99528347 1001 86380 86390 1
528296 99528296 1001 86380 86390 1
528430 99528430 1001 86380 86390 1
528367 99528367 1001 86380 86390 1
528355 99528355 1001 86380 86390 1
528420 99528420 1001 86380 86390 1
528924 99528924 1001 86380 86390 1
529066 99529066 1001 86380 86390 1
528902 99528902 1001 86380 86390 1
529038 99529038 1001 86380 86390 1
529534 99529534 1001 86380 86390 1
529640 99529640 1001 86380 86390 1
529529 99529529 1001 86380 86390 1
529353 99529353 1001 86380 86390 1
529371 99529371 1001 86380 86390 1
529426 99529426 1001 86380 86390 1
529507 99529507 1001 86380 86390 1
529313 99529313 1001 86380 86390 1
529238 99529238 1001 86380 86390 1
529252 99529252 1001 86380 86390 1
529182 99529182 1001 86380 86390 1
529924 99529924 1001 86380 86390 1
529864 99529864 1001 86380 86390 1
530420 99530420 1001 86380 86390 1
530433 99530433 1001 86380 86390 1
530421 99530421 1001 86380 86390 1
530474 99530474 1001 86380 86390 1
530371 99530371 1001 86380 86390 1
530180 99530180 1001 86380 86390 1
530193 99530193 1001 86380 86390 1
530322 99530322 1001 86380 86390 1
530191 99530191 1001 86380 86390 1
530140 99530140 1001 86380 86390 1
530041 99530041 1001 86380 86390 1
530018 99530018 1001 86380 86390 1
530123 99530123 1001 86380 86390 1
530616 99530616 1001 86380 86390 1
530647 99530647 1001 86380 86390 1
530687 99530687 1001 86380 86390 1
530571 99530571 1001 86380 86390 1
530587 99530587 1001 86380 86390 1
531342 99531342 1001 86380 86390 1
531228 99531228 1001 86380 86390 1
531357 99531357 1001 86380 86390 1
531257 99531257 1001 86380 86390 1
531181 99531181 1001 86380 86390 1
531087 99531087 1001 86380 86390 1
531119 99531119 1001 86380 86390 1
530877 99530877 1001 86380 86390 1
530846 99530846 1001 86380 86390 1
530796 99530796 1001 86380 86390 1
531402 99531402 1001 86380 86390 1
531481 99531481 1001 86380 86390 1
531533 99531533 1001 86380 86390 1
531443 99531443 1001 86380 86390 1
531500 99531500 1001 86380 86390 1
531450 99531450 1001 86380 86390 1
531440 99531440 1001 86380 86390 1
531531 99531531 1001 86380 86390 1
532143 99532143 1001 86380 86390 1
532089 99532089 1001 86380 86390 1
531935 99531935 1001 86380 86390 1
531897 99531897 1001 86380 86390 1
531955 99531955 1001 86380 86390 1
531865 99531865 1001 86380 86390 1
531998 99531998 1001 86380 86390 1
531757 99531757 1001 86380 86390 1
531750 99531750 1001 86380 86390 1
531673 99531673 1001 86380 86390 1
532293 99532293 1001 86380 86390 1
532219 99532219 1001 86380 86390 1
532338 99532338 1001 86380 86390 1
532948 99532948 1001 86380 86390 1
533022 99533022 1001 86380 86390 1
532620 99532620 1001 86380 86390 1
532725 99532725 1001 86380 86390 1
532438 99532438 1001 86380 86390 1
532505 99532505 1001 86380 86390 1
532459 99532459 1001 86380 86390 1
532616 99532616 1001 86380 86390 1
533184 99533184 1001 86380 86390 1
533186 99533186 1001 86380 86390 1
533227 99533227 1001 86380 86390 1
533059 99533059 1001 86380 86390 1
533141 99533141 1001 86380 86390 1
533038 99533038 1001 86380 86390 1
533704 99533704 1001 86380 86390 1
533694 99533694 1001 86380 86390 1
533708 99533708 1001 86380 86390 1
533841 99533841 1001 86380 86390 1
533764 99533764 1001 86380 86390 1
533687 99533687 1001 86380 86390 1
533591 99533591 1001 86380 86390 1
533566 99533566 1001 86380 86390 1
533289 99533289 1001 86380 86390 1
533424 99533424 1001 86380 86390 1
533438 99533438 1001 86380 86390 1
534049 99534049 1001 86380 86390 1
534013 99534013 1001 86380 86390 1
533989 99533989 1001 86380 86390 1
533913 99533913 1001 86380 86390 1
534057 99534057 1001 86380 86390 1
533902 99533902 1001 86380 86390 1
534544 99534544 1001 86380 86390 1
534508 99534508 1001 86380 86390 1
534574 99534574 1001 86380 86390 1
534613 99534613 1001 86380 86390 1
534371 99534371 1001 86380 86390 1
534475 99534475 1001 86380 86390 1
534089 99534089 1001 86380 86390 1
534206 99534206 1001 86380 86390 1
534258 99534258 1001 86380 86390 1
534255 99534255 1001 86380 86390 1
534088 99534088 1001 86380 86390 1
534719 99534719 1001 86380 86390 1
534789 99534789 1001 86380 86390 1
534815 99534815 1001 86380 86390 1
535460 99535460 1001 86380 86390 1
535337 99535337 1001 86380 86390 1
535405 99535405 1001 86380 86390 1
535143 99535143 1001 86380 86390 1
535159 99535159 1001 86380 86390 1
535237 99535237 1001 86380 86390 1
534929 99534929 1001 86380 86390 1
534990 99534990 1001 86380 86390 1
534912 99534912 1001 86380 86390 1
535597 99535597 1001 86380 86390 1
535649 99535649 1001 86380 86390 1
535548 99535548 1001 86380 86390 1
535604 99535604 1001 86380 86390 1
536322 99536322 1001 86380 86390 1
536167 99536167 1001 86380 86390 1
536010 99536010 1001 86380 86390 1
535864 99535864 1001 86380 86390 1
535779 99535779 1001 86380 86390 1
536351 99536351 1001 86380 86390 1
537033 99537033 1001 86380 86390 1
537141 99537141 1001 86380 86390 1
536907 99536907 1001 86380 86390 1
536713 99536713 1001 86380 86390 1
536585 99536585 1001 86380 86390 1
536650 99536650 1001 86380 86390 1
536734 99536734 1001 86380 86390 1
537823 99537823 1001 86380 86390 1
537836 99537836 1001 86380 86390 1
537930 99537930 1001 86380 86390 1
537883 99537883 1001 86380 86390 1
537910 99537910 1001 86380 86390 1
537773 99537773 1001 86380 86390 1
537775 99537775 1001 86380 86390 1
537754 99537754 1001 86380 86390 1
537513 99537513 1001 86380 86390 1
537521 99537521 1001 86380 86390 1
538156 99538156 1001 86380 86390 1
538170 99538170 1001 86380 86390 1
538648 99538648 1001 86380 86390 1
538652 99538652 1001 86380 86390 1
538794 99538794 1001 86380 86390 1
538640 99538640 1001 86380 86390 1
538808 99538808 1001 86380 86390 1
538477 99538477 1001 86380 86390 1
538313 99538313 1001 86380 86390 1
538344 99538344 1001 86380 86390 1
538242 99538242 1001 86380 86390 1
538203 99538203 1001 86380 86390 1
538387 99538387 1001 86380 86390 1
538928 99538928 1001 86380 86390 1
538825 99538825 1001 86380 86390 1
538853 99538853 1001 86380 86390 1
538846 99538846 1001 86380 86390 1
539538 99539538 1001 86380 86390 1
539591 99539591 1001 86380 86390 1
539463 99539463 1001 86380 86390 1
539615 99539615 1001 86380 86390 1
539492 99539492 1001 86380 86390 1
539469 99539469 1001 86380 86390 1
539292 99539292 1001 86380 86390 1
539383 99539383 1001 86380 86390 1
539358 99539358 1001 86380 86390 1
539242 99539242 1001 86380 86390 1
539060 99539060 1001 86380 86390 1
539064 99539064 1001 86380 86390 1
539066 99539066 1001 86380 86390 1
539118 99539118 1001 86380 86390 1
539161 99539161 1001 86380 86390 1
539789 99539789 1001 86380 86390 1
539817 99539817 1001 86380 86390 1
539701 99539701 1001 86380 86390 1
540092 99540092 1001 86380 86390 1
540167 99540167 1001 86380 86390 1
540194 99540194 1001 86380 86390 1
540220 99540220 1001 86380 86390 1
540246 99540246 1001 86380 86390 1
540208 99540208 1001 86380 86390 1
539989 99539989 1001 86380 86390 1
539848 99539848 1001 86380 86390 1
539941 99539941 1001 86380 86390 1
539993 99539993 1001 86380 86390 1
540649 99540649 1001 86380 86390 1
540481 99540481 1001 86380 86390 1
541259 99541259 1001 86380 86390 1
541128 99541128 1001 86380 86390 1
541251 99541251 1001 86380 86390 1
541022 99541022 1001 86380 86390 1
540964 99540964 1001 86380 86390 1
541017 99541017 1001 86380 86390 1
540915 99540915 1001 86380 86390 1
541085 99541085 1001 86380 86390 1
540846 99540846 1001 86380 86390 1
541434 99541434 1001 86380 86390 1
541488 99541488 1001 86380 86390 1
541926 99541926 1001 86380 86390 1
542004 99542004 1001 86380 86390 1
541993 99541993 1001 86380 86390 1
541955 99541955 1001 86380 86390 1
542102 99542102 1001 86380 86390 1
541866 99541866 1001 86380 86390 1
541868 99541868 1001 86380 86390 1
541769 99541769 1001 86380 86390 1
541886 99541886 1001 86380 86390 1
542302 99542302 1001 86380 86390 1
542252 99542252 1001 86380 86390 1
542153 99542153 1001 86380 86390 1
542166 99542166 1001 86380 86390 1
542920 99542920 1001 86380 86390 1
542613 99542613 1001 86380 86390 1
542631 99542631 1001 86380 86390 1
542632 99542632 1001 86380 86390 1
542376 99542376 1001 86380 86390 1
542442 99542442 1001 86380 86390 1
542507 99542507 1001 86380 86390 1
542405 99542405 1001 86380 86390 1
542408 99542408 1001 86380 86390 1
543076 99543076 1001 86380 86390 1
543128 99543128 1001 86380 86390 1
543107 99543107 1001 86380 86390 1
542978 99542978 1001 86380 86390 1
543655 99543655 1001 86380 86390 1
543701 99543701 1001 86380 86390 1
543402 99543402 1001 86380 86390 1
543531 99543531 1001 86380 86390 1
543174 99543174 1001 86380 86390 1
543850 99543850 1001 86380 86390 1
543854 99543854 1001 86380 86390 1
543858 99543858 1001 86380 86390 1
544596 99544596 1001 86380 86390 1
544486 99544486 1001 86380 86390 1
544439 99544439 1001 86380 86390 1
544429 99544429 1001 86380 86390 1
544213 99544213 1001 86380 86390 1
544359 99544359 1001 86380 86390 1
544387 99544387 1001 86380 86390 1
544209 99544209 1001 86380 86390 1
543980 99543980 1001 86380 86390 1
544730 99544730 1001 86380 86390 1
544736 99544736 1001 86380 86390 1
431623 402 1001 36480 36837 1
505850 755 1002 47392 55420 1
506182 480 1002 44580 53176 1
539771 1063 1001 59584 59883 1
400053 99400053 1001 86380 86390 1
400309 99400309 1001 86380 86390 1
400466 99400466 1001 86380 86390 1
400563 99400563 1001 86380 86390 1
400581 99400581 1001 86380 86390 1
400638 99400638 1001 86380 86390 1
400717 99400717 1001 86380 86390 1
400786 99400786 1001 86380 86390 1
401012 99401012 1001 86380 86390 1
401257 99401257 1001 86380 86390 1
401263 99401263 1001 86380 86390 1
401165 99401165 1001 86380 86390 1
401325 99401325 1001 86380 86390 1
401410 99401410 1001 86380 86390 1
401381 99401381 1001 86380 86390 1
401529 99401529 1001 86380 86390 1
401650 99401650 1001 86380 86390 1
401926 99401926 1001 86380 86390 1
402126 99402126 1001 86380 86390 1
402255 99402255 1001 86380 86390 1
402358 99402358 1001 86380 86390 1
402679 99402679 1001 86380 86390 1
403800 99403800 1001 86380 86390 1
403839 99403839 1001 86380 86390 1
404011 99404011 1001 86380 86390 1
404276 99404276 1001 86380 86390 1
404419 99404419 1001 86380 86390 1
404504 99404504 1001 86380 86390 1
404561 99404561 1001 86380 86390 1
404637 99404637 1001 86380 86390 1
404603 99404603 1001 86380 86390 1
404689 99404689 1001 86380 86390 1
404744 99404744 1001 86380 86390 1
404835 99404835 1001 86380 86390 1
404916 99404916 1001 86380 86390 1
405104 99405104 1001 86380 86390 1
405085 99405085 1001 86380 86390 1
405296 99405296 1001 86380 86390 1
405232 99405232 1001 86380 86390 1
405623 99405623 1001 86380 86390 1
405648 99405648 1001 86380 86390 1
405660 99405660 1001 86380 86390 1
405783 99405783 1001 86380 86390 1
406359 99406359 1001 86380 86390 1
406517 99406517 1001 86380 86390 1
406553 99406553 1001 86380 86390 1
406555 99406555 1001 86380 86390 1
406726 99406726 1001 86380 86390 1
406683 99406683 1001 86380 86390 1
407252 99407252 1001 86380 86390 1
407315 99407315 1001 86380 86390 1
407245 99407245 1001 86380 86390 1
407402 99407402 1001 86380 86390 1
407459 99407459 1001 86380 86390 1
407565 99407565 1001 86380 86390 1
407857 99407857 1001 86380 86390 1
407973 99407973 1001 86380 86390 1
407994 99407994 1001 86380 86390 1
408148 99408148 1001 86380 86390 1
408326 99408326 1001 86380 86390 1
408606 99408606 1001 86380 86390 1
408762 99408762 1001 86380 86390 1
408938 99408938 1001 86380 86390 1
409074 99409074 1001 86380 86390 1
409049 99409049 1001 86380 86390 1
409254 99409254 1001 86380 86390 1
409284 99409284 1001 86380 86390 1
409336 99409336 1001 86380 86390 1
409781 99409781 1001 86380 86390 1
410342 99410342 1001 86380 86390 1
410537 99410537 1001 86380 86390 1
410756 99410756 1001 86380 86390 1
410885 99410885 1001 86380 86390 1
410922 99410922 1001 86380 86390 1
411202 99411202 1001 86380 86390 1
411320 99411320 1001 86380 86390 1
411234 99411234 1001 86380 86390 1
411445 99411445 1001 86380 86390 1
411664 99411664 1001 86380 86390 1
411928 99411928 1001 86380 86390 1
412069 99412069 1001 86380 86390 1
412480 99412480 1001 86380 86390 1
412311 99412311 1001 86380 86390 1
413337 99413337 1001 86380 86390 1
413501 99413501 1001 86380 86390 1
413610 99413610 1001 86380 86390 1
413539 99413539 1001 86380 86390 1
413589 99413589 1001 86380 86390 1
413030 99413030 1001 86380 86390 1
413031 99413031 1001 86380 86390 1
412909 99412909 1001 86380 86390 1
413096 99413096 1001 86380 86390 1
413173 99413173 1001 86380 86390 1
412661 99412661 1001 86380 86390 1
413703 99413703 1001 86380 86390 1
413918 99413918 1001 86380 86390 1
414992 99414992 1001 86380 86390 1
415187 99415187 1001 86380 86390 1
415072 99415072 1001 86380 86390 1
414663 99414663 1001 86380 86390 1
414905 99414905 1001 86380 86390 1
414886 99414886 1001 86380 86390 1
414856 99414856 1001 86380 86390 1
414565 99414565 1001 86380 86390 1
414456 99414456 1001 86380 86390 1
414488 99414488 1001 86380 86390 1
415600 99415600 1001 86380 86390 1
415500 99415500 1001 86380 86390 1
415468 99415468 1001 86380 86390 1
415595 99415595 1001 86380 86390 1
416641 99416641 1001 86380 86390 1
416962 99416962 1001 86380 86390 1
416370 99416370 1001 86380 86390 1
416159 99416159 1001 86380 86390 1
416172 99416172 1001 86380 86390 1
416269 99416269 1001 86380 86390 1
416112 99416112 1001 86380 86390 1
415915 99415915 1001 86380 86390 1
415943 99415943 1001 86380 86390 1
417028 99417028 1001 86380 86390 1
417179 99417179 1001 86380 86390 1
417582 99417582 1001 86380 86390 1
417491 99417491 1001 86380 86390 1
418532 99418532 1001 86380 86390 1
418510 99418510 1001 86380 86390 1
418585 99418585 1001 86380 86390 1
418780 99418780 1001 86380 86390 1
418591 99418591 1001 86380 86390 1
418593 99418593 1001 86380 86390 1
418412 99418412 1001 86380 86390 1
418138 99418138 1001 86380 86390 1
418397 99418397 1001 86380 86390 1
418209 99418209 1001 86380 86390 1
418119 99418119 1001 86380 86390 1
418425 99418425 1001 86380 86390 1
417836 99417836 1001 86380 86390 1
417907 99417907 1001 86380 86390 1
418906 99418906 1001 86380 86390 1
419194 99419194 1001 86380 86390 1
418804 99418804 1001 86380 86390 1
419085 99419085 1001 86380 86390 1
418965 99418965 1001 86380 86390 1
420084 99420084 1001 86380 86390 1
420223 99420223 1001 86380 86390 1
420293 99420293 1001 86380 86390 1
420229 99420229 1001 86380 86390 1
420089 99420089 1001 86380 86390 1
419645 99419645 1001 86380 86390 1
419869 99419869 1001 86380 86390 1
419873 99419873 1001 86380 86390 1
419513 99419513 1001 86380 86390 1
420618 99420618 1001 86380 86390 1
420663 99420663 1001 86380 86390 1
420526 99420526 1001 86380 86390 1
422115 99422115 1001 86380 86390 1
421831 99421831 1001 86380 86390 1
420942 99420942 1001 86380 86390 1
421100 99421100 1001 86380 86390 1
421201 99421201 1001 86380 86390 1
422142 99422142 1001 86380 86390 1
422251 99422251 1001 86380 86390 1
422362 99422362 1001 86380 86390 1
422121 99422121 1001 86380 86390 1
422293 99422293 1001 86380 86390 1
422156 99422156 1001 86380 86390 1
422495 99422495 1001 86380 86390 1
423547 99423547 1001 86380 86390 1
423751 99423751 1001 86380 86390 1
423520 99423520 1001 86380 86390 1
423471 99423471 1001 86380 86390 1
423497 99423497 1001 86380 86390 1
423456 99423456 1001 86380 86390 1
423091 99423091 1001 86380 86390 1
423007 99423007 1001 86380 86390 1
423113 99423113 1001 86380 86390 1
422955 99422955 1001 86380 86390 1
423864 99423864 1001 86380 86390 1
423775 99423775 1001 86380 86390 1
424050 99424050 1001 86380 86390 1
423788 99423788 1001 86380 86390 1
425330 99425330 1001 86380 86390 1
425346 99425346 1001 86380 86390 1
424665 99424665 1001 86380 86390 1
424242 99424242 1001 86380 86390 1
424186 99424186 1001 86380 86390 1
424157 99424157 1001 86380 86390 1
424161 99424161 1001 86380 86390 1
424557 99424557 1001 86380 86390 1
425775 99425775 1001 86380 86390 1
425389 99425389 1001 86380 86390 1
425459 99425459 1001 86380 86390 1
425795 99425795 1001 86380 86390 1
427055 99427055 1001 86380 86390 1
426781 99426781 1001 86380 86390 1
426343 99426343 1001 86380 86390 1
426392 99426392 1001 86380 86390 1
426159 99426159 1001 86380 86390 1
425918 99425918 1001 86380 86390 1
426129 99426129 1001 86380 86390 1
426087 99426087 1001 86380 86390 1
427171 99427171 1001 86380 86390 1
427361 99427361 1001 86380 86390 1
427340 99427340 1001 86380 86390 1
428586 99428586 1001 86380 86390 1
428665 99428665 1001 86380 86390 1
428671 99428671 1001 86380 86390 1
428702 99428702 1001 86380 86390 1
428211 99428211 1001 86380 86390 1
428256 99428256 1001 86380 86390 1
428005 99428005 1001 86380 86390 1
428109 99428109 1001 86380 86390 1
427801 99427801 1001 86380 86390 1
427575 99427575 1001 86380 86390 1
427803 99427803 1001 86380 86390 1
427759 99427759 1001 86380 86390 1
427808 99427808 1001 86380 86390 1
428841 99428841 1001 86380 86390 1
429128 99429128 1001 86380 86390 1
428775 99428775 1001 86380 86390 1
430075 99430075 1001 86380 86390 1
429999 99429999 1001 86380 86390 1
430283 99430283 1001 86380 86390 1
429875 99429875 1001 86380 86390 1
429738 99429738 1001 86380 86390 1
429809 99429809 1001 86380 86390 1
429918 99429918 1001 86380 86390 1
429605 99429605 1001 86380 86390 1
429730 99429730 1001 86380 86390 1
429415 99429415 1001 86380 86390 1
429492 99429492 1001 86380 86390 1
430422 99430422 1001 86380 86390 1
430632 99430632 1001 86380 86390 1
430644 99430644 1001 86380 86390 1
430407 99430407 1001 86380 86390 1
430624 99430624 1001 86380 86390 1
430387 99430387 1001 86380 86390 1
430694 99430694 1001 86380 86390 1
431917 99431917 1001 86380 86390 1
431398 99431398 1001 86380 86390 1
431599 99431599 1001 86380 86390 1
430975 99430975 1001 86380 86390 1
432345 99432345 1001 86380 86390 1
432334 99432334 1001 86380 86390 1
433214 99433214 1001 86380 86390 1
432908 99432908 1001 86380 86390 1
432954 99432954 1001 86380 86390 1
432585 99432585 1001 86380 86390 1
432575 99432575 1001 86380 86390 1
432622 99432622 1001 86380 86390 1
432524 99432524 1001 86380 86390 1
434066 99434066 1001 86380 86390 1
434024 99434024 1001 86380 86390 1
433735 99433735 1001 86380 86390 1
434014 99434014 1001 86380 86390 1
435055 99435055 1001 86380 86390 1
435380 99435380 1001 86380 86390 1
435204 99435204 1001 86380 86390 1
435121 99435121 1001 86380 86390 1
434354 99434354 1001 86380 86390 1
434523 99434523 1001 86380 86390 1
434437 99434437 1001 86380 86390 1
434464 99434464 1001 86380 86390 1
434311 99434311 1001 86380 86390 1
435630 99435630 1001 86380 86390 1
435695 99435695 1001 86380 86390 1
436802 99436802 1001 86380 86390 1
436854 99436854 1001 86380 86390 1
436917 99436917 1001 86380 86390 1
436986 99436986 1001 86380 86390 1
436494 99436494 1001 86380 86390 1
436345 99436345 1001 86380 86390 1
436508 99436508 1001 86380 86390 1
436557 99436557 1001 86380 86390 1
436469 99436469 1001 86380 86390 1
436008 99436008 1001 86380 86390 1
436173 99436173 1001 86380 86390 1
300041 99300041 1001 86380 86390 1
300063 99300063 1001 86380 86390 1
300575 99300575 1001 86380 86390 1
300565 99300565 1001 86380 86390 1
300684 99300684 1001 86380 86390 1
300585 99300585 1001 86380 86390 1
300624 99300624 1001 86380 86390 1
300512 99300512 1001 86380 86390 1
300500 99300500 1001 86380 86390 1
300429 99300429 1001 86380 86390 1
300253 99300253 1001 86380 86390 1
300202 99300202 1001 86380 86390 1
300280 99300280 1001 86380 86390 1
300243 99300243 1001 86380 86390 1
300837 99300837 1001 86380 86390 1
300746 99300746 1001 86380 86390 1
300915 99300915 1001 86380 86390 1
300879 99300879 1001 86380 86390 1
300749 99300749 1001 86380 86390 1
301364 99301364 1001 86380 86390 1
301379 99301379 1001 86380 86390 1
301361 99301361 1001 86380 86390 1
301438 99301438 1001 86380 86390 1
300982 99300982 1001 86380 86390 1
301124 99301124 1001 86380 86390 1
301114 99301114 1001 86380 86390 1
301750 99301750 1001 86380 86390 1
301583 99301583 1001 86380 86390 1
301688 99301688 1001 86380 86390 1
302256 99302256 1001 86380 86390 1
302358 99302358 1001 86380 86390 1
302092 99302092 1001 86380 86390 1
301863 99301863 1001 86380 86390 1
301852 99301852 1001 86380 86390 1
301958 99301958 1001 86380 86390 1
301933 99301933 1001 86380 86390 1
301947 99301947 1001 86380 86390 1
301935 99301935 1001 86380 86390 1
301887 99301887 1001 86380 86390 1
302580 99302580 1001 86380 86390 1
302519 99302519 1001 86380 86390 1
302532 99302532 1001 86380 86390 1
303069 99303069 1001 86380 86390 1
303178 99303178 1001 86380 86390 1
303193 99303193 1001 86380 86390 1
302936 99302936 1001 86380 86390 1
302989 99302989 1001 86380 86390 1
302953 99302953 1001 86380 86390 1
302831 99302831 1001 86380 86390 1
302688 99302688 1001 86380 86390 1
303280 99303280 1001 86380 86390 1
303891 99303891 1001 86380 86390 1
303992 99303992 1001 86380 86390 1
303697 99303697 1001 86380 86390 1
303659 99303659 1001 86380 86390 1
303622 99303622 1001 86380 86390 1
303717 99303717 1001 86380 86390 1
303744 99303744 1001 86380 86390 1
303786 99303786 1001 86380 86390 1
303657 99303657 1001 86380 86390 1
303503 99303503 1001 86380 86390 1
303494 99303494 1001 86380 86390 1
303447 99303447 1001 86380 86390 1
304121 99304121 1001 86380 86390 1
304162 99304162 1001 86380 86390 1
304667 99304667 1001 86380 86390 1
304681 99304681 1001 86380 86390 1
304707 99304707 1001 86380 86390 1
304739 99304739 1001 86380 86390 1
304714 99304714 1001 86380 86390 1
304485 99304485 1001 86380 86390 1
304644 99304644 1001 86380 86390 1
304637 99304637 1001 86380 86390 1
304509 99304509 1001 86380 86390 1
304536 99304536 1001 86380 86390 1
304331 99304331 1001 86380 86390 1
304319 99304319 1001 86380 86390 1
304270 99304270 1001 86380 86390 1
304350 99304350 1001 86380 86390 1
304339 99304339 1001 86380 86390 1
304405 99304405 1001 86380 86390 1
304431 99304431 1001 86380 86390 1
305054 99305054 1001 86380 86390 1
305518 99305518 1001 86380 86390 1
305609 99305609 1001 86380 86390 1
305491 99305491 1001 86380 86390 1
305392 99305392 1001 86380 86390 1
305407 99305407 1001 86380 86390 1
305307 99305307 1001 86380 86390 1
305436 99305436 1001 86380 86390 1
305294 99305294 1001 86380 86390 1
305123 99305123 1001 86380 86390 1
305266 99305266 1001 86380 86390 1
500162 99500162 1001 86380 86390 1
500671 99500671 1001 86380 86390 1
500756 99500756 1001 86380 86390 1
500598 99500598 1001 86380 86390 1
500601 99500601 1001 86380 86390 1
500298 99500298 1001 86380 86390 1
500197 99500197 1001 86380 86390 1
500225 99500225 1001 86380 86390 1
500290 99500290 1001 86380 86390 1
500305 99500305 1001 86380 86390 1
500385 99500385 1001 86380 86390 1
500942 99500942 1001 86380 86390 1
501459 99501459 1001 86380 86390 1
501472 99501472 1001 86380 86390 1
501447 99501447 1001 86380 86390 1
501344 99501344 1001 86380 86390 1
501345 99501345 1001 86380 86390 1
501262 99501262 1001 86380 86390 1
501214 99501214 1001 86380 86390 1
501137 99501137 1001 86380 86390 1
501027 99501027 1001 86380 86390 1
501766 99501766 1001 86380 86390 1
501780 99501780 1001 86380 86390 1
501651 99501651 1001 86380 86390 1
501756 99501756 1001 86380 86390 1
501836 99501836 1001 86380 86390 1
501668 99501668 1001 86380 86390 1
502376 99502376 1001 86380 86390 1
502377 99502377 1001 86380 86390 1
502405 99502405 1001 86380 86390 1
502411 99502411 1001 86380 86390 1
502256 99502256 1001 86380 86390 1
502103 99502103 1001 86380 86390 1
501871 99501871 1001 86380 86390 1
502035 99502035 1001 86380 86390 1
501921 99501921 1001 86380 86390 1
502583 99502583 1001 86380 86390 1
502610 99502610 1001 86380 86390 1
502649 99502649 1001 86380 86390 1
502469 99502469 1001 86380 86390 1
503223 99503223 1001 86380 86390 1
503159 99503159 1001 86380 86390 1
503022 99503022 1001 86380 86390 1
502885 99502885 1001 86380 86390 1
502939 99502939 1001 86380 86390 1
502901 99502901 1001 86380 86390 1
502761 99502761 1001 86380 86390 1
502878 99502878 1001 86380 86390 1
502741 99502741 1001 86380 86390 1
502678 99502678 1001 86380 86390 1
503431 99503431 1001 86380 86390 1
503346 99503346 1001 86380 86390 1
503438 99503438 1001 86380 86390 1
503337 99503337 1001 86380 86390 1
503389 99503389 1001 86380 86390 1
503428 99503428 1001 86380 86390 1
503929 99503929 1001 86380 86390 1
503922 99503922 1001 86380 86390 1
504078 99504078 1001 86380 86390 1
503900 99503900 1001 86380 86390 1
503722 99503722 1001 86380 86390 1
503791 99503791 1001 86380 86390 1
504258 99504258 1001 86380 86390 1
504247 99504247 1001 86380 86390 1
504781 99504781 1001 86380 86390 1
504873 99504873 1001 86380 86390 1
504823 99504823 1001 86380 86390 1
504774 99504774 1001 86380 86390 1
504852 99504852 1001 86380 86390 1
504853 99504853 1001 86380 86390 1
504892 99504892 1001 86380 86390 1
504664 99504664 1001 86380 86390 1
504658 99504658 1001 86380 86390 1
504475 99504475 1001 86380 86390 1
504450 99504450 1001 86380 86390 1
504489 99504489 1001 86380 86390 1
504953 99504953 1001 86380 86390 1
504954 99504954 1001 86380 86390 1
505132 99505132 1001 86380 86390 1
505668 99505668 1001 86380 86390 1
505767 99505767 1001 86380 86390 1
505370 99505370 1001 86380 86390 1
505526 99505526 1001 86380 86390 1
505465 99505465 1001 86380 86390 1
505431 99505431 1001 86380 86390 1
505561 99505561 1001 86380 86390 1
505214 99505214 1001 86380 86390 1
505305 99505305 1001 86380 86390 1
505241 99505241 1001 86380 86390 1
505272 99505272 1001 86380 86390 1
505157 99505157 1001 86380 86390 1
505159 99505159 1001 86380 86390 1
505949 99505949 1001 86380 86390 1
505887 99505887 1001 86380 86390 1
505875 99505875 1001 86380 86390 1
505811 99505811 1001 86380 86390 1
506320 99506320 1001 86380 86390 1
506284 99506284 1001 86380 86390 1
506221 99506221 1001 86380 86390 1
506172 99506172 1001 86380 86390 1
506057 99506057 1001 86380 86390 1
506009 99506009 1001 86380 86390 1
506127 99506127 1001 86380 86390 1
506775 99506775 1001 86380 86390 1
506725 99506725 1001 86380 86390 1
506638 99506638 1001 86380 86390 1
506747 99506747 1001 86380 86390 1
507244 99507244 1001 86380 86390 1
507297 99507297 1001 86380 86390 1
507089 99507089 1001 86380 86390 1
507129 99507129 1001 86380 86390 1
507208 99507208 1001 86380 86390 1
506884 99506884 1001 86380 86390 1
506902 99506902 1001 86380 86390 1
507484 99507484 1001 86380 86390 1
507557 99507557 1001 86380 86390 1
508080 99508080 1001 86380 86390 1
508171 99508171 1001 86380 86390 1
508218 99508218 1001 86380 86390 1
508052 99508052 1001 86380 86390 1
508117 99508117 1001 86380 86390 1
508118 99508118 1001 86380 86390 1
507882 99507882 1001 86380 86390 1
507987 99507987 1001 86380 86390 1
507646 99507646 1001 86380 86390 1
507830 99507830 1001 86380 86390 1
507650 99507650 1001 86380 86390 1
508435 99508435 1001 86380 86390 1
509038 99509038 1001 86380 86390 1
508953 99508953 1001 86380 86390 1
508663 99508663 1001 86380 86390 1
508821 99508821 1001 86380 86390 1
508835 99508835 1001 86380 86390 1
508777 99508777 1001 86380 86390 1
508493 99508493 1001 86380 86390 1
508649 99508649 1001 86380 86390 1
508652 99508652 1001 86380 86390 1
508653 99508653 1001 86380 86390 1
509122 99509122 1001 86380 86390 1
509778 99509778 1001 86380 86390 1
509706 99509706 1001 86380 86390 1
509516 99509516 1001 86380 86390 1
509600 99509600 1001 86380 86390 1
509523 99509523 1001 86380 86390 1
509396 99509396 1001 86380 86390 1
509423 99509423 1001 86380 86390 1
509373 99509373 1001 86380 86390 1
509391 99509391 1001 86380 86390 1
509381 99509381 1001 86380 86390 1
509954 99509954 1001 86380 86390 1
510076 99510076 1001 86380 86390 1
510630 99510630 1001 86380 86390 1
510682 99510682 1001 86380 86390 1
510396 99510396 1001 86380 86390 1
510350 99510350 1001 86380 86390 1
510197 99510197 1001 86380 86390 1
510225 99510225 1001 86380 86390 1
510151 99510151 1001 86380 86390 1
510190 99510190 1001 86380 86390 1
510221 99510221 1001 86380 86390 1
510746 99510746 1001 86380 86390 1
510930 99510930 1001 86380 86390 1
511549 99511549 1001 86380 86390 1
511515 99511515 1001 86380 86390 1
511520 99511520 1001 86380 86390 1
511472 99511472 1001 86380 86390 1
511217 99511217 1001 86380 86390 1
511282 99511282 1001 86380 86390 1
511231 99511231 1001 86380 86390 1
511223 99511223 1001 86380 86390 1
511318 99511318 1001 86380 86390 1
511657 99511657 1001 86380 86390 1
511646 99511646 1001 86380 86390 1
511647 99511647 1001 86380 86390 1
512215 99512215 1001 86380 86390 1
512220 99512220 1001 86380 86390 1
512209 99512209 1001 86380 86390 1
512135 99512135 1001 86380 86390 1
512150 99512150 1001 86380 86390 1
512112 99512112 1001 86380 86390 1
512171 99512171 1001 86380 86390 1
511758 99511758 1001 86380 86390 1
513134 99513134 1001 86380 86390 1
512882 99512882 1001 86380 86390 1
512992 99512992 1001 86380 86390 1
512837 99512837 1001 86380 86390 1
512803 99512803 1001 86380 86390 1
512765 99512765 1001 86380 86390 1
512689 99512689 1001 86380 86390 1
512602 99512602 1001 86380 86390 1
512683 99512683 1001 86380 86390 1
513384 99513384 1001 86380 86390 1
513281 99513281 1001 86380 86390 1
513298 99513298 1001 86380 86390 1
513224 99513224 1001 86380 86390 1
513961 99513961 1001 86380 86390 1
513673 99513673 1001 86380 86390 1
513653 99513653 1001 86380 86390 1
513641 99513641 1001 86380 86390 1
513411 99513411 1001 86380 86390 1
513417 99513417 1001 86380 86390 1
513603 99513603 1001 86380 86390 1
514123 99514123 1001 86380 86390 1
514036 99514036 1001 86380 86390 1
514655 99514655 1001 86380 86390 1
514722 99514722 1001 86380 86390 1
514802 99514802 1001 86380 86390 1
514478 99514478 1001 86380 86390 1
514646 99514646 1001 86380 86390 1
514621 99514621 1001 86380 86390 1
514571 99514571 1001 86380 86390 1
514262 99514262 1001 86380 86390 1
514381 99514381 1001 86380 86390 1
514307 99514307 1001 86380 86390 1
514297 99514297 1001 86380 86390 1
514298 99514298 1001 86380 86390 1
514350 99514350 1001 86380 86390 1
515023 99515023 1001 86380 86390 1
515040 99515040 1001 86380 86390 1
515016 99515016 1001 86380 86390 1
514862 99514862 1001 86380 86390 1
514954 99514954 1001 86380 86390 1
515530 99515530 1001 86380 86390 1
515651 99515651 1001 86380 86390 1
515583 99515583 1001 86380 86390 1
515626 99515626 1001 86380 86390 1
515675 99515675 1001 86380 86390 1
515309 99515309 1001 86380 86390 1
515358 99515358 1001 86380 86390 1
515102 99515102 1001 86380 86390 1
515145 99515145 1001 86380 86390 1
515148 99515148 1001 86380 86390 1
515819 99515819 1001 86380 86390 1
516377 99516377 1001 86380 86390 1
516442 99516442 1001 86380 86390 1
516243 99516243 1001 86380 86390 1
516128 99516128 1001 86380 86390 1
516236 99516236 1001 86380 86390 1
516172 99516172 1001 86380 86390 1
516015 99516015 1001 86380 86390 1
515913 99515913 1001 86380 86390 1
516599 99516599 1001 86380 86390 1
516664 99516664 1001 86380 86390 1
516644 99516644 1001 86380 86390 1
516683 99516683 1001 86380 86390 1
516674 99516674 1001 86380 86390 1
517264 99517264 1001 86380 86390 1
517149 99517149 1001 86380 86390 1
517215 99517215 1001 86380 86390 1
517242 99517242 1001 86380 86390 1
517165 99517165 1001 86380 86390 1
517217 99517217 1001 86380 86390 1
516987 99516987 1001 86380 86390 1
517082 99517082 1001 86380 86390 1
516927 99516927 1001 86380 86390 1
517035 99517035 1001 86380 86390 1
517025 99517025 1001 86380 86390 1
516735 99516735 1001 86380 86390 1
516815 99516815 1001 86380 86390 1
517345 99517345 1001 86380 86390 1
517385 99517385 1001 86380 86390 1
517478 99517478 1001 86380 86390 1
517453 99517453 1001 86380 86390 1
517461 99517461 1001 86380 86390 1
517539 99517539 1001 86380 86390 1
518012 99518012 1001 86380 86390 1
518066 99518066 1001 86380 86390 1
518093 99518093 1001 86380 86390 1
518031 99518031 1001 86380 86390 1
518006 99518006 1001 86380 86390 1
517852 99517852 1001 86380 86390 1
517671 99517671 1001 86380 86390 1
517582 99517582 1001 86380 86390 1
[truncated: 4,064,424 more chars]
