# Supplementary material for: Fast and near-optimal monitoring for healthcare acquired infection outbreaks
Source: PLoS Comput Biol. 2019 Sep 16;15(9):e1007284. doi: 10.1371/journal.pcbi.1007284 (PMC6762212; doi:10.1371/journal.pcbi.1007284)
Supplement: S1 Data — (ZIP) [file pcbi.1007284.s006.zip › MobilityLogs1/HAISE_Carilion_all_visits_day_8.txt]

#Person location Sublocation StartTime EndTime Type
522260 899 1002 56882 68665 1
401016 99401016 1001 86380 86390 1
401215 99401215 1001 86380 86390 1
401539 99401539 1001 86380 86390 1
401667 99401667 1001 86380 86390 1
402736 99402736 1001 86380 86390 1
402806 99402806 1001 86380 86390 1
403124 99403124 1001 86380 86390 1
403098 99403098 1001 86380 86390 1
403288 99403288 1001 86380 86390 1
403271 99403271 1001 86380 86390 1
403408 99403408 1001 86380 86390 1
403907 99403907 1001 86380 86390 1
404334 99404334 1001 86380 86390 1
404523 99404523 1001 86380 86390 1
404788 99404788 1001 86380 86390 1
404926 99404926 1001 86380 86390 1
404969 99404969 1001 86380 86390 1
405750 99405750 1001 86380 86390 1
405775 99405775 1001 86380 86390 1
405853 99405853 1001 86380 86390 1
406219 99406219 1001 86380 86390 1
406313 99406313 1001 86380 86390 1
406546 99406546 1001 86380 86390 1
406660 99406660 1001 86380 86390 1
406693 99406693 1001 86380 86390 1
406801 99406801 1001 86380 86390 1
407118 99407118 1001 86380 86390 1
407218 99407218 1001 86380 86390 1
407328 99407328 1001 86380 86390 1
407264 99407264 1001 86380 86390 1
407362 99407362 1001 86380 86390 1
407737 99407737 1001 86380 86390 1
408026 99408026 1001 86380 86390 1
408488 99408488 1001 86380 86390 1
408708 99408708 1001 86380 86390 1
408747 99408747 1001 86380 86390 1
408905 99408905 1001 86380 86390 1
409049 99409049 1001 86380 86390 1
408981 99408981 1001 86380 86390 1
409430 99409430 1001 86380 86390 1
409958 99409958 1001 86380 86390 1
409919 99409919 1001 86380 86390 1
410117 99410117 1001 86380 86390 1
410310 99410310 1001 86380 86390 1
410438 99410438 1001 86380 86390 1
410793 99410793 1001 86380 86390 1
410976 99410976 1001 86380 86390 1
410965 99410965 1001 86380 86390 1
411704 99411704 1001 86380 86390 1
411725 99411725 1001 86380 86390 1
411932 99411932 1001 86380 86390 1
411975 99411975 1001 86380 86390 1
413669 99413669 1001 86380 86390 1
413085 99413085 1001 86380 86390 1
412662 99412662 1001 86380 86390 1
413805 99413805 1001 86380 86390 1
414140 99414140 1001 86380 86390 1
416780 99416780 1001 86380 86390 1
416811 99416811 1001 86380 86390 1
416637 99416637 1001 86380 86390 1
416899 99416899 1001 86380 86390 1
416776 99416776 1001 86380 86390 1
416305 99416305 1001 86380 86390 1
415879 99415879 1001 86380 86390 1
418758 99418758 1001 86380 86390 1
418587 99418587 1001 86380 86390 1
418639 99418639 1001 86380 86390 1
418613 99418613 1001 86380 86390 1
418668 99418668 1001 86380 86390 1
418251 99418251 1001 86380 86390 1
418928 99418928 1001 86380 86390 1
418896 99418896 1001 86380 86390 1
420081 99420081 1001 86380 86390 1
420233 99420233 1001 86380 86390 1
419844 99419844 1001 86380 86390 1
419412 99419412 1001 86380 86390 1
419457 99419457 1001 86380 86390 1
419580 99419580 1001 86380 86390 1
421488 99421488 1001 86380 86390 1
421519 99421519 1001 86380 86390 1
421658 99421658 1001 86380 86390 1
420907 99420907 1001 86380 86390 1
422493 99422493 1001 86380 86390 1
423693 99423693 1001 86380 86390 1
423456 99423456 1001 86380 86390 1
423481 99423481 1001 86380 86390 1
422987 99422987 1001 86380 86390 1
422796 99422796 1001 86380 86390 1
422890 99422890 1001 86380 86390 1
423800 99423800 1001 86380 86390 1
425117 99425117 1001 86380 86390 1
425169 99425169 1001 86380 86390 1
424642 99424642 1001 86380 86390 1
424739 99424739 1001 86380 86390 1
424830 99424830 1001 86380 86390 1
424186 99424186 1001 86380 86390 1
424335 99424335 1001 86380 86390 1
425693 99425693 1001 86380 86390 1
425411 99425411 1001 86380 86390 1
427016 99427016 1001 86380 86390 1
426735 99426735 1001 86380 86390 1
426772 99426772 1001 86380 86390 1
426597 99426597 1001 86380 86390 1
426498 99426498 1001 86380 86390 1
426016 99426016 1001 86380 86390 1
427286 99427286 1001 86380 86390 1
427518 99427518 1001 86380 86390 1
427449 99427449 1001 86380 86390 1
428519 99428519 1001 86380 86390 1
428679 99428679 1001 86380 86390 1
428646 99428646 1001 86380 86390 1
427904 99427904 1001 86380 86390 1
428734 99428734 1001 86380 86390 1
429123 99429123 1001 86380 86390 1
430130 99430130 1001 86380 86390 1
429909 99429909 1001 86380 86390 1
429792 99429792 1001 86380 86390 1
429847 99429847 1001 86380 86390 1
429232 99429232 1001 86380 86390 1
430652 99430652 1001 86380 86390 1
431282 99431282 1001 86380 86390 1
431329 99431329 1001 86380 86390 1
431508 99431508 1001 86380 86390 1
430842 99430842 1001 86380 86390 1
433676 99433676 1001 86380 86390 1
433593 99433593 1001 86380 86390 1
433160 99433160 1001 86380 86390 1
433080 99433080 1001 86380 86390 1
433207 99433207 1001 86380 86390 1
432826 99432826 1001 86380 86390 1
432640 99432640 1001 86380 86390 1
432842 99432842 1001 86380 86390 1
434127 99434127 1001 86380 86390 1
434131 99434131 1001 86380 86390 1
435408 99435408 1001 86380 86390 1
434339 99434339 1001 86380 86390 1
435490 99435490 1001 86380 86390 1
436893 99436893 1001 86380 86390 1
436623 99436623 1001 86380 86390 1
436506 99436506 1001 86380 86390 1
436561 99436561 1001 86380 86390 1
435952 99435952 1001 86380 86390 1
435956 99435956 1001 86380 86390 1
436240 99436240 1001 86380 86390 1
436328 99436328 1001 86380 86390 1
300593 99300593 1001 86380 86390 1
300458 99300458 1001 86380 86390 1
300444 99300444 1001 86380 86390 1
300282 99300282 1001 86380 86390 1
301352 99301352 1001 86380 86390 1
301470 99301470 1001 86380 86390 1
301286 99301286 1001 86380 86390 1
301222 99301222 1001 86380 86390 1
300978 99300978 1001 86380 86390 1
301044 99301044 1001 86380 86390 1
301657 99301657 1001 86380 86390 1
301713 99301713 1001 86380 86390 1
302327 99302327 1001 86380 86390 1
302033 99302033 1001 86380 86390 1
302072 99302072 1001 86380 86390 1
302086 99302086 1001 86380 86390 1
301902 99301902 1001 86380 86390 1
301915 99301915 1001 86380 86390 1
301860 99301860 1001 86380 86390 1
301836 99301836 1001 86380 86390 1
303014 99303014 1001 86380 86390 1
303147 99303147 1001 86380 86390 1
303199 99303199 1001 86380 86390 1
302811 99302811 1001 86380 86390 1
302986 99302986 1001 86380 86390 1
302611 99302611 1001 86380 86390 1
302743 99302743 1001 86380 86390 1
302753 99302753 1001 86380 86390 1
303961 99303961 1001 86380 86390 1
303451 99303451 1001 86380 86390 1
303539 99303539 1001 86380 86390 1
304083 99304083 1001 86380 86390 1
304658 99304658 1001 86380 86390 1
304462 99304462 1001 86380 86390 1
304554 99304554 1001 86380 86390 1
304581 99304581 1001 86380 86390 1
304494 99304494 1001 86380 86390 1
304572 99304572 1001 86380 86390 1
304325 99304325 1001 86380 86390 1
305526 99305526 1001 86380 86390 1
305324 99305324 1001 86380 86390 1
305395 99305395 1001 86380 86390 1
305408 99305408 1001 86380 86390 1
305447 99305447 1001 86380 86390 1
305200 99305200 1001 86380 86390 1
305201 99305201 1001 86380 86390 1
500065 99500065 1001 86380 86390 1
500432 99500432 1001 86380 86390 1
500510 99500510 1001 86380 86390 1
500387 99500387 1001 86380 86390 1
500928 99500928 1001 86380 86390 1
501443 99501443 1001 86380 86390 1
501573 99501573 1001 86380 86390 1
501200 99501200 1001 86380 86390 1
501035 99501035 1001 86380 86390 1
501024 99501024 1001 86380 86390 1
501078 99501078 1001 86380 86390 1
501156 99501156 1001 86380 86390 1
501160 99501160 1001 86380 86390 1
501766 99501766 1001 86380 86390 1
501680 99501680 1001 86380 86390 1
501657 99501657 1001 86380 86390 1
502351 99502351 1001 86380 86390 1
502108 99502108 1001 86380 86390 1
501897 99501897 1001 86380 86390 1
501993 99501993 1001 86380 86390 1
501917 99501917 1001 86380 86390 1
502614 99502614 1001 86380 86390 1
502500 99502500 1001 86380 86390 1
503217 99503217 1001 86380 86390 1
503257 99503257 1001 86380 86390 1
502803 99502803 1001 86380 86390 1
502744 99502744 1001 86380 86390 1
502809 99502809 1001 86380 86390 1
503445 99503445 1001 86380 86390 1
503480 99503480 1001 86380 86390 1
504056 99504056 1001 86380 86390 1
503988 99503988 1001 86380 86390 1
503586 99503586 1001 86380 86390 1
504317 99504317 1001 86380 86390 1
504872 99504872 1001 86380 86390 1
504928 99504928 1001 86380 86390 1
504840 99504840 1001 86380 86390 1
504682 99504682 1001 86380 86390 1
504737 99504737 1001 86380 86390 1
504402 99504402 1001 86380 86390 1
504511 99504511 1001 86380 86390 1
505113 99505113 1001 86380 86390 1
505584 99505584 1001 86380 86390 1
505663 99505663 1001 86380 86390 1
505729 99505729 1001 86380 86390 1
505486 99505486 1001 86380 86390 1
505542 99505542 1001 86380 86390 1
505454 99505454 1001 86380 86390 1
505458 99505458 1001 86380 86390 1
505344 99505344 1001 86380 86390 1
505347 99505347 1001 86380 86390 1
505771 99505771 1001 86380 86390 1
505787 99505787 1001 86380 86390 1
506457 99506457 1001 86380 86390 1
506565 99506565 1001 86380 86390 1
506362 99506362 1001 86380 86390 1
506298 99506298 1001 86380 86390 1
506106 99506106 1001 86380 86390 1
506786 99506786 1001 86380 86390 1
507407 99507407 1001 86380 86390 1
507101 99507101 1001 86380 86390 1
507127 99507127 1001 86380 86390 1
507192 99507192 1001 86380 86390 1
507169 99507169 1001 86380 86390 1
507055 99507055 1001 86380 86390 1
507097 99507097 1001 86380 86390 1
506958 99506958 1001 86380 86390 1
507488 99507488 1001 86380 86390 1
507517 99507517 1001 86380 86390 1
507915 99507915 1001 86380 86390 1
507877 99507877 1001 86380 86390 1
508884 99508884 1001 86380 86390 1
508770 99508770 1001 86380 86390 1
508797 99508797 1001 86380 86390 1
508759 99508759 1001 86380 86390 1
508777 99508777 1001 86380 86390 1
509765 99509765 1001 86380 86390 1
509769 99509769 1001 86380 86390 1
509898 99509898 1001 86380 86390 1
509896 99509896 1001 86380 86390 1
509500 99509500 1001 86380 86390 1
509516 99509516 1001 86380 86390 1
509577 99509577 1001 86380 86390 1
509341 99509341 1001 86380 86390 1
509912 99509912 1001 86380 86390 1
510540 99510540 1001 86380 86390 1
510485 99510485 1001 86380 86390 1
510359 99510359 1001 86380 86390 1
510501 99510501 1001 86380 86390 1
510278 99510278 1001 86380 86390 1
510783 99510783 1001 86380 86390 1
511498 99511498 1001 86380 86390 1
511117 99511117 1001 86380 86390 1
511991 99511991 1001 86380 86390 1
511840 99511840 1001 86380 86390 1
511843 99511843 1001 86380 86390 1
512423 99512423 1001 86380 86390 1
513203 99513203 1001 86380 86390 1
513175 99513175 1001 86380 86390 1
513158 99513158 1001 86380 86390 1
513178 99513178 1001 86380 86390 1
512979 99512979 1001 86380 86390 1
512639 99512639 1001 86380 86390 1
513267 99513267 1001 86380 86390 1
513891 99513891 1001 86380 86390 1
513921 99513921 1001 86380 86390 1
514007 99514007 1001 86380 86390 1
513729 99513729 1001 86380 86390 1
513642 99513642 1001 86380 86390 1
513592 99513592 1001 86380 86390 1
513450 99513450 1001 86380 86390 1
513516 99513516 1001 86380 86390 1
514225 99514225 1001 86380 86390 1
514087 99514087 1001 86380 86390 1
514102 99514102 1001 86380 86390 1
514763 99514763 1001 86380 86390 1
514765 99514765 1001 86380 86390 1
514262 99514262 1001 86380 86390 1
515053 99515053 1001 86380 86390 1
515558 99515558 1001 86380 86390 1
515432 99515432 1001 86380 86390 1
515227 99515227 1001 86380 86390 1
515073 99515073 1001 86380 86390 1
516419 99516419 1001 86380 86390 1
516476 99516476 1001 86380 86390 1
516361 99516361 1001 86380 86390 1
516189 99516189 1001 86380 86390 1
516204 99516204 1001 86380 86390 1
516115 99516115 1001 86380 86390 1
516173 99516173 1001 86380 86390 1
515905 99515905 1001 86380 86390 1
516081 99516081 1001 86380 86390 1
516602 99516602 1001 86380 86390 1
516543 99516543 1001 86380 86390 1
517222 99517222 1001 86380 86390 1
517136 99517136 1001 86380 86390 1
516956 99516956 1001 86380 86390 1
516756 99516756 1001 86380 86390 1
516746 99516746 1001 86380 86390 1
516733 99516733 1001 86380 86390 1
517514 99517514 1001 86380 86390 1
518024 99518024 1001 86380 86390 1
518138 99518138 1001 86380 86390 1
518040 99518040 1001 86380 86390 1
518106 99518106 1001 86380 86390 1
517794 99517794 1001 86380 86390 1
517730 99517730 1001 86380 86390 1
518225 99518225 1001 86380 86390 1
518246 99518246 1001 86380 86390 1
518888 99518888 1001 86380 86390 1
518790 99518790 1001 86380 86390 1
518579 99518579 1001 86380 86390 1
518762 99518762 1001 86380 86390 1
518462 99518462 1001 86380 86390 1
518557 99518557 1001 86380 86390 1
519079 99519079 1001 86380 86390 1
519119 99519119 1001 86380 86390 1
519753 99519753 1001 86380 86390 1
519690 99519690 1001 86380 86390 1
519427 99519427 1001 86380 86390 1
519443 99519443 1001 86380 86390 1
519343 99519343 1001 86380 86390 1
519893 99519893 1001 86380 86390 1
519959 99519959 1001 86380 86390 1
520219 99520219 1001 86380 86390 1
520727 99520727 1001 86380 86390 1
520839 99520839 1001 86380 86390 1
520762 99520762 1001 86380 86390 1
520647 99520647 1001 86380 86390 1
521176 99521176 1001 86380 86390 1
521193 99521193 1001 86380 86390 1
521181 99521181 1001 86380 86390 1
520929 99520929 1001 86380 86390 1
521539 99521539 1001 86380 86390 1
522176 99522176 1001 86380 86390 1
522093 99522093 1001 86380 86390 1
522039 99522039 1001 86380 86390 1
521978 99521978 1001 86380 86390 1
521717 99521717 1001 86380 86390 1
522449 99522449 1001 86380 86390 1
523105 99523105 1001 86380 86390 1
523111 99523111 1001 86380 86390 1
522950 99522950 1001 86380 86390 1
522838 99522838 1001 86380 86390 1
522618 99522618 1001 86380 86390 1
523143 99523143 1001 86380 86390 1
523927 99523927 1001 86380 86390 1
523699 99523699 1001 86380 86390 1
523393 99523393 1001 86380 86390 1
523434 99523434 1001 86380 86390 1
524020 99524020 1001 86380 86390 1
524034 99524034 1001 86380 86390 1
524005 99524005 1001 86380 86390 1
524654 99524654 1001 86380 86390 1
524721 99524721 1001 86380 86390 1
524605 99524605 1001 86380 86390 1
524745 99524745 1001 86380 86390 1
524613 99524613 1001 86380 86390 1
524460 99524460 1001 86380 86390 1
524261 99524261 1001 86380 86390 1
524262 99524262 1001 86380 86390 1
524341 99524341 1001 86380 86390 1
524303 99524303 1001 86380 86390 1
525558 99525558 1001 86380 86390 1
525185 99525185 1001 86380 86390 1
525253 99525253 1001 86380 86390 1
525338 99525338 1001 86380 86390 1
525050 99525050 1001 86380 86390 1
525769 99525769 1001 86380 86390 1
525731 99525731 1001 86380 86390 1
525644 99525644 1001 86380 86390 1
526156 99526156 1001 86380 86390 1
526170 99526170 1001 86380 86390 1
525827 99525827 1001 86380 86390 1
525858 99525858 1001 86380 86390 1
527082 99527082 1001 86380 86390 1
527083 99527083 1001 86380 86390 1
527048 99527048 1001 86380 86390 1
527139 99527139 1001 86380 86390 1
526981 99526981 1001 86380 86390 1
526720 99526720 1001 86380 86390 1
526640 99526640 1001 86380 86390 1
527372 99527372 1001 86380 86390 1
527257 99527257 1001 86380 86390 1
528039 99528039 1001 86380 86390 1
528014 99528014 1001 86380 86390 1
527726 99527726 1001 86380 86390 1
528223 99528223 1001 86380 86390 1
528097 99528097 1001 86380 86390 1
528844 99528844 1001 86380 86390 1
528556 99528556 1001 86380 86390 1
528613 99528613 1001 86380 86390 1
528368 99528368 1001 86380 86390 1
529580 99529580 1001 86380 86390 1
529713 99529713 1001 86380 86390 1
529184 99529184 1001 86380 86390 1
529124 99529124 1001 86380 86390 1
529746 99529746 1001 86380 86390 1
529917 99529917 1001 86380 86390 1
530513 99530513 1001 86380 86390 1
530312 99530312 1001 86380 86390 1
530228 99530228 1001 86380 86390 1
530068 99530068 1001 86380 86390 1
530096 99530096 1001 86380 86390 1
530752 99530752 1001 86380 86390 1
530562 99530562 1001 86380 86390 1
531327 99531327 1001 86380 86390 1
531374 99531374 1001 86380 86390 1
530929 99530929 1001 86380 86390 1
530919 99530919 1001 86380 86390 1
531570 99531570 1001 86380 86390 1
531473 99531473 1001 86380 86390 1
532189 99532189 1001 86380 86390 1
532099 99532099 1001 86380 86390 1
532245 99532245 1001 86380 86390 1
533010 99533010 1001 86380 86390 1
532622 99532622 1001 86380 86390 1
532489 99532489 1001 86380 86390 1
532504 99532504 1001 86380 86390 1
532546 99532546 1001 86380 86390 1
532599 99532599 1001 86380 86390 1
532485 99532485 1001 86380 86390 1
533198 99533198 1001 86380 86390 1
533075 99533075 1001 86380 86390 1
533194 99533194 1001 86380 86390 1
533208 99533208 1001 86380 86390 1
533769 99533769 1001 86380 86390 1
533680 99533680 1001 86380 86390 1
533851 99533851 1001 86380 86390 1
533459 99533459 1001 86380 86390 1
533526 99533526 1001 86380 86390 1
533566 99533566 1001 86380 86390 1
533495 99533495 1001 86380 86390 1
533394 99533394 1001 86380 86390 1
533883 99533883 1001 86380 86390 1
533948 99533948 1001 86380 86390 1
534002 99534002 1001 86380 86390 1
534559 99534559 1001 86380 86390 1
534673 99534673 1001 86380 86390 1
534349 99534349 1001 86380 86390 1
534415 99534415 1001 86380 86390 1
534312 99534312 1001 86380 86390 1
534407 99534407 1001 86380 86390 1
534188 99534188 1001 86380 86390 1
534177 99534177 1001 86380 86390 1
534866 99534866 1001 86380 86390 1
534869 99534869 1001 86380 86390 1
534718 99534718 1001 86380 86390 1
535392 99535392 1001 86380 86390 1
534952 99534952 1001 86380 86390 1
535610 99535610 1001 86380 86390 1
535640 99535640 1001 86380 86390 1
535705 99535705 1001 86380 86390 1
535511 99535511 1001 86380 86390 1
535673 99535673 1001 86380 86390 1
536155 99536155 1001 86380 86390 1
536283 99536283 1001 86380 86390 1
536005 99536005 1001 86380 86390 1
536115 99536115 1001 86380 86390 1
535842 99535842 1001 86380 86390 1
537078 99537078 1001 86380 86390 1
536944 99536944 1001 86380 86390 1
536769 99536769 1001 86380 86390 1
536772 99536772 1001 86380 86390 1
536824 99536824 1001 86380 86390 1
536571 99536571 1001 86380 86390 1
536639 99536639 1001 86380 86390 1
537697 99537697 1001 86380 86390 1
537510 99537510 1001 86380 86390 1
537476 99537476 1001 86380 86390 1
537376 99537376 1001 86380 86390 1
538757 99538757 1001 86380 86390 1
538546 99538546 1001 86380 86390 1
538224 99538224 1001 86380 86390 1
538931 99538931 1001 86380 86390 1
538909 99538909 1001 86380 86390 1
538832 99538832 1001 86380 86390 1
538927 99538927 1001 86380 86390 1
539581 99539581 1001 86380 86390 1
539297 99539297 1001 86380 86390 1
539379 99539379 1001 86380 86390 1
539108 99539108 1001 86380 86390 1
539174 99539174 1001 86380 86390 1
539650 99539650 1001 86380 86390 1
540373 99540373 1001 86380 86390 1
540132 99540132 1001 86380 86390 1
540145 99540145 1001 86380 86390 1
540215 99540215 1001 86380 86390 1
540060 99540060 1001 86380 86390 1
540142 99540142 1001 86380 86390 1
540569 99540569 1001 86380 86390 1
541168 99541168 1001 86380 86390 1
541117 99541117 1001 86380 86390 1
541234 99541234 1001 86380 86390 1
540885 99540885 1001 86380 86390 1
540918 99540918 1001 86380 86390 1
540741 99540741 1001 86380 86390 1
540716 99540716 1001 86380 86390 1
541334 99541334 1001 86380 86390 1
541861 99541861 1001 86380 86390 1
541900 99541900 1001 86380 86390 1
541853 99541853 1001 86380 86390 1
541856 99541856 1001 86380 86390 1
541511 99541511 1001 86380 86390 1
542323 99542323 1001 86380 86390 1
541498 99541498 1001 86380 86390 1
542299 99542299 1001 86380 86390 1
542201 99542201 1001 86380 86390 1
542871 99542871 1001 86380 86390 1
542847 99542847 1001 86380 86390 1
542418 99542418 1001 86380 86390 1
542472 99542472 1001 86380 86390 1
543089 99543089 1001 86380 86390 1
543003 99543003 1001 86380 86390 1
543081 99543081 1001 86380 86390 1
543576 99543576 1001 86380 86390 1
543557 99543557 1001 86380 86390 1
543441 99543441 1001 86380 86390 1
543258 99543258 1001 86380 86390 1
543200 99543200 1001 86380 86390 1
543781 99543781 1001 86380 86390 1
543833 99543833 1001 86380 86390 1
543899 99543899 1001 86380 86390 1
543835 99543835 1001 86380 86390 1
543894 99543894 1001 86380 86390 1
544318 99544318 1001 86380 86390 1
544188 99544188 1001 86380 86390 1
544313 99544313 1001 86380 86390 1
544365 99544365 1001 86380 86390 1
544132 99544132 1001 86380 86390 1
544111 99544111 1001 86380 86390 1
544137 99544137 1001 86380 86390 1
544640 99544640 1001 86380 86390 1
544668 99544668 1001 86380 86390 1
409366 780 1001 81180 83997 1
424280 834 1001 47100 51117 1
400040 99400040 1001 86380 86390 1
400438 99400438 1001 86380 86390 1
400635 99400635 1001 86380 86390 1
400663 99400663 1001 86380 86390 1
400719 99400719 1001 86380 86390 1
401764 99401764 1001 86380 86390 1
401940 99401940 1001 86380 86390 1
401948 99401948 1001 86380 86390 1
401949 99401949 1001 86380 86390 1
402066 99402066 1001 86380 86390 1
402569 99402569 1001 86380 86390 1
402710 99402710 1001 86380 86390 1
403250 99403250 1001 86380 86390 1
403664 99403664 1001 86380 86390 1
403788 99403788 1001 86380 86390 1
404324 99404324 1001 86380 86390 1
404413 99404413 1001 86380 86390 1
404584 99404584 1001 86380 86390 1
404715 99404715 1001 86380 86390 1
405032 99405032 1001 86380 86390 1
405343 99405343 1001 86380 86390 1
405696 99405696 1001 86380 86390 1
405699 99405699 1001 86380 86390 1
405729 99405729 1001 86380 86390 1
405838 99405838 1001 86380 86390 1
405918 99405918 1001 86380 86390 1
405893 99405893 1001 86380 86390 1
405991 99405991 1001 86380 86390 1
406146 99406146 1001 86380 86390 1
406391 99406391 1001 86380 86390 1
406573 99406573 1001 86380 86390 1
407022 99407022 1001 86380 86390 1
407081 99407081 1001 86380 86390 1
407815 99407815 1001 86380 86390 1
408063 99408063 1001 86380 86390 1
408349 99408349 1001 86380 86390 1
409062 99409062 1001 86380 86390 1
409051 99409051 1001 86380 86390 1
409311 99409311 1001 86380 86390 1
409364 99409364 1001 86380 86390 1
409646 99409646 1001 86380 86390 1
409796 99409796 1001 86380 86390 1
410197 99410197 1001 86380 86390 1
411076 99411076 1001 86380 86390 1
411215 99411215 1001 86380 86390 1
411407 99411407 1001 86380 86390 1
411718 99411718 1001 86380 86390 1
411901 99411901 1001 86380 86390 1
412132 99412132 1001 86380 86390 1
413647 99413647 1001 86380 86390 1
413511 99413511 1001 86380 86390 1
412719 99412719 1001 86380 86390 1
412646 99412646 1001 86380 86390 1
412878 99412878 1001 86380 86390 1
412818 99412818 1001 86380 86390 1
413920 99413920 1001 86380 86390 1
414099 99414099 1001 86380 86390 1
414027 99414027 1001 86380 86390 1
415047 99415047 1001 86380 86390 1
414822 99414822 1001 86380 86390 1
414744 99414744 1001 86380 86390 1
414630 99414630 1001 86380 86390 1
414529 99414529 1001 86380 86390 1
414332 99414332 1001 86380 86390 1
414344 99414344 1001 86380 86390 1
415443 99415443 1001 86380 86390 1
416463 99416463 1001 86380 86390 1
416241 99416241 1001 86380 86390 1
415983 99415983 1001 86380 86390 1
415935 99415935 1001 86380 86390 1
415839 99415839 1001 86380 86390 1
417047 99417047 1001 86380 86390 1
418712 99418712 1001 86380 86390 1
418545 99418545 1001 86380 86390 1
418790 99418790 1001 86380 86390 1
417937 99417937 1001 86380 86390 1
417645 99417645 1001 86380 86390 1
417841 99417841 1001 86380 86390 1
419000 99419000 1001 86380 86390 1
418987 99418987 1001 86380 86390 1
419037 99419037 1001 86380 86390 1
420077 99420077 1001 86380 86390 1
419703 99419703 1001 86380 86390 1
419424 99419424 1001 86380 86390 1
419464 99419464 1001 86380 86390 1
420591 99420591 1001 86380 86390 1
420679 99420679 1001 86380 86390 1
420725 99420725 1001 86380 86390 1
422020 99422020 1001 86380 86390 1
422131 99422131 1001 86380 86390 1
423433 99423433 1001 86380 86390 1
423596 99423596 1001 86380 86390 1
423669 99423669 1001 86380 86390 1
425088 99425088 1001 86380 86390 1
425139 99425139 1001 86380 86390 1
425369 99425369 1001 86380 86390 1
425101 99425101 1001 86380 86390 1
424592 99424592 1001 86380 86390 1
424810 99424810 1001 86380 86390 1
424633 99424633 1001 86380 86390 1
424726 99424726 1001 86380 86390 1
424608 99424608 1001 86380 86390 1
424729 99424729 1001 86380 86390 1
426908 99426908 1001 86380 86390 1
426422 99426422 1001 86380 86390 1
426670 99426670 1001 86380 86390 1
426387 99426387 1001 86380 86390 1
426539 99426539 1001 86380 86390 1
426226 99426226 1001 86380 86390 1
426108 99426108 1001 86380 86390 1
427258 99427258 1001 86380 86390 1
427441 99427441 1001 86380 86390 1
428501 99428501 1001 86380 86390 1
428628 99428628 1001 86380 86390 1
428214 99428214 1001 86380 86390 1
428204 99428204 1001 86380 86390 1
427736 99427736 1001 86380 86390 1
427568 99427568 1001 86380 86390 1
428832 99428832 1001 86380 86390 1
430099 99430099 1001 86380 86390 1
429933 99429933 1001 86380 86390 1
429842 99429842 1001 86380 86390 1
429345 99429345 1001 86380 86390 1
429296 99429296 1001 86380 86390 1
429492 99429492 1001 86380 86390 1
430644 99430644 1001 86380 86390 1
430596 99430596 1001 86380 86390 1
430810 99430810 1001 86380 86390 1
430787 99430787 1001 86380 86390 1
431741 99431741 1001 86380 86390 1
432022 99432022 1001 86380 86390 1
432033 99432033 1001 86380 86390 1
430998 99430998 1001 86380 86390 1
431072 99431072 1001 86380 86390 1
430905 99430905 1001 86380 86390 1
432319 99432319 1001 86380 86390 1
432183 99432183 1001 86380 86390 1
432128 99432128 1001 86380 86390 1
433432 99433432 1001 86380 86390 1
433465 99433465 1001 86380 86390 1
433320 99433320 1001 86380 86390 1
433405 99433405 1001 86380 86390 1
433138 99433138 1001 86380 86390 1
433223 99433223 1001 86380 86390 1
432609 99432609 1001 86380 86390 1
432756 99432756 1001 86380 86390 1
432730 99432730 1001 86380 86390 1
432759 99432759 1001 86380 86390 1
432684 99432684 1001 86380 86390 1
432623 99432623 1001 86380 86390 1
432662 99432662 1001 86380 86390 1
433754 99433754 1001 86380 86390 1
435476 99435476 1001 86380 86390 1
437031 99437031 1001 86380 86390 1
436964 99436964 1001 86380 86390 1
436394 99436394 1001 86380 86390 1
436651 99436651 1001 86380 86390 1
436093 99436093 1001 86380 86390 1
300094 99300094 1001 86380 86390 1
437248 99437248 1001 86380 86390 1
437206 99437206 1001 86380 86390 1
300711 99300711 1001 86380 86390 1
300201 99300201 1001 86380 86390 1
300312 99300312 1001 86380 86390 1
300844 99300844 1001 86380 86390 1
301209 99301209 1001 86380 86390 1
301162 99301162 1001 86380 86390 1
301642 99301642 1001 86380 86390 1
301733 99301733 1001 86380 86390 1
301594 99301594 1001 86380 86390 1
301755 99301755 1001 86380 86390 1
301691 99301691 1001 86380 86390 1
301654 99301654 1001 86380 86390 1
302119 99302119 1001 86380 86390 1
301824 99301824 1001 86380 86390 1
302425 99302425 1001 86380 86390 1
302441 99302441 1001 86380 86390 1
303138 99303138 1001 86380 86390 1
303167 99303167 1001 86380 86390 1
302911 99302911 1001 86380 86390 1
302943 99302943 1001 86380 86390 1
302780 99302780 1001 86380 86390 1
302739 99302739 1001 86380 86390 1
302752 99302752 1001 86380 86390 1
303659 99303659 1001 86380 86390 1
303798 99303798 1001 86380 86390 1
303508 99303508 1001 86380 86390 1
303500 99303500 1001 86380 86390 1
303617 99303617 1001 86380 86390 1
303540 99303540 1001 86380 86390 1
304056 99304056 1001 86380 86390 1
304750 99304750 1001 86380 86390 1
304589 99304589 1001 86380 86390 1
304569 99304569 1001 86380 86390 1
304380 99304380 1001 86380 86390 1
304987 99304987 1001 86380 86390 1
305039 99305039 1001 86380 86390 1
305597 99305597 1001 86380 86390 1
305658 99305658 1001 86380 86390 1
305286 99305286 1001 86380 86390 1
305320 99305320 1001 86380 86390 1
500156 99500156 1001 86380 86390 1
500183 99500183 1001 86380 86390 1
500728 99500728 1001 86380 86390 1
500756 99500756 1001 86380 86390 1
500536 99500536 1001 86380 86390 1
500489 99500489 1001 86380 86390 1
501505 99501505 1001 86380 86390 1
501357 99501357 1001 86380 86390 1
501321 99501321 1001 86380 86390 1
501352 99501352 1001 86380 86390 1
501302 99501302 1001 86380 86390 1
501189 99501189 1001 86380 86390 1
501723 99501723 1001 86380 86390 1
501674 99501674 1001 86380 86390 1
502422 99502422 1001 86380 86390 1
502072 99502072 1001 86380 86390 1
501978 99501978 1001 86380 86390 1
501920 99501920 1001 86380 86390 1
502515 99502515 1001 86380 86390 1
502646 99502646 1001 86380 86390 1
502470 99502470 1001 86380 86390 1
502576 99502576 1001 86380 86390 1
502943 99502943 1001 86380 86390 1
502960 99502960 1001 86380 86390 1
502792 99502792 1001 86380 86390 1
503323 99503323 1001 86380 86390 1
504100 99504100 1001 86380 86390 1
503745 99503745 1001 86380 86390 1
503804 99503804 1001 86380 86390 1
503897 99503897 1001 86380 86390 1
503639 99503639 1001 86380 86390 1
503567 99503567 1001 86380 86390 1
504185 99504185 1001 86380 86390 1
504161 99504161 1001 86380 86390 1
504188 99504188 1001 86380 86390 1
504266 99504266 1001 86380 86390 1
504723 99504723 1001 86380 86390 1
504367 99504367 1001 86380 86390 1
504960 99504960 1001 86380 86390 1
505027 99505027 1001 86380 86390 1
505002 99505002 1001 86380 86390 1
505107 99505107 1001 86380 86390 1
505686 99505686 1001 86380 86390 1
505766 99505766 1001 86380 86390 1
505363 99505363 1001 86380 86390 1
505380 99505380 1001 86380 86390 1
505305 99505305 1001 86380 86390 1
505247 99505247 1001 86380 86390 1
505249 99505249 1001 86380 86390 1
505950 99505950 1001 86380 86390 1
505932 99505932 1001 86380 86390 1
505945 99505945 1001 86380 86390 1
505843 99505843 1001 86380 86390 1
506579 99506579 1001 86380 86390 1
506449 99506449 1001 86380 86390 1
506230 99506230 1001 86380 86390 1
506310 99506310 1001 86380 86390 1
506093 99506093 1001 86380 86390 1
505992 99505992 1001 86380 86390 1
506723 99506723 1001 86380 86390 1
506775 99506775 1001 86380 86390 1
506672 99506672 1001 86380 86390 1
507332 99507332 1001 86380 86390 1
507167 99507167 1001 86380 86390 1
507105 99507105 1001 86380 86390 1
507197 99507197 1001 86380 86390 1
506879 99506879 1001 86380 86390 1
506918 99506918 1001 86380 86390 1
506972 99506972 1001 86380 86390 1
506884 99506884 1001 86380 86390 1
506874 99506874 1001 86380 86390 1
507485 99507485 1001 86380 86390 1
507462 99507462 1001 86380 86390 1
507466 99507466 1001 86380 86390 1
508197 99508197 1001 86380 86390 1
508131 99508131 1001 86380 86390 1
507927 99507927 1001 86380 86390 1
507971 99507971 1001 86380 86390 1
507998 99507998 1001 86380 86390 1
507924 99507924 1001 86380 86390 1
507825 99507825 1001 86380 86390 1
507761 99507761 1001 86380 86390 1
507635 99507635 1001 86380 86390 1
507662 99507662 1001 86380 86390 1
507664 99507664 1001 86380 86390 1
508453 99508453 1001 86380 86390 1
508395 99508395 1001 86380 86390 1
508279 99508279 1001 86380 86390 1
508411 99508411 1001 86380 86390 1
508702 99508702 1001 86380 86390 1
508722 99508722 1001 86380 86390 1
508735 99508735 1001 86380 86390 1
509086 99509086 1001 86380 86390 1
509786 99509786 1001 86380 86390 1
509559 99509559 1001 86380 86390 1
509680 99509680 1001 86380 86390 1
509403 99509403 1001 86380 86390 1
509456 99509456 1001 86380 86390 1
510639 99510639 1001 86380 86390 1
510681 99510681 1001 86380 86390 1
510355 99510355 1001 86380 86390 1
510289 99510289 1001 86380 86390 1
510291 99510291 1001 86380 86390 1
511385 99511385 1001 86380 86390 1
511354 99511354 1001 86380 86390 1
511209 99511209 1001 86380 86390 1
511317 99511317 1001 86380 86390 1
510944 99510944 1001 86380 86390 1
510978 99510978 1001 86380 86390 1
511121 99511121 1001 86380 86390 1
511631 99511631 1001 86380 86390 1
511725 99511725 1001 86380 86390 1
511652 99511652 1001 86380 86390 1
511847 99511847 1001 86380 86390 1
512531 99512531 1001 86380 86390 1
512379 99512379 1001 86380 86390 1
512566 99512566 1001 86380 86390 1
513115 99513115 1001 86380 86390 1
513169 99513169 1001 86380 86390 1
513148 99513148 1001 86380 86390 1
513020 99513020 1001 86380 86390 1
512831 99512831 1001 86380 86390 1
512887 99512887 1001 86380 86390 1
512915 99512915 1001 86380 86390 1
512916 99512916 1001 86380 86390 1
512752 99512752 1001 86380 86390 1
512637 99512637 1001 86380 86390 1
513207 99513207 1001 86380 86390 1
513315 99513315 1001 86380 86390 1
513990 99513990 1001 86380 86390 1
513710 99513710 1001 86380 86390 1
513659 99513659 1001 86380 86390 1
513768 99513768 1001 86380 86390 1
513719 99513719 1001 86380 86390 1
513708 99513708 1001 86380 86390 1
514222 99514222 1001 86380 86390 1
514052 99514052 1001 86380 86390 1
514550 99514550 1001 86380 86390 1
514580 99514580 1001 86380 86390 1
514271 99514271 1001 86380 86390 1
514259 99514259 1001 86380 86390 1
514299 99514299 1001 86380 86390 1
514966 99514966 1001 86380 86390 1
515005 99515005 1001 86380 86390 1
515524 99515524 1001 86380 86390 1
515316 99515316 1001 86380 86390 1
515450 99515450 1001 86380 86390 1
515697 99515697 1001 86380 86390 1
515764 99515764 1001 86380 86390 1
516323 99516323 1001 86380 86390 1
516112 99516112 1001 86380 86390 1
515915 99515915 1001 86380 86390 1
515900 99515900 1001 86380 86390 1
516703 99516703 1001 86380 86390 1
516570 99516570 1001 86380 86390 1
517310 99517310 1001 86380 86390 1
517290 99517290 1001 86380 86390 1
517119 99517119 1001 86380 86390 1
517050 99517050 1001 86380 86390 1
517064 99517064 1001 86380 86390 1
517527 99517527 1001 86380 86390 1
517390 99517390 1001 86380 86390 1
518080 99518080 1001 86380 86390 1
518030 99518030 1001 86380 86390 1
517675 99517675 1001 86380 86390 1
518172 99518172 1001 86380 86390 1
518980 99518980 1001 86380 86390 1
518680 99518680 1001 86380 86390 1
518700 99518700 1001 86380 86390 1
518596 99518596 1001 86380 86390 1
519055 99519055 1001 86380 86390 1
519069 99519069 1001 86380 86390 1
519111 99519111 1001 86380 86390 1
519660 99519660 1001 86380 86390 1
519629 99519629 1001 86380 86390 1
519582 99519582 1001 86380 86390 1
519394 99519394 1001 86380 86390 1
519938 99519938 1001 86380 86390 1
520503 99520503 1001 86380 86390 1
520375 99520375 1001 86380 86390 1
520379 99520379 1001 86380 86390 1
520713 99520713 1001 86380 86390 1
521440 99521440 1001 86380 86390 1
521401 99521401 1001 86380 86390 1
521210 99521210 1001 86380 86390 1
521238 99521238 1001 86380 86390 1
521231 99521231 1001 86380 86390 1
520920 99520920 1001 86380 86390 1
521648 99521648 1001 86380 86390 1
521613 99521613 1001 86380 86390 1
521484 99521484 1001 86380 86390 1
522242 99522242 1001 86380 86390 1
522103 99522103 1001 86380 86390 1
522129 99522129 1001 86380 86390 1
522213 99522213 1001 86380 86390 1
521931 99521931 1001 86380 86390 1
522011 99522011 1001 86380 86390 1
521975 99521975 1001 86380 86390 1
521942 99521942 1001 86380 86390 1
521813 99521813 1001 86380 86390 1
521855 99521855 1001 86380 86390 1
521743 99521743 1001 86380 86390 1
521823 99521823 1001 86380 86390 1
522992 99522992 1001 86380 86390 1
522928 99522928 1001 86380 86390 1
522996 99522996 1001 86380 86390 1
522946 99522946 1001 86380 86390 1
522713 99522713 1001 86380 86390 1
522792 99522792 1001 86380 86390 1
523219 99523219 1001 86380 86390 1
523743 99523743 1001 86380 86390 1
523849 99523849 1001 86380 86390 1
523902 99523902 1001 86380 86390 1
523599 99523599 1001 86380 86390 1
523419 99523419 1001 86380 86390 1
524092 99524092 1001 86380 86390 1
524733 99524733 1001 86380 86390 1
524696 99524696 1001 86380 86390 1
524744 99524744 1001 86380 86390 1
524711 99524711 1001 86380 86390 1
524673 99524673 1001 86380 86390 1
524500 99524500 1001 86380 86390 1
524420 99524420 1001 86380 86390 1
524201 99524201 1001 86380 86390 1
524869 99524869 1001 86380 86390 1
525486 99525486 1001 86380 86390 1
525578 99525578 1001 86380 86390 1
525221 99525221 1001 86380 86390 1
525030 99525030 1001 86380 86390 1
525658 99525658 1001 86380 86390 1
525688 99525688 1001 86380 86390 1
525652 99525652 1001 86380 86390 1
525734 99525734 1001 86380 86390 1
526422 99526422 1001 86380 86390 1
526401 99526401 1001 86380 86390 1
526327 99526327 1001 86380 86390 1
526330 99526330 1001 86380 86390 1
526266 99526266 1001 86380 86390 1
526212 99526212 1001 86380 86390 1
526109 99526109 1001 86380 86390 1
525855 99525855 1001 86380 86390 1
526007 99526007 1001 86380 86390 1
526010 99526010 1001 86380 86390 1
526582 99526582 1001 86380 86390 1
527226 99527226 1001 86380 86390 1
527053 99527053 1001 86380 86390 1
526917 99526917 1001 86380 86390 1
526757 99526757 1001 86380 86390 1
526796 99526796 1001 86380 86390 1
526713 99526713 1001 86380 86390 1
526743 99526743 1001 86380 86390 1
527352 99527352 1001 86380 86390 1
527923 99527923 1001 86380 86390 1
527727 99527727 1001 86380 86390 1
527761 99527761 1001 86380 86390 1
527509 99527509 1001 86380 86390 1
528094 99528094 1001 86380 86390 1
528607 99528607 1001 86380 86390 1
528588 99528588 1001 86380 86390 1
528440 99528440 1001 86380 86390 1
528312 99528312 1001 86380 86390 1
529044 99529044 1001 86380 86390 1
528930 99528930 1001 86380 86390 1
529021 99529021 1001 86380 86390 1
529640 99529640 1001 86380 86390 1
529655 99529655 1001 86380 86390 1
529633 99529633 1001 86380 86390 1
529723 99529723 1001 86380 86390 1
529380 99529380 1001 86380 86390 1
529343 99529343 1001 86380 86390 1
529256 99529256 1001 86380 86390 1
529914 99529914 1001 86380 86390 1
530487 99530487 1001 86380 86390 1
530551 99530551 1001 86380 86390 1
530249 99530249 1001 86380 86390 1
530288 99530288 1001 86380 86390 1
530734 99530734 1001 86380 86390 1
530673 99530673 1001 86380 86390 1
531368 99531368 1001 86380 86390 1
531286 99531286 1001 86380 86390 1
531373 99531373 1001 86380 86390 1
531157 99531157 1001 86380 86390 1
531502 99531502 1001 86380 86390 1
531464 99531464 1001 86380 86390 1
531518 99531518 1001 86380 86390 1
531876 99531876 1001 86380 86390 1
532281 99532281 1001 86380 86390 1
532391 99532391 1001 86380 86390 1
532942 99532942 1001 86380 86390 1
532728 99532728 1001 86380 86390 1
532693 99532693 1001 86380 86390 1
532613 99532613 1001 86380 86390 1
533691 99533691 1001 86380 86390 1
533759 99533759 1001 86380 86390 1
533798 99533798 1001 86380 86390 1
533722 99533722 1001 86380 86390 1
533579 99533579 1001 86380 86390 1
533267 99533267 1001 86380 86390 1
533896 99533896 1001 86380 86390 1
533928 99533928 1001 86380 86390 1
534481 99534481 1001 86380 86390 1
534641 99534641 1001 86380 86390 1
534363 99534363 1001 86380 86390 1
534134 99534134 1001 86380 86390 1
535409 99535409 1001 86380 86390 1
535051 99535051 1001 86380 86390 1
535547 99535547 1001 86380 86390 1
535703 99535703 1001 86380 86390 1
535647 99535647 1001 86380 86390 1
536223 99536223 1001 86380 86390 1
536004 99536004 1001 86380 86390 1
536017 99536017 1001 86380 86390 1
536007 99536007 1001 86380 86390 1
535731 99535731 1001 86380 86390 1
535891 99535891 1001 86380 86390 1
536375 99536375 1001 86380 86390 1
537007 99537007 1001 86380 86390 1
537092 99537092 1001 86380 86390 1
536850 99536850 1001 86380 86390 1
536812 99536812 1001 86380 86390 1
536606 99536606 1001 86380 86390 1
536608 99536608 1001 86380 86390 1
536699 99536699 1001 86380 86390 1
537253 99537253 1001 86380 86390 1
537241 99537241 1001 86380 86390 1
537654 99537654 1001 86380 86390 1
537766 99537766 1001 86380 86390 1
537599 99537599 1001 86380 86390 1
537574 99537574 1001 86380 86390 1
537424 99537424 1001 86380 86390 1
537572 99537572 1001 86380 86390 1
538080 99538080 1001 86380 86390 1
538152 99538152 1001 86380 86390 1
538812 99538812 1001 86380 86390 1
538633 99538633 1001 86380 86390 1
538544 99538544 1001 86380 86390 1
538338 99538338 1001 86380 86390 1
538876 99538876 1001 86380 86390 1
538962 99538962 1001 86380 86390 1
539437 99539437 1001 86380 86390 1
539243 99539243 1001 86380 86390 1
539283 99539283 1001 86380 86390 1
539784 99539784 1001 86380 86390 1
539687 99539687 1001 86380 86390 1
540126 99540126 1001 86380 86390 1
539960 99539960 1001 86380 86390 1
540504 99540504 1001 86380 86390 1
541145 99541145 1001 86380 86390 1
541108 99541108 1001 86380 86390 1
541088 99541088 1001 86380 86390 1
540684 99540684 1001 86380 86390 1
540851 99540851 1001 86380 86390 1
541389 99541389 1001 86380 86390 1
541403 99541403 1001 86380 86390 1
542095 99542095 1001 86380 86390 1
542011 99542011 1001 86380 86390 1
541876 99541876 1001 86380 86390 1
541706 99541706 1001 86380 86390 1
542828 99542828 1001 86380 86390 1
543044 99543044 1001 86380 86390 1
543682 99543682 1001 86380 86390 1
543540 99543540 1001 86380 86390 1
543419 99543419 1001 86380 86390 1
543156 99543156 1001 86380 86390 1
543183 99543183 1001 86380 86390 1
543779 99543779 1001 86380 86390 1
544422 99544422 1001 86380 86390 1
544505 99544505 1001 86380 86390 1
544209 99544209 1001 86380 86390 1
544632 99544632 1001 86380 86390 1
400568 99400568 1001 86380 86390 1
400869 99400869 1001 86380 86390 1
400954 99400954 1001 86380 86390 1
401072 99401072 1001 86380 86390 1
401084 99401084 1001 86380 86390 1
401526 99401526 1001 86380 86390 1
401564 99401564 1001 86380 86390 1
401765 99401765 1001 86380 86390 1
401930 99401930 1001 86380 86390 1
402334 99402334 1001 86380 86390 1
402309 99402309 1001 86380 86390 1
402767 99402767 1001 86380 86390 1
402977 99402977 1001 86380 86390 1
403013 99403013 1001 86380 86390 1
403407 99403407 1001 86380 86390 1
403597 99403597 1001 86380 86390 1
403819 99403819 1001 86380 86390 1
403820 99403820 1001 86380 86390 1
404157 99404157 1001 86380 86390 1
404696 99404696 1001 86380 86390 1
404774 99404774 1001 86380 86390 1
404752 99404752 1001 86380 86390 1
405433 99405433 1001 86380 86390 1
405530 99405530 1001 86380 86390 1
407315 99407315 1001 86380 86390 1
407261 99407261 1001 86380 86390 1
407853 99407853 1001 86380 86390 1
408079 99408079 1001 86380 86390 1
408125 99408125 1001 86380 86390 1
408164 99408164 1001 86380 86390 1
408187 99408187 1001 86380 86390 1
408592 99408592 1001 86380 86390 1
408815 99408815 1001 86380 86390 1
408797 99408797 1001 86380 86390 1
409014 99409014 1001 86380 86390 1
409360 99409360 1001 86380 86390 1
409579 99409579 1001 86380 86390 1
409860 99409860 1001 86380 86390 1
410152 99410152 1001 86380 86390 1
410260 99410260 1001 86380 86390 1
410280 99410280 1001 86380 86390 1
410267 99410267 1001 86380 86390 1
410508 99410508 1001 86380 86390 1
411963 99411963 1001 86380 86390 1
412115 99412115 1001 86380 86390 1
412267 99412267 1001 86380 86390 1
412238 99412238 1001 86380 86390 1
413084 99413084 1001 86380 86390 1
412526 99412526 1001 86380 86390 1
412501 99412501 1001 86380 86390 1
412529 99412529 1001 86380 86390 1
412814 99412814 1001 86380 86390 1
413788 99413788 1001 86380 86390 1
415005 99415005 1001 86380 86390 1
415293 99415293 1001 86380 86390 1
414664 99414664 1001 86380 86390 1
414575 99414575 1001 86380 86390 1
414667 99414667 1001 86380 86390 1
414170 99414170 1001 86380 86390 1
415337 99415337 1001 86380 86390 1
415576 99415576 1001 86380 86390 1
415558 99415558 1001 86380 86390 1
415354 99415354 1001 86380 86390 1
416352 99416352 1001 86380 86390 1
416170 99416170 1001 86380 86390 1
416489 99416489 1001 86380 86390 1
416175 99416175 1001 86380 86390 1
416096 99416096 1001 86380 86390 1
417281 99417281 1001 86380 86390 1
417314 99417314 1001 86380 86390 1
417319 99417319 1001 86380 86390 1
418713 99418713 1001 86380 86390 1
418773 99418773 1001 86380 86390 1
419007 99419007 1001 86380 86390 1
420313 99420313 1001 86380 86390 1
420293 99420293 1001 86380 86390 1
420106 99420106 1001 86380 86390 1
419815 99419815 1001 86380 86390 1
419687 99419687 1001 86380 86390 1
419375 99419375 1001 86380 86390 1
419237 99419237 1001 86380 86390 1
420809 99420809 1001 86380 86390 1
420508 99420508 1001 86380 86390 1
421515 99421515 1001 86380 86390 1
421681 99421681 1001 86380 86390 1
421071 99421071 1001 86380 86390 1
421021 99421021 1001 86380 86390 1
422168 99422168 1001 86380 86390 1
423610 99423610 1001 86380 86390 1
423329 99423329 1001 86380 86390 1
423738 99423738 1001 86380 86390 1
423107 99423107 1001 86380 86390 1
422994 99422994 1001 86380 86390 1
422889 99422889 1001 86380 86390 1
422850 99422850 1001 86380 86390 1
424809 99424809 1001 86380 86390 1
424374 99424374 1001 86380 86390 1
424308 99424308 1001 86380 86390 1
425612 99425612 1001 86380 86390 1
425617 99425617 1001 86380 86390 1
425791 99425791 1001 86380 86390 1
427074 99427074 1001 86380 86390 1
426605 99426605 1001 86380 86390 1
426336 99426336 1001 86380 86390 1
425865 99425865 1001 86380 86390 1
428391 99428391 1001 86380 86390 1
428181 99428181 1001 86380 86390 1
429140 99429140 1001 86380 86390 1
429660 99429660 1001 86380 86390 1
429761 99429761 1001 86380 86390 1
429581 99429581 1001 86380 86390 1
429369 99429369 1001 86380 86390 1
429453 99429453 1001 86380 86390 1
429559 99429559 1001 86380 86390 1
430392 99430392 1001 86380 86390 1
431874 99431874 1001 86380 86390 1
431308 99431308 1001 86380 86390 1
431490 99431490 1001 86380 86390 1
431021 99431021 1001 86380 86390 1
433344 99433344 1001 86380 86390 1
433188 99433188 1001 86380 86390 1
433020 99433020 1001 86380 86390 1
432963 99432963 1001 86380 86390 1
432518 99432518 1001 86380 86390 1
435345 99435345 1001 86380 86390 1
435332 99435332 1001 86380 86390 1
434613 99434613 1001 86380 86390 1
434679 99434679 1001 86380 86390 1
434449 99434449 1001 86380 86390 1
434408 99434408 1001 86380 86390 1
435620 99435620 1001 86380 86390 1
435644 99435644 1001 86380 86390 1
435610 99435610 1001 86380 86390 1
435887 99435887 1001 86380 86390 1
436376 99436376 1001 86380 86390 1
436581 99436581 1001 86380 86390 1
436649 99436649 1001 86380 86390 1
436339 99436339 1001 86380 86390 1
435945 99435945 1001 86380 86390 1
300694 99300694 1001 86380 86390 1
300698 99300698 1001 86380 86390 1
300348 99300348 1001 86380 86390 1
300805 99300805 1001 86380 86390 1
300808 99300808 1001 86380 86390 1
301367 99301367 1001 86380 86390 1
301290 99301290 1001 86380 86390 1
301028 99301028 1001 86380 86390 1
301124 99301124 1001 86380 86390 1
301601 99301601 1001 86380 86390 1
301705 99301705 1001 86380 86390 1
302219 99302219 1001 86380 86390 1
302312 99302312 1001 86380 86390 1
302287 99302287 1001 86380 86390 1
302236 99302236 1001 86380 86390 1
301954 99301954 1001 86380 86390 1
301955 99301955 1001 86380 86390 1
301866 99301866 1001 86380 86390 1
303169 99303169 1001 86380 86390 1
303099 99303099 1001 86380 86390 1
302871 99302871 1001 86380 86390 1
302719 99302719 1001 86380 86390 1
302700 99302700 1001 86380 86390 1
303244 99303244 1001 86380 86390 1
303365 99303365 1001 86380 86390 1
303870 99303870 1001 86380 86390 1
304014 99304014 1001 86380 86390 1
304016 99304016 1001 86380 86390 1
303790 99303790 1001 86380 86390 1
303515 99303515 1001 86380 86390 1
303490 99303490 1001 86380 86390 1
303573 99303573 1001 86380 86390 1
304152 99304152 1001 86380 86390 1
304706 99304706 1001 86380 86390 1
304728 99304728 1001 86380 86390 1
304453 99304453 1001 86380 86390 1
304269 99304269 1001 86380 86390 1
304413 99304413 1001 86380 86390 1
305055 99305055 1001 86380 86390 1
304904 99304904 1001 86380 86390 1
305511 99305511 1001 86380 86390 1
305593 99305593 1001 86380 86390 1
305275 99305275 1001 86380 86390 1
305372 99305372 1001 86380 86390 1
305160 99305160 1001 86380 86390 1
500014 99500014 1001 86380 86390 1
500775 99500775 1001 86380 86390 1
500533 99500533 1001 86380 86390 1
500406 99500406 1001 86380 86390 1
500827 99500827 1001 86380 86390 1
501566 99501566 1001 86380 86390 1
501508 99501508 1001 86380 86390 1
501052 99501052 1001 86380 86390 1
501675 99501675 1001 86380 86390 1
501754 99501754 1001 86380 86390 1
502314 99502314 1001 86380 86390 1
502347 99502347 1001 86380 86390 1
502234 99502234 1001 86380 86390 1
502159 99502159 1001 86380 86390 1
502074 99502074 1001 86380 86390 1
502179 99502179 1001 86380 86390 1
501895 99501895 1001 86380 86390 1
502586 99502586 1001 86380 86390 1
503245 99503245 1001 86380 86390 1
502861 99502861 1001 86380 86390 1
502694 99502694 1001 86380 86390 1
503389 99503389 1001 86380 86390 1
503378 99503378 1001 86380 86390 1
503391 99503391 1001 86380 86390 1
503783 99503783 1001 86380 86390 1
503880 99503880 1001 86380 86390 1
503670 99503670 1001 86380 86390 1
504140 99504140 1001 86380 86390 1
504220 99504220 1001 86380 86390 1
504740 99504740 1001 86380 86390 1
504657 99504657 1001 86380 86390 1
504645 99504645 1001 86380 86390 1
504672 99504672 1001 86380 86390 1
504352 99504352 1001 86380 86390 1
504953 99504953 1001 86380 86390 1
505055 99505055 1001 86380 86390 1
505758 99505758 1001 86380 86390 1
505424 99505424 1001 86380 86390 1
505508 99505508 1001 86380 86390 1
505431 99505431 1001 86380 86390 1
505535 99505535 1001 86380 86390 1
505797 99505797 1001 86380 86390 1
505875 99505875 1001 86380 86390 1
506577 99506577 1001 86380 86390 1
506236 99506236 1001 86380 86390 1
506357 99506357 1001 86380 86390 1
506220 99506220 1001 86380 86390 1
505984 99505984 1001 86380 86390 1
506787 99506787 1001 86380 86390 1
506655 99506655 1001 86380 86390 1
507321 99507321 1001 86380 86390 1
507140 99507140 1001 86380 86390 1
507015 99507015 1001 86380 86390 1
507211 99507211 1001 86380 86390 1
508077 99508077 1001 86380 86390 1
508237 99508237 1001 86380 86390 1
507954 99507954 1001 86380 86390 1
507879 99507879 1001 86380 86390 1
507749 99507749 1001 86380 86390 1
507647 99507647 1001 86380 86390 1
507651 99507651 1001 86380 86390 1
508428 99508428 1001 86380 86390 1
508999 99508999 1001 86380 86390 1
509057 99509057 1001 86380 86390 1
508603 99508603 1001 86380 86390 1
508656 99508656 1001 86380 86390 1
508608 99508608 1001 86380 86390 1
509203 99509203 1001 86380 86390 1
509721 99509721 1001 86380 86390 1
509347 99509347 1001 86380 86390 1
509408 99509408 1001 86380 86390 1
510714 99510714 1001 86380 86390 1
510595 99510595 1001 86380 86390 1
510441 99510441 1001 86380 86390 1
510277 99510277 1001 86380 86390 1
510218 99510218 1001 86380 86390 1
510845 99510845 1001 86380 86390 1
510809 99510809 1001 86380 86390 1
510732 99510732 1001 86380 86390 1
511507 99511507 1001 86380 86390 1
511321 99511321 1001 86380 86390 1
511258 99511258 1001 86380 86390 1
511326 99511326 1001 86380 86390 1
511593 99511593 1001 86380 86390 1
511730 99511730 1001 86380 86390 1
512321 99512321 1001 86380 86390 1
512207 99512207 1001 86380 86390 1
512195 99512195 1001 86380 86390 1
512210 99512210 1001 86380 86390 1
511844 99511844 1001 86380 86390 1
512461 99512461 1001 86380 86390 1
512489 99512489 1001 86380 86390 1
512898 99512898 1001 86380 86390 1
512980 99512980 1001 86380 86390 1
512892 99512892 1001 86380 86390 1
513837 99513837 1001 86380 86390 1
513778 99513778 1001 86380 86390 1
513486 99513486 1001 86380 86390 1
514136 99514136 1001 86380 86390 1
514771 99514771 1001 86380 86390 1
514481 99514481 1001 86380 86390 1
514263 99514263 1001 86380 86390 1
514432 99514432 1001 86380 86390 1
514291 99514291 1001 86380 86390 1
514424 99514424 1001 86380 86390 1
514321 99514321 1001 86380 86390 1
515485 99515485 1001 86380 86390 1
515486 99515486 1001 86380 86390 1
515590 99515590 1001 86380 86390 1
515191 99515191 1001 86380 86390 1
515828 99515828 1001 86380 86390 1
516458 99516458 1001 86380 86390 1
516504 99516504 1001 86380 86390 1
516104 99516104 1001 86380 86390 1
516235 99516235 1001 86380 86390 1
515985 99515985 1001 86380 86390 1
516024 99516024 1001 86380 86390 1
515899 99515899 1001 86380 86390 1
516536 99516536 1001 86380 86390 1
517165 99517165 1001 86380 86390 1
517193 99517193 1001 86380 86390 1
517474 99517474 1001 86380 86390 1
518043 99518043 1001 86380 86390 1
517934 99517934 1001 86380 86390 1
517759 99517759 1001 86380 86390 1
517662 99517662 1001 86380 86390 1
518174 99518174 1001 86380 86390 1
518206 99518206 1001 86380 86390 1
518856 99518856 1001 86380 86390 1
518613 99518613 1001 86380 86390 1
518647 99518647 1001 86380 86390 1
518689 99518689 1001 86380 86390 1
518766 99518766 1001 86380 86390 1
518497 99518497 1001 86380 86390 1
519137 99519137 1001 86380 86390 1
519073 99519073 1001 86380 86390 1
519009 99519009 1001 86380 86390 1
519717 99519717 1001 86380 86390 1
519706 99519706 1001 86380 86390 1
519721 99519721 1001 86380 86390 1
519470 99519470 1001 86380 86390 1
519551 99519551 1001 86380 86390 1
519593 99519593 1001 86380 86390 1
519412 99519412 1001 86380 86390 1
519333 99519333 1001 86380 86390 1
519269 99519269 1001 86380 86390 1
519995 99519995 1001 86380 86390 1
519973 99519973 1001 86380 86390 1
520288 99520288 1001 86380 86390 1
520392 99520392 1001 86380 86390 1
520128 99520128 1001 86380 86390 1
520107 99520107 1001 86380 86390 1
520785 99520785 1001 86380 86390 1
520825 99520825 1001 86380 86390 1
521333 99521333 1001 86380 86390 1
520890 99520890 1001 86380 86390 1
521503 99521503 1001 86380 86390 1
521485 99521485 1001 86380 86390 1
521629 99521629 1001 86380 86390 1
522099 99522099 1001 86380 86390 1
522115 99522115 1001 86380 86390 1
522248 99522248 1001 86380 86390 1
522070 99522070 1001 86380 86390 1
521818 99521818 1001 86380 86390 1
521728 99521728 1001 86380 86390 1
521677 99521677 1001 86380 86390 1
522474 99522474 1001 86380 86390 1
522308 99522308 1001 86380 86390 1
523047 99523047 1001 86380 86390 1
522793 99522793 1001 86380 86390 1
523237 99523237 1001 86380 86390 1
523755 99523755 1001 86380 86390 1
523887 99523887 1001 86380 86390 1
523750 99523750 1001 86380 86390 1
523363 99523363 1001 86380 86390 1
523400 99523400 1001 86380 86390 1
524022 99524022 1001 86380 86390 1
524118 99524118 1001 86380 86390 1
524358 99524358 1001 86380 86390 1
524403 99524403 1001 86380 86390 1
524159 99524159 1001 86380 86390 1
524873 99524873 1001 86380 86390 1
524913 99524913 1001 86380 86390 1
524890 99524890 1001 86380 86390 1
524878 99524878 1001 86380 86390 1
525456 99525456 1001 86380 86390 1
525536 99525536 1001 86380 86390 1
525538 99525538 1001 86380 86390 1
525397 99525397 1001 86380 86390 1
525451 99525451 1001 86380 86390 1
525201 99525201 1001 86380 86390 1
525053 99525053 1001 86380 86390 1
525139 99525139 1001 86380 86390 1
525392 99525392 1001 86380 86390 1
525649 99525649 1001 86380 86390 1
525755 99525755 1001 86380 86390 1
526294 99526294 1001 86380 86390 1
526391 99526391 1001 86380 86390 1
526101 99526101 1001 86380 86390 1
525975 99525975 1001 86380 86390 1
525862 99525862 1001 86380 86390 1
525813 99525813 1001 86380 86390 1
526589 99526589 1001 86380 86390 1
526605 99526605 1001 86380 86390 1
527107 99527107 1001 86380 86390 1
527137 99527137 1001 86380 86390 1
527246 99527246 1001 86380 86390 1
527259 99527259 1001 86380 86390 1
527356 99527356 1001 86380 86390 1
527269 99527269 1001 86380 86390 1
528038 99528038 1001 86380 86390 1
527607 99527607 1001 86380 86390 1
528089 99528089 1001 86380 86390 1
528155 99528155 1001 86380 86390 1
528781 99528781 1001 86380 86390 1
528835 99528835 1001 86380 86390 1
528897 99528897 1001 86380 86390 1
528605 99528605 1001 86380 86390 1
528505 99528505 1001 86380 86390 1
528575 99528575 1001 86380 86390 1
528604 99528604 1001 86380 86390 1
528287 99528287 1001 86380 86390 1
528392 99528392 1001 86380 86390 1
528924 99528924 1001 86380 86390 1
529024 99529024 1001 86380 86390 1
529756 99529756 1001 86380 86390 1
530479 99530479 1001 86380 86390 1
530446 99530446 1001 86380 86390 1
530514 99530514 1001 86380 86390 1
530298 99530298 1001 86380 86390 1
530325 99530325 1001 86380 86390 1
529969 99529969 1001 86380 86390 1
530686 99530686 1001 86380 86390 1
531304 99531304 1001 86380 86390 1
531270 99531270 1001 86380 86390 1
531233 99531233 1001 86380 86390 1
531019 99531019 1001 86380 86390 1
531058 99531058 1001 86380 86390 1
530914 99530914 1001 86380 86390 1
530761 99530761 1001 86380 86390 1
530952 99530952 1001 86380 86390 1
531434 99531434 1001 86380 86390 1
532143 99532143 1001 86380 86390 1
531962 99531962 1001 86380 86390 1
531989 99531989 1001 86380 86390 1
531849 99531849 1001 86380 86390 1
531972 99531972 1001 86380 86390 1
531693 99531693 1001 86380 86390 1
531785 99531785 1001 86380 86390 1
532883 99532883 1001 86380 86390 1
532766 99532766 1001 86380 86390 1
533747 99533747 1001 86380 86390 1
533563 99533563 1001 86380 86390 1
533489 99533489 1001 86380 86390 1
533328 99533328 1001 86380 86390 1
533290 99533290 1001 86380 86390 1
533894 99533894 1001 86380 86390 1
534012 99534012 1001 86380 86390 1
533983 99533983 1001 86380 86390 1
534035 99534035 1001 86380 86390 1
534539 99534539 1001 86380 86390 1
534380 99534380 1001 86380 86390 1
534248 99534248 1001 86380 86390 1
534068 99534068 1001 86380 86390 1
534264 99534264 1001 86380 86390 1
534152 99534152 1001 86380 86390 1
534802 99534802 1001 86380 86390 1
534804 99534804 1001 86380 86390 1
535368 99535368 1001 86380 86390 1
534893 99534893 1001 86380 86390 1
534965 99534965 1001 86380 86390 1
534913 99534913 1001 86380 86390 1
535594 99535594 1001 86380 86390 1
536264 99536264 1001 86380 86390 1
536065 99536065 1001 86380 86390 1
535919 99535919 1001 86380 86390 1
536438 99536438 1001 86380 86390 1
536444 99536444 1001 86380 86390 1
536798 99536798 1001 86380 86390 1
536838 99536838 1001 86380 86390 1
536917 99536917 1001 86380 86390 1
536700 99536700 1001 86380 86390 1
536727 99536727 1001 86380 86390 1
536682 99536682 1001 86380 86390 1
537873 99537873 1001 86380 86390 1
537794 99537794 1001 86380 86390 1
537694 99537694 1001 86380 86390 1
537497 99537497 1001 86380 86390 1
537511 99537511 1001 86380 86390 1
538181 99538181 1001 86380 86390 1
538701 99538701 1001 86380 86390 1
538691 99538691 1001 86380 86390 1
538497 99538497 1001 86380 86390 1
538423 99538423 1001 86380 86390 1
538363 99538363 1001 86380 86390 1
538251 99538251 1001 86380 86390 1
538381 99538381 1001 86380 86390 1
538291 99538291 1001 86380 86390 1
538867 99538867 1001 86380 86390 1
538972 99538972 1001 86380 86390 1
539490 99539490 1001 86380 86390 1
539496 99539496 1001 86380 86390 1
539425 99539425 1001 86380 86390 1
539381 99539381 1001 86380 86390 1
539195 99539195 1001 86380 86390 1
539813 99539813 1001 86380 86390 1
539647 99539647 1001 86380 86390 1
540300 99540300 1001 86380 86390 1
540380 99540380 1001 86380 86390 1
540449 99540449 1001 86380 86390 1
540104 99540104 1001 86380 86390 1
539904 99539904 1001 86380 86390 1
539922 99539922 1001 86380 86390 1
540632 99540632 1001 86380 86390 1
540607 99540607 1001 86380 86390 1
540518 99540518 1001 86380 86390 1
541007 99541007 1001 86380 86390 1
540689 99540689 1001 86380 86390 1
540873 99540873 1001 86380 86390 1
541407 99541407 1001 86380 86390 1
541466 99541466 1001 86380 86390 1
542100 99542100 1001 86380 86390 1
542000 99542000 1001 86380 86390 1
541892 99541892 1001 86380 86390 1
541499 99541499 1001 86380 86390 1
542217 99542217 1001 86380 86390 1
542756 99542756 1001 86380 86390 1
542783 99542783 1001 86380 86390 1
542788 99542788 1001 86380 86390 1
542729 99542729 1001 86380 86390 1
542589 99542589 1001 86380 86390 1
542591 99542591 1001 86380 86390 1
543117 99543117 1001 86380 86390 1
542963 99542963 1001 86380 86390 1
543428 99543428 1001 86380 86390 1
543507 99543507 1001 86380 86390 1
543298 99543298 1001 86380 86390 1
543264 99543264 1001 86380 86390 1
543820 99543820 1001 86380 86390 1
543861 99543861 1001 86380 86390 1
544533 99544533 1001 86380 86390 1
544597 99544597 1001 86380 86390 1
544501 99544501 1001 86380 86390 1
544068 99544068 1001 86380 86390 1
544086 99544086 1001 86380 86390 1
543977 99543977 1001 86380 86390 1
544602 99544602 1001 86380 86390 1
511128 1117 1001 58572 58671 1
400070 99400070 1001 86380 86390 1
400083 99400083 1001 86380 86390 1
400036 99400036 1001 86380 86390 1
400402 99400402 1001 86380 86390 1
401223 99401223 1001 86380 86390 1
401888 99401888 1001 86380 86390 1
402015 99402015 1001 86380 86390 1
402131 99402131 1001 86380 86390 1
402782 99402782 1001 86380 86390 1
403557 99403557 1001 86380 86390 1
404065 99404065 1001 86380 86390 1
404475 99404475 1001 86380 86390 1
404916 99404916 1001 86380 86390 1
405200 99405200 1001 86380 86390 1
405191 99405191 1001 86380 86390 1
405408 99405408 1001 86380 86390 1
405368 99405368 1001 86380 86390 1
405643 99405643 1001 86380 86390 1
405776 99405776 1001 86380 86390 1
405973 99405973 1001 86380 86390 1
406053 99406053 1001 86380 86390 1
406303 99406303 1001 86380 86390 1
406330 99406330 1001 86380 86390 1
406400 99406400 1001 86380 86390 1
407515 99407515 1001 86380 86390 1
407972 99407972 1001 86380 86390 1
408179 99408179 1001 86380 86390 1
408332 99408332 1001 86380 86390 1
408601 99408601 1001 86380 86390 1
408714 99408714 1001 86380 86390 1
408933 99408933 1001 86380 86390 1
409262 99409262 1001 86380 86390 1
409546 99409546 1001 86380 86390 1
409734 99409734 1001 86380 86390 1
410002 99410002 1001 86380 86390 1
410261 99410261 1001 86380 86390 1
410536 99410536 1001 86380 86390 1
410768 99410768 1001 86380 86390 1
411004 99411004 1001 86380 86390 1
411121 99411121 1001 86380 86390 1
411234 99411234 1001 86380 86390 1
411318 99411318 1001 86380 86390 1
411390 99411390 1001 86380 86390 1
411884 99411884 1001 86380 86390 1
412075 99412075 1001 86380 86390 1
413058 99413058 1001 86380 86390 1
412942 99412942 1001 86380 86390 1
412745 99412745 1001 86380 86390 1
413889 99413889 1001 86380 86390 1
413925 99413925 1001 86380 86390 1
413703 99413703 1001 86380 86390 1
414076 99414076 1001 86380 86390 1
413961 99413961 1001 86380 86390 1
414968 99414968 1001 86380 86390 1
414153 99414153 1001 86380 86390 1
415384 99415384 1001 86380 86390 1
415449 99415449 1001 86380 86390 1
415710 99415710 1001 86380 86390 1
415402 99415402 1001 86380 86390 1
415438 99415438 1001 86380 86390 1
416817 99416817 1001 86380 86390 1
416184 99416184 1001 86380 86390 1
416521 99416521 1001 86380 86390 1
416189 99416189 1001 86380 86390 1
416229 99416229 1001 86380 86390 1
416094 99416094 1001 86380 86390 1
415871 99415871 1001 86380 86390 1
417092 99417092 1001 86380 86390 1
417223 99417223 1001 86380 86390 1
417593 99417593 1001 86380 86390 1
418670 99418670 1001 86380 86390 1
418611 99418611 1001 86380 86390 1
418724 99418724 1001 86380 86390 1
418792 99418792 1001 86380 86390 1
418082 99418082 1001 86380 86390 1
418324 99418324 1001 86380 86390 1
417728 99417728 1001 86380 86390 1
417884 99417884 1001 86380 86390 1
419169 99419169 1001 86380 86390 1
420199 99420199 1001 86380 86390 1
420373 99420373 1001 86380 86390 1
419667 99419667 1001 86380 86390 1
419866 99419866 1001 86380 86390 1
419874 99419874 1001 86380 86390 1
419689 99419689 1001 86380 86390 1
419367 99419367 1001 86380 86390 1
420695 99420695 1001 86380 86390 1
421966 99421966 1001 86380 86390 1
421959 99421959 1001 86380 86390 1
421270 99421270 1001 86380 86390 1
421195 99421195 1001 86380 86390 1
421052 99421052 1001 86380 86390 1
423699 99423699 1001 86380 86390 1
423302 99423302 1001 86380 86390 1
422979 99422979 1001 86380 86390 1
423819 99423819 1001 86380 86390 1
423886 99423886 1001 86380 86390 1
425242 99425242 1001 86380 86390 1
424663 99424663 1001 86380 86390 1
424769 99424769 1001 86380 86390 1
424345 99424345 1001 86380 86390 1
424166 99424166 1001 86380 86390 1
426717 99426717 1001 86380 86390 1
426956 99426956 1001 86380 86390 1
426999 99426999 1001 86380 86390 1
426323 99426323 1001 86380 86390 1
425970 99425970 1001 86380 86390 1
427196 99427196 1001 86380 86390 1
427379 99427379 1001 86380 86390 1
428638 99428638 1001 86380 86390 1
428536 99428536 1001 86380 86390 1
427715 99427715 1001 86380 86390 1
427842 99427842 1001 86380 86390 1
428838 99428838 1001 86380 86390 1
430036 99430036 1001 86380 86390 1
430158 99430158 1001 86380 86390 1
429293 99429293 1001 86380 86390 1
429401 99429401 1001 86380 86390 1
430740 99430740 1001 86380 86390 1
430482 99430482 1001 86380 86390 1
431493 99431493 1001 86380 86390 1
430876 99430876 1001 86380 86390 1
432156 99432156 1001 86380 86390 1
433341 99433341 1001 86380 86390 1
433577 99433577 1001 86380 86390 1
433278 99433278 1001 86380 86390 1
433301 99433301 1001 86380 86390 1
433235 99433235 1001 86380 86390 1
432792 99432792 1001 86380 86390 1
432538 99432538 1001 86380 86390 1
432765 99432765 1001 86380 86390 1
434007 99434007 1001 86380 86390 1
434082 99434082 1001 86380 86390 1
435362 99435362 1001 86380 86390 1
434849 99434849 1001 86380 86390 1
434906 99434906 1001 86380 86390 1
435553 99435553 1001 86380 86390 1
435565 99435565 1001 86380 86390 1
436873 99436873 1001 86380 86390 1
437055 99437055 1001 86380 86390 1
437122 99437122 1001 86380 86390 1
436993 99436993 1001 86380 86390 1
436711 99436711 1001 86380 86390 1
436574 99436574 1001 86380 86390 1
436738 99436738 1001 86380 86390 1
435908 99435908 1001 86380 86390 1
436112 99436112 1001 86380 86390 1
300608 99300608 1001 86380 86390 1
300386 99300386 1001 86380 86390 1
300179 99300179 1001 86380 86390 1
300912 99300912 1001 86380 86390 1
300836 99300836 1001 86380 86390 1
300901 99300901 1001 86380 86390 1
300775 99300775 1001 86380 86390 1
301129 99301129 1001 86380 86390 1
301099 99301099 1001 86380 86390 1
301759 99301759 1001 86380 86390 1
301569 99301569 1001 86380 86390 1
302330 99302330 1001 86380 86390 1
302253 99302253 1001 86380 86390 1
302262 99302262 1001 86380 86390 1
302341 99302341 1001 86380 86390 1
301821 99301821 1001 86380 86390 1
301925 99301925 1001 86380 86390 1
302453 99302453 1001 86380 86390 1
303005 99303005 1001 86380 86390 1
303095 99303095 1001 86380 86390 1
303192 99303192 1001 86380 86390 1
302733 99302733 1001 86380 86390 1
302591 99302591 1001 86380 86390 1
302609 99302609 1001 86380 86390 1
303912 99303912 1001 86380 86390 1
303712 99303712 1001 86380 86390 1
303806 99303806 1001 86380 86390 1
303467 99303467 1001 86380 86390 1
304120 99304120 1001 86380 86390 1
304082 99304082 1001 86380 86390 1
304161 99304161 1001 86380 86390 1
304421 99304421 1001 86380 86390 1
304389 99304389 1001 86380 86390 1
304988 99304988 1001 86380 86390 1
305062 99305062 1001 86380 86390 1
305576 99305576 1001 86380 86390 1
305325 99305325 1001 86380 86390 1
305462 99305462 1001 86380 86390 1
305294 99305294 1001 86380 86390 1
305091 99305091 1001 86380 86390 1
305202 99305202 1001 86380 86390 1
500125 99500125 1001 86380 86390 1
500681 99500681 1001 86380 86390 1
500569 99500569 1001 86380 86390 1
500457 99500457 1001 86380 86390 1
500500 99500500 1001 86380 86390 1
500367 99500367 1001 86380 86390 1
500995 99500995 1001 86380 86390 1
500944 99500944 1001 86380 86390 1
500985 99500985 1001 86380 86390 1
500909 99500909 1001 86380 86390 1
501528 99501528 1001 86380 86390 1
501230 99501230 1001 86380 86390 1
501084 99501084 1001 86380 86390 1
501193 99501193 1001 86380 86390 1
501807 99501807 1001 86380 86390 1
501825 99501825 1001 86380 86390 1
501671 99501671 1001 86380 86390 1
501673 99501673 1001 86380 86390 1
502396 99502396 1001 86380 86390 1
502307 99502307 1001 86380 86390 1
502144 99502144 1001 86380 86390 1
502099 99502099 1001 86380 86390 1
502087 99502087 1001 86380 86390 1
502256 99502256 1001 86380 86390 1
501964 99501964 1001 86380 86390 1
501861 99501861 1001 86380 86390 1
502033 99502033 1001 86380 86390 1
503176 99503176 1001 86380 86390 1
502683 99502683 1001 86380 86390 1
502678 99502678 1001 86380 86390 1
503935 99503935 1001 86380 86390 1
503809 99503809 1001 86380 86390 1
503856 99503856 1001 86380 86390 1
503678 99503678 1001 86380 86390 1
504127 99504127 1001 86380 86390 1
504171 99504171 1001 86380 86390 1
504819 99504819 1001 86380 86390 1
504845 99504845 1001 86380 86390 1
504821 99504821 1001 86380 86390 1
504546 99504546 1001 86380 86390 1
504591 99504591 1001 86380 86390 1
504413 99504413 1001 86380 86390 1
505029 99505029 1001 86380 86390 1
505585 99505585 1001 86380 86390 1
505406 99505406 1001 86380 86390 1
505170 99505170 1001 86380 86390 1
505957 99505957 1001 86380 86390 1
505775 99505775 1001 86380 86390 1
506522 99506522 1001 86380 86390 1
506575 99506575 1001 86380 86390 1
506414 99506414 1001 86380 86390 1
506226 99506226 1001 86380 86390 1
506215 99506215 1001 86380 86390 1
506120 99506120 1001 86380 86390 1
506125 99506125 1001 86380 86390 1
506701 99506701 1001 86380 86390 1
507286 99507286 1001 86380 86390 1
507413 99507413 1001 86380 86390 1
507089 99507089 1001 86380 86390 1
507067 99507067 1001 86380 86390 1
507562 99507562 1001 86380 86390 1
507526 99507526 1001 86380 86390 1
508074 99508074 1001 86380 86390 1
507839 99507839 1001 86380 86390 1
507886 99507886 1001 86380 86390 1
508353 99508353 1001 86380 86390 1
508882 99508882 1001 86380 86390 1
508950 99508950 1001 86380 86390 1
509048 99509048 1001 86380 86390 1
509019 99509019 1001 86380 86390 1
508984 99508984 1001 86380 86390 1
508869 99508869 1001 86380 86390 1
508747 99508747 1001 86380 86390 1
508762 99508762 1001 86380 86390 1
508610 99508610 1001 86380 86390 1
508471 99508471 1001 86380 86390 1
508514 99508514 1001 86380 86390 1
509802 99509802 1001 86380 86390 1
509603 99509603 1001 86380 86390 1
509373 99509373 1001 86380 86390 1
510092 99510092 1001 86380 86390 1
509998 99509998 1001 86380 86390 1
509961 99509961 1001 86380 86390 1
510664 99510664 1001 86380 86390 1
510636 99510636 1001 86380 86390 1
510342 99510342 1001 86380 86390 1
510374 99510374 1001 86380 86390 1
510390 99510390 1001 86380 86390 1
510915 99510915 1001 86380 86390 1
510734 99510734 1001 86380 86390 1
510786 99510786 1001 86380 86390 1
511518 99511518 1001 86380 86390 1
511374 99511374 1001 86380 86390 1
511296 99511296 1001 86380 86390 1
511167 99511167 1001 86380 86390 1
510933 99510933 1001 86380 86390 1
512082 99512082 1001 86380 86390 1
511971 99511971 1001 86380 86390 1
512041 99512041 1001 86380 86390 1
511834 99511834 1001 86380 86390 1
512553 99512553 1001 86380 86390 1
513113 99513113 1001 86380 86390 1
512587 99512587 1001 86380 86390 1
512706 99512706 1001 86380 86390 1
512589 99512589 1001 86380 86390 1
512616 99512616 1001 86380 86390 1
513971 99513971 1001 86380 86390 1
513936 99513936 1001 86380 86390 1
513748 99513748 1001 86380 86390 1
513529 99513529 1001 86380 86390 1
514111 99514111 1001 86380 86390 1
514670 99514670 1001 86380 86390 1
514723 99514723 1001 86380 86390 1
514526 99514526 1001 86380 86390 1
514619 99514619 1001 86380 86390 1
514530 99514530 1001 86380 86390 1
514573 99514573 1001 86380 86390 1
514344 99514344 1001 86380 86390 1
514245 99514245 1001 86380 86390 1
515314 99515314 1001 86380 86390 1
515081 99515081 1001 86380 86390 1
515071 99515071 1001 86380 86390 1
515797 99515797 1001 86380 86390 1
516509 99516509 1001 86380 86390 1
516336 99516336 1001 86380 86390 1
516442 99516442 1001 86380 86390 1
515893 99515893 1001 86380 86390 1
515952 99515952 1001 86380 86390 1
516707 99516707 1001 86380 86390 1
516528 99516528 1001 86380 86390 1
517307 99517307 1001 86380 86390 1
517270 99517270 1001 86380 86390 1
517037 99517037 1001 86380 86390 1
516889 99516889 1001 86380 86390 1
516923 99516923 1001 86380 86390 1
518074 99518074 1001 86380 86390 1
517992 99517992 1001 86380 86390 1
517703 99517703 1001 86380 86390 1
518198 99518198 1001 86380 86390 1
518886 99518886 1001 86380 86390 1
518798 99518798 1001 86380 86390 1
518588 99518588 1001 86380 86390 1
518759 99518759 1001 86380 86390 1
518714 99518714 1001 86380 86390 1
518412 99518412 1001 86380 86390 1
518478 99518478 1001 86380 86390 1
518558 99518558 1001 86380 86390 1
519002 99519002 1001 86380 86390 1
519640 99519640 1001 86380 86390 1
519631 99519631 1001 86380 86390 1
519553 99519553 1001 86380 86390 1
519356 99519356 1001 86380 86390 1
519878 99519878 1001 86380 86390 1
519925 99519925 1001 86380 86390 1
520515 99520515 1001 86380 86390 1
520567 99520567 1001 86380 86390 1
520544 99520544 1001 86380 86390 1
520532 99520532 1001 86380 86390 1
520549 99520549 1001 86380 86390 1
520428 99520428 1001 86380 86390 1
520277 99520277 1001 86380 86390 1
520157 99520157 1001 86380 86390 1
520736 99520736 1001 86380 86390 1
521437 99521437 1001 86380 86390 1
521208 99521208 1001 86380 86390 1
521032 99521032 1001 86380 86390 1
520906 99520906 1001 86380 86390 1
520986 99520986 1001 86380 86390 1
522275 99522275 1001 86380 86390 1
521987 99521987 1001 86380 86390 1
522030 99522030 1001 86380 86390 1
522046 99522046 1001 86380 86390 1
521713 99521713 1001 86380 86390 1
521715 99521715 1001 86380 86390 1
522335 99522335 1001 86380 86390 1
522441 99522441 1001 86380 86390 1
522390 99522390 1001 86380 86390 1
522313 99522313 1001 86380 86390 1
522940 99522940 1001 86380 86390 1
523049 99523049 1001 86380 86390 1
523050 99523050 1001 86380 86390 1
522757 99522757 1001 86380 86390 1
522809 99522809 1001 86380 86390 1
522896 99522896 1001 86380 86390 1
522643 99522643 1001 86380 86390 1
522506 99522506 1001 86380 86390 1
523310 99523310 1001 86380 86390 1
523152 99523152 1001 86380 86390 1
523179 99523179 1001 86380 86390 1
523816 99523816 1001 86380 86390 1
523838 99523838 1001 86380 86390 1
523903 99523903 1001 86380 86390 1
523703 99523703 1001 86380 86390 1
523457 99523457 1001 86380 86390 1
523367 99523367 1001 86380 86390 1
523425 99523425 1001 86380 86390 1
524108 99524108 1001 86380 86390 1
524572 99524572 1001 86380 86390 1
524427 99524427 1001 86380 86390 1
524340 99524340 1001 86380 86390 1
524942 99524942 1001 86380 86390 1
524855 99524855 1001 86380 86390 1
525520 99525520 1001 86380 86390 1
525316 99525316 1001 86380 86390 1
525794 99525794 1001 86380 86390 1
526262 99526262 1001 86380 86390 1
526408 99526408 1001 86380 86390 1
526054 99526054 1001 86380 86390 1
526084 99526084 1001 86380 86390 1
525920 99525920 1001 86380 86390 1
525959 99525959 1001 86380 86390 1
526548 99526548 1001 86380 86390 1
526872 99526872 1001 86380 86390 1
526726 99526726 1001 86380 86390 1
527312 99527312 1001 86380 86390 1
527392 99527392 1001 86380 86390 1
527308 99527308 1001 86380 86390 1
527360 99527360 1001 86380 86390 1
527875 99527875 1001 86380 86390 1
528053 99528053 1001 86380 86390 1
528008 99528008 1001 86380 86390 1
527758 99527758 1001 86380 86390 1
527697 99527697 1001 86380 86390 1
527724 99527724 1001 86380 86390 1
527648 99527648 1001 86380 86390 1
527545 99527545 1001 86380 86390 1
527638 99527638 1001 86380 86390 1
527574 99527574 1001 86380 86390 1
527603 99527603 1001 86380 86390 1
527540 99527540 1001 86380 86390 1
528102 99528102 1001 86380 86390 1
528172 99528172 1001 86380 86390 1
528758 99528758 1001 86380 86390 1
528593 99528593 1001 86380 86390 1
528542 99528542 1001 86380 86390 1
528608 99528608 1001 86380 86390 1
528622 99528622 1001 86380 86390 1
528281 99528281 1001 86380 86390 1
528349 99528349 1001 86380 86390 1
528955 99528955 1001 86380 86390 1
529686 99529686 1001 86380 86390 1
529254 99529254 1001 86380 86390 1
529244 99529244 1001 86380 86390 1
529913 99529913 1001 86380 86390 1
530451 99530451 1001 86380 86390 1
530415 99530415 1001 86380 86390 1
530235 99530235 1001 86380 86390 1
529958 99529958 1001 86380 86390 1
530039 99530039 1001 86380 86390 1
529980 99529980 1001 86380 86390 1
530700 99530700 1001 86380 86390 1
530704 99530704 1001 86380 86390 1
531357 99531357 1001 86380 86390 1
531314 99531314 1001 86380 86390 1
531097 99531097 1001 86380 86390 1
531100 99531100 1001 86380 86390 1
530847 99530847 1001 86380 86390 1
531701 99531701 1001 86380 86390 1
531719 99531719 1001 86380 86390 1
532300 99532300 1001 86380 86390 1
532657 99532657 1001 86380 86390 1
532631 99532631 1001 86380 86390 1
532623 99532623 1001 86380 86390 1
532424 99532424 1001 86380 86390 1
533088 99533088 1001 86380 86390 1
533232 99533232 1001 86380 86390 1
533169 99533169 1001 86380 86390 1
533209 99533209 1001 86380 86390 1
533754 99533754 1001 86380 86390 1
533282 99533282 1001 86380 86390 1
533373 99533373 1001 86380 86390 1
534026 99534026 1001 86380 86390 1
533898 99533898 1001 86380 86390 1
534020 99534020 1001 86380 86390 1
534499 99534499 1001 86380 86390 1
534566 99534566 1001 86380 86390 1
534313 99534313 1001 86380 86390 1
534257 99534257 1001 86380 86390 1
534158 99534158 1001 86380 86390 1
534187 99534187 1001 86380 86390 1
534137 99534137 1001 86380 86390 1
534859 99534859 1001 86380 86390 1
535508 99535508 1001 86380 86390 1
535356 99535356 1001 86380 86390 1
535504 99535504 1001 86380 86390 1
536225 99536225 1001 86380 86390 1
536238 99536238 1001 86380 86390 1
536128 99536128 1001 86380 86390 1
536524 99536524 1001 86380 86390 1
536460 99536460 1001 86380 86390 1
537033 99537033 1001 86380 86390 1
537144 99537144 1001 86380 86390 1
536592 99536592 1001 86380 86390 1
536618 99536618 1001 86380 86390 1
537164 99537164 1001 86380 86390 1
537840 99537840 1001 86380 86390 1
537672 99537672 1001 86380 86390 1
537517 99537517 1001 86380 86390 1
538015 99538015 1001 86380 86390 1
538789 99538789 1001 86380 86390 1
538468 99538468 1001 86380 86390 1
538521 99538521 1001 86380 86390 1
538331 99538331 1001 86380 86390 1
539567 99539567 1001 86380 86390 1
539534 99539534 1001 86380 86390 1
539268 99539268 1001 86380 86390 1
539781 99539781 1001 86380 86390 1
539810 99539810 1001 86380 86390 1
539648 99539648 1001 86380 86390 1
540263 99540263 1001 86380 86390 1
540124 99540124 1001 86380 86390 1
540218 99540218 1001 86380 86390 1
540259 99540259 1001 86380 86390 1
541154 99541154 1001 86380 86390 1
541162 99541162 1001 86380 86390 1
540892 99540892 1001 86380 86390 1
540874 99540874 1001 86380 86390 1
540746 99540746 1001 86380 86390 1
541351 99541351 1001 86380 86390 1
541299 99541299 1001 86380 86390 1
541797 99541797 1001 86380 86390 1
542249 99542249 1001 86380 86390 1
542779 99542779 1001 86380 86390 1
542782 99542782 1001 86380 86390 1
542851 99542851 1001 86380 86390 1
542630 99542630 1001 86380 86390 1
543149 99543149 1001 86380 86390 1
543629 99543629 1001 86380 86390 1
543708 99543708 1001 86380 86390 1
543607 99543607 1001 86380 86390 1
543672 99543672 1001 86380 86390 1
543556 99543556 1001 86380 86390 1
543152 99543152 1001 86380 86390 1
543165 99543165 1001 86380 86390 1
543897 99543897 1001 86380 86390 1
544411 99544411 1001 86380 86390 1
544623 99544623 1001 86380 86390 1
544650 99544650 1001 86380 86390 1
544628 99544628 1001 86380 86390 1
544642 99544642 1001 86380 86390 1
516649 865 1002 28746 38710 1
527870 795 1002 58738 61212 1
400092 99400092 1001 86380 86390 1
400278 99400278 1001 86380 86390 1
400415 99400415 1001 86380 86390 1
400680 99400680 1001 86380 86390 1
401126 99401126 1001 86380 86390 1
401482 99401482 1001 86380 86390 1
401537 99401537 1001 86380 86390 1
401597 99401597 1001 86380 86390 1
402347 99402347 1001 86380 86390 1
402721 99402721 1001 86380 86390 1
402883 99402883 1001 86380 86390 1
402961 99402961 1001 86380 86390 1
402935 99402935 1001 86380 86390 1
403395 99403395 1001 86380 86390 1
403599 99403599 1001 86380 86390 1
404066 99404066 1001 86380 86390 1
404487 99404487 1001 86380 86390 1
404516 99404516 1001 86380 86390 1
404664 99404664 1001 86380 86390 1
405066 99405066 1001 86380 86390 1
406076 99406076 1001 86380 86390 1
406231 99406231 1001 86380 86390 1
406726 99406726 1001 86380 86390 1
406718 99406718 1001 86380 86390 1
407046 99407046 1001 86380 86390 1
407756 99407756 1001 86380 86390 1
407906 99407906 1001 86380 86390 1
407994 99407994 1001 86380 86390 1
408195 99408195 1001 86380 86390 1
408097 99408097 1001 86380 86390 1
408907 99408907 1001 86380 86390 1
409007 99409007 1001 86380 86390 1
409535 99409535 1001 86380 86390 1
409649 99409649 1001 86380 86390 1
409651 99409651 1001 86380 86390 1
410122 99410122 1001 86380 86390 1
410159 99410159 1001 86380 86390 1
410294 99410294 1001 86380 86390 1
410444 99410444 1001 86380 86390 1
410576 99410576 1001 86380 86390 1
410668 99410668 1001 86380 86390 1
410807 99410807 1001 86380 86390 1
410745 99410745 1001 86380 86390 1
410930 99410930 1001 86380 86390 1
411171 99411171 1001 86380 86390 1
411338 99411338 1001 86380 86390 1
411474 99411474 1001 86380 86390 1
411732 99411732 1001 86380 86390 1
413302 99413302 1001 86380 86390 1
413145 99413145 1001 86380 86390 1
413045 99413045 1001 86380 86390 1
413024 99413024 1001 86380 86390 1
412871 99412871 1001 86380 86390 1
415187 99415187 1001 86380 86390 1
415056 99415056 1001 86380 86390 1
415099 99415099 1001 86380 86390 1
415080 99415080 1001 86380 86390 1
415124 99415124 1001 86380 86390 1
414989 99414989 1001 86380 86390 1
415020 99415020 1001 86380 86390 1
414508 99414508 1001 86380 86390 1
414728 99414728 1001 86380 86390 1
414856 99414856 1001 86380 86390 1
414321 99414321 1001 86380 86390 1
414312 99414312 1001 86380 86390 1
415622 99415622 1001 86380 86390 1
416237 99416237 1001 86380 86390 1
416267 99416267 1001 86380 86390 1
416033 99416033 1001 86380 86390 1
415748 99415748 1001 86380 86390 1
415784 99415784 1001 86380 86390 1
416027 99416027 1001 86380 86390 1
416107 99416107 1001 86380 86390 1
417301 99417301 1001 86380 86390 1
418056 99418056 1001 86380 86390 1
418265 99418265 1001 86380 86390 1
419009 99419009 1001 86380 86390 1
418869 99418869 1001 86380 86390 1
420122 99420122 1001 86380 86390 1
420399 99420399 1001 86380 86390 1
419773 99419773 1001 86380 86390 1
420009 99420009 1001 86380 86390 1
419891 99419891 1001 86380 86390 1
419743 99419743 1001 86380 86390 1
419349 99419349 1001 86380 86390 1
419363 99419363 1001 86380 86390 1
419315 99419315 1001 86380 86390 1
422077 99422077 1001 86380 86390 1
421507 99421507 1001 86380 86390 1
421379 99421379 1001 86380 86390 1
421448 99421448 1001 86380 86390 1
422394 99422394 1001 86380 86390 1
422449 99422449 1001 86380 86390 1
422234 99422234 1001 86380 86390 1
423047 99423047 1001 86380 86390 1
423145 99423145 1001 86380 86390 1
424116 99424116 1001 86380 86390 1
424147 99424147 1001 86380 86390 1
425226 99425226 1001 86380 86390 1
424389 99424389 1001 86380 86390 1
424213 99424213 1001 86380 86390 1
424259 99424259 1001 86380 86390 1
425585 99425585 1001 86380 86390 1
426287 99426287 1001 86380 86390 1
426535 99426535 1001 86380 86390 1
425940 99425940 1001 86380 86390 1
425964 99425964 1001 86380 86390 1
428577 99428577 1001 86380 86390 1
428656 99428656 1001 86380 86390 1
428731 99428731 1001 86380 86390 1
428005 99428005 1001 86380 86390 1
428191 99428191 1001 86380 86390 1
427571 99427571 1001 86380 86390 1
428872 99428872 1001 86380 86390 1
428735 99428735 1001 86380 86390 1
428772 99428772 1001 86380 86390 1
430068 99430068 1001 86380 86390 1
430267 99430267 1001 86380 86390 1
429805 99429805 1001 86380 86390 1
429943 99429943 1001 86380 86390 1
429440 99429440 1001 86380 86390 1
430647 99430647 1001 86380 86390 1
432031 99432031 1001 86380 86390 1
431606 99431606 1001 86380 86390 1
431300 99431300 1001 86380 86390 1
431620 99431620 1001 86380 86390 1
431044 99431044 1001 86380 86390 1
430987 99430987 1001 86380 86390 1
432267 99432267 1001 86380 86390 1
432419 99432419 1001 86380 86390 1
432167 99432167 1001 86380 86390 1
433471 99433471 1001 86380 86390 1
433696 99433696 1001 86380 86390 1
433354 99433354 1001 86380 86390 1
433058 99433058 1001 86380 86390 1
433185 99433185 1001 86380 86390 1
432533 99432533 1001 86380 86390 1
432767 99432767 1001 86380 86390 1
433835 99433835 1001 86380 86390 1
435318 99435318 1001 86380 86390 1
435307 99435307 1001 86380 86390 1
434602 99434602 1001 86380 86390 1
434924 99434924 1001 86380 86390 1
434235 99434235 1001 86380 86390 1
437092 99437092 1001 86380 86390 1
436792 99436792 1001 86380 86390 1
436368 99436368 1001 86380 86390 1
436464 99436464 1001 86380 86390 1
437346 99437346 1001 86380 86390 1
300102 99300102 1001 86380 86390 1
300535 99300535 1001 86380 86390 1
300646 99300646 1001 86380 86390 1
300722 99300722 1001 86380 86390 1
300416 99300416 1001 86380 86390 1
300482 99300482 1001 86380 86390 1
300136 99300136 1001 86380 86390 1
300741 99300741 1001 86380 86390 1
300755 99300755 1001 86380 86390 1
300834 99300834 1001 86380 86390 1
301394 99301394 1001 86380 86390 1
301396 99301396 1001 86380 86390 1
301336 99301336 1001 86380 86390 1
301205 99301205 1001 86380 86390 1
301084 99301084 1001 86380 86390 1
301751 99301751 1001 86380 86390 1
302231 99302231 1001 86380 86390 1
302186 99302186 1001 86380 86390 1
301976 99301976 1001 86380 86390 1
302174 99302174 1001 86380 86390 1
301847 99301847 1001 86380 86390 1
302549 99302549 1001 86380 86390 1
302433 99302433 1001 86380 86390 1
303163 99303163 1001 86380 86390 1
303076 99303076 1001 86380 86390 1
302669 99302669 1001 86380 86390 1
304024 99304024 1001 86380 86390 1
303850 99303850 1001 86380 86390 1
303776 99303776 1001 86380 86390 1
303649 99303649 1001 86380 86390 1
303629 99303629 1001 86380 86390 1
303477 99303477 1001 86380 86390 1
303480 99303480 1001 86380 86390 1
303483 99303483 1001 86380 86390 1
303561 99303561 1001 86380 86390 1
303434 99303434 1001 86380 86390 1
303553 99303553 1001 86380 86390 1
304109 99304109 1001 86380 86390 1
304837 99304837 1001 86380 86390 1
304643 99304643 1001 86380 86390 1
304294 99304294 1001 86380 86390 1
304298 99304298 1001 86380 86390 1
304262 99304262 1001 86380 86390 1
304238 99304238 1001 86380 86390 1
304966 99304966 1001 86380 86390 1
305468 99305468 1001 86380 86390 1
305458 99305458 1001 86380 86390 1
305141 99305141 1001 86380 86390 1
305181 99305181 1001 86380 86390 1
305224 99305224 1001 86380 86390 1
500599 99500599 1001 86380 86390 1
500576 99500576 1001 86380 86390 1
500232 99500232 1001 86380 86390 1
500297 99500297 1001 86380 86390 1
500239 99500239 1001 86380 86390 1
500940 99500940 1001 86380 86390 1
500903 99500903 1001 86380 86390 1
501484 99501484 1001 86380 86390 1
501441 99501441 1001 86380 86390 1
501597 99501597 1001 86380 86390 1
501281 99501281 1001 86380 86390 1
501333 99501333 1001 86380 86390 1
501244 99501244 1001 86380 86390 1
501049 99501049 1001 86380 86390 1
501692 99501692 1001 86380 86390 1
502268 99502268 1001 86380 86390 1
501880 99501880 1001 86380 86390 1
501998 99501998 1001 86380 86390 1
502542 99502542 1001 86380 86390 1
502517 99502517 1001 86380 86390 1
502493 99502493 1001 86380 86390 1
503210 99503210 1001 86380 86390 1
503146 99503146 1001 86380 86390 1
503173 99503173 1001 86380 86390 1
502888 99502888 1001 86380 86390 1
502730 99502730 1001 86380 86390 1
503320 99503320 1001 86380 86390 1
503931 99503931 1001 86380 86390 1
503716 99503716 1001 86380 86390 1
504145 99504145 1001 86380 86390 1
504198 99504198 1001 86380 86390 1
504910 99504910 1001 86380 86390 1
504795 99504795 1001 86380 86390 1
504930 99504930 1001 86380 86390 1
504569 99504569 1001 86380 86390 1
504610 99504610 1001 86380 86390 1
504586 99504586 1001 86380 86390 1
504731 99504731 1001 86380 86390 1
504530 99504530 1001 86380 86390 1
504479 99504479 1001 86380 86390 1
504945 99504945 1001 86380 86390 1
505583 99505583 1001 86380 86390 1
505666 99505666 1001 86380 86390 1
505372 99505372 1001 86380 86390 1
505534 99505534 1001 86380 86390 1
505337 99505337 1001 86380 86390 1
505288 99505288 1001 86380 86390 1
505792 99505792 1001 86380 86390 1
506237 99506237 1001 86380 86390 1
506267 99506267 1001 86380 86390 1
506141 99506141 1001 86380 86390 1
506683 99506683 1001 86380 86390 1
507233 99507233 1001 86380 86390 1
507237 99507237 1001 86380 86390 1
507279 99507279 1001 86380 86390 1
507164 99507164 1001 86380 86390 1
507081 99507081 1001 86380 86390 1
507056 99507056 1001 86380 86390 1
508245 99508245 1001 86380 86390 1
508069 99508069 1001 86380 86390 1
507878 99507878 1001 86380 86390 1
507744 99507744 1001 86380 86390 1
507779 99507779 1001 86380 86390 1
507729 99507729 1001 86380 86390 1
508336 99508336 1001 86380 86390 1
508309 99508309 1001 86380 86390 1
508876 99508876 1001 86380 86390 1
508587 99508587 1001 86380 86390 1
508550 99508550 1001 86380 86390 1
508607 99508607 1001 86380 86390 1
509540 99509540 1001 86380 86390 1
509666 99509666 1001 86380 86390 1
509357 99509357 1001 86380 86390 1
509294 99509294 1001 86380 86390 1
509916 99509916 1001 86380 86390 1
509956 99509956 1001 86380 86390 1
510701 99510701 1001 86380 86390 1
510620 99510620 1001 86380 86390 1
510160 99510160 1001 86380 86390 1
510122 99510122 1001 86380 86390 1
510857 99510857 1001 86380 86390 1
510754 99510754 1001 86380 86390 1
510979 99510979 1001 86380 86390 1
511608 99511608 1001 86380 86390 1
512261 99512261 1001 86380 86390 1
511890 99511890 1001 86380 86390 1
511816 99511816 1001 86380 86390 1
512519 99512519 1001 86380 86390 1
512468 99512468 1001 86380 86390 1
512472 99512472 1001 86380 86390 1
513042 99513042 1001 86380 86390 1
513187 99513187 1001 86380 86390 1
513192 99513192 1001 86380 86390 1
512691 99512691 1001 86380 86390 1
513274 99513274 1001 86380 86390 1
513328 99513328 1001 86380 86390 1
513897 99513897 1001 86380 86390 1
513661 99513661 1001 86380 86390 1
513635 99513635 1001 86380 86390 1
513690 99513690 1001 86380 86390 1
513822 99513822 1001 86380 86390 1
513733 99513733 1001 86380 86390 1
513417 99513417 1001 86380 86390 1
514055 99514055 1001 86380 86390 1
514164 99514164 1001 86380 86390 1
514064 99514064 1001 86380 86390 1
514103 99514103 1001 86380 86390 1
514509 99514509 1001 86380 86390 1
514591 99514591 1001 86380 86390 1
514450 99514450 1001 86380 86390 1
514466 99514466 1001 86380 86390 1
514648 99514648 1001 86380 86390 1
514339 99514339 1001 86380 86390 1
515023 99515023 1001 86380 86390 1
515564 99515564 1001 86380 86390 1
515430 99515430 1001 86380 86390 1
515302 99515302 1001 86380 86390 1
515307 99515307 1001 86380 86390 1
515197 99515197 1001 86380 86390 1
515242 99515242 1001 86380 86390 1
515746 99515746 1001 86380 86390 1
515844 99515844 1001 86380 86390 1
516285 99516285 1001 86380 86390 1
517297 99517297 1001 86380 86390 1
517305 99517305 1001 86380 86390 1
517026 99517026 1001 86380 86390 1
516969 99516969 1001 86380 86390 1
516727 99516727 1001 86380 86390 1
516876 99516876 1001 86380 86390 1
518009 99518009 1001 86380 86390 1
518095 99518095 1001 86380 86390 1
517855 99517855 1001 86380 86390 1
517874 99517874 1001 86380 86390 1
518952 99518952 1001 86380 86390 1
518928 99518928 1001 86380 86390 1
518942 99518942 1001 86380 86390 1
518583 99518583 1001 86380 86390 1
518753 99518753 1001 86380 86390 1
518624 99518624 1001 86380 86390 1
519614 99519614 1001 86380 86390 1
519585 99519585 1001 86380 86390 1
519258 99519258 1001 86380 86390 1
519302 99519302 1001 86380 86390 1
519979 99519979 1001 86380 86390 1
519825 99519825 1001 86380 86390 1
519910 99519910 1001 86380 86390 1
520014 99520014 1001 86380 86390 1
520573 99520573 1001 86380 86390 1
520110 99520110 1001 86380 86390 1
520054 99520054 1001 86380 86390 1
520158 99520158 1001 86380 86390 1
520068 99520068 1001 86380 86390 1
520082 99520082 1001 86380 86390 1
521332 99521332 1001 86380 86390 1
521137 99521137 1001 86380 86390 1
521016 99521016 1001 86380 86390 1
521019 99521019 1001 86380 86390 1
521496 99521496 1001 86380 86390 1
521666 99521666 1001 86380 86390 1
521655 99521655 1001 86380 86390 1
522212 99522212 1001 86380 86390 1
521971 99521971 1001 86380 86390 1
521749 99521749 1001 86380 86390 1
521703 99521703 1001 86380 86390 1
521863 99521863 1001 86380 86390 1
522383 99522383 1001 86380 86390 1
522336 99522336 1001 86380 86390 1
523013 99523013 1001 86380 86390 1
522864 99522864 1001 86380 86390 1
522722 99522722 1001 86380 86390 1
522675 99522675 1001 86380 86390 1
523254 99523254 1001 86380 86390 1
523843 99523843 1001 86380 86390 1
523805 99523805 1001 86380 86390 1
523901 99523901 1001 86380 86390 1
523535 99523535 1001 86380 86390 1
523605 99523605 1001 86380 86390 1
523657 99523657 1001 86380 86390 1
523607 99523607 1001 86380 86390 1
523392 99523392 1001 86380 86390 1
523982 99523982 1001 86380 86390 1
524026 99524026 1001 86380 86390 1
524621 99524621 1001 86380 86390 1
524576 99524576 1001 86380 86390 1
524371 99524371 1001 86380 86390 1
524375 99524375 1001 86380 86390 1
524255 99524255 1001 86380 86390 1
524944 99524944 1001 86380 86390 1
524830 99524830 1001 86380 86390 1
525447 99525447 1001 86380 86390 1
525314 99525314 1001 86380 86390 1
525237 99525237 1001 86380 86390 1
525008 99525008 1001 86380 86390 1
524997 99524997 1001 86380 86390 1
526280 99526280 1001 86380 86390 1
526015 99526015 1001 86380 86390 1
526174 99526174 1001 86380 86390 1
526136 99526136 1001 86380 86390 1
526072 99526072 1001 86380 86390 1
525868 99525868 1001 86380 86390 1
525926 99525926 1001 86380 86390 1
525822 99525822 1001 86380 86390 1
526461 99526461 1001 86380 86390 1
526430 99526430 1001 86380 86390 1
527239 99527239 1001 86380 86390 1
526897 99526897 1001 86380 86390 1
527364 99527364 1001 86380 86390 1
527370 99527370 1001 86380 86390 1
527348 99527348 1001 86380 86390 1
527832 99527832 1001 86380 86390 1
527810 99527810 1001 86380 86390 1
527852 99527852 1001 86380 86390 1
528227 99528227 1001 86380 86390 1
528717 99528717 1001 86380 86390 1
528565 99528565 1001 86380 86390 1
528389 99528389 1001 86380 86390 1
529098 99529098 1001 86380 86390 1
528918 99528918 1001 86380 86390 1
529572 99529572 1001 86380 86390 1
529266 99529266 1001 86380 86390 1
529737 99529737 1001 86380 86390 1
529830 99529830 1001 86380 86390 1
529824 99529824 1001 86380 86390 1
530433 99530433 1001 86380 86390 1
530214 99530214 1001 86380 86390 1
530073 99530073 1001 86380 86390 1
530558 99530558 1001 86380 86390 1
530666 99530666 1001 86380 86390 1
531369 99531369 1001 86380 86390 1
531007 99531007 1001 86380 86390 1
531137 99531137 1001 86380 86390 1
531114 99531114 1001 86380 86390 1
531129 99531129 1001 86380 86390 1
531095 99531095 1001 86380 86390 1
530811 99530811 1001 86380 86390 1
530915 99530915 1001 86380 86390 1
530846 99530846 1001 86380 86390 1
532040 99532040 1001 86380 86390 1
532005 99532005 1001 86380 86390 1
532000 99532000 1001 86380 86390 1
531939 99531939 1001 86380 86390 1
531979 99531979 1001 86380 86390 1
531720 99531720 1001 86380 86390 1
531604 99531604 1001 86380 86390 1
532334 99532334 1001 86380 86390 1
532921 99532921 1001 86380 86390 1
532967 99532967 1001 86380 86390 1
532659 99532659 1001 86380 86390 1
532597 99532597 1001 86380 86390 1
533122 99533122 1001 86380 86390 1
533110 99533110 1001 86380 86390 1
533153 99533153 1001 86380 86390 1
533170 99533170 1001 86380 86390 1
533783 99533783 1001 86380 86390 1
533447 99533447 1001 86380 86390 1
533353 99533353 1001 86380 86390 1
533289 99533289 1001 86380 86390 1
533423 99533423 1001 86380 86390 1
533899 99533899 1001 86380 86390 1
534650 99534650 1001 86380 86390 1
534198 99534198 1001 86380 86390 1
534121 99534121 1001 86380 86390 1
534213 99534213 1001 86380 86390 1
534229 99534229 1001 86380 86390 1
534782 99534782 1001 86380 86390 1
535176 99535176 1001 86380 86390 1
535112 99535112 1001 86380 86390 1
534959 99534959 1001 86380 86390 1
535077 99535077 1001 86380 86390 1
535597 99535597 1001 86380 86390 1
535527 99535527 1001 86380 86390 1
536286 99536286 1001 86380 86390 1
536303 99536303 1001 86380 86390 1
536145 99536145 1001 86380 86390 1
536287 99536287 1001 86380 86390 1
536318 99536318 1001 86380 86390 1
536255 99536255 1001 86380 86390 1
535966 99535966 1001 86380 86390 1
536034 99536034 1001 86380 86390 1
535849 99535849 1001 86380 86390 1
535740 99535740 1001 86380 86390 1
536364 99536364 1001 86380 86390 1
536443 99536443 1001 86380 86390 1
537162 99537162 1001 86380 86390 1
536963 99536963 1001 86380 86390 1
536956 99536956 1001 86380 86390 1
536753 99536753 1001 86380 86390 1
536655 99536655 1001 86380 86390 1
537261 99537261 1001 86380 86390 1
537839 99537839 1001 86380 86390 1
537717 99537717 1001 86380 86390 1
537527 99537527 1001 86380 86390 1
537431 99537431 1001 86380 86390 1
537999 99537999 1001 86380 86390 1
538104 99538104 1001 86380 86390 1
538161 99538161 1001 86380 86390 1
538136 99538136 1001 86380 86390 1
538752 99538752 1001 86380 86390 1
538740 99538740 1001 86380 86390 1
538505 99538505 1001 86380 86390 1
538508 99538508 1001 86380 86390 1
538512 99538512 1001 86380 86390 1
538262 99538262 1001 86380 86390 1
538277 99538277 1001 86380 86390 1
538373 99538373 1001 86380 86390 1
538374 99538374 1001 86380 86390 1
539006 99539006 1001 86380 86390 1
538940 99538940 1001 86380 86390 1
539589 99539589 1001 86380 86390 1
539480 99539480 1001 86380 86390 1
539419 99539419 1001 86380 86390 1
539155 99539155 1001 86380 86390 1
539107 99539107 1001 86380 86390 1
539663 99539663 1001 86380 86390 1
539714 99539714 1001 86380 86390 1
539844 99539844 1001 86380 86390 1
540407 99540407 1001 86380 86390 1
540399 99540399 1001 86380 86390 1
540323 99540323 1001 86380 86390 1
540223 99540223 1001 86380 86390 1
539868 99539868 1001 86380 86390 1
540516 99540516 1001 86380 86390 1
541097 99541097 1001 86380 86390 1
540778 99540778 1001 86380 86390 1
540870 99540870 1001 86380 86390 1
541322 99541322 1001 86380 86390 1
542033 99542033 1001 86380 86390 1
541911 99541911 1001 86380 86390 1
541552 99541552 1001 86380 86390 1
542297 99542297 1001 86380 86390 1
542237 99542237 1001 86380 86390 1
542282 99542282 1001 86380 86390 1
542664 99542664 1001 86380 86390 1
542500 99542500 1001 86380 86390 1
542503 99542503 1001 86380 86390 1
542530 99542530 1001 86380 86390 1
543048 99543048 1001 86380 86390 1
542947 99542947 1001 86380 86390 1
543674 99543674 1001 86380 86390 1
543490 99543490 1001 86380 86390 1
543387 99543387 1001 86380 86390 1
543318 99543318 1001 86380 86390 1
543215 99543215 1001 86380 86390 1
543939 99543939 1001 86380 86390 1
544259 99544259 1001 86380 86390 1
404092 238 1001 58440 60297 1
402324 224 1001 72780 73557 1
400389 998 1001 57600 59037 1
421863 217 1001 75540 76977 1
530622 804 1002 41383 43108 1
400166 99400166 1001 86380 86390 1
400251 99400251 1001 86380 86390 1
400460 99400460 1001 86380 86390 1
400542 99400542 1001 86380 86390 1
400780 99400780 1001 86380 86390 1
400941 99400941 1001 86380 86390 1
401145 99401145 1001 86380 86390 1
403176 99403176 1001 86380 86390 1
403317 99403317 1001 86380 86390 1
403593 99403593 1001 86380 86390 1
403551 99403551 1001 86380 86390 1
404005 99404005 1001 86380 86390 1
404206 99404206 1001 86380 86390 1
405362 99405362 1001 86380 86390 1
405593 99405593 1001 86380 86390 1
405655 99405655 1001 86380 86390 1
405777 99405777 1001 86380 86390 1
405950 99405950 1001 86380 86390 1
406031 99406031 1001 86380 86390 1
406116 99406116 1001 86380 86390 1
406775 99406775 1001 86380 86390 1
407004 99407004 1001 86380 86390 1
407651 99407651 1001 86380 86390 1
407704 99407704 1001 86380 86390 1
408159 99408159 1001 86380 86390 1
408294 99408294 1001 86380 86390 1
408406 99408406 1001 86380 86390 1
409161 99409161 1001 86380 86390 1
409198 99409198 1001 86380 86390 1
409365 99409365 1001 86380 86390 1
409366 99409366 1001 86380 86390 1
409451 99409451 1001 86380 86390 1
409704 99409704 1001 86380 86390 1
409861 99409861 1001 86380 86390 1
409963 99409963 1001 86380 86390 1
410291 99410291 1001 86380 86390 1
410299 99410299 1001 86380 86390 1
410374 99410374 1001 86380 86390 1
411859 99411859 1001 86380 86390 1
412090 99412090 1001 86380 86390 1
412305 99412305 1001 86380 86390 1
413246 99413246 1001 86380 86390 1
413149 99413149 1001 86380 86390 1
413130 99413130 1001 86380 86390 1
412563 99412563 1001 86380 86390 1
412660 99412660 1001 86380 86390 1
414844 99414844 1001 86380 86390 1
414866 99414866 1001 86380 86390 1
414903 99414903 1001 86380 86390 1
414423 99414423 1001 86380 86390 1
414451 99414451 1001 86380 86390 1
415644 99415644 1001 86380 86390 1
415636 99415636 1001 86380 86390 1
415641 99415641 1001 86380 86390 1
416628 99416628 1001 86380 86390 1
416929 99416929 1001 86380 86390 1
415813 99415813 1001 86380 86390 1
415878 99415878 1001 86380 86390 1
417279 99417279 1001 86380 86390 1
417003 99417003 1001 86380 86390 1
417248 99417248 1001 86380 86390 1
417324 99417324 1001 86380 86390 1
417423 99417423 1001 86380 86390 1
418706 99418706 1001 86380 86390 1
418772 99418772 1001 86380 86390 1
418588 99418588 1001 86380 86390 1
419157 99419157 1001 86380 86390 1
420425 99420425 1001 86380 86390 1
420056 99420056 1001 86380 86390 1
419838 99419838 1001 86380 86390 1
419429 99419429 1001 86380 86390 1
419458 99419458 1001 86380 86390 1
419259 99419259 1001 86380 86390 1
420705 99420705 1001 86380 86390 1
421889 99421889 1001 86380 86390 1
421759 99421759 1001 86380 86390 1
422100 99422100 1001 86380 86390 1
421391 99421391 1001 86380 86390 1
421489 99421489 1001 86380 86390 1
421283 99421283 1001 86380 86390 1
421685 99421685 1001 86380 86390 1
421011 99421011 1001 86380 86390 1
421040 99421040 1001 86380 86390 1
420991 99420991 1001 86380 86390 1
421023 99421023 1001 86380 86390 1
423459 99423459 1001 86380 86390 1
423594 99423594 1001 86380 86390 1
423104 99423104 1001 86380 86390 1
422709 99422709 1001 86380 86390 1
425035 99425035 1001 86380 86390 1
425824 99425824 1001 86380 86390 1
425561 99425561 1001 86380 86390 1
425587 99425587 1001 86380 86390 1
425570 99425570 1001 86380 86390 1
426817 99426817 1001 86380 86390 1
426822 99426822 1001 86380 86390 1
427061 99427061 1001 86380 86390 1
426954 99426954 1001 86380 86390 1
426902 99426902 1001 86380 86390 1
426827 99426827 1001 86380 86390 1
426662 99426662 1001 86380 86390 1
426677 99426677 1001 86380 86390 1
426196 99426196 1001 86380 86390 1
428573 99428573 1001 86380 86390 1
428531 99428531 1001 86380 86390 1
428721 99428721 1001 86380 86390 1
427947 99427947 1001 86380 86390 1
428330 99428330 1001 86380 86390 1
427833 99427833 1001 86380 86390 1
427887 99427887 1001 86380 86390 1
428957 99428957 1001 86380 86390 1
430349 99430349 1001 86380 86390 1
429616 99429616 1001 86380 86390 1
429907 99429907 1001 86380 86390 1
429671 99429671 1001 86380 86390 1
429849 99429849 1001 86380 86390 1
430488 99430488 1001 86380 86390 1
431766 99431766 1001 86380 86390 1
432006 99432006 1001 86380 86390 1
431751 99431751 1001 86380 86390 1
431510 99431510 1001 86380 86390 1
431327 99431327 1001 86380 86390 1
431242 99431242 1001 86380 86390 1
431047 99431047 1001 86380 86390 1
432321 99432321 1001 86380 86390 1
433141 99433141 1001 86380 86390 1
433015 99433015 1001 86380 86390 1
433825 99433825 1001 86380 86390 1
435133 99435133 1001 86380 86390 1
435423 99435423 1001 86380 86390 1
434868 99434868 1001 86380 86390 1
434694 99434694 1001 86380 86390 1
434553 99434553 1001 86380 86390 1
435892 99435892 1001 86380 86390 1
435538 99435538 1001 86380 86390 1
436426 99436426 1001 86380 86390 1
436304 99436304 1001 86380 86390 1
437307 99437307 1001 86380 86390 1
300638 99300638 1001 86380 86390 1
300559 99300559 1001 86380 86390 1
300470 99300470 1001 86380 86390 1
300198 99300198 1001 86380 86390 1
300288 99300288 1001 86380 86390 1
300126 99300126 1001 86380 86390 1
300156 99300156 1001 86380 86390 1
300208 99300208 1001 86380 86390 1
300260 99300260 1001 86380 86390 1
300922 99300922 1001 86380 86390 1
300795 99300795 1001 86380 86390 1
300747 99300747 1001 86380 86390 1
301245 99301245 1001 86380 86390 1
301349 99301349 1001 86380 86390 1
301291 99301291 1001 86380 86390 1
301631 99301631 1001 86380 86390 1
301573 99301573 1001 86380 86390 1
301719 99301719 1001 86380 86390 1
302353 99302353 1001 86380 86390 1
302325 99302325 1001 86380 86390 1
302578 99302578 1001 86380 86390 1
303130 99303130 1001 86380 86390 1
303156 99303156 1001 86380 86390 1
303172 99303172 1001 86380 86390 1
302913 99302913 1001 86380 86390 1
302839 99302839 1001 86380 86390 1
302640 99302640 1001 86380 86390 1
302654 99302654 1001 86380 86390 1
303220 99303220 1001 86380 86390 1
303406 99303406 1001 86380 86390 1
303958 99303958 1001 86380 86390 1
303908 99303908 1001 86380 86390 1
304007 99304007 1001 86380 86390 1
303845 99303845 1001 86380 86390 1
303657 99303657 1001 86380 86390 1
303415 99303415 1001 86380 86390 1
303545 99303545 1001 86380 86390 1
304770 99304770 1001 86380 86390 1
304659 99304659 1001 86380 86390 1
304999 99304999 1001 86380 86390 1
304961 99304961 1001 86380 86390 1
304897 99304897 1001 86380 86390 1
305028 99305028 1001 86380 86390 1
305650 99305650 1001 86380 86390 1
305577 99305577 1001 86380 86390 1
305567 99305567 1001 86380 86390 1
305326 99305326 1001 86380 86390 1
305335 99305335 1001 86380 86390 1
305119 99305119 1001 86380 86390 1
305253 99305253 1001 86380 86390 1
500100 99500100 1001 86380 86390 1
500166 99500166 1001 86380 86390 1
500050 99500050 1001 86380 86390 1
500003 99500003 1001 86380 86390 1
500056 99500056 1001 86380 86390 1
500665 99500665 1001 86380 86390 1
500537 99500537 1001 86380 86390 1
500321 99500321 1001 86380 86390 1
500855 99500855 1001 86380 86390 1
500998 99500998 1001 86380 86390 1
500835 99500835 1001 86380 86390 1
501409 99501409 1001 86380 86390 1
501195 99501195 1001 86380 86390 1
501172 99501172 1001 86380 86390 1
501827 99501827 1001 86380 86390 1
502448 99502448 1001 86380 86390 1
502105 99502105 1001 86380 86390 1
502202 99502202 1001 86380 86390 1
502582 99502582 1001 86380 86390 1
502661 99502661 1001 86380 86390 1
503094 99503094 1001 86380 86390 1
503248 99503248 1001 86380 86390 1
502897 99502897 1001 86380 86390 1
503031 99503031 1001 86380 86390 1
502955 99502955 1001 86380 86390 1
502788 99502788 1001 86380 86390 1
502795 99502795 1001 86380 86390 1
503341 99503341 1001 86380 86390 1
503342 99503342 1001 86380 86390 1
503395 99503395 1001 86380 86390 1
503453 99503453 1001 86380 86390 1
503363 99503363 1001 86380 86390 1
503998 99503998 1001 86380 86390 1
503762 99503762 1001 86380 86390 1
503867 99503867 1001 86380 86390 1
503777 99503777 1001 86380 86390 1
503690 99503690 1001 86380 86390 1
504300 99504300 1001 86380 86390 1
504146 99504146 1001 86380 86390 1
504321 99504321 1001 86380 86390 1
504828 99504828 1001 86380 86390 1
504869 99504869 1001 86380 86390 1
504810 99504810 1001 86380 86390 1
504849 99504849 1001 86380 86390 1
504608 99504608 1001 86380 86390 1
504631 99504631 1001 86380 86390 1
504380 99504380 1001 86380 86390 1
504347 99504347 1001 86380 86390 1
505148 99505148 1001 86380 86390 1
505128 99505128 1001 86380 86390 1
505631 99505631 1001 86380 86390 1
505461 99505461 1001 86380 86390 1
505373 99505373 1001 86380 86390 1
505246 99505246 1001 86380 86390 1
505326 99505326 1001 86380 86390 1
505884 99505884 1001 86380 86390 1
505795 99505795 1001 86380 86390 1
506519 99506519 1001 86380 86390 1
506472 99506472 1001 86380 86390 1
506489 99506489 1001 86380 86390 1
506196 99506196 1001 86380 86390 1
506326 99506326 1001 86380 86390 1
506224 99506224 1001 86380 86390 1
506200 99506200 1001 86380 86390 1
506292 99506292 1001 86380 86390 1
506156 99506156 1001 86380 86390 1
506175 99506175 1001 86380 86390 1
506113 99506113 1001 86380 86390 1
506624 99506624 1001 86380 86390 1
506626 99506626 1001 86380 86390 1
506755 99506755 1001 86380 86390 1
507390 99507390 1001 86380 86390 1
507259 99507259 1001 86380 86390 1
507356 99507356 1001 86380 86390 1
507184 99507184 1001 86380 86390 1
507042 99507042 1001 86380 86390 1
507214 99507214 1001 86380 86390 1
506962 99506962 1001 86380 86390 1
506875 99506875 1001 86380 86390 1
506852 99506852 1001 86380 86390 1
507531 99507531 1001 86380 86390 1
507533 99507533 1001 86380 86390 1
508174 99508174 1001 86380 86390 1
508204 99508204 1001 86380 86390 1
507917 99507917 1001 86380 86390 1
507987 99507987 1001 86380 86390 1
508014 99508014 1001 86380 86390 1
507759 99507759 1001 86380 86390 1
508362 99508362 1001 86380 86390 1
508807 99508807 1001 86380 86390 1
508756 99508756 1001 86380 86390 1
508746 99508746 1001 86380 86390 1
508798 99508798 1001 86380 86390 1
509142 99509142 1001 86380 86390 1
509521 99509521 1001 86380 86390 1
509284 99509284 1001 86380 86390 1
510080 99510080 1001 86380 86390 1
509947 99509947 1001 86380 86390 1
510673 99510673 1001 86380 86390 1
510511 99510511 1001 86380 86390 1
510461 99510461 1001 86380 86390 1
510153 99510153 1001 86380 86390 1
510891 99510891 1001 86380 86390 1
511204 99511204 1001 86380 86390 1
511166 99511166 1001 86380 86390 1
511302 99511302 1001 86380 86390 1
511174 99511174 1001 86380 86390 1
511087 99511087 1001 86380 86390 1
511015 99511015 1001 86380 86390 1
511082 99511082 1001 86380 86390 1
511609 99511609 1001 86380 86390 1
511752 99511752 1001 86380 86390 1
512191 99512191 1001 86380 86390 1
512070 99512070 1001 86380 86390 1
512150 99512150 1001 86380 86390 1
512063 99512063 1001 86380 86390 1
511811 99511811 1001 86380 86390 1
511803 99511803 1001 86380 86390 1
511868 99511868 1001 86380 86390 1
512521 99512521 1001 86380 86390 1
512487 99512487 1001 86380 86390 1
512669 99512669 1001 86380 86390 1
513783 99513783 1001 86380 86390 1
513668 99513668 1001 86380 86390 1
513501 99513501 1001 86380 86390 1
514124 99514124 1001 86380 86390 1
514745 99514745 1001 86380 86390 1
514797 99514797 1001 86380 86390 1
514558 99514558 1001 86380 86390 1
514426 99514426 1001 86380 86390 1
514376 99514376 1001 86380 86390 1
515520 99515520 1001 86380 86390 1
515339 99515339 1001 86380 86390 1
515823 99515823 1001 86380 86390 1
515777 99515777 1001 86380 86390 1
515716 99515716 1001 86380 86390 1
516398 99516398 1001 86380 86390 1
516341 99516341 1001 86380 86390 1
516114 99516114 1001 86380 86390 1
516297 99516297 1001 86380 86390 1
516301 99516301 1001 86380 86390 1
515906 99515906 1001 86380 86390 1
516650 99516650 1001 86380 86390 1
516628 99516628 1001 86380 86390 1
516685 99516685 1001 86380 86390 1
517254 99517254 1001 86380 86390 1
517001 99517001 1001 86380 86390 1
517107 99517107 1001 86380 86390 1
517337 99517337 1001 86380 86390 1
518110 99518110 1001 86380 86390 1
518022 99518022 1001 86380 86390 1
517853 99517853 1001 86380 86390 1
517866 99517866 1001 86380 86390 1
517921 99517921 1001 86380 86390 1
517833 99517833 1001 86380 86390 1
517885 99517885 1001 86380 86390 1
517602 99517602 1001 86380 86390 1
518330 99518330 1001 86380 86390 1
518255 99518255 1001 86380 86390 1
518179 99518179 1001 86380 86390 1
518733 99518733 1001 86380 86390 1
518527 99518527 1001 86380 86390 1
519142 99519142 1001 86380 86390 1
519649 99519649 1001 86380 86390 1
519744 99519744 1001 86380 86390 1
519513 99519513 1001 86380 86390 1
519204 99519204 1001 86380 86390 1
520370 99520370 1001 86380 86390 1
520162 99520162 1001 86380 86390 1
520111 99520111 1001 86380 86390 1
520191 99520191 1001 86380 86390 1
520726 99520726 1001 86380 86390 1
521442 99521442 1001 86380 86390 1
521400 99521400 1001 86380 86390 1
521221 99521221 1001 86380 86390 1
521118 99521118 1001 86380 86390 1
521189 99521189 1001 86380 86390 1
521256 99521256 1001 86380 86390 1
521220 99521220 1001 86380 86390 1
520887 99520887 1001 86380 86390 1
520862 99520862 1001 86380 86390 1
520996 99520996 1001 86380 86390 1
521591 99521591 1001 86380 86390 1
522165 99522165 1001 86380 86390 1
522131 99522131 1001 86380 86390 1
521885 99521885 1001 86380 86390 1
521900 99521900 1001 86380 86390 1
521915 99521915 1001 86380 86390 1
521789 99521789 1001 86380 86390 1
521830 99521830 1001 86380 86390 1
521794 99521794 1001 86380 86390 1
521872 99521872 1001 86380 86390 1
521785 99521785 1001 86380 86390 1
522344 99522344 1001 86380 86390 1
522435 99522435 1001 86380 86390 1
522423 99522423 1001 86380 86390 1
522823 99522823 1001 86380 86390 1
522788 99522788 1001 86380 86390 1
522891 99522891 1001 86380 86390 1
522778 99522778 1001 86380 86390 1
522608 99522608 1001 86380 86390 1
522533 99522533 1001 86380 86390 1
523122 99523122 1001 86380 86390 1
523687 99523687 1001 86380 86390 1
523576 99523576 1001 86380 86390 1
523463 99523463 1001 86380 86390 1
524040 99524040 1001 86380 86390 1
524515 99524515 1001 86380 86390 1
524496 99524496 1001 86380 86390 1
524498 99524498 1001 86380 86390 1
524311 99524311 1001 86380 86390 1
524809 99524809 1001 86380 86390 1
525516 99525516 1001 86380 86390 1
525378 99525378 1001 86380 86390 1
525363 99525363 1001 86380 86390 1
525045 99525045 1001 86380 86390 1
525620 99525620 1001 86380 86390 1
525756 99525756 1001 86380 86390 1
526393 99526393 1001 86380 86390 1
526399 99526399 1001 86380 86390 1
526303 99526303 1001 86380 86390 1
526063 99526063 1001 86380 86390 1
526076 99526076 1001 86380 86390 1
526207 99526207 1001 86380 86390 1
526199 99526199 1001 86380 86390 1
526163 99526163 1001 86380 86390 1
525905 99525905 1001 86380 86390 1
525984 99525984 1001 86380 86390 1
526458 99526458 1001 86380 86390 1
526565 99526565 1001 86380 86390 1
526449 99526449 1001 86380 86390 1
527138 99527138 1001 86380 86390 1
527167 99527167 1001 86380 86390 1
526929 99526929 1001 86380 86390 1
526984 99526984 1001 86380 86390 1
526921 99526921 1001 86380 86390 1
526925 99526925 1001 86380 86390 1
527028 99527028 1001 86380 86390 1
526659 99526659 1001 86380 86390 1
526673 99526673 1001 86380 86390 1
526751 99526751 1001 86380 86390 1
526662 99526662 1001 86380 86390 1
527362 99527362 1001 86380 86390 1
527688 99527688 1001 86380 86390 1
527856 99527856 1001 86380 86390 1
527547 99527547 1001 86380 86390 1
527634 99527634 1001 86380 86390 1
528112 99528112 1001 86380 86390 1
528168 99528168 1001 86380 86390 1
528878 99528878 1001 86380 86390 1
528394 99528394 1001 86380 86390 1
529073 99529073 1001 86380 86390 1
529077 99529077 1001 86380 86390 1
529610 99529610 1001 86380 86390 1
529459 99529459 1001 86380 86390 1
529410 99529410 1001 86380 86390 1
529454 99529454 1001 86380 86390 1
529138 99529138 1001 86380 86390 1
529139 99529139 1001 86380 86390 1
530550 99530550 1001 86380 86390 1
530264 99530264 1001 86380 86390 1
530277 99530277 1001 86380 86390 1
530321 99530321 1001 86380 86390 1
530710 99530710 1001 86380 86390 1
531065 99531065 1001 86380 86390 1
531117 99531117 1001 86380 86390 1
530876 99530876 1001 86380 86390 1
531494 99531494 1001 86380 86390 1
531580 99531580 1001 86380 86390 1
532090 99532090 1001 86380 86390 1
531923 99531923 1001 86380 86390 1
531904 99531904 1001 86380 86390 1
531920 99531920 1001 86380 86390 1
531784 99531784 1001 86380 86390 1
532349 99532349 1001 86380 86390 1
532260 99532260 1001 86380 86390 1
532673 99532673 1001 86380 86390 1
532790 99532790 1001 86380 86390 1
532466 99532466 1001 86380 86390 1
533201 99533201 1001 86380 86390 1
533098 99533098 1001 86380 86390 1
533204 99533204 1001 86380 86390 1
533758 99533758 1001 86380 86390 1
533713 99533713 1001 86380 86390 1
533766 99533766 1001 86380 86390 1
533600 99533600 1001 86380 86390 1
533629 99533629 1001 86380 86390 1
533418 99533418 1001 86380 86390 1
533294 99533294 1001 86380 86390 1
533880 99533880 1001 86380 86390 1
533921 99533921 1001 86380 86390 1
533886 99533886 1001 86380 86390 1
534340 99534340 1001 86380 86390 1
534130 99534130 1001 86380 86390 1
534195 99534195 1001 86380 86390 1
534880 99534880 1001 86380 86390 1
535384 99535384 1001 86380 86390 1
535267 99535267 1001 86380 86390 1
535139 99535139 1001 86380 86390 1
535649 99535649 1001 86380 86390 1
535520 99535520 1001 86380 86390 1
535668 99535668 1001 86380 86390 1
535593 99535593 1001 86380 86390 1
536307 99536307 1001 86380 86390 1
536163 99536163 1001 86380 86390 1
536167 99536167 1001 86380 86390 1
535827 99535827 1001 86380 86390 1
536527 99536527 1001 86380 86390 1
536503 99536503 1001 86380 86390 1
537075 99537075 1001 86380 86390 1
537104 99537104 1001 86380 86390 1
536988 99536988 1001 86380 86390 1
536946 99536946 1001 86380 86390 1
536937 99536937 1001 86380 86390 1
536954 99536954 1001 86380 86390 1
536586 99536586 1001 86380 86390 1
536630 99536630 1001 86380 86390 1
537314 99537314 1001 86380 86390 1
537354 99537354 1001 86380 86390 1
537746 99537746 1001 86380 86390 1
537440 99537440 1001 86380 86390 1
537495 99537495 1001 86380 86390 1
537378 99537378 1001 86380 86390 1
538813 99538813 1001 86380 86390 1
538727 99538727 1001 86380 86390 1
538575 99538575 1001 86380 86390 1
538297 99538297 1001 86380 86390 1
538352 99538352 1001 86380 86390 1
539525 99539525 1001 86380 86390 1
539454 99539454 1001 86380 86390 1
539387 99539387 1001 86380 86390 1
539274 99539274 1001 86380 86390 1
539967 99539967 1001 86380 86390 1
539983 99539983 1001 86380 86390 1
540542 99540542 1001 86380 86390 1
540559 99540559 1001 86380 86390 1
540959 99540959 1001 86380 86390 1
541052 99541052 1001 86380 86390 1
540949 99540949 1001 86380 86390 1
540836 99540836 1001 86380 86390 1
540696 99540696 1001 86380 86390 1
542085 99542085 1001 86380 86390 1
541719 99541719 1001 86380 86390 1
541721 99541721 1001 86380 86390 1
541608 99541608 1001 86380 86390 1
541598 99541598 1001 86380 86390 1
541626 99541626 1001 86380 86390 1
542129 99542129 1001 86380 86390 1
542746 99542746 1001 86380 86390 1
542852 99542852 1001 86380 86390 1
542719 99542719 1001 86380 86390 1
542543 99542543 1001 86380 86390 1
543633 99543633 1001 86380 86390 1
543712 99543712 1001 86380 86390 1
543600 99543600 1001 86380 86390 1
543456 99543456 1001 86380 86390 1
543511 99543511 1001 86380 86390 1
543295 99543295 1001 86380 86390 1
543337 99543337 1001 86380 86390 1
543303 99543303 1001 86380 86390 1
543936 99543936 1001 86380 86390 1
543837 99543837 1001 86380 86390 1
543854 99543854 1001 86380 86390 1
544409 99544409 1001 86380 86390 1
544389 99544389 1001 86380 86390 1
544687 99544687 1001 86380 86390 1
544610 99544610 1001 86380 86390 1
544600 99544600 1001 86380 86390 1
400819 99400819 1001 86380 86390 1
400791 99400791 1001 86380 86390 1
401015 99401015 1001 86380 86390 1
401255 99401255 1001 86380 86390 1
401839 99401839 1001 86380 86390 1
402048 99402048 1001 86380 86390 1
402464 99402464 1001 86380 86390 1
402389 99402389 1001 86380 86390 1
403942 99403942 1001 86380 86390 1
404196 99404196 1001 86380 86390 1
404408 99404408 1001 86380 86390 1
404495 99404495 1001 86380 86390 1
404610 99404610 1001 86380 86390 1
404900 99404900 1001 86380 86390 1
405107 99405107 1001 86380 86390 1
405273 99405273 1001 86380 86390 1
405402 99405402 1001 86380 86390 1
405456 99405456 1001 86380 86390 1
405584 99405584 1001 86380 86390 1
405514 99405514 1001 86380 86390 1
405659 99405659 1001 86380 86390 1
405609 99405609 1001 86380 86390 1
405717 99405717 1001 86380 86390 1
406065 99406065 1001 86380 86390 1
406389 99406389 1001 86380 86390 1
406709 99406709 1001 86380 86390 1
406773 99406773 1001 86380 86390 1
407186 99407186 1001 86380 86390 1
407319 99407319 1001 86380 86390 1
407794 99407794 1001 86380 86390 1
408094 99408094 1001 86380 86390 1
408345 99408345 1001 86380 86390 1
409708 99409708 1001 86380 86390 1
409890 99409890 1001 86380 86390 1
410204 99410204 1001 86380 86390 1
410783 99410783 1001 86380 86390 1
411383 99411383 1001 86380 86390 1
411750 99411750 1001 86380 86390 1
412029 99412029 1001 86380 86390 1
413098 99413098 1001 86380 86390 1
412524 99412524 1001 86380 86390 1
414098 99414098 1001 86380 86390 1
413715 99413715 1001 86380 86390 1
415237 99415237 1001 86380 86390 1
414779 99414779 1001 86380 86390 1
414354 99414354 1001 86380 86390 1
415391 99415391 1001 86380 86390 1
416963 99416963 1001 86380 86390 1
416507 99416507 1001 86380 86390 1
415827 99415827 1001 86380 86390 1
416040 99416040 1001 86380 86390 1
417269 99417269 1001 86380 86390 1
417185 99417185 1001 86380 86390 1
417607 99417607 1001 86380 86390 1
418703 99418703 1001 86380 86390 1
418538 99418538 1001 86380 86390 1
418341 99418341 1001 86380 86390 1
418295 99418295 1001 86380 86390 1
417861 99417861 1001 86380 86390 1
417647 99417647 1001 86380 86390 1
419150 99419150 1001 86380 86390 1
420001 99420001 1001 86380 86390 1
419596 99419596 1001 86380 86390 1
419392 99419392 1001 86380 86390 1
420474 99420474 1001 86380 86390 1
420632 99420632 1001 86380 86390 1
421880 99421880 1001 86380 86390 1
421708 99421708 1001 86380 86390 1
422218 99422218 1001 86380 86390 1
422285 99422285 1001 86380 86390 1
423653 99423653 1001 86380 86390 1
423711 99423711 1001 86380 86390 1
423278 99423278 1001 86380 86390 1
422747 99422747 1001 86380 86390 1
422702 99422702 1001 86380 86390 1
422810 99422810 1001 86380 86390 1
422822 99422822 1001 86380 86390 1
423884 99423884 1001 86380 86390 1
424151 99424151 1001 86380 86390 1
425036 99425036 1001 86380 86390 1
425133 99425133 1001 86380 86390 1
424283 99424283 1001 86380 86390 1
424526 99424526 1001 86380 86390 1
424387 99424387 1001 86380 86390 1
425807 99425807 1001 86380 86390 1
425591 99425591 1001 86380 86390 1
425523 99425523 1001 86380 86390 1
426805 99426805 1001 86380 86390 1
426934 99426934 1001 86380 86390 1
426093 99426093 1001 86380 86390 1
427295 99427295 1001 86380 86390 1
428478 99428478 1001 86380 86390 1
428712 99428712 1001 86380 86390 1
428164 99428164 1001 86380 86390 1
428180 99428180 1001 86380 86390 1
427559 99427559 1001 86380 86390 1
428876 99428876 1001 86380 86390 1
429158 99429158 1001 86380 86390 1
429938 99429938 1001 86380 86390 1
429870 99429870 1001 86380 86390 1
429465 99429465 1001 86380 86390 1
430720 99430720 1001 86380 86390 1
430495 99430495 1001 86380 86390 1
431688 99431688 1001 86380 86390 1
431333 99431333 1001 86380 86390 1
431565 99431565 1001 86380 86390 1
431335 99431335 1001 86380 86390 1
431318 99431318 1001 86380 86390 1
431258 99431258 1001 86380 86390 1
430868 99430868 1001 86380 86390 1
430871 99430871 1001 86380 86390 1
432228 99432228 1001 86380 86390 1
433469 99433469 1001 86380 86390 1
433472 99433472 1001 86380 86390 1
433450 99433450 1001 86380 86390 1
433017 99433017 1001 86380 86390 1
433018 99433018 1001 86380 86390 1
433191 99433191 1001 86380 86390 1
433089 99433089 1001 86380 86390 1
432627 99432627 1001 86380 86390 1
432668 99432668 1001 86380 86390 1
435145 99435145 1001 86380 86390 1
434236 99434236 1001 86380 86390 1
435600 99435600 1001 86380 86390 1
435582 99435582 1001 86380 86390 1
435783 99435783 1001 86380 86390 1
437081 99437081 1001 86380 86390 1
436777 99436777 1001 86380 86390 1
436414 99436414 1001 86380 86390 1
436721 99436721 1001 86380 86390 1
436679 99436679 1001 86380 86390 1
437326 99437326 1001 86380 86390 1
437232 99437232 1001 86380 86390 1
300640 99300640 1001 86380 86390 1
300388 99300388 1001 86380 86390 1
300258 99300258 1001 86380 86390 1
300169 99300169 1001 86380 86390 1
300183 99300183 1001 86380 86390 1
300862 99300862 1001 86380 86390 1
301157 99301157 1001 86380 86390 1
301186 99301186 1001 86380 86390 1
301093 99301093 1001 86380 86390 1
300980 99300980 1001 86380 86390 1
301656 99301656 1001 86380 86390 1
302214 99302214 1001 86380 86390 1
302202 99302202 1001 86380 86390 1
302216 99302216 1001 86380 86390 1
302375 99302375 1001 86380 86390 1
302137 99302137 1001 86380 86390 1
302153 99302153 1001 86380 86390 1
302147 99302147 1001 86380 86390 1
301829 99301829 1001 86380 86390 1
301952 99301952 1001 86380 86390 1
302428 99302428 1001 86380 86390 1
303171 99303171 1001 86380 86390 1
303153 99303153 1001 86380 86390 1
302764 99302764 1001 86380 86390 1
303363 99303363 1001 86380 86390 1
303317 99303317 1001 86380 86390 1
303947 99303947 1001 86380 86390 1
303864 99303864 1001 86380 86390 1
303739 99303739 1001 86380 86390 1
303505 99303505 1001 86380 86390 1
304098 99304098 1001 86380 86390 1
304117 99304117 1001 86380 86390 1
304694 99304694 1001 86380 86390 1
304736 99304736 1001 86380 86390 1
304531 99304531 1001 86380 86390 1
304548 99304548 1001 86380 86390 1
304561 99304561 1001 86380 86390 1
304991 99304991 1001 86380 86390 1
304914 99304914 1001 86380 86390 1
305483 99305483 1001 86380 86390 1
305522 99305522 1001 86380 86390 1
305469 99305469 1001 86380 86390 1
305269 99305269 1001 86380 86390 1
500231 99500231 1001 86380 86390 1
500977 99500977 1001 86380 86390 1
501619 99501619 1001 86380 86390 1
501388 99501388 1001 86380 86390 1
501391 99501391 1001 86380 86390 1
501277 99501277 1001 86380 86390 1
501178 99501178 1001 86380 86390 1
501166 99501166 1001 86380 86390 1
501783 99501783 1001 86380 86390 1
502418 99502418 1001 86380 86390 1
502419 99502419 1001 86380 86390 1
502094 99502094 1001 86380 86390 1
502507 99502507 1001 86380 86390 1
502573 99502573 1001 86380 86390 1
503261 99503261 1001 86380 86390 1
503184 99503184 1001 86380 86390 1
503064 99503064 1001 86380 86390 1
502710 99502710 1001 86380 86390 1
503292 99503292 1001 86380 86390 1
504051 99504051 1001 86380 86390 1
503710 99503710 1001 86380 86390 1
503764 99503764 1001 86380 86390 1
503727 99503727 1001 86380 86390 1
503645 99503645 1001 86380 86390 1
504130 99504130 1001 86380 86390 1
504784 99504784 1001 86380 86390 1
505598 99505598 1001 86380 86390 1
505611 99505611 1001 86380 86390 1
505382 99505382 1001 86380 86390 1
505306 99505306 1001 86380 86390 1
505243 99505243 1001 86380 86390 1
505263 99505263 1001 86380 86390 1
506159 99506159 1001 86380 86390 1
506021 99506021 1001 86380 86390 1
506114 99506114 1001 86380 86390 1
507027 99507027 1001 86380 86390 1
506970 99506970 1001 86380 86390 1
506973 99506973 1001 86380 86390 1
506955 99506955 1001 86380 86390 1
507500 99507500 1001 86380 86390 1
507507 99507507 1001 86380 86390 1
508153 99508153 1001 86380 86390 1
508243 99508243 1001 86380 86390 1
508024 99508024 1001 86380 86390 1
507858 99507858 1001 86380 86390 1
507824 99507824 1001 86380 86390 1
507773 99507773 1001 86380 86390 1
507690 99507690 1001 86380 86390 1
508962 99508962 1001 86380 86390 1
508953 99508953 1001 86380 86390 1
508806 99508806 1001 86380 86390 1
508772 99508772 1001 86380 86390 1
509884 99509884 1001 86380 86390 1
509627 99509627 1001 86380 86390 1
509360 99509360 1001 86380 86390 1
509402 99509402 1001 86380 86390 1
509416 99509416 1001 86380 86390 1
509419 99509419 1001 86380 86390 1
509969 99509969 1001 86380 86390 1
510411 99510411 1001 86380 86390 1
510790 99510790 1001 86380 86390 1
510831 99510831 1001 86380 86390 1
510740 99510740 1001 86380 86390 1
510767 99510767 1001 86380 86390 1
510859 99510859 1001 86380 86390 1
510795 99510795 1001 86380 86390 1
510917 99510917 1001 86380 86390 1
511543 99511543 1001 86380 86390 1
510993 99510993 1001 86380 86390 1
511620 99511620 1001 86380 86390 1
511611 99511611 1001 86380 86390 1
512006 99512006 1001 86380 86390 1
512102 99512102 1001 86380 86390 1
512119 99512119 1001 86380 86390 1
513013 99513013 1001 86380 86390 1
513129 99513129 1001 86380 86390 1
513066 99513066 1001 86380 86390 1
513119 99513119 1001 86380 86390 1
513058 99513058 1001 86380 86390 1
512922 99512922 1001 86380 86390 1
512824 99512824 1001 86380 86390 1
513884 99513884 1001 86380 86390 1
513475 99513475 1001 86380 86390 1
513429 99513429 1001 86380 86390 1
514617 99514617 1001 86380 86390 1
514478 99514478 1001 86380 86390 1
514329 99514329 1001 86380 86390 1
514433 99514433 1001 86380 86390 1
514439 99514439 1001 86380 86390 1
514992 99514992 1001 86380 86390 1
515019 99515019 1001 86380 86390 1
515541 99515541 1001 86380 86390 1
515490 99515490 1001 86380 86390 1
515566 99515566 1001 86380 86390 1
515427 99515427 1001 86380 86390 1
515288 99515288 1001 86380 86390 1
515330 99515330 1001 86380 86390 1
515334 99515334 1001 86380 86390 1
515282 99515282 1001 86380 86390 1
515065 99515065 1001 86380 86390 1
515223 99515223 1001 86380 86390 1
515201 99515201 1001 86380 86390 1
515099 99515099 1001 86380 86390 1
515870 99515870 1001 86380 86390 1
516461 99516461 1001 86380 86390 1
516451 99516451 1001 86380 86390 1
516130 99516130 1001 86380 86390 1
515968 99515968 1001 86380 86390 1
516047 99516047 1001 86380 86390 1
517155 99517155 1001 86380 86390 1
517210 99517210 1001 86380 86390 1
517162 99517162 1001 86380 86390 1
517018 99517018 1001 86380 86390 1
516968 99516968 1001 86380 86390 1
516882 99516882 1001 86380 86390 1
517350 99517350 1001 86380 86390 1
517379 99517379 1001 86380 86390 1
517512 99517512 1001 86380 86390 1
518041 99518041 1001 86380 86390 1
518042 99518042 1001 86380 86390 1
517797 99517797 1001 86380 86390 1
517597 99517597 1001 86380 86390 1
517616 99517616 1001 86380 86390 1
518244 99518244 1001 86380 86390 1
518272 99518272 1001 86380 86390 1
518337 99518337 1001 86380 86390 1
518351 99518351 1001 86380 86390 1
518835 99518835 1001 86380 86390 1
518785 99518785 1001 86380 86390 1
518844 99518844 1001 86380 86390 1
518783 99518783 1001 86380 86390 1
519000 99519000 1001 86380 86390 1
519071 99519071 1001 86380 86390 1
519673 99519673 1001 86380 86390 1
519785 99519785 1001 86380 86390 1
519627 99519627 1001 86380 86390 1
519762 99519762 1001 86380 86390 1
519590 99519590 1001 86380 86390 1
519477 99519477 1001 86380 86390 1
519206 99519206 1001 86380 86390 1
519321 99519321 1001 86380 86390 1
519952 99519952 1001 86380 86390 1
520505 99520505 1001 86380 86390 1
520509 99520509 1001 86380 86390 1
520382 99520382 1001 86380 86390 1
520273 99520273 1001 86380 86390 1
520429 99520429 1001 86380 86390 1
520814 99520814 1001 86380 86390 1
521290 99521290 1001 86380 86390 1
521206 99521206 1001 86380 86390 1
521021 99521021 1001 86380 86390 1
521513 99521513 1001 86380 86390 1
521617 99521617 1001 86380 86390 1
522210 99522210 1001 86380 86390 1
521958 99521958 1001 86380 86390 1
521976 99521976 1001 86380 86390 1
522056 99522056 1001 86380 86390 1
522392 99522392 1001 86380 86390 1
522377 99522377 1001 86380 86390 1
522959 99522959 1001 86380 86390 1
522758 99522758 1001 86380 86390 1
522729 99522729 1001 86380 86390 1
522597 99522597 1001 86380 86390 1
522701 99522701 1001 86380 86390 1
523287 99523287 1001 86380 86390 1
523124 99523124 1001 86380 86390 1
523138 99523138 1001 86380 86390 1
523854 99523854 1001 86380 86390 1
523797 99523797 1001 86380 86390 1
523593 99523593 1001 86380 86390 1
523526 99523526 1001 86380 86390 1
523449 99523449 1001 86380 86390 1
523478 99523478 1001 86380 86390 1
524023 99524023 1001 86380 86390 1
524129 99524129 1001 86380 86390 1
524052 99524052 1001 86380 86390 1
524631 99524631 1001 86380 86390 1
524564 99524564 1001 86380 86390 1
524426 99524426 1001 86380 86390 1
524530 99524530 1001 86380 86390 1
524432 99524432 1001 86380 86390 1
524510 99524510 1001 86380 86390 1
524205 99524205 1001 86380 86390 1
524277 99524277 1001 86380 86390 1
525564 99525564 1001 86380 86390 1
525488 99525488 1001 86380 86390 1
525265 99525265 1001 86380 86390 1
525280 99525280 1001 86380 86390 1
525268 99525268 1001 86380 86390 1
525163 99525163 1001 86380 86390 1
525065 99525065 1001 86380 86390 1
525742 99525742 1001 86380 86390 1
525770 99525770 1001 86380 86390 1
526140 99526140 1001 86380 86390 1
526035 99526035 1001 86380 86390 1
525838 99525838 1001 86380 86390 1
525891 99525891 1001 86380 86390 1
526428 99526428 1001 86380 86390 1
527199 99527199 1001 86380 86390 1
526668 99526668 1001 86380 86390 1
526629 99526629 1001 86380 86390 1
526762 99526762 1001 86380 86390 1
526700 99526700 1001 86380 86390 1
526638 99526638 1001 86380 86390 1
527285 99527285 1001 86380 86390 1
527791 99527791 1001 86380 86390 1
527837 99527837 1001 86380 86390 1
527482 99527482 1001 86380 86390 1
528819 99528819 1001 86380 86390 1
528669 99528669 1001 86380 86390 1
528599 99528599 1001 86380 86390 1
528664 99528664 1001 86380 86390 1
528302 99528302 1001 86380 86390 1
528904 99528904 1001 86380 86390 1
529022 99529022 1001 86380 86390 1
529635 99529635 1001 86380 86390 1
529452 99529452 1001 86380 86390 1
529199 99529199 1001 86380 86390 1
529216 99529216 1001 86380 86390 1
529207 99529207 1001 86380 86390 1
529891 99529891 1001 86380 86390 1
529966 99529966 1001 86380 86390 1
530554 99530554 1001 86380 86390 1
530599 99530599 1001 86380 86390 1
531353 99531353 1001 86380 86390 1
531109 99531109 1001 86380 86390 1
531085 99531085 1001 86380 86390 1
531099 99531099 1001 86380 86390 1
531066 99531066 1001 86380 86390 1
531015 99531015 1001 86380 86390 1
531146 99531146 1001 86380 86390 1
530799 99530799 1001 86380 86390 1
530890 99530890 1001 86380 86390 1
530805 99530805 1001 86380 86390 1
530770 99530770 1001 86380 86390 1
531468 99531468 1001 86380 86390 1
531448 99531448 1001 86380 86390 1
532066 99532066 1001 86380 86390 1
532019 99532019 1001 86380 86390 1
532084 99532084 1001 86380 86390 1
531859 99531859 1001 86380 86390 1
531802 99531802 1001 86380 86390 1
531791 99531791 1001 86380 86390 1
532360 99532360 1001 86380 86390 1
532931 99532931 1001 86380 86390 1
533210 99533210 1001 86380 86390 1
533147 99533147 1001 86380 86390 1
533127 99533127 1001 86380 86390 1
533053 99533053 1001 86380 86390 1
533857 99533857 1001 86380 86390 1
533667 99533667 1001 86380 86390 1
533846 99533846 1001 86380 86390 1
533500 99533500 1001 86380 86390 1
533582 99533582 1001 86380 86390 1
534619 99534619 1001 86380 86390 1
534287 99534287 1001 86380 86390 1
534319 99534319 1001 86380 86390 1
534347 99534347 1001 86380 86390 1
534230 99534230 1001 86380 86390 1
534853 99534853 1001 86380 86390 1
534689 99534689 1001 86380 86390 1
535410 99535410 1001 86380 86390 1
535316 99535316 1001 86380 86390 1
535297 99535297 1001 86380 86390 1
535250 99535250 1001 86380 86390 1
535263 99535263 1001 86380 86390 1
534992 99534992 1001 86380 86390 1
534903 99534903 1001 86380 86390 1
534944 99534944 1001 86380 86390 1
536291 99536291 1001 86380 86390 1
536069 99536069 1001 86380 86390 1
535969 99535969 1001 86380 86390 1
536052 99536052 1001 86380 86390 1
535781 99535781 1001 86380 86390 1
535807 99535807 1001 86380 86390 1
536429 99536429 1001 86380 86390 1
536367 99536367 1001 86380 86390 1
536383 99536383 1001 86380 86390 1
537302 99537302 1001 86380 86390 1
537838 99537838 1001 86380 86390 1
537760 99537760 1001 86380 86390 1
538688 99538688 1001 86380 86390 1
538732 99538732 1001 86380 86390 1
538422 99538422 1001 86380 86390 1
538273 99538273 1001 86380 86390 1
538850 99538850 1001 86380 86390 1
538889 99538889 1001 86380 86390 1
538818 99538818 1001 86380 86390 1
539005 99539005 1001 86380 86390 1
539609 99539609 1001 86380 86390 1
539515 99539515 1001 86380 86390 1
539507 99539507 1001 86380 86390 1
539371 99539371 1001 86380 86390 1
539181 99539181 1001 86380 86390 1
539691 99539691 1001 86380 86390 1
539798 99539798 1001 86380 86390 1
539675 99539675 1001 86380 86390 1
539701 99539701 1001 86380 86390 1
540252 99540252 1001 86380 86390 1
540201 99540201 1001 86380 86390 1
540231 99540231 1001 86380 86390 1
540077 99540077 1001 86380 86390 1
539938 99539938 1001 86380 86390 1
539906 99539906 1001 86380 86390 1
540556 99540556 1001 86380 86390 1
540596 99540596 1001 86380 86390 1
540662 99540662 1001 86380 86390 1
541193 99541193 1001 86380 86390 1
541044 99541044 1001 86380 86390 1
541438 99541438 1001 86380 86390 1
541379 99541379 1001 86380 86390 1
541974 99541974 1001 86380 86390 1
542111 99542111 1001 86380 86390 1
542040 99542040 1001 86380 86390 1
541776 99541776 1001 86380 86390 1
541576 99541576 1001 86380 86390 1
542551 99542551 1001 86380 86390 1
542553 99542553 1001 86380 86390 1
542593 99542593 1001 86380 86390 1
543579 99543579 1001 86380 86390 1
543580 99543580 1001 86380 86390 1
543705 99543705 1001 86380 86390 1
543397 99543397 1001 86380 86390 1
543436 99543436 1001 86380 86390 1
543544 99543544 1001 86380 86390 1
543351 99543351 1001 86380 86390 1
543326 99543326 1001 86380 86390 1
544496 99544496 1001 86380 86390 1
544526 99544526 1001 86380 86390 1
544224 99544224 1001 86380 86390 1
544343 99544343 1001 86380 86390 1
544320 99544320 1001 86380 86390 1
544350 99544350 1001 86380 86390 1
544080 99544080 1001 86380 86390 1
544051 99544051 1001 86380 86390 1
544065 99544065 1001 86380 86390 1
544616 99544616 1001 86380 86390 1
544656 99544656 1001 86380 86390 1
516649 865 1001 28436 28735 1
516650 1058 1002 40097 51002 1
536326 1044 1002 36066 47145 1
400671 99400671 1001 86380 86390 1
400742 99400742 1001 86380 86390 1
401022 99401022 1001 86380 86390 1
401440 99401440 1001 86380 86390 1
401519 99401519 1001 86380 86390 1
401906 99401906 1001 86380 86390 1
402003 99402003 1001 86380 86390 1
402191 99402191 1001 86380 86390 1
402328 99402328 1001 86380 86390 1
402779 99402779 1001 86380 86390 1
403063 99403063 1001 86380 86390 1
403185 99403185 1001 86380 86390 1
403206 99403206 1001 86380 86390 1
403734 99403734 1001 86380 86390 1
404363 99404363 1001 86380 86390 1
404287 99404287 1001 86380 86390 1
404555 99404555 1001 86380 86390 1
405280 99405280 1001 86380 86390 1
405494 99405494 1001 86380 86390 1
405581 99405581 1001 86380 86390 1
405550 99405550 1001 86380 86390 1
405640 99405640 1001 86380 86390 1
405855 99405855 1001 86380 86390 1
406902 99406902 1001 86380 86390 1
407320 99407320 1001 86380 86390 1
407484 99407484 1001 86380 86390 1
407689 99407689 1001 86380 86390 1
407869 99407869 1001 86380 86390 1
407882 99407882 1001 86380 86390 1
408042 99408042 1001 86380 86390 1
408102 99408102 1001 86380 86390 1
408280 99408280 1001 86380 86390 1
408551 99408551 1001 86380 86390 1
409058 99409058 1001 86380 86390 1
409437 99409437 1001 86380 86390 1
409626 99409626 1001 86380 86390 1
410956 99410956 1001 86380 86390 1
411213 99411213 1001 86380 86390 1
411459 99411459 1001 86380 86390 1
412338 99412338 1001 86380 86390 1
412965 99412965 1001 86380 86390 1
412488 99412488 1001 86380 86390 1
412687 99412687 1001 86380 86390 1
414692 99414692 1001 86380 86390 1
415342 99415342 1001 86380 86390 1
416309 99416309 1001 86380 86390 1
415816 99415816 1001 86380 86390 1
417245 99417245 1001 86380 86390 1
417228 99417228 1001 86380 86390 1
418600 99418600 1001 86380 86390 1
418686 99418686 1001 86380 86390 1
418102 99418102 1001 86380 86390 1
418372 99418372 1001 86380 86390 1
418222 99418222 1001 86380 86390 1
418005 99418005 1001 86380 86390 1
417805 99417805 1001 86380 86390 1
419110 99419110 1001 86380 86390 1
420221 99420221 1001 86380 86390 1
420143 99420143 1001 86380 86390 1
420268 99420268 1001 86380 86390 1
419654 99419654 1001 86380 86390 1
421704 99421704 1001 86380 86390 1
421297 99421297 1001 86380 86390 1
421492 99421492 1001 86380 86390 1
420920 99420920 1001 86380 86390 1
420854 99420854 1001 86380 86390 1
422443 99422443 1001 86380 86390 1
422201 99422201 1001 86380 86390 1
423448 99423448 1001 86380 86390 1
423638 99423638 1001 86380 86390 1
423642 99423642 1001 86380 86390 1
423136 99423136 1001 86380 86390 1
422677 99422677 1001 86380 86390 1
422730 99422730 1001 86380 86390 1
423816 99423816 1001 86380 86390 1
425296 99425296 1001 86380 86390 1
425321 99425321 1001 86380 86390 1
425313 99425313 1001 86380 86390 1
424611 99424611 1001 86380 86390 1
424974 99424974 1001 86380 86390 1
424637 99424637 1001 86380 86390 1
424290 99424290 1001 86380 86390 1
424156 99424156 1001 86380 86390 1
425589 99425589 1001 86380 86390 1
425460 99425460 1001 86380 86390 1
425705 99425705 1001 86380 86390 1
426854 99426854 1001 86380 86390 1
426443 99426443 1001 86380 86390 1
427231 99427231 1001 86380 86390 1
427523 99427523 1001 86380 86390 1
427282 99427282 1001 86380 86390 1
428612 99428612 1001 86380 86390 1
428361 99428361 1001 86380 86390 1
427826 99427826 1001 86380 86390 1
428794 99428794 1001 86380 86390 1
429035 99429035 1001 86380 86390 1
430245 99430245 1001 86380 86390 1
429859 99429859 1001 86380 86390 1
429307 99429307 1001 86380 86390 1
430576 99430576 1001 86380 86390 1
430773 99430773 1001 86380 86390 1
430785 99430785 1001 86380 86390 1
430415 99430415 1001 86380 86390 1
431771 99431771 1001 86380 86390 1
431465 99431465 1001 86380 86390 1
431549 99431549 1001 86380 86390 1
430854 99430854 1001 86380 86390 1
430968 99430968 1001 86380 86390 1
432326 99432326 1001 86380 86390 1
432350 99432350 1001 86380 86390 1
432380 99432380 1001 86380 86390 1
432214 99432214 1001 86380 86390 1
433643 99433643 1001 86380 86390 1
433383 99433383 1001 86380 86390 1
433239 99433239 1001 86380 86390 1
432930 99432930 1001 86380 86390 1
433006 99433006 1001 86380 86390 1
432581 99432581 1001 86380 86390 1
434052 99434052 1001 86380 86390 1
435081 99435081 1001 86380 86390 1
434587 99434587 1001 86380 86390 1
434521 99434521 1001 86380 86390 1
434337 99434337 1001 86380 86390 1
435772 99435772 1001 86380 86390 1
436950 99436950 1001 86380 86390 1
437027 99437027 1001 86380 86390 1
436461 99436461 1001 86380 86390 1
436643 99436643 1001 86380 86390 1
435921 99435921 1001 86380 86390 1
437183 99437183 1001 86380 86390 1
300560 99300560 1001 86380 86390 1
300518 99300518 1001 86380 86390 1
300165 99300165 1001 86380 86390 1
300833 99300833 1001 86380 86390 1
301459 99301459 1001 86380 86390 1
301272 99301272 1001 86380 86390 1
301002 99301002 1001 86380 86390 1
301097 99301097 1001 86380 86390 1
301113 99301113 1001 86380 86390 1
302213 99302213 1001 86380 86390 1
302343 99302343 1001 86380 86390 1
302292 99302292 1001 86380 86390 1
302087 99302087 1001 86380 86390 1
302076 99302076 1001 86380 86390 1
302038 99302038 1001 86380 86390 1
302446 99302446 1001 86380 86390 1
302389 99302389 1001 86380 86390 1
302717 99302717 1001 86380 86390 1
303877 99303877 1001 86380 86390 1
303814 99303814 1001 86380 86390 1
303623 99303623 1001 86380 86390 1
303651 99303651 1001 86380 86390 1
303810 99303810 1001 86380 86390 1
303812 99303812 1001 86380 86390 1
304211 99304211 1001 86380 86390 1
304134 99304134 1001 86380 86390 1
304213 99304213 1001 86380 86390 1
304734 99304734 1001 86380 86390 1
304702 99304702 1001 86380 86390 1
304476 99304476 1001 86380 86390 1
304535 99304535 1001 86380 86390 1
304497 99304497 1001 86380 86390 1
304311 99304311 1001 86380 86390 1
304363 99304363 1001 86380 86390 1
304249 99304249 1001 86380 86390 1
304917 99304917 1001 86380 86390 1
305541 99305541 1001 86380 86390 1
305304 99305304 1001 86380 86390 1
305169 99305169 1001 86380 86390 1
500063 99500063 1001 86380 86390 1
500650 99500650 1001 86380 86390 1
500441 99500441 1001 86380 86390 1
500481 99500481 1001 86380 86390 1
500601 99500601 1001 86380 86390 1
500511 99500511 1001 86380 86390 1
500969 99500969 1001 86380 86390 1
500857 99500857 1001 86380 86390 1
501012 99501012 1001 86380 86390 1
500831 99500831 1001 86380 86390 1
501611 99501611 1001 86380 86390 1
501297 99501297 1001 86380 86390 1
501350 99501350 1001 86380 86390 1
501246 99501246 1001 86380 86390 1
501133 99501133 1001 86380 86390 1
501756 99501756 1001 86380 86390 1
501700 99501700 1001 86380 86390 1
501661 99501661 1001 86380 86390 1
502494 99502494 1001 86380 86390 1
503114 99503114 1001 86380 86390 1
502848 99502848 1001 86380 86390 1
503718 99503718 1001 86380 86390 1
503894 99503894 1001 86380 86390 1
503830 99503830 1001 86380 86390 1
503832 99503832 1001 86380 86390 1
504310 99504310 1001 86380 86390 1
504136 99504136 1001 86380 86390 1
504927 99504927 1001 86380 86390 1
504355 99504355 1001 86380 86390 1
504515 99504515 1001 86380 86390 1
505043 99505043 1001 86380 86390 1
505607 99505607 1001 86380 86390 1
505624 99505624 1001 86380 86390 1
505437 99505437 1001 86380 86390 1
505453 99505453 1001 86380 86390 1
505365 99505365 1001 86380 86390 1
505156 99505156 1001 86380 86390 1
505352 99505352 1001 86380 86390 1
505808 99505808 1001 86380 86390 1
505967 99505967 1001 86380 86390 1
506121 99506121 1001 86380 86390 1
506037 99506037 1001 86380 86390 1
507371 99507371 1001 86380 86390 1
507268 99507268 1001 86380 86390 1
507350 99507350 1001 86380 86390 1
507029 99507029 1001 86380 86390 1
506831 99506831 1001 86380 86390 1
507558 99507558 1001 86380 86390 1
508111 99508111 1001 86380 86390 1
508114 99508114 1001 86380 86390 1
507967 99507967 1001 86380 86390 1
507903 99507903 1001 86380 86390 1
507769 99507769 1001 86380 86390 1
507684 99507684 1001 86380 86390 1
507728 99507728 1001 86380 86390 1
507781 99507781 1001 86380 86390 1
508966 99508966 1001 86380 86390 1
508531 99508531 1001 86380 86390 1
508515 99508515 1001 86380 86390 1
509113 99509113 1001 86380 86390 1
509805 99509805 1001 86380 86390 1
509729 99509729 1001 86380 86390 1
509499 99509499 1001 86380 86390 1
509337 99509337 1001 86380 86390 1
509287 99509287 1001 86380 86390 1
509983 99509983 1001 86380 86390 1
510702 99510702 1001 86380 86390 1
510578 99510578 1001 86380 86390 1
510377 99510377 1001 86380 86390 1
510248 99510248 1001 86380 86390 1
510264 99510264 1001 86380 86390 1
510149 99510149 1001 86380 86390 1
510295 99510295 1001 86380 86390 1
510247 99510247 1001 86380 86390 1
510909 99510909 1001 86380 86390 1
511394 99511394 1001 86380 86390 1
511056 99511056 1001 86380 86390 1
511579 99511579 1001 86380 86390 1
511729 99511729 1001 86380 86390 1
512228 99512228 1001 86380 86390 1
512336 99512336 1001 86380 86390 1
512121 99512121 1001 86380 86390 1
512168 99512168 1001 86380 86390 1
511900 99511900 1001 86380 86390 1
511790 99511790 1001 86380 86390 1
511781 99511781 1001 86380 86390 1
512527 99512527 1001 86380 86390 1
513176 99513176 1001 86380 86390 1
513186 99513186 1001 86380 86390 1
513000 99513000 1001 86380 86390 1
512937 99512937 1001 86380 86390 1
512610 99512610 1001 86380 86390 1
512605 99512605 1001 86380 86390 1
513361 99513361 1001 86380 86390 1
513263 99513263 1001 86380 86390 1
513860 99513860 1001 86380 86390 1
513723 99513723 1001 86380 86390 1
513784 99513784 1001 86380 86390 1
514201 99514201 1001 86380 86390 1
514077 99514077 1001 86380 86390 1
514194 99514194 1001 86380 86390 1
514814 99514814 1001 86380 86390 1
514598 99514598 1001 86380 86390 1
514547 99514547 1001 86380 86390 1
514365 99514365 1001 86380 86390 1
514348 99514348 1001 86380 86390 1
514286 99514286 1001 86380 86390 1
514921 99514921 1001 86380 86390 1
514871 99514871 1001 86380 86390 1
515440 99515440 1001 86380 86390 1
515364 99515364 1001 86380 86390 1
515342 99515342 1001 86380 86390 1
515343 99515343 1001 86380 86390 1
515733 99515733 1001 86380 86390 1
516349 99516349 1001 86380 86390 1
516328 99516328 1001 86380 86390 1
516175 99516175 1001 86380 86390 1
516128 99516128 1001 86380 86390 1
516144 99516144 1001 86380 86390 1
516045 99516045 1001 86380 86390 1
516653 99516653 1001 86380 86390 1
517236 99517236 1001 86380 86390 1
517276 99517276 1001 86380 86390 1
516937 99516937 1001 86380 86390 1
517086 99517086 1001 86380 86390 1
516906 99516906 1001 86380 86390 1
517352 99517352 1001 86380 86390 1
517393 99517393 1001 86380 86390 1
517381 99517381 1001 86380 86390 1
517884 99517884 1001 86380 86390 1
517691 99517691 1001 86380 86390 1
518215 99518215 1001 86380 86390 1
518282 99518282 1001 86380 86390 1
518760 99518760 1001 86380 86390 1
518703 99518703 1001 86380 86390 1
518435 99518435 1001 86380 86390 1
518384 99518384 1001 86380 86390 1
518442 99518442 1001 86380 86390 1
519050 99519050 1001 86380 86390 1
519078 99519078 1001 86380 86390 1
519098 99519098 1001 86380 86390 1
519714 99519714 1001 86380 86390 1
519444 99519444 1001 86380 86390 1
519422 99519422 1001 86380 86390 1
519462 99519462 1001 86380 86390 1
519287 99519287 1001 86380 86390 1
519316 99519316 1001 86380 86390 1
519396 99519396 1001 86380 86390 1
519842 99519842 1001 86380 86390 1
520475 99520475 1001 86380 86390 1
520309 99520309 1001 86380 86390 1
520378 99520378 1001 86380 86390 1
520147 99520147 1001 86380 86390 1
520780 99520780 1001 86380 86390 1
520789 99520789 1001 86380 86390 1
520816 99520816 1001 86380 86390 1
521390 99521390 1001 86380 86390 1
521223 99521223 1001 86380 86390 1
521116 99521116 1001 86380 86390 1
521168 99521168 1001 86380 86390 1
521259 99521259 1001 86380 86390 1
521531 99521531 1001 86380 86390 1
521493 99521493 1001 86380 86390 1
522132 99522132 1001 86380 86390 1
522395 99522395 1001 86380 86390 1
523003 99523003 1001 86380 86390 1
523052 99523052 1001 86380 86390 1
522876 99522876 1001 86380 86390 1
522723 99522723 1001 86380 86390 1
522886 99522886 1001 86380 86390 1
522693 99522693 1001 86380 86390 1
523121 99523121 1001 86380 86390 1
523894 99523894 1001 86380 86390 1
523759 99523759 1001 86380 86390 1
523786 99523786 1001 86380 86390 1
523721 99523721 1001 86380 86390 1
523360 99523360 1001 86380 86390 1
523426 99523426 1001 86380 86390 1
524031 99524031 1001 86380 86390 1
524408 99524408 1001 86380 86390 1
524455 99524455 1001 86380 86390 1
524247 99524247 1001 86380 86390 1
524174 99524174 1001 86380 86390 1
524885 99524885 1001 86380 86390 1
524863 99524863 1001 86380 86390 1
525534 99525534 1001 86380 86390 1
525519 99525519 1001 86380 86390 1
525229 99525229 1001 86380 86390 1
525296 99525296 1001 86380 86390 1
525131 99525131 1001 86380 86390 1
525798 99525798 1001 86380 86390 1
525670 99525670 1001 86380 86390 1
526377 99526377 1001 86380 86390 1
526381 99526381 1001 86380 86390 1
526165 99526165 1001 86380 86390 1
526160 99526160 1001 86380 86390 1
526175 99526175 1001 86380 86390 1
526020 99526020 1001 86380 86390 1
525866 99525866 1001 86380 86390 1
525946 99525946 1001 86380 86390 1
525993 99525993 1001 86380 86390 1
526477 99526477 1001 86380 86390 1
526452 99526452 1001 86380 86390 1
526572 99526572 1001 86380 86390 1
527087 99527087 1001 86380 86390 1
527064 99527064 1001 86380 86390 1
527067 99527067 1001 86380 86390 1
527019 99527019 1001 86380 86390 1
526891 99526891 1001 86380 86390 1
526907 99526907 1001 86380 86390 1
527301 99527301 1001 86380 86390 1
527327 99527327 1001 86380 86390 1
528061 99528061 1001 86380 86390 1
528072 99528072 1001 86380 86390 1
527778 99527778 1001 86380 86390 1
527869 99527869 1001 86380 86390 1
527678 99527678 1001 86380 86390 1
527536 99527536 1001 86380 86390 1
527511 99527511 1001 86380 86390 1
527461 99527461 1001 86380 86390 1
527593 99527593 1001 86380 86390 1
528115 99528115 1001 86380 86390 1
528792 99528792 1001 86380 86390 1
528501 99528501 1001 86380 86390 1
528555 99528555 1001 86380 86390 1
528582 99528582 1001 86380 86390 1
528573 99528573 1001 86380 86390 1
528410 99528410 1001 86380 86390 1
528476 99528476 1001 86380 86390 1
528354 99528354 1001 86380 86390 1
528420 99528420 1001 86380 86390 1
528965 99528965 1001 86380 86390 1
528967 99528967 1001 86380 86390 1
528987 99528987 1001 86380 86390 1
529624 99529624 1001 86380 86390 1
529527 99529527 1001 86380 86390 1
529488 99529488 1001 86380 86390 1
529134 99529134 1001 86380 86390 1
529816 99529816 1001 86380 86390 1
529872 99529872 1001 86380 86390 1
529797 99529797 1001 86380 86390 1
530078 99530078 1001 86380 86390 1
529933 99529933 1001 86380 86390 1
530555 99530555 1001 86380 86390 1
530601 99530601 1001 86380 86390 1
530653 99530653 1001 86380 86390 1
531199 99531199 1001 86380 86390 1
531329 99531329 1001 86380 86390 1
531306 99531306 1001 86380 86390 1
531166 99531166 1001 86380 86390 1
531069 99531069 1001 86380 86390 1
531497 99531497 1001 86380 86390 1
531460 99531460 1001 86380 86390 1
531450 99531450 1001 86380 86390 1
532018 99532018 1001 86380 86390 1
531977 99531977 1001 86380 86390 1
531930 99531930 1001 86380 86390 1
531933 99531933 1001 86380 86390 1
531740 99531740 1001 86380 86390 1
531773 99531773 1001 86380 86390 1
532410 99532410 1001 86380 86390 1
532982 99532982 1001 86380 86390 1
532918 99532918 1001 86380 86390 1
532920 99532920 1001 86380 86390 1
532963 99532963 1001 86380 86390 1
532688 99532688 1001 86380 86390 1
532652 99532652 1001 86380 86390 1
532797 99532797 1001 86380 86390 1
532488 99532488 1001 86380 86390 1
532528 99532528 1001 86380 86390 1
533158 99533158 1001 86380 86390 1
533197 99533197 1001 86380 86390 1
533113 99533113 1001 86380 86390 1
533743 99533743 1001 86380 86390 1
533732 99533732 1001 86380 86390 1
533683 99533683 1001 86380 86390 1
533510 99533510 1001 86380 86390 1
533551 99533551 1001 86380 86390 1
533518 99533518 1001 86380 86390 1
534492 99534492 1001 86380 86390 1
534610 99534610 1001 86380 86390 1
534574 99534574 1001 86380 86390 1
534565 99534565 1001 86380 86390 1
534443 99534443 1001 86380 86390 1
534457 99534457 1001 86380 86390 1
534396 99534396 1001 86380 86390 1
534451 99534451 1001 86380 86390 1
534117 99534117 1001 86380 86390 1
534268 99534268 1001 86380 86390 1
534746 99534746 1001 86380 86390 1
534844 99534844 1001 86380 86390 1
535472 99535472 1001 86380 86390 1
535396 99535396 1001 86380 86390 1
535252 99535252 1001 86380 86390 1
535166 99535166 1001 86380 86390 1
535276 99535276 1001 86380 86390 1
535615 99535615 1001 86380 86390 1
535605 99535605 1001 86380 86390 1
536306 99536306 1001 86380 86390 1
536998 99536998 1001 86380 86390 1
537142 99537142 1001 86380 86390 1
537106 99537106 1001 86380 86390 1
537108 99537108 1001 86380 86390 1
536866 99536866 1001 86380 86390 1
536780 99536780 1001 86380 86390 1
536820 99536820 1001 86380 86390 1
536839 99536839 1001 86380 86390 1
536627 99536627 1001 86380 86390 1
537290 99537290 1001 86380 86390 1
537336 99537336 1001 86380 86390 1
537299 99537299 1001 86380 86390 1
537841 99537841 1001 86380 86390 1
537605 99537605 1001 86380 86390 1
537585 99537585 1001 86380 86390 1
537392 99537392 1001 86380 86390 1
538163 99538163 1001 86380 86390 1
538737 99538737 1001 86380 86390 1
538509 99538509 1001 86380 86390 1
538419 99538419 1001 86380 86390 1
538332 99538332 1001 86380 86390 1
538402 99538402 1001 86380 86390 1
538933 99538933 1001 86380 86390 1
538896 99538896 1001 86380 86390 1
538953 99538953 1001 86380 86390 1
539289 99539289 1001 86380 86390 1
539818 99539818 1001 86380 86390 1
540462 99540462 1001 86380 86390 1
540065 99540065 1001 86380 86390 1
539975 99539975 1001 86380 86390 1
539989 99539989 1001 86380 86390 1
540522 99540522 1001 86380 86390 1
540487 99540487 1001 86380 86390 1
541455 99541455 1001 86380 86390 1
541951 99541951 1001 86380 86390 1
541918 99541918 1001 86380 86390 1
542286 99542286 1001 86380 86390 1
542199 99542199 1001 86380 86390 1
542846 99542846 1001 86380 86390 1
542872 99542872 1001 86380 86390 1
542811 99542811 1001 86380 86390 1
542575 99542575 1001 86380 86390 1
542616 99542616 1001 86380 86390 1
542645 99542645 1001 86380 86390 1
542581 99542581 1001 86380 86390 1
542986 99542986 1001 86380 86390 1
543104 99543104 1001 86380 86390 1
543041 99543041 1001 86380 86390 1
543648 99543648 1001 86380 86390 1
543508 99543508 1001 86380 86390 1
543206 99543206 1001 86380 86390 1
543185 99543185 1001 86380 86390 1
543252 99543252 1001 86380 86390 1
543917 99543917 1001 86380 86390 1
544523 99544523 1001 86380 86390 1
544479 99544479 1001 86380 86390 1
544242 99544242 1001 86380 86390 1
544056 99544056 1001 86380 86390 1
544122 99544122 1001 86380 86390 1
544676 99544676 1001 86380 86390 1
544598 99544598 1001 86380 86390 1
544705 99544705 1001 86380 86390 1
424280 380 1001 46500 47097 1
400438 239 1001 75960 77217 1
536307 829 1002 33898 36112 1
400178 99400178 1001 86380 86390 1
400394 99400394 1001 86380 86390 1
400419 99400419 1001 86380 86390 1
400649 99400649 1001 86380 86390 1
400778 99400778 1001 86380 86390 1
401124 99401124 1001 86380 86390 1
401557 99401557 1001 86380 86390 1
401567 99401567 1001 86380 86390 1
402267 99402267 1001 86380 86390 1
402501 99402501 1001 86380 86390 1
402746 99402746 1001 86380 86390 1
402747 99402747 1001 86380 86390 1
402695 99402695 1001 86380 86390 1
403527 99403527 1001 86380 86390 1
403668 99403668 1001 86380 86390 1
404292 99404292 1001 86380 86390 1
404444 99404444 1001 86380 86390 1
404823 99404823 1001 86380 86390 1
405103 99405103 1001 86380 86390 1
405289 99405289 1001 86380 86390 1
405482 99405482 1001 86380 86390 1
405846 99405846 1001 86380 86390 1
406034 99406034 1001 86380 86390 1
406411 99406411 1001 86380 86390 1
406868 99406868 1001 86380 86390 1
406896 99406896 1001 86380 86390 1
407102 99407102 1001 86380 86390 1
407194 99407194 1001 86380 86390 1
407488 99407488 1001 86380 86390 1
407618 99407618 1001 86380 86390 1
408090 99408090 1001 86380 86390 1
408363 99408363 1001 86380 86390 1
408844 99408844 1001 86380 86390 1
408945 99408945 1001 86380 86390 1
409468 99409468 1001 86380 86390 1
409489 99409489 1001 86380 86390 1
409599 99409599 1001 86380 86390 1
409854 99409854 1001 86380 86390 1
410684 99410684 1001 86380 86390 1
410776 99410776 1001 86380 86390 1
410728 99410728 1001 86380 86390 1
410855 99410855 1001 86380 86390 1
411107 99411107 1001 86380 86390 1
411217 99411217 1001 86380 86390 1
411349 99411349 1001 86380 86390 1
412220 99412220 1001 86380 86390 1
412188 99412188 1001 86380 86390 1
413470 99413470 1001 86380 86390 1
413112 99413112 1001 86380 86390 1
413269 99413269 1001 86380 86390 1
413152 99413152 1001 86380 86390 1
412652 99412652 1001 86380 86390 1
412717 99412717 1001 86380 86390 1
413886 99413886 1001 86380 86390 1
413806 99413806 1001 86380 86390 1
413957 99413957 1001 86380 86390 1
414531 99414531 1001 86380 86390 1
415550 99415550 1001 86380 86390 1
415452 99415452 1001 86380 86390 1
416492 99416492 1001 86380 86390 1
416192 99416192 1001 86380 86390 1
415876 99415876 1001 86380 86390 1
417232 99417232 1001 86380 86390 1
415720 99415720 1001 86380 86390 1
417469 99417469 1001 86380 86390 1
418619 99418619 1001 86380 86390 1
418744 99418744 1001 86380 86390 1
418780 99418780 1001 86380 86390 1
418413 99418413 1001 86380 86390 1
418046 99418046 1001 86380 86390 1
418065 99418065 1001 86380 86390 1
418242 99418242 1001 86380 86390 1
418054 99418054 1001 86380 86390 1
417723 99417723 1001 86380 86390 1
417864 99417864 1001 86380 86390 1
420196 99420196 1001 86380 86390 1
420327 99420327 1001 86380 86390 1
419620 99419620 1001 86380 86390 1
419558 99419558 1001 86380 86390 1
420710 99420710 1001 86380 86390 1
421267 99421267 1001 86380 86390 1
421348 99421348 1001 86380 86390 1
421016 99421016 1001 86380 86390 1
420845 99420845 1001 86380 86390 1
422333 99422333 1001 86380 86390 1
422362 99422362 1001 86380 86390 1
422448 99422448 1001 86380 86390 1
422232 99422232 1001 86380 86390 1
423352 99423352 1001 86380 86390 1
423096 99423096 1001 86380 86390 1
424050 99424050 1001 86380 86390 1
423927 99423927 1001 86380 86390 1
425238 99425238 1001 86380 86390 1
424826 99424826 1001 86380 86390 1
426980 99426980 1001 86380 86390 1
427094 99427094 1001 86380 86390 1
427100 99427100 1001 86380 86390 1
426663 99426663 1001 86380 86390 1
426569 99426569 1001 86380 86390 1
425944 99425944 1001 86380 86390 1
426231 99426231 1001 86380 86390 1
428410 99428410 1001 86380 86390 1
428708 99428708 1001 86380 86390 1
428184 99428184 1001 86380 86390 1
428131 99428131 1001 86380 86390 1
428174 99428174 1001 86380 86390 1
428133 99428133 1001 86380 86390 1
427654 99427654 1001 86380 86390 1
427761 99427761 1001 86380 86390 1
428972 99428972 1001 86380 86390 1
430284 99430284 1001 86380 86390 1
429890 99429890 1001 86380 86390 1
429305 99429305 1001 86380 86390 1
429490 99429490 1001 86380 86390 1
431660 99431660 1001 86380 86390 1
431701 99431701 1001 86380 86390 1
431927 99431927 1001 86380 86390 1
431430 99431430 1001 86380 86390 1
431325 99431325 1001 86380 86390 1
432374 99432374 1001 86380 86390 1
432439 99432439 1001 86380 86390 1
432136 99432136 1001 86380 86390 1
433699 99433699 1001 86380 86390 1
433269 99433269 1001 86380 86390 1
432899 99432899 1001 86380 86390 1
433133 99433133 1001 86380 86390 1
432632 99432632 1001 86380 86390 1
432736 99432736 1001 86380 86390 1
433812 99433812 1001 86380 86390 1
433830 99433830 1001 86380 86390 1
435377 99435377 1001 86380 86390 1
434895 99434895 1001 86380 86390 1
434646 99434646 1001 86380 86390 1
434291 99434291 1001 86380 86390 1
434364 99434364 1001 86380 86390 1
434497 99434497 1001 86380 86390 1
437033 99437033 1001 86380 86390 1
436908 99436908 1001 86380 86390 1
437043 99437043 1001 86380 86390 1
436216 99436216 1001 86380 86390 1
436028 99436028 1001 86380 86390 1
437241 99437241 1001 86380 86390 1
300011 99300011 1001 86380 86390 1
300050 99300050 1001 86380 86390 1
437289 99437289 1001 86380 86390 1
300677 99300677 1001 86380 86390 1
300645 99300645 1001 86380 86390 1
300438 99300438 1001 86380 86390 1
301177 99301177 1001 86380 86390 1
301095 99301095 1001 86380 86390 1
301668 99301668 1001 86380 86390 1
301756 99301756 1001 86380 86390 1
302191 99302191 1001 86380 86390 1
302012 99302012 1001 86380 86390 1
302468 99302468 1001 86380 86390 1
302432 99302432 1001 86380 86390 1
303053 99303053 1001 86380 86390 1
303030 99303030 1001 86380 86390 1
303161 99303161 1001 86380 86390 1
302771 99302771 1001 86380 86390 1
302695 99302695 1001 86380 86390 1
302776 99302776 1001 86380 86390 1
303361 99303361 1001 86380 86390 1
303221 99303221 1001 86380 86390 1
303235 99303235 1001 86380 86390 1
303262 99303262 1001 86380 86390 1
303463 99303463 1001 86380 86390 1
304185 99304185 1001 86380 86390 1
304231 99304231 1001 86380 86390 1
304745 99304745 1001 86380 86390 1
304475 99304475 1001 86380 86390 1
304542 99304542 1001 86380 86390 1
304546 99304546 1001 86380 86390 1
304470 99304470 1001 86380 86390 1
304328 99304328 1001 86380 86390 1
304986 99304986 1001 86380 86390 1
304965 99304965 1001 86380 86390 1
304892 99304892 1001 86380 86390 1
304996 99304996 1001 86380 86390 1
305652 99305652 1001 86380 86390 1
305676 99305676 1001 86380 86390 1
305399 99305399 1001 86380 86390 1
305095 99305095 1001 86380 86390 1
305244 99305244 1001 86380 86390 1
500084 99500084 1001 86380 86390 1
500759 99500759 1001 86380 86390 1
500453 99500453 1001 86380 86390 1
500314 99500314 1001 86380 86390 1
500305 99500305 1001 86380 86390 1
500916 99500916 1001 86380 86390 1
500609 99500609 1001 86380 86390 1
500971 99500971 1001 86380 86390 1
501596 99501596 1001 86380 86390 1
501547 99501547 1001 86380 86390 1
501233 99501233 1001 86380 86390 1
501327 99501327 1001 86380 86390 1
501125 99501125 1001 86380 86390 1
501787 99501787 1001 86380 86390 1
502262 99502262 1001 86380 86390 1
502301 99502301 1001 86380 86390 1
502240 99502240 1001 86380 86390 1
502165 99502165 1001 86380 86390 1
501867 99501867 1001 86380 86390 1
502466 99502466 1001 86380 86390 1
502653 99502653 1001 86380 86390 1
502628 99502628 1001 86380 86390 1
502997 99502997 1001 86380 86390 1
503058 99503058 1001 86380 86390 1
502726 99502726 1001 86380 86390 1
502837 99502837 1001 86380 86390 1
503318 99503318 1001 86380 86390 1
503451 99503451 1001 86380 86390 1
503968 99503968 1001 86380 86390 1
504013 99504013 1001 86380 86390 1
503502 99503502 1001 86380 86390 1
504205 99504205 1001 86380 86390 1
504270 99504270 1001 86380 86390 1
504261 99504261 1001 86380 86390 1
504121 99504121 1001 86380 86390 1
504269 99504269 1001 86380 86390 1
504747 99504747 1001 86380 86390 1
504863 99504863 1001 86380 86390 1
504718 99504718 1001 86380 86390 1
504440 99504440 1001 86380 86390 1
504448 99504448 1001 86380 86390 1
505779 99505779 1001 86380 86390 1
505806 99505806 1001 86380 86390 1
505863 99505863 1001 86380 86390 1
506498 99506498 1001 86380 86390 1
506198 99506198 1001 86380 86390 1
506688 99506688 1001 86380 86390 1
506625 99506625 1001 86380 86390 1
506718 99506718 1001 86380 86390 1
507276 99507276 1001 86380 86390 1
507408 99507408 1001 86380 86390 1
507090 99507090 1001 86380 86390 1
507171 99507171 1001 86380 86390 1
507455 99507455 1001 86380 86390 1
508222 99508222 1001 86380 86390 1
507962 99507962 1001 86380 86390 1
507989 99507989 1001 86380 86390 1
507806 99507806 1001 86380 86390 1
507638 99507638 1001 86380 86390 1
509058 99509058 1001 86380 86390 1
508942 99508942 1001 86380 86390 1
508517 99508517 1001 86380 86390 1
509208 99509208 1001 86380 86390 1
509118 99509118 1001 86380 86390 1
509761 99509761 1001 86380 86390 1
509800 99509800 1001 86380 86390 1
509853 99509853 1001 86380 86390 1
509372 99509372 1001 86380 86390 1
509338 99509338 1001 86380 86390 1
509942 99509942 1001 86380 86390 1
510049 99510049 1001 86380 86390 1
509946 99509946 1001 86380 86390 1
510711 99510711 1001 86380 86390 1
510582 99510582 1001 86380 86390 1
510303 99510303 1001 86380 86390 1
510178 99510178 1001 86380 86390 1
511417 99511417 1001 86380 86390 1
511512 99511512 1001 86380 86390 1
511170 99511170 1001 86380 86390 1
511712 99511712 1001 86380 86390 1
511726 99511726 1001 86380 86390 1
511849 99511849 1001 86380 86390 1
511767 99511767 1001 86380 86390 1
512534 99512534 1001 86380 86390 1
512573 99512573 1001 86380 86390 1
512568 99512568 1001 86380 86390 1
512833 99512833 1001 86380 86390 1
512990 99512990 1001 86380 86390 1
512839 99512839 1001 86380 86390 1
512739 99512739 1001 86380 86390 1
512790 99512790 1001 86380 86390 1
513218 99513218 1001 86380 86390 1
513284 99513284 1001 86380 86390 1
513272 99513272 1001 86380 86390 1
513312 99513312 1001 86380 86390 1
513290 99513290 1001 86380 86390 1
513330 99513330 1001 86380 86390 1
513982 99513982 1001 86380 86390 1
513634 99513634 1001 86380 86390 1
514148 99514148 1001 86380 86390 1
514115 99514115 1001 86380 86390 1
514752 99514752 1001 86380 86390 1
514563 99514563 1001 86380 86390 1
514411 99514411 1001 86380 86390 1
514893 99514893 1001 86380 86390 1
515568 99515568 1001 86380 86390 1
515594 99515594 1001 86380 86390 1
515533 99515533 1001 86380 86390 1
515324 99515324 1001 86380 86390 1
515389 99515389 1001 86380 86390 1
515403 99515403 1001 86380 86390 1
515355 99515355 1001 86380 86390 1
515462 99515462 1001 86380 86390 1
515082 99515082 1001 86380 86390 1
515175 99515175 1001 86380 86390 1
515267 99515267 1001 86380 86390 1
515884 99515884 1001 86380 86390 1
515820 99515820 1001 86380 86390 1
515990 99515990 1001 86380 86390 1
517266 99517266 1001 86380 86390 1
516740 99516740 1001 86380 86390 1
516718 99516718 1001 86380 86390 1
517451 99517451 1001 86380 86390 1
518035 99518035 1001 86380 86390 1
518065 99518065 1001 86380 86390 1
518108 99518108 1001 86380 86390 1
517893 99517893 1001 86380 86390 1
517765 99517765 1001 86380 86390 1
517635 99517635 1001 86380 86390 1
517740 99517740 1001 86380 86390 1
518249 99518249 1001 86380 86390 1
518213 99518213 1001 86380 86390 1
518271 99518271 1001 86380 86390 1
518635 99518635 1001 86380 86390 1
518611 99518611 1001 86380 86390 1
518398 99518398 1001 86380 86390 1
519161 99519161 1001 86380 86390 1
519656 99519656 1001 86380 86390 1
519493 99519493 1001 86380 86390 1
519509 99519509 1001 86380 86390 1
519500 99519500 1001 86380 86390 1
519263 99519263 1001 86380 86390 1
519193 99519193 1001 86380 86390 1
519994 99519994 1001 86380 86390 1
520056 99520056 1001 86380 86390 1
520669 99520669 1001 86380 86390 1
521247 99521247 1001 86380 86390 1
521096 99521096 1001 86380 86390 1
521123 99521123 1001 86380 86390 1
520923 99520923 1001 86380 86390 1
521027 99521027 1001 86380 86390 1
520885 99520885 1001 86380 86390 1
520991 99520991 1001 86380 86390 1
521037 99521037 1001 86380 86390 1
521038 99521038 1001 86380 86390 1
521603 99521603 1001 86380 86390 1
522025 99522025 1001 86380 86390 1
521902 99521902 1001 86380 86390 1
521707 99521707 1001 86380 86390 1
522453 99522453 1001 86380 86390 1
522560 99522560 1001 86380 86390 1
523309 99523309 1001 86380 86390 1
523248 99523248 1001 86380 86390 1
523747 99523747 1001 86380 86390 1
523645 99523645 1001 86380 86390 1
523515 99523515 1001 86380 86390 1
523412 99523412 1001 86380 86390 1
523995 99523995 1001 86380 86390 1
523958 99523958 1001 86380 86390 1
524624 99524624 1001 86380 86390 1
524384 99524384 1001 86380 86390 1
524509 99524509 1001 86380 86390 1
524524 99524524 1001 86380 86390 1
524784 99524784 1001 86380 86390 1
525521 99525521 1001 86380 86390 1
525394 99525394 1001 86380 86390 1
525523 99525523 1001 86380 86390 1
525527 99525527 1001 86380 86390 1
525321 99525321 1001 86380 86390 1
525609 99525609 1001 86380 86390 1
525613 99525613 1001 86380 86390 1
525732 99525732 1001 86380 86390 1
525694 99525694 1001 86380 86390 1
526245 99526245 1001 86380 86390 1
526354 99526354 1001 86380 86390 1
525884 99525884 1001 86380 86390 1
525981 99525981 1001 86380 86390 1
526545 99526545 1001 86380 86390 1
526481 99526481 1001 86380 86390 1
526535 99526535 1001 86380 86390 1
527176 99527176 1001 86380 86390 1
526879 99526879 1001 86380 86390 1
526756 99526756 1001 86380 86390 1
527310 99527310 1001 86380 86390 1
527391 99527391 1001 86380 86390 1
527444 99527444 1001 86380 86390 1
528073 99528073 1001 86380 86390 1
527937 99527937 1001 86380 86390 1
528017 99528017 1001 86380 86390 1
527859 99527859 1001 86380 86390 1
527519 99527519 1001 86380 86390 1
527455 99527455 1001 86380 86390 1
527530 99527530 1001 86380 86390 1
528209 99528209 1001 86380 86390 1
528698 99528698 1001 86380 86390 1
528513 99528513 1001 86380 86390 1
528465 99528465 1001 86380 86390 1
528288 99528288 1001 86380 86390 1
529085 99529085 1001 86380 86390 1
528984 99528984 1001 86380 86390 1
528921 99528921 1001 86380 86390 1
529637 99529637 1001 86380 86390 1
529394 99529394 1001 86380 86390 1
529450 99529450 1001 86380 86390 1
529442 99529442 1001 86380 86390 1
529225 99529225 1001 86380 86390 1
529135 99529135 1001 86380 86390 1
529208 99529208 1001 86380 86390 1
529755 99529755 1001 86380 86390 1
529852 99529852 1001 86380 86390 1
530174 99530174 1001 86380 86390 1
530056 99530056 1001 86380 86390 1
529981 99529981 1001 86380 86390 1
529944 99529944 1001 86380 86390 1
530577 99530577 1001 86380 86390 1
530721 99530721 1001 86380 86390 1
530735 99530735 1001 86380 86390 1
530679 99530679 1001 86380 86390 1
531341 99531341 1001 86380 86390 1
531269 99531269 1001 86380 86390 1
531371 99531371 1001 86380 86390 1
531086 99531086 1001 86380 86390 1
531049 99531049 1001 86380 86390 1
530971 99530971 1001 86380 86390 1
531470 99531470 1001 86380 86390 1
532123 99532123 1001 86380 86390 1
531961 99531961 1001 86380 86390 1
531998 99531998 1001 86380 86390 1
531973 99531973 1001 86380 86390 1
531665 99531665 1001 86380 86390 1
532288 99532288 1001 86380 86390 1
532314 99532314 1001 86380 86390 1
532327 99532327 1001 86380 86390 1
532291 99532291 1001 86380 86390 1
532968 99532968 1001 86380 86390 1
532843 99532843 1001 86380 86390 1
532922 99532922 1001 86380 86390 1
532577 99532577 1001 86380 86390 1
532539 99532539 1001 86380 86390 1
533115 99533115 1001 86380 86390 1
533810 99533810 1001 86380 86390 1
533760 99533760 1001 86380 86390 1
533848 99533848 1001 86380 86390 1
533561 99533561 1001 86380 86390 1
533263 99533263 1001 86380 86390 1
534394 99534394 1001 86380 86390 1
534174 99534174 1001 86380 86390 1
534777 99534777 1001 86380 86390 1
534842 99534842 1001 86380 86390 1
534845 99534845 1001 86380 86390 1
534871 99534871 1001 86380 86390 1
534717 99534717 1001 86380 86390 1
535433 99535433 1001 86380 86390 1
535295 99535295 1001 86380 86390 1
535220 99535220 1001 86380 86390 1
535233 99535233 1001 86380 86390 1
535146 99535146 1001 86380 86390 1
535656 99535656 1001 86380 86390 1
536156 99536156 1001 86380 86390 1
536160 99536160 1001 86380 86390 1
536179 99536179 1001 86380 86390 1
536028 99536028 1001 86380 86390 1
535998 99535998 1001 86380 86390 1
536530 99536530 1001 86380 86390 1
536466 99536466 1001 86380 86390 1
536533 99536533 1001 86380 86390 1
536539 99536539 1001 86380 86390 1
536978 99536978 1001 86380 86390 1
536855 99536855 1001 86380 86390 1
536792 99536792 1001 86380 86390 1
537908 99537908 1001 86380 86390 1
537818 99537818 1001 86380 86390 1
537986 99537986 1001 86380 86390 1
537641 99537641 1001 86380 86390 1
537390 99537390 1001 86380 86390 1
538014 99538014 1001 86380 86390 1
538652 99538652 1001 86380 86390 1
538684 99538684 1001 86380 86390 1
538469 99538469 1001 86380 86390 1
538464 99538464 1001 86380 86390 1
538286 99538286 1001 86380 86390 1
538995 99538995 1001 86380 86390 1
539011 99539011 1001 86380 86390 1
539574 99539574 1001 86380 86390 1
539252 99539252 1001 86380 86390 1
539774 99539774 1001 86380 86390 1
539762 99539762 1001 86380 86390 1
540366 99540366 1001 86380 86390 1
540406 99540406 1001 86380 86390 1
540203 99540203 1001 86380 86390 1
540624 99540624 1001 86380 86390 1
541191 99541191 1001 86380 86390 1
541247 99541247 1001 86380 86390 1
541283 99541283 1001 86380 86390 1
541024 99541024 1001 86380 86390 1
540912 99540912 1001 86380 86390 1
540735 99540735 1001 86380 86390 1
541354 99541354 1001 86380 86390 1
541406 99541406 1001 86380 86390 1
541394 99541394 1001 86380 86390 1
542018 99542018 1001 86380 86390 1
541993 99541993 1001 86380 86390 1
541929 99541929 1001 86380 86390 1
542034 99542034 1001 86380 86390 1
541554 99541554 1001 86380 86390 1
541688 99541688 1001 86380 86390 1
542291 99542291 1001 86380 86390 1
542204 99542204 1001 86380 86390 1
542760 99542760 1001 86380 86390 1
543025 99543025 1001 86380 86390 1
542949 99542949 1001 86380 86390 1
543635 99543635 1001 86380 86390 1
543559 99543559 1001 86380 86390 1
543342 99543342 1001 86380 86390 1
544432 99544432 1001 86380 86390 1
544581 99544581 1001 86380 86390 1
544265 99544265 1001 86380 86390 1
544335 99544335 1001 86380 86390 1
544325 99544325 1001 86380 86390 1
544026 99544026 1001 86380 86390 1
544040 99544040 1001 86380 86390 1
544736 99544736 1001 86380 86390 1
544679 99544679 1001 86380 86390 1
400105 99400105 1001 86380 86390 1
400377 99400377 1001 86380 86390 1
400666 99400666 1001 86380 86390 1
400734 99400734 1001 86380 86390 1
400957 99400957 1001 86380 86390 1
401418 99401418 1001 86380 86390 1
401500 99401500 1001 86380 86390 1
401487 99401487 1001 86380 86390 1
402195 99402195 1001 86380 86390 1
402274 99402274 1001 86380 86390 1
402247 99402247 1001 86380 86390 1
402573 99402573 1001 86380 86390 1
402566 99402566 1001 86380 86390 1
402683 99402683 1001 86380 86390 1
402839 99402839 1001 86380 86390 1
403113 99403113 1001 86380 86390 1
403478 99403478 1001 86380 86390 1
404029 99404029 1001 86380 86390 1
404728 99404728 1001 86380 86390 1
404901 99404901 1001 86380 86390 1
405003 99405003 1001 86380 86390 1
405077 99405077 1001 86380 86390 1
405411 99405411 1001 86380 86390 1
405443 99405443 1001 86380 86390 1
405497 99405497 1001 86380 86390 1
405461 99405461 1001 86380 86390 1
405658 99405658 1001 86380 86390 1
405588 99405588 1001 86380 86390 1
405772 99405772 1001 86380 86390 1
406549 99406549 1001 86380 86390 1
406823 99406823 1001 86380 86390 1
407168 99407168 1001 86380 86390 1
407420 99407420 1001 86380 86390 1
407479 99407479 1001 86380 86390 1
407587 99407587 1001 86380 86390 1
407617 99407617 1001 86380 86390 1
408361 99408361 1001 86380 86390 1
408632 99408632 1001 86380 86390 1
409268 99409268 1001 86380 86390 1
409316 99409316 1001 86380 86390 1
409340 99409340 1001 86380 86390 1
409538 99409538 1001 86380 86390 1
409571 99409571 1001 86380 86390 1
409664 99409664 1001 86380 86390 1
409726 99409726 1001 86380 86390 1
410356 99410356 1001 86380 86390 1
411198 99411198 1001 86380 86390 1
411332 99411332 1001 86380 86390 1
411846 99411846 1001 86380 86390 1
411904 99411904 1001 86380 86390 1
412325 99412325 1001 86380 86390 1
413263 99413263 1001 86380 86390 1
413115 99413115 1001 86380 86390 1
412838 99412838 1001 86380 86390 1
414766 99414766 1001 86380 86390 1
414199 99414199 1001 86380 86390 1
415585 99415585 1001 86380 86390 1
416948 99416948 1001 86380 86390 1
416218 99416218 1001 86380 86390 1
417400 99417400 1001 86380 86390 1
417147 99417147 1001 86380 86390 1
417516 99417516 1001 86380 86390 1
418500 99418500 1001 86380 86390 1
418460 99418460 1001 86380 86390 1
418762 99418762 1001 86380 86390 1
417769 99417769 1001 86380 86390 1
418938 99418938 1001 86380 86390 1
420130 99420130 1001 86380 86390 1
420256 99420256 1001 86380 86390 1
419786 99419786 1001 86380 86390 1
421886 99421886 1001 86380 86390 1
421787 99421787 1001 86380 86390 1
421615 99421615 1001 86380 86390 1
421646 99421646 1001 86380 86390 1
422363 99422363 1001 86380 86390 1
422494 99422494 1001 86380 86390 1
423274 99423274 1001 86380 86390 1
422723 99422723 1001 86380 86390 1
422883 99422883 1001 86380 86390 1
424028 99424028 1001 86380 86390 1
423910 99423910 1001 86380 86390 1
425319 99425319 1001 86380 86390 1
424306 99424306 1001 86380 86390 1
425827 99425827 1001 86380 86390 1
426702 99426702 1001 86380 86390 1
427021 99427021 1001 86380 86390 1
426425 99426425 1001 86380 86390 1
426577 99426577 1001 86380 86390 1
426219 99426219 1001 86380 86390 1
427484 99427484 1001 86380 86390 1
427443 99427443 1001 86380 86390 1
427334 99427334 1001 86380 86390 1
428665 99428665 1001 86380 86390 1
428593 99428593 1001 86380 86390 1
428624 99428624 1001 86380 86390 1
428417 99428417 1001 86380 86390 1
428140 99428140 1001 86380 86390 1
427955 99427955 1001 86380 86390 1
428145 99428145 1001 86380 86390 1
427677 99427677 1001 86380 86390 1
427868 99427868 1001 86380 86390 1
429095 99429095 1001 86380 86390 1
428817 99428817 1001 86380 86390 1
430174 99430174 1001 86380 86390 1
429602 99429602 1001 86380 86390 1
429818 99429818 1001 86380 86390 1
429863 99429863 1001 86380 86390 1
429949 99429949 1001 86380 86390 1
429425 99429425 1001 86380 86390 1
431861 99431861 1001 86380 86390 1
431774 99431774 1001 86380 86390 1
431879 99431879 1001 86380 86390 1
431267 99431267 1001 86380 86390 1
431541 99431541 1001 86380 86390 1
431131 99431131 1001 86380 86390 1
433653 99433653 1001 86380 86390 1
433721 99433721 1001 86380 86390 1
432656 99432656 1001 86380 86390 1
432576 99432576 1001 86380 86390 1
433898 99433898 1001 86380 86390 1
435066 99435066 1001 86380 86390 1
434627 99434627 1001 86380 86390 1
434176 99434176 1001 86380 86390 1
434216 99434216 1001 86380 86390 1
434433 99434433 1001 86380 86390 1
434332 99434332 1001 86380 86390 1
434334 99434334 1001 86380 86390 1
435608 99435608 1001 86380 86390 1
435779 99435779 1001 86380 86390 1
435593 99435593 1001 86380 86390 1
437039 99437039 1001 86380 86390 1
436666 99436666 1001 86380 86390 1
436602 99436602 1001 86380 86390 1
436433 99436433 1001 86380 86390 1
435951 99435951 1001 86380 86390 1
300057 99300057 1001 86380 86390 1
437300 99437300 1001 86380 86390 1
300019 99300019 1001 86380 86390 1
437194 99437194 1001 86380 86390 1
300359 99300359 1001 86380 86390 1
300476 99300476 1001 86380 86390 1
300212 99300212 1001 86380 86390 1
300239 99300239 1001 86380 86390 1
300285 99300285 1001 86380 86390 1
301460 99301460 1001 86380 86390 1
301220 99301220 1001 86380 86390 1
301221 99301221 1001 86380 86390 1
301269 99301269 1001 86380 86390 1
301080 99301080 1001 86380 86390 1
301046 99301046 1001 86380 86390 1
301717 99301717 1001 86380 86390 1
301576 99301576 1001 86380 86390 1
302295 99302295 1001 86380 86390 1
302005 99302005 1001 86380 86390 1
302018 99302018 1001 86380 86390 1
301857 99301857 1001 86380 86390 1
301875 99301875 1001 86380 86390 1
302560 99302560 1001 86380 86390 1
302511 99302511 1001 86380 86390 1
303039 99303039 1001 86380 86390 1
302960 99302960 1001 86380 86390 1
302630 99302630 1001 86380 86390 1
302709 99302709 1001 86380 86390 1
303362 99303362 1001 86380 86390 1
303354 99303354 1001 86380 86390 1
304031 99304031 1001 86380 86390 1
303896 99303896 1001 86380 86390 1
303861 99303861 1001 86380 86390 1
303819 99303819 1001 86380 86390 1
304057 99304057 1001 86380 86390 1
304150 99304150 1001 86380 86390 1
304141 99304141 1001 86380 86390 1
304232 99304232 1001 86380 86390 1
304131 99304131 1001 86380 86390 1
304843 99304843 1001 86380 86390 1
304689 99304689 1001 86380 86390 1
304308 99304308 1001 86380 86390 1
304443 99304443 1001 86380 86390 1
304920 99304920 1001 86380 86390 1
304936 99304936 1001 86380 86390 1
304962 99304962 1001 86380 86390 1
304872 99304872 1001 86380 86390 1
304992 99304992 1001 86380 86390 1
304891 99304891 1001 86380 86390 1
305520 99305520 1001 86380 86390 1
305508 99305508 1001 86380 86390 1
305527 99305527 1001 86380 86390 1
305226 99305226 1001 86380 86390 1
500619 99500619 1001 86380 86390 1
500484 99500484 1001 86380 86390 1
500424 99500424 1001 86380 86390 1
500858 99500858 1001 86380 86390 1
501595 99501595 1001 86380 86390 1
501148 99501148 1001 86380 86390 1
501187 99501187 1001 86380 86390 1
501149 99501149 1001 86380 86390 1
501190 99501190 1001 86380 86390 1
501023 99501023 1001 86380 86390 1
501075 99501075 1001 86380 86390 1
501695 99501695 1001 86380 86390 1
501643 99501643 1001 86380 86390 1
501647 99501647 1001 86380 86390 1
502221 99502221 1001 86380 86390 1
502089 99502089 1001 86380 86390 1
502017 99502017 1001 86380 86390 1
502023 99502023 1001 86380 86390 1
502505 99502505 1001 86380 86390 1
502840 99502840 1001 86380 86390 1
502714 99502714 1001 86380 86390 1
503362 99503362 1001 86380 86390 1
503927 99503927 1001 86380 86390 1
503962 99503962 1001 86380 86390 1
503757 99503757 1001 86380 86390 1
503838 99503838 1001 86380 86390 1
503562 99503562 1001 86380 86390 1
503686 99503686 1001 86380 86390 1
503689 99503689 1001 86380 86390 1
504193 99504193 1001 86380 86390 1
504777 99504777 1001 86380 86390 1
504894 99504894 1001 86380 86390 1
504759 99504759 1001 86380 86390 1
504773 99504773 1001 86380 86390 1
504825 99504825 1001 86380 86390 1
504379 99504379 1001 86380 86390 1
505589 99505589 1001 86380 86390 1
505494 99505494 1001 86380 86390 1
505560 99505560 1001 86380 86390 1
505472 99505472 1001 86380 86390 1
505204 99505204 1001 86380 86390 1
505179 99505179 1001 86380 86390 1
505231 99505231 1001 86380 86390 1
505309 99505309 1001 86380 86390 1
506558 99506558 1001 86380 86390 1
506459 99506459 1001 86380 86390 1
506435 99506435 1001 86380 86390 1
506108 99506108 1001 86380 86390 1
506112 99506112 1001 86380 86390 1
506644 99506644 1001 86380 86390 1
506392 99506392 1001 86380 86390 1
506636 99506636 1001 86380 86390 1
506617 99506617 1001 86380 86390 1
507322 99507322 1001 86380 86390 1
507177 99507177 1001 86380 86390 1
507156 99507156 1001 86380 86390 1
507003 99507003 1001 86380 86390 1
507600 99507600 1001 86380 86390 1
507565 99507565 1001 86380 86390 1
507597 99507597 1001 86380 86390 1
507508 99507508 1001 86380 86390 1
508184 99508184 1001 86380 86390 1
508122 99508122 1001 86380 86390 1
508148 99508148 1001 86380 86390 1
507654 99507654 1001 86380 86390 1
507658 99507658 1001 86380 86390 1
508366 99508366 1001 86380 86390 1
508303 99508303 1001 86380 86390 1
508342 99508342 1001 86380 86390 1
508331 99508331 1001 86380 86390 1
508872 99508872 1001 86380 86390 1
509010 99509010 1001 86380 86390 1
508683 99508683 1001 86380 86390 1
508568 99508568 1001 86380 86390 1
509164 99509164 1001 86380 86390 1
509192 99509192 1001 86380 86390 1
509232 99509232 1001 86380 86390 1
509090 99509090 1001 86380 86390 1
509169 99509169 1001 86380 86390 1
509195 99509195 1001 86380 86390 1
509078 99509078 1001 86380 86390 1
509801 99509801 1001 86380 86390 1
509742 99509742 1001 86380 86390 1
509468 99509468 1001 86380 86390 1
510550 99510550 1001 86380 86390 1
510512 99510512 1001 86380 86390 1
510338 99510338 1001 86380 86390 1
510188 99510188 1001 86380 86390 1
510227 99510227 1001 86380 86390 1
510847 99510847 1001 86380 86390 1
510774 99510774 1001 86380 86390 1
511452 99511452 1001 86380 86390 1
510976 99510976 1001 86380 86390 1
511016 99511016 1001 86380 86390 1
511081 99511081 1001 86380 86390 1
511680 99511680 1001 86380 86390 1
511704 99511704 1001 86380 86390 1
512192 99512192 1001 86380 86390 1
513154 99513154 1001 86380 86390 1
512912 99512912 1001 86380 86390 1
512767 99512767 1001 86380 86390 1
512774 99512774 1001 86380 86390 1
513864 99513864 1001 86380 86390 1
513846 99513846 1001 86380 86390 1
513989 99513989 1001 86380 86390 1
513678 99513678 1001 86380 86390 1
513470 99513470 1001 86380 86390 1
514367 99514367 1001 86380 86390 1
514241 99514241 1001 86380 86390 1
515048 99515048 1001 86380 86390 1
515509 99515509 1001 86380 86390 1
515488 99515488 1001 86380 86390 1
515644 99515644 1001 86380 86390 1
515107 99515107 1001 86380 86390 1
515149 99515149 1001 86380 86390 1
515271 99515271 1001 86380 86390 1
515801 99515801 1001 86380 86390 1
516407 99516407 1001 86380 86390 1
516411 99516411 1001 86380 86390 1
516133 99516133 1001 86380 86390 1
515967 99515967 1001 86380 86390 1
516559 99516559 1001 86380 86390 1
516555 99516555 1001 86380 86390 1
517186 99517186 1001 86380 86390 1
517017 99517017 1001 86380 86390 1
516875 99516875 1001 86380 86390 1
516853 99516853 1001 86380 86390 1
516790 99516790 1001 86380 86390 1
517497 99517497 1001 86380 86390 1
517977 99517977 1001 86380 86390 1
517774 99517774 1001 86380 86390 1
517777 99517777 1001 86380 86390 1
517894 99517894 1001 86380 86390 1
517545 99517545 1001 86380 86390 1
517744 99517744 1001 86380 86390 1
518617 99518617 1001 86380 86390 1
518726 99518726 1001 86380 86390 1
518458 99518458 1001 86380 86390 1
518521 99518521 1001 86380 86390 1
519014 99519014 1001 86380 86390 1
519183 99519183 1001 86380 86390 1
519702 99519702 1001 86380 86390 1
519736 99519736 1001 86380 86390 1
519232 99519232 1001 86380 86390 1
519337 99519337 1001 86380 86390 1
519208 99519208 1001 86380 86390 1
519330 99519330 1001 86380 86390 1
519395 99519395 1001 86380 86390 1
519889 99519889 1001 86380 86390 1
520215 99520215 1001 86380 86390 1
520057 99520057 1001 86380 86390 1
520806 99520806 1001 86380 86390 1
520656 99520656 1001 86380 86390 1
520711 99520711 1001 86380 86390 1
521431 99521431 1001 86380 86390 1
521264 99521264 1001 86380 86390 1
521318 99521318 1001 86380 86390 1
520884 99520884 1001 86380 86390 1
521022 99521022 1001 86380 86390 1
521636 99521636 1001 86380 86390 1
521481 99521481 1001 86380 86390 1
521510 99521510 1001 86380 86390 1
522274 99522274 1001 86380 86390 1
522175 99522175 1001 86380 86390 1
521917 99521917 1001 86380 86390 1
521706 99521706 1001 86380 86390 1
521771 99521771 1001 86380 86390 1
522477 99522477 1001 86380 86390 1
522492 99522492 1001 86380 86390 1
522301 99522301 1001 86380 86390 1
523083 99523083 1001 86380 86390 1
522993 99522993 1001 86380 86390 1
522997 99522997 1001 86380 86390 1
522852 99522852 1001 86380 86390 1
522579 99522579 1001 86380 86390 1
523193 99523193 1001 86380 86390 1
523295 99523295 1001 86380 86390 1
523614 99523614 1001 86380 86390 1
523414 99523414 1001 86380 86390 1
523468 99523468 1001 86380 86390 1
523475 99523475 1001 86380 86390 1
524010 99524010 1001 86380 86390 1
524017 99524017 1001 86380 86390 1
524643 99524643 1001 86380 86390 1
524658 99524658 1001 86380 86390 1
524648 99524648 1001 86380 86390 1
524700 99524700 1001 86380 86390 1
524716 99524716 1001 86380 86390 1
524504 99524504 1001 86380 86390 1
524534 99524534 1001 86380 86390 1
524183 99524183 1001 86380 86390 1
524223 99524223 1001 86380 86390 1
524316 99524316 1001 86380 86390 1
524886 99524886 1001 86380 86390 1
524811 99524811 1001 86380 86390 1
524953 99524953 1001 86380 86390 1
525235 99525235 1001 86380 86390 1
525330 99525330 1001 86380 86390 1
525188 99525188 1001 86380 86390 1
525332 99525332 1001 86380 86390 1
525269 99525269 1001 86380 86390 1
525285 99525285 1001 86380 86390 1
525698 99525698 1001 86380 86390 1
525653 99525653 1001 86380 86390 1
526286 99526286 1001 86380 86390 1
526289 99526289 1001 86380 86390 1
526264 99526264 1001 86380 86390 1
526055 99526055 1001 86380 86390 1
526150 99526150 1001 86380 86390 1
527207 99527207 1001 86380 86390 1
526856 99526856 1001 86380 86390 1
527321 99527321 1001 86380 86390 1
527913 99527913 1001 86380 86390 1
528019 99528019 1001 86380 86390 1
528243 99528243 1001 86380 86390 1
528103 99528103 1001 86380 86390 1
528131 99528131 1001 86380 86390 1
528548 99528548 1001 86380 86390 1
528990 99528990 1001 86380 86390 1
528940 99528940 1001 86380 86390 1
529574 99529574 1001 86380 86390 1
529525 99529525 1001 86380 86390 1
529602 99529602 1001 86380 86390 1
529529 99529529 1001 86380 86390 1
529593 99529593 1001 86380 86390 1
529582 99529582 1001 86380 86390 1
529544 99529544 1001 86380 86390 1
529444 99529444 1001 86380 86390 1
529360 99529360 1001 86380 86390 1
529363 99529363 1001 86380 86390 1
529799 99529799 1001 86380 86390 1
530283 99530283 1001 86380 86390 1
530297 99530297 1001 86380 86390 1
530332 99530332 1001 86380 86390 1
530670 99530670 1001 86380 86390 1
530671 99530671 1001 86380 86390 1
530556 99530556 1001 86380 86390 1
531205 99531205 1001 86380 86390 1
531340 99531340 1001 86380 86390 1
530970 99530970 1001 86380 86390 1
531145 99531145 1001 86380 86390 1
531043 99531043 1001 86380 86390 1
531430 99531430 1001 86380 86390 1
531515 99531515 1001 86380 86390 1
531516 99531516 1001 86380 86390 1
532168 99532168 1001 86380 86390 1
532059 99532059 1001 86380 86390 1
531966 99531966 1001 86380 86390 1
531626 99531626 1001 86380 86390 1
531705 99531705 1001 86380 86390 1
531656 99531656 1001 86380 86390 1
531619 99531619 1001 86380 86390 1
531606 99531606 1001 86380 86390 1
531646 99531646 1001 86380 86390 1
532323 99532323 1001 86380 86390 1
532376 99532376 1001 86380 86390 1
532916 99532916 1001 86380 86390 1
532847 99532847 1001 86380 86390 1
532874 99532874 1001 86380 86390 1
532787 99532787 1001 86380 86390 1
532684 99532684 1001 86380 86390 1
532817 99532817 1001 86380 86390 1
532505 99532505 1001 86380 86390 1
532612 99532612 1001 86380 86390 1
532483 99532483 1001 86380 86390 1
532827 99532827 1001 86380 86390 1
533102 99533102 1001 86380 86390 1
533206 99533206 1001 86380 86390 1
533051 99533051 1001 86380 86390 1
533117 99533117 1001 86380 86390 1
533717 99533717 1001 86380 86390 1
533676 99533676 1001 86380 86390 1
533452 99533452 1001 86380 86390 1
533269 99533269 1001 86380 86390 1
533401 99533401 1001 86380 86390 1
533350 99533350 1001 86380 86390 1
534015 99534015 1001 86380 86390 1
534570 99534570 1001 86380 86390 1
534532 99534532 1001 86380 86390 1
534603 99534603 1001 86380 86390 1
534426 99534426 1001 86380 86390 1
534362 99534362 1001 86380 86390 1
534250 99534250 1001 86380 86390 1
534253 99534253 1001 86380 86390 1
534744 99534744 1001 86380 86390 1
535367 99535367 1001 86380 86390 1
535406 99535406 1001 86380 86390 1
535305 99535305 1001 86380 86390 1
535019 99535019 1001 86380 86390 1
534894 99534894 1001 86380 86390 1
535025 99535025 1001 86380 86390 1
535591 99535591 1001 86380 86390 1
535644 99535644 1001 86380 86390 1
535657 99535657 1001 86380 86390 1
535634 99535634 1001 86380 86390 1
535674 99535674 1001 86380 86390 1
536297 99536297 1001 86380 86390 1
536092 99536092 1001 86380 86390 1
535764 99535764 1001 86380 86390 1
536407 99536407 1001 86380 86390 1
537060 99537060 1001 86380 86390 1
537099 99537099 1001 86380 86390 1
536961 99536961 1001 86380 86390 1
537158 99537158 1001 86380 86390 1
536793 99536793 1001 86380 86390 1
536901 99536901 1001 86380 86390 1
536623 99536623 1001 86380 86390 1
537357 99537357 1001 86380 86390 1
537321 99537321 1001 86380 86390 1
537223 99537223 1001 86380 86390 1
537924 99537924 1001 86380 86390 1
537953 99537953 1001 86380 86390 1
537814 99537814 1001 86380 86390 1
537974 99537974 1001 86380 86390 1
537624 99537624 1001 86380 86390 1
537637 99537637 1001 86380 86390 1
537743 99537743 1001 86380 86390 1
537534 99537534 1001 86380 86390 1
538133 99538133 1001 86380 86390 1
538739 99538739 1001 86380 86390 1
538786 99538786 1001 86380 86390 1
538705 99538705 1001 86380 86390 1
538693 99538693 1001 86380 86390 1
538591 99538591 1001 86380 86390 1
538923 99538923 1001 86380 86390 1
538900 99538900 1001 86380 86390 1
539564 99539564 1001 86380 86390 1
539543 99539543 1001 86380 86390 1
539423 99539423 1001 86380 86390 1
539372 99539372 1001 86380 86390 1
539097 99539097 1001 86380 86390 1
539164 99539164 1001 86380 86390 1
539209 99539209 1001 86380 86390 1
539768 99539768 1001 86380 86390 1
539725 99539725 1001 86380 86390 1
540322 99540322 1001 86380 86390 1
540158 99540158 1001 86380 86390 1
540159 99540159 1001 86380 86390 1
540199 99540199 1001 86380 86390 1
540557 99540557 1001 86380 86390 1
540639 99540639 1001 86380 86390 1
540552 99540552 1001 86380 86390 1
540617 99540617 1001 86380 86390 1
541098 99541098 1001 86380 86390 1
541228 99541228 1001 86380 86390 1
540679 99540679 1001 86380 86390 1
541348 99541348 1001 86380 86390 1
541464 99541464 1001 86380 86390 1
541482 99541482 1001 86380 86390 1
542025 99542025 1001 86380 86390 1
541691 99541691 1001 86380 86390 1
542120 99542120 1001 86380 86390 1
542266 99542266 1001 86380 86390 1
542818 99542818 1001 86380 86390 1
542834 99542834 1001 86380 86390 1
542919 99542919 1001 86380 86390 1
542612 99542612 1001 86380 86390 1
542693 99542693 1001 86380 86390 1
542416 99542416 1001 86380 86390 1
542448 99542448 1001 86380 86390 1
543582 99543582 1001 86380 86390 1
543664 99543664 1001 86380 86390 1
543516 99543516 1001 86380 86390 1
543458 99543458 1001 86380 86390 1
543288 99543288 1001 86380 86390 1
543199 99543199 1001 86380 86390 1
543201 99543201 1001 86380 86390 1
543826 99543826 1001 86380 86390 1
544587 99544587 1001 86380 86390 1
544403 99544403 1001 86380 86390 1
544236 99544236 1001 86380 86390 1
544332 99544332 1001 86380 86390 1
544166 99544166 1001 86380 86390 1
544169 99544169 1001 86380 86390 1
544737 99544737 1001 86380 86390 1
400013 99400013 1001 86380 86390 1
401657 99401657 1001 86380 86390 1
401776 99401776 1001 86380 86390 1
401958 99401958 1001 86380 86390 1
402055 99402055 1001 86380 86390 1
402082 99402082 1001 86380 86390 1
402068 99402068 1001 86380 86390 1
402489 99402489 1001 86380 86390 1
402597 99402597 1001 86380 86390 1
402716 99402716 1001 86380 86390 1
403392 99403392 1001 86380 86390 1
403595 99403595 1001 86380 86390 1
403645 99403645 1001 86380 86390 1
403739 99403739 1001 86380 86390 1
403772 99403772 1001 86380 86390 1
403843 99403843 1001 86380 86390 1
403978 99403978 1001 86380 86390 1
404640 99404640 1001 86380 86390 1
405440 99405440 1001 86380 86390 1
405525 99405525 1001 86380 86390 1
405529 99405529 1001 86380 86390 1
405748 99405748 1001 86380 86390 1
405782 99405782 1001 86380 86390 1
406005 99406005 1001 86380 86390 1
406808 99406808 1001 86380 86390 1
407019 99407019 1001 86380 86390 1
407197 99407197 1001 86380 86390 1
407170 99407170 1001 86380 86390 1
407536 99407536 1001 86380 86390 1
407736 99407736 1001 86380 86390 1
408420 99408420 1001 86380 86390 1
408410 99408410 1001 86380 86390 1
410196 99410196 1001 86380 86390 1
410715 99410715 1001 86380 86390 1
410731 99410731 1001 86380 86390 1
410804 99410804 1001 86380 86390 1
410961 99410961 1001 86380 86390 1
411313 99411313 1001 86380 86390 1
411705 99411705 1001 86380 86390 1
411959 99411959 1001 86380 86390 1
412392 99412392 1001 86380 86390 1
412340 99412340 1001 86380 86390 1
412327 99412327 1001 86380 86390 1
412436 99412436 1001 86380 86390 1
413502 99413502 1001 86380 86390 1
413324 99413324 1001 86380 86390 1
413235 99413235 1001 86380 86390 1
412884 99412884 1001 86380 86390 1
412579 99412579 1001 86380 86390 1
412756 99412756 1001 86380 86390 1
412557 99412557 1001 86380 86390 1
412835 99412835 1001 86380 86390 1
412709 99412709 1001 86380 86390 1
413958 99413958 1001 86380 86390 1
413854 99413854 1001 86380 86390 1
415028 99415028 1001 86380 86390 1
415217 99415217 1001 86380 86390 1
415087 99415087 1001 86380 86390 1
414590 99414590 1001 86380 86390 1
414782 99414782 1001 86380 86390 1
414251 99414251 1001 86380 86390 1
414436 99414436 1001 86380 86390 1
414236 99414236 1001 86380 86390 1
415455 99415455 1001 86380 86390 1
416641 99416641 1001 86380 86390 1
416849 99416849 1001 86380 86390 1
416187 99416187 1001 86380 86390 1
415847 99415847 1001 86380 86390 1
417289 99417289 1001 86380 86390 1
417573 99417573 1001 86380 86390 1
418651 99418651 1001 86380 86390 1
418435 99418435 1001 86380 86390 1
418248 99418248 1001 86380 86390 1
418162 99418162 1001 86380 86390 1
418173 99418173 1001 86380 86390 1
419061 99419061 1001 86380 86390 1
419087 99419087 1001 86380 86390 1
420154 99420154 1001 86380 86390 1
419517 99419517 1001 86380 86390 1
419548 99419548 1001 86380 86390 1
419252 99419252 1001 86380 86390 1
420807 99420807 1001 86380 86390 1
420718 99420718 1001 86380 86390 1
420452 99420452 1001 86380 86390 1
420827 99420827 1001 86380 86390 1
421999 99421999 1001 86380 86390 1
421926 99421926 1001 86380 86390 1
421293 99421293 1001 86380 86390 1
421455 99421455 1001 86380 86390 1
421643 99421643 1001 86380 86390 1
421676 99421676 1001 86380 86390 1
421222 99421222 1001 86380 86390 1
422402 99422402 1001 86380 86390 1
422321 99422321 1001 86380 86390 1
423370 99423370 1001 86380 86390 1
423558 99423558 1001 86380 86390 1
423702 99423702 1001 86380 86390 1
422722 99422722 1001 86380 86390 1
422859 99422859 1001 86380 86390 1
422693 99422693 1001 86380 86390 1
425009 99425009 1001 86380 86390 1
424825 99424825 1001 86380 86390 1
424750 99424750 1001 86380 86390 1
424373 99424373 1001 86380 86390 1
424541 99424541 1001 86380 86390 1
426769 99426769 1001 86380 86390 1
426960 99426960 1001 86380 86390 1
426059 99426059 1001 86380 86390 1
425978 99425978 1001 86380 86390 1
428342 99428342 1001 86380 86390 1
428033 99428033 1001 86380 86390 1
427596 99427596 1001 86380 86390 1
429159 99429159 1001 86380 86390 1
429160 99429160 1001 86380 86390 1
430362 99430362 1001 86380 86390 1
429704 99429704 1001 86380 86390 1
429238 99429238 1001 86380 86390 1
431777 99431777 1001 86380 86390 1
431943 99431943 1001 86380 86390 1
431842 99431842 1001 86380 86390 1
431847 99431847 1001 86380 86390 1
431590 99431590 1001 86380 86390 1
430985 99430985 1001 86380 86390 1
432127 99432127 1001 86380 86390 1
432103 99432103 1001 86380 86390 1
433686 99433686 1001 86380 86390 1
433501 99433501 1001 86380 86390 1
433649 99433649 1001 86380 86390 1
433283 99433283 1001 86380 86390 1
433843 99433843 1001 86380 86390 1
433991 99433991 1001 86380 86390 1
433994 99433994 1001 86380 86390 1
435136 99435136 1001 86380 86390 1
434629 99434629 1001 86380 86390 1
434668 99434668 1001 86380 86390 1
434465 99434465 1001 86380 86390 1
435868 99435868 1001 86380 86390 1
437032 99437032 1001 86380 86390 1
436238 99436238 1001 86380 86390 1
436278 99436278 1001 86380 86390 1
436161 99436161 1001 86380 86390 1
300029 99300029 1001 86380 86390 1
437178 99437178 1001 86380 86390 1
300592 99300592 1001 86380 86390 1
300367 99300367 1001 86380 86390 1
300370 99300370 1001 86380 86390 1
300170 99300170 1001 86380 86390 1
300848 99300848 1001 86380 86390 1
300888 99300888 1001 86380 86390 1
300931 99300931 1001 86380 86390 1
301546 99301546 1001 86380 86390 1
301235 99301235 1001 86380 86390 1
301158 99301158 1001 86380 86390 1
301174 99301174 1001 86380 86390 1
301025 99301025 1001 86380 86390 1
301563 99301563 1001 86380 86390 1
302318 99302318 1001 86380 86390 1
302314 99302314 1001 86380 86390 1
302045 99302045 1001 86380 86390 1
301971 99301971 1001 86380 86390 1
302039 99302039 1001 86380 86390 1
301977 99301977 1001 86380 86390 1
302508 99302508 1001 86380 86390 1
302420 99302420 1001 86380 86390 1
302576 99302576 1001 86380 86390 1
302814 99302814 1001 86380 86390 1
303307 99303307 1001 86380 86390 1
303385 99303385 1001 86380 86390 1
303838 99303838 1001 86380 86390 1
303821 99303821 1001 86380 86390 1
303707 99303707 1001 86380 86390 1
303619 99303619 1001 86380 86390 1
303590 99303590 1001 86380 86390 1
304096 99304096 1001 86380 86390 1
304684 99304684 1001 86380 86390 1
304856 99304856 1001 86380 86390 1
304648 99304648 1001 86380 86390 1
305504 99305504 1001 86380 86390 1
305635 99305635 1001 86380 86390 1
305404 99305404 1001 86380 86390 1
305369 99305369 1001 86380 86390 1
305107 99305107 1001 86380 86390 1
305214 99305214 1001 86380 86390 1
500648 99500648 1001 86380 86390 1
500651 99500651 1001 86380 86390 1
500706 99500706 1001 86380 86390 1
500530 99500530 1001 86380 86390 1
500440 99500440 1001 86380 86390 1
500356 99500356 1001 86380 86390 1
501553 99501553 1001 86380 86390 1
501442 99501442 1001 86380 86390 1
501363 99501363 1001 86380 86390 1
501393 99501393 1001 86380 86390 1
501062 99501062 1001 86380 86390 1
501181 99501181 1001 86380 86390 1
501693 99501693 1001 86380 86390 1
501814 99501814 1001 86380 86390 1
501738 99501738 1001 86380 86390 1
502416 99502416 1001 86380 86390 1
502102 99502102 1001 86380 86390 1
502233 99502233 1001 86380 86390 1
501990 99501990 1001 86380 86390 1
503193 99503193 1001 86380 86390 1
503273 99503273 1001 86380 86390 1
503211 99503211 1001 86380 86390 1
502937 99502937 1001 86380 86390 1
502994 99502994 1001 86380 86390 1
502824 99502824 1001 86380 86390 1
502734 99502734 1001 86380 86390 1
503340 99503340 1001 86380 86390 1
503339 99503339 1001 86380 86390 1
503955 99503955 1001 86380 86390 1
503973 99503973 1001 86380 86390 1
503836 99503836 1001 86380 86390 1
503791 99503791 1001 86380 86390 1
503599 99503599 1001 86380 86390 1
504186 99504186 1001 86380 86390 1
504149 99504149 1001 86380 86390 1
504305 99504305 1001 86380 86390 1
504815 99504815 1001 86380 86390 1
504717 99504717 1001 86380 86390 1
504550 99504550 1001 86380 86390 1
504708 99504708 1001 86380 86390 1
504499 99504499 1001 86380 86390 1
504384 99504384 1001 86380 86390 1
505109 99505109 1001 86380 86390 1
505123 99505123 1001 86380 86390 1
505090 99505090 1001 86380 86390 1
505717 99505717 1001 86380 86390 1
505543 99505543 1001 86380 86390 1
505510 99505510 1001 86380 86390 1
505150 99505150 1001 86380 86390 1
505944 99505944 1001 86380 86390 1
505906 99505906 1001 86380 86390 1
506437 99506437 1001 86380 86390 1
506557 99506557 1001 86380 86390 1
506384 99506384 1001 86380 86390 1
506033 99506033 1001 86380 86390 1
506089 99506089 1001 86380 86390 1
506038 99506038 1001 86380 86390 1
507254 99507254 1001 86380 86390 1
507363 99507363 1001 86380 86390 1
507398 99507398 1001 86380 86390 1
507402 99507402 1001 86380 86390 1
507275 99507275 1001 86380 86390 1
507098 99507098 1001 86380 86390 1
507112 99507112 1001 86380 86390 1
507549 99507549 1001 86380 86390 1
508135 99508135 1001 86380 86390 1
508188 99508188 1001 86380 86390 1
507958 99507958 1001 86380 86390 1
507883 99507883 1001 86380 86390 1
508390 99508390 1001 86380 86390 1
508442 99508442 1001 86380 86390 1
508980 99508980 1001 86380 86390 1
509035 99509035 1001 86380 86390 1
508614 99508614 1001 86380 86390 1
509222 99509222 1001 86380 86390 1
509734 99509734 1001 86380 86390 1
509873 99509873 1001 86380 86390 1
509847 99509847 1001 86380 86390 1
510063 99510063 1001 86380 86390 1
510669 99510669 1001 86380 86390 1
510348 99510348 1001 86380 86390 1
510197 99510197 1001 86380 86390 1
510241 99510241 1001 86380 86390 1
510293 99510293 1001 86380 86390 1
510151 99510151 1001 86380 86390 1
510126 99510126 1001 86380 86390 1
510921 99510921 1001 86380 86390 1
510873 99510873 1001 86380 86390 1
510733 99510733 1001 86380 86390 1
510800 99510800 1001 86380 86390 1
510974 99510974 1001 86380 86390 1
510965 99510965 1001 86380 86390 1
510981 99510981 1001 86380 86390 1
510943 99510943 1001 86380 86390 1
511617 99511617 1001 86380 86390 1
511793 99511793 1001 86380 86390 1
513898 99513898 1001 86380 86390 1
514036 99514036 1001 86380 86390 1
514784 99514784 1001 86380 86390 1
514787 99514787 1001 86380 86390 1
514724 99514724 1001 86380 86390 1
514511 99514511 1001 86380 86390 1
514476 99514476 1001 86380 86390 1
514516 99514516 1001 86380 86390 1
514586 99514586 1001 86380 86390 1
514314 99514314 1001 86380 86390 1
514238 99514238 1001 86380 86390 1
514330 99514330 1001 86380 86390 1
514388 99514388 1001 86380 86390 1
514907 99514907 1001 86380 86390 1
515058 99515058 1001 86380 86390 1
515323 99515323 1001 86380 86390 1
515747 99515747 1001 86380 86390 1
515752 99515752 1001 86380 86390 1
515807 99515807 1001 86380 86390 1
516330 99516330 1001 86380 86390 1
516327 99516327 1001 86380 86390 1
516293 99516293 1001 86380 86390 1
516242 99516242 1001 86380 86390 1
516082 99516082 1001 86380 86390 1
515993 99515993 1001 86380 86390 1
515894 99515894 1001 86380 86390 1
516514 99516514 1001 86380 86390 1
517250 99517250 1001 86380 86390 1
517135 99517135 1001 86380 86390 1
517333 99517333 1001 86380 86390 1
516970 99516970 1001 86380 86390 1
517103 99517103 1001 86380 86390 1
516873 99516873 1001 86380 86390 1
516837 99516837 1001 86380 86390 1
516787 99516787 1001 86380 86390 1
516918 99516918 1001 86380 86390 1
517437 99517437 1001 86380 86390 1
517378 99517378 1001 86380 86390 1
517396 99517396 1001 86380 86390 1
517976 99517976 1001 86380 86390 1
518149 99518149 1001 86380 86390 1
517802 99517802 1001 86380 86390 1
517566 99517566 1001 86380 86390 1
518170 99518170 1001 86380 86390 1
518927 99518927 1001 86380 86390 1
518933 99518933 1001 86380 86390 1
518934 99518934 1001 86380 86390 1
518740 99518740 1001 86380 86390 1
518501 99518501 1001 86380 86390 1
518988 99518988 1001 86380 86390 1
519006 99519006 1001 86380 86390 1
519652 99519652 1001 86380 86390 1
519695 99519695 1001 86380 86390 1
519499 99519499 1001 86380 86390 1
519257 99519257 1001 86380 86390 1
519322 99519322 1001 86380 86390 1
519331 99519331 1001 86380 86390 1
520550 99520550 1001 86380 86390 1
520486 99520486 1001 86380 86390 1
520513 99520513 1001 86380 86390 1
520595 99520595 1001 86380 86390 1
520421 99520421 1001 86380 86390 1
520409 99520409 1001 86380 86390 1
520353 99520353 1001 86380 86390 1
520405 99520405 1001 86380 86390 1
520104 99520104 1001 86380 86390 1
520169 99520169 1001 86380 86390 1
520766 99520766 1001 86380 86390 1
520717 99520717 1001 86380 86390 1
520641 99520641 1001 86380 86390 1
521356 99521356 1001 86380 86390 1
521382 99521382 1001 86380 86390 1
521184 99521184 1001 86380 86390 1
521540 99521540 1001 86380 86390 1
521553 99521553 1001 86380 86390 1
521502 99521502 1001 86380 86390 1
521645 99521645 1001 86380 86390 1
522289 99522289 1001 86380 86390 1
522184 99522184 1001 86380 86390 1
521965 99521965 1001 86380 86390 1
521927 99521927 1001 86380 86390 1
521701 99521701 1001 86380 86390 1
521820 99521820 1001 86380 86390 1
522355 99522355 1001 86380 86390 1
522368 99522368 1001 86380 86390 1
522333 99522333 1001 86380 86390 1
522941 99522941 1001 86380 86390 1
523062 99523062 1001 86380 86390 1
522567 99522567 1001 86380 86390 1
522519 99522519 1001 86380 86390 1
523212 99523212 1001 86380 86390 1
523162 99523162 1001 86380 86390 1
523202 99523202 1001 86380 86390 1
523868 99523868 1001 86380 86390 1
523575 99523575 1001 86380 86390 1
523579 99523579 1001 86380 86390 1
523696 99523696 1001 86380 86390 1
523446 99523446 1001 86380 86390 1
523396 99523396 1001 86380 86390 1
524074 99524074 1001 86380 86390 1
524001 99524001 1001 86380 86390 1
524069 99524069 1001 86380 86390 1
524640 99524640 1001 86380 86390 1
524308 99524308 1001 86380 86390 1
524168 99524168 1001 86380 86390 1
524929 99524929 1001 86380 86390 1
524789 99524789 1001 86380 86390 1
525250 99525250 1001 86380 86390 1
525634 99525634 1001 86380 86390 1
526310 99526310 1001 86380 86390 1
526240 99526240 1001 86380 86390 1
526179 99526179 1001 86380 86390 1
526118 99526118 1001 86380 86390 1
525814 99525814 1001 86380 86390 1
525958 99525958 1001 86380 86390 1
525966 99525966 1001 86380 86390 1
525890 99525890 1001 86380 86390 1
526472 99526472 1001 86380 86390 1
526581 99526581 1001 86380 86390 1
526530 99526530 1001 86380 86390 1
526456 99526456 1001 86380 86390 1
527247 99527247 1001 86380 86390 1
527056 99527056 1001 86380 86390 1
527218 99527218 1001 86380 86390 1
527143 99527143 1001 86380 86390 1
526952 99526952 1001 86380 86390 1
527421 99527421 1001 86380 86390 1
527899 99527899 1001 86380 86390 1
527901 99527901 1001 86380 86390 1
527981 99527981 1001 86380 86390 1
528021 99528021 1001 86380 86390 1
527640 99527640 1001 86380 86390 1
528216 99528216 1001 86380 86390 1
528874 99528874 1001 86380 86390 1
528638 99528638 1001 86380 86390 1
528441 99528441 1001 86380 86390 1
528318 99528318 1001 86380 86390 1
529056 99529056 1001 86380 86390 1
529019 99529019 1001 86380 86390 1
529336 99529336 1001 86380 86390 1
529300 99529300 1001 86380 86390 1
529783 99529783 1001 86380 86390 1
530497 99530497 1001 86380 86390 1
530371 99530371 1001 86380 86390 1
530186 99530186 1001 86380 86390 1
530618 99530618 1001 86380 86390 1
530755 99530755 1001 86380 86390 1
530626 99530626 1001 86380 86390 1
531214 99531214 1001 86380 86390 1
531359 99531359 1001 86380 86390 1
530960 99530960 1001 86380 86390 1
531446 99531446 1001 86380 86390 1
531544 99531544 1001 86380 86390 1
532080 99532080 1001 86380 86390 1
532042 99532042 1001 86380 86390 1
531722 99531722 1001 86380 86390 1
531711 99531711 1001 86380 86390 1
532403 99532403 1001 86380 86390 1
532970 99532970 1001 86380 86390 1
533012 99533012 1001 86380 86390 1
532848 99532848 1001 86380 86390 1
532978 99532978 1001 86380 86390 1
532637 99532637 1001 86380 86390 1
532820 99532820 1001 86380 86390 1
532732 99532732 1001 86380 86390 1
532542 99532542 1001 86380 86390 1
533082 99533082 1001 86380 86390 1
533177 99533177 1001 86380 86390 1
533219 99533219 1001 86380 86390 1
533805 99533805 1001 86380 86390 1
533301 99533301 1001 86380 86390 1
533978 99533978 1001 86380 86390 1
534636 99534636 1001 86380 86390 1
534427 99534427 1001 86380 86390 1
534473 99534473 1001 86380 86390 1
534296 99534296 1001 86380 86390 1
534176 99534176 1001 86380 86390 1
534873 99534873 1001 86380 86390 1
534705 99534705 1001 86380 86390 1
535393 99535393 1001 86380 86390 1
535262 99535262 1001 86380 86390 1
535173 99535173 1001 86380 86390 1
535078 99535078 1001 86380 86390 1
534899 99534899 1001 86380 86390 1
536165 99536165 1001 86380 86390 1
536040 99536040 1001 86380 86390 1
535979 99535979 1001 86380 86390 1
535981 99535981 1001 86380 86390 1
536051 99536051 1001 86380 86390 1
535923 99535923 1001 86380 86390 1
535918 99535918 1001 86380 86390 1
536351 99536351 1001 86380 86390 1
536538 99536538 1001 86380 86390 1
537027 99537027 1001 86380 86390 1
536968 99536968 1001 86380 86390 1
536908 99536908 1001 86380 86390 1
536847 99536847 1001 86380 86390 1
536634 99536634 1001 86380 86390 1
536547 99536547 1001 86380 86390 1
536654 99536654 1001 86380 86390 1
537367 99537367 1001 86380 86390 1
537163 99537163 1001 86380 86390 1
537269 99537269 1001 86380 86390 1
537270 99537270 1001 86380 86390 1
537274 99537274 1001 86380 86390 1
537880 99537880 1001 86380 86390 1
537843 99537843 1001 86380 86390 1
537524 99537524 1001 86380 86390 1
538023 99538023 1001 86380 86390 1
538175 99538175 1001 86380 86390 1
538804 99538804 1001 86380 86390 1
538458 99538458 1001 86380 86390 1
538378 99538378 1001 86380 86390 1
538342 99538342 1001 86380 86390 1
538334 99538334 1001 86380 86390 1
538967 99538967 1001 86380 86390 1
538903 99538903 1001 86380 86390 1
539499 99539499 1001 86380 86390 1
539566 99539566 1001 86380 86390 1
539593 99539593 1001 86380 86390 1
539411 99539411 1001 86380 86390 1
539258 99539258 1001 86380 86390 1
539394 99539394 1001 86380 86390 1
539149 99539149 1001 86380 86390 1
539032 99539032 1001 86380 86390 1
539220 99539220 1001 86380 86390 1
540147 99540147 1001 86380 86390 1
541155 99541155 1001 86380 86390 1
540933 99540933 1001 86380 86390 1
541045 99541045 1001 86380 86390 1
540889 99540889 1001 86380 86390 1
541085 99541085 1001 86380 86390 1
540749 99540749 1001 86380 86390 1
540819 99540819 1001 86380 86390 1
541459 99541459 1001 86380 86390 1
541448 99541448 1001 86380 86390 1
541483 99541483 1001 86380 86390 1
542035 99542035 1001 86380 86390 1
542015 99542015 1001 86380 86390 1
541792 99541792 1001 86380 86390 1
541716 99541716 1001 86380 86390 1
541834 99541834 1001 86380 86390 1
541701 99541701 1001 86380 86390 1
542260 99542260 1001 86380 86390 1
542197 99542197 1001 86380 86390 1
542296 99542296 1001 86380 86390 1
542309 99542309 1001 86380 86390 1
542614 99542614 1001 86380 86390 1
543065 99543065 1001 86380 86390 1
543066 99543066 1001 86380 86390 1
543726 99543726 1001 86380 86390 1
543680 99543680 1001 86380 86390 1
543499 99543499 1001 86380 86390 1
543311 99543311 1001 86380 86390 1
543316 99543316 1001 86380 86390 1
544490 99544490 1001 86380 86390 1
544454 99544454 1001 86380 86390 1
544545 99544545 1001 86380 86390 1
544383 99544383 1001 86380 86390 1
544202 99544202 1001 86380 86390 1
544233 99544233 1001 86380 86390 1
544324 99544324 1001 86380 86390 1
544016 99544016 1001 86380 86390 1
544055 99544055 1001 86380 86390 1
544141 99544141 1001 86380 86390 1
544077 99544077 1001 86380 86390 1
544103 99544103 1001 86380 86390 1
544091 99544091 1001 86380 86390 1
400359 99400359 1001 86380 86390 1
400493 99400493 1001 86380 86390 1
400725 99400725 1001 86380 86390 1
400900 99400900 1001 86380 86390 1
401235 99401235 1001 86380 86390 1
401274 99401274 1001 86380 86390 1
401749 99401749 1001 86380 86390 1
401879 99401879 1001 86380 86390 1
402456 99402456 1001 86380 86390 1
402559 99402559 1001 86380 86390 1
402670 99402670 1001 86380 86390 1
402726 99402726 1001 86380 86390 1
402875 99402875 1001 86380 86390 1
402990 99402990 1001 86380 86390 1
403434 99403434 1001 86380 86390 1
403725 99403725 1001 86380 86390 1
403825 99403825 1001 86380 86390 1
404104 99404104 1001 86380 86390 1
404693 99404693 1001 86380 86390 1
404835 99404835 1001 86380 86390 1
405636 99405636 1001 86380 86390 1
405612 99405612 1001 86380 86390 1
406011 99406011 1001 86380 86390 1
406339 99406339 1001 86380 86390 1
406711 99406711 1001 86380 86390 1
406873 99406873 1001 86380 86390 1
407306 99407306 1001 86380 86390 1
407421 99407421 1001 86380 86390 1
407641 99407641 1001 86380 86390 1
408089 99408089 1001 86380 86390 1
408002 99408002 1001 86380 86390 1
408371 99408371 1001 86380 86390 1
408375 99408375 1001 86380 86390 1
408434 99408434 1001 86380 86390 1
409153 99409153 1001 86380 86390 1
409300 99409300 1001 86380 86390 1
409452 99409452 1001 86380 86390 1
409508 99409508 1001 86380 86390 1
410239 99410239 1001 86380 86390 1
410832 99410832 1001 86380 86390 1
410972 99410972 1001 86380 86390 1
411188 99411188 1001 86380 86390 1
411401 99411401 1001 86380 86390 1
411644 99411644 1001 86380 86390 1
413450 99413450 1001 86380 86390 1
413581 99413581 1001 86380 86390 1
412887 99412887 1001 86380 86390 1
413165 99413165 1001 86380 86390 1
413166 99413166 1001 86380 86390 1
413019 99413019 1001 86380 86390 1
412710 99412710 1001 86380 86390 1
415036 99415036 1001 86380 86390 1
415289 99415289 1001 86380 86390 1
415212 99415212 1001 86380 86390 1
414602 99414602 1001 86380 86390 1
414316 99414316 1001 86380 86390 1
414501 99414501 1001 86380 86390 1
414252 99414252 1001 86380 86390 1
414465 99414465 1001 86380 86390 1
414369 99414369 1001 86380 86390 1
414494 99414494 1001 86380 86390 1
415575 99415575 1001 86380 86390 1
415603 99415603 1001 86380 86390 1
415470 99415470 1001 86380 86390 1
416861 99416861 1001 86380 86390 1
416191 99416191 1001 86380 86390 1
415995 99415995 1001 86380 86390 1
417158 99417158 1001 86380 86390 1
417138 99417138 1001 86380 86390 1
417129 99417129 1001 86380 86390 1
417155 99417155 1001 86380 86390 1
417040 99417040 1001 86380 86390 1
417403 99417403 1001 86380 86390 1
417456 99417456 1001 86380 86390 1
417414 99417414 1001 86380 86390 1
418731 99418731 1001 86380 86390 1
418429 99418429 1001 86380 86390 1
417964 99417964 1001 86380 86390 1
417899 99417899 1001 86380 86390 1
420385 99420385 1001 86380 86390 1
420222 99420222 1001 86380 86390 1
420101 99420101 1001 86380 86390 1
420185 99420185 1001 86380 86390 1
420374 99420374 1001 86380 86390 1
419502 99419502 1001 86380 86390 1
420610 99420610 1001 86380 86390 1
420449 99420449 1001 86380 86390 1
420829 99420829 1001 86380 86390 1
421520 99421520 1001 86380 86390 1
422407 99422407 1001 86380 86390 1
422222 99422222 1001 86380 86390 1
422188 99422188 1001 86380 86390 1
423625 99423625 1001 86380 86390 1
423519 99423519 1001 86380 86390 1
422971 99422971 1001 86380 86390 1
422690 99422690 1001 86380 86390 1
422674 99422674 1001 86380 86390 1
425056 99425056 1001 86380 86390 1
425092 99425092 1001 86380 86390 1
424730 99424730 1001 86380 86390 1
425701 99425701 1001 86380 86390 1
426743 99426743 1001 86380 86390 1
426771 99426771 1001 86380 86390 1
426907 99426907 1001 86380 86390 1
425914 99425914 1001 86380 86390 1
425960 99425960 1001 86380 86390 1
425973 99425973 1001 86380 86390 1
425855 99425855 1001 86380 86390 1
427137 99427137 1001 86380 86390 1
428675 99428675 1001 86380 86390 1
428582 99428582 1001 86380 86390 1
428513 99428513 1001 86380 86390 1
427979 99427979 1001 86380 86390 1
428265 99428265 1001 86380 86390 1
428083 99428083 1001 86380 86390 1
427905 99427905 1001 86380 86390 1
427541 99427541 1001 86380 86390 1
427672 99427672 1001 86380 86390 1
429114 99429114 1001 86380 86390 1
429172 99429172 1001 86380 86390 1
430070 99430070 1001 86380 86390 1
430320 99430320 1001 86380 86390 1
430335 99430335 1001 86380 86390 1
430131 99430131 1001 86380 86390 1
429685 99429685 1001 86380 86390 1
429567 99429567 1001 86380 86390 1
429884 99429884 1001 86380 86390 1
429677 99429677 1001 86380 86390 1
429409 99429409 1001 86380 86390 1
429233 99429233 1001 86380 86390 1
429384 99429384 1001 86380 86390 1
430690 99430690 1001 86380 86390 1
431828 99431828 1001 86380 86390 1
431863 99431863 1001 86380 86390 1
431680 99431680 1001 86380 86390 1
431703 99431703 1001 86380 86390 1
431980 99431980 1001 86380 86390 1
431360 99431360 1001 86380 86390 1
431576 99431576 1001 86380 86390 1
431155 99431155 1001 86380 86390 1
430855 99430855 1001 86380 86390 1
432124 99432124 1001 86380 86390 1
432434 99432434 1001 86380 86390 1
432189 99432189 1001 86380 86390 1
433485 99433485 1001 86380 86390 1
432954 99432954 1001 86380 86390 1
432734 99432734 1001 86380 86390 1
432743 99432743 1001 86380 86390 1
434090 99434090 1001 86380 86390 1
434069 99434069 1001 86380 86390 1
433923 99433923 1001 86380 86390 1
435370 99435370 1001 86380 86390 1
435147 99435147 1001 86380 86390 1
434891 99434891 1001 86380 86390 1
434688 99434688 1001 86380 86390 1
434386 99434386 1001 86380 86390 1
434335 99434335 1001 86380 86390 1
434366 99434366 1001 86380 86390 1
436853 99436853 1001 86380 86390 1
436778 99436778 1001 86380 86390 1
436288 99436288 1001 86380 86390 1
436080 99436080 1001 86380 86390 1
436280 99436280 1001 86380 86390 1
437236 99437236 1001 86380 86390 1
437188 99437188 1001 86380 86390 1
300000 99300000 1001 86380 86390 1
300284 99300284 1001 86380 86390 1
301483 99301483 1001 86380 86390 1
301324 99301324 1001 86380 86390 1
301279 99301279 1001 86380 86390 1
300946 99300946 1001 86380 86390 1
300948 99300948 1001 86380 86390 1
301016 99301016 1001 86380 86390 1
300939 99300939 1001 86380 86390 1
301609 99301609 1001 86380 86390 1
301572 99301572 1001 86380 86390 1
302255 99302255 1001 86380 86390 1
302245 99302245 1001 86380 86390 1
302085 99302085 1001 86380 86390 1
302098 99302098 1001 86380 86390 1
302114 99302114 1001 86380 86390 1
302128 99302128 1001 86380 86390 1
302056 99302056 1001 86380 86390 1
302069 99302069 1001 86380 86390 1
301775 99301775 1001 86380 86390 1
301933 99301933 1001 86380 86390 1
301767 99301767 1001 86380 86390 1
301797 99301797 1001 86380 86390 1
302440 99302440 1001 86380 86390 1
302816 99302816 1001 86380 86390 1
303281 99303281 1001 86380 86390 1
302794 99302794 1001 86380 86390 1
303278 99303278 1001 86380 86390 1
303891 99303891 1001 86380 86390 1
303911 99303911 1001 86380 86390 1
303421 99303421 1001 86380 86390 1
304088 99304088 1001 86380 86390 1
304824 99304824 1001 86380 86390 1
304762 99304762 1001 86380 86390 1
304806 99304806 1001 86380 86390 1
304279 99304279 1001 86380 86390 1
305581 99305581 1001 86380 86390 1
305453 99305453 1001 86380 86390 1
305161 99305161 1001 86380 86390 1
305085 99305085 1001 86380 86390 1
305694 99305694 1001 86380 86390 1
500637 99500637 1001 86380 86390 1
500434 99500434 1001 86380 86390 1
500606 99500606 1001 86380 86390 1
500375 99500375 1001 86380 86390 1
500303 99500303 1001 86380 86390 1
500204 99500204 1001 86380 86390 1
500892 99500892 1001 86380 86390 1
500984 99500984 1001 86380 86390 1
500972 99500972 1001 86380 86390 1
501483 99501483 1001 86380 86390 1
501376 99501376 1001 86380 86390 1
501430 99501430 1001 86380 86390 1
501380 99501380 1001 86380 86390 1
501173 99501173 1001 86380 86390 1
501186 99501186 1001 86380 86390 1
501217 99501217 1001 86380 86390 1
501068 99501068 1001 86380 86390 1
501702 99501702 1001 86380 86390 1
501747 99501747 1001 86380 86390 1
501813 99501813 1001 86380 86390 1
501802 99501802 1001 86380 86390 1
502066 99502066 1001 86380 86390 1
502082 99502082 1001 86380 86390 1
502084 99502084 1001 86380 86390 1
502180 99502180 1001 86380 86390 1
501913 99501913 1001 86380 86390 1
502030 99502030 1001 86380 86390 1
502020 99502020 1001 86380 86390 1
501932 99501932 1001 86380 86390 1
502472 99502472 1001 86380 86390 1
502524 99502524 1001 86380 86390 1
502654 99502654 1001 86380 86390 1
502617 99502617 1001 86380 86390 1
503131 99503131 1001 86380 86390 1
503096 99503096 1001 86380 86390 1
502894 99502894 1001 86380 86390 1
502961 99502961 1001 86380 86390 1
502936 99502936 1001 86380 86390 1
503004 99503004 1001 86380 86390 1
503069 99503069 1001 86380 86390 1
502690 99502690 1001 86380 86390 1
503396 99503396 1001 86380 86390 1
503400 99503400 1001 86380 86390 1
503967 99503967 1001 86380 86390 1
504110 99504110 1001 86380 86390 1
503900 99503900 1001 86380 86390 1
503748 99503748 1001 86380 86390 1
503789 99503789 1001 86380 86390 1
503594 99503594 1001 86380 86390 1
503596 99503596 1001 86380 86390 1
504144 99504144 1001 86380 86390 1
504190 99504190 1001 86380 86390 1
504152 99504152 1001 86380 86390 1
504943 99504943 1001 86380 86390 1
504544 99504544 1001 86380 86390 1
504589 99504589 1001 86380 86390 1
504724 99504724 1001 86380 86390 1
504418 99504418 1001 86380 86390 1
505080 99505080 1001 86380 86390 1
505003 99505003 1001 86380 86390 1
505733 99505733 1001 86380 86390 1
505675 99505675 1001 86380 86390 1
505704 99505704 1001 86380 86390 1
505552 99505552 1001 86380 86390 1
505465 99505465 1001 86380 86390 1
505782 99505782 1001 86380 86390 1
505887 99505887 1001 86380 86390 1
506512 99506512 1001 86380 86390 1
506411 99506411 1001 86380 86390 1
506248 99506248 1001 86380 86390 1
506606 99506606 1001 86380 86390 1
507339 99507339 1001 86380 86390 1
507108 99507108 1001 86380 86390 1
506932 99506932 1001 86380 86390 1
506927 99506927 1001 86380 86390 1
506916 99506916 1001 86380 86390 1
507576 99507576 1001 86380 86390 1
507617 99507617 1001 86380 86390 1
508246 99508246 1001 86380 86390 1
508045 99508045 1001 86380 86390 1
507905 99507905 1001 86380 86390 1
507656 99507656 1001 86380 86390 1
507801 99507801 1001 86380 86390 1
508940 99508940 1001 86380 86390 1
508994 99508994 1001 86380 86390 1
508475 99508475 1001 86380 86390 1
508580 99508580 1001 86380 86390 1
509659 99509659 1001 86380 86390 1
509314 99509314 1001 86380 86390 1
510064 99510064 1001 86380 86390 1
510328 99510328 1001 86380 86390 1
510395 99510395 1001 86380 86390 1
510261 99510261 1001 86380 86390 1
510109 99510109 1001 86380 86390 1
510762 99510762 1001 86380 86390 1
510727 99510727 1001 86380 86390 1
510824 99510824 1001 86380 86390 1
511430 99511430 1001 86380 86390 1
511433 99511433 1001 86380 86390 1
511434 99511434 1001 86380 86390 1
511513 99511513 1001 86380 86390 1
511313 99511313 1001 86380 86390 1
511568 99511568 1001 86380 86390 1
512045 99512045 1001 86380 86390 1
512024 99512024 1001 86380 86390 1
512128 99512128 1001 86380 86390 1
511785 99511785 1001 86380 86390 1
512558 99512558 1001 86380 86390 1
513168 99513168 1001 86380 86390 1
513336 99513336 1001 86380 86390 1
513220 99513220 1001 86380 86390 1
513904 99513904 1001 86380 86390 1
513883 99513883 1001 86380 86390 1
513871 99513871 1001 86380 86390 1
513737 99513737 1001 86380 86390 1
513647 99513647 1001 86380 86390 1
513700 99513700 1001 86380 86390 1
513537 99513537 1001 86380 86390 1
514410 99514410 1001 86380 86390 1
514294 99514294 1001 86380 86390 1
514282 99514282 1001 86380 86390 1
514416 99514416 1001 86380 86390 1
515031 99515031 1001 86380 86390 1
515583 99515583 1001 86380 86390 1
515675 99515675 1001 86380 86390 1
515383 99515383 1001 86380 86390 1
515155 99515155 1001 86380 86390 1
515253 99515253 1001 86380 86390 1
515867 99515867 1001 86380 86390 1
516483 99516483 1001 86380 86390 1
516352 99516352 1001 86380 86390 1
516122 99516122 1001 86380 86390 1
516220 99516220 1001 86380 86390 1
516248 99516248 1001 86380 86390 1
515921 99515921 1001 86380 86390 1
516091 99516091 1001 86380 86390 1
515924 99515924 1001 86380 86390 1
516616 99516616 1001 86380 86390 1
516517 99516517 1001 86380 86390 1
517302 99517302 1001 86380 86390 1
517178 99517178 1001 86380 86390 1
516924 99516924 1001 86380 86390 1
516945 99516945 1001 86380 86390 1
517394 99517394 1001 86380 86390 1
517869 99517869 1001 86380 86390 1
517753 99517753 1001 86380 86390 1
517557 99517557 1001 86380 86390 1
517601 99517601 1001 86380 86390 1
517562 99517562 1001 86380 86390 1
518345 99518345 1001 86380 86390 1
518834 99518834 1001 86380 86390 1
518876 99518876 1001 86380 86390 1
518892 99518892 1001 86380 86390 1
518693 99518693 1001 86380 86390 1
518630 99518630 1001 86380 86390 1
518448 99518448 1001 86380 86390 1
518494 99518494 1001 86380 86390 1
519012 99519012 1001 86380 86390 1
519141 99519141 1001 86380 86390 1
519072 99519072 1001 86380 86390 1
519659 99519659 1001 86380 86390 1
519766 99519766 1001 86380 86390 1
519691 99519691 1001 86380 86390 1
519654 99519654 1001 86380 86390 1
519402 99519402 1001 86380 86390 1
519508 99519508 1001 86380 86390 1
519431 99519431 1001 86380 86390 1
519424 99519424 1001 86380 86390 1
519391 99519391 1001 86380 86390 1
519225 99519225 1001 86380 86390 1
519367 99519367 1001 86380 86390 1
519936 99519936 1001 86380 86390 1
520419 99520419 1001 86380 86390 1
520176 99520176 1001 86380 86390 1
520094 99520094 1001 86380 86390 1
520671 99520671 1001 86380 86390 1
521285 99521285 1001 86380 86390 1
522263 99522263 1001 86380 86390 1
522105 99522105 1001 86380 86390 1
521937 99521937 1001 86380 86390 1
521853 99521853 1001 86380 86390 1
522351 99522351 1001 86380 86390 1
522455 99522455 1001 86380 86390 1
523007 99523007 1001 86380 86390 1
522918 99522918 1001 86380 86390 1
522999 99522999 1001 86380 86390 1
522773 99522773 1001 86380 86390 1
522845 99522845 1001 86380 86390 1
522590 99522590 1001 86380 86390 1
522619 99522619 1001 86380 86390 1
522658 99522658 1001 86380 86390 1
522559 99522559 1001 86380 86390 1
522914 99522914 1001 86380 86390 1
523173 99523173 1001 86380 86390 1
523524 99523524 1001 86380 86390 1
523528 99523528 1001 86380 86390 1
524115 99524115 1001 86380 86390 1
524090 99524090 1001 86380 86390 1
524094 99524094 1001 86380 86390 1
524592 99524592 1001 86380 86390 1
524639 99524639 1001 86380 86390 1
524382 99524382 1001 86380 86390 1
524447 99524447 1001 86380 86390 1
524553 99524553 1001 86380 86390 1
524433 99524433 1001 86380 86390 1
524357 99524357 1001 86380 86390 1
524231 99524231 1001 86380 86390 1
524194 99524194 1001 86380 86390 1
524793 99524793 1001 86380 86390 1
525472 99525472 1001 86380 86390 1
525238 99525238 1001 86380 86390 1
525046 99525046 1001 86380 86390 1
525702 99525702 1001 86380 86390 1
526304 99526304 1001 86380 86390 1
526446 99526446 1001 86380 86390 1
526520 99526520 1001 86380 86390 1
527123 99527123 1001 86380 86390 1
527223 99527223 1001 86380 86390 1
527116 99527116 1001 86380 86390 1
526954 99526954 1001 86380 86390 1
526920 99526920 1001 86380 86390 1
527258 99527258 1001 86380 86390 1
527366 99527366 1001 86380 86390 1
527928 99527928 1001 86380 86390 1
527576 99527576 1001 86380 86390 1
527492 99527492 1001 86380 86390 1
527621 99527621 1001 86380 86390 1
528695 99528695 1001 86380 86390 1
528494 99528494 1001 86380 86390 1
528525 99528525 1001 86380 86390 1
529013 99529013 1001 86380 86390 1
529605 99529605 1001 86380 86390 1
529717 99529717 1001 86380 86390 1
529340 99529340 1001 86380 86390 1
529362 99529362 1001 86380 86390 1
529107 99529107 1001 86380 86390 1
529758 99529758 1001 86380 86390 1
530536 99530536 1001 86380 86390 1
530079 99530079 1001 86380 86390 1
530029 99530029 1001 86380 86390 1
530009 99530009 1001 86380 86390 1
530579 99530579 1001 86380 86390 1
530568 99530568 1001 86380 86390 1
531227 99531227 1001 86380 86390 1
531067 99531067 1001 86380 86390 1
530791 99530791 1001 86380 86390 1
532135 99532135 1001 86380 86390 1
532060 99532060 1001 86380 86390 1
531924 99531924 1001 86380 86390 1
531848 99531848 1001 86380 86390 1
531928 99531928 1001 86380 86390 1
531662 99531662 1001 86380 86390 1
531616 99531616 1001 86380 86390 1
531774 99531774 1001 86380 86390 1
531697 99531697 1001 86380 86390 1
532001 99532001 1001 86380 86390 1
532339 99532339 1001 86380 86390 1
532930 99532930 1001 86380 86390 1
532985 99532985 1001 86380 86390 1
532683 99532683 1001 86380 86390 1
532789 99532789 1001 86380 86390 1
532780 99532780 1001 86380 86390 1
532743 99532743 1001 86380 86390 1
532439 99532439 1001 86380 86390 1
532538 99532538 1001 86380 86390 1
533145 99533145 1001 86380 86390 1
533788 99533788 1001 86380 86390 1
533280 99533280 1001 86380 86390 1
533430 99533430 1001 86380 86390 1
534634 99534634 1001 86380 86390 1
534495 99534495 1001 86380 86390 1
534429 99534429 1001 86380 86390 1
534446 99534446 1001 86380 86390 1
534841 99534841 1001 86380 86390 1
534713 99534713 1001 86380 86390 1
534731 99534731 1001 86380 86390 1
535338 99535338 1001 86380 86390 1
535165 99535165 1001 86380 86390 1
535223 99535223 1001 86380 86390 1
534987 99534987 1001 86380 86390 1
535052 99535052 1001 86380 86390 1
535572 99535572 1001 86380 86390 1
535686 99535686 1001 86380 86390 1
536144 99536144 1001 86380 86390 1
535996 99535996 1001 86380 86390 1
535832 99535832 1001 86380 86390 1
536462 99536462 1001 86380 86390 1
536373 99536373 1001 86380 86390 1
536448 99536448 1001 86380 86390 1
537015 99537015 1001 86380 86390 1
536931 99536931 1001 86380 86390 1
536800 99536800 1001 86380 86390 1
536580 99536580 1001 86380 86390 1
536737 99536737 1001 86380 86390 1
536616 99536616 1001 86380 86390 1
536566 99536566 1001 86380 86390 1
537278 99537278 1001 86380 86390 1
537182 99537182 1001 86380 86390 1
537326 99537326 1001 86380 86390 1
537899 99537899 1001 86380 86390 1
537648 99537648 1001 86380 86390 1
537537 99537537 1001 86380 86390 1
537539 99537539 1001 86380 86390 1
537547 99537547 1001 86380 86390 1
538045 99538045 1001 86380 86390 1
538167 99538167 1001 86380 86390 1
538123 99538123 1001 86380 86390 1
538669 99538669 1001 86380 86390 1
538619 99538619 1001 86380 86390 1
538454 99538454 1001 86380 86390 1
538545 99538545 1001 86380 86390 1
539406 99539406 1001 86380 86390 1
539217 99539217 1001 86380 86390 1
539092 99539092 1001 86380 86390 1
539801 99539801 1001 86380 86390 1
540148 99540148 1001 86380 86390 1
539988 99539988 1001 86380 86390 1
539925 99539925 1001 86380 86390 1
540024 99540024 1001 86380 86390 1
540637 99540637 1001 86380 86390 1
541268 99541268 1001 86380 86390 1
541131 99541131 1001 86380 86390 1
540877 99540877 1001 86380 86390 1
541362 99541362 1001 86380 86390 1
542005 99542005 1001 86380 86390 1
541773 99541773 1001 86380 86390 1
541852 99541852 1001 86380 86390 1
541882 99541882 1001 86380 86390 1
542250 99542250 1001 86380 86390 1
542214 99542214 1001 86380 86390 1
542202 99542202 1001 86380 86390 1
542803 99542803 1001 86380 86390 1
542798 99542798 1001 86380 86390 1
542716 99542716 1001 86380 86390 1
542628 99542628 1001 86380 86390 1
542672 99542672 1001 86380 86390 1
542557 99542557 1001 86380 86390 1
542365 99542365 1001 86380 86390 1
542984 99542984 1001 86380 86390 1
543449 99543449 1001 86380 86390 1
543502 99543502 1001 86380 86390 1
543159 99543159 1001 86380 86390 1
543161 99543161 1001 86380 86390 1
544459 99544459 1001 86380 86390 1
544551 99544551 1001 86380 86390 1
544397 99544397 1001 86380 86390 1
544222 99544222 1001 86380 86390 1
544017 99544017 1001 86380 86390 1
502882 1068 1002 38970 40034 1
400425 99400425 1001 86380 86390 1
400659 99400659 1001 86380 86390 1
400893 99400893 1001 86380 86390 1
401009 99401009 1001 86380 86390 1
401313 99401313 1001 86380 86390 1
401552 99401552 1001 86380 86390 1
401701 99401701 1001 86380 86390 1
402011 99402011 1001 86380 86390 1
402043 99402043 1001 86380 86390 1
402877 99402877 1001 86380 86390 1
403421 99403421 1001 86380 86390 1
403601 99403601 1001 86380 86390 1
404135 99404135 1001 86380 86390 1
404799 99404799 1001 86380 86390 1
405119 99405119 1001 86380 86390 1
405148 99405148 1001 86380 86390 1
405365 99405365 1001 86380 86390 1
405605 99405605 1001 86380 86390 1
405962 99405962 1001 86380 86390 1
406037 99406037 1001 86380 86390 1
406114 99406114 1001 86380 86390 1
406630 99406630 1001 86380 86390 1
406670 99406670 1001 86380 86390 1
406948 99406948 1001 86380 86390 1
407231 99407231 1001 86380 86390 1
407230 99407230 1001 86380 86390 1
407272 99407272 1001 86380 86390 1
407385 99407385 1001 86380 86390 1
407423 99407423 1001 86380 86390 1
408224 99408224 1001 86380 86390 1
408914 99408914 1001 86380 86390 1
409138 99409138 1001 86380 86390 1
409217 99409217 1001 86380 86390 1
409477 99409477 1001 86380 86390 1
409600 99409600 1001 86380 86390 1
410058 99410058 1001 86380 86390 1
410473 99410473 1001 86380 86390 1
410474 99410474 1001 86380 86390 1
410587 99410587 1001 86380 86390 1
410638 99410638 1001 86380 86390 1
411373 99411373 1001 86380 86390 1
411503 99411503 1001 86380 86390 1
411480 99411480 1001 86380 86390 1
411560 99411560 1001 86380 86390 1
411735 99411735 1001 86380 86390 1
411898 99411898 1001 86380 86390 1
412301 99412301 1001 86380 86390 1
413091 99413091 1001 86380 86390 1
412868 99412868 1001 86380 86390 1
412555 99412555 1001 86380 86390 1
415249 99415249 1001 86380 86390 1
414653 99414653 1001 86380 86390 1
414648 99414648 1001 86380 86390 1
414225 99414225 1001 86380 86390 1
414325 99414325 1001 86380 86390 1
414363 99414363 1001 86380 86390 1
415547 99415547 1001 86380 86390 1
415711 99415711 1001 86380 86390 1
415516 99415516 1001 86380 86390 1
416808 99416808 1001 86380 86390 1
416434 99416434 1001 86380 86390 1
416231 99416231 1001 86380 86390 1
416501 99416501 1001 86380 86390 1
416415 99416415 1001 86380 86390 1
415884 99415884 1001 86380 86390 1
415940 99415940 1001 86380 86390 1
415741 99415741 1001 86380 86390 1
417140 99417140 1001 86380 86390 1
418130 99418130 1001 86380 86390 1
418196 99418196 1001 86380 86390 1
417620 99417620 1001 86380 86390 1
419076 99419076 1001 86380 86390 1
419186 99419186 1001 86380 86390 1
420195 99420195 1001 86380 86390 1
420278 99420278 1001 86380 86390 1
420421 99420421 1001 86380 86390 1
419537 99419537 1001 86380 86390 1
420777 99420777 1001 86380 86390 1
421815 99421815 1001 86380 86390 1
422004 99422004 1001 86380 86390 1
421461 99421461 1001 86380 86390 1
421100 99421100 1001 86380 86390 1
422479 99422479 1001 86380 86390 1
422317 99422317 1001 86380 86390 1
423036 99423036 1001 86380 86390 1
423139 99423139 1001 86380 86390 1
422748 99422748 1001 86380 86390 1
422882 99422882 1001 86380 86390 1
424070 99424070 1001 86380 86390 1
424979 99424979 1001 86380 86390 1
424681 99424681 1001 86380 86390 1
424744 99424744 1001 86380 86390 1
424950 99424950 1001 86380 86390 1
425668 99425668 1001 86380 86390 1
425418 99425418 1001 86380 86390 1
425767 99425767 1001 86380 86390 1
427060 99427060 1001 86380 86390 1
426888 99426888 1001 86380 86390 1
426710 99426710 1001 86380 86390 1
426478 99426478 1001 86380 86390 1
426356 99426356 1001 86380 86390 1
426363 99426363 1001 86380 86390 1
426566 99426566 1001 86380 86390 1
426113 99426113 1001 86380 86390 1
427427 99427427 1001 86380 86390 1
427906 99427906 1001 86380 86390 1
427866 99427866 1001 86380 86390 1
428924 99428924 1001 86380 86390 1
430029 99430029 1001 86380 86390 1
429844 99429844 1001 86380 86390 1
429653 99429653 1001 86380 86390 1
429383 99429383 1001 86380 86390 1
431942 99431942 1001 86380 86390 1
431698 99431698 1001 86380 86390 1
431870 99431870 1001 86380 86390 1
431172 99431172 1001 86380 86390 1
430896 99430896 1001 86380 86390 1
432101 99432101 1001 86380 86390 1
432473 99432473 1001 86380 86390 1
432212 99432212 1001 86380 86390 1
433212 99433212 1001 86380 86390 1
432824 99432824 1001 86380 86390 1
432772 99432772 1001 86380 86390 1
433863 99433863 1001 86380 86390 1
434079 99434079 1001 86380 86390 1
435233 99435233 1001 86380 86390 1
434904 99434904 1001 86380 86390 1
434149 99434149 1001 86380 86390 1
435510 99435510 1001 86380 86390 1
437153 99437153 1001 86380 86390 1
437086 99437086 1001 86380 86390 1
437144 99437144 1001 86380 86390 1
436384 99436384 1001 86380 86390 1
436425 99436425 1001 86380 86390 1
436674 99436674 1001 86380 86390 1
436653 99436653 1001 86380 86390 1
435912 99435912 1001 86380 86390 1
300034 99300034 1001 86380 86390 1
300383 99300383 1001 86380 86390 1
300422 99300422 1001 86380 86390 1
300513 99300513 1001 86380 86390 1
300441 99300441 1001 86380 86390 1
300324 99300324 1001 86380 86390 1
300337 99300337 1001 86380 86390 1
300314 99300314 1001 86380 86390 1
300263 99300263 1001 86380 86390 1
300311 99300311 1001 86380 86390 1
300831 99300831 1001 86380 86390 1
300826 99300826 1001 86380 86390 1
301553 99301553 1001 86380 86390 1
301366 99301366 1001 86380 86390 1
300937 99300937 1001 86380 86390 1
301619 99301619 1001 86380 86390 1
301697 99301697 1001 86380 86390 1
301749 99301749 1001 86380 86390 1
302022 99302022 1001 86380 86390 1
301932 99301932 1001 86380 86390 1
301764 99301764 1001 86380 86390 1
301927 99301927 1001 86380 86390 1
302447 99302447 1001 86380 86390 1
302567 99302567 1001 86380 86390 1
302868 99302868 1001 86380 86390 1
302667 99302667 1001 86380 86390 1
303405 99303405 1001 86380 86390 1
303397 99303397 1001 86380 86390 1
303977 99303977 1001 86380 86390 1
303697 99303697 1001 86380 86390 1
303625 99303625 1001 86380 86390 1
304167 99304167 1001 86380 86390 1
304130 99304130 1001 86380 86390 1
304144 99304144 1001 86380 86390 1
304054 99304054 1001 86380 86390 1
304798 99304798 1001 86380 86390 1
304723 99304723 1001 86380 86390 1
304473 99304473 1001 86380 86390 1
304596 99304596 1001 86380 86390 1
304921 99304921 1001 86380 86390 1
304915 99304915 1001 86380 86390 1
305530 99305530 1001 86380 86390 1
305496 99305496 1001 86380 86390 1
305512 99305512 1001 86380 86390 1
305278 99305278 1001 86380 86390 1
305100 99305100 1001 86380 86390 1
500012 99500012 1001 86380 86390 1
500013 99500013 1001 86380 86390 1
500043 99500043 1001 86380 86390 1
500430 99500430 1001 86380 86390 1
500193 99500193 1001 86380 86390 1
500368 99500368 1001 86380 86390 1
500959 99500959 1001 86380 86390 1
500829 99500829 1001 86380 86390 1
500951 99500951 1001 86380 86390 1
500874 99500874 1001 86380 86390 1
501464 99501464 1001 86380 86390 1
501544 99501544 1001 86380 86390 1
501109 99501109 1001 86380 86390 1
501126 99501126 1001 86380 86390 1
501206 99501206 1001 86380 86390 1
501669 99501669 1001 86380 86390 1
501656 99501656 1001 86380 86390 1
502325 99502325 1001 86380 86390 1
502287 99502287 1001 86380 86390 1
502342 99502342 1001 86380 86390 1
502146 99502146 1001 86380 86390 1
502495 99502495 1001 86380 86390 1
503203 99503203 1001 86380 86390 1
502815 99502815 1001 86380 86390 1
502836 99502836 1001 86380 86390 1
503412 99503412 1001 86380 86390 1
503403 99503403 1001 86380 86390 1
503910 99503910 1001 86380 86390 1
503614 99503614 1001 86380 86390 1
503510 99503510 1001 86380 86390 1
503593 99503593 1001 86380 86390 1
503649 99503649 1001 86380 86390 1
503701 99503701 1001 86380 86390 1
504298 99504298 1001 86380 86390 1
504176 99504176 1001 86380 86390 1
504229 99504229 1001 86380 86390 1
504895 99504895 1001 86380 86390 1
504925 99504925 1001 86380 86390 1
504542 99504542 1001 86380 86390 1
504458 99504458 1001 86380 86390 1
504323 99504323 1001 86380 86390 1
504531 99504531 1001 86380 86390 1
505088 99505088 1001 86380 86390 1
505144 99505144 1001 86380 86390 1
504964 99504964 1001 86380 86390 1
505670 99505670 1001 86380 86390 1
505625 99505625 1001 86380 86390 1
505416 99505416 1001 86380 86390 1
505394 99505394 1001 86380 86390 1
505433 99505433 1001 86380 86390 1
505923 99505923 1001 86380 86390 1
505783 99505783 1001 86380 86390 1
505926 99505926 1001 86380 86390 1
506481 99506481 1001 86380 86390 1
506535 99506535 1001 86380 86390 1
506587 99506587 1001 86380 86390 1
506104 99506104 1001 86380 86390 1
506123 99506123 1001 86380 86390 1
506780 99506780 1001 86380 86390 1
506781 99506781 1001 86380 86390 1
506795 99506795 1001 86380 86390 1
507404 99507404 1001 86380 86390 1
507188 99507188 1001 86380 86390 1
506819 99506819 1001 86380 86390 1
507603 99507603 1001 86380 86390 1
508201 99508201 1001 86380 86390 1
508206 99508206 1001 86380 86390 1
508234 99508234 1001 86380 86390 1
507840 99507840 1001 86380 86390 1
508015 99508015 1001 86380 86390 1
507753 99507753 1001 86380 86390 1
507715 99507715 1001 86380 86390 1
507832 99507832 1001 86380 86390 1
508299 99508299 1001 86380 86390 1
508444 99508444 1001 86380 86390 1
508381 99508381 1001 86380 86390 1
508385 99508385 1001 86380 86390 1
508425 99508425 1001 86380 86390 1
508957 99508957 1001 86380 86390 1
508713 99508713 1001 86380 86390 1
508824 99508824 1001 86380 86390 1
508640 99508640 1001 86380 86390 1
508528 99508528 1001 86380 86390 1
509253 99509253 1001 86380 86390 1
509165 99509165 1001 86380 86390 1
509131 99509131 1001 86380 86390 1
509887 99509887 1001 86380 86390 1
509755 99509755 1001 86380 86390 1
509675 99509675 1001 86380 86390 1
509678 99509678 1001 86380 86390 1
509681 99509681 1001 86380 86390 1
510053 99510053 1001 86380 86390 1
510444 99510444 1001 86380 86390 1
510421 99510421 1001 86380 86390 1
510490 99510490 1001 86380 86390 1
510211 99510211 1001 86380 86390 1
510742 99510742 1001 86380 86390 1
510874 99510874 1001 86380 86390 1
511428 99511428 1001 86380 86390 1
511206 99511206 1001 86380 86390 1
511248 99511248 1001 86380 86390 1
510956 99510956 1001 86380 86390 1
511643 99511643 1001 86380 86390 1
512056 99512056 1001 86380 86390 1
511784 99511784 1001 86380 86390 1
511764 99511764 1001 86380 86390 1
511804 99511804 1001 86380 86390 1
513191 99513191 1001 86380 86390 1
512875 99512875 1001 86380 86390 1
513256 99513256 1001 86380 86390 1
513394 99513394 1001 86380 86390 1
513994 99513994 1001 86380 86390 1
513896 99513896 1001 86380 86390 1
513988 99513988 1001 86380 86390 1
513487 99513487 1001 86380 86390 1
513492 99513492 1001 86380 86390 1
514066 99514066 1001 86380 86390 1
514848 99514848 1001 86380 86390 1
514609 99514609 1001 86380 86390 1
514430 99514430 1001 86380 86390 1
514276 99514276 1001 86380 86390 1
514260 99514260 1001 86380 86390 1
515659 99515659 1001 86380 86390 1
515664 99515664 1001 86380 86390 1
515666 99515666 1001 86380 86390 1
515514 99515514 1001 86380 86390 1
515346 99515346 1001 86380 86390 1
516423 99516423 1001 86380 86390 1
516374 99516374 1001 86380 86390 1
516135 99516135 1001 86380 86390 1
516254 99516254 1001 86380 86390 1
516153 99516153 1001 86380 86390 1
516157 99516157 1001 86380 86390 1
516096 99516096 1001 86380 86390 1
515916 99515916 1001 86380 86390 1
515987 99515987 1001 86380 86390 1
517144 99517144 1001 86380 86390 1
517045 99517045 1001 86380 86390 1
516886 99516886 1001 86380 86390 1
516912 99516912 1001 86380 86390 1
516865 99516865 1001 86380 86390 1
516737 99516737 1001 86380 86390 1
517452 99517452 1001 86380 86390 1
518094 99518094 1001 86380 86390 1
517931 99517931 1001 86380 86390 1
517748 99517748 1001 86380 86390 1
517646 99517646 1001 86380 86390 1
517582 99517582 1001 86380 86390 1
517726 99517726 1001 86380 86390 1
518245 99518245 1001 86380 86390 1
518274 99518274 1001 86380 86390 1
518873 99518873 1001 86380 86390 1
518485 99518485 1001 86380 86390 1
518455 99518455 1001 86380 86390 1
519132 99519132 1001 86380 86390 1
519450 99519450 1001 86380 86390 1
519528 99519528 1001 86380 86390 1
519251 99519251 1001 86380 86390 1
519290 99519290 1001 86380 86390 1
519370 99519370 1001 86380 86390 1
519870 99519870 1001 86380 86390 1
520464 99520464 1001 86380 86390 1
520425 99520425 1001 86380 86390 1
520284 99520284 1001 86380 86390 1
520336 99520336 1001 86380 86390 1
520276 99520276 1001 86380 86390 1
520154 99520154 1001 86380 86390 1
520708 99520708 1001 86380 86390 1
521350 99521350 1001 86380 86390 1
521429 99521429 1001 86380 86390 1
521313 99521313 1001 86380 86390 1
521441 99521441 1001 86380 86390 1
521278 99521278 1001 86380 86390 1
520850 99520850 1001 86380 86390 1
520908 99520908 1001 86380 86390 1
522186 99522186 1001 86380 86390 1
522053 99522053 1001 86380 86390 1
521854 99521854 1001 86380 86390 1
521805 99521805 1001 86380 86390 1
521831 99521831 1001 86380 86390 1
521709 99521709 1001 86380 86390 1
522386 99522386 1001 86380 86390 1
523002 99523002 1001 86380 86390 1
522917 99522917 1001 86380 86390 1
522709 99522709 1001 86380 86390 1
522568 99522568 1001 86380 86390 1
522649 99522649 1001 86380 86390 1
523184 99523184 1001 86380 86390 1
523313 99523313 1001 86380 86390 1
523864 99523864 1001 86380 86390 1
523631 99523631 1001 86380 86390 1
524110 99524110 1001 86380 86390 1
524680 99524680 1001 86380 86390 1
524626 99524626 1001 86380 86390 1
524666 99524666 1001 86380 86390 1
524559 99524559 1001 86380 86390 1
524350 99524350 1001 86380 86390 1
524264 99524264 1001 86380 86390 1
524872 99524872 1001 86380 86390 1
524921 99524921 1001 86380 86390 1
525484 99525484 1001 86380 86390 1
525313 99525313 1001 86380 86390 1
525208 99525208 1001 86380 86390 1
525115 99525115 1001 86380 86390 1
525612 99525612 1001 86380 86390 1
526333 99526333 1001 86380 86390 1
526256 99526256 1001 86380 86390 1
526347 99526347 1001 86380 86390 1
526375 99526375 1001 86380 86390 1
526365 99526365 1001 86380 86390 1
526048 99526048 1001 86380 86390 1
526074 99526074 1001 86380 86390 1
526138 99526138 1001 86380 86390 1
525953 99525953 1001 86380 86390 1
527173 99527173 1001 86380 86390 1
526965 99526965 1001 86380 86390 1
526996 99526996 1001 86380 86390 1
527010 99527010 1001 86380 86390 1
526736 99526736 1001 86380 86390 1
526769 99526769 1001 86380 86390 1
527402 99527402 1001 86380 86390 1
527822 99527822 1001 86380 86390 1
527611 99527611 1001 86380 86390 1
527522 99527522 1001 86380 86390 1
528180 99528180 1001 86380 86390 1
528207 99528207 1001 86380 86390 1
528276 99528276 1001 86380 86390 1
528869 99528869 1001 86380 86390 1
528719 99528719 1001 86380 86390 1
528653 99528653 1001 86380 86390 1
528377 99528377 1001 86380 86390 1
528932 99528932 1001 86380 86390 1
529102 99529102 1001 86380 86390 1
529650 99529650 1001 86380 86390 1
529564 99529564 1001 86380 86390 1
529283 99529283 1001 86380 86390 1
529183 99529183 1001 86380 86390 1
530390 99530390 1001 86380 86390 1
530473 99530473 1001 86380 86390 1
530218 99530218 1001 86380 86390 1
530170 99530170 1001 86380 86390 1
530341 99530341 1001 86380 86390 1
529950 99529950 1001 86380 86390 1
530028 99530028 1001 86380 86390 1
530625 99530625 1001 86380 86390 1
531202 99531202 1001 86380 86390 1
531184 99531184 1001 86380 86390 1
531053 99531053 1001 86380 86390 1
531133 99531133 1001 86380 86390 1
530852 99530852 1001 86380 86390 1
530939 99530939 1001 86380 86390 1
531425 99531425 1001 86380 86390 1
531440 99531440 1001 86380 86390 1
532177 99532177 1001 86380 86390 1
532150 99532150 1001 86380 86390 1
531707 99531707 1001 86380 86390 1
531621 99531621 1001 86380 86390 1
532710 99532710 1001 86380 86390 1
532649 99532649 1001 86380 86390 1
532484 99532484 1001 86380 86390 1
533283 99533283 1001 86380 86390 1
533378 99533378 1001 86380 86390 1
533861 99533861 1001 86380 86390 1
533890 99533890 1001 86380 86390 1
533865 99533865 1001 86380 86390 1
534530 99534530 1001 86380 86390 1
534609 99534609 1001 86380 86390 1
534534 99534534 1001 86380 86390 1
534339 99534339 1001 86380 86390 1
534462 99534462 1001 86380 86390 1
534827 99534827 1001 86380 86390 1
535258 99535258 1001 86380 86390 1
535271 99535271 1001 86380 86390 1
534937 99534937 1001 86380 86390 1
535623 99535623 1001 86380 86390 1
535692 99535692 1001 86380 86390 1
535682 99535682 1001 86380 86390 1
536150 99536150 1001 86380 86390 1
536284 99536284 1001 86380 86390 1
535973 99535973 1001 86380 86390 1
536494 99536494 1001 86380 86390 1
537310 99537310 1001 86380 86390 1
537890 99537890 1001 86380 86390 1
537695 99537695 1001 86380 86390 1
537536 99537536 1001 86380 86390 1
537453 99537453 1001 86380 86390 1
538083 99538083 1001 86380 86390 1
538117 99538117 1001 86380 86390 1
538713 99538713 1001 86380 86390 1
538665 99538665 1001 86380 86390 1
538756 99538756 1001 86380 86390 1
538809 99538809 1001 86380 86390 1
539448 99539448 1001 86380 86390 1
539503 99539503 1001 86380 86390 1
539573 99539573 1001 86380 86390 1
539427 99539427 1001 86380 86390 1
539117 99539117 1001 86380 86390 1
539654 99539654 1001 86380 86390 1
539789 99539789 1001 86380 86390 1
540337 99540337 1001 86380 86390 1
540238 99540238 1001 86380 86390 1
540139 99540139 1001 86380 86390 1
539976 99539976 1001 86380 86390 1
540509 99540509 1001 86380 86390 1
540651 99540651 1001 86380 86390 1
540575 99540575 1001 86380 86390 1
540603 99540603 1001 86380 86390 1
540565 99540565 1001 86380 86390 1
540630 99540630 1001 86380 86390 1
541230 99541230 1001 86380 86390 1
541161 99541161 1001 86380 86390 1
540902 99540902 1001 86380 86390 1
540806 99540806 1001 86380 86390 1
540734 99540734 1001 86380 86390 1
540722 99540722 1001 86380 86390 1
541958 99541958 1001 86380 86390 1
542052 99542052 1001 86380 86390 1
541825 99541825 1001 86380 86390 1
541578 99541578 1001 86380 86390 1
542311 99542311 1001 86380 86390 1
542182 99542182 1001 86380 86390 1
542189 99542189 1001 86380 86390 1
542320 99542320 1001 86380 86390 1
542694 99542694 1001 86380 86390 1
543657 99543657 1001 86380 86390 1
543517 99543517 1001 86380 86390 1
543523 99543523 1001 86380 86390 1
543188 99543188 1001 86380 86390 1
543867 99543867 1001 86380 86390 1
544216 99544216 1001 86380 86390 1
544358 99544358 1001 86380 86390 1
544296 99544296 1001 86380 86390 1
544271 99544271 1001 86380 86390 1
544310 99544310 1001 86380 86390 1
433390 236 1001 57540 57897 1
522253 801 1001 56057 56356 1
533537 1042 1002 40421 44604 1
400127 99400127 1001 86380 86390 1
400086 99400086 1001 86380 86390 1
400320 99400320 1001 86380 86390 1
400984 99400984 1001 86380 86390 1
401284 99401284 1001 86380 86390 1
401814 99401814 1001 86380 86390 1
402363 99402363 1001 86380 86390 1
402659 99402659 1001 86380 86390 1
403322 99403322 1001 86380 86390 1
403378 99403378 1001 86380 86390 1
403760 99403760 1001 86380 86390 1
404274 99404274 1001 86380 86390 1
404504 99404504 1001 86380 86390 1
404575 99404575 1001 86380 86390 1
404514 99404514 1001 86380 86390 1
404768 99404768 1001 86380 86390 1
404710 99404710 1001 86380 86390 1
404879 99404879 1001 86380 86390 1
405007 99405007 1001 86380 86390 1
405189 99405189 1001 86380 86390 1
405288 99405288 1001 86380 86390 1
405511 99405511 1001 86380 86390 1
405646 99405646 1001 86380 86390 1
405793 99405793 1001 86380 86390 1
405912 99405912 1001 86380 86390 1
406204 99406204 1001 86380 86390 1
406403 99406403 1001 86380 86390 1
406472 99406472 1001 86380 86390 1
406650 99406650 1001 86380 86390 1
406932 99406932 1001 86380 86390 1
407048 99407048 1001 86380 86390 1
407274 99407274 1001 86380 86390 1
407528 99407528 1001 86380 86390 1
407967 99407967 1001 86380 86390 1
408243 99408243 1001 86380 86390 1
408839 99408839 1001 86380 86390 1
408804 99408804 1001 86380 86390 1
409129 99409129 1001 86380 86390 1
409087 99409087 1001 86380 86390 1
409257 99409257 1001 86380 86390 1
409467 99409467 1001 86380 86390 1
409589 99409589 1001 86380 86390 1
409616 99409616 1001 86380 86390 1
409711 99409711 1001 86380 86390 1
409930 99409930 1001 86380 86390 1
410364 99410364 1001 86380 86390 1
410410 99410410 1001 86380 86390 1
410799 99410799 1001 86380 86390 1
410862 99410862 1001 86380 86390 1
410958 99410958 1001 86380 86390 1
411355 99411355 1001 86380 86390 1
411714 99411714 1001 86380 86390 1
411924 99411924 1001 86380 86390 1
412208 99412208 1001 86380 86390 1
412308 99412308 1001 86380 86390 1
412910 99412910 1001 86380 86390 1
412639 99412639 1001 86380 86390 1
412528 99412528 1001 86380 86390 1
412616 99412616 1001 86380 86390 1
414929 99414929 1001 86380 86390 1
414400 99414400 1001 86380 86390 1
414207 99414207 1001 86380 86390 1
414127 99414127 1001 86380 86390 1
414195 99414195 1001 86380 86390 1
415661 99415661 1001 86380 86390 1
416756 99416756 1001 86380 86390 1
416619 99416619 1001 86380 86390 1
416423 99416423 1001 86380 86390 1
416112 99416112 1001 86380 86390 1
417261 99417261 1001 86380 86390 1
417230 99417230 1001 86380 86390 1
417583 99417583 1001 86380 86390 1
417531 99417531 1001 86380 86390 1
418380 99418380 1001 86380 86390 1
418350 99418350 1001 86380 86390 1
418299 99418299 1001 86380 86390 1
417615 99417615 1001 86380 86390 1
417668 99417668 1001 86380 86390 1
417672 99417672 1001 86380 86390 1
417651 99417651 1001 86380 86390 1
418821 99418821 1001 86380 86390 1
420333 99420333 1001 86380 86390 1
420435 99420435 1001 86380 86390 1
419764 99419764 1001 86380 86390 1
419220 99419220 1001 86380 86390 1
420570 99420570 1001 86380 86390 1
420781 99420781 1001 86380 86390 1
420554 99420554 1001 86380 86390 1
420458 99420458 1001 86380 86390 1
421771 99421771 1001 86380 86390 1
421846 99421846 1001 86380 86390 1
421951 99421951 1001 86380 86390 1
422088 99422088 1001 86380 86390 1
421506 99421506 1001 86380 86390 1
421361 99421361 1001 86380 86390 1
420858 99420858 1001 86380 86390 1
421120 99421120 1001 86380 86390 1
422271 99422271 1001 86380 86390 1
422436 99422436 1001 86380 86390 1
422389 99422389 1001 86380 86390 1
422322 99422322 1001 86380 86390 1
423441 99423441 1001 86380 86390 1
423624 99423624 1001 86380 86390 1
423120 99423120 1001 86380 86390 1
423103 99423103 1001 86380 86390 1
422571 99422571 1001 86380 86390 1
422628 99422628 1001 86380 86390 1
422643 99422643 1001 86380 86390 1
422650 99422650 1001 86380 86390 1
425383 99425383 1001 86380 86390 1
425096 99425096 1001 86380 86390 1
424996 99424996 1001 86380 86390 1
424698 99424698 1001 86380 86390 1
424429 99424429 1001 86380 86390 1
426868 99426868 1001 86380 86390 1
426767 99426767 1001 86380 86390 1
426395 99426395 1001 86380 86390 1
426333 99426333 1001 86380 86390 1
426273 99426273 1001 86380 86390 1
428411 99428411 1001 86380 86390 1
428142 99428142 1001 86380 86390 1
427695 99427695 1001 86380 86390 1
428992 99428992 1001 86380 86390 1
428993 99428993 1001 86380 86390 1
430054 99430054 1001 86380 86390 1
430079 99430079 1001 86380 86390 1
430345 99430345 1001 86380 86390 1
430207 99430207 1001 86380 86390 1
429839 99429839 1001 86380 86390 1
429797 99429797 1001 86380 86390 1
429629 99429629 1001 86380 86390 1
429231 99429231 1001 86380 86390 1
429183 99429183 1001 86380 86390 1
430556 99430556 1001 86380 86390 1
431973 99431973 1001 86380 86390 1
431876 99431876 1001 86380 86390 1
431957 99431957 1001 86380 86390 1
431473 99431473 1001 86380 86390 1
431463 99431463 1001 86380 86390 1
431571 99431571 1001 86380 86390 1
431175 99431175 1001 86380 86390 1
432454 99432454 1001 86380 86390 1
433581 99433581 1001 86380 86390 1
433338 99433338 1001 86380 86390 1
433648 99433648 1001 86380 86390 1
433336 99433336 1001 86380 86390 1
433165 99433165 1001 86380 86390 1
435055 99435055 1001 86380 86390 1
435108 99435108 1001 86380 86390 1
435308 99435308 1001 86380 86390 1
434870 99434870 1001 86380 86390 1
434820 99434820 1001 86380 86390 1
435447 99435447 1001 86380 86390 1
435672 99435672 1001 86380 86390 1
437034 99437034 1001 86380 86390 1
436539 99436539 1001 86380 86390 1
436034 99436034 1001 86380 86390 1
436290 99436290 1001 86380 86390 1
436277 99436277 1001 86380 86390 1
436157 99436157 1001 86380 86390 1
436211 99436211 1001 86380 86390 1
300105 99300105 1001 86380 86390 1
300692 99300692 1001 86380 86390 1
300671 99300671 1001 86380 86390 1
300555 99300555 1001 86380 86390 1
300361 99300361 1001 86380 86390 1
300142 99300142 1001 86380 86390 1
300247 99300247 1001 86380 86390 1
301375 99301375 1001 86380 86390 1
301525 99301525 1001 86380 86390 1
301265 99301265 1001 86380 86390 1
301040 99301040 1001 86380 86390 1
301674 99301674 1001 86380 86390 1
301703 99301703 1001 86380 86390 1
302307 99302307 1001 86380 86390 1
302234 99302234 1001 86380 86390 1
302055 99302055 1001 86380 86390 1
301773 99301773 1001 86380 86390 1
301827 99301827 1001 86380 86390 1
301823 99301823 1001 86380 86390 1
302393 99302393 1001 86380 86390 1
302529 99302529 1001 86380 86390 1
303074 99303074 1001 86380 86390 1
303089 99303089 1001 86380 86390 1
303013 99303013 1001 86380 86390 1
302832 99302832 1001 86380 86390 1
302680 99302680 1001 86380 86390 1
303320 99303320 1001 86380 86390 1
303857 99303857 1001 86380 86390 1
303898 99303898 1001 86380 86390 1
304058 99304058 1001 86380 86390 1
304730 99304730 1001 86380 86390 1
304665 99304665 1001 86380 86390 1
304461 99304461 1001 86380 86390 1
304649 99304649 1001 86380 86390 1
304507 99304507 1001 86380 86390 1
304455 99304455 1001 86380 86390 1
304508 99304508 1001 86380 86390 1
304411 99304411 1001 86380 86390 1
304283 99304283 1001 86380 86390 1
304273 99304273 1001 86380 86390 1
304973 99304973 1001 86380 86390 1
305027 99305027 1001 86380 86390 1
304943 99304943 1001 86380 86390 1
305034 99305034 1001 86380 86390 1
305606 99305606 1001 86380 86390 1
305342 99305342 1001 86380 86390 1
305173 99305173 1001 86380 86390 1
500154 99500154 1001 86380 86390 1
500697 99500697 1001 86380 86390 1
500443 99500443 1001 86380 86390 1
500549 99500549 1001 86380 86390 1
500924 99500924 1001 86380 86390 1
500950 99500950 1001 86380 86390 1
500833 99500833 1001 86380 86390 1
501453 99501453 1001 86380 86390 1
501623 99501623 1001 86380 86390 1
501480 99501480 1001 86380 86390 1
501496 99501496 1001 86380 86390 1
501274 99501274 1001 86380 86390 1
501039 99501039 1001 86380 86390 1
501755 99501755 1001 86380 86390 1
501666 99501666 1001 86380 86390 1
502273 99502273 1001 86380 86390 1
502054 99502054 1001 86380 86390 1
502186 99502186 1001 86380 86390 1
502071 99502071 1001 86380 86390 1
502153 99502153 1001 86380 86390 1
501879 99501879 1001 86380 86390 1
502476 99502476 1001 86380 86390 1
502594 99502594 1001 86380 86390 1
502651 99502651 1001 86380 86390 1
503254 99503254 1001 86380 86390 1
503122 99503122 1001 86380 86390 1
502697 99502697 1001 86380 86390 1
502684 99502684 1001 86380 86390 1
503327 99503327 1001 86380 86390 1
503316 99503316 1001 86380 86390 1
503404 99503404 1001 86380 86390 1
504031 99504031 1001 86380 86390 1
503768 99503768 1001 86380 86390 1
503499 99503499 1001 86380 86390 1
503590 99503590 1001 86380 86390 1
503603 99503603 1001 86380 86390 1
503651 99503651 1001 86380 86390 1
504160 99504160 1001 86380 86390 1
504238 99504238 1001 86380 86390 1
504827 99504827 1001 86380 86390 1
504732 99504732 1001 86380 86390 1
504709 99504709 1001 86380 86390 1
504517 99504517 1001 86380 86390 1
504453 99504453 1001 86380 86390 1
504493 99504493 1001 86380 86390 1
504993 99504993 1001 86380 86390 1
505028 99505028 1001 86380 86390 1
505067 99505067 1001 86380 86390 1
505612 99505612 1001 86380 86390 1
505540 99505540 1001 86380 86390 1
505531 99505531 1001 86380 86390 1
505191 99505191 1001 86380 86390 1
505232 99505232 1001 86380 86390 1
505328 99505328 1001 86380 86390 1
505785 99505785 1001 86380 86390 1
505826 99505826 1001 86380 86390 1
505866 99505866 1001 86380 86390 1
506413 99506413 1001 86380 86390 1
506217 99506217 1001 86380 86390 1
506158 99506158 1001 86380 86390 1
505978 99505978 1001 86380 86390 1
506088 99506088 1001 86380 86390 1
506684 99506684 1001 86380 86390 1
505975 99505975 1001 86380 86390 1
506607 99506607 1001 86380 86390 1
507306 99507306 1001 86380 86390 1
507166 99507166 1001 86380 86390 1
507141 99507141 1001 86380 86390 1
507096 99507096 1001 86380 86390 1
506896 99506896 1001 86380 86390 1
507002 99507002 1001 86380 86390 1
506848 99506848 1001 86380 86390 1
506902 99506902 1001 86380 86390 1
508242 99508242 1001 86380 86390 1
507817 99507817 1001 86380 86390 1
508875 99508875 1001 86380 86390 1
508954 99508954 1001 86380 86390 1
508618 99508618 1001 86380 86390 1
509197 99509197 1001 86380 86390 1
509629 99509629 1001 86380 86390 1
509411 99509411 1001 86380 86390 1
509336 99509336 1001 86380 86390 1
509304 99509304 1001 86380 86390 1
510528 99510528 1001 86380 86390 1
510672 99510672 1001 86380 86390 1
510660 99510660 1001 86380 86390 1
510284 99510284 1001 86380 86390 1
510776 99510776 1001 86380 86390 1
510739 99510739 1001 86380 86390 1
511277 99511277 1001 86380 86390 1
511162 99511162 1001 86380 86390 1
511202 99511202 1001 86380 86390 1
511105 99511105 1001 86380 86390 1
511702 99511702 1001 86380 86390 1
512323 99512323 1001 86380 86390 1
512337 99512337 1001 86380 86390 1
512046 99512046 1001 86380 86390 1
512049 99512049 1001 86380 86390 1
511931 99511931 1001 86380 86390 1
512422 99512422 1001 86380 86390 1
512541 99512541 1001 86380 86390 1
513037 99513037 1001 86380 86390 1
513071 99513071 1001 86380 86390 1
513011 99513011 1001 86380 86390 1
512834 99512834 1001 86380 86390 1
512827 99512827 1001 86380 86390 1
512729 99512729 1001 86380 86390 1
512732 99512732 1001 86380 86390 1
512673 99512673 1001 86380 86390 1
513228 99513228 1001 86380 86390 1
513273 99513273 1001 86380 86390 1
514006 99514006 1001 86380 86390 1
513553 99513553 1001 86380 86390 1
513455 99513455 1001 86380 86390 1
513550 99513550 1001 86380 86390 1
514062 99514062 1001 86380 86390 1
514808 99514808 1001 86380 86390 1
514734 99514734 1001 86380 86390 1
514722 99514722 1001 86380 86390 1
514846 99514846 1001 86380 86390 1
514446 99514446 1001 86380 86390 1
514462 99514462 1001 86380 86390 1
514342 99514342 1001 86380 86390 1
514897 99514897 1001 86380 86390 1
514936 99514936 1001 86380 86390 1
515593 99515593 1001 86380 86390 1
515577 99515577 1001 86380 86390 1
515465 99515465 1001 86380 86390 1
515294 99515294 1001 86380 86390 1
515105 99515105 1001 86380 86390 1
515170 99515170 1001 86380 86390 1
515100 99515100 1001 86380 86390 1
515694 99515694 1001 86380 86390 1
515722 99515722 1001 86380 86390 1
516490 99516490 1001 86380 86390 1
516503 99516503 1001 86380 86390 1
516208 99516208 1001 86380 86390 1
516222 99516222 1001 86380 86390 1
516236 99516236 1001 86380 86390 1
517299 99517299 1001 86380 86390 1
517114 99517114 1001 86380 86390 1
517465 99517465 1001 86380 86390 1
517496 99517496 1001 86380 86390 1
517538 99517538 1001 86380 86390 1
518069 99518069 1001 86380 86390 1
518006 99518006 1001 86380 86390 1
517780 99517780 1001 86380 86390 1
517772 99517772 1001 86380 86390 1
517851 99517851 1001 86380 86390 1
517567 99517567 1001 86380 86390 1
517599 99517599 1001 86380 86390 1
517550 99517550 1001 86380 86390 1
518328 99518328 1001 86380 86390 1
518253 99518253 1001 86380 86390 1
518894 99518894 1001 86380 86390 1
518781 99518781 1001 86380 86390 1
518524 99518524 1001 86380 86390 1
519067 99519067 1001 86380 86390 1
519536 99519536 1001 86380 86390 1
519246 99519246 1001 86380 86390 1
519280 99519280 1001 86380 86390 1
519968 99519968 1001 86380 86390 1
519828 99519828 1001 86380 86390 1
520524 99520524 1001 86380 86390 1
520593 99520593 1001 86380 86390 1
520422 99520422 1001 86380 86390 1
520414 99520414 1001 86380 86390 1
520351 99520351 1001 86380 86390 1
520179 99520179 1001 86380 86390 1
520134 99520134 1001 86380 86390 1
520688 99520688 1001 86380 86390 1
520805 99520805 1001 86380 86390 1
520743 99520743 1001 86380 86390 1
520811 99520811 1001 86380 86390 1
521287 99521287 1001 86380 86390 1
521419 99521419 1001 86380 86390 1
521335 99521335 1001 86380 86390 1
521241 99521241 1001 86380 86390 1
521112 99521112 1001 86380 86390 1
521060 99521060 1001 86380 86390 1
521045 99521045 1001 86380 86390 1
521665 99521665 1001 86380 86390 1
522095 99522095 1001 86380 86390 1
522050 99522050 1001 86380 86390 1
522077 99522077 1001 86380 86390 1
522042 99522042 1001 86380 86390 1
522005 99522005 1001 86380 86390 1
521890 99521890 1001 86380 86390 1
521904 99521904 1001 86380 86390 1
522315 99522315 1001 86380 86390 1
522300 99522300 1001 86380 86390 1
522939 99522939 1001 86380 86390 1
523022 99523022 1001 86380 86390 1
522932 99522932 1001 86380 86390 1
522730 99522730 1001 86380 86390 1
522595 99522595 1001 86380 86390 1
522634 99522634 1001 86380 86390 1
522585 99522585 1001 86380 86390 1
523307 99523307 1001 86380 86390 1
523826 99523826 1001 86380 86390 1
523545 99523545 1001 86380 86390 1
523506 99523506 1001 86380 86390 1
523464 99523464 1001 86380 86390 1
524138 99524138 1001 86380 86390 1
524128 99524128 1001 86380 86390 1
524499 99524499 1001 86380 86390 1
524475 99524475 1001 86380 86390 1
524477 99524477 1001 86380 86390 1
524479 99524479 1001 86380 86390 1
524213 99524213 1001 86380 86390 1
524161 99524161 1001 86380 86390 1
524780 99524780 1001 86380 86390 1
524782 99524782 1001 86380 86390 1
525203 99525203 1001 86380 86390 1
525282 99525282 1001 86380 86390 1
525027 99525027 1001 86380 86390 1
525144 99525144 1001 86380 86390 1
525648 99525648 1001 86380 86390 1
525624 99525624 1001 86380 86390 1
526232 99526232 1001 86380 86390 1
526351 99526351 1001 86380 86390 1
526523 99526523 1001 86380 86390 1
526436 99526436 1001 86380 86390 1
526595 99526595 1001 86380 86390 1
526534 99526534 1001 86380 86390 1
527202 99527202 1001 86380 86390 1
527153 99527153 1001 86380 86390 1
526994 99526994 1001 86380 86390 1
527020 99527020 1001 86380 86390 1
526995 99526995 1001 86380 86390 1
527040 99527040 1001 86380 86390 1
526824 99526824 1001 86380 86390 1
526657 99526657 1001 86380 86390 1
526676 99526676 1001 86380 86390 1
526741 99526741 1001 86380 86390 1
527336 99527336 1001 86380 86390 1
527349 99527349 1001 86380 86390 1
527289 99527289 1001 86380 86390 1
527894 99527894 1001 86380 86390 1
528037 99528037 1001 86380 86390 1
527964 99527964 1001 86380 86390 1
528058 99528058 1001 86380 86390 1
528067 99528067 1001 86380 86390 1
527842 99527842 1001 86380 86390 1
527596 99527596 1001 86380 86390 1
527661 99527661 1001 86380 86390 1
527528 99527528 1001 86380 86390 1
528240 99528240 1001 86380 86390 1
528884 99528884 1001 86380 86390 1
528531 99528531 1001 86380 86390 1
528694 99528694 1001 86380 86390 1
528406 99528406 1001 86380 86390 1
528458 99528458 1001 86380 86390 1
528484 99528484 1001 86380 86390 1
529023 99529023 1001 86380 86390 1
529076 99529076 1001 86380 86390 1
528922 99528922 1001 86380 86390 1
529549 99529549 1001 86380 86390 1
529684 99529684 1001 86380 86390 1
529558 99529558 1001 86380 86390 1
529494 99529494 1001 86380 86390 1
529149 99529149 1001 86380 86390 1
529168 99529168 1001 86380 86390 1
529811 99529811 1001 86380 86390 1
530493 99530493 1001 86380 86390 1
530066 99530066 1001 86380 86390 1
530667 99530667 1001 86380 86390 1
531352 99531352 1001 86380 86390 1
531221 99531221 1001 86380 86390 1
530875 99530875 1001 86380 86390 1
531486 99531486 1001 86380 86390 1
531569 99531569 1001 86380 86390 1
532038 99532038 1001 86380 86390 1
532011 99532011 1001 86380 86390 1
531642 99531642 1001 86380 86390 1
531712 99531712 1001 86380 86390 1
531764 99531764 1001 86380 86390 1
532946 99532946 1001 86380 86390 1
533015 99533015 1001 86380 86390 1
532689 99532689 1001 86380 86390 1
532627 99532627 1001 86380 86390 1
532529 99532529 1001 86380 86390 1
532534 99532534 1001 86380 86390 1
533224 99533224 1001 86380 86390 1
533756 99533756 1001 86380 86390 1
533670 99533670 1001 86380 86390 1
533791 99533791 1001 86380 86390 1
533727 99533727 1001 86380 86390 1
533594 99533594 1001 86380 86390 1
534008 99534008 1001 86380 86390 1
534491 99534491 1001 86380 86390 1
534455 99534455 1001 86380 86390 1
534460 99534460 1001 86380 86390 1
534092 99534092 1001 86380 86390 1
534254 99534254 1001 86380 86390 1
534748 99534748 1001 86380 86390 1
534868 99534868 1001 86380 86390 1
534809 99534809 1001 86380 86390 1
535175 99535175 1001 86380 86390 1
535283 99535283 1001 86380 86390 1
535219 99535219 1001 86380 86390 1
535611 99535611 1001 86380 86390 1
535534 99535534 1001 86380 86390 1
535641 99535641 1001 86380 86390 1
536198 99536198 1001 86380 86390 1
536117 99536117 1001 86380 86390 1
535959 99535959 1001 86380 86390 1
535886 99535886 1001 86380 86390 1
535773 99535773 1001 86380 86390 1
535817 99535817 1001 86380 86390 1
536416 99536416 1001 86380 86390 1
537161 99537161 1001 86380 86390 1
537012 99537012 1001 86380 86390 1
537090 99537090 1001 86380 86390 1
536802 99536802 1001 86380 86390 1
536584 99536584 1001 86380 86390 1
536677 99536677 1001 86380 86390 1
537318 99537318 1001 86380 86390 1
537183 99537183 1001 86380 86390 1
537628 99537628 1001 86380 86390 1
537667 99537667 1001 86380 86390 1
538134 99538134 1001 86380 86390 1
538636 99538636 1001 86380 86390 1
538626 99538626 1001 86380 86390 1
538430 99538430 1001 86380 86390 1
538236 99538236 1001 86380 86390 1
538863 99538863 1001 86380 86390 1
538821 99538821 1001 86380 86390 1
539494 99539494 1001 86380 86390 1
539546 99539546 1001 86380 86390 1
539247 99539247 1001 86380 86390 1
539421 99539421 1001 86380 86390 1
539140 99539140 1001 86380 86390 1
540286 99540286 1001 86380 86390 1
540448 99540448 1001 86380 86390 1
540350 99540350 1001 86380 86390 1
540225 99540225 1001 86380 86390 1
540257 99540257 1001 86380 86390 1
539966 99539966 1001 86380 86390 1
539879 99539879 1001 86380 86390 1
540022 99540022 1001 86380 86390 1
539958 99539958 1001 86380 86390 1
540634 99540634 1001 86380 86390 1
540626 99540626 1001 86380 86390 1
540576 99540576 1001 86380 86390 1
541214 99541214 1001 86380 86390 1
541005 99541005 1001 86380 86390 1
540680 99540680 1001 86380 86390 1
540839 99540839 1001 86380 86390 1
541318 99541318 1001 86380 86390 1
541383 99541383 1001 86380 86390 1
541319 99541319 1001 86380 86390 1
541480 99541480 1001 86380 86390 1
542044 99542044 1001 86380 86390 1
541931 99541931 1001 86380 86390 1
541912 99541912 1001 86380 86390 1
541638 99541638 1001 86380 86390 1
542134 99542134 1001 86380 86390 1
542765 99542765 1001 86380 86390 1
542928 99542928 1001 86380 86390 1
542586 99542586 1001 86380 86390 1
542493 99542493 1001 86380 86390 1
542533 99542533 1001 86380 86390 1
542952 99542952 1001 86380 86390 1
543488 99543488 1001 86380 86390 1
543400 99543400 1001 86380 86390 1
543309 99543309 1001 86380 86390 1
543272 99543272 1001 86380 86390 1
543186 99543186 1001 86380 86390 1
543278 99543278 1001 86380 86390 1
543975 99543975 1001 86380 86390 1
543941 99543941 1001 86380 86390 1
543934 99543934 1001 86380 86390 1
544438 99544438 1001 86380 86390 1
544295 99544295 1001 86380 86390 1
544094 99544094 1001 86380 86390 1
544139 99544139 1001 86380 86390 1
544681 99544681 1001 86380 86390 1
400153 99400153 1001 86380 86390 1
400157 99400157 1001 86380 86390 1
400368 99400368 1001 86380 86390 1
400504 99400504 1001 86380 86390 1
400802 99400802 1001 86380 86390 1
400919 99400919 1001 86380 86390 1
401078 99401078 1001 86380 86390 1
401432 99401432 1001 86380 86390 1
401944 99401944 1001 86380 86390 1
401997 99401997 1001 86380 86390 1
402293 99402293 1001 86380 86390 1
402413 99402413 1001 86380 86390 1
403493 99403493 1001 86380 86390 1
404062 99404062 1001 86380 86390 1
404421 99404421 1001 86380 86390 1
404480 99404480 1001 86380 86390 1
404578 99404578 1001 86380 86390 1
404649 99404649 1001 86380 86390 1
404690 99404690 1001 86380 86390 1
404843 99404843 1001 86380 86390 1
405204 99405204 1001 86380 86390 1
405206 99405206 1001 86380 86390 1
405297 99405297 1001 86380 86390 1
405264 99405264 1001 86380 86390 1
405241 99405241 1001 86380 86390 1
405744 99405744 1001 86380 86390 1
405869 99405869 1001 86380 86390 1
406140 99406140 1001 86380 86390 1
406448 99406448 1001 86380 86390 1
406956 99406956 1001 86380 86390 1
407130 99407130 1001 86380 86390 1
407150 99407150 1001 86380 86390 1
407190 99407190 1001 86380 86390 1
407887 99407887 1001 86380 86390 1
408086 99408086 1001 86380 86390 1
408367 99408367 1001 86380 86390 1
408824 99408824 1001 86380 86390 1
408916 99408916 1001 86380 86390 1
408960 99408960 1001 86380 86390 1
408908 99408908 1001 86380 86390 1
409308 99409308 1001 86380 86390 1
409637 99409637 1001 86380 86390 1
409811 99409811 1001 86380 86390 1
410014 99410014 1001 86380 86390 1
410060 99410060 1001 86380 86390 1
410641 99410641 1001 86380 86390 1
411433 99411433 1001 86380 86390 1
411676 99411676 1001 86380 86390 1
411825 99411825 1001 86380 86390 1
411979 99411979 1001 86380 86390 1
412170 99412170 1001 86380 86390 1
412274 99412274 1001 86380 86390 1
412366 99412366 1001 86380 86390 1
413253 99413253 1001 86380 86390 1
412721 99412721 1001 86380 86390 1
412657 99412657 1001 86380 86390 1
412860 99412860 1001 86380 86390 1
414011 99414011 1001 86380 86390 1
412482 99412482 1001 86380 86390 1
413986 99413986 1001 86380 86390 1
413900 99413900 1001 86380 86390 1
413874 99413874 1001 86380 86390 1
415171 99415171 1001 86380 86390 1
414638 99414638 1001 86380 86390 1
414523 99414523 1001 86380 86390 1
414647 99414647 1001 86380 86390 1
414526 99414526 1001 86380 86390 1
414585 99414585 1001 86380 86390 1
414272 99414272 1001 86380 86390 1
414201 99414201 1001 86380 86390 1
414275 99414275 1001 86380 86390 1
414438 99414438 1001 86380 86390 1
414287 99414287 1001 86380 86390 1
415416 99415416 1001 86380 86390 1
415401 99415401 1001 86380 86390 1
416954 99416954 1001 86380 86390 1
416923 99416923 1001 86380 86390 1
416445 99416445 1001 86380 86390 1
416310 99416310 1001 86380 86390 1
415882 99415882 1001 86380 86390 1
416020 99416020 1001 86380 86390 1
417353 99417353 1001 86380 86390 1
417117 99417117 1001 86380 86390 1
417515 99417515 1001 86380 86390 1
417441 99417441 1001 86380 86390 1
418459 99418459 1001 86380 86390 1
418122 99418122 1001 86380 86390 1
417700 99417700 1001 86380 86390 1
419107 99419107 1001 86380 86390 1
419086 99419086 1001 86380 86390 1
419185 99419185 1001 86380 86390 1
420445 99420445 1001 86380 86390 1
420086 99420086 1001 86380 86390 1
420351 99420351 1001 86380 86390 1
419724 99419724 1001 86380 86390 1
419942 99419942 1001 86380 86390 1
420515 99420515 1001 86380 86390 1
421642 99421642 1001 86380 86390 1
421560 99421560 1001 86380 86390 1
421310 99421310 1001 86380 86390 1
420922 99420922 1001 86380 86390 1
420837 99420837 1001 86380 86390 1
422406 99422406 1001 86380 86390 1
423630 99423630 1001 86380 86390 1
423151 99423151 1001 86380 86390 1
422864 99422864 1001 86380 86390 1
422790 99422790 1001 86380 86390 1
423879 99423879 1001 86380 86390 1
424033 99424033 1001 86380 86390 1
425120 99425120 1001 86380 86390 1
424636 99424636 1001 86380 86390 1
424728 99424728 1001 86380 86390 1
424437 99424437 1001 86380 86390 1
425599 99425599 1001 86380 86390 1
426875 99426875 1001 86380 86390 1
426780 99426780 1001 86380 86390 1
426582 99426582 1001 86380 86390 1
426022 99426022 1001 86380 86390 1
426026 99426026 1001 86380 86390 1
426182 99426182 1001 86380 86390 1
427200 99427200 1001 86380 86390 1
427355 99427355 1001 86380 86390 1
428504 99428504 1001 86380 86390 1
428556 99428556 1001 86380 86390 1
428388 99428388 1001 86380 86390 1
428336 99428336 1001 86380 86390 1
427615 99427615 1001 86380 86390 1
429141 99429141 1001 86380 86390 1
428802 99428802 1001 86380 86390 1
429973 99429973 1001 86380 86390 1
430114 99430114 1001 86380 86390 1
429733 99429733 1001 86380 86390 1
429953 99429953 1001 86380 86390 1
429544 99429544 1001 86380 86390 1
429241 99429241 1001 86380 86390 1
429410 99429410 1001 86380 86390 1
429503 99429503 1001 86380 86390 1
429554 99429554 1001 86380 86390 1
430627 99430627 1001 86380 86390 1
431976 99431976 1001 86380 86390 1
431667 99431667 1001 86380 86390 1
430875 99430875 1001 86380 86390 1
432260 99432260 1001 86380 86390 1
432479 99432479 1001 86380 86390 1
433002 99433002 1001 86380 86390 1
433117 99433117 1001 86380 86390 1
433086 99433086 1001 86380 86390 1
432880 99432880 1001 86380 86390 1
433784 99433784 1001 86380 86390 1
434072 99434072 1001 86380 86390 1
435375 99435375 1001 86380 86390 1
435311 99435311 1001 86380 86390 1
434766 99434766 1001 86380 86390 1
436907 99436907 1001 86380 86390 1
436752 99436752 1001 86380 86390 1
436518 99436518 1001 86380 86390 1
436669 99436669 1001 86380 86390 1
436469 99436469 1001 86380 86390 1
436363 99436363 1001 86380 86390 1
436218 99436218 1001 86380 86390 1
300026 99300026 1001 86380 86390 1
300574 99300574 1001 86380 86390 1
300596 99300596 1001 86380 86390 1
300662 99300662 1001 86380 86390 1
300729 99300729 1001 86380 86390 1
301401 99301401 1001 86380 86390 1
301311 99301311 1001 86380 86390 1
301315 99301315 1001 86380 86390 1
301564 99301564 1001 86380 86390 1
301676 99301676 1001 86380 86390 1
302328 99302328 1001 86380 86390 1
302123 99302123 1001 86380 86390 1
302157 99302157 1001 86380 86390 1
302134 99302134 1001 86380 86390 1
301803 99301803 1001 86380 86390 1
302521 99302521 1001 86380 86390 1
302584 99302584 1001 86380 86390 1
303025 99303025 1001 86380 86390 1
302908 99302908 1001 86380 86390 1
302655 99302655 1001 86380 86390 1
302645 99302645 1001 86380 86390 1
304029 99304029 1001 86380 86390 1
303789 99303789 1001 86380 86390 1
303785 99303785 1001 86380 86390 1
303495 99303495 1001 86380 86390 1
303473 99303473 1001 86380 86390 1
303486 99303486 1001 86380 86390 1
304201 99304201 1001 86380 86390 1
304111 99304111 1001 86380 86390 1
304189 99304189 1001 86380 86390 1
304190 99304190 1001 86380 86390 1
304169 99304169 1001 86380 86390 1
304640 99304640 1001 86380 86390 1
304515 99304515 1001 86380 86390 1
304435 99304435 1001 86380 86390 1
304937 99304937 1001 86380 86390 1
305521 99305521 1001 86380 86390 1
305455 99305455 1001 86380 86390 1
305448 99305448 1001 86380 86390 1
305078 99305078 1001 86380 86390 1
500086 99500086 1001 86380 86390 1
500698 99500698 1001 86380 86390 1
500735 99500735 1001 86380 86390 1
500608 99500608 1001 86380 86390 1
500519 99500519 1001 86380 86390 1
500487 99500487 1001 86380 86390 1
500258 99500258 1001 86380 86390 1
500336 99500336 1001 86380 86390 1
500207 99500207 1001 86380 86390 1
500286 99500286 1001 86380 86390 1
500196 99500196 1001 86380 86390 1
500265 99500265 1001 86380 86390 1
500889 99500889 1001 86380 86390 1
500908 99500908 1001 86380 86390 1
501523 99501523 1001 86380 86390 1
501578 99501578 1001 86380 86390 1
501411 99501411 1001 86380 86390 1
501416 99501416 1001 86380 86390 1
502381 99502381 1001 86380 86390 1
502330 99502330 1001 86380 86390 1
502201 99502201 1001 86380 86390 1
502215 99502215 1001 86380 86390 1
501952 99501952 1001 86380 86390 1
502018 99502018 1001 86380 86390 1
501941 99501941 1001 86380 86390 1
501981 99501981 1001 86380 86390 1
502557 99502557 1001 86380 86390 1
503139 99503139 1001 86380 86390 1
503264 99503264 1001 86380 86390 1
503358 99503358 1001 86380 86390 1
503476 99503476 1001 86380 86390 1
503756 99503756 1001 86380 86390 1
504319 99504319 1001 86380 86390 1
504856 99504856 1001 86380 86390 1
504630 99504630 1001 86380 86390 1
505057 99505057 1001 86380 86390 1
505112 99505112 1001 86380 86390 1
504958 99504958 1001 86380 86390 1
505120 99505120 1001 86380 86390 1
505580 99505580 1001 86380 86390 1
505462 99505462 1001 86380 86390 1
505506 99505506 1001 86380 86390 1
505533 99505533 1001 86380 86390 1
505297 99505297 1001 86380 86390 1
505874 99505874 1001 86380 86390 1
505868 99505868 1001 86380 86390 1
506540 99506540 1001 86380 86390 1
506297 99506297 1001 86380 86390 1
506078 99506078 1001 86380 86390 1
506014 99506014 1001 86380 86390 1
506073 99506073 1001 86380 86390 1
506659 99506659 1001 86380 86390 1
506692 99506692 1001 86380 86390 1
507320 99507320 1001 86380 86390 1
507309 99507309 1001 86380 86390 1
507336 99507336 1001 86380 86390 1
507008 99507008 1001 86380 86390 1
506906 99506906 1001 86380 86390 1
506815 99506815 1001 86380 86390 1
506844 99506844 1001 86380 86390 1
507574 99507574 1001 86380 86390 1
507543 99507543 1001 86380 86390 1
508161 99508161 1001 86380 86390 1
508125 99508125 1001 86380 86390 1
508138 99508138 1001 86380 86390 1
508064 99508064 1001 86380 86390 1
508092 99508092 1001 86380 86390 1
507892 99507892 1001 86380 86390 1
507898 99507898 1001 86380 86390 1
507719 99507719 1001 86380 86390 1
508350 99508350 1001 86380 86390 1
508327 99508327 1001 86380 86390 1
508379 99508379 1001 86380 86390 1
508419 99508419 1001 86380 86390 1
508830 99508830 1001 86380 86390 1
508606 99508606 1001 86380 86390 1
509264 99509264 1001 86380 86390 1
509656 99509656 1001 86380 86390 1
509490 99509490 1001 86380 86390 1
509406 99509406 1001 86380 86390 1
510104 99510104 1001 86380 86390 1
510018 99510018 1001 86380 86390 1
510699 99510699 1001 86380 86390 1
510596 99510596 1001 86380 86390 1
510439 99510439 1001 86380 86390 1
510478 99510478 1001 86380 86390 1
510453 99510453 1001 86380 86390 1
510150 99510150 1001 86380 86390 1
510203 99510203 1001 86380 86390 1
510814 99510814 1001 86380 86390 1
510779 99510779 1001 86380 86390 1
510728 99510728 1001 86380 86390 1
511489 99511489 1001 86380 86390 1
511439 99511439 1001 86380 86390 1
511362 99511362 1001 86380 86390 1
511369 99511369 1001 86380 86390 1
511410 99511410 1001 86380 86390 1
511697 99511697 1001 86380 86390 1
511596 99511596 1001 86380 86390 1
512217 99512217 1001 86380 86390 1
512088 99512088 1001 86380 86390 1
512101 99512101 1001 86380 86390 1
512094 99512094 1001 86380 86390 1
511771 99511771 1001 86380 86390 1
511761 99511761 1001 86380 86390 1
512544 99512544 1001 86380 86390 1
512445 99512445 1001 86380 86390 1
512407 99512407 1001 86380 86390 1
513132 99513132 1001 86380 86390 1
513133 99513133 1001 86380 86390 1
513181 99513181 1001 86380 86390 1
512943 99512943 1001 86380 86390 1
512894 99512894 1001 86380 86390 1
512658 99512658 1001 86380 86390 1
513849 99513849 1001 86380 86390 1
513792 99513792 1001 86380 86390 1
513534 99513534 1001 86380 86390 1
513573 99513573 1001 86380 86390 1
513497 99513497 1001 86380 86390 1
514043 99514043 1001 86380 86390 1
514783 99514783 1001 86380 86390 1
514834 99514834 1001 86380 86390 1
514588 99514588 1001 86380 86390 1
515651 99515651 1001 86380 86390 1
515154 99515154 1001 86380 86390 1
515093 99515093 1001 86380 86390 1
515139 99515139 1001 86380 86390 1
515789 99515789 1001 86380 86390 1
515699 99515699 1001 86380 86390 1
515730 99515730 1001 86380 86390 1
516368 99516368 1001 86380 86390 1
516427 99516427 1001 86380 86390 1
516243 99516243 1001 86380 86390 1
516298 99516298 1001 86380 86390 1
516238 99516238 1001 86380 86390 1
516087 99516087 1001 86380 86390 1
516012 99516012 1001 86380 86390 1
516621 99516621 1001 86380 86390 1
516712 99516712 1001 86380 86390 1
517265 99517265 1001 86380 86390 1
517014 99517014 1001 86380 86390 1
517033 99517033 1001 86380 86390 1
516860 99516860 1001 86380 86390 1
516719 99516719 1001 86380 86390 1
517423 99517423 1001 86380 86390 1
517458 99517458 1001 86380 86390 1
517956 99517956 1001 86380 86390 1
517747 99517747 1001 86380 86390 1
518203 99518203 1001 86380 86390 1
518322 99518322 1001 86380 86390 1
518899 99518899 1001 86380 86390 1
518948 99518948 1001 86380 86390 1
518744 99518744 1001 86380 86390 1
518675 99518675 1001 86380 86390 1
518702 99518702 1001 86380 86390 1
518401 99518401 1001 86380 86390 1
519185 99519185 1001 86380 86390 1
519032 99519032 1001 86380 86390 1
519750 99519750 1001 86380 86390 1
519733 99519733 1001 86380 86390 1
519569 99519569 1001 86380 86390 1
519409 99519409 1001 86380 86390 1
519388 99519388 1001 86380 86390 1
519196 99519196 1001 86380 86390 1
520006 99520006 1001 86380 86390 1
519854 99519854 1001 86380 86390 1
519861 99519861 1001 86380 86390 1
520610 99520610 1001 86380 86390 1
520490 99520490 1001 86380 86390 1
520350 99520350 1001 86380 86390 1
520755 99520755 1001 86380 86390 1
520693 99520693 1001 86380 86390 1
520815 99520815 1001 86380 86390 1
520660 99520660 1001 86380 86390 1
521234 99521234 1001 86380 86390 1
520871 99520871 1001 86380 86390 1
520960 99520960 1001 86380 86390 1
521478 99521478 1001 86380 86390 1
521602 99521602 1001 86380 86390 1
522193 99522193 1001 86380 86390 1
522108 99522108 1001 86380 86390 1
521983 99521983 1001 86380 86390 1
521742 99521742 1001 86380 86390 1
522497 99522497 1001 86380 86390 1
521880 99521880 1001 86380 86390 1
522310 99522310 1001 86380 86390 1
523017 99523017 1001 86380 86390 1
522833 99522833 1001 86380 86390 1
522674 99522674 1001 86380 86390 1
522690 99522690 1001 86380 86390 1
523145 99523145 1001 86380 86390 1
523318 99523318 1001 86380 86390 1
523870 99523870 1001 86380 86390 1
523897 99523897 1001 86380 86390 1
523637 99523637 1001 86380 86390 1
523542 99523542 1001 86380 86390 1
523508 99523508 1001 86380 86390 1
523477 99523477 1001 86380 86390 1
524036 99524036 1001 86380 86390 1
524623 99524623 1001 86380 86390 1
524676 99524676 1001 86380 86390 1
524574 99524574 1001 86380 86390 1
524651 99524651 1001 86380 86390 1
524879 99524879 1001 86380 86390 1
524893 99524893 1001 86380 86390 1
525584 99525584 1001 86380 86390 1
525452 99525452 1001 86380 86390 1
525517 99525517 1001 86380 86390 1
525350 99525350 1001 86380 86390 1
525183 99525183 1001 86380 86390 1
525104 99525104 1001 86380 86390 1
525667 99525667 1001 86380 86390 1
526282 99526282 1001 86380 86390 1
526047 99526047 1001 86380 86390 1
525972 99525972 1001 86380 86390 1
526003 99526003 1001 86380 86390 1
525994 99525994 1001 86380 86390 1
526497 99526497 1001 86380 86390 1
526598 99526598 1001 86380 86390 1
527243 99527243 1001 86380 86390 1
527032 99527032 1001 86380 86390 1
526838 99526838 1001 86380 86390 1
526868 99526868 1001 86380 86390 1
526924 99526924 1001 86380 86390 1
526990 99526990 1001 86380 86390 1
526727 99526727 1001 86380 86390 1
527319 99527319 1001 86380 86390 1
528048 99528048 1001 86380 86390 1
527715 99527715 1001 86380 86390 1
527836 99527836 1001 86380 86390 1
527495 99527495 1001 86380 86390 1
528085 99528085 1001 86380 86390 1
528104 99528104 1001 86380 86390 1
528186 99528186 1001 86380 86390 1
528200 99528200 1001 86380 86390 1
528875 99528875 1001 86380 86390 1
528887 99528887 1001 86380 86390 1
528660 99528660 1001 86380 86390 1
528654 99528654 1001 86380 86390 1
528365 99528365 1001 86380 86390 1
529094 99529094 1001 86380 86390 1
529725 99529725 1001 86380 86390 1
529620 99529620 1001 86380 86390 1
529359 99529359 1001 86380 86390 1
529430 99529430 1001 86380 86390 1
529842 99529842 1001 86380 86390 1
529766 99529766 1001 86380 86390 1
529911 99529911 1001 86380 86390 1
530457 99530457 1001 86380 86390 1
530512 99530512 1001 86380 86390 1
530206 99530206 1001 86380 86390 1
530329 99530329 1001 86380 86390 1
530203 99530203 1001 86380 86390 1
530139 99530139 1001 86380 86390 1
529990 99529990 1001 86380 86390 1
530125 99530125 1001 86380 86390 1
530074 99530074 1001 86380 86390 1
531188 99531188 1001 86380 86390 1
531323 99531323 1001 86380 86390 1
531312 99531312 1001 86380 86390 1
530989 99530989 1001 86380 86390 1
530776 99530776 1001 86380 86390 1
530831 99530831 1001 86380 86390 1
530807 99530807 1001 86380 86390 1
531394 99531394 1001 86380 86390 1
531524 99531524 1001 86380 86390 1
531422 99531422 1001 86380 86390 1
531383 99531383 1001 86380 86390 1
531437 99531437 1001 86380 86390 1
532029 99532029 1001 86380 86390 1
532082 99532082 1001 86380 86390 1
532122 99532122 1001 86380 86390 1
532012 99532012 1001 86380 86390 1
531954 99531954 1001 86380 86390 1
531890 99531890 1001 86380 86390 1
531997 99531997 1001 86380 86390 1
531689 99531689 1001 86380 86390 1
531643 99531643 1001 86380 86390 1
531683 99531683 1001 86380 86390 1
532392 99532392 1001 86380 86390 1
532279 99532279 1001 86380 86390 1
532935 99532935 1001 86380 86390 1
532974 99532974 1001 86380 86390 1
532775 99532775 1001 86380 86390 1
532816 99532816 1001 86380 86390 1
532757 99532757 1001 86380 86390 1
532719 99532719 1001 86380 86390 1
532694 99532694 1001 86380 86390 1
533808 99533808 1001 86380 86390 1
533471 99533471 1001 86380 86390 1
533630 99533630 1001 86380 86390 1
533532 99533532 1001 86380 86390 1
533405 99533405 1001 86380 86390 1
533991 99533991 1001 86380 86390 1
534005 99534005 1001 86380 86390 1
533955 99533955 1001 86380 86390 1
534582 99534582 1001 86380 86390 1
534625 99534625 1001 86380 86390 1
534667 99534667 1001 86380 86390 1
534422 99534422 1001 86380 86390 1
534449 99534449 1001 86380 86390 1
534079 99534079 1001 86380 86390 1
534840 99534840 1001 86380 86390 1
534701 99534701 1001 86380 86390 1
535308 99535308 1001 86380 86390 1
535483 99535483 1001 86380 86390 1
535389 99535389 1001 86380 86390 1
535113 99535113 1001 86380 86390 1
535187 99535187 1001 86380 86390 1
535122 99535122 1001 86380 86390 1
535064 99535064 1001 86380 86390 1
535619 99535619 1001 86380 86390 1
536242 99536242 1001 86380 86390 1
536085 99536085 1001 86380 86390 1
536036 99536036 1001 86380 86390 1
535847 99535847 1001 86380 86390 1
535744 99535744 1001 86380 86390 1
535723 99535723 1001 86380 86390 1
536424 99536424 1001 86380 86390 1
536467 99536467 1001 86380 86390 1
536433 99536433 1001 86380 86390 1
537070 99537070 1001 86380 86390 1
537123 99537123 1001 86380 86390 1
536779 99536779 1001 86380 86390 1
536935 99536935 1001 86380 86390 1
536663 99536663 1001 86380 86390 1
536656 99536656 1001 86380 86390 1
537247 99537247 1001 86380 86390 1
537825 99537825 1001 86380 86390 1
537815 99537815 1001 86380 86390 1
537749 99537749 1001 86380 86390 1
537596 99537596 1001 86380 86390 1
537428 99537428 1001 86380 86390 1
538068 99538068 1001 86380 86390 1
538679 99538679 1001 86380 86390 1
538799 99538799 1001 86380 86390 1
538558 99538558 1001 86380 86390 1
538418 99538418 1001 86380 86390 1
539019 99539019 1001 86380 86390 1
538858 99538858 1001 86380 86390 1
538988 99538988 1001 86380 86390 1
539514 99539514 1001 86380 86390 1
539631 99539631 1001 86380 86390 1
539315 99539315 1001 86380 86390 1
539291 99539291 1001 86380 86390 1
539142 99539142 1001 86380 86390 1
539665 99539665 1001 86380 86390 1
540319 99540319 1001 86380 86390 1
540334 99540334 1001 86380 86390 1
540093 99540093 1001 86380 86390 1
540136 99540136 1001 86380 86390 1
540246 99540246 1001 86380 86390 1
540652 99540652 1001 86380 86390 1
540588 99540588 1001 86380 86390 1
541245 99541245 1001 86380 86390 1
540983 99540983 1001 86380 86390 1
540961 99540961 1001 86380 86390 1
540980 99540980 1001 86380 86390 1
540777 99540777 1001 86380 86390 1
540793 99540793 1001 86380 86390 1
540772 99540772 1001 86380 86390 1
540672 99540672 1001 86380 86390 1
540880 99540880 1001 86380 86390 1
541414 99541414 1001 86380 86390 1
541493 99541493 1001 86380 86390 1
541325 99541325 1001 86380 86390 1
541924 99541924 1001 86380 86390 1
541889 99541889 1001 86380 86390 1
541757 99541757 1001 86380 86390 1
541529 99541529 1001 86380 86390 1
541660 99541660 1001 86380 86390 1
541699 99541699 1001 86380 86390 1
541573 99541573 1001 86380 86390 1
542183 99542183 1001 86380 86390 1
542925 99542925 1001 86380 86390 1
542890 99542890 1001 86380 86390 1
542665 99542665 1001 86380 86390 1
542552 99542552 1001 86380 86390 1
542567 99542567 1001 86380 86390 1
542514 99542514 1001 86380 86390 1
543087 99543087 1001 86380 86390 1
543142 99543142 1001 86380 86390 1
543601 99543601 1001 86380 86390 1
543446 99543446 1001 86380 86390 1
543250 99543250 1001 86380 86390 1
543213 99543213 1001 86380 86390 1
543812 99543812 1001 86380 86390 1
544408 99544408 1001 86380 86390 1
544278 99544278 1001 86380 86390 1
544157 99544157 1001 86380 86390 1
543983 99543983 1001 86380 86390 1
544624 99544624 1001 86380 86390 1
426639 209 1001 74160 74757 1
407324 1141 1001 59520 62997 1
400043 99400043 1001 86380 86390 1
400087 99400087 1001 86380 86390 1
400210 99400210 1001 86380 86390 1
400259 99400259 1001 86380 86390 1
401226 99401226 1001 86380 86390 1
401246 99401246 1001 86380 86390 1
402397 99402397 1001 86380 86390 1
402411 99402411 1001 86380 86390 1
402995 99402995 1001 86380 86390 1
403006 99403006 1001 86380 86390 1
403128 99403128 1001 86380 86390 1
403171 99403171 1001 86380 86390 1
403306 99403306 1001 86380 86390 1
403943 99403943 1001 86380 86390 1
404041 99404041 1001 86380 86390 1
404340 99404340 1001 86380 86390 1
404436 99404436 1001 86380 86390 1
404858 99404858 1001 86380 86390 1
404974 99404974 1001 86380 86390 1
405649 99405649 1001 86380 86390 1
405927 99405927 1001 86380 86390 1
407220 99407220 1001 86380 86390 1
407278 99407278 1001 86380 86390 1
407506 99407506 1001 86380 86390 1
407957 99407957 1001 86380 86390 1
408356 99408356 1001 86380 86390 1
408625 99408625 1001 86380 86390 1
409181 99409181 1001 86380 86390 1
409611 99409611 1001 86380 86390 1
409755 99409755 1001 86380 86390 1
409909 99409909 1001 86380 86390 1
410218 99410218 1001 86380 86390 1
410404 99410404 1001 86380 86390 1
410545 99410545 1001 86380 86390 1
410992 99410992 1001 86380 86390 1
411092 99411092 1001 86380 86390 1
411144 99411144 1001 86380 86390 1
411136 99411136 1001 86380 86390 1
411231 99411231 1001 86380 86390 1
411468 99411468 1001 86380 86390 1
411913 99411913 1001 86380 86390 1
412149 99412149 1001 86380 86390 1
412193 99412193 1001 86380 86390 1
412347 99412347 1001 86380 86390 1
413636 99413636 1001 86380 86390 1
413339 99413339 1001 86380 86390 1
412509 99412509 1001 86380 86390 1
414040 99414040 1001 86380 86390 1
415033 99415033 1001 86380 86390 1
415101 99415101 1001 86380 86390 1
414220 99414220 1001 86380 86390 1
415328 99415328 1001 86380 86390 1
416694 99416694 1001 86380 86390 1
416837 99416837 1001 86380 86390 1
416624 99416624 1001 86380 86390 1
416195 99416195 1001 86380 86390 1
416098 99416098 1001 86380 86390 1
415877 99415877 1001 86380 86390 1
417318 99417318 1001 86380 86390 1
417428 99417428 1001 86380 86390 1
418678 99418678 1001 86380 86390 1
418342 99418342 1001 86380 86390 1
418298 99418298 1001 86380 86390 1
418000 99418000 1001 86380 86390 1
417677 99417677 1001 86380 86390 1
420314 99420314 1001 86380 86390 1
420431 99420431 1001 86380 86390 1
420468 99420468 1001 86380 86390 1
420607 99420607 1001 86380 86390 1
420638 99420638 1001 86380 86390 1
421969 99421969 1001 86380 86390 1
421398 99421398 1001 86380 86390 1
421573 99421573 1001 86380 86390 1
420918 99420918 1001 86380 86390 1
421102 99421102 1001 86380 86390 1
423600 99423600 1001 86380 86390 1
423344 99423344 1001 86380 86390 1
423635 99423635 1001 86380 86390 1
423586 99423586 1001 86380 86390 1
423058 99423058 1001 86380 86390 1
423091 99423091 1001 86380 86390 1
423153 99423153 1001 86380 86390 1
423154 99423154 1001 86380 86390 1
422680 99422680 1001 86380 86390 1
423767 99423767 1001 86380 86390 1
424203 99424203 1001 86380 86390 1
424523 99424523 1001 86380 86390 1
426276 99426276 1001 86380 86390 1
426316 99426316 1001 86380 86390 1
426015 99426015 1001 86380 86390 1
425932 99425932 1001 86380 86390 1
427174 99427174 1001 86380 86390 1
427241 99427241 1001 86380 86390 1
427383 99427383 1001 86380 86390 1
428335 99428335 1001 86380 86390 1
427544 99427544 1001 86380 86390 1
427645 99427645 1001 86380 86390 1
429008 99429008 1001 86380 86390 1
430043 99430043 1001 86380 86390 1
430336 99430336 1001 86380 86390 1
429981 99429981 1001 86380 86390 1
430040 99430040 1001 86380 86390 1
429645 99429645 1001 86380 86390 1
429522 99429522 1001 86380 86390 1
429411 99429411 1001 86380 86390 1
429336 99429336 1001 86380 86390 1
429407 99429407 1001 86380 86390 1
430774 99430774 1001 86380 86390 1
431655 99431655 1001 86380 86390 1
431064 99431064 1001 86380 86390 1
431007 99431007 1001 86380 86390 1
431130 99431130 1001 86380 86390 1
432389 99432389 1001 86380 86390 1
432394 99432394 1001 86380 86390 1
432991 99432991 1001 86380 86390 1
433107 99433107 1001 86380 86390 1
433093 99433093 1001 86380 86390 1
432511 99432511 1001 86380 86390 1
432874 99432874 1001 86380 86390 1
434032 99434032 1001 86380 86390 1
435214 99435214 1001 86380 86390 1
435217 99435217 1001 86380 86390 1
435116 99435116 1001 86380 86390 1
435069 99435069 1001 86380 86390 1
435239 99435239 1001 86380 86390 1
435406 99435406 1001 86380 86390 1
434622 99434622 1001 86380 86390 1
434789 99434789 1001 86380 86390 1
434609 99434609 1001 86380 86390 1
434467 99434467 1001 86380 86390 1
435818 99435818 1001 86380 86390 1
437156 99437156 1001 86380 86390 1
436991 99436991 1001 86380 86390 1
436476 99436476 1001 86380 86390 1
436524 99436524 1001 86380 86390 1
436330 99436330 1001 86380 86390 1
436335 99436335 1001 86380 86390 1
437256 99437256 1001 86380 86390 1
300695 99300695 1001 86380 86390 1
300654 99300654 1001 86380 86390 1
300598 99300598 1001 86380 86390 1
300304 99300304 1001 86380 86390 1
300261 99300261 1001 86380 86390 1
300809 99300809 1001 86380 86390 1
300823 99300823 1001 86380 86390 1
301506 99301506 1001 86380 86390 1
302342 99302342 1001 86380 86390 1
301970 99301970 1001 86380 86390 1
302064 99302064 1001 86380 86390 1
302404 99302404 1001 86380 86390 1
302412 99302412 1001 86380 86390 1
303203 99303203 1001 86380 86390 1
303060 99303060 1001 86380 86390 1
303101 99303101 1001 86380 86390 1
302895 99302895 1001 86380 86390 1
302973 99302973 1001 86380 86390 1
302653 99302653 1001 86380 86390 1
302783 99302783 1001 86380 86390 1
302759 99302759 1001 86380 86390 1
302687 99302687 1001 86380 86390 1
302740 99302740 1001 86380 86390 1
303918 99303918 1001 86380 86390 1
304015 99304015 1001 86380 86390 1
303468 99303468 1001 86380 86390 1
304094 99304094 1001 86380 86390 1
304123 99304123 1001 86380 86390 1
304112 99304112 1001 86380 86390 1
304127 99304127 1001 86380 86390 1
304859 99304859 1001 86380 86390 1
304673 99304673 1001 86380 86390 1
304853 99304853 1001 86380 86390 1
304498 99304498 1001 86380 86390 1
304568 99304568 1001 86380 86390 1
304646 99304646 1001 86380 86390 1
304395 99304395 1001 86380 86390 1
304334 99304334 1001 86380 86390 1
304429 99304429 1001 86380 86390 1
305517 99305517 1001 86380 86390 1
305683 99305683 1001 86380 86390 1
305599 99305599 1001 86380 86390 1
305510 99305510 1001 86380 86390 1
305466 99305466 1001 86380 86390 1
305315 99305315 1001 86380 86390 1
305309 99305309 1001 86380 86390 1
305077 99305077 1001 86380 86390 1
305208 99305208 1001 86380 86390 1
305260 99305260 1001 86380 86390 1
305184 99305184 1001 86380 86390 1
305089 99305089 1001 86380 86390 1
305687 99305687 1001 86380 86390 1
500784 99500784 1001 86380 86390 1
500796 99500796 1001 86380 86390 1
500721 99500721 1001 86380 86390 1
500734 99500734 1001 86380 86390 1
500872 99500872 1001 86380 86390 1
501486 99501486 1001 86380 86390 1
501616 99501616 1001 86380 86390 1
501495 99501495 1001 86380 86390 1
501634 99501634 1001 86380 86390 1
501399 99501399 1001 86380 86390 1
501177 99501177 1001 86380 86390 1
502432 99502432 1001 86380 86390 1
502380 99502380 1001 86380 86390 1
502360 99502360 1001 86380 86390 1
502160 99502160 1001 86380 86390 1
502111 99502111 1001 86380 86390 1
502127 99502127 1001 86380 86390 1
502527 99502527 1001 86380 86390 1
503185 99503185 1001 86380 86390 1
503286 99503286 1001 86380 86390 1
503061 99503061 1001 86380 86390 1
502962 99502962 1001 86380 86390 1
502898 99502898 1001 86380 86390 1
502841 99502841 1001 86380 86390 1
502702 99502702 1001 86380 86390 1
502732 99502732 1001 86380 86390 1
503963 99503963 1001 86380 86390 1
504034 99504034 1001 86380 86390 1
503919 99503919 1001 86380 86390 1
504106 99504106 1001 86380 86390 1
504108 99504108 1001 86380 86390 1
503761 99503761 1001 86380 86390 1
503817 99503817 1001 86380 86390 1
504247 99504247 1001 86380 86390 1
504236 99504236 1001 86380 86390 1
504919 99504919 1001 86380 86390 1
504865 99504865 1001 86380 86390 1
504891 99504891 1001 86380 86390 1
504738 99504738 1001 86380 86390 1
504689 99504689 1001 86380 86390 1
504415 99504415 1001 86380 86390 1
505122 99505122 1001 86380 86390 1
505435 99505435 1001 86380 86390 1
505392 99505392 1001 86380 86390 1
505308 99505308 1001 86380 86390 1
506473 99506473 1001 86380 86390 1
506525 99506525 1001 86380 86390 1
506389 99506389 1001 86380 86390 1
506700 99506700 1001 86380 86390 1
507185 99507185 1001 86380 86390 1
506944 99506944 1001 86380 86390 1
507001 99507001 1001 86380 86390 1
507555 99507555 1001 86380 86390 1
507900 99507900 1001 86380 86390 1
507882 99507882 1001 86380 86390 1
508026 99508026 1001 86380 86390 1
507873 99507873 1001 86380 86390 1
507820 99507820 1001 86380 86390 1
508946 99508946 1001 86380 86390 1
509055 99509055 1001 86380 86390 1
508859 99508859 1001 86380 86390 1
508519 99508519 1001 86380 86390 1
508601 99508601 1001 86380 86390 1
509252 99509252 1001 86380 86390 1
508454 99508454 1001 86380 86390 1
509233 99509233 1001 86380 86390 1
509823 99509823 1001 86380 86390 1
509876 99509876 1001 86380 86390 1
509752 99509752 1001 86380 86390 1
509581 99509581 1001 86380 86390 1
509573 99509573 1001 86380 86390 1
509282 99509282 1001 86380 86390 1
509469 99509469 1001 86380 86390 1
510016 99510016 1001 86380 86390 1
510019 99510019 1001 86380 86390 1
509955 99509955 1001 86380 86390 1
510100 99510100 1001 86380 86390 1
510568 99510568 1001 86380 86390 1
510212 99510212 1001 86380 86390 1
510257 99510257 1001 86380 86390 1
510810 99510810 1001 86380 86390 1
510837 99510837 1001 86380 86390 1
511440 99511440 1001 86380 86390 1
511495 99511495 1001 86380 86390 1
511037 99511037 1001 86380 86390 1
511085 99511085 1001 86380 86390 1
511646 99511646 1001 86380 86390 1
512132 99512132 1001 86380 86390 1
511852 99511852 1001 86380 86390 1
511795 99511795 1001 86380 86390 1
512455 99512455 1001 86380 86390 1
513195 99513195 1001 86380 86390 1
512661 99512661 1001 86380 86390 1
512714 99512714 1001 86380 86390 1
512664 99512664 1001 86380 86390 1
513972 99513972 1001 86380 86390 1
514073 99514073 1001 86380 86390 1
514177 99514177 1001 86380 86390 1
514667 99514667 1001 86380 86390 1
514527 99514527 1001 86380 86390 1
514278 99514278 1001 86380 86390 1
514248 99514248 1001 86380 86390 1
515044 99515044 1001 86380 86390 1
515506 99515506 1001 86380 86390 1
515098 99515098 1001 86380 86390 1
515817 99515817 1001 86380 86390 1
516362 99516362 1001 86380 86390 1
516245 99516245 1001 86380 86390 1
516302 99516302 1001 86380 86390 1
515957 99515957 1001 86380 86390 1
517168 99517168 1001 86380 86390 1
517199 99517199 1001 86380 86390 1
516959 99516959 1001 86380 86390 1
516748 99516748 1001 86380 86390 1
517503 99517503 1001 86380 86390 1
517392 99517392 1001 86380 86390 1
517355 99517355 1001 86380 86390 1
518085 99518085 1001 86380 86390 1
517983 99517983 1001 86380 86390 1
518088 99518088 1001 86380 86390 1
518131 99518131 1001 86380 86390 1
518018 99518018 1001 86380 86390 1
517804 99517804 1001 86380 86390 1
517823 99517823 1001 86380 86390 1
517701 99517701 1001 86380 86390 1
517587 99517587 1001 86380 86390 1
518186 99518186 1001 86380 86390 1
518590 99518590 1001 86380 86390 1
518562 99518562 1001 86380 86390 1
518476 99518476 1001 86380 86390 1
518367 99518367 1001 86380 86390 1
518989 99518989 1001 86380 86390 1
519696 99519696 1001 86380 86390 1
519605 99519605 1001 86380 86390 1
519229 99519229 1001 86380 86390 1
519831 99519831 1001 86380 86390 1
519871 99519871 1001 86380 86390 1
520498 99520498 1001 86380 86390 1
520591 99520591 1001 86380 86390 1
520620 99520620 1001 86380 86390 1
520347 99520347 1001 86380 86390 1
520290 99520290 1001 86380 86390 1
520200 99520200 1001 86380 86390 1
520039 99520039 1001 86380 86390 1
520105 99520105 1001 86380 86390 1
520844 99520844 1001 86380 86390 1
520702 99520702 1001 86380 86390 1
521428 99521428 1001 86380 86390 1
521328 99521328 1001 86380 86390 1
521447 99521447 1001 86380 86390 1
521473 99521473 1001 86380 86390 1
522230 99522230 1001 86380 86390 1
522168 99522168 1001 86380 86390 1
522221 99522221 1001 86380 86390 1
522286 99522286 1001 86380 86390 1
522188 99522188 1001 86380 86390 1
522018 99522018 1001 86380 86390 1
521827 99521827 1001 86380 86390 1
521745 99521745 1001 86380 86390 1
522295 99522295 1001 86380 86390 1
522986 99522986 1001 86380 86390 1
522817 99522817 1001 86380 86390 1
523234 99523234 1001 86380 86390 1
523130 99523130 1001 86380 86390 1
523198 99523198 1001 86380 86390 1
523161 99523161 1001 86380 86390 1
523840 99523840 1001 86380 86390 1
523598 99523598 1001 86380 86390 1
523616 99523616 1001 86380 86390 1
523619 99523619 1001 86380 86390 1
524046 99524046 1001 86380 86390 1
524064 99524064 1001 86380 86390 1
524647 99524647 1001 86380 86390 1
524600 99524600 1001 86380 86390 1
524835 99524835 1001 86380 86390 1
525565 99525565 1001 86380 86390 1
525304 99525304 1001 86380 86390 1
525031 99525031 1001 86380 86390 1
525064 99525064 1001 86380 86390 1
525699 99525699 1001 86380 86390 1
525184 99525184 1001 86380 86390 1
526183 99526183 1001 86380 86390 1
526098 99526098 1001 86380 86390 1
525921 99525921 1001 86380 86390 1
525940 99525940 1001 86380 86390 1
526515 99526515 1001 86380 86390 1
526427 99526427 1001 86380 86390 1
526571 99526571 1001 86380 86390 1
527078 99527078 1001 86380 86390 1
527106 99527106 1001 86380 86390 1
526661 99526661 1001 86380 86390 1
526677 99526677 1001 86380 86390 1
527445 99527445 1001 86380 86390 1
527420 99527420 1001 86380 86390 1
527740 99527740 1001 86380 86390 1
527844 99527844 1001 86380 86390 1
527785 99527785 1001 86380 86390 1
527788 99527788 1001 86380 86390 1
527494 99527494 1001 86380 86390 1
527559 99527559 1001 86380 86390 1
527548 99527548 1001 86380 86390 1
527575 99527575 1001 86380 86390 1
527463 99527463 1001 86380 86390 1
527568 99527568 1001 86380 86390 1
528086 99528086 1001 86380 86390 1
528205 99528205 1001 86380 86390 1
528076 99528076 1001 86380 86390 1
528169 99528169 1001 86380 86390 1
528147 99528147 1001 86380 86390 1
528737 99528737 1001 86380 86390 1
528856 99528856 1001 86380 86390 1
528467 99528467 1001 86380 86390 1
528403 99528403 1001 86380 86390 1
529029 99529029 1001 86380 86390 1
529060 99529060 1001 86380 86390 1
529533 99529533 1001 86380 86390 1
529388 99529388 1001 86380 86390 1
529337 99529337 1001 86380 86390 1
529122 99529122 1001 86380 86390 1
529918 99529918 1001 86380 86390 1
529751 99529751 1001 86380 86390 1
529920 99529920 1001 86380 86390 1
529757 99529757 1001 86380 86390 1
530425 99530425 1001 86380 86390 1
530361 99530361 1001 86380 86390 1
530435 99530435 1001 86380 86390 1
530547 99530547 1001 86380 86390 1
530549 99530549 1001 86380 86390 1
530172 99530172 1001 86380 86390 1
530224 99530224 1001 86380 86390 1
530200 99530200 1001 86380 86390 1
530589 99530589 1001 86380 86390 1
530585 99530585 1001 86380 86390 1
531187 99531187 1001 86380 86390 1
531370 99531370 1001 86380 86390 1
531300 99531300 1001 86380 86390 1
531236 99531236 1001 86380 86390 1
531120 99531120 1001 86380 86390 1
530892 99530892 1001 86380 86390 1
530963 99530963 1001 86380 86390 1
530835 99530835 1001 86380 86390 1
532064 99532064 1001 86380 86390 1
532053 99532053 1001 86380 86390 1
531829 99531829 1001 86380 86390 1
531599 99531599 1001 86380 86390 1
531685 99531685 1001 86380 86390 1
532320 99532320 1001 86380 86390 1
532270 99532270 1001 86380 86390 1
532904 99532904 1001 86380 86390 1
532698 99532698 1001 86380 86390 1
532711 99532711 1001 86380 86390 1
532708 99532708 1001 86380 86390 1
532587 99532587 1001 86380 86390 1
532576 99532576 1001 86380 86390 1
532590 99532590 1001 86380 86390 1
533229 99533229 1001 86380 86390 1
533448 99533448 1001 86380 86390 1
533646 99533646 1001 86380 86390 1
533623 99533623 1001 86380 86390 1
533560 99533560 1001 86380 86390 1
533385 99533385 1001 86380 86390 1
533296 99533296 1001 86380 86390 1
533285 99533285 1001 86380 86390 1
533259 99533259 1001 86380 86390 1
533873 99533873 1001 86380 86390 1
534045 99534045 1001 86380 86390 1
534543 99534543 1001 86380 86390 1
534601 99534601 1001 86380 86390 1
534099 99534099 1001 86380 86390 1
534204 99534204 1001 86380 86390 1
534823 99534823 1001 86380 86390 1
534803 99534803 1001 86380 86390 1
534856 99534856 1001 86380 86390 1
535394 99535394 1001 86380 86390 1
535435 99535435 1001 86380 86390 1
535364 99535364 1001 86380 86390 1
535193 99535193 1001 86380 86390 1
535172 99535172 1001 86380 86390 1
534962 99534962 1001 86380 86390 1
536299 99536299 1001 86380 86390 1
536279 99536279 1001 86380 86390 1
536257 99536257 1001 86380 86390 1
535943 99535943 1001 86380 86390 1
536076 99536076 1001 86380 86390 1
536038 99536038 1001 86380 86390 1
536385 99536385 1001 86380 86390 1
536348 99536348 1001 86380 86390 1
537127 99537127 1001 86380 86390 1
537067 99537067 1001 86380 86390 1
536815 99536815 1001 86380 86390 1
536837 99536837 1001 86380 86390 1
536761 99536761 1001 86380 86390 1
536710 99536710 1001 86380 86390 1
536572 99536572 1001 86380 86390 1
536717 99536717 1001 86380 86390 1
537258 99537258 1001 86380 86390 1
537194 99537194 1001 86380 86390 1
537297 99537297 1001 86380 86390 1
537859 99537859 1001 86380 86390 1
537847 99537847 1001 86380 86390 1
538654 99538654 1001 86380 86390 1
538541 99538541 1001 86380 86390 1
538344 99538344 1001 86380 86390 1
538230 99538230 1001 86380 86390 1
538610 99538610 1001 86380 86390 1
538882 99538882 1001 86380 86390 1
538820 99538820 1001 86380 86390 1
539616 99539616 1001 86380 86390 1
539505 99539505 1001 86380 86390 1
539547 99539547 1001 86380 86390 1
539361 99539361 1001 86380 86390 1
539353 99539353 1001 86380 86390 1
539166 99539166 1001 86380 86390 1
539119 99539119 1001 86380 86390 1
539732 99539732 1001 86380 86390 1
539775 99539775 1001 86380 86390 1
539739 99539739 1001 86380 86390 1
540409 99540409 1001 86380 86390 1
541104 99541104 1001 86380 86390 1
540804 99540804 1001 86380 86390 1
540742 99540742 1001 86380 86390 1
541583 99541583 1001 86380 86390 1
542170 99542170 1001 86380 86390 1
542175 99542175 1001 86380 86390 1
542825 99542825 1001 86380 86390 1
542565 99542565 1001 86380 86390 1
543681 99543681 1001 86380 86390 1
543683 99543683 1001 86380 86390 1
543452 99543452 1001 86380 86390 1
543494 99543494 1001 86380 86390 1
543548 99543548 1001 86380 86390 1
543485 99543485 1001 86380 86390 1
543248 99543248 1001 86380 86390 1
543799 99543799 1001 86380 86390 1
543840 99543840 1001 86380 86390 1
544476 99544476 1001 86380 86390 1
544215 99544215 1001 86380 86390 1
544306 99544306 1001 86380 86390 1
544244 99544244 1001 86380 86390 1
544060 99544060 1001 86380 86390 1
508282 1055 1002 54000 67456 1
522254 647 1001 64834 65133 1
525098 977 1002 45279 58178 1
400583 99400583 1001 86380 86390 1
400708 99400708 1001 86380 86390 1
400667 99400667 1001 86380 86390 1
401033 99401033 1001 86380 86390 1
401360 99401360 1001 86380 86390 1
401300 99401300 1001 86380 86390 1
401562 99401562 1001 86380 86390 1
401723 99401723 1001 86380 86390 1
401773 99401773 1001 86380 86390 1
402184 99402184 1001 86380 86390 1
402319 99402319 1001 86380 86390 1
402590 99402590 1001 86380 86390 1
402743 99402743 1001 86380 86390 1
402953 99402953 1001 86380 86390 1
403638 99403638 1001 86380 86390 1
404137 99404137 1001 86380 86390 1
404145 99404145 1001 86380 86390 1
404822 99404822 1001 86380 86390 1
404971 99404971 1001 86380 86390 1
405234 99405234 1001 86380 86390 1
405546 99405546 1001 86380 86390 1
406240 99406240 1001 86380 86390 1
408292 99408292 1001 86380 86390 1
408428 99408428 1001 86380 86390 1
408608 99408608 1001 86380 86390 1
409405 99409405 1001 86380 86390 1
409765 99409765 1001 86380 86390 1
410369 99410369 1001 86380 86390 1
410598 99410598 1001 86380 86390 1
410757 99410757 1001 86380 86390 1
411037 99411037 1001 86380 86390 1
411412 99411412 1001 86380 86390 1
411542 99411542 1001 86380 86390 1
411697 99411697 1001 86380 86390 1
411840 99411840 1001 86380 86390 1
411752 99411752 1001 86380 86390 1
411889 99411889 1001 86380 86390 1
411874 99411874 1001 86380 86390 1
411931 99411931 1001 86380 86390 1
412083 99412083 1001 86380 86390 1
413292 99413292 1001 86380 86390 1
413504 99413504 1001 86380 86390 1
413326 99413326 1001 86380 86390 1
413042 99413042 1001 86380 86390 1
412640 99412640 1001 86380 86390 1
412824 99412824 1001 86380 86390 1
412705 99412705 1001 86380 86390 1
413831 99413831 1001 86380 86390 1
413862 99413862 1001 86380 86390 1
413792 99413792 1001 86380 86390 1
413743 99413743 1001 86380 86390 1
415146 99415146 1001 86380 86390 1
415034 99415034 1001 86380 86390 1
415228 99415228 1001 86380 86390 1
414858 99414858 1001 86380 86390 1
414707 99414707 1001 86380 86390 1
414868 99414868 1001 86380 86390 1
414241 99414241 1001 86380 86390 1
415658 99415658 1001 86380 86390 1
415492 99415492 1001 86380 86390 1
416555 99416555 1001 86380 86390 1
416248 99416248 1001 86380 86390 1
416155 99416155 1001 86380 86390 1
416065 99416065 1001 86380 86390 1
415842 99415842 1001 86380 86390 1
417309 99417309 1001 86380 86390 1
417278 99417278 1001 86380 86390 1
417567 99417567 1001 86380 86390 1
417494 99417494 1001 86380 86390 1
418698 99418698 1001 86380 86390 1
418707 99418707 1001 86380 86390 1
418378 99418378 1001 86380 86390 1
417898 99417898 1001 86380 86390 1
417811 99417811 1001 86380 86390 1
418985 99418985 1001 86380 86390 1
418806 99418806 1001 86380 86390 1
420217 99420217 1001 86380 86390 1
420182 99420182 1001 86380 86390 1
420406 99420406 1001 86380 86390 1
420090 99420090 1001 86380 86390 1
419950 99419950 1001 86380 86390 1
420584 99420584 1001 86380 86390 1
420469 99420469 1001 86380 86390 1
420574 99420574 1001 86380 86390 1
421881 99421881 1001 86380 86390 1
421426 99421426 1001 86380 86390 1
421622 99421622 1001 86380 86390 1
421118 99421118 1001 86380 86390 1
420899 99420899 1001 86380 86390 1
422308 99422308 1001 86380 86390 1
422146 99422146 1001 86380 86390 1
422157 99422157 1001 86380 86390 1
422993 99422993 1001 86380 86390 1
422731 99422731 1001 86380 86390 1
423803 99423803 1001 86380 86390 1
424000 99424000 1001 86380 86390 1
424755 99424755 1001 86380 86390 1
424932 99424932 1001 86380 86390 1
424992 99424992 1001 86380 86390 1
424878 99424878 1001 86380 86390 1
424562 99424562 1001 86380 86390 1
424399 99424399 1001 86380 86390 1
425580 99425580 1001 86380 86390 1
425804 99425804 1001 86380 86390 1
425639 99425639 1001 86380 86390 1
426947 99426947 1001 86380 86390 1
426825 99426825 1001 86380 86390 1
426649 99426649 1001 86380 86390 1
426675 99426675 1001 86380 86390 1
425955 99425955 1001 86380 86390 1
426241 99426241 1001 86380 86390 1
427436 99427436 1001 86380 86390 1
427487 99427487 1001 86380 86390 1
427281 99427281 1001 86380 86390 1
428521 99428521 1001 86380 86390 1
428453 99428453 1001 86380 86390 1
428088 99428088 1001 86380 86390 1
428009 99428009 1001 86380 86390 1
428154 99428154 1001 86380 86390 1
427910 99427910 1001 86380 86390 1
427670 99427670 1001 86380 86390 1
428966 99428966 1001 86380 86390 1
430088 99430088 1001 86380 86390 1
429195 99429195 1001 86380 86390 1
429376 99429376 1001 86380 86390 1
429486 99429486 1001 86380 86390 1
429289 99429289 1001 86380 86390 1
430573 99430573 1001 86380 86390 1
430459 99430459 1001 86380 86390 1
430603 99430603 1001 86380 86390 1
431654 99431654 1001 86380 86390 1
431803 99431803 1001 86380 86390 1
431627 99431627 1001 86380 86390 1
431579 99431579 1001 86380 86390 1
430925 99430925 1001 86380 86390 1
430901 99430901 1001 86380 86390 1
432160 99432160 1001 86380 86390 1
433533 99433533 1001 86380 86390 1
433642 99433642 1001 86380 86390 1
433430 99433430 1001 86380 86390 1
432876 99432876 1001 86380 86390 1
432607 99432607 1001 86380 86390 1
432675 99432675 1001 86380 86390 1
433936 99433936 1001 86380 86390 1
434065 99434065 1001 86380 86390 1
434003 99434003 1001 86380 86390 1
433980 99433980 1001 86380 86390 1
435262 99435262 1001 86380 86390 1
435102 99435102 1001 86380 86390 1
434261 99434261 1001 86380 86390 1
434536 99434536 1001 86380 86390 1
434231 99434231 1001 86380 86390 1
435462 99435462 1001 86380 86390 1
437024 99437024 1001 86380 86390 1
436564 99436564 1001 86380 86390 1
436370 99436370 1001 86380 86390 1
436614 99436614 1001 86380 86390 1
436205 99436205 1001 86380 86390 1
436757 99436757 1001 86380 86390 1
300605 99300605 1001 86380 86390 1
300631 99300631 1001 86380 86390 1
300584 99300584 1001 86380 86390 1
300331 99300331 1001 86380 86390 1
300483 99300483 1001 86380 86390 1
300220 99300220 1001 86380 86390 1
300842 99300842 1001 86380 86390 1
300914 99300914 1001 86380 86390 1
301389 99301389 1001 86380 86390 1
301263 99301263 1001 86380 86390 1
301125 99301125 1001 86380 86390 1
301672 99301672 1001 86380 86390 1
301648 99301648 1001 86380 86390 1
301727 99301727 1001 86380 86390 1
301744 99301744 1001 86380 86390 1
302037 99302037 1001 86380 86390 1
301999 99301999 1001 86380 86390 1
301920 99301920 1001 86380 86390 1
301901 99301901 1001 86380 86390 1
302481 99302481 1001 86380 86390 1
302448 99302448 1001 86380 86390 1
302577 99302577 1001 86380 86390 1
302402 99302402 1001 86380 86390 1
302798 99302798 1001 86380 86390 1
302893 99302893 1001 86380 86390 1
302612 99302612 1001 86380 86390 1
303936 99303936 1001 86380 86390 1
303951 99303951 1001 86380 86390 1
303754 99303754 1001 86380 86390 1
303469 99303469 1001 86380 86390 1
303538 99303538 1001 86380 86390 1
304224 99304224 1001 86380 86390 1
304113 99304113 1001 86380 86390 1
304847 99304847 1001 86380 86390 1
304559 99304559 1001 86380 86390 1
304304 99304304 1001 86380 86390 1
304369 99304369 1001 86380 86390 1
304318 99304318 1001 86380 86390 1
304374 99304374 1001 86380 86390 1
304960 99304960 1001 86380 86390 1
304994 99304994 1001 86380 86390 1
304931 99304931 1001 86380 86390 1
305582 99305582 1001 86380 86390 1
305659 99305659 1001 86380 86390 1
305579 99305579 1001 86380 86390 1
305555 99305555 1001 86380 86390 1
305182 99305182 1001 86380 86390 1
305204 99305204 1001 86380 86390 1
500175 99500175 1001 86380 86390 1
500586 99500586 1001 86380 86390 1
500538 99500538 1001 86380 86390 1
500380 99500380 1001 86380 86390 1
500282 99500282 1001 86380 86390 1
500897 99500897 1001 86380 86390 1
501097 99501097 1001 86380 86390 1
502276 99502276 1001 86380 86390 1
502255 99502255 1001 86380 86390 1
502194 99502194 1001 86380 86390 1
502026 99502026 1001 86380 86390 1
502047 99502047 1001 86380 86390 1
502607 99502607 1001 86380 86390 1
503271 99503271 1001 86380 86390 1
503283 99503283 1001 86380 86390 1
503036 99503036 1001 86380 86390 1
503357 99503357 1001 86380 86390 1
503385 99503385 1001 86380 86390 1
503295 99503295 1001 86380 86390 1
503430 99503430 1001 86380 86390 1
504003 99504003 1001 86380 86390 1
504075 99504075 1001 86380 86390 1
504050 99504050 1001 86380 86390 1
503924 99503924 1001 86380 86390 1
503626 99503626 1001 86380 86390 1
503577 99503577 1001 86380 86390 1
503616 99503616 1001 86380 86390 1
503568 99503568 1001 86380 86390 1
503581 99503581 1001 86380 86390 1
504147 99504147 1001 86380 86390 1
504897 99504897 1001 86380 86390 1
504673 99504673 1001 86380 86390 1
504473 99504473 1001 86380 86390 1
505056 99505056 1001 86380 86390 1
505597 99505597 1001 86380 86390 1
505587 99505587 1001 86380 86390 1
505763 99505763 1001 86380 86390 1
505518 99505518 1001 86380 86390 1
505524 99505524 1001 86380 86390 1
505206 99505206 1001 86380 86390 1
506396 99506396 1001 86380 86390 1
506427 99506427 1001 86380 86390 1
506356 99506356 1001 86380 86390 1
506171 99506171 1001 86380 86390 1
506749 99506749 1001 86380 86390 1
506733 99506733 1001 86380 86390 1
507022 99507022 1001 86380 86390 1
506866 99506866 1001 86380 86390 1
506986 99506986 1001 86380 86390 1
506864 99506864 1001 86380 86390 1
508055 99508055 1001 86380 86390 1
508123 99508123 1001 86380 86390 1
507874 99507874 1001 86380 86390 1
508004 99508004 1001 86380 86390 1
507841 99507841 1001 86380 86390 1
507880 99507880 1001 86380 86390 1
507997 99507997 1001 86380 86390 1
507732 99507732 1001 86380 86390 1
508302 99508302 1001 86380 86390 1
508370 99508370 1001 86380 86390 1
508911 99508911 1001 86380 86390 1
508926 99508926 1001 86380 86390 1
509034 99509034 1001 86380 86390 1
509065 99509065 1001 86380 86390 1
508704 99508704 1001 86380 86390 1
508666 99508666 1001 86380 86390 1
508861 99508861 1001 86380 86390 1
508631 99508631 1001 86380 86390 1
509099 99509099 1001 86380 86390 1
509900 99509900 1001 86380 86390 1
509735 99509735 1001 86380 86390 1
509596 99509596 1001 86380 86390 1
510602 99510602 1001 86380 86390 1
510682 99510682 1001 86380 86390 1
510459 99510459 1001 86380 86390 1
510493 99510493 1001 86380 86390 1
510853 99510853 1001 86380 86390 1
510856 99510856 1001 86380 86390 1
510895 99510895 1001 86380 86390 1
510928 99510928 1001 86380 86390 1
510839 99510839 1001 86380 86390 1
511379 99511379 1001 86380 86390 1
511238 99511238 1001 86380 86390 1
511035 99511035 1001 86380 86390 1
511002 99511002 1001 86380 86390 1
511125 99511125 1001 86380 86390 1
511711 99511711 1001 86380 86390 1
511649 99511649 1001 86380 86390 1
512357 99512357 1001 86380 86390 1
512181 99512181 1001 86380 86390 1
512220 99512220 1001 86380 86390 1
512125 99512125 1001 86380 86390 1
512048 99512048 1001 86380 86390 1
512061 99512061 1001 86380 86390 1
512053 99512053 1001 86380 86390 1
511882 99511882 1001 86380 86390 1
511924 99511924 1001 86380 86390 1
512532 99512532 1001 86380 86390 1
513007 99513007 1001 86380 86390 1
513033 99513033 1001 86380 86390 1
512999 99512999 1001 86380 86390 1
512863 99512863 1001 86380 86390 1
512798 99512798 1001 86380 86390 1
512982 99512982 1001 86380 86390 1
512854 99512854 1001 86380 86390 1
512919 99512919 1001 86380 86390 1
512771 99512771 1001 86380 86390 1
512584 99512584 1001 86380 86390 1
513286 99513286 1001 86380 86390 1
513265 99513265 1001 86380 86390 1
514021 99514021 1001 86380 86390 1
513991 99513991 1001 86380 86390 1
513819 99513819 1001 86380 86390 1
513718 99513718 1001 86380 86390 1
513521 99513521 1001 86380 86390 1
513472 99513472 1001 86380 86390 1
514180 99514180 1001 86380 86390 1
514219 99514219 1001 86380 86390 1
514798 99514798 1001 86380 86390 1
514469 99514469 1001 86380 86390 1
514250 99514250 1001 86380 86390 1
514300 99514300 1001 86380 86390 1
515009 99515009 1001 86380 86390 1
515016 99515016 1001 86380 86390 1
515535 99515535 1001 86380 86390 1
515279 99515279 1001 86380 86390 1
515130 99515130 1001 86380 86390 1
515156 99515156 1001 86380 86390 1
515097 99515097 1001 86380 86390 1
515112 99515112 1001 86380 86390 1
516421 99516421 1001 86380 86390 1
516439 99516439 1001 86380 86390 1
516324 99516324 1001 86380 86390 1
516192 99516192 1001 86380 86390 1
516272 99516272 1001 86380 86390 1
516046 99516046 1001 86380 86390 1
515997 99515997 1001 86380 86390 1
517251 99517251 1001 86380 86390 1
517041 99517041 1001 86380 86390 1
516914 99516914 1001 86380 86390 1
516798 99516798 1001 86380 86390 1
516734 99516734 1001 86380 86390 1
516774 99516774 1001 86380 86390 1
518025 99518025 1001 86380 86390 1
517715 99517715 1001 86380 86390 1
518202 99518202 1001 86380 86390 1
518181 99518181 1001 86380 86390 1
518728 99518728 1001 86380 86390 1
518457 99518457 1001 86380 86390 1
518381 99518381 1001 86380 86390 1
518538 99518538 1001 86380 86390 1
518430 99518430 1001 86380 86390 1
519039 99519039 1001 86380 86390 1
519126 99519126 1001 86380 86390 1
519473 99519473 1001 86380 86390 1
519581 99519581 1001 86380 86390 1
519231 99519231 1001 86380 86390 1
519916 99519916 1001 86380 86390 1
519894 99519894 1001 86380 86390 1
520625 99520625 1001 86380 86390 1
520267 99520267 1001 86380 86390 1
520293 99520293 1001 86380 86390 1
520230 99520230 1001 86380 86390 1
520412 99520412 1001 86380 86390 1
520116 99520116 1001 86380 86390 1
520694 99520694 1001 86380 86390 1
521106 99521106 1001 86380 86390 1
520849 99520849 1001 86380 86390 1
520994 99520994 1001 86380 86390 1
521521 99521521 1001 86380 86390 1
521470 99521470 1001 86380 86390 1
522180 99522180 1001 86380 86390 1
521918 99521918 1001 86380 86390 1
522325 99522325 1001 86380 86390 1
522990 99522990 1001 86380 86390 1
523064 99523064 1001 86380 86390 1
522605 99522605 1001 86380 86390 1
522581 99522581 1001 86380 86390 1
522530 99522530 1001 86380 86390 1
523211 99523211 1001 86380 86390 1
523178 99523178 1001 86380 86390 1
523915 99523915 1001 86380 86390 1
523519 99523519 1001 86380 86390 1
524033 99524033 1001 86380 86390 1
523945 99523945 1001 86380 86390 1
524438 99524438 1001 86380 86390 1
524209 99524209 1001 86380 86390 1
524187 99524187 1001 86380 86390 1
525315 99525315 1001 86380 86390 1
525234 99525234 1001 86380 86390 1
525158 99525158 1001 86380 86390 1
525619 99525619 1001 86380 86390 1
526260 99526260 1001 86380 86390 1
526037 99526037 1001 86380 86390 1
526026 99526026 1001 86380 86390 1
526043 99526043 1001 86380 86390 1
526060 99526060 1001 86380 86390 1
525889 99525889 1001 86380 86390 1
526600 99526600 1001 86380 86390 1
527398 99527398 1001 86380 86390 1
527974 99527974 1001 86380 86390 1
527892 99527892 1001 86380 86390 1
527467 99527467 1001 86380 86390 1
527602 99527602 1001 86380 86390 1
528121 99528121 1001 86380 86390 1
528867 99528867 1001 86380 86390 1
528841 99528841 1001 86380 86390 1
528692 99528692 1001 86380 86390 1
528443 99528443 1001 86380 86390 1
528960 99528960 1001 86380 86390 1
529052 99529052 1001 86380 86390 1
528923 99528923 1001 86380 86390 1
529484 99529484 1001 86380 86390 1
529515 99529515 1001 86380 86390 1
529251 99529251 1001 86380 86390 1
529831 99529831 1001 86380 86390 1
530540 99530540 1001 86380 86390 1
530624 99530624 1001 86380 86390 1
531319 99531319 1001 86380 86390 1
531219 99531219 1001 86380 86390 1
531336 99531336 1001 86380 86390 1
531250 99531250 1001 86380 86390 1
531122 99531122 1001 86380 86390 1
530789 99530789 1001 86380 86390 1
530884 99530884 1001 86380 86390 1
531382 99531382 1001 86380 86390 1
532195 99532195 1001 86380 86390 1
532048 99532048 1001 86380 86390 1
531899 99531899 1001 86380 86390 1
531814 99531814 1001 86380 86390 1
531868 99531868 1001 86380 86390 1
531816 99531816 1001 86380 86390 1
531775 99531775 1001 86380 86390 1
531622 99531622 1001 86380 86390 1
532346 99532346 1001 86380 86390 1
532377 99532377 1001 86380 86390 1
532562 99532562 1001 86380 86390 1
533234 99533234 1001 86380 86390 1
533708 99533708 1001 86380 86390 1
533813 99533813 1001 86380 86390 1
533736 99533736 1001 86380 86390 1
533612 99533612 1001 86380 86390 1
533271 99533271 1001 86380 86390 1
533887 99533887 1001 86380 86390 1
534506 99534506 1001 86380 86390 1
534655 99534655 1001 86380 86390 1
534406 99534406 1001 86380 86390 1
534303 99534303 1001 86380 86390 1
534421 99534421 1001 86380 86390 1
534141 99534141 1001 86380 86390 1
534226 99534226 1001 86380 86390 1
534203 99534203 1001 86380 86390 1
534778 99534778 1001 86380 86390 1
535474 99535474 1001 86380 86390 1
535676 99535676 1001 86380 86390 1
535560 99535560 1001 86380 86390 1
535575 99535575 1001 86380 86390 1
535524 99535524 1001 86380 86390 1
535580 99535580 1001 86380 86390 1
536059 99536059 1001 86380 86390 1
536077 99536077 1001 86380 86390 1
535803 99535803 1001 86380 86390 1
536511 99536511 1001 86380 86390 1
536408 99536408 1001 86380 86390 1
537102 99537102 1001 86380 86390 1
536870 99536870 1001 86380 86390 1
536916 99536916 1001 86380 86390 1
536722 99536722 1001 86380 86390 1
536715 99536715 1001 86380 86390 1
536644 99536644 1001 86380 86390 1
537338 99537338 1001 86380 86390 1
537580 99537580 1001 86380 86390 1
537561 99537561 1001 86380 86390 1
537382 99537382 1001 86380 86390 1
537465 99537465 1001 86380 86390 1
538043 99538043 1001 86380 86390 1
538784 99538784 1001 86380 86390 1
538770 99538770 1001 86380 86390 1
538655 99538655 1001 86380 86390 1
538428 99538428 1001 86380 86390 1
538600 99538600 1001 86380 86390 1
538394 99538394 1001 86380 86390 1
538294 99538294 1001 86380 86390 1
539157 99539157 1001 86380 86390 1
539733 99539733 1001 86380 86390 1
540313 99540313 1001 86380 86390 1
540438 99540438 1001 86380 86390 1
540193 99540193 1001 86380 86390 1
540233 99540233 1001 86380 86390 1
540066 99540066 1001 86380 86390 1
540002 99540002 1001 86380 86390 1
539894 99539894 1001 86380 86390 1
540493 99540493 1001 86380 86390 1
540495 99540495 1001 86380 86390 1
541092 99541092 1001 86380 86390 1
541096 99541096 1001 86380 86390 1
541109 99541109 1001 86380 86390 1
541036 99541036 1001 86380 86390 1
540711 99540711 1001 86380 86390 1
541321 99541321 1001 86380 86390 1
541415 99541415 1001 86380 86390 1
542071 99542071 1001 86380 86390 1
541957 99541957 1001 86380 86390 1
541794 99541794 1001 86380 86390 1
541539 99541539 1001 86380 86390 1
542267 99542267 1001 86380 86390 1
542283 99542283 1001 86380 86390 1
542842 99542842 1001 86380 86390 1
542799 99542799 1001 86380 86390 1
542506 99542506 1001 86380 86390 1
542509 99542509 1001 86380 86390 1
542971 99542971 1001 86380 86390 1
543617 99543617 1001 86380 86390 1
543649 99543649 1001 86380 86390 1
543236 99543236 1001 86380 86390 1
543905 99543905 1001 86380 86390 1
544574 99544574 1001 86380 86390 1
544532 99544532 1001 86380 86390 1
544323 99544323 1001 86380 86390 1
544337 99544337 1001 86380 86390 1
544338 99544338 1001 86380 86390 1
544739 99544739 1001 86380 86390 1
530622 804 1001 41073 41372 1
542018 615 1002 34177 43396 1
536350 752 1002 55929 66207 1
400027 99400027 1001 86380 86390 1
400207 99400207 1001 86380 86390 1
400420 99400420 1001 86380 86390 1
400975 99400975 1001 86380 86390 1
401073 99401073 1001 86380 86390 1
401139 99401139 1001 86380 86390 1
401302 99401302 1001 86380 86390 1
401363 99401363 1001 86380 86390 1
401443 99401443 1001 86380 86390 1
401480 99401480 1001 86380 86390 1
401417 99401417 1001 86380 86390 1
401393 99401393 1001 86380 86390 1
401565 99401565 1001 86380 86390 1
401687 99401687 1001 86380 86390 1
401847 99401847 1001 86380 86390 1
401947 99401947 1001 86380 86390 1
402240 99402240 1001 86380 86390 1
402341 99402341 1001 86380 86390 1
402902 99402902 1001 86380 86390 1
403005 99403005 1001 86380 86390 1
403506 99403506 1001 86380 86390 1
403546 99403546 1001 86380 86390 1
403968 99403968 1001 86380 86390 1
404618 99404618 1001 86380 86390 1
405063 99405063 1001 86380 86390 1
405089 99405089 1001 86380 86390 1
405194 99405194 1001 86380 86390 1
405464 99405464 1001 86380 86390 1
405562 99405562 1001 86380 86390 1
405697 99405697 1001 86380 86390 1
405879 99405879 1001 86380 86390 1
406113 99406113 1001 86380 86390 1
406281 99406281 1001 86380 86390 1
406842 99406842 1001 86380 86390 1
407637 99407637 1001 86380 86390 1
407671 99407671 1001 86380 86390 1
407814 99407814 1001 86380 86390 1
408242 99408242 1001 86380 86390 1
409326 99409326 1001 86380 86390 1
409842 99409842 1001 86380 86390 1
411095 99411095 1001 86380 86390 1
411061 99411061 1001 86380 86390 1
411191 99411191 1001 86380 86390 1
411230 99411230 1001 86380 86390 1
411672 99411672 1001 86380 86390 1
411897 99411897 1001 86380 86390 1
412007 99412007 1001 86380 86390 1
412233 99412233 1001 86380 86390 1
413308 99413308 1001 86380 86390 1
413082 99413082 1001 86380 86390 1
413006 99413006 1001 86380 86390 1
413202 99413202 1001 86380 86390 1
412690 99412690 1001 86380 86390 1
415176 99415176 1001 86380 86390 1
415183 99415183 1001 86380 86390 1
414566 99414566 1001 86380 86390 1
414577 99414577 1001 86380 86390 1
415426 99415426 1001 86380 86390 1
415630 99415630 1001 86380 86390 1
416872 99416872 1001 86380 86390 1
416749 99416749 1001 86380 86390 1
416230 99416230 1001 86380 86390 1
415880 99415880 1001 86380 86390 1
417284 99417284 1001 86380 86390 1
417335 99417335 1001 86380 86390 1
417013 99417013 1001 86380 86390 1
417350 99417350 1001 86380 86390 1
417470 99417470 1001 86380 86390 1
418765 99418765 1001 86380 86390 1
418138 99418138 1001 86380 86390 1
417673 99417673 1001 86380 86390 1
418940 99418940 1001 86380 86390 1
420383 99420383 1001 86380 86390 1
420216 99420216 1001 86380 86390 1
420083 99420083 1001 86380 86390 1
419777 99419777 1001 86380 86390 1
419441 99419441 1001 86380 86390 1
419488 99419488 1001 86380 86390 1
419289 99419289 1001 86380 86390 1
419262 99419262 1001 86380 86390 1
420587 99420587 1001 86380 86390 1
420568 99420568 1001 86380 86390 1
420599 99420599 1001 86380 86390 1
420719 99420719 1001 86380 86390 1
421803 99421803 1001 86380 86390 1
422090 99422090 1001 86380 86390 1
420933 99420933 1001 86380 86390 1
421095 99421095 1001 86380 86390 1
422437 99422437 1001 86380 86390 1
422220 99422220 1001 86380 86390 1
422207 99422207 1001 86380 86390 1
423557 99423557 1001 86380 86390 1
422835 99422835 1001 86380 86390 1
422555 99422555 1001 86380 86390 1
423842 99423842 1001 86380 86390 1
423895 99423895 1001 86380 86390 1
425063 99425063 1001 86380 86390 1
424715 99424715 1001 86380 86390 1
424993 99424993 1001 86380 86390 1
424258 99424258 1001 86380 86390 1
425399 99425399 1001 86380 86390 1
426756 99426756 1001 86380 86390 1
427023 99427023 1001 86380 86390 1
426423 99426423 1001 86380 86390 1
426587 99426587 1001 86380 86390 1
426658 99426658 1001 86380 86390 1
426046 99426046 1001 86380 86390 1
427189 99427189 1001 86380 86390 1
427341 99427341 1001 86380 86390 1
428706 99428706 1001 86380 86390 1
428144 99428144 1001 86380 86390 1
427707 99427707 1001 86380 86390 1
427739 99427739 1001 86380 86390 1
430144 99430144 1001 86380 86390 1
429883 99429883 1001 86380 86390 1
429946 99429946 1001 86380 86390 1
429895 99429895 1001 86380 86390 1
429224 99429224 1001 86380 86390 1
429280 99429280 1001 86380 86390 1
431674 99431674 1001 86380 86390 1
431898 99431898 1001 86380 86390 1
432041 99432041 1001 86380 86390 1
431584 99431584 1001 86380 86390 1
431469 99431469 1001 86380 86390 1
430974 99430974 1001 86380 86390 1
431070 99431070 1001 86380 86390 1
431088 99431088 1001 86380 86390 1
432292 99432292 1001 86380 86390 1
433553 99433553 1001 86380 86390 1
433692 99433692 1001 86380 86390 1
433449 99433449 1001 86380 86390 1
433457 99433457 1001 86380 86390 1
432974 99432974 1001 86380 86390 1
432917 99432917 1001 86380 86390 1
432942 99432942 1001 86380 86390 1
432885 99432885 1001 86380 86390 1
432763 99432763 1001 86380 86390 1
435052 99435052 1001 86380 86390 1
435183 99435183 1001 86380 86390 1
434597 99434597 1001 86380 86390 1
434921 99434921 1001 86380 86390 1
434718 99434718 1001 86380 86390 1
435572 99435572 1001 86380 86390 1
436811 99436811 1001 86380 86390 1
437011 99437011 1001 86380 86390 1
436799 99436799 1001 86380 86390 1
436731 99436731 1001 86380 86390 1
436672 99436672 1001 86380 86390 1
436560 99436560 1001 86380 86390 1
436137 99436137 1001 86380 86390 1
435963 99435963 1001 86380 86390 1
300420 99300420 1001 86380 86390 1
300382 99300382 1001 86380 86390 1
300443 99300443 1001 86380 86390 1
300207 99300207 1001 86380 86390 1
300157 99300157 1001 86380 86390 1
300751 99300751 1001 86380 86390 1
301524 99301524 1001 86380 86390 1
301213 99301213 1001 86380 86390 1
301115 99301115 1001 86380 86390 1
301107 99301107 1001 86380 86390 1
301108 99301108 1001 86380 86390 1
300958 99300958 1001 86380 86390 1
301567 99301567 1001 86380 86390 1
301582 99301582 1001 86380 86390 1
301728 99301728 1001 86380 86390 1
301560 99301560 1001 86380 86390 1
302225 99302225 1001 86380 86390 1
301802 99301802 1001 86380 86390 1
301861 99301861 1001 86380 86390 1
302390 99302390 1001 86380 86390 1
302534 99302534 1001 86380 86390 1
302523 99302523 1001 86380 86390 1
303042 99303042 1001 86380 86390 1
303176 99303176 1001 86380 86390 1
303154 99303154 1001 86380 86390 1
302917 99302917 1001 86380 86390 1
303755 99303755 1001 86380 86390 1
303758 99303758 1001 86380 86390 1
303569 99303569 1001 86380 86390 1
303564 99303564 1001 86380 86390 1
304679 99304679 1001 86380 86390 1
304700 99304700 1001 86380 86390 1
304603 99304603 1001 86380 86390 1
304252 99304252 1001 86380 86390 1
304357 99304357 1001 86380 86390 1
304933 99304933 1001 86380 86390 1
304867 99304867 1001 86380 86390 1
305557 99305557 1001 86380 86390 1
305321 99305321 1001 86380 86390 1
305211 99305211 1001 86380 86390 1
500079 99500079 1001 86380 86390 1
500107 99500107 1001 86380 86390 1
500727 99500727 1001 86380 86390 1
500478 99500478 1001 86380 86390 1
500527 99500527 1001 86380 86390 1
500341 99500341 1001 86380 86390 1
500952 99500952 1001 86380 86390 1
501018 99501018 1001 86380 86390 1
501292 99501292 1001 86380 86390 1
501098 99501098 1001 86380 86390 1
501715 99501715 1001 86380 86390 1
501774 99501774 1001 86380 86390 1
502417 99502417 1001 86380 86390 1
502366 99502366 1001 86380 86390 1
502278 99502278 1001 86380 86390 1
502156 99502156 1001 86380 86390 1
502064 99502064 1001 86380 86390 1
501942 99501942 1001 86380 86390 1
501994 99501994 1001 86380 86390 1
502048 99502048 1001 86380 86390 1
502633 99502633 1001 86380 86390 1
502491 99502491 1001 86380 86390 1
503256 99503256 1001 86380 86390 1
503181 99503181 1001 86380 86390 1
503011 99503011 1001 86380 86390 1
502868 99502868 1001 86380 86390 1
502874 99502874 1001 86380 86390 1
503366 99503366 1001 86380 86390 1
503394 99503394 1001 86380 86390 1
503487 99503487 1001 86380 86390 1
504016 99504016 1001 86380 86390 1
503874 99503874 1001 86380 86390 1
503597 99503597 1001 86380 86390 1
503687 99503687 1001 86380 86390 1
504218 99504218 1001 86380 86390 1
504271 99504271 1001 86380 86390 1
504265 99504265 1001 86380 86390 1
504189 99504189 1001 86380 86390 1
504791 99504791 1001 86380 86390 1
504917 99504917 1001 86380 86390 1
504823 99504823 1001 86380 86390 1
504556 99504556 1001 86380 86390 1
504663 99504663 1001 86380 86390 1
504729 99504729 1001 86380 86390 1
504574 99504574 1001 86380 86390 1
504734 99504734 1001 86380 86390 1
504618 99504618 1001 86380 86390 1
504644 99504644 1001 86380 86390 1
504454 99504454 1001 86380 86390 1
504469 99504469 1001 86380 86390 1
504446 99504446 1001 86380 86390 1
504357 99504357 1001 86380 86390 1
505044 99505044 1001 86380 86390 1
504969 99504969 1001 86380 86390 1
505241 99505241 1001 86380 86390 1
505222 99505222 1001 86380 86390 1
505819 99505819 1001 86380 86390 1
506571 99506571 1001 86380 86390 1
506210 99506210 1001 86380 86390 1
507319 99507319 1001 86380 86390 1
507394 99507394 1001 86380 86390 1
507013 99507013 1001 86380 86390 1
506809 99506809 1001 86380 86390 1
507474 99507474 1001 86380 86390 1
507577 99507577 1001 86380 86390 1
507560 99507560 1001 86380 86390 1
508049 99508049 1001 86380 86390 1
508404 99508404 1001 86380 86390 1
508979 99508979 1001 86380 86390 1
508918 99508918 1001 86380 86390 1
508625 99508625 1001 86380 86390 1
508626 99508626 1001 86380 86390 1
508577 99508577 1001 86380 86390 1
508644 99508644 1001 86380 86390 1
509812 99509812 1001 86380 86390 1
509788 99509788 1001 86380 86390 1
509816 99509816 1001 86380 86390 1
509622 99509622 1001 86380 86390 1
509575 99509575 1001 86380 86390 1
509305 99509305 1001 86380 86390 1
509376 99509376 1001 86380 86390 1
509329 99509329 1001 86380 86390 1
509952 99509952 1001 86380 86390 1
510051 99510051 1001 86380 86390 1
510538 99510538 1001 86380 86390 1
510391 99510391 1001 86380 86390 1
510430 99510430 1001 86380 86390 1
510380 99510380 1001 86380 86390 1
510455 99510455 1001 86380 86390 1
510145 99510145 1001 86380 86390 1
510311 99510311 1001 86380 86390 1
510286 99510286 1001 86380 86390 1
510922 99510922 1001 86380 86390 1
510835 99510835 1001 86380 86390 1
510850 99510850 1001 86380 86390 1
511451 99511451 1001 86380 86390 1
511364 99511364 1001 86380 86390 1
510935 99510935 1001 86380 86390 1
510962 99510962 1001 86380 86390 1
511124 99511124 1001 86380 86390 1
511099 99511099 1001 86380 86390 1
511615 99511615 1001 86380 86390 1
511585 99511585 1001 86380 86390 1
512129 99512129 1001 86380 86390 1
511926 99511926 1001 86380 86390 1
511917 99511917 1001 86380 86390 1
511871 99511871 1001 86380 86390 1
512415 99512415 1001 86380 86390 1
512413 99512413 1001 86380 86390 1
512400 99512400 1001 86380 86390 1
513006 99513006 1001 86380 86390 1
512947 99512947 1001 86380 86390 1
512938 99512938 1001 86380 86390 1
512809 99512809 1001 86380 86390 1
512968 99512968 1001 86380 86390 1
512689 99512689 1001 86380 86390 1
512667 99512667 1001 86380 86390 1
512643 99512643 1001 86380 86390 1
513345 99513345 1001 86380 86390 1
513281 99513281 1001 86380 86390 1
513663 99513663 1001 86380 86390 1
513514 99513514 1001 86380 86390 1
513438 99513438 1001 86380 86390 1
514082 99514082 1001 86380 86390 1
513827 99513827 1001 86380 86390 1
514824 99514824 1001 86380 86390 1
514758 99514758 1001 86380 86390 1
514539 99514539 1001 86380 86390 1
514568 99514568 1001 86380 86390 1
514417 99514417 1001 86380 86390 1
514441 99514441 1001 86380 86390 1
514968 99514968 1001 86380 86390 1
515352 99515352 1001 86380 86390 1
515790 99515790 1001 86380 86390 1
515803 99515803 1001 86380 86390 1
516435 99516435 1001 86380 86390 1
516241 99516241 1001 86380 86390 1
516048 99516048 1001 86380 86390 1
516625 99516625 1001 86380 86390 1
516600 99516600 1001 86380 86390 1
516652 99516652 1001 86380 86390 1
516540 99516540 1001 86380 86390 1
517335 99517335 1001 86380 86390 1
517192 99517192 1001 86380 86390 1
517283 99517283 1001 86380 86390 1
517059 99517059 1001 86380 86390 1
517087 99517087 1001 86380 86390 1
517036 99517036 1001 86380 86390 1
517425 99517425 1001 86380 86390 1
518038 99518038 1001 86380 86390 1
518000 99518000 1001 86380 86390 1
518014 99518014 1001 86380 86390 1
517927 99517927 1001 86380 86390 1
517628 99517628 1001 86380 86390 1
518333 99518333 1001 86380 86390 1
518776 99518776 1001 86380 86390 1
518712 99518712 1001 86380 86390 1
518447 99518447 1001 86380 86390 1
519023 99519023 1001 86380 86390 1
519192 99519192 1001 86380 86390 1
519668 99519668 1001 86380 86390 1
519533 99519533 1001 86380 86390 1
519299 99519299 1001 86380 86390 1
520468 99520468 1001 86380 86390 1
520384 99520384 1001 86380 86390 1
520302 99520302 1001 86380 86390 1
520691 99520691 1001 86380 86390 1
521451 99521451 1001 86380 86390 1
521094 99521094 1001 86380 86390 1
520882 99520882 1001 86380 86390 1
521472 99521472 1001 86380 86390 1
522100 99522100 1001 86380 86390 1
522234 99522234 1001 86380 86390 1
522199 99522199 1001 86380 86390 1
522285 99522285 1001 86380 86390 1
522287 99522287 1001 86380 86390 1
522162 99522162 1001 86380 86390 1
521685 99521685 1001 86380 86390 1
521675 99521675 1001 86380 86390 1
521757 99521757 1001 86380 86390 1
521681 99521681 1001 86380 86390 1
522483 99522483 1001 86380 86390 1
522409 99522409 1001 86380 86390 1
522088 99522088 1001 86380 86390 1
522488 99522488 1001 86380 86390 1
522951 99522951 1001 86380 86390 1
522594 99522594 1001 86380 86390 1
522596 99522596 1001 86380 86390 1
522610 99522610 1001 86380 86390 1
523131 99523131 1001 86380 86390 1
523891 99523891 1001 86380 86390 1
523788 99523788 1001 86380 86390 1
523722 99523722 1001 86380 86390 1
524043 99524043 1001 86380 86390 1
524741 99524741 1001 86380 86390 1
524674 99524674 1001 86380 86390 1
524689 99524689 1001 86380 86390 1
524587 99524587 1001 86380 86390 1
524717 99524717 1001 86380 86390 1
525354 99525354 1001 86380 86390 1
525336 99525336 1001 86380 86390 1
525016 99525016 1001 86380 86390 1
525791 99525791 1001 86380 86390 1
525597 99525597 1001 86380 86390 1
526259 99526259 1001 86380 86390 1
526293 99526293 1001 86380 86390 1
526203 99526203 1001 86380 86390 1
525908 99525908 1001 86380 86390 1
525964 99525964 1001 86380 86390 1
526627 99526627 1001 86380 86390 1
527172 99527172 1001 86380 86390 1
527213 99527213 1001 86380 86390 1
527162 99527162 1001 86380 86390 1
527062 99527062 1001 86380 86390 1
527197 99527197 1001 86380 86390 1
526966 99526966 1001 86380 86390 1
527007 99527007 1001 86380 86390 1
526788 99526788 1001 86380 86390 1
526790 99526790 1001 86380 86390 1
527384 99527384 1001 86380 86390 1
527281 99527281 1001 86380 86390 1
527333 99527333 1001 86380 86390 1
527932 99527932 1001 86380 86390 1
527663 99527663 1001 86380 86390 1
527696 99527696 1001 86380 86390 1
527685 99527685 1001 86380 86390 1
527584 99527584 1001 86380 86390 1
528138 99528138 1001 86380 86390 1
528270 99528270 1001 86380 86390 1
528773 99528773 1001 86380 86390 1
528687 99528687 1001 86380 86390 1
528418 99528418 1001 86380 86390 1
529704 99529704 1001 86380 86390 1
529387 99529387 1001 86380 86390 1
529507 99529507 1001 86380 86390 1
529750 99529750 1001 86380 86390 1
529828 99529828 1001 86380 86390 1
529893 99529893 1001 86380 86390 1
529826 99529826 1001 86380 86390 1
530373 99530373 1001 86380 86390 1
530442 99530442 1001 86380 86390 1
530089 99530089 1001 86380 86390 1
529993 99529993 1001 86380 86390 1
530662 99530662 1001 86380 86390 1
531111 99531111 1001 86380 86390 1
531055 99531055 1001 86380 86390 1
531056 99531056 1001 86380 86390 1
530909 99530909 1001 86380 86390 1
532169 99532169 1001 86380 86390 1
532144 99532144 1001 86380 86390 1
532016 99532016 1001 86380 86390 1
532133 99532133 1001 86380 86390 1
532124 99532124 1001 86380 86390 1
532153 99532153 1001 86380 86390 1
531831 99531831 1001 86380 86390 1
531946 99531946 1001 86380 86390 1
531597 99531597 1001 86380 86390 1
531603 99531603 1001 86380 86390 1
532277 99532277 1001 86380 86390 1
532330 99532330 1001 86380 86390 1
532919 99532919 1001 86380 86390 1
532986 99532986 1001 86380 86390 1
532872 99532872 1001 86380 86390 1
532911 99532911 1001 86380 86390 1
532980 99532980 1001 86380 86390 1
532724 99532724 1001 86380 86390 1
532629 99532629 1001 86380 86390 1
532607 99532607 1001 86380 86390 1
532413 99532413 1001 86380 86390 1
533062 99533062 1001 86380 86390 1
533665 99533665 1001 86380 86390 1
533827 99533827 1001 86380 86390 1
533786 99533786 1001 86380 86390 1
533615 99533615 1001 86380 86390 1
533597 99533597 1001 86380 86390 1
533422 99533422 1001 86380 86390 1
533332 99533332 1001 86380 86390 1
533254 99533254 1001 86380 86390 1
533261 99533261 1001 86380 86390 1
533908 99533908 1001 86380 86390 1
534032 99534032 1001 86380 86390 1
533942 99533942 1001 86380 86390 1
533956 99533956 1001 86380 86390 1
534647 99534647 1001 86380 86390 1
534387 99534387 1001 86380 86390 1
534308 99534308 1001 86380 86390 1
534438 99534438 1001 86380 86390 1
534851 99534851 1001 86380 86390 1
535461 99535461 1001 86380 86390 1
535307 99535307 1001 86380 86390 1
535499 99535499 1001 86380 86390 1
535274 99535274 1001 86380 86390 1
534957 99534957 1001 86380 86390 1
535050 99535050 1001 86380 86390 1
535530 99535530 1001 86380 86390 1
535544 99535544 1001 86380 86390 1
536006 99536006 1001 86380 86390 1
535931 99535931 1001 86380 86390 1
535846 99535846 1001 86380 86390 1
535854 99535854 1001 86380 86390 1
536999 99536999 1001 86380 86390 1
537155 99537155 1001 86380 86390 1
536794 99536794 1001 86380 86390 1
536955 99536955 1001 86380 86390 1
536891 99536891 1001 86380 86390 1
537891 99537891 1001 86380 86390 1
537611 99537611 1001 86380 86390 1
537395 99537395 1001 86380 86390 1
537565 99537565 1001 86380 86390 1
538151 99538151 1001 86380 86390 1
538110 99538110 1001 86380 86390 1
538124 99538124 1001 86380 86390 1
538662 99538662 1001 86380 86390 1
538570 99538570 1001 86380 86390 1
538547 99538547 1001 86380 86390 1
538486 99538486 1001 86380 86390 1
538362 99538362 1001 86380 86390 1
538278 99538278 1001 86380 86390 1
538838 99538838 1001 86380 86390 1
539519 99539519 1001 86380 86390 1
539523 99539523 1001 86380 86390 1
539334 99539334 1001 86380 86390 1
539278 99539278 1001 86380 86390 1
539317 99539317 1001 86380 86390 1
539058 99539058 1001 86380 86390 1
539205 99539205 1001 86380 86390 1
539198 99539198 1001 86380 86390 1
539767 99539767 1001 86380 86390 1
539695 99539695 1001 86380 86390 1
539841 99539841 1001 86380 86390 1
540275 99540275 1001 86380 86390 1
540420 99540420 1001 86380 86390 1
540426 99540426 1001 86380 86390 1
540067 99540067 1001 86380 86390 1
539952 99539952 1001 86380 86390 1
539998 99539998 1001 86380 86390 1
539947 99539947 1001 86380 86390 1
539986 99539986 1001 86380 86390 1
540502 99540502 1001 86380 86390 1
540574 99540574 1001 86380 86390 1
541129 99541129 1001 86380 86390 1
540923 99540923 1001 86380 86390 1
540858 99540858 1001 86380 86390 1
540770 99540770 1001 86380 86390 1
540748 99540748 1001 86380 86390 1
541305 99541305 1001 86380 86390 1
542187 99542187 1001 86380 86390 1
542127 99542127 1001 86380 86390 1
542752 99542752 1001 86380 86390 1
542804 99542804 1001 86380 86390 1
542918 99542918 1001 86380 86390 1
542874 99542874 1001 86380 86390 1
542700 99542700 1001 86380 86390 1
542564 99542564 1001 86380 86390 1
542440 99542440 1001 86380 86390 1
543078 99543078 1001 86380 86390 1
543594 99543594 1001 86380 86390 1
543676 99543676 1001 86380 86390 1
543641 99543641 1001 86380 86390 1
543366 99543366 1001 86380 86390 1
543253 99543253 1001 86380 86390 1
543821 99543821 1001 86380 86390 1
543966 99543966 1001 86380 86390 1
543954 99543954 1001 86380 86390 1
543841 99543841 1001 86380 86390 1
543974 99543974 1001 86380 86390 1
544590 99544590 1001 86380 86390 1
544593 99544593 1001 86380 86390 1
544247 99544247 1001 86380 86390 1
536348 690 1001 54187 54487 1
400357 99400357 1001 86380 86390 1
400390 99400390 1001 86380 86390 1
400709 99400709 1001 86380 86390 1
400908 99400908 1001 86380 86390 1
400929 99400929 1001 86380 86390 1
400953 99400953 1001 86380 86390 1
401938 99401938 1001 86380 86390 1
402115 99402115 1001 86380 86390 1
402475 99402475 1001 86380 86390 1
402462 99402462 1001 86380 86390 1
402742 99402742 1001 86380 86390 1
402777 99402777 1001 86380 86390 1
402752 99402752 1001 86380 86390 1
403093 99403093 1001 86380 86390 1
403096 99403096 1001 86380 86390 1
403509 99403509 1001 86380 86390 1
403701 99403701 1001 86380 86390 1
404517 99404517 1001 86380 86390 1
404779 99404779 1001 86380 86390 1
405403 99405403 1001 86380 86390 1
405524 99405524 1001 86380 86390 1
405667 99405667 1001 86380 86390 1
406386 99406386 1001 86380 86390 1
406485 99406485 1001 86380 86390 1
406632 99406632 1001 86380 86390 1
407039 99407039 1001 86380 86390 1
407134 99407134 1001 86380 86390 1
407370 99407370 1001 86380 86390 1
407593 99407593 1001 86380 86390 1
408283 99408283 1001 86380 86390 1
409301 99409301 1001 86380 86390 1
409577 99409577 1001 86380 86390 1
409740 99409740 1001 86380 86390 1
410155 99410155 1001 86380 86390 1
410143 99410143 1001 86380 86390 1
410227 99410227 1001 86380 86390 1
410303 99410303 1001 86380 86390 1
410414 99410414 1001 86380 86390 1
410577 99410577 1001 86380 86390 1
410651 99410651 1001 86380 86390 1
410692 99410692 1001 86380 86390 1
410885 99410885 1001 86380 86390 1
411086 99411086 1001 86380 86390 1
411353 99411353 1001 86380 86390 1
411942 99411942 1001 86380 86390 1
411991 99411991 1001 86380 86390 1
412202 99412202 1001 86380 86390 1
412205 99412205 1001 86380 86390 1
412426 99412426 1001 86380 86390 1
413630 99413630 1001 86380 86390 1
413457 99413457 1001 86380 86390 1
413458 99413458 1001 86380 86390 1
413063 99413063 1001 86380 86390 1
412896 99412896 1001 86380 86390 1
413285 99413285 1001 86380 86390 1
414022 99414022 1001 86380 86390 1
415100 99415100 1001 86380 86390 1
414891 99414891 1001 86380 86390 1
415573 99415573 1001 86380 86390 1
415347 99415347 1001 86380 86390 1
416815 99416815 1001 86380 86390 1
416646 99416646 1001 86380 86390 1
416986 99416986 1001 86380 86390 1
416250 99416250 1001 86380 86390 1
417089 99417089 1001 86380 86390 1
418447 99418447 1001 86380 86390 1
418381 99418381 1001 86380 86390 1
418803 99418803 1001 86380 86390 1
418943 99418943 1001 86380 86390 1
418966 99418966 1001 86380 86390 1
420174 99420174 1001 86380 86390 1
420446 99420446 1001 86380 86390 1
420337 99420337 1001 86380 86390 1
420251 99420251 1001 86380 86390 1
420281 99420281 1001 86380 86390 1
419740 99419740 1001 86380 86390 1
419718 99419718 1001 86380 86390 1
419662 99419662 1001 86380 86390 1
419474 99419474 1001 86380 86390 1
419397 99419397 1001 86380 86390 1
419444 99419444 1001 86380 86390 1
420773 99420773 1001 86380 86390 1
420687 99420687 1001 86380 86390 1
420483 99420483 1001 86380 86390 1
421635 99421635 1001 86380 86390 1
421432 99421432 1001 86380 86390 1
421380 99421380 1001 86380 86390 1
421449 99421449 1001 86380 86390 1
420912 99420912 1001 86380 86390 1
420915 99420915 1001 86380 86390 1
420994 99420994 1001 86380 86390 1
420949 99420949 1001 86380 86390 1
421009 99421009 1001 86380 86390 1
422142 99422142 1001 86380 86390 1
422154 99422154 1001 86380 86390 1
423576 99423576 1001 86380 86390 1
423525 99423525 1001 86380 86390 1
422948 99422948 1001 86380 86390 1
423296 99423296 1001 86380 86390 1
423300 99423300 1001 86380 86390 1
422652 99422652 1001 86380 86390 1
422732 99422732 1001 86380 86390 1
423942 99423942 1001 86380 86390 1
424017 99424017 1001 86380 86390 1
423901 99423901 1001 86380 86390 1
425108 99425108 1001 86380 86390 1
425118 99425118 1001 86380 86390 1
425123 99425123 1001 86380 86390 1
424441 99424441 1001 86380 86390 1
425651 99425651 1001 86380 86390 1
426055 99426055 1001 86380 86390 1
427522 99427522 1001 86380 86390 1
428390 99428390 1001 86380 86390 1
428682 99428682 1001 86380 86390 1
428156 99428156 1001 86380 86390 1
428278 99428278 1001 86380 86390 1
428143 99428143 1001 86380 86390 1
428289 99428289 1001 86380 86390 1
427899 99427899 1001 86380 86390 1
427830 99427830 1001 86380 86390 1
427692 99427692 1001 86380 86390 1
427799 99427799 1001 86380 86390 1
428779 99428779 1001 86380 86390 1
430193 99430193 1001 86380 86390 1
430277 99430277 1001 86380 86390 1
429632 99429632 1001 86380 86390 1
429744 99429744 1001 86380 86390 1
429747 99429747 1001 86380 86390 1
429308 99429308 1001 86380 86390 1
430548 99430548 1001 86380 86390 1
431990 99431990 1001 86380 86390 1
431669 99431669 1001 86380 86390 1
431320 99431320 1001 86380 86390 1
430828 99430828 1001 86380 86390 1
431140 99431140 1001 86380 86390 1
432098 99432098 1001 86380 86390 1
433028 99433028 1001 86380 86390 1
432626 99432626 1001 86380 86390 1
432650 99432650 1001 86380 86390 1
432831 99432831 1001 86380 86390 1
434094 99434094 1001 86380 86390 1
433900 99433900 1001 86380 86390 1
434050 99434050 1001 86380 86390 1
435031 99435031 1001 86380 86390 1
434944 99434944 1001 86380 86390 1
434876 99434876 1001 86380 86390 1
435522 99435522 1001 86380 86390 1
437151 99437151 1001 86380 86390 1
436613 99436613 1001 86380 86390 1
436213 99436213 1001 86380 86390 1
436036 99436036 1001 86380 86390 1
300084 99300084 1001 86380 86390 1
437160 99437160 1001 86380 86390 1
300672 99300672 1001 86380 86390 1
300586 99300586 1001 86380 86390 1
300474 99300474 1001 86380 86390 1
300362 99300362 1001 86380 86390 1
300279 99300279 1001 86380 86390 1
300234 99300234 1001 86380 86390 1
300732 99300732 1001 86380 86390 1
301362 99301362 1001 86380 86390 1
301458 99301458 1001 86380 86390 1
301472 99301472 1001 86380 86390 1
301540 99301540 1001 86380 86390 1
301217 99301217 1001 86380 86390 1
301231 99301231 1001 86380 86390 1
301309 99301309 1001 86380 86390 1
301064 99301064 1001 86380 86390 1
301081 99301081 1001 86380 86390 1
301586 99301586 1001 86380 86390 1
302181 99302181 1001 86380 86390 1
302370 99302370 1001 86380 86390 1
302185 99302185 1001 86380 86390 1
302374 99302374 1001 86380 86390 1
302028 99302028 1001 86380 86390 1
301941 99301941 1001 86380 86390 1
301942 99301942 1001 86380 86390 1
301904 99301904 1001 86380 86390 1
301930 99301930 1001 86380 86390 1
301818 99301818 1001 86380 86390 1
301914 99301914 1001 86380 86390 1
303081 99303081 1001 86380 86390 1
302800 99302800 1001 86380 86390 1
302744 99302744 1001 86380 86390 1
302656 99302656 1001 86380 86390 1
302723 99302723 1001 86380 86390 1
303372 99303372 1001 86380 86390 1
303269 99303269 1001 86380 86390 1
303922 99303922 1001 86380 86390 1
303644 99303644 1001 86380 86390 1
303570 99303570 1001 86380 86390 1
303532 99303532 1001 86380 86390 1
303498 99303498 1001 86380 86390 1
304235 99304235 1001 86380 86390 1
304758 99304758 1001 86380 86390 1
304785 99304785 1001 86380 86390 1
304685 99304685 1001 86380 86390 1
304713 99304713 1001 86380 86390 1
304496 99304496 1001 86380 86390 1
304458 99304458 1001 86380 86390 1
304296 99304296 1001 86380 86390 1
304257 99304257 1001 86380 86390 1
304246 99304246 1001 86380 86390 1
304402 99304402 1001 86380 86390 1
304286 99304286 1001 86380 86390 1
305063 99305063 1001 86380 86390 1
305041 99305041 1001 86380 86390 1
305016 99305016 1001 86380 86390 1
305629 99305629 1001 86380 86390 1
305221 99305221 1001 86380 86390 1
305093 99305093 1001 86380 86390 1
305069 99305069 1001 86380 86390 1
305175 99305175 1001 86380 86390 1
500049 99500049 1001 86380 86390 1
500679 99500679 1001 86380 86390 1
500558 99500558 1001 86380 86390 1
500590 99500590 1001 86380 86390 1
500983 99500983 1001 86380 86390 1
501605 99501605 1001 86380 86390 1
501240 99501240 1001 86380 86390 1
501092 99501092 1001 86380 86390 1
501184 99501184 1001 86380 86390 1
501821 99501821 1001 86380 86390 1
501672 99501672 1001 86380 86390 1
501685 99501685 1001 86380 86390 1
502298 99502298 1001 86380 86390 1
502395 99502395 1001 86380 86390 1
502359 99502359 1001 86380 86390 1
502335 99502335 1001 86380 86390 1
502461 99502461 1001 86380 86390 1
502042 99502042 1001 86380 86390 1
502022 99502022 1001 86380 86390 1
501868 99501868 1001 86380 86390 1
502025 99502025 1001 86380 86390 1
502501 99502501 1001 86380 86390 1
502656 99502656 1001 86380 86390 1
502053 99502053 1001 86380 86390 1
502611 99502611 1001 86380 86390 1
503112 99503112 1001 86380 86390 1
503209 99503209 1001 86380 86390 1
502743 99502743 1001 86380 86390 1
502682 99502682 1001 86380 86390 1
503328 99503328 1001 86380 86390 1
503368 99503368 1001 86380 86390 1
504007 99504007 1001 86380 86390 1
504052 99504052 1001 86380 86390 1
503743 99503743 1001 86380 86390 1
503911 99503911 1001 86380 86390 1
503524 99503524 1001 86380 86390 1
503529 99503529 1001 86380 86390 1
503698 99503698 1001 86380 86390 1
504257 99504257 1001 86380 86390 1
504283 99504283 1001 86380 86390 1
504221 99504221 1001 86380 86390 1
504132 99504132 1001 86380 86390 1
504866 99504866 1001 86380 86390 1
504658 99504658 1001 86380 86390 1
504481 99504481 1001 86380 86390 1
504498 99504498 1001 86380 86390 1
504451 99504451 1001 86380 86390 1
504982 99504982 1001 86380 86390 1
505390 99505390 1001 86380 86390 1
505381 99505381 1001 86380 86390 1
505343 99505343 1001 86380 86390 1
505338 99505338 1001 86380 86390 1
505793 99505793 1001 86380 86390 1
505882 99505882 1001 86380 86390 1
506536 99506536 1001 86380 86390 1
506408 99506408 1001 86380 86390 1
506505 99506505 1001 86380 86390 1
506222 99506222 1001 86380 86390 1
506281 99506281 1001 86380 86390 1
506107 99506107 1001 86380 86390 1
506070 99506070 1001 86380 86390 1
506165 99506165 1001 86380 86390 1
506168 99506168 1001 86380 86390 1
506739 99506739 1001 86380 86390 1
507386 99507386 1001 86380 86390 1
507257 99507257 1001 86380 86390 1
507041 99507041 1001 86380 86390 1
507033 99507033 1001 86380 86390 1
506919 99506919 1001 86380 86390 1
506913 99506913 1001 86380 86390 1
507587 99507587 1001 86380 86390 1
507537 99507537 1001 86380 86390 1
507452 99507452 1001 86380 86390 1
507557 99507557 1001 86380 86390 1
508427 99508427 1001 86380 86390 1
508394 99508394 1001 86380 86390 1
508936 99508936 1001 86380 86390 1
509029 99509029 1001 86380 86390 1
508865 99508865 1001 86380 86390 1
508828 99508828 1001 86380 86390 1
508545 99508545 1001 86380 86390 1
509275 99509275 1001 86380 86390 1
509813 99509813 1001 86380 86390 1
509700 99509700 1001 86380 86390 1
509886 99509886 1001 86380 86390 1
509793 99509793 1001 86380 86390 1
509771 99509771 1001 86380 86390 1
509636 99509636 1001 86380 86390 1
509601 99509601 1001 86380 86390 1
509642 99509642 1001 86380 86390 1
509470 99509470 1001 86380 86390 1
510086 99510086 1001 86380 86390 1
510035 99510035 1001 86380 86390 1
510074 99510074 1001 86380 86390 1
510592 99510592 1001 86380 86390 1
510407 99510407 1001 86380 86390 1
510498 99510498 1001 86380 86390 1
510360 99510360 1001 86380 86390 1
510213 99510213 1001 86380 86390 1
510217 99510217 1001 86380 86390 1
510155 99510155 1001 86380 86390 1
511181 99511181 1001 86380 86390 1
511211 99511211 1001 86380 86390 1
511061 99511061 1001 86380 86390 1
510946 99510946 1001 86380 86390 1
510987 99510987 1001 86380 86390 1
511709 99511709 1001 86380 86390 1
512134 99512134 1001 86380 86390 1
512033 99512033 1001 86380 86390 1
511981 99511981 1001 86380 86390 1
511986 99511986 1001 86380 86390 1
512146 99512146 1001 86380 86390 1
511759 99511759 1001 86380 86390 1
511858 99511858 1001 86380 86390 1
512929 99512929 1001 86380 86390 1
512755 99512755 1001 86380 86390 1
513347 99513347 1001 86380 86390 1
513362 99513362 1001 86380 86390 1
513389 99513389 1001 86380 86390 1
513408 99513408 1001 86380 86390 1
513786 99513786 1001 86380 86390 1
513555 99513555 1001 86380 86390 1
513468 99513468 1001 86380 86390 1
514749 99514749 1001 86380 86390 1
514941 99514941 1001 86380 86390 1
515532 99515532 1001 86380 86390 1
515377 99515377 1001 86380 86390 1
515357 99515357 1001 86380 86390 1
515218 99515218 1001 86380 86390 1
515224 99515224 1001 86380 86390 1
515826 99515826 1001 86380 86390 1
515701 99515701 1001 86380 86390 1
515692 99515692 1001 86380 86390 1
516347 99516347 1001 86380 86390 1
516102 99516102 1001 86380 86390 1
516168 99516168 1001 86380 86390 1
516008 99516008 1001 86380 86390 1
516610 99516610 1001 86380 86390 1
516656 99516656 1001 86380 86390 1
517271 99517271 1001 86380 86390 1
517218 99517218 1001 86380 86390 1
516988 99516988 1001 86380 86390 1
516943 99516943 1001 86380 86390 1
517048 99517048 1001 86380 86390 1
516771 99516771 1001 86380 86390 1
516863 99516863 1001 86380 86390 1
517406 99517406 1001 86380 86390 1
518126 99518126 1001 86380 86390 1
518112 99518112 1001 86380 86390 1
518023 99518023 1001 86380 86390 1
517542 99517542 1001 86380 86390 1
518301 99518301 1001 86380 86390 1
518929 99518929 1001 86380 86390 1
518979 99518979 1001 86380 86390 1
519153 99519153 1001 86380 86390 1
519028 99519028 1001 86380 86390 1
519022 99519022 1001 86380 86390 1
519521 99519521 1001 86380 86390 1
519540 99519540 1001 86380 86390 1
519300 99519300 1001 86380 86390 1
519216 99519216 1001 86380 86390 1
519992 99519992 1001 86380 86390 1
520454 99520454 1001 86380 86390 1
520455 99520455 1001 86380 86390 1
520456 99520456 1001 86380 86390 1
520348 99520348 1001 86380 86390 1
520310 99520310 1001 86380 86390 1
520380 99520380 1001 86380 86390 1
520045 99520045 1001 86380 86390 1
520192 99520192 1001 86380 86390 1
520167 99520167 1001 86380 86390 1
521297 99521297 1001 86380 86390 1
521188 99521188 1001 86380 86390 1
521154 99521154 1001 86380 86390 1
521091 99521091 1001 86380 86390 1
521246 99521246 1001 86380 86390 1
520962 99520962 1001 86380 86390 1
521006 99521006 1001 86380 86390 1
521644 99521644 1001 86380 86390 1
521476 99521476 1001 86380 86390 1
521512 99521512 1001 86380 86390 1
522137 99522137 1001 86380 86390 1
521893 99521893 1001 86380 86390 1
521956 99521956 1001 86380 86390 1
521764 99521764 1001 86380 86390 1
521682 99521682 1001 86380 86390 1
522457 99522457 1001 86380 86390 1
522486 99522486 1001 86380 86390 1
522296 99522296 1001 86380 86390 1
523030 99523030 1001 86380 86390 1
523006 99523006 1001 86380 86390 1
523045 99523045 1001 86380 86390 1
522783 99522783 1001 86380 86390 1
522900 99522900 1001 86380 86390 1
522804 99522804 1001 86380 86390 1
522669 99522669 1001 86380 86390 1
522651 99522651 1001 86380 86390 1
523169 99523169 1001 86380 86390 1
523303 99523303 1001 86380 86390 1
523855 99523855 1001 86380 86390 1
523910 99523910 1001 86380 86390 1
523886 99523886 1001 86380 86390 1
523923 99523923 1001 86380 86390 1
523592 99523592 1001 86380 86390 1
523697 99523697 1001 86380 86390 1
523530 99523530 1001 86380 86390 1
523495 99523495 1001 86380 86390 1
523438 99523438 1001 86380 86390 1
523439 99523439 1001 86380 86390 1
524117 99524117 1001 86380 86390 1
524411 99524411 1001 86380 86390 1
524282 99524282 1001 86380 86390 1
524941 99524941 1001 86380 86390 1
525561 99525561 1001 86380 86390 1
525497 99525497 1001 86380 86390 1
525284 99525284 1001 86380 86390 1
525043 99525043 1001 86380 86390 1
525164 99525164 1001 86380 86390 1
525063 99525063 1001 86380 86390 1
525626 99525626 1001 86380 86390 1
526309 99526309 1001 86380 86390 1
526168 99526168 1001 86380 86390 1
526065 99526065 1001 86380 86390 1
526215 99526215 1001 86380 86390 1
525998 99525998 1001 86380 86390 1
525804 99525804 1001 86380 86390 1
526563 99526563 1001 86380 86390 1
526577 99526577 1001 86380 86390 1
526547 99526547 1001 86380 86390 1
526496 99526496 1001 86380 86390 1
526913 99526913 1001 86380 86390 1
526843 99526843 1001 86380 86390 1
527272 99527272 1001 86380 86390 1
527430 99527430 1001 86380 86390 1
527342 99527342 1001 86380 86390 1
527908 99527908 1001 86380 86390 1
527991 99527991 1001 86380 86390 1
527828 99527828 1001 86380 86390 1
527520 99527520 1001 86380 86390 1
527600 99527600 1001 86380 86390 1
527643 99527643 1001 86380 86390 1
529027 99529027 1001 86380 86390 1
529081 99529081 1001 86380 86390 1
529007 99529007 1001 86380 86390 1
528970 99528970 1001 86380 86390 1
529473 99529473 1001 86380 86390 1
529119 99529119 1001 86380 86390 1
529270 99529270 1001 86380 86390 1
529284 99529284 1001 86380 86390 1
529876 99529876 1001 86380 86390 1
530308 99530308 1001 86380 86390 1
530006 99530006 1001 86380 86390 1
530135 99530135 1001 86380 86390 1
531135 99531135 1001 86380 86390 1
531077 99531077 1001 86380 86390 1
530837 99530837 1001 86380 86390 1
530882 99530882 1001 86380 86390 1
531471 99531471 1001 86380 86390 1
531552 99531552 1001 86380 86390 1
532131 99532131 1001 86380 86390 1
532200 99532200 1001 86380 86390 1
531728 99531728 1001 86380 86390 1
531788 99531788 1001 86380 86390 1
531585 99531585 1001 86380 86390 1
532406 99532406 1001 86380 86390 1
532329 99532329 1001 86380 86390 1
532781 99532781 1001 86380 86390 1
532641 99532641 1001 86380 86390 1
532537 99532537 1001 86380 86390 1
533144 99533144 1001 86380 86390 1
533462 99533462 1001 86380 86390 1
533633 99533633 1001 86380 86390 1
534599 99534599 1001 86380 86390 1
534401 99534401 1001 86380 86390 1
534440 99534440 1001 86380 86390 1
534448 99534448 1001 86380 86390 1
534223 99534223 1001 86380 86390 1
534241 99534241 1001 86380 86390 1
534138 99534138 1001 86380 86390 1
534781 99534781 1001 86380 86390 1
534990 99534990 1001 86380 86390 1
535559 99535559 1001 86380 86390 1
535556 99535556 1001 86380 86390 1
535532 99535532 1001 86380 86390 1
536278 99536278 1001 86380 86390 1
536254 99536254 1001 86380 86390 1
535887 99535887 1001 86380 86390 1
535738 99535738 1001 86380 86390 1
536463 99536463 1001 86380 86390 1
536399 99536399 1001 86380 86390 1
537126 99537126 1001 86380 86390 1
537001 99537001 1001 86380 86390 1
537002 99537002 1001 86380 86390 1
536981 99536981 1001 86380 86390 1
536883 99536883 1001 86380 86390 1
536821 99536821 1001 86380 86390 1
537347 99537347 1001 86380 86390 1
537739 99537739 1001 86380 86390 1
537426 99537426 1001 86380 86390 1
538472 99538472 1001 86380 86390 1
538565 99538565 1001 86380 86390 1
538397 99538397 1001 86380 86390 1
538295 99538295 1001 86380 86390 1
538875 99538875 1001 86380 86390 1
539488 99539488 1001 86380 86390 1
539137 99539137 1001 86380 86390 1
539083 99539083 1001 86380 86390 1
539096 99539096 1001 86380 86390 1
539845 99539845 1001 86380 86390 1
539837 99539837 1001 86380 86390 1
539683 99539683 1001 86380 86390 1
539645 99539645 1001 86380 86390 1
540344 99540344 1001 86380 86390 1
540447 99540447 1001 86380 86390 1
540141 99540141 1001 86380 86390 1
539872 99539872 1001 86380 86390 1
540047 99540047 1001 86380 86390 1
539957 99539957 1001 86380 86390 1
539867 99539867 1001 86380 86390 1
540514 99540514 1001 86380 86390 1
541216 99541216 1001 86380 86390 1
541194 99541194 1001 86380 86390 1
541267 99541267 1001 86380 86390 1
541281 99541281 1001 86380 86390 1
541476 99541476 1001 86380 86390 1
541893 99541893 1001 86380 86390 1
541779 99541779 1001 86380 86390 1
541805 99541805 1001 86380 86390 1
541715 99541715 1001 86380 86390 1
541859 99541859 1001 86380 86390 1
541646 99541646 1001 86380 86390 1
541571 99541571 1001 86380 86390 1
542167 99542167 1001 86380 86390 1
542206 99542206 1001 86380 86390 1
542768 99542768 1001 86380 86390 1
542776 99542776 1001 86380 86390 1
542667 99542667 1001 86380 86390 1
542721 99542721 1001 86380 86390 1
542362 99542362 1001 86380 86390 1
543140 99543140 1001 86380 86390 1
543029 99543029 1001 86380 86390 1
543722 99543722 1001 86380 86390 1
543677 99543677 1001 86380 86390 1
543410 99543410 1001 86380 86390 1
543432 99543432 1001 86380 86390 1
543473 99543473 1001 86380 86390 1
543396 99543396 1001 86380 86390 1
543290 99543290 1001 86380 86390 1
543847 99543847 1001 86380 86390 1
543836 99543836 1001 86380 86390 1
543902 99543902 1001 86380 86390 1
543818 99543818 1001 86380 86390 1
544527 99544527 1001 86380 86390 1
544585 99544585 1001 86380 86390 1
544230 99544230 1001 86380 86390 1
544336 99544336 1001 86380 86390 1
544605 99544605 1001 86380 86390 1
403338 776 1001 4560 22797 1
400562 99400562 1001 86380 86390 1
400746 99400746 1001 86380 86390 1
401176 99401176 1001 86380 86390 1
401188 99401188 1001 86380 86390 1
401292 99401292 1001 86380 86390 1
401677 99401677 1001 86380 86390 1
401717 99401717 1001 86380 86390 1
402040 99402040 1001 86380 86390 1
402972 99402972 1001 86380 86390 1
403115 99403115 1001 86380 86390 1
403178 99403178 1001 86380 86390 1
403339 99403339 1001 86380 86390 1
403526 99403526 1001 86380 86390 1
403698 99403698 1001 86380 86390 1
404011 99404011 1001 86380 86390 1
404361 99404361 1001 86380 86390 1
404385 99404385 1001 86380 86390 1
404878 99404878 1001 86380 86390 1
404991 99404991 1001 86380 86390 1
405316 99405316 1001 86380 86390 1
405498 99405498 1001 86380 86390 1
405627 99405627 1001 86380 86390 1
406028 99406028 1001 86380 86390 1
406088 99406088 1001 86380 86390 1
406179 99406179 1001 86380 86390 1
406575 99406575 1001 86380 86390 1
407290 99407290 1001 86380 86390 1
407296 99407296 1001 86380 86390 1
407557 99407557 1001 86380 86390 1
407661 99407661 1001 86380 86390 1
407880 99407880 1001 86380 86390 1
407970 99407970 1001 86380 86390 1
407973 99407973 1001 86380 86390 1
408018 99408018 1001 86380 86390 1
408001 99408001 1001 86380 86390 1
408307 99408307 1001 86380 86390 1
408234 99408234 1001 86380 86390 1
408290 99408290 1001 86380 86390 1
408974 99408974 1001 86380 86390 1
409163 99409163 1001 86380 86390 1
409330 99409330 1001 86380 86390 1
409696 99409696 1001 86380 86390 1
409847 99409847 1001 86380 86390 1
409973 99409973 1001 86380 86390 1
410672 99410672 1001 86380 86390 1
410730 99410730 1001 86380 86390 1
411000 99411000 1001 86380 86390 1
411252 99411252 1001 86380 86390 1
411392 99411392 1001 86380 86390 1
411781 99411781 1001 86380 86390 1
412104 99412104 1001 86380 86390 1
412107 99412107 1001 86380 86390 1
412266 99412266 1001 86380 86390 1
413153 99413153 1001 86380 86390 1
412691 99412691 1001 86380 86390 1
415095 99415095 1001 86380 86390 1
415038 99415038 1001 86380 86390 1
415157 99415157 1001 86380 86390 1
414639 99414639 1001 86380 86390 1
414565 99414565 1001 86380 86390 1
414452 99414452 1001 86380 86390 1
415389 99415389 1001 86380 86390 1
416782 99416782 1001 86380 86390 1
416524 99416524 1001 86380 86390 1
416219 99416219 1001 86380 86390 1
416168 99416168 1001 86380 86390 1
416051 99416051 1001 86380 86390 1
416034 99416034 1001 86380 86390 1
415890 99415890 1001 86380 86390 1
416078 99416078 1001 86380 86390 1
417202 99417202 1001 86380 86390 1
418389 99418389 1001 86380 86390 1
418354 99418354 1001 86380 86390 1
417849 99417849 1001 86380 86390 1
417814 99417814 1001 86380 86390 1
417912 99417912 1001 86380 86390 1
419031 99419031 1001 86380 86390 1
418920 99418920 1001 86380 86390 1
420139 99420139 1001 86380 86390 1
420166 99420166 1001 86380 86390 1
419984 99419984 1001 86380 86390 1
419634 99419634 1001 86380 86390 1
419491 99419491 1001 86380 86390 1
419535 99419535 1001 86380 86390 1
420682 99420682 1001 86380 86390 1
421961 99421961 1001 86380 86390 1
421282 99421282 1001 86380 86390 1
420905 99420905 1001 86380 86390 1
420849 99420849 1001 86380 86390 1
421227 99421227 1001 86380 86390 1
422359 99422359 1001 86380 86390 1
423353 99423353 1001 86380 86390 1
423014 99423014 1001 86380 86390 1
423102 99423102 1001 86380 86390 1
423142 99423142 1001 86380 86390 1
422828 99422828 1001 86380 86390 1
422679 99422679 1001 86380 86390 1
423820 99423820 1001 86380 86390 1
423865 99423865 1001 86380 86390 1
424072 99424072 1001 86380 86390 1
424054 99424054 1001 86380 86390 1
425149 99425149 1001 86380 86390 1
425023 99425023 1001 86380 86390 1
425098 99425098 1001 86380 86390 1
424675 99424675 1001 86380 86390 1
424889 99424889 1001 86380 86390 1
424892 99424892 1001 86380 86390 1
424742 99424742 1001 86380 86390 1
424296 99424296 1001 86380 86390 1
426763 99426763 1001 86380 86390 1
426792 99426792 1001 86380 86390 1
427020 99427020 1001 86380 86390 1
426593 99426593 1001 86380 86390 1
426414 99426414 1001 86380 86390 1
426686 99426686 1001 86380 86390 1
426467 99426467 1001 86380 86390 1
427245 99427245 1001 86380 86390 1
427425 99427425 1001 86380 86390 1
428468 99428468 1001 86380 86390 1
428356 99428356 1001 86380 86390 1
427973 99427973 1001 86380 86390 1
427974 99427974 1001 86380 86390 1
427941 99427941 1001 86380 86390 1
429070 99429070 1001 86380 86390 1
428918 99428918 1001 86380 86390 1
430243 99430243 1001 86380 86390 1
429997 99429997 1001 86380 86390 1
429813 99429813 1001 86380 86390 1
429269 99429269 1001 86380 86390 1
429416 99429416 1001 86380 86390 1
429557 99429557 1001 86380 86390 1
429262 99429262 1001 86380 86390 1
429461 99429461 1001 86380 86390 1
430527 99430527 1001 86380 86390 1
431822 99431822 1001 86380 86390 1
431897 99431897 1001 86380 86390 1
431303 99431303 1001 86380 86390 1
430891 99430891 1001 86380 86390 1
430827 99430827 1001 86380 86390 1
430994 99430994 1001 86380 86390 1
432486 99432486 1001 86380 86390 1
433468 99433468 1001 86380 86390 1
433132 99433132 1001 86380 86390 1
432664 99432664 1001 86380 86390 1
432616 99432616 1001 86380 86390 1
432738 99432738 1001 86380 86390 1
435162 99435162 1001 86380 86390 1
434736 99434736 1001 86380 86390 1
434662 99434662 1001 86380 86390 1
434768 99434768 1001 86380 86390 1
434631 99434631 1001 86380 86390 1
434451 99434451 1001 86380 86390 1
434242 99434242 1001 86380 86390 1
434525 99434525 1001 86380 86390 1
435651 99435651 1001 86380 86390 1
435477 99435477 1001 86380 86390 1
436890 99436890 1001 86380 86390 1
436833 99436833 1001 86380 86390 1
300642 99300642 1001 86380 86390 1
300688 99300688 1001 86380 86390 1
300380 99300380 1001 86380 86390 1
300256 99300256 1001 86380 86390 1
300765 99300765 1001 86380 86390 1
301439 99301439 1001 86380 86390 1
301011 99301011 1001 86380 86390 1
300977 99300977 1001 86380 86390 1
301555 99301555 1001 86380 86390 1
301597 99301597 1001 86380 86390 1
301718 99301718 1001 86380 86390 1
301998 99301998 1001 86380 86390 1
302096 99302096 1001 86380 86390 1
301863 99301863 1001 86380 86390 1
301919 99301919 1001 86380 86390 1
302573 99302573 1001 86380 86390 1
302394 99302394 1001 86380 86390 1
302413 99302413 1001 86380 86390 1
302400 99302400 1001 86380 86390 1
303017 99303017 1001 86380 86390 1
302886 99302886 1001 86380 86390 1
302977 99302977 1001 86380 86390 1
302983 99302983 1001 86380 86390 1
302705 99302705 1001 86380 86390 1
302772 99302772 1001 86380 86390 1
302595 99302595 1001 86380 86390 1
303231 99303231 1001 86380 86390 1
303322 99303322 1001 86380 86390 1
303226 99303226 1001 86380 86390 1
303946 99303946 1001 86380 86390 1
303705 99303705 1001 86380 86390 1
303809 99303809 1001 86380 86390 1
303615 99303615 1001 86380 86390 1
303420 99303420 1001 86380 86390 1
304122 99304122 1001 86380 86390 1
304140 99304140 1001 86380 86390 1
304747 99304747 1001 86380 86390 1
304530 99304530 1001 86380 86390 1
304404 99304404 1001 86380 86390 1
305417 99305417 1001 86380 86390 1
305271 99305271 1001 86380 86390 1
500077 99500077 1001 86380 86390 1
500021 99500021 1001 86380 86390 1
500176 99500176 1001 86380 86390 1
500676 99500676 1001 86380 86390 1
500534 99500534 1001 86380 86390 1
500461 99500461 1001 86380 86390 1
500244 99500244 1001 86380 86390 1
500823 99500823 1001 86380 86390 1
500853 99500853 1001 86380 86390 1
500846 99500846 1001 86380 86390 1
501498 99501498 1001 86380 86390 1
501632 99501632 1001 86380 86390 1
501335 99501335 1001 86380 86390 1
501353 99501353 1001 86380 86390 1
501140 99501140 1001 86380 86390 1
501102 99501102 1001 86380 86390 1
501679 99501679 1001 86380 86390 1
502247 99502247 1001 86380 86390 1
502057 99502057 1001 86380 86390 1
501965 99501965 1001 86380 86390 1
503232 99503232 1001 86380 86390 1
503118 99503118 1001 86380 86390 1
503095 99503095 1001 86380 86390 1
502893 99502893 1001 86380 86390 1
502947 99502947 1001 86380 86390 1
503014 99503014 1001 86380 86390 1
502899 99502899 1001 86380 86390 1
502716 99502716 1001 86380 86390 1
502768 99502768 1001 86380 86390 1
503344 99503344 1001 86380 86390 1
503387 99503387 1001 86380 86390 1
504048 99504048 1001 86380 86390 1
503933 99503933 1001 86380 86390 1
504065 99504065 1001 86380 86390 1
503724 99503724 1001 86380 86390 1
503829 99503829 1001 86380 86390 1
503533 99503533 1001 86380 86390 1
504292 99504292 1001 86380 86390 1
504787 99504787 1001 86380 86390 1
504537 99504537 1001 86380 86390 1
504503 99504503 1001 86380 86390 1
505140 99505140 1001 86380 86390 1
505712 99505712 1001 86380 86390 1
505551 99505551 1001 86380 86390 1
505968 99505968 1001 86380 86390 1
505856 99505856 1001 86380 86390 1
506549 99506549 1001 86380 86390 1
506517 99506517 1001 86380 86390 1
506369 99506369 1001 86380 86390 1
506023 99506023 1001 86380 86390 1
506665 99506665 1001 86380 86390 1
506641 99506641 1001 86380 86390 1
507243 99507243 1001 86380 86390 1
507312 99507312 1001 86380 86390 1
507160 99507160 1001 86380 86390 1
506880 99506880 1001 86380 86390 1
506984 99506984 1001 86380 86390 1
506998 99506998 1001 86380 86390 1
508109 99508109 1001 86380 86390 1
507750 99507750 1001 86380 86390 1
508368 99508368 1001 86380 86390 1
508990 99508990 1001 86380 86390 1
509049 99509049 1001 86380 86390 1
508889 99508889 1001 86380 86390 1
508928 99508928 1001 86380 86390 1
508763 99508763 1001 86380 86390 1
509138 99509138 1001 86380 86390 1
509101 99509101 1001 86380 86390 1
509157 99509157 1001 86380 86390 1
509183 99509183 1001 86380 86390 1
509083 99509083 1001 86380 86390 1
509709 99509709 1001 86380 86390 1
509762 99509762 1001 86380 86390 1
509804 99509804 1001 86380 86390 1
509608 99509608 1001 86380 86390 1
509929 99509929 1001 86380 86390 1
510075 99510075 1001 86380 86390 1
510103 99510103 1001 86380 86390 1
510365 99510365 1001 86380 86390 1
510152 99510152 1001 86380 86390 1
510736 99510736 1001 86380 86390 1
510826 99510826 1001 86380 86390 1
511187 99511187 1001 86380 86390 1
510957 99510957 1001 86380 86390 1
512363 99512363 1001 86380 86390 1
512096 99512096 1001 86380 86390 1
512011 99512011 1001 86380 86390 1
511776 99511776 1001 86380 86390 1
512882 99512882 1001 86380 86390 1
512923 99512923 1001 86380 86390 1
512904 99512904 1001 86380 86390 1
512620 99512620 1001 86380 86390 1
513301 99513301 1001 86380 86390 1
513239 99513239 1001 86380 86390 1
513881 99513881 1001 86380 86390 1
513788 99513788 1001 86380 86390 1
513633 99513633 1001 86380 86390 1
513510 99513510 1001 86380 86390 1
513432 99513432 1001 86380 86390 1
514032 99514032 1001 86380 86390 1
514100 99514100 1001 86380 86390 1
514104 99514104 1001 86380 86390 1
514804 99514804 1001 86380 86390 1
514507 99514507 1001 86380 86390 1
514385 99514385 1001 86380 86390 1
514894 99514894 1001 86380 86390 1
515376 99515376 1001 86380 86390 1
515312 99515312 1001 86380 86390 1
515397 99515397 1001 86380 86390 1
516384 99516384 1001 86380 86390 1
516259 99516259 1001 86380 86390 1
515914 99515914 1001 86380 86390 1
516005 99516005 1001 86380 86390 1
515984 99515984 1001 86380 86390 1
516002 99516002 1001 86380 86390 1
516561 99516561 1001 86380 86390 1
516635 99516635 1001 86380 86390 1
517260 99517260 1001 86380 86390 1
517127 99517127 1001 86380 86390 1
516857 99516857 1001 86380 86390 1
516884 99516884 1001 86380 86390 1
517467 99517467 1001 86380 86390 1
518103 99518103 1001 86380 86390 1
517962 99517962 1001 86380 86390 1
518003 99518003 1001 86380 86390 1
517787 99517787 1001 86380 86390 1
517932 99517932 1001 86380 86390 1
517782 99517782 1001 86380 86390 1
517902 99517902 1001 86380 86390 1
517647 99517647 1001 86380 86390 1
517655 99517655 1001 86380 86390 1
518261 99518261 1001 86380 86390 1
518881 99518881 1001 86380 86390 1
518758 99518758 1001 86380 86390 1
518734 99518734 1001 86380 86390 1
518504 99518504 1001 86380 86390 1
519121 99519121 1001 86380 86390 1
519522 99519522 1001 86380 86390 1
519604 99519604 1001 86380 86390 1
519245 99519245 1001 86380 86390 1
519838 99519838 1001 86380 86390 1
519843 99519843 1001 86380 86390 1
519856 99519856 1001 86380 86390 1
519947 99519947 1001 86380 86390 1
520451 99520451 1001 86380 86390 1
520517 99520517 1001 86380 86390 1
520207 99520207 1001 86380 86390 1
520221 99520221 1001 86380 86390 1
520764 99520764 1001 86380 86390 1
521224 99521224 1001 86380 86390 1
520948 99520948 1001 86380 86390 1
521651 99521651 1001 86380 86390 1
522206 99522206 1001 86380 86390 1
522134 99522134 1001 86380 86390 1
522214 99522214 1001 86380 86390 1
521932 99521932 1001 86380 86390 1
522482 99522482 1001 86380 86390 1
523009 99523009 1001 86380 86390 1
522835 99522835 1001 86380 86390 1
522824 99522824 1001 86380 86390 1
522909 99522909 1001 86380 86390 1
522523 99522523 1001 86380 86390 1
522654 99522654 1001 86380 86390 1
522566 99522566 1001 86380 86390 1
522503 99522503 1001 86380 86390 1
522598 99522598 1001 86380 86390 1
523760 99523760 1001 86380 86390 1
523558 99523558 1001 86380 86390 1
523594 99523594 1001 86380 86390 1
523379 99523379 1001 86380 86390 1
523483 99523483 1001 86380 86390 1
523522 99523522 1001 86380 86390 1
523445 99523445 1001 86380 86390 1
524029 99524029 1001 86380 86390 1
524710 99524710 1001 86380 86390 1
524610 99524610 1001 86380 86390 1
524376 99524376 1001 86380 86390 1
524378 99524378 1001 86380 86390 1
524322 99524322 1001 86380 86390 1
524273 99524273 1001 86380 86390 1
524291 99524291 1001 86380 86390 1
524849 99524849 1001 86380 86390 1
525551 99525551 1001 86380 86390 1
525398 99525398 1001 86380 86390 1
525166 99525166 1001 86380 86390 1
525167 99525167 1001 86380 86390 1
525091 99525091 1001 86380 86390 1
525606 99525606 1001 86380 86390 1
526419 99526419 1001 86380 86390 1
526269 99526269 1001 86380 86390 1
526359 99526359 1001 86380 86390 1
526062 99526062 1001 86380 86390 1
526195 99526195 1001 86380 86390 1
526021 99526021 1001 86380 86390 1
525842 99525842 1001 86380 86390 1
525935 99525935 1001 86380 86390 1
525963 99525963 1001 86380 86390 1
525811 99525811 1001 86380 86390 1
527217 99527217 1001 86380 86390 1
527175 99527175 1001 86380 86390 1
527072 99527072 1001 86380 86390 1
527169 99527169 1001 86380 86390 1
526914 99526914 1001 86380 86390 1
526985 99526985 1001 86380 86390 1
527400 99527400 1001 86380 86390 1
527891 99527891 1001 86380 86390 1
527798 99527798 1001 86380 86390 1
528098 99528098 1001 86380 86390 1
528202 99528202 1001 86380 86390 1
528880 99528880 1001 86380 86390 1
528818 99528818 1001 86380 86390 1
528674 99528674 1001 86380 86390 1
528587 99528587 1001 86380 86390 1
528427 99528427 1001 86380 86390 1
528290 99528290 1001 86380 86390 1
529093 99529093 1001 86380 86390 1
529046 99529046 1001 86380 86390 1
529666 99529666 1001 86380 86390 1
529681 99529681 1001 86380 86390 1
529660 99529660 1001 86380 86390 1
529675 99529675 1001 86380 86390 1
529415 99529415 1001 86380 86390 1
529150 99529150 1001 86380 86390 1
529835 99529835 1001 86380 86390 1
530466 99530466 1001 86380 86390 1
530365 99530365 1001 86380 86390 1
530420 99530420 1001 86380 86390 1
530357 99530357 1001 86380 86390 1
530220 99530220 1001 86380 86390 1
530246 99530246 1001 86380 86390 1
530071 99530071 1001 86380 86390 1
530048 99530048 1001 86380 86390 1
531232 99531232 1001 86380 86390 1
530996 99530996 1001 86380 86390 1
530783 99530783 1001 86380 86390 1
531447 99531447 1001 86380 86390 1
531397 99531397 1001 86380 86390 1
531489 99531489 1001 86380 86390 1
532136 99532136 1001 86380 86390 1
532100 99532100 1001 86380 86390 1
532203 99532203 1001 86380 86390 1
532306 99532306 1001 86380 86390 1
532393 99532393 1001 86380 86390 1
532996 99532996 1001 86380 86390 1
532944 99532944 1001 86380 86390 1
532958 99532958 1001 86380 86390 1
533043 99533043 1001 86380 86390 1
533089 99533089 1001 86380 86390 1
533091 99533091 1001 86380 86390 1
533845 99533845 1001 86380 86390 1
533238 99533238 1001 86380 86390 1
533359 99533359 1001 86380 86390 1
533438 99533438 1001 86380 86390 1
533400 99533400 1001 86380 86390 1
533939 99533939 1001 86380 86390 1
533929 99533929 1001 86380 86390 1
534048 99534048 1001 86380 86390 1
534637 99534637 1001 86380 86390 1
534361 99534361 1001 86380 86390 1
535242 99535242 1001 86380 86390 1
535281 99535281 1001 86380 86390 1
535270 99535270 1001 86380 86390 1
535142 99535142 1001 86380 86390 1
535197 99535197 1001 86380 86390 1
535535 99535535 1001 86380 86390 1
535579 99535579 1001 86380 86390 1
535609 99535609 1001 86380 86390 1
536292 99536292 1001 86380 86390 1
536130 99536130 1001 86380 86390 1
536109 99536109 1001 86380 86390 1
535756 99535756 1001 86380 86390 1
535809 99535809 1001 86380 86390 1
535881 99535881 1001 86380 86390 1
536357 99536357 1001 86380 86390 1
536934 99536934 1001 86380 86390 1
536709 99536709 1001 86380 86390 1
536625 99536625 1001 86380 86390 1
536720 99536720 1001 86380 86390 1
537301 99537301 1001 86380 86390 1
537276 99537276 1001 86380 86390 1
537289 99537289 1001 86380 86390 1
537238 99537238 1001 86380 86390 1
537359 99537359 1001 86380 86390 1
537741 99537741 1001 86380 86390 1
537454 99537454 1001 86380 86390 1
538781 99538781 1001 86380 86390 1
538698 99538698 1001 86380 86390 1
538810 99538810 1001 86380 86390 1
538588 99538588 1001 86380 86390 1
538511 99538511 1001 86380 86390 1
538552 99538552 1001 86380 86390 1
538478 99538478 1001 86380 86390 1
538379 99538379 1001 86380 86390 1
538367 99538367 1001 86380 86390 1
538266 99538266 1001 86380 86390 1
538283 99538283 1001 86380 86390 1
538864 99538864 1001 86380 86390 1
538847 99538847 1001 86380 86390 1
539483 99539483 1001 86380 86390 1
539601 99539601 1001 86380 86390 1
539339 99539339 1001 86380 86390 1
539327 99539327 1001 86380 86390 1
539367 99539367 1001 86380 86390 1
539218 99539218 1001 86380 86390 1
539089 99539089 1001 86380 86390 1
539024 99539024 1001 86380 86390 1
539221 99539221 1001 86380 86390 1
539838 99539838 1001 86380 86390 1
540378 99540378 1001 86380 86390 1
540107 99540107 1001 86380 86390 1
540237 99540237 1001 86380 86390 1
540111 99540111 1001 86380 86390 1
540649 99540649 1001 86380 86390 1
541207 99541207 1001 86380 86390 1
541169 99541169 1001 86380 86390 1
541188 99541188 1001 86380 86390 1
541063 99541063 1001 86380 86390 1
540827 99540827 1001 86380 86390 1
540853 99540853 1001 86380 86390 1
540809 99540809 1001 86380 86390 1
541489 99541489 1001 86380 86390 1
541375 99541375 1001 86380 86390 1
542094 99542094 1001 86380 86390 1
542112 99542112 1001 86380 86390 1
541849 99541849 1001 86380 86390 1
541841 99541841 1001 86380 86390 1
542275 99542275 1001 86380 86390 1
542136 99542136 1001 86380 86390 1
542843 99542843 1001 86380 86390 1
542757 99542757 1001 86380 86390 1
542848 99542848 1001 86380 86390 1
542864 99542864 1001 86380 86390 1
542441 99542441 1001 86380 86390 1
543031 99543031 1001 86380 86390 1
543465 99543465 1001 86380 86390 1
543846 99543846 1001 86380 86390 1
544425 99544425 1001 86380 86390 1
544517 99544517 1001 86380 86390 1
544262 99544262 1001 86380 86390 1
543981 99543981 1001 86380 86390 1
544035 99544035 1001 86380 86390 1
544152 99544152 1001 86380 86390 1
544075 99544075 1001 86380 86390 1
430389 655 1001 57960 58317 1
400366 99400366 1001 86380 86390 1
400495 99400495 1001 86380 86390 1
400907 99400907 1001 86380 86390 1
400960 99400960 1001 86380 86390 1
401207 99401207 1001 86380 86390 1
401325 99401325 1001 86380 86390 1
401374 99401374 1001 86380 86390 1
401581 99401581 1001 86380 86390 1
401364 99401364 1001 86380 86390 1
401541 99401541 1001 86380 86390 1
401607 99401607 1001 86380 86390 1
401876 99401876 1001 86380 86390 1
402596 99402596 1001 86380 86390 1
402599 99402599 1001 86380 86390 1
402830 99402830 1001 86380 86390 1
403125 99403125 1001 86380 86390 1
403352 99403352 1001 86380 86390 1
403604 99403604 1001 86380 86390 1
404110 99404110 1001 86380 86390 1
404647 99404647 1001 86380 86390 1
404965 99404965 1001 86380 86390 1
405039 99405039 1001 86380 86390 1
405139 99405139 1001 86380 86390 1
405259 99405259 1001 86380 86390 1
405428 99405428 1001 86380 86390 1
405645 99405645 1001 86380 86390 1
406355 99406355 1001 86380 86390 1
406457 99406457 1001 86380 86390 1
406736 99406736 1001 86380 86390 1
406786 99406786 1001 86380 86390 1
407758 99407758 1001 86380 86390 1
408076 99408076 1001 86380 86390 1
409008 99409008 1001 86380 86390 1
409353 99409353 1001 86380 86390 1
409691 99409691 1001 86380 86390 1
410537 99410537 1001 86380 86390 1
411202 99411202 1001 86380 86390 1
411243 99411243 1001 86380 86390 1
411360 99411360 1001 86380 86390 1
412213 99412213 1001 86380 86390 1
412459 99412459 1001 86380 86390 1
413172 99413172 1001 86380 86390 1
412944 99412944 1001 86380 86390 1
412768 99412768 1001 86380 86390 1
412858 99412858 1001 86380 86390 1
412795 99412795 1001 86380 86390 1
414058 99414058 1001 86380 86390 1
413985 99413985 1001 86380 86390 1
415118 99415118 1001 86380 86390 1
414953 99414953 1001 86380 86390 1
414571 99414571 1001 86380 86390 1
415681 99415681 1001 86380 86390 1
415490 99415490 1001 86380 86390 1
416908 99416908 1001 86380 86390 1
416323 99416323 1001 86380 86390 1
416238 99416238 1001 86380 86390 1
417360 99417360 1001 86380 86390 1
417521 99417521 1001 86380 86390 1
417418 99417418 1001 86380 86390 1
418557 99418557 1001 86380 86390 1
418718 99418718 1001 86380 86390 1
418499 99418499 1001 86380 86390 1
417936 99417936 1001 86380 86390 1
417917 99417917 1001 86380 86390 1
419161 99419161 1001 86380 86390 1
419079 99419079 1001 86380 86390 1
420215 99420215 1001 86380 86390 1
420391 99420391 1001 86380 86390 1
420133 99420133 1001 86380 86390 1
419959 99419959 1001 86380 86390 1
419737 99419737 1001 86380 86390 1
419213 99419213 1001 86380 86390 1
419533 99419533 1001 86380 86390 1
420764 99420764 1001 86380 86390 1
421847 99421847 1001 86380 86390 1
421695 99421695 1001 86380 86390 1
421621 99421621 1001 86380 86390 1
421365 99421365 1001 86380 86390 1
421005 99421005 1001 86380 86390 1
422277 99422277 1001 86380 86390 1
423652 99423652 1001 86380 86390 1
423266 99423266 1001 86380 86390 1
423118 99423118 1001 86380 86390 1
422705 99422705 1001 86380 86390 1
422672 99422672 1001 86380 86390 1
423774 99423774 1001 86380 86390 1
423775 99423775 1001 86380 86390 1
424083 99424083 1001 86380 86390 1
424885 99424885 1001 86380 86390 1
424790 99424790 1001 86380 86390 1
424245 99424245 1001 86380 86390 1
424468 99424468 1001 86380 86390 1
424516 99424516 1001 86380 86390 1
424408 99424408 1001 86380 86390 1
425615 99425615 1001 86380 86390 1
426847 99426847 1001 86380 86390 1
426881 99426881 1001 86380 86390 1
427069 99427069 1001 86380 86390 1
426936 99426936 1001 86380 86390 1
426406 99426406 1001 86380 86390 1
426025 99426025 1001 86380 86390 1
426077 99426077 1001 86380 86390 1
428120 99428120 1001 86380 86390 1
428159 99428159 1001 86380 86390 1
428885 99428885 1001 86380 86390 1
430051 99430051 1001 86380 86390 1
429702 99429702 1001 86380 86390 1
429343 99429343 1001 86380 86390 1
429199 99429199 1001 86380 86390 1
429248 99429248 1001 86380 86390 1
429330 99429330 1001 86380 86390 1
429185 99429185 1001 86380 86390 1
430806 99430806 1001 86380 86390 1
430626 99430626 1001 86380 86390 1
431286 99431286 1001 86380 86390 1
430940 99430940 1001 86380 86390 1
432407 99432407 1001 86380 86390 1
432324 99432324 1001 86380 86390 1
433621 99433621 1001 86380 86390 1
433690 99433690 1001 86380 86390 1
432902 99432902 1001 86380 86390 1
432751 99432751 1001 86380 86390 1
433810 99433810 1001 86380 86390 1
433897 99433897 1001 86380 86390 1
433953 99433953 1001 86380 86390 1
435216 99435216 1001 86380 86390 1
435367 99435367 1001 86380 86390 1
435388 99435388 1001 86380 86390 1
434459 99434459 1001 86380 86390 1
436769 99436769 1001 86380 86390 1
436548 99436548 1001 86380 86390 1
436438 99436438 1001 86380 86390 1
436239 99436239 1001 86380 86390 1
437321 99437321 1001 86380 86390 1
437285 99437285 1001 86380 86390 1
300669 99300669 1001 86380 86390 1
300648 99300648 1001 86380 86390 1
300650 99300650 1001 86380 86390 1
300390 99300390 1001 86380 86390 1
300143 99300143 1001 86380 86390 1
300197 99300197 1001 86380 86390 1
300906 99300906 1001 86380 86390 1
300766 99300766 1001 86380 86390 1
300797 99300797 1001 86380 86390 1
301388 99301388 1001 86380 86390 1
301480 99301480 1001 86380 86390 1
301498 99301498 1001 86380 86390 1
301232 99301232 1001 86380 86390 1
301346 99301346 1001 86380 86390 1
301128 99301128 1001 86380 86390 1
301134 99301134 1001 86380 86390 1
300969 99300969 1001 86380 86390 1
301049 99301049 1001 86380 86390 1
302380 99302380 1001 86380 86390 1
302339 99302339 1001 86380 86390 1
302237 99302237 1001 86380 86390 1
302110 99302110 1001 86380 86390 1
302145 99302145 1001 86380 86390 1
301946 99301946 1001 86380 86390 1
301806 99301806 1001 86380 86390 1
302512 99302512 1001 86380 86390 1
303028 99303028 1001 86380 86390 1
302952 99302952 1001 86380 86390 1
302840 99302840 1001 86380 86390 1
302593 99302593 1001 86380 86390 1
302659 99302659 1001 86380 86390 1
303312 99303312 1001 86380 86390 1
303934 99303934 1001 86380 86390 1
303942 99303942 1001 86380 86390 1
303773 99303773 1001 86380 86390 1
303522 99303522 1001 86380 86390 1
304081 99304081 1001 86380 86390 1
304192 99304192 1001 86380 86390 1
304717 99304717 1001 86380 86390 1
304835 99304835 1001 86380 86390 1
304538 99304538 1001 86380 86390 1
304527 99304527 1001 86380 86390 1
304436 99304436 1001 86380 86390 1
304934 99304934 1001 86380 86390 1
305666 99305666 1001 86380 86390 1
305439 99305439 1001 86380 86390 1
305478 99305478 1001 86380 86390 1
305140 99305140 1001 86380 86390 1
305102 99305102 1001 86380 86390 1
500040 99500040 1001 86380 86390 1
500626 99500626 1001 86380 86390 1
500770 99500770 1001 86380 86390 1
500589 99500589 1001 86380 86390 1
500376 99500376 1001 86380 86390 1
500212 99500212 1001 86380 86390 1
500993 99500993 1001 86380 86390 1
501518 99501518 1001 86380 86390 1
501377 99501377 1001 86380 86390 1
501418 99501418 1001 86380 86390 1
501150 99501150 1001 86380 86390 1
501157 99501157 1001 86380 86390 1
501665 99501665 1001 86380 86390 1
501789 99501789 1001 86380 86390 1
502369 99502369 1001 86380 86390 1
502292 99502292 1001 86380 86390 1
502114 99502114 1001 86380 86390 1
502016 99502016 1001 86380 86390 1
502037 99502037 1001 86380 86390 1
501855 99501855 1001 86380 86390 1
501921 99501921 1001 86380 86390 1
502620 99502620 1001 86380 86390 1
502558 99502558 1001 86380 86390 1
503167 99503167 1001 86380 86390 1
503050 99503050 1001 86380 86390 1
503027 99503027 1001 86380 86390 1
502857 99502857 1001 86380 86390 1
502807 99502807 1001 86380 86390 1
503952 99503952 1001 86380 86390 1
503974 99503974 1001 86380 86390 1
503821 99503821 1001 86380 86390 1
503862 99503862 1001 86380 86390 1
503766 99503766 1001 86380 86390 1
503666 99503666 1001 86380 86390 1
503497 99503497 1001 86380 86390 1
504765 99504765 1001 86380 86390 1
504794 99504794 1001 86380 86390 1
504687 99504687 1001 86380 86390 1
504603 99504603 1001 86380 86390 1
504668 99504668 1001 86380 86390 1
504401 99504401 1001 86380 86390 1
504334 99504334 1001 86380 86390 1
504516 99504516 1001 86380 86390 1
505129 99505129 1001 86380 86390 1
505621 99505621 1001 86380 86390 1
505764 99505764 1001 86380 86390 1
505626 99505626 1001 86380 86390 1
505383 99505383 1001 86380 86390 1
505278 99505278 1001 86380 86390 1
505339 99505339 1001 86380 86390 1
505784 99505784 1001 86380 86390 1
505942 99505942 1001 86380 86390 1
506485 99506485 1001 86380 86390 1
506323 99506323 1001 86380 86390 1
506083 99506083 1001 86380 86390 1
506136 99506136 1001 86380 86390 1
506719 99506719 1001 86380 86390 1
507256 99507256 1001 86380 86390 1
507115 99507115 1001 86380 86390 1
506908 99506908 1001 86380 86390 1
506878 99506878 1001 86380 86390 1
507626 99507626 1001 86380 86390 1
508120 99508120 1001 86380 86390 1
508217 99508217 1001 86380 86390 1
508043 99508043 1001 86380 86390 1
507932 99507932 1001 86380 86390 1
507921 99507921 1001 86380 86390 1
507974 99507974 1001 86380 86390 1
507990 99507990 1001 86380 86390 1
507770 99507770 1001 86380 86390 1
507630 99507630 1001 86380 86390 1
507650 99507650 1001 86380 86390 1
508906 99508906 1001 86380 86390 1
508800 99508800 1001 86380 86390 1
508533 99508533 1001 86380 86390 1
509124 99509124 1001 86380 86390 1
509807 99509807 1001 86380 86390 1
509683 99509683 1001 86380 86390 1
509650 99509650 1001 86380 86390 1
509462 99509462 1001 86380 86390 1
510418 99510418 1001 86380 86390 1
510331 99510331 1001 86380 86390 1
510505 99510505 1001 86380 86390 1
510867 99510867 1001 86380 86390 1
510897 99510897 1001 86380 86390 1
511363 99511363 1001 86380 86390 1
511431 99511431 1001 86380 86390 1
511165 99511165 1001 86380 86390 1
511157 99511157 1001 86380 86390 1
511329 99511329 1001 86380 86390 1
511305 99511305 1001 86380 86390 1
511685 99511685 1001 86380 86390 1
512246 99512246 1001 86380 86390 1
512083 99512083 1001 86380 86390 1
512020 99512020 1001 86380 86390 1
512099 99512099 1001 86380 86390 1
512165 99512165 1001 86380 86390 1
511809 99511809 1001 86380 86390 1
511939 99511939 1001 86380 86390 1
511879 99511879 1001 86380 86390 1
511819 99511819 1001 86380 86390 1
512443 99512443 1001 86380 86390 1
513080 99513080 1001 86380 86390 1
512724 99512724 1001 86380 86390 1
513868 99513868 1001 86380 86390 1
513962 99513962 1001 86380 86390 1
513861 99513861 1001 86380 86390 1
513456 99513456 1001 86380 86390 1
513496 99513496 1001 86380 86390 1
513563 99513563 1001 86380 86390 1
514099 99514099 1001 86380 86390 1
514767 99514767 1001 86380 86390 1
514496 99514496 1001 86380 86390 1
514498 99514498 1001 86380 86390 1
514542 99514542 1001 86380 86390 1
514394 99514394 1001 86380 86390 1
514273 99514273 1001 86380 86390 1
515059 99515059 1001 86380 86390 1
515444 99515444 1001 86380 86390 1
515368 99515368 1001 86380 86390 1
515874 99515874 1001 86380 86390 1
515857 99515857 1001 86380 86390 1
515744 99515744 1001 86380 86390 1
516452 99516452 1001 86380 86390 1
516339 99516339 1001 86380 86390 1
516404 99516404 1001 86380 86390 1
516230 99516230 1001 86380 86390 1
516062 99516062 1001 86380 86390 1
516088 99516088 1001 86380 86390 1
517098 99517098 1001 86380 86390 1
516900 99516900 1001 86380 86390 1
516735 99516735 1001 86380 86390 1
517371 99517371 1001 86380 86390 1
517360 99517360 1001 86380 86390 1
517521 99517521 1001 86380 86390 1
518093 99518093 1001 86380 86390 1
517736 99517736 1001 86380 86390 1
517693 99517693 1001 86380 86390 1
517629 99517629 1001 86380 86390 1
517695 99517695 1001 86380 86390 1
518242 99518242 1001 86380 86390 1
518221 99518221 1001 86380 86390 1
518691 99518691 1001 86380 86390 1
518671 99518671 1001 86380 86390 1
519088 99519088 1001 86380 86390 1
519054 99519054 1001 86380 86390 1
519768 99519768 1001 86380 86390 1
519684 99519684 1001 86380 86390 1
519349 99519349 1001 86380 86390 1
519359 99519359 1001 86380 86390 1
519943 99519943 1001 86380 86390 1
519969 99519969 1001 86380 86390 1
519918 99519918 1001 86380 86390 1
520613 99520613 1001 86380 86390 1
520572 99520572 1001 86380 86390 1
520282 99520282 1001 86380 86390 1
520334 99520334 1001 86380 86390 1
520109 99520109 1001 86380 86390 1
521416 99521416 1001 86380 86390 1
521353 99521353 1001 86380 86390 1
521289 99521289 1001 86380 86390 1
521316 99521316 1001 86380 86390 1
521426 99521426 1001 86380 86390 1
521239 99521239 1001 86380 86390 1
520957 99520957 1001 86380 86390 1
520984 99520984 1001 86380 86390 1
521010 99521010 1001 86380 86390 1
520881 99520881 1001 86380 86390 1
521546 99521546 1001 86380 86390 1
522163 99522163 1001 86380 86390 1
522156 99522156 1001 86380 86390 1
521957 99521957 1001 86380 86390 1
522043 99522043 1001 86380 86390 1
521741 99521741 1001 86380 86390 1
521846 99521846 1001 86380 86390 1
521799 99521799 1001 86380 86390 1
522952 99522952 1001 86380 86390 1
522747 99522747 1001 86380 86390 1
522885 99522885 1001 86380 86390 1
522617 99522617 1001 86380 86390 1
522702 99522702 1001 86380 86390 1
522638 99522638 1001 86380 86390 1
523913 99523913 1001 86380 86390 1
523615 99523615 1001 86380 86390 1
523695 99523695 1001 86380 86390 1
523581 99523581 1001 86380 86390 1
524599 99524599 1001 86380 86390 1
524155 99524155 1001 86380 86390 1
524272 99524272 1001 86380 86390 1
524313 99524313 1001 86380 86390 1
524864 99524864 1001 86380 86390 1
524934 99524934 1001 86380 86390 1
524896 99524896 1001 86380 86390 1
525300 99525300 1001 86380 86390 1
525240 99525240 1001 86380 86390 1
525195 99525195 1001 86380 86390 1
525116 99525116 1001 86380 86390 1
525665 99525665 1001 86380 86390 1
526398 99526398 1001 86380 86390 1
526306 99526306 1001 86380 86390 1
525881 99525881 1001 86380 86390 1
525830 99525830 1001 86380 86390 1
526498 99526498 1001 86380 86390 1
526617 99526617 1001 86380 86390 1
526509 99526509 1001 86380 86390 1
527151 99527151 1001 86380 86390 1
526692 99526692 1001 86380 86390 1
527423 99527423 1001 86380 86390 1
527846 99527846 1001 86380 86390 1
527525 99527525 1001 86380 86390 1
527642 99527642 1001 86380 86390 1
527606 99527606 1001 86380 86390 1
527517 99527517 1001 86380 86390 1
528864 99528864 1001 86380 86390 1
528620 99528620 1001 86380 86390 1
528448 99528448 1001 86380 86390 1
529550 99529550 1001 86380 86390 1
529619 99529619 1001 86380 86390 1
529112 99529112 1001 86380 86390 1
529308 99529308 1001 86380 86390 1
529130 99529130 1001 86380 86390 1
529896 99529896 1001 86380 86390 1
530476 99530476 1001 86380 86390 1
530477 99530477 1001 86380 86390 1
530358 99530358 1001 86380 86390 1
530436 99530436 1001 86380 86390 1
530106 99530106 1001 86380 86390 1
530623 99530623 1001 86380 86390 1
530754 99530754 1001 86380 86390 1
531375 99531375 1001 86380 86390 1
531152 99531152 1001 86380 86390 1
530785 99530785 1001 86380 86390 1
530894 99530894 1001 86380 86390 1
530779 99530779 1001 86380 86390 1
530806 99530806 1001 86380 86390 1
530832 99530832 1001 86380 86390 1
531442 99531442 1001 86380 86390 1
531568 99531568 1001 86380 86390 1
531491 99531491 1001 86380 86390 1
532126 99532126 1001 86380 86390 1
531729 99531729 1001 86380 86390 1
531614 99531614 1001 86380 86390 1
531653 99531653 1001 86380 86390 1
531680 99531680 1001 86380 86390 1
532321 99532321 1001 86380 86390 1
532257 99532257 1001 86380 86390 1
532273 99532273 1001 86380 86390 1
532312 99532312 1001 86380 86390 1
532305 99532305 1001 86380 86390 1
532660 99532660 1001 86380 86390 1
532704 99532704 1001 86380 86390 1
532499 99532499 1001 86380 86390 1
533150 99533150 1001 86380 86390 1
533559 99533559 1001 86380 86390 1
533395 99533395 1001 86380 86390 1
533307 99533307 1001 86380 86390 1
533372 99533372 1001 86380 86390 1
533376 99533376 1001 86380 86390 1
533973 99533973 1001 86380 86390 1
533953 99533953 1001 86380 86390 1
534602 99534602 1001 86380 86390 1
534317 99534317 1001 86380 86390 1
534179 99534179 1001 86380 86390 1
534184 99534184 1001 86380 86390 1
534762 99534762 1001 86380 86390 1
534754 99534754 1001 86380 86390 1
534846 99534846 1001 86380 86390 1
535255 99535255 1001 86380 86390 1
536333 99536333 1001 86380 86390 1
[truncated: 4,020,387 more chars]
