# Supplementary material for: Fast and near-optimal monitoring for healthcare acquired infection outbreaks
Source: PLoS Comput Biol. 2019 Sep 16;15(9):e1007284. doi: 10.1371/journal.pcbi.1007284 (PMC6762212; doi:10.1371/journal.pcbi.1007284)
Supplement: S1 Data — (ZIP) [file pcbi.1007284.s006.zip › MobilityLogs1/HAISE_Carilion_all_visits_day_80.txt]

#Person location Sublocation StartTime EndTime Type
410660 1191 1001 36300 39177 1
500606 869 1001 42740 43039 1
514428 627 1002 37245 39132 1
528477 743 1001 54690 54989 1
531303 660 1002 34026 43982 1
400026 99400026 1001 86380 86390 1
400215 99400215 1001 86380 86390 1
400402 99400402 1001 86380 86390 1
400332 99400332 1001 86380 86390 1
400367 99400367 1001 86380 86390 1
400461 99400461 1001 86380 86390 1
400565 99400565 1001 86380 86390 1
400675 99400675 1001 86380 86390 1
400727 99400727 1001 86380 86390 1
400992 99400992 1001 86380 86390 1
401060 99401060 1001 86380 86390 1
401288 99401288 1001 86380 86390 1
401658 99401658 1001 86380 86390 1
401697 99401697 1001 86380 86390 1
401856 99401856 1001 86380 86390 1
401859 99401859 1001 86380 86390 1
402081 99402081 1001 86380 86390 1
402227 99402227 1001 86380 86390 1
402619 99402619 1001 86380 86390 1
402965 99402965 1001 86380 86390 1
403213 99403213 1001 86380 86390 1
403285 99403285 1001 86380 86390 1
403593 99403593 1001 86380 86390 1
403558 99403558 1001 86380 86390 1
403671 99403671 1001 86380 86390 1
403735 99403735 1001 86380 86390 1
404036 99404036 1001 86380 86390 1
404029 99404029 1001 86380 86390 1
404391 99404391 1001 86380 86390 1
404403 99404403 1001 86380 86390 1
404572 99404572 1001 86380 86390 1
404685 99404685 1001 86380 86390 1
404786 99404786 1001 86380 86390 1
404835 99404835 1001 86380 86390 1
404821 99404821 1001 86380 86390 1
404864 99404864 1001 86380 86390 1
405274 99405274 1001 86380 86390 1
405359 99405359 1001 86380 86390 1
405377 99405377 1001 86380 86390 1
405510 99405510 1001 86380 86390 1
405658 99405658 1001 86380 86390 1
405934 99405934 1001 86380 86390 1
406029 99406029 1001 86380 86390 1
406148 99406148 1001 86380 86390 1
406127 99406127 1001 86380 86390 1
406224 99406224 1001 86380 86390 1
406510 99406510 1001 86380 86390 1
406711 99406711 1001 86380 86390 1
406712 99406712 1001 86380 86390 1
406667 99406667 1001 86380 86390 1
406772 99406772 1001 86380 86390 1
406827 99406827 1001 86380 86390 1
406752 99406752 1001 86380 86390 1
406907 99406907 1001 86380 86390 1
406938 99406938 1001 86380 86390 1
407059 99407059 1001 86380 86390 1
407252 99407252 1001 86380 86390 1
407527 99407527 1001 86380 86390 1
407444 99407444 1001 86380 86390 1
407649 99407649 1001 86380 86390 1
407721 99407721 1001 86380 86390 1
407938 99407938 1001 86380 86390 1
408254 99408254 1001 86380 86390 1
408303 99408303 1001 86380 86390 1
408315 99408315 1001 86380 86390 1
408422 99408422 1001 86380 86390 1
408503 99408503 1001 86380 86390 1
408693 99408693 1001 86380 86390 1
408747 99408747 1001 86380 86390 1
408801 99408801 1001 86380 86390 1
408943 99408943 1001 86380 86390 1
408871 99408871 1001 86380 86390 1
409062 99409062 1001 86380 86390 1
409284 99409284 1001 86380 86390 1
409260 99409260 1001 86380 86390 1
409480 99409480 1001 86380 86390 1
409558 99409558 1001 86380 86390 1
409560 99409560 1001 86380 86390 1
409555 99409555 1001 86380 86390 1
409686 99409686 1001 86380 86390 1
409663 99409663 1001 86380 86390 1
409753 99409753 1001 86380 86390 1
410076 99410076 1001 86380 86390 1
410155 99410155 1001 86380 86390 1
410145 99410145 1001 86380 86390 1
410247 99410247 1001 86380 86390 1
410721 99410721 1001 86380 86390 1
410641 99410641 1001 86380 86390 1
410835 99410835 1001 86380 86390 1
410902 99410902 1001 86380 86390 1
410984 99410984 1001 86380 86390 1
411048 99411048 1001 86380 86390 1
411097 99411097 1001 86380 86390 1
411043 99411043 1001 86380 86390 1
411206 99411206 1001 86380 86390 1
411291 99411291 1001 86380 86390 1
411404 99411404 1001 86380 86390 1
411349 99411349 1001 86380 86390 1
411458 99411458 1001 86380 86390 1
411650 99411650 1001 86380 86390 1
411816 99411816 1001 86380 86390 1
412018 99412018 1001 86380 86390 1
412234 99412234 1001 86380 86390 1
412424 99412424 1001 86380 86390 1
412295 99412295 1001 86380 86390 1
412371 99412371 1001 86380 86390 1
412372 99412372 1001 86380 86390 1
413627 99413627 1001 86380 86390 1
413473 99413473 1001 86380 86390 1
413401 99413401 1001 86380 86390 1
413438 99413438 1001 86380 86390 1
413465 99413465 1001 86380 86390 1
413186 99413186 1001 86380 86390 1
412980 99412980 1001 86380 86390 1
413061 99413061 1001 86380 86390 1
413154 99413154 1001 86380 86390 1
413176 99413176 1001 86380 86390 1
412774 99412774 1001 86380 86390 1
412527 99412527 1001 86380 86390 1
412615 99412615 1001 86380 86390 1
412619 99412619 1001 86380 86390 1
412733 99412733 1001 86380 86390 1
414113 99414113 1001 86380 86390 1
413970 99413970 1001 86380 86390 1
413972 99413972 1001 86380 86390 1
414020 99414020 1001 86380 86390 1
413709 99413709 1001 86380 86390 1
413715 99413715 1001 86380 86390 1
415277 99415277 1001 86380 86390 1
414986 99414986 1001 86380 86390 1
415294 99415294 1001 86380 86390 1
415305 99415305 1001 86380 86390 1
415311 99415311 1001 86380 86390 1
414589 99414589 1001 86380 86390 1
414822 99414822 1001 86380 86390 1
414582 99414582 1001 86380 86390 1
414911 99414911 1001 86380 86390 1
414562 99414562 1001 86380 86390 1
414170 99414170 1001 86380 86390 1
414371 99414371 1001 86380 86390 1
414285 99414285 1001 86380 86390 1
414196 99414196 1001 86380 86390 1
415449 99415449 1001 86380 86390 1
415334 99415334 1001 86380 86390 1
416950 99416950 1001 86380 86390 1
416682 99416682 1001 86380 86390 1
416659 99416659 1001 86380 86390 1
416601 99416601 1001 86380 86390 1
416901 99416901 1001 86380 86390 1
416159 99416159 1001 86380 86390 1
416484 99416484 1001 86380 86390 1
416227 99416227 1001 86380 86390 1
415828 99415828 1001 86380 86390 1
415848 99415848 1001 86380 86390 1
417045 99417045 1001 86380 86390 1
417083 99417083 1001 86380 86390 1
417042 99417042 1001 86380 86390 1
417604 99417604 1001 86380 86390 1
418714 99418714 1001 86380 86390 1
418080 99418080 1001 86380 86390 1
418394 99418394 1001 86380 86390 1
418210 99418210 1001 86380 86390 1
417738 99417738 1001 86380 86390 1
417727 99417727 1001 86380 86390 1
417979 99417979 1001 86380 86390 1
419206 99419206 1001 86380 86390 1
418844 99418844 1001 86380 86390 1
418911 99418911 1001 86380 86390 1
420391 99420391 1001 86380 86390 1
420417 99420417 1001 86380 86390 1
420070 99420070 1001 86380 86390 1
420371 99420371 1001 86380 86390 1
419748 99419748 1001 86380 86390 1
420053 99420053 1001 86380 86390 1
419796 99419796 1001 86380 86390 1
419390 99419390 1001 86380 86390 1
419556 99419556 1001 86380 86390 1
419401 99419401 1001 86380 86390 1
419558 99419558 1001 86380 86390 1
419631 99419631 1001 86380 86390 1
420795 99420795 1001 86380 86390 1
420549 99420549 1001 86380 86390 1
420662 99420662 1001 86380 86390 1
420703 99420703 1001 86380 86390 1
421771 99421771 1001 86380 86390 1
421920 99421920 1001 86380 86390 1
421717 99421717 1001 86380 86390 1
422088 99422088 1001 86380 86390 1
421914 99421914 1001 86380 86390 1
421454 99421454 1001 86380 86390 1
421676 99421676 1001 86380 86390 1
421449 99421449 1001 86380 86390 1
421118 99421118 1001 86380 86390 1
421145 99421145 1001 86380 86390 1
420897 99420897 1001 86380 86390 1
421213 99421213 1001 86380 86390 1
420977 99420977 1001 86380 86390 1
421138 99421138 1001 86380 86390 1
421227 99421227 1001 86380 86390 1
421061 99421061 1001 86380 86390 1
422454 99422454 1001 86380 86390 1
422270 99422270 1001 86380 86390 1
423508 99423508 1001 86380 86390 1
423722 99423722 1001 86380 86390 1
423525 99423525 1001 86380 86390 1
423540 99423540 1001 86380 86390 1
423194 99423194 1001 86380 86390 1
423038 99423038 1001 86380 86390 1
423299 99423299 1001 86380 86390 1
423120 99423120 1001 86380 86390 1
422917 99422917 1001 86380 86390 1
422610 99422610 1001 86380 86390 1
422615 99422615 1001 86380 86390 1
422865 99422865 1001 86380 86390 1
422617 99422617 1001 86380 86390 1
423770 99423770 1001 86380 86390 1
424055 99424055 1001 86380 86390 1
425047 99425047 1001 86380 86390 1
425102 99425102 1001 86380 86390 1
425032 99425032 1001 86380 86390 1
425189 99425189 1001 86380 86390 1
424680 99424680 1001 86380 86390 1
424943 99424943 1001 86380 86390 1
424748 99424748 1001 86380 86390 1
424692 99424692 1001 86380 86390 1
424314 99424314 1001 86380 86390 1
424346 99424346 1001 86380 86390 1
424159 99424159 1001 86380 86390 1
425406 99425406 1001 86380 86390 1
425802 99425802 1001 86380 86390 1
425780 99425780 1001 86380 86390 1
426763 99426763 1001 86380 86390 1
426911 99426911 1001 86380 86390 1
426816 99426816 1001 86380 86390 1
426948 99426948 1001 86380 86390 1
427025 99427025 1001 86380 86390 1
426542 99426542 1001 86380 86390 1
426376 99426376 1001 86380 86390 1
426092 99426092 1001 86380 86390 1
426235 99426235 1001 86380 86390 1
426060 99426060 1001 86380 86390 1
426210 99426210 1001 86380 86390 1
427288 99427288 1001 86380 86390 1
427271 99427271 1001 86380 86390 1
427367 99427367 1001 86380 86390 1
428349 99428349 1001 86380 86390 1
428409 99428409 1001 86380 86390 1
428380 99428380 1001 86380 86390 1
428174 99428174 1001 86380 86390 1
428204 99428204 1001 86380 86390 1
428083 99428083 1001 86380 86390 1
427943 99427943 1001 86380 86390 1
427736 99427736 1001 86380 86390 1
427754 99427754 1001 86380 86390 1
427833 99427833 1001 86380 86390 1
427571 99427571 1001 86380 86390 1
427770 99427770 1001 86380 86390 1
428834 99428834 1001 86380 86390 1
428799 99428799 1001 86380 86390 1
429994 99429994 1001 86380 86390 1
430338 99430338 1001 86380 86390 1
430343 99430343 1001 86380 86390 1
430007 99430007 1001 86380 86390 1
429759 99429759 1001 86380 86390 1
429813 99429813 1001 86380 86390 1
429408 99429408 1001 86380 86390 1
429278 99429278 1001 86380 86390 1
429488 99429488 1001 86380 86390 1
429188 99429188 1001 86380 86390 1
430552 99430552 1001 86380 86390 1
430467 99430467 1001 86380 86390 1
431738 99431738 1001 86380 86390 1
432006 99432006 1001 86380 86390 1
431946 99431946 1001 86380 86390 1
432037 99432037 1001 86380 86390 1
431735 99431735 1001 86380 86390 1
431527 99431527 1001 86380 86390 1
431587 99431587 1001 86380 86390 1
431465 99431465 1001 86380 86390 1
431636 99431636 1001 86380 86390 1
430871 99430871 1001 86380 86390 1
431148 99431148 1001 86380 86390 1
431215 99431215 1001 86380 86390 1
430984 99430984 1001 86380 86390 1
430874 99430874 1001 86380 86390 1
430960 99430960 1001 86380 86390 1
431220 99431220 1001 86380 86390 1
430934 99430934 1001 86380 86390 1
432174 99432174 1001 86380 86390 1
432210 99432210 1001 86380 86390 1
432426 99432426 1001 86380 86390 1
433396 99433396 1001 86380 86390 1
433619 99433619 1001 86380 86390 1
433704 99433704 1001 86380 86390 1
433268 99433268 1001 86380 86390 1
433216 99433216 1001 86380 86390 1
433247 99433247 1001 86380 86390 1
433083 99433083 1001 86380 86390 1
433127 99433127 1001 86380 86390 1
432981 99432981 1001 86380 86390 1
432675 99432675 1001 86380 86390 1
432566 99432566 1001 86380 86390 1
434097 99434097 1001 86380 86390 1
435008 99435008 1001 86380 86390 1
434789 99434789 1001 86380 86390 1
434829 99434829 1001 86380 86390 1
434891 99434891 1001 86380 86390 1
434540 99434540 1001 86380 86390 1
434568 99434568 1001 86380 86390 1
434459 99434459 1001 86380 86390 1
434553 99434553 1001 86380 86390 1
435729 99435729 1001 86380 86390 1
435517 99435517 1001 86380 86390 1
435733 99435733 1001 86380 86390 1
435692 99435692 1001 86380 86390 1
435721 99435721 1001 86380 86390 1
435639 99435639 1001 86380 86390 1
437076 99437076 1001 86380 86390 1
436782 99436782 1001 86380 86390 1
436856 99436856 1001 86380 86390 1
437092 99437092 1001 86380 86390 1
436734 99436734 1001 86380 86390 1
436464 99436464 1001 86380 86390 1
436066 99436066 1001 86380 86390 1
436069 99436069 1001 86380 86390 1
435999 99435999 1001 86380 86390 1
436112 99436112 1001 86380 86390 1
436005 99436005 1001 86380 86390 1
300080 99300080 1001 86380 86390 1
300042 99300042 1001 86380 86390 1
437197 99437197 1001 86380 86390 1
437228 99437228 1001 86380 86390 1
300655 99300655 1001 86380 86390 1
300541 99300541 1001 86380 86390 1
300402 99300402 1001 86380 86390 1
300243 99300243 1001 86380 86390 1
300140 99300140 1001 86380 86390 1
300170 99300170 1001 86380 86390 1
300894 99300894 1001 86380 86390 1
300524 99300524 1001 86380 86390 1
300901 99300901 1001 86380 86390 1
300799 99300799 1001 86380 86390 1
301441 99301441 1001 86380 86390 1
301357 99301357 1001 86380 86390 1
301422 99301422 1001 86380 86390 1
301384 99301384 1001 86380 86390 1
301168 99301168 1001 86380 86390 1
301208 99301208 1001 86380 86390 1
301146 99301146 1001 86380 86390 1
301149 99301149 1001 86380 86390 1
301319 99301319 1001 86380 86390 1
301307 99301307 1001 86380 86390 1
301093 99301093 1001 86380 86390 1
300956 99300956 1001 86380 86390 1
301682 99301682 1001 86380 86390 1
301608 99301608 1001 86380 86390 1
301712 99301712 1001 86380 86390 1
301758 99301758 1001 86380 86390 1
302353 99302353 1001 86380 86390 1
302218 99302218 1001 86380 86390 1
302270 99302270 1001 86380 86390 1
302187 99302187 1001 86380 86390 1
302150 99302150 1001 86380 86390 1
302039 99302039 1001 86380 86390 1
301960 99301960 1001 86380 86390 1
302494 99302494 1001 86380 86390 1
302408 99302408 1001 86380 86390 1
302580 99302580 1001 86380 86390 1
302555 99302555 1001 86380 86390 1
302545 99302545 1001 86380 86390 1
302558 99302558 1001 86380 86390 1
303176 99303176 1001 86380 86390 1
303095 99303095 1001 86380 86390 1
303101 99303101 1001 86380 86390 1
302809 99302809 1001 86380 86390 1
302928 99302928 1001 86380 86390 1
302672 99302672 1001 86380 86390 1
302687 99302687 1001 86380 86390 1
302791 99302791 1001 86380 86390 1
303261 99303261 1001 86380 86390 1
303932 99303932 1001 86380 86390 1
303978 99303978 1001 86380 86390 1
303726 99303726 1001 86380 86390 1
303716 99303716 1001 86380 86390 1
303745 99303745 1001 86380 86390 1
303786 99303786 1001 86380 86390 1
303825 99303825 1001 86380 86390 1
303450 99303450 1001 86380 86390 1
303439 99303439 1001 86380 86390 1
303470 99303470 1001 86380 86390 1
303484 99303484 1001 86380 86390 1
304083 99304083 1001 86380 86390 1
304112 99304112 1001 86380 86390 1
304125 99304125 1001 86380 86390 1
304840 99304840 1001 86380 86390 1
304589 99304589 1001 86380 86390 1
304615 99304615 1001 86380 86390 1
304464 99304464 1001 86380 86390 1
304349 99304349 1001 86380 86390 1
304948 99304948 1001 86380 86390 1
305058 99305058 1001 86380 86390 1
304867 99304867 1001 86380 86390 1
304958 99304958 1001 86380 86390 1
305654 99305654 1001 86380 86390 1
305602 99305602 1001 86380 86390 1
305616 99305616 1001 86380 86390 1
305671 99305671 1001 86380 86390 1
305428 99305428 1001 86380 86390 1
305287 99305287 1001 86380 86390 1
305380 99305380 1001 86380 86390 1
305400 99305400 1001 86380 86390 1
305194 99305194 1001 86380 86390 1
305134 99305134 1001 86380 86390 1
305110 99305110 1001 86380 86390 1
305125 99305125 1001 86380 86390 1
500179 99500179 1001 86380 86390 1
500035 99500035 1001 86380 86390 1
500009 99500009 1001 86380 86390 1
500687 99500687 1001 86380 86390 1
500582 99500582 1001 86380 86390 1
500544 99500544 1001 86380 86390 1
500571 99500571 1001 86380 86390 1
500602 99500602 1001 86380 86390 1
500486 99500486 1001 86380 86390 1
500231 99500231 1001 86380 86390 1
500380 99500380 1001 86380 86390 1
500992 99500992 1001 86380 86390 1
500994 99500994 1001 86380 86390 1
500842 99500842 1001 86380 86390 1
501459 99501459 1001 86380 86390 1
501613 99501613 1001 86380 86390 1
501599 99501599 1001 86380 86390 1
501632 99501632 1001 86380 86390 1
501412 99501412 1001 86380 86390 1
501349 99501349 1001 86380 86390 1
501148 99501148 1001 86380 86390 1
501188 99501188 1001 86380 86390 1
501182 99501182 1001 86380 86390 1
501819 99501819 1001 86380 86390 1
501679 99501679 1001 86380 86390 1
501834 99501834 1001 86380 86390 1
501656 99501656 1001 86380 86390 1
501802 99501802 1001 86380 86390 1
502289 99502289 1001 86380 86390 1
502361 99502361 1001 86380 86390 1
502121 99502121 1001 86380 86390 1
502226 99502226 1001 86380 86390 1
502015 99502015 1001 86380 86390 1
501941 99501941 1001 86380 86390 1
501933 99501933 1001 86380 86390 1
502579 99502579 1001 86380 86390 1
502503 99502503 1001 86380 86390 1
502551 99502551 1001 86380 86390 1
503152 99503152 1001 86380 86390 1
503178 99503178 1001 86380 86390 1
503104 99503104 1001 86380 86390 1
503035 99503035 1001 86380 86390 1
503076 99503076 1001 86380 86390 1
502961 99502961 1001 86380 86390 1
503067 99503067 1001 86380 86390 1
502967 99502967 1001 86380 86390 1
502738 99502738 1001 86380 86390 1
502730 99502730 1001 86380 86390 1
502718 99502718 1001 86380 86390 1
503294 99503294 1001 86380 86390 1
503989 99503989 1001 86380 86390 1
504045 99504045 1001 86380 86390 1
503640 99503640 1001 86380 86390 1
503679 99503679 1001 86380 86390 1
504257 99504257 1001 86380 86390 1
504310 99504310 1001 86380 86390 1
504134 99504134 1001 86380 86390 1
504187 99504187 1001 86380 86390 1
504321 99504321 1001 86380 86390 1
504681 99504681 1001 86380 86390 1
504592 99504592 1001 86380 86390 1
504518 99504518 1001 86380 86390 1
504480 99504480 1001 86380 86390 1
504340 99504340 1001 86380 86390 1
504345 99504345 1001 86380 86390 1
504464 99504464 1001 86380 86390 1
505628 99505628 1001 86380 86390 1
505571 99505571 1001 86380 86390 1
505613 99505613 1001 86380 86390 1
505523 99505523 1001 86380 86390 1
505536 99505536 1001 86380 86390 1
505226 99505226 1001 86380 86390 1
505321 99505321 1001 86380 86390 1
505206 99505206 1001 86380 86390 1
505238 99505238 1001 86380 86390 1
505883 99505883 1001 86380 86390 1
505874 99505874 1001 86380 86390 1
506441 99506441 1001 86380 86390 1
506521 99506521 1001 86380 86390 1
506537 99506537 1001 86380 86390 1
506409 99506409 1001 86380 86390 1
506215 99506215 1001 86380 86390 1
506217 99506217 1001 86380 86390 1
506232 99506232 1001 86380 86390 1
506259 99506259 1001 86380 86390 1
506054 99506054 1001 86380 86390 1
505990 99505990 1001 86380 86390 1
506046 99506046 1001 86380 86390 1
506152 99506152 1001 86380 86390 1
506023 99506023 1001 86380 86390 1
506757 99506757 1001 86380 86390 1
506796 99506796 1001 86380 86390 1
507375 99507375 1001 86380 86390 1
507400 99507400 1001 86380 86390 1
507275 99507275 1001 86380 86390 1
507017 99507017 1001 86380 86390 1
507058 99507058 1001 86380 86390 1
506818 99506818 1001 86380 86390 1
506925 99506925 1001 86380 86390 1
507006 99507006 1001 86380 86390 1
507429 99507429 1001 86380 86390 1
508086 99508086 1001 86380 86390 1
508226 99508226 1001 86380 86390 1
508230 99508230 1001 86380 86390 1
508179 99508179 1001 86380 86390 1
507850 99507850 1001 86380 86390 1
508020 99508020 1001 86380 86390 1
507843 99507843 1001 86380 86390 1
507950 99507950 1001 86380 86390 1
507667 99507667 1001 86380 86390 1
507696 99507696 1001 86380 86390 1
507776 99507776 1001 86380 86390 1
507789 99507789 1001 86380 86390 1
508406 99508406 1001 86380 86390 1
508279 99508279 1001 86380 86390 1
508410 99508410 1001 86380 86390 1
508423 99508423 1001 86380 86390 1
508951 99508951 1001 86380 86390 1
508977 99508977 1001 86380 86390 1
508900 99508900 1001 86380 86390 1
509030 99509030 1001 86380 86390 1
508727 99508727 1001 86380 86390 1
508806 99508806 1001 86380 86390 1
508679 99508679 1001 86380 86390 1
508749 99508749 1001 86380 86390 1
508777 99508777 1001 86380 86390 1
508572 99508572 1001 86380 86390 1
508568 99508568 1001 86380 86390 1
509240 99509240 1001 86380 86390 1
509279 99509279 1001 86380 86390 1
509127 99509127 1001 86380 86390 1
509244 99509244 1001 86380 86390 1
509250 99509250 1001 86380 86390 1
509867 99509867 1001 86380 86390 1
509765 99509765 1001 86380 86390 1
509881 99509881 1001 86380 86390 1
509600 99509600 1001 86380 86390 1
509991 99509991 1001 86380 86390 1
510031 99510031 1001 86380 86390 1
510085 99510085 1001 86380 86390 1
509970 99509970 1001 86380 86390 1
509971 99509971 1001 86380 86390 1
510653 99510653 1001 86380 86390 1
510682 99510682 1001 86380 86390 1
510469 99510469 1001 86380 86390 1
510495 99510495 1001 86380 86390 1
510368 99510368 1001 86380 86390 1
510446 99510446 1001 86380 86390 1
510395 99510395 1001 86380 86390 1
510398 99510398 1001 86380 86390 1
510402 99510402 1001 86380 86390 1
510162 99510162 1001 86380 86390 1
510260 99510260 1001 86380 86390 1
510777 99510777 1001 86380 86390 1
510758 99510758 1001 86380 86390 1
510797 99510797 1001 86380 86390 1
510838 99510838 1001 86380 86390 1
511552 99511552 1001 86380 86390 1
511349 99511349 1001 86380 86390 1
511387 99511387 1001 86380 86390 1
511483 99511483 1001 86380 86390 1
511471 99511471 1001 86380 86390 1
511259 99511259 1001 86380 86390 1
511337 99511337 1001 86380 86390 1
511196 99511196 1001 86380 86390 1
511314 99511314 1001 86380 86390 1
511290 99511290 1001 86380 86390 1
511148 99511148 1001 86380 86390 1
510973 99510973 1001 86380 86390 1
511111 99511111 1001 86380 86390 1
511555 99511555 1001 86380 86390 1
511728 99511728 1001 86380 86390 1
512206 99512206 1001 86380 86390 1
512275 99512275 1001 86380 86390 1
512136 99512136 1001 86380 86390 1
512165 99512165 1001 86380 86390 1
512115 99512115 1001 86380 86390 1
511835 99511835 1001 86380 86390 1
511888 99511888 1001 86380 86390 1
511927 99511927 1001 86380 86390 1
511955 99511955 1001 86380 86390 1
511774 99511774 1001 86380 86390 1
512453 99512453 1001 86380 86390 1
512520 99512520 1001 86380 86390 1
512489 99512489 1001 86380 86390 1
512556 99512556 1001 86380 86390 1
513131 99513131 1001 86380 86390 1
513093 99513093 1001 86380 86390 1
513148 99513148 1001 86380 86390 1
513059 99513059 1001 86380 86390 1
513140 99513140 1001 86380 86390 1
512947 99512947 1001 86380 86390 1
512820 99512820 1001 86380 86390 1
512773 99512773 1001 86380 86390 1
512735 99512735 1001 86380 86390 1
512788 99512788 1001 86380 86390 1
513254 99513254 1001 86380 86390 1
513215 99513215 1001 86380 86390 1
513294 99513294 1001 86380 86390 1
513244 99513244 1001 86380 86390 1
513376 99513376 1001 86380 86390 1
513853 99513853 1001 86380 86390 1
513999 99513999 1001 86380 86390 1
513892 99513892 1001 86380 86390 1
514004 99514004 1001 86380 86390 1
514010 99514010 1001 86380 86390 1
514026 99514026 1001 86380 86390 1
513940 99513940 1001 86380 86390 1
513723 99513723 1001 86380 86390 1
513780 99513780 1001 86380 86390 1
513821 99513821 1001 86380 86390 1
513480 99513480 1001 86380 86390 1
513571 99513571 1001 86380 86390 1
513600 99513600 1001 86380 86390 1
513588 99513588 1001 86380 86390 1
513432 99513432 1001 86380 86390 1
514056 99514056 1001 86380 86390 1
514127 99514127 1001 86380 86390 1
514734 99514734 1001 86380 86390 1
514792 99514792 1001 86380 86390 1
514483 99514483 1001 86380 86390 1
514548 99514548 1001 86380 86390 1
514492 99514492 1001 86380 86390 1
514506 99514506 1001 86380 86390 1
514251 99514251 1001 86380 86390 1
514345 99514345 1001 86380 86390 1
514371 99514371 1001 86380 86390 1
514415 99514415 1001 86380 86390 1
514960 99514960 1001 86380 86390 1
514909 99514909 1001 86380 86390 1
514878 99514878 1001 86380 86390 1
515493 99515493 1001 86380 86390 1
515611 99515611 1001 86380 86390 1
515642 99515642 1001 86380 86390 1
515477 99515477 1001 86380 86390 1
515287 99515287 1001 86380 86390 1
515385 99515385 1001 86380 86390 1
515182 99515182 1001 86380 86390 1
515202 99515202 1001 86380 86390 1
515268 99515268 1001 86380 86390 1
515876 99515876 1001 86380 86390 1
515709 99515709 1001 86380 86390 1
515686 99515686 1001 86380 86390 1
515778 99515778 1001 86380 86390 1
515756 99515756 1001 86380 86390 1
515718 99515718 1001 86380 86390 1
516381 99516381 1001 86380 86390 1
516415 99516415 1001 86380 86390 1
516326 99516326 1001 86380 86390 1
516252 99516252 1001 86380 86390 1
516279 99516279 1001 86380 86390 1
516108 99516108 1001 86380 86390 1
515947 99515947 1001 86380 86390 1
516077 99516077 1001 86380 86390 1
516026 99516026 1001 86380 86390 1
515926 99515926 1001 86380 86390 1
516591 99516591 1001 86380 86390 1
516542 99516542 1001 86380 86390 1
516698 99516698 1001 86380 86390 1
517172 99517172 1001 86380 86390 1
517275 99517275 1001 86380 86390 1
517186 99517186 1001 86380 86390 1
516896 99516896 1001 86380 86390 1
516903 99516903 1001 86380 86390 1
516761 99516761 1001 86380 86390 1
516840 99516840 1001 86380 86390 1
517519 99517519 1001 86380 86390 1
518101 99518101 1001 86380 86390 1
518089 99518089 1001 86380 86390 1
518078 99518078 1001 86380 86390 1
518079 99518079 1001 86380 86390 1
518055 99518055 1001 86380 86390 1
517979 99517979 1001 86380 86390 1
517765 99517765 1001 86380 86390 1
517911 99517911 1001 86380 86390 1
517577 99517577 1001 86380 86390 1
518192 99518192 1001 86380 86390 1
518273 99518273 1001 86380 86390 1
518286 99518286 1001 86380 86390 1
518958 99518958 1001 86380 86390 1
518932 99518932 1001 86380 86390 1
518646 99518646 1001 86380 86390 1
518625 99518625 1001 86380 86390 1
518436 99518436 1001 86380 86390 1
518372 99518372 1001 86380 86390 1
518464 99518464 1001 86380 86390 1
518391 99518391 1001 86380 86390 1
518469 99518469 1001 86380 86390 1
519076 99519076 1001 86380 86390 1
519094 99519094 1001 86380 86390 1
519685 99519685 1001 86380 86390 1
519673 99519673 1001 86380 86390 1
519642 99519642 1001 86380 86390 1
519774 99519774 1001 86380 86390 1
519517 99519517 1001 86380 86390 1
519570 99519570 1001 86380 86390 1
519446 99519446 1001 86380 86390 1
519513 99519513 1001 86380 86390 1
519335 99519335 1001 86380 86390 1
519362 99519362 1001 86380 86390 1
519380 99519380 1001 86380 86390 1
519394 99519394 1001 86380 86390 1
519229 99519229 1001 86380 86390 1
519852 99519852 1001 86380 86390 1
519854 99519854 1001 86380 86390 1
519843 99519843 1001 86380 86390 1
519921 99519921 1001 86380 86390 1
519949 99519949 1001 86380 86390 1
520577 99520577 1001 86380 86390 1
520639 99520639 1001 86380 86390 1
520487 99520487 1001 86380 86390 1
520540 99520540 1001 86380 86390 1
520529 99520529 1001 86380 86390 1
520585 99520585 1001 86380 86390 1
520396 99520396 1001 86380 86390 1
520288 99520288 1001 86380 86390 1
520249 99520249 1001 86380 86390 1
520226 99520226 1001 86380 86390 1
520045 99520045 1001 86380 86390 1
520746 99520746 1001 86380 86390 1
520826 99520826 1001 86380 86390 1
520801 99520801 1001 86380 86390 1
520686 99520686 1001 86380 86390 1
520791 99520791 1001 86380 86390 1
521273 99521273 1001 86380 86390 1
521364 99521364 1001 86380 86390 1
521293 99521293 1001 86380 86390 1
521093 99521093 1001 86380 86390 1
521146 99521146 1001 86380 86390 1
521151 99521151 1001 86380 86390 1
521177 99521177 1001 86380 86390 1
521179 99521179 1001 86380 86390 1
521078 99521078 1001 86380 86390 1
521039 99521039 1001 86380 86390 1
520975 99520975 1001 86380 86390 1
520873 99520873 1001 86380 86390 1
521671 99521671 1001 86380 86390 1
521511 99521511 1001 86380 86390 1
522007 99522007 1001 86380 86390 1
521764 99521764 1001 86380 86390 1
521676 99521676 1001 86380 86390 1
522354 99522354 1001 86380 86390 1
522329 99522329 1001 86380 86390 1
522433 99522433 1001 86380 86390 1
522398 99522398 1001 86380 86390 1
522323 99522323 1001 86380 86390 1
522480 99522480 1001 86380 86390 1
523022 99523022 1001 86380 86390 1
522935 99522935 1001 86380 86390 1
523078 99523078 1001 86380 86390 1
522770 99522770 1001 86380 86390 1
522734 99522734 1001 86380 86390 1
522791 99522791 1001 86380 86390 1
522693 99522693 1001 86380 86390 1
522687 99522687 1001 86380 86390 1
523245 99523245 1001 86380 86390 1
523287 99523287 1001 86380 86390 1
523137 99523137 1001 86380 86390 1
523862 99523862 1001 86380 86390 1
523376 99523376 1001 86380 86390 1
523371 99523371 1001 86380 86390 1
524138 99524138 1001 86380 86390 1
524113 99524113 1001 86380 86390 1
524132 99524132 1001 86380 86390 1
524628 99524628 1001 86380 86390 1
524685 99524685 1001 86380 86390 1
524397 99524397 1001 86380 86390 1
524439 99524439 1001 86380 86390 1
524416 99524416 1001 86380 86390 1
524508 99524508 1001 86380 86390 1
524379 99524379 1001 86380 86390 1
524433 99524433 1001 86380 86390 1
524523 99524523 1001 86380 86390 1
524334 99524334 1001 86380 86390 1
524192 99524192 1001 86380 86390 1
524298 99524298 1001 86380 86390 1
524354 99524354 1001 86380 86390 1
524173 99524173 1001 86380 86390 1
524330 99524330 1001 86380 86390 1
524356 99524356 1001 86380 86390 1
524951 99524951 1001 86380 86390 1
524770 99524770 1001 86380 86390 1
524881 99524881 1001 86380 86390 1
524830 99524830 1001 86380 86390 1
525560 99525560 1001 86380 86390 1
525395 99525395 1001 86380 86390 1
525578 99525578 1001 86380 86390 1
525477 99525477 1001 86380 86390 1
525558 99525558 1001 86380 86390 1
525248 99525248 1001 86380 86390 1
525322 99525322 1001 86380 86390 1
525124 99525124 1001 86380 86390 1
525009 99525009 1001 86380 86390 1
525101 99525101 1001 86380 86390 1
525181 99525181 1001 86380 86390 1
525770 99525770 1001 86380 86390 1
525696 99525696 1001 86380 86390 1
526422 99526422 1001 86380 86390 1
526329 99526329 1001 86380 86390 1
526229 99526229 1001 86380 86390 1
526061 99526061 1001 86380 86390 1
526178 99526178 1001 86380 86390 1
526179 99526179 1001 86380 86390 1
526012 99526012 1001 86380 86390 1
526182 99526182 1001 86380 86390 1
526135 99526135 1001 86380 86390 1
526047 99526047 1001 86380 86390 1
525830 99525830 1001 86380 86390 1
525839 99525839 1001 86380 86390 1
526458 99526458 1001 86380 86390 1
526474 99526474 1001 86380 86390 1
526453 99526453 1001 86380 86390 1
526596 99526596 1001 86380 86390 1
527163 99527163 1001 86380 86390 1
527227 99527227 1001 86380 86390 1
527115 99527115 1001 86380 86390 1
527079 99527079 1001 86380 86390 1
527026 99527026 1001 86380 86390 1
526988 99526988 1001 86380 86390 1
526753 99526753 1001 86380 86390 1
526818 99526818 1001 86380 86390 1
527311 99527311 1001 86380 86390 1
527380 99527380 1001 86380 86390 1
527264 99527264 1001 86380 86390 1
527317 99527317 1001 86380 86390 1
527281 99527281 1001 86380 86390 1
527322 99527322 1001 86380 86390 1
528012 99528012 1001 86380 86390 1
527926 99527926 1001 86380 86390 1
527697 99527697 1001 86380 86390 1
527712 99527712 1001 86380 86390 1
527803 99527803 1001 86380 86390 1
527482 99527482 1001 86380 86390 1
527471 99527471 1001 86380 86390 1
527630 99527630 1001 86380 86390 1
527645 99527645 1001 86380 86390 1
528087 99528087 1001 86380 86390 1
528154 99528154 1001 86380 86390 1
528226 99528226 1001 86380 86390 1
528852 99528852 1001 86380 86390 1
528890 99528890 1001 86380 86390 1
528598 99528598 1001 86380 86390 1
528507 99528507 1001 86380 86390 1
528690 99528690 1001 86380 86390 1
528627 99528627 1001 86380 86390 1
528524 99528524 1001 86380 86390 1
528383 99528383 1001 86380 86390 1
528345 99528345 1001 86380 86390 1
528437 99528437 1001 86380 86390 1
528470 99528470 1001 86380 86390 1
528343 99528343 1001 86380 86390 1
529616 99529616 1001 86380 86390 1
529539 99529539 1001 86380 86390 1
529718 99529718 1001 86380 86390 1
529662 99529662 1001 86380 86390 1
529502 99529502 1001 86380 86390 1
529378 99529378 1001 86380 86390 1
529187 99529187 1001 86380 86390 1
529123 99529123 1001 86380 86390 1
529241 99529241 1001 86380 86390 1
529874 99529874 1001 86380 86390 1
530397 99530397 1001 86380 86390 1
530232 99530232 1001 86380 86390 1
530207 99530207 1001 86380 86390 1
530342 99530342 1001 86380 86390 1
530242 99530242 1001 86380 86390 1
530128 99530128 1001 86380 86390 1
530120 99530120 1001 86380 86390 1
530134 99530134 1001 86380 86390 1
529979 99529979 1001 86380 86390 1
530021 99530021 1001 86380 86390 1
530693 99530693 1001 86380 86390 1
530655 99530655 1001 86380 86390 1
530708 99530708 1001 86380 86390 1
530567 99530567 1001 86380 86390 1
531266 99531266 1001 86380 86390 1
531292 99531292 1001 86380 86390 1
531193 99531193 1001 86380 86390 1
531365 99531365 1001 86380 86390 1
531208 99531208 1001 86380 86390 1
530993 99530993 1001 86380 86390 1
531163 99531163 1001 86380 86390 1
531152 99531152 1001 86380 86390 1
531092 99531092 1001 86380 86390 1
530889 99530889 1001 86380 86390 1
530893 99530893 1001 86380 86390 1
530861 99530861 1001 86380 86390 1
531493 99531493 1001 86380 86390 1
531513 99531513 1001 86380 86390 1
531578 99531578 1001 86380 86390 1
531398 99531398 1001 86380 86390 1
532156 99532156 1001 86380 86390 1
532040 99532040 1001 86380 86390 1
532186 99532186 1001 86380 86390 1
532010 99532010 1001 86380 86390 1
531809 99531809 1001 86380 86390 1
531972 99531972 1001 86380 86390 1
531637 99531637 1001 86380 86390 1
531677 99531677 1001 86380 86390 1
531756 99531756 1001 86380 86390 1
532310 99532310 1001 86380 86390 1
532305 99532305 1001 86380 86390 1
532840 99532840 1001 86380 86390 1
532841 99532841 1001 86380 86390 1
532845 99532845 1001 86380 86390 1
532900 99532900 1001 86380 86390 1
532953 99532953 1001 86380 86390 1
532661 99532661 1001 86380 86390 1
532680 99532680 1001 86380 86390 1
532582 99532582 1001 86380 86390 1
532595 99532595 1001 86380 86390 1
532453 99532453 1001 86380 86390 1
532417 99532417 1001 86380 86390 1
532457 99532457 1001 86380 86390 1
532483 99532483 1001 86380 86390 1
533202 99533202 1001 86380 86390 1
533078 99533078 1001 86380 86390 1
533130 99533130 1001 86380 86390 1
533827 99533827 1001 86380 86390 1
533724 99533724 1001 86380 86390 1
533789 99533789 1001 86380 86390 1
533778 99533778 1001 86380 86390 1
533855 99533855 1001 86380 86390 1
533561 99533561 1001 86380 86390 1
533617 99533617 1001 86380 86390 1
533580 99533580 1001 86380 86390 1
533570 99533570 1001 86380 86390 1
533269 99533269 1001 86380 86390 1
533375 99533375 1001 86380 86390 1
533259 99533259 1001 86380 86390 1
534571 99534571 1001 86380 86390 1
534661 99534661 1001 86380 86390 1
534562 99534562 1001 86380 86390 1
534500 99534500 1001 86380 86390 1
534351 99534351 1001 86380 86390 1
534468 99534468 1001 86380 86390 1
534366 99534366 1001 86380 86390 1
534341 99534341 1001 86380 86390 1
534471 99534471 1001 86380 86390 1
534316 99534316 1001 86380 86390 1
534448 99534448 1001 86380 86390 1
534193 99534193 1001 86380 86390 1
534209 99534209 1001 86380 86390 1
534132 99534132 1001 86380 86390 1
534252 99534252 1001 86380 86390 1
534728 99534728 1001 86380 86390 1
535433 99535433 1001 86380 86390 1
535446 99535446 1001 86380 86390 1
535349 99535349 1001 86380 86390 1
535376 99535376 1001 86380 86390 1
535468 99535468 1001 86380 86390 1
535233 99535233 1001 86380 86390 1
535104 99535104 1001 86380 86390 1
535030 99535030 1001 86380 86390 1
535707 99535707 1001 86380 86390 1
536016 99536016 1001 86380 86390 1
535934 99535934 1001 86380 86390 1
536065 99536065 1001 86380 86390 1
535948 99535948 1001 86380 86390 1
536996 99536996 1001 86380 86390 1
537062 99537062 1001 86380 86390 1
537132 99537132 1001 86380 86390 1
537091 99537091 1001 86380 86390 1
537067 99537067 1001 86380 86390 1
536933 99536933 1001 86380 86390 1
536804 99536804 1001 86380 86390 1
536882 99536882 1001 86380 86390 1
536953 99536953 1001 86380 86390 1
536653 99536653 1001 86380 86390 1
537185 99537185 1001 86380 86390 1
537899 99537899 1001 86380 86390 1
537797 99537797 1001 86380 86390 1
537963 99537963 1001 86380 86390 1
537841 99537841 1001 86380 86390 1
537705 99537705 1001 86380 86390 1
537654 99537654 1001 86380 86390 1
537656 99537656 1001 86380 86390 1
537622 99537622 1001 86380 86390 1
537661 99537661 1001 86380 86390 1
537541 99537541 1001 86380 86390 1
537543 99537543 1001 86380 86390 1
538050 99538050 1001 86380 86390 1
538134 99538134 1001 86380 86390 1
538122 99538122 1001 86380 86390 1
538626 99538626 1001 86380 86390 1
538757 99538757 1001 86380 86390 1
538770 99538770 1001 86380 86390 1
538749 99538749 1001 86380 86390 1
538288 99538288 1001 86380 86390 1
538277 99538277 1001 86380 86390 1
538842 99538842 1001 86380 86390 1
538973 99538973 1001 86380 86390 1
539460 99539460 1001 86380 86390 1
539473 99539473 1001 86380 86390 1
539504 99539504 1001 86380 86390 1
539467 99539467 1001 86380 86390 1
539545 99539545 1001 86380 86390 1
539598 99539598 1001 86380 86390 1
539309 99539309 1001 86380 86390 1
539258 99539258 1001 86380 86390 1
539297 99539297 1001 86380 86390 1
539164 99539164 1001 86380 86390 1
539178 99539178 1001 86380 86390 1
539036 99539036 1001 86380 86390 1
539038 99539038 1001 86380 86390 1
539174 99539174 1001 86380 86390 1
539200 99539200 1001 86380 86390 1
539719 99539719 1001 86380 86390 1
539670 99539670 1001 86380 86390 1
539803 99539803 1001 86380 86390 1
540340 99540340 1001 86380 86390 1
540283 99540283 1001 86380 86390 1
540089 99540089 1001 86380 86390 1
540042 99540042 1001 86380 86390 1
539997 99539997 1001 86380 86390 1
539973 99539973 1001 86380 86390 1
540581 99540581 1001 86380 86390 1
540556 99540556 1001 86380 86390 1
540478 99540478 1001 86380 86390 1
540558 99540558 1001 86380 86390 1
540523 99540523 1001 86380 86390 1
541235 99541235 1001 86380 86390 1
540911 99540911 1001 86380 86390 1
541073 99541073 1001 86380 86390 1
540714 99540714 1001 86380 86390 1
541471 99541471 1001 86380 86390 1
541360 99541360 1001 86380 86390 1
541464 99541464 1001 86380 86390 1
541388 99541388 1001 86380 86390 1
542003 99542003 1001 86380 86390 1
541941 99541941 1001 86380 86390 1
542019 99542019 1001 86380 86390 1
542093 99542093 1001 86380 86390 1
541814 99541814 1001 86380 86390 1
541779 99541779 1001 86380 86390 1
541590 99541590 1001 86380 86390 1
541685 99541685 1001 86380 86390 1
541701 99541701 1001 86380 86390 1
541520 99541520 1001 86380 86390 1
542218 99542218 1001 86380 86390 1
542808 99542808 1001 86380 86390 1
542610 99542610 1001 86380 86390 1
542652 99542652 1001 86380 86390 1
542443 99542443 1001 86380 86390 1
543021 99543021 1001 86380 86390 1
543074 99543074 1001 86380 86390 1
543140 99543140 1001 86380 86390 1
543115 99543115 1001 86380 86390 1
543727 99543727 1001 86380 86390 1
543502 99543502 1001 86380 86390 1
543360 99543360 1001 86380 86390 1
543377 99543377 1001 86380 86390 1
543897 99543897 1001 86380 86390 1
543957 99543957 1001 86380 86390 1
543843 99543843 1001 86380 86390 1
544574 99544574 1001 86380 86390 1
544400 99544400 1001 86380 86390 1
544016 99544016 1001 86380 86390 1
544700 99544700 1001 86380 86390 1
544598 99544598 1001 86380 86390 1
544690 99544690 1001 86380 86390 1
407000 660 1001 44580 46857 1
400006 99400006 1001 86380 86390 1
400060 99400060 1001 86380 86390 1
400354 99400354 1001 86380 86390 1
400378 99400378 1001 86380 86390 1
400534 99400534 1001 86380 86390 1
400655 99400655 1001 86380 86390 1
400899 99400899 1001 86380 86390 1
400928 99400928 1001 86380 86390 1
400830 99400830 1001 86380 86390 1
401143 99401143 1001 86380 86390 1
401285 99401285 1001 86380 86390 1
401884 99401884 1001 86380 86390 1
402382 99402382 1001 86380 86390 1
402411 99402411 1001 86380 86390 1
402580 99402580 1001 86380 86390 1
402539 99402539 1001 86380 86390 1
402653 99402653 1001 86380 86390 1
402759 99402759 1001 86380 86390 1
402842 99402842 1001 86380 86390 1
402848 99402848 1001 86380 86390 1
402803 99402803 1001 86380 86390 1
402784 99402784 1001 86380 86390 1
402958 99402958 1001 86380 86390 1
403084 99403084 1001 86380 86390 1
403115 99403115 1001 86380 86390 1
403449 99403449 1001 86380 86390 1
403819 99403819 1001 86380 86390 1
403794 99403794 1001 86380 86390 1
403841 99403841 1001 86380 86390 1
404103 99404103 1001 86380 86390 1
404184 99404184 1001 86380 86390 1
404211 99404211 1001 86380 86390 1
404413 99404413 1001 86380 86390 1
404747 99404747 1001 86380 86390 1
404778 99404778 1001 86380 86390 1
405156 99405156 1001 86380 86390 1
405157 99405157 1001 86380 86390 1
405132 99405132 1001 86380 86390 1
405148 99405148 1001 86380 86390 1
405578 99405578 1001 86380 86390 1
405508 99405508 1001 86380 86390 1
405511 99405511 1001 86380 86390 1
405893 99405893 1001 86380 86390 1
406301 99406301 1001 86380 86390 1
406342 99406342 1001 86380 86390 1
406480 99406480 1001 86380 86390 1
406745 99406745 1001 86380 86390 1
406860 99406860 1001 86380 86390 1
406946 99406946 1001 86380 86390 1
407099 99407099 1001 86380 86390 1
407051 99407051 1001 86380 86390 1
407236 99407236 1001 86380 86390 1
407423 99407423 1001 86380 86390 1
407661 99407661 1001 86380 86390 1
407617 99407617 1001 86380 86390 1
408092 99408092 1001 86380 86390 1
408042 99408042 1001 86380 86390 1
408233 99408233 1001 86380 86390 1
408272 99408272 1001 86380 86390 1
408445 99408445 1001 86380 86390 1
408584 99408584 1001 86380 86390 1
408551 99408551 1001 86380 86390 1
408726 99408726 1001 86380 86390 1
409123 99409123 1001 86380 86390 1
409109 99409109 1001 86380 86390 1
409324 99409324 1001 86380 86390 1
409403 99409403 1001 86380 86390 1
409593 99409593 1001 86380 86390 1
409631 99409631 1001 86380 86390 1
409651 99409651 1001 86380 86390 1
409611 99409611 1001 86380 86390 1
409738 99409738 1001 86380 86390 1
409856 99409856 1001 86380 86390 1
409931 99409931 1001 86380 86390 1
409935 99409935 1001 86380 86390 1
410065 99410065 1001 86380 86390 1
410017 99410017 1001 86380 86390 1
410138 99410138 1001 86380 86390 1
410553 99410553 1001 86380 86390 1
410684 99410684 1001 86380 86390 1
410806 99410806 1001 86380 86390 1
410791 99410791 1001 86380 86390 1
411085 99411085 1001 86380 86390 1
411121 99411121 1001 86380 86390 1
411520 99411520 1001 86380 86390 1
411484 99411484 1001 86380 86390 1
411819 99411819 1001 86380 86390 1
411752 99411752 1001 86380 86390 1
411926 99411926 1001 86380 86390 1
412150 99412150 1001 86380 86390 1
412196 99412196 1001 86380 86390 1
412238 99412238 1001 86380 86390 1
412192 99412192 1001 86380 86390 1
412426 99412426 1001 86380 86390 1
412281 99412281 1001 86380 86390 1
412470 99412470 1001 86380 86390 1
412472 99412472 1001 86380 86390 1
413515 99413515 1001 86380 86390 1
413428 99413428 1001 86380 86390 1
413533 99413533 1001 86380 86390 1
413357 99413357 1001 86380 86390 1
412959 99412959 1001 86380 86390 1
412584 99412584 1001 86380 86390 1
412873 99412873 1001 86380 86390 1
412661 99412661 1001 86380 86390 1
413874 99413874 1001 86380 86390 1
414105 99414105 1001 86380 86390 1
414921 99414921 1001 86380 86390 1
414895 99414895 1001 86380 86390 1
414824 99414824 1001 86380 86390 1
414647 99414647 1001 86380 86390 1
414486 99414486 1001 86380 86390 1
414307 99414307 1001 86380 86390 1
414369 99414369 1001 86380 86390 1
414374 99414374 1001 86380 86390 1
415651 99415651 1001 86380 86390 1
415659 99415659 1001 86380 86390 1
415595 99415595 1001 86380 86390 1
416860 99416860 1001 86380 86390 1
416888 99416888 1001 86380 86390 1
416600 99416600 1001 86380 86390 1
416852 99416852 1001 86380 86390 1
416899 99416899 1001 86380 86390 1
416607 99416607 1001 86380 86390 1
416138 99416138 1001 86380 86390 1
416557 99416557 1001 86380 86390 1
416451 99416451 1001 86380 86390 1
416277 99416277 1001 86380 86390 1
416250 99416250 1001 86380 86390 1
415880 99415880 1001 86380 86390 1
417384 99417384 1001 86380 86390 1
417341 99417341 1001 86380 86390 1
417154 99417154 1001 86380 86390 1
417326 99417326 1001 86380 86390 1
417500 99417500 1001 86380 86390 1
418542 99418542 1001 86380 86390 1
418795 99418795 1001 86380 86390 1
418251 99418251 1001 86380 86390 1
418116 99418116 1001 86380 86390 1
418209 99418209 1001 86380 86390 1
418299 99418299 1001 86380 86390 1
417869 99417869 1001 86380 86390 1
417700 99417700 1001 86380 86390 1
419193 99419193 1001 86380 86390 1
418937 99418937 1001 86380 86390 1
418831 99418831 1001 86380 86390 1
418895 99418895 1001 86380 86390 1
420353 99420353 1001 86380 86390 1
420094 99420094 1001 86380 86390 1
420122 99420122 1001 86380 86390 1
420133 99420133 1001 86380 86390 1
420182 99420182 1001 86380 86390 1
420345 99420345 1001 86380 86390 1
419777 99419777 1001 86380 86390 1
419952 99419952 1001 86380 86390 1
419876 99419876 1001 86380 86390 1
419489 99419489 1001 86380 86390 1
419512 99419512 1001 86380 86390 1
419593 99419593 1001 86380 86390 1
419215 99419215 1001 86380 86390 1
420475 99420475 1001 86380 86390 1
420702 99420702 1001 86380 86390 1
420608 99420608 1001 86380 86390 1
420483 99420483 1001 86380 86390 1
422048 99422048 1001 86380 86390 1
421802 99421802 1001 86380 86390 1
422081 99422081 1001 86380 86390 1
422100 99422100 1001 86380 86390 1
422102 99422102 1001 86380 86390 1
421662 99421662 1001 86380 86390 1
421647 99421647 1001 86380 86390 1
421488 99421488 1001 86380 86390 1
422502 99422502 1001 86380 86390 1
422370 99422370 1001 86380 86390 1
422524 99422524 1001 86380 86390 1
423693 99423693 1001 86380 86390 1
423448 99423448 1001 86380 86390 1
423391 99423391 1001 86380 86390 1
423266 99423266 1001 86380 86390 1
423178 99423178 1001 86380 86390 1
423117 99423117 1001 86380 86390 1
423156 99423156 1001 86380 86390 1
422773 99422773 1001 86380 86390 1
422778 99422778 1001 86380 86390 1
422813 99422813 1001 86380 86390 1
422612 99422612 1001 86380 86390 1
424038 99424038 1001 86380 86390 1
424011 99424011 1001 86380 86390 1
425063 99425063 1001 86380 86390 1
424837 99424837 1001 86380 86390 1
424753 99424753 1001 86380 86390 1
424315 99424315 1001 86380 86390 1
424154 99424154 1001 86380 86390 1
424294 99424294 1001 86380 86390 1
424540 99424540 1001 86380 86390 1
425412 99425412 1001 86380 86390 1
425544 99425544 1001 86380 86390 1
425619 99425619 1001 86380 86390 1
426743 99426743 1001 86380 86390 1
426382 99426382 1001 86380 86390 1
426305 99426305 1001 86380 86390 1
426310 99426310 1001 86380 86390 1
426605 99426605 1001 86380 86390 1
425980 99425980 1001 86380 86390 1
426046 99426046 1001 86380 86390 1
426099 99426099 1001 86380 86390 1
425951 99425951 1001 86380 86390 1
427148 99427148 1001 86380 86390 1
427399 99427399 1001 86380 86390 1
427184 99427184 1001 86380 86390 1
428611 99428611 1001 86380 86390 1
428523 99428523 1001 86380 86390 1
428697 99428697 1001 86380 86390 1
428063 99428063 1001 86380 86390 1
428064 99428064 1001 86380 86390 1
428098 99428098 1001 86380 86390 1
428050 99428050 1001 86380 86390 1
428336 99428336 1001 86380 86390 1
427674 99427674 1001 86380 86390 1
427777 99427777 1001 86380 86390 1
427815 99427815 1001 86380 86390 1
429039 99429039 1001 86380 86390 1
430075 99430075 1001 86380 86390 1
430006 99430006 1001 86380 86390 1
429945 99429945 1001 86380 86390 1
429395 99429395 1001 86380 86390 1
429535 99429535 1001 86380 86390 1
430704 99430704 1001 86380 86390 1
430397 99430397 1001 86380 86390 1
431764 99431764 1001 86380 86390 1
431457 99431457 1001 86380 86390 1
431433 99431433 1001 86380 86390 1
431445 99431445 1001 86380 86390 1
431280 99431280 1001 86380 86390 1
431350 99431350 1001 86380 86390 1
431371 99431371 1001 86380 86390 1
431246 99431246 1001 86380 86390 1
431135 99431135 1001 86380 86390 1
430836 99430836 1001 86380 86390 1
430940 99430940 1001 86380 86390 1
432435 99432435 1001 86380 86390 1
432419 99432419 1001 86380 86390 1
432334 99432334 1001 86380 86390 1
432286 99432286 1001 86380 86390 1
433363 99433363 1001 86380 86390 1
433326 99433326 1001 86380 86390 1
433167 99433167 1001 86380 86390 1
433060 99433060 1001 86380 86390 1
432729 99432729 1001 86380 86390 1
432622 99432622 1001 86380 86390 1
433995 99433995 1001 86380 86390 1
434066 99434066 1001 86380 86390 1
433923 99433923 1001 86380 86390 1
435315 99435315 1001 86380 86390 1
435303 99435303 1001 86380 86390 1
435262 99435262 1001 86380 86390 1
434920 99434920 1001 86380 86390 1
434693 99434693 1001 86380 86390 1
434463 99434463 1001 86380 86390 1
434445 99434445 1001 86380 86390 1
434337 99434337 1001 86380 86390 1
435735 99435735 1001 86380 86390 1
436908 99436908 1001 86380 86390 1
436683 99436683 1001 86380 86390 1
436393 99436393 1001 86380 86390 1
436687 99436687 1001 86380 86390 1
436371 99436371 1001 86380 86390 1
436581 99436581 1001 86380 86390 1
436677 99436677 1001 86380 86390 1
436074 99436074 1001 86380 86390 1
436045 99436045 1001 86380 86390 1
436107 99436107 1001 86380 86390 1
437267 99437267 1001 86380 86390 1
437224 99437224 1001 86380 86390 1
300001 99300001 1001 86380 86390 1
300630 99300630 1001 86380 86390 1
300623 99300623 1001 86380 86390 1
300447 99300447 1001 86380 86390 1
300461 99300461 1001 86380 86390 1
300390 99300390 1001 86380 86390 1
300468 99300468 1001 86380 86390 1
300392 99300392 1001 86380 86390 1
300205 99300205 1001 86380 86390 1
300244 99300244 1001 86380 86390 1
300262 99300262 1001 86380 86390 1
300871 99300871 1001 86380 86390 1
300846 99300846 1001 86380 86390 1
300742 99300742 1001 86380 86390 1
300808 99300808 1001 86380 86390 1
300821 99300821 1001 86380 86390 1
301375 99301375 1001 86380 86390 1
301393 99301393 1001 86380 86390 1
301187 99301187 1001 86380 86390 1
301001 99301001 1001 86380 86390 1
301006 99301006 1001 86380 86390 1
301033 99301033 1001 86380 86390 1
301564 99301564 1001 86380 86390 1
301579 99301579 1001 86380 86390 1
301688 99301688 1001 86380 86390 1
302329 99302329 1001 86380 86390 1
302233 99302233 1001 86380 86390 1
302246 99302246 1001 86380 86390 1
302364 99302364 1001 86380 86390 1
301999 99301999 1001 86380 86390 1
302103 99302103 1001 86380 86390 1
301890 99301890 1001 86380 86390 1
301791 99301791 1001 86380 86390 1
301869 99301869 1001 86380 86390 1
301926 99301926 1001 86380 86390 1
302552 99302552 1001 86380 86390 1
302578 99302578 1001 86380 86390 1
302489 99302489 1001 86380 86390 1
303054 99303054 1001 86380 86390 1
303179 99303179 1001 86380 86390 1
303061 99303061 1001 86380 86390 1
302902 99302902 1001 86380 86390 1
302945 99302945 1001 86380 86390 1
302973 99302973 1001 86380 86390 1
302611 99302611 1001 86380 86390 1
302640 99302640 1001 86380 86390 1
302784 99302784 1001 86380 86390 1
303269 99303269 1001 86380 86390 1
303321 99303321 1001 86380 86390 1
303332 99303332 1001 86380 86390 1
304031 99304031 1001 86380 86390 1
303844 99303844 1001 86380 86390 1
303711 99303711 1001 86380 86390 1
303729 99303729 1001 86380 86390 1
303654 99303654 1001 86380 86390 1
303451 99303451 1001 86380 86390 1
303595 99303595 1001 86380 86390 1
303571 99303571 1001 86380 86390 1
303429 99303429 1001 86380 86390 1
303526 99303526 1001 86380 86390 1
303604 99303604 1001 86380 86390 1
304135 99304135 1001 86380 86390 1
304844 99304844 1001 86380 86390 1
304453 99304453 1001 86380 86390 1
304457 99304457 1001 86380 86390 1
304343 99304343 1001 86380 86390 1
304318 99304318 1001 86380 86390 1
304370 99304370 1001 86380 86390 1
304313 99304313 1001 86380 86390 1
304987 99304987 1001 86380 86390 1
304963 99304963 1001 86380 86390 1
304890 99304890 1001 86380 86390 1
304955 99304955 1001 86380 86390 1
305598 99305598 1001 86380 86390 1
305624 99305624 1001 86380 86390 1
305547 99305547 1001 86380 86390 1
305640 99305640 1001 86380 86390 1
305538 99305538 1001 86380 86390 1
305591 99305591 1001 86380 86390 1
305516 99305516 1001 86380 86390 1
305443 99305443 1001 86380 86390 1
305447 99305447 1001 86380 86390 1
305436 99305436 1001 86380 86390 1
305347 99305347 1001 86380 86390 1
305386 99305386 1001 86380 86390 1
305323 99305323 1001 86380 86390 1
305209 99305209 1001 86380 86390 1
305251 99305251 1001 86380 86390 1
305163 99305163 1001 86380 86390 1
305202 99305202 1001 86380 86390 1
305099 99305099 1001 86380 86390 1
500152 99500152 1001 86380 86390 1
500710 99500710 1001 86380 86390 1
500614 99500614 1001 86380 86390 1
500455 99500455 1001 86380 86390 1
500348 99500348 1001 86380 86390 1
500208 99500208 1001 86380 86390 1
500276 99500276 1001 86380 86390 1
500266 99500266 1001 86380 86390 1
500991 99500991 1001 86380 86390 1
500921 99500921 1001 86380 86390 1
500870 99500870 1001 86380 86390 1
500950 99500950 1001 86380 86390 1
500860 99500860 1001 86380 86390 1
501537 99501537 1001 86380 86390 1
501343 99501343 1001 86380 86390 1
501433 99501433 1001 86380 86390 1
501422 99501422 1001 86380 86390 1
501402 99501402 1001 86380 86390 1
501312 99501312 1001 86380 86390 1
501096 99501096 1001 86380 86390 1
501112 99501112 1001 86380 86390 1
501166 99501166 1001 86380 86390 1
501019 99501019 1001 86380 86390 1
501691 99501691 1001 86380 86390 1
501668 99501668 1001 86380 86390 1
501734 99501734 1001 86380 86390 1
501738 99501738 1001 86380 86390 1
502390 99502390 1001 86380 86390 1
502266 99502266 1001 86380 86390 1
502308 99502308 1001 86380 86390 1
502336 99502336 1001 86380 86390 1
502229 99502229 1001 86380 86390 1
501974 99501974 1001 86380 86390 1
501887 99501887 1001 86380 86390 1
501965 99501965 1001 86380 86390 1
501889 99501889 1001 86380 86390 1
501928 99501928 1001 86380 86390 1
501993 99501993 1001 86380 86390 1
501890 99501890 1001 86380 86390 1
502036 99502036 1001 86380 86390 1
501985 99501985 1001 86380 86390 1
501868 99501868 1001 86380 86390 1
502556 99502556 1001 86380 86390 1
502634 99502634 1001 86380 86390 1
502624 99502624 1001 86380 86390 1
503153 99503153 1001 86380 86390 1
503105 99503105 1001 86380 86390 1
503283 99503283 1001 86380 86390 1
502893 99502893 1001 86380 86390 1
503037 99503037 1001 86380 86390 1
503079 99503079 1001 86380 86390 1
502963 99502963 1001 86380 86390 1
502762 99502762 1001 86380 86390 1
502825 99502825 1001 86380 86390 1
503302 99503302 1001 86380 86390 1
503462 99503462 1001 86380 86390 1
503475 99503475 1001 86380 86390 1
503425 99503425 1001 86380 86390 1
504082 99504082 1001 86380 86390 1
503977 99503977 1001 86380 86390 1
504017 99504017 1001 86380 86390 1
504088 99504088 1001 86380 86390 1
503733 99503733 1001 86380 86390 1
503851 99503851 1001 86380 86390 1
503802 99503802 1001 86380 86390 1
503752 99503752 1001 86380 86390 1
503631 99503631 1001 86380 86390 1
503660 99503660 1001 86380 86390 1
503635 99503635 1001 86380 86390 1
503546 99503546 1001 86380 86390 1
504171 99504171 1001 86380 86390 1
504223 99504223 1001 86380 86390 1
504278 99504278 1001 86380 86390 1
504230 99504230 1001 86380 86390 1
504881 99504881 1001 86380 86390 1
504899 99504899 1001 86380 86390 1
504747 99504747 1001 86380 86390 1
504850 99504850 1001 86380 86390 1
504863 99504863 1001 86380 86390 1
504852 99504852 1001 86380 86390 1
504504 99504504 1001 86380 86390 1
504380 99504380 1001 86380 86390 1
504966 99504966 1001 86380 86390 1
505137 99505137 1001 86380 86390 1
505113 99505113 1001 86380 86390 1
505115 99505115 1001 86380 86390 1
505103 99505103 1001 86380 86390 1
505028 99505028 1001 86380 86390 1
505633 99505633 1001 86380 86390 1
505586 99505586 1001 86380 86390 1
505545 99505545 1001 86380 86390 1
505524 99505524 1001 86380 86390 1
505337 99505337 1001 86380 86390 1
505274 99505274 1001 86380 86390 1
505951 99505951 1001 86380 86390 1
505965 99505965 1001 86380 86390 1
505888 99505888 1001 86380 86390 1
505785 99505785 1001 86380 86390 1
505971 99505971 1001 86380 86390 1
506488 99506488 1001 86380 86390 1
506515 99506515 1001 86380 86390 1
506210 99506210 1001 86380 86390 1
506349 99506349 1001 86380 86390 1
506727 99506727 1001 86380 86390 1
506655 99506655 1001 86380 86390 1
507421 99507421 1001 86380 86390 1
507390 99507390 1001 86380 86390 1
507337 99507337 1001 86380 86390 1
507236 99507236 1001 86380 86390 1
507303 99507303 1001 86380 86390 1
507164 99507164 1001 86380 86390 1
507204 99507204 1001 86380 86390 1
506879 99506879 1001 86380 86390 1
506830 99506830 1001 86380 86390 1
506806 99506806 1001 86380 86390 1
506859 99506859 1001 86380 86390 1
506976 99506976 1001 86380 86390 1
506848 99506848 1001 86380 86390 1
506902 99506902 1001 86380 86390 1
506955 99506955 1001 86380 86390 1
507488 99507488 1001 86380 86390 1
507593 99507593 1001 86380 86390 1
507596 99507596 1001 86380 86390 1
508148 99508148 1001 86380 86390 1
508003 99508003 1001 86380 86390 1
507694 99507694 1001 86380 86390 1
507716 99507716 1001 86380 86390 1
508311 99508311 1001 86380 86390 1
508366 99508366 1001 86380 86390 1
508396 99508396 1001 86380 86390 1
508398 99508398 1001 86380 86390 1
508972 99508972 1001 86380 86390 1
508998 99508998 1001 86380 86390 1
508960 99508960 1001 86380 86390 1
509042 99509042 1001 86380 86390 1
508992 99508992 1001 86380 86390 1
509069 99509069 1001 86380 86390 1
508795 99508795 1001 86380 86390 1
508835 99508835 1001 86380 86390 1
508824 99508824 1001 86380 86390 1
508850 99508850 1001 86380 86390 1
508751 99508751 1001 86380 86390 1
508498 99508498 1001 86380 86390 1
509216 99509216 1001 86380 86390 1
509116 99509116 1001 86380 86390 1
509210 99509210 1001 86380 86390 1
509897 99509897 1001 86380 86390 1
509698 99509698 1001 86380 86390 1
509887 99509887 1001 86380 86390 1
509888 99509888 1001 86380 86390 1
509658 99509658 1001 86380 86390 1
509503 99509503 1001 86380 86390 1
509331 99509331 1001 86380 86390 1
509310 99509310 1001 86380 86390 1
509311 99509311 1001 86380 86390 1
509994 99509994 1001 86380 86390 1
510049 99510049 1001 86380 86390 1
510026 99510026 1001 86380 86390 1
510551 99510551 1001 86380 86390 1
510568 99510568 1001 86380 86390 1
510533 99510533 1001 86380 86390 1
510367 99510367 1001 86380 86390 1
510320 99510320 1001 86380 86390 1
510489 99510489 1001 86380 86390 1
510502 99510502 1001 86380 86390 1
510400 99510400 1001 86380 86390 1
510226 99510226 1001 86380 86390 1
510230 99510230 1001 86380 86390 1
510857 99510857 1001 86380 86390 1
510754 99510754 1001 86380 86390 1
510741 99510741 1001 86380 86390 1
510884 99510884 1001 86380 86390 1
510834 99510834 1001 86380 86390 1
511439 99511439 1001 86380 86390 1
511524 99511524 1001 86380 86390 1
511473 99511473 1001 86380 86390 1
511462 99511462 1001 86380 86390 1
511311 99511311 1001 86380 86390 1
511267 99511267 1001 86380 86390 1
511280 99511280 1001 86380 86390 1
511616 99511616 1001 86380 86390 1
511600 99511600 1001 86380 86390 1
512213 99512213 1001 86380 86390 1
512083 99512083 1001 86380 86390 1
512048 99512048 1001 86380 86390 1
512027 99512027 1001 86380 86390 1
511953 99511953 1001 86380 86390 1
511863 99511863 1001 86380 86390 1
511800 99511800 1001 86380 86390 1
512389 99512389 1001 86380 86390 1
512431 99512431 1001 86380 86390 1
512449 99512449 1001 86380 86390 1
513115 99513115 1001 86380 86390 1
513026 99513026 1001 86380 86390 1
513145 99513145 1001 86380 86390 1
513163 99513163 1001 86380 86390 1
512885 99512885 1001 86380 86390 1
512994 99512994 1001 86380 86390 1
512956 99512956 1001 86380 86390 1
512627 99512627 1001 86380 86390 1
512784 99512784 1001 86380 86390 1
512660 99512660 1001 86380 86390 1
513384 99513384 1001 86380 86390 1
513272 99513272 1001 86380 86390 1
513341 99513341 1001 86380 86390 1
513227 99513227 1001 86380 86390 1
513865 99513865 1001 86380 86390 1
514005 99514005 1001 86380 86390 1
513686 99513686 1001 86380 86390 1
513700 99513700 1001 86380 86390 1
513816 99513816 1001 86380 86390 1
513823 99513823 1001 86380 86390 1
513628 99513628 1001 86380 86390 1
513451 99513451 1001 86380 86390 1
513482 99513482 1001 86380 86390 1
513586 99513586 1001 86380 86390 1
513470 99513470 1001 86380 86390 1
513435 99513435 1001 86380 86390 1
514222 99514222 1001 86380 86390 1
514054 99514054 1001 86380 86390 1
514213 99514213 1001 86380 86390 1
514180 99514180 1001 86380 86390 1
514040 99514040 1001 86380 86390 1
514729 99514729 1001 86380 86390 1
514709 99514709 1001 86380 86390 1
514839 99514839 1001 86380 86390 1
514815 99514815 1001 86380 86390 1
514458 99514458 1001 86380 86390 1
514627 99514627 1001 86380 86390 1
514275 99514275 1001 86380 86390 1
514392 99514392 1001 86380 86390 1
514282 99514282 1001 86380 86390 1
514933 99514933 1001 86380 86390 1
514874 99514874 1001 86380 86390 1
514903 99514903 1001 86380 86390 1
514931 99514931 1001 86380 86390 1
515521 99515521 1001 86380 86390 1
515276 99515276 1001 86380 86390 1
515397 99515397 1001 86380 86390 1
515282 99515282 1001 86380 86390 1
515167 99515167 1001 86380 86390 1
515149 99515149 1001 86380 86390 1
515139 99515139 1001 86380 86390 1
515747 99515747 1001 86380 86390 1
515715 99515715 1001 86380 86390 1
515728 99515728 1001 86380 86390 1
515883 99515883 1001 86380 86390 1
516494 99516494 1001 86380 86390 1
516402 99516402 1001 86380 86390 1
515983 99515983 1001 86380 86390 1
515949 99515949 1001 86380 86390 1
516093 99516093 1001 86380 86390 1
515912 99515912 1001 86380 86390 1
516687 99516687 1001 86380 86390 1
516520 99516520 1001 86380 86390 1
516676 99516676 1001 86380 86390 1
516691 99516691 1001 86380 86390 1
516510 99516510 1001 86380 86390 1
516511 99516511 1001 86380 86390 1
516578 99516578 1001 86380 86390 1
516583 99516583 1001 86380 86390 1
517309 99517309 1001 86380 86390 1
517255 99517255 1001 86380 86390 1
516935 99516935 1001 86380 86390 1
517014 99517014 1001 86380 86390 1
517067 99517067 1001 86380 86390 1
516978 99516978 1001 86380 86390 1
517033 99517033 1001 86380 86390 1
516956 99516956 1001 86380 86390 1
516783 99516783 1001 86380 86390 1
517530 99517530 1001 86380 86390 1
518125 99518125 1001 86380 86390 1
517971 99517971 1001 86380 86390 1
517853 99517853 1001 86380 86390 1
517908 99517908 1001 86380 86390 1
517805 99517805 1001 86380 86390 1
517811 99517811 1001 86380 86390 1
517837 99517837 1001 86380 86390 1
517650 99517650 1001 86380 86390 1
518353 99518353 1001 86380 86390 1
518277 99518277 1001 86380 86390 1
518201 99518201 1001 86380 86390 1
518195 99518195 1001 86380 86390 1
518274 99518274 1001 86380 86390 1
518952 99518952 1001 86380 86390 1
518891 99518891 1001 86380 86390 1
518806 99518806 1001 86380 86390 1
518702 99518702 1001 86380 86390 1
518432 99518432 1001 86380 86390 1
518564 99518564 1001 86380 86390 1
518489 99518489 1001 86380 86390 1
518376 99518376 1001 86380 86390 1
519062 99519062 1001 86380 86390 1
519142 99519142 1001 86380 86390 1
519079 99519079 1001 86380 86390 1
519146 99519146 1001 86380 86390 1
519185 99519185 1001 86380 86390 1
519018 99519018 1001 86380 86390 1
519111 99519111 1001 86380 86390 1
519812 99519812 1001 86380 86390 1
519712 99519712 1001 86380 86390 1
519558 99519558 1001 86380 86390 1
519573 99519573 1001 86380 86390 1
519419 99519419 1001 86380 86390 1
519528 99519528 1001 86380 86390 1
519607 99519607 1001 86380 86390 1
519261 99519261 1001 86380 86390 1
519314 99519314 1001 86380 86390 1
519370 99519370 1001 86380 86390 1
519256 99519256 1001 86380 86390 1
519908 99519908 1001 86380 86390 1
519848 99519848 1001 86380 86390 1
520499 99520499 1001 86380 86390 1
520590 99520590 1001 86380 86390 1
520531 99520531 1001 86380 86390 1
520386 99520386 1001 86380 86390 1
520188 99520188 1001 86380 86390 1
520755 99520755 1001 86380 86390 1
520827 99520827 1001 86380 86390 1
521389 99521389 1001 86380 86390 1
521382 99521382 1001 86380 86390 1
521423 99521423 1001 86380 86390 1
521121 99521121 1001 86380 86390 1
521173 99521173 1001 86380 86390 1
521123 99521123 1001 86380 86390 1
521111 99521111 1001 86380 86390 1
521215 99521215 1001 86380 86390 1
521194 99521194 1001 86380 86390 1
520928 99520928 1001 86380 86390 1
521007 99521007 1001 86380 86390 1
520865 99520865 1001 86380 86390 1
521478 99521478 1001 86380 86390 1
521507 99521507 1001 86380 86390 1
521484 99521484 1001 86380 86390 1
522233 99522233 1001 86380 86390 1
522093 99522093 1001 86380 86390 1
522159 99522159 1001 86380 86390 1
522281 99522281 1001 86380 86390 1
521921 99521921 1001 86380 86390 1
522028 99522028 1001 86380 86390 1
521761 99521761 1001 86380 86390 1
522306 99522306 1001 86380 86390 1
522294 99522294 1001 86380 86390 1
522347 99522347 1001 86380 86390 1
522403 99522403 1001 86380 86390 1
522938 99522938 1001 86380 86390 1
522796 99522796 1001 86380 86390 1
522852 99522852 1001 86380 86390 1
522765 99522765 1001 86380 86390 1
522513 99522513 1001 86380 86390 1
522682 99522682 1001 86380 86390 1
522662 99522662 1001 86380 86390 1
522547 99522547 1001 86380 86390 1
522587 99522587 1001 86380 86390 1
523806 99523806 1001 86380 86390 1
523925 99523925 1001 86380 86390 1
523888 99523888 1001 86380 86390 1
523827 99523827 1001 86380 86390 1
523939 99523939 1001 86380 86390 1
523712 99523712 1001 86380 86390 1
523467 99523467 1001 86380 86390 1
524032 99524032 1001 86380 86390 1
524110 99524110 1001 86380 86390 1
523949 99523949 1001 86380 86390 1
523951 99523951 1001 86380 86390 1
524096 99524096 1001 86380 86390 1
524568 99524568 1001 86380 86390 1
524710 99524710 1001 86380 86390 1
524698 99524698 1001 86380 86390 1
524725 99524725 1001 86380 86390 1
524493 99524493 1001 86380 86390 1
524497 99524497 1001 86380 86390 1
524346 99524346 1001 86380 86390 1
524337 99524337 1001 86380 86390 1
524262 99524262 1001 86380 86390 1
524846 99524846 1001 86380 86390 1
524783 99524783 1001 86380 86390 1
524915 99524915 1001 86380 86390 1
525574 99525574 1001 86380 86390 1
525437 99525437 1001 86380 86390 1
525223 99525223 1001 86380 86390 1
525370 99525370 1001 86380 86390 1
525216 99525216 1001 86380 86390 1
525362 99525362 1001 86380 86390 1
525684 99525684 1001 86380 86390 1
525776 99525776 1001 86380 86390 1
525789 99525789 1001 86380 86390 1
525694 99525694 1001 86380 86390 1
525759 99525759 1001 86380 86390 1
526219 99526219 1001 86380 86390 1
526077 99526077 1001 86380 86390 1
526181 99526181 1001 86380 86390 1
526041 99526041 1001 86380 86390 1
526054 99526054 1001 86380 86390 1
526018 99526018 1001 86380 86390 1
526213 99526213 1001 86380 86390 1
525832 99525832 1001 86380 86390 1
525988 99525988 1001 86380 86390 1
525835 99525835 1001 86380 86390 1
525861 99525861 1001 86380 86390 1
525877 99525877 1001 86380 86390 1
526509 99526509 1001 86380 86390 1
526574 99526574 1001 86380 86390 1
527211 99527211 1001 86380 86390 1
527110 99527110 1001 86380 86390 1
527140 99527140 1001 86380 86390 1
527206 99527206 1001 86380 86390 1
527236 99527236 1001 86380 86390 1
527238 99527238 1001 86380 86390 1
527092 99527092 1001 86380 86390 1
526991 99526991 1001 86380 86390 1
526916 99526916 1001 86380 86390 1
526918 99526918 1001 86380 86390 1
526842 99526842 1001 86380 86390 1
526973 99526973 1001 86380 86390 1
526683 99526683 1001 86380 86390 1
526724 99526724 1001 86380 86390 1
527286 99527286 1001 86380 86390 1
526628 99526628 1001 86380 86390 1
527339 99527339 1001 86380 86390 1
527344 99527344 1001 86380 86390 1
527384 99527384 1001 86380 86390 1
527883 99527883 1001 86380 86390 1
527884 99527884 1001 86380 86390 1
528055 99528055 1001 86380 86390 1
528020 99528020 1001 86380 86390 1
527669 99527669 1001 86380 86390 1
527722 99527722 1001 86380 86390 1
527764 99527764 1001 86380 86390 1
527566 99527566 1001 86380 86390 1
528234 99528234 1001 86380 86390 1
528079 99528079 1001 86380 86390 1
528857 99528857 1001 86380 86390 1
528744 99528744 1001 86380 86390 1
528655 99528655 1001 86380 86390 1
528681 99528681 1001 86380 86390 1
528424 99528424 1001 86380 86390 1
528441 99528441 1001 86380 86390 1
528365 99528365 1001 86380 86390 1
529106 99529106 1001 86380 86390 1
529004 99529004 1001 86380 86390 1
528969 99528969 1001 86380 86390 1
529559 99529559 1001 86380 86390 1
529525 99529525 1001 86380 86390 1
529617 99529617 1001 86380 86390 1
529710 99529710 1001 86380 86390 1
529327 99529327 1001 86380 86390 1
529510 99529510 1001 86380 86390 1
529333 99529333 1001 86380 86390 1
529351 99529351 1001 86380 86390 1
529131 99529131 1001 86380 86390 1
529842 99529842 1001 86380 86390 1
529871 99529871 1001 86380 86390 1
529912 99529912 1001 86380 86390 1
529875 99529875 1001 86380 86390 1
529773 99529773 1001 86380 86390 1
530425 99530425 1001 86380 86390 1
530362 99530362 1001 86380 86390 1
530543 99530543 1001 86380 86390 1
530434 99530434 1001 86380 86390 1
530225 99530225 1001 86380 86390 1
530147 99530147 1001 86380 86390 1
530278 99530278 1001 86380 86390 1
530090 99530090 1001 86380 86390 1
530019 99530019 1001 86380 86390 1
529954 99529954 1001 86380 86390 1
530582 99530582 1001 86380 86390 1
530675 99530675 1001 86380 86390 1
530650 99530650 1001 86380 86390 1
530678 99530678 1001 86380 86390 1
531231 99531231 1001 86380 86390 1
531257 99531257 1001 86380 86390 1
531360 99531360 1001 86380 86390 1
531285 99531285 1001 86380 86390 1
531224 99531224 1001 86380 86390 1
531147 99531147 1001 86380 86390 1
530831 99530831 1001 86380 86390 1
531520 99531520 1001 86380 86390 1
531550 99531550 1001 86380 86390 1
531551 99531551 1001 86380 86390 1
531487 99531487 1001 86380 86390 1
531505 99531505 1001 86380 86390 1
532013 99532013 1001 86380 86390 1
532182 99532182 1001 86380 86390 1
531844 99531844 1001 86380 86390 1
531807 99531807 1001 86380 86390 1
531989 99531989 1001 86380 86390 1
531886 99531886 1001 86380 86390 1
531841 99531841 1001 86380 86390 1
531959 99531959 1001 86380 86390 1
531601 99531601 1001 86380 86390 1
531631 99531631 1001 86380 86390 1
531774 99531774 1001 86380 86390 1
531713 99531713 1001 86380 86390 1
531609 99531609 1001 86380 86390 1
532918 99532918 1001 86380 86390 1
532838 99532838 1001 86380 86390 1
532980 99532980 1001 86380 86390 1
532646 99532646 1001 86380 86390 1
532821 99532821 1001 86380 86390 1
532530 99532530 1001 86380 86390 1
532596 99532596 1001 86380 86390 1
532573 99532573 1001 86380 86390 1
533162 99533162 1001 86380 86390 1
533832 99533832 1001 86380 86390 1
533837 99533837 1001 86380 86390 1
533788 99533788 1001 86380 86390 1
533701 99533701 1001 86380 86390 1
533500 99533500 1001 86380 86390 1
533518 99533518 1001 86380 86390 1
533374 99533374 1001 86380 86390 1
533271 99533271 1001 86380 86390 1
533417 99533417 1001 86380 86390 1
533912 99533912 1001 86380 86390 1
534006 99534006 1001 86380 86390 1
534581 99534581 1001 86380 86390 1
534660 99534660 1001 86380 86390 1
534662 99534662 1001 86380 86390 1
534141 99534141 1001 86380 86390 1
534221 99534221 1001 86380 86390 1
534697 99534697 1001 86380 86390 1
534866 99534866 1001 86380 86390 1
534874 99534874 1001 86380 86390 1
534887 99534887 1001 86380 86390 1
535459 99535459 1001 86380 86390 1
535343 99535343 1001 86380 86390 1
535370 99535370 1001 86380 86390 1
535100 99535100 1001 86380 86390 1
535170 99535170 1001 86380 86390 1
535277 99535277 1001 86380 86390 1
534981 99534981 1001 86380 86390 1
535088 99535088 1001 86380 86390 1
534991 99534991 1001 86380 86390 1
535587 99535587 1001 86380 86390 1
535647 99535647 1001 86380 86390 1
536272 99536272 1001 86380 86390 1
536154 99536154 1001 86380 86390 1
536284 99536284 1001 86380 86390 1
536027 99536027 1001 86380 86390 1
535978 99535978 1001 86380 86390 1
536022 99536022 1001 86380 86390 1
535755 99535755 1001 86380 86390 1
535729 99535729 1001 86380 86390 1
535720 99535720 1001 86380 86390 1
535733 99535733 1001 86380 86390 1
535773 99535773 1001 86380 86390 1
535830 99535830 1001 86380 86390 1
535856 99535856 1001 86380 86390 1
535869 99535869 1001 86380 86390 1
536409 99536409 1001 86380 86390 1
537007 99537007 1001 86380 86390 1
537126 99537126 1001 86380 86390 1
536959 99536959 1001 86380 86390 1
537019 99537019 1001 86380 86390 1
536818 99536818 1001 86380 86390 1
536936 99536936 1001 86380 86390 1
536916 99536916 1001 86380 86390 1
537172 99537172 1001 86380 86390 1
537295 99537295 1001 86380 86390 1
537182 99537182 1001 86380 86390 1
537287 99537287 1001 86380 86390 1
537183 99537183 1001 86380 86390 1
537249 99537249 1001 86380 86390 1
537847 99537847 1001 86380 86390 1
537830 99537830 1001 86380 86390 1
537921 99537921 1001 86380 86390 1
537614 99537614 1001 86380 86390 1
537590 99537590 1001 86380 86390 1
537578 99537578 1001 86380 86390 1
537619 99537619 1001 86380 86390 1
537749 99537749 1001 86380 86390 1
537596 99537596 1001 86380 86390 1
537623 99537623 1001 86380 86390 1
537662 99537662 1001 86380 86390 1
537404 99537404 1001 86380 86390 1
537469 99537469 1001 86380 86390 1
537418 99537418 1001 86380 86390 1
538099 99538099 1001 86380 86390 1
538191 99538191 1001 86380 86390 1
538132 99538132 1001 86380 86390 1
538656 99538656 1001 86380 86390 1
538807 99538807 1001 86380 86390 1
538736 99538736 1001 86380 86390 1
538596 99538596 1001 86380 86390 1
538506 99538506 1001 86380 86390 1
538584 99538584 1001 86380 86390 1
538351 99538351 1001 86380 86390 1
538378 99538378 1001 86380 86390 1
538393 99538393 1001 86380 86390 1
538280 99538280 1001 86380 86390 1
538903 99538903 1001 86380 86390 1
538885 99538885 1001 86380 86390 1
539611 99539611 1001 86380 86390 1
539452 99539452 1001 86380 86390 1
539556 99539556 1001 86380 86390 1
539242 99539242 1001 86380 86390 1
539282 99539282 1001 86380 86390 1
539248 99539248 1001 86380 86390 1
539287 99539287 1001 86380 86390 1
539133 99539133 1001 86380 86390 1
539643 99539643 1001 86380 86390 1
539658 99539658 1001 86380 86390 1
539778 99539778 1001 86380 86390 1
540404 99540404 1001 86380 86390 1
540276 99540276 1001 86380 86390 1
540402 99540402 1001 86380 86390 1
540172 99540172 1001 86380 86390 1
540059 99540059 1001 86380 86390 1
540073 99540073 1001 86380 86390 1
540258 99540258 1001 86380 86390 1
539988 99539988 1001 86380 86390 1
540014 99540014 1001 86380 86390 1
539847 99539847 1001 86380 86390 1
539953 99539953 1001 86380 86390 1
540007 99540007 1001 86380 86390 1
539945 99539945 1001 86380 86390 1
540671 99540671 1001 86380 86390 1
540601 99540601 1001 86380 86390 1
540653 99540653 1001 86380 86390 1
540498 99540498 1001 86380 86390 1
541262 99541262 1001 86380 86390 1
541272 99541272 1001 86380 86390 1
541096 99541096 1001 86380 86390 1
541137 99541137 1001 86380 86390 1
541048 99541048 1001 86380 86390 1
540906 99540906 1001 86380 86390 1
540998 99540998 1001 86380 86390 1
541064 99541064 1001 86380 86390 1
540980 99540980 1001 86380 86390 1
540819 99540819 1001 86380 86390 1
541451 99541451 1001 86380 86390 1
541427 99541427 1001 86380 86390 1
541453 99541453 1001 86380 86390 1
541441 99541441 1001 86380 86390 1
541326 99541326 1001 86380 86390 1
541378 99541378 1001 86380 86390 1
541970 99541970 1001 86380 86390 1
542053 99542053 1001 86380 86390 1
542116 99542116 1001 86380 86390 1
541839 99541839 1001 86380 86390 1
541776 99541776 1001 86380 86390 1
541789 99541789 1001 86380 86390 1
541557 99541557 1001 86380 86390 1
541700 99541700 1001 86380 86390 1
542131 99542131 1001 86380 86390 1
542308 99542308 1001 86380 86390 1
542778 99542778 1001 86380 86390 1
542758 99542758 1001 86380 86390 1
542837 99542837 1001 86380 86390 1
542573 99542573 1001 86380 86390 1
542707 99542707 1001 86380 86390 1
542580 99542580 1001 86380 86390 1
542417 99542417 1001 86380 86390 1
542460 99542460 1001 86380 86390 1
542438 99542438 1001 86380 86390 1
543136 99543136 1001 86380 86390 1
543137 99543137 1001 86380 86390 1
542973 99542973 1001 86380 86390 1
542949 99542949 1001 86380 86390 1
542963 99542963 1001 86380 86390 1
543616 99543616 1001 86380 86390 1
543683 99543683 1001 86380 86390 1
543710 99543710 1001 86380 86390 1
543653 99543653 1001 86380 86390 1
543398 99543398 1001 86380 86390 1
543517 99543517 1001 86380 86390 1
543346 99543346 1001 86380 86390 1
543192 99543192 1001 86380 86390 1
543154 99543154 1001 86380 86390 1
543168 99543168 1001 86380 86390 1
543860 99543860 1001 86380 86390 1
543848 99543848 1001 86380 86390 1
543914 99543914 1001 86380 86390 1
543948 99543948 1001 86380 86390 1
543780 99543780 1001 86380 86390 1
544443 99544443 1001 86380 86390 1
544563 99544563 1001 86380 86390 1
544305 99544305 1001 86380 86390 1
544215 99544215 1001 86380 86390 1
544273 99544273 1001 86380 86390 1
544158 99544158 1001 86380 86390 1
543979 99543979 1001 86380 86390 1
544052 99544052 1001 86380 86390 1
544092 99544092 1001 86380 86390 1
544609 99544609 1001 86380 86390 1
544612 99544612 1001 86380 86390 1
544716 99544716 1001 86380 86390 1
416861 1178 1001 19800 26877 1
400912 235 1001 68760 70017 1
506170 817 1002 43618 51386 1
531326 627 1002 41514 50317 1
525623 877 1001 33599 33898 1
539453 865 1002 57709 61365 1
400216 99400216 1001 86380 86390 1
400350 99400350 1001 86380 86390 1
400408 99400408 1001 86380 86390 1
400323 99400323 1001 86380 86390 1
400464 99400464 1001 86380 86390 1
400975 99400975 1001 86380 86390 1
401150 99401150 1001 86380 86390 1
400939 99400939 1001 86380 86390 1
401183 99401183 1001 86380 86390 1
401604 99401604 1001 86380 86390 1
401609 99401609 1001 86380 86390 1
401899 99401899 1001 86380 86390 1
401997 99401997 1001 86380 86390 1
402038 99402038 1001 86380 86390 1
402145 99402145 1001 86380 86390 1
402185 99402185 1001 86380 86390 1
402237 99402237 1001 86380 86390 1
402359 99402359 1001 86380 86390 1
402356 99402356 1001 86380 86390 1
402515 99402515 1001 86380 86390 1
402597 99402597 1001 86380 86390 1
402875 99402875 1001 86380 86390 1
402898 99402898 1001 86380 86390 1
402894 99402894 1001 86380 86390 1
402995 99402995 1001 86380 86390 1
403491 99403491 1001 86380 86390 1
403494 99403494 1001 86380 86390 1
403613 99403613 1001 86380 86390 1
403581 99403581 1001 86380 86390 1
403782 99403782 1001 86380 86390 1
403917 99403917 1001 86380 86390 1
404015 99404015 1001 86380 86390 1
404134 99404134 1001 86380 86390 1
404052 99404052 1001 86380 86390 1
404241 99404241 1001 86380 86390 1
404154 99404154 1001 86380 86390 1
404296 99404296 1001 86380 86390 1
404322 99404322 1001 86380 86390 1
404482 99404482 1001 86380 86390 1
404648 99404648 1001 86380 86390 1
404861 99404861 1001 86380 86390 1
404935 99404935 1001 86380 86390 1
405082 99405082 1001 86380 86390 1
405139 99405139 1001 86380 86390 1
405251 99405251 1001 86380 86390 1
405290 99405290 1001 86380 86390 1
405391 99405391 1001 86380 86390 1
405374 99405374 1001 86380 86390 1
405574 99405574 1001 86380 86390 1
405662 99405662 1001 86380 86390 1
405694 99405694 1001 86380 86390 1
405776 99405776 1001 86380 86390 1
406153 99406153 1001 86380 86390 1
406135 99406135 1001 86380 86390 1
406086 99406086 1001 86380 86390 1
406241 99406241 1001 86380 86390 1
406235 99406235 1001 86380 86390 1
406414 99406414 1001 86380 86390 1
406787 99406787 1001 86380 86390 1
406902 99406902 1001 86380 86390 1
406948 99406948 1001 86380 86390 1
407010 99407010 1001 86380 86390 1
407157 99407157 1001 86380 86390 1
407377 99407377 1001 86380 86390 1
407707 99407707 1001 86380 86390 1
407698 99407698 1001 86380 86390 1
408126 99408126 1001 86380 86390 1
408179 99408179 1001 86380 86390 1
408231 99408231 1001 86380 86390 1
408396 99408396 1001 86380 86390 1
408518 99408518 1001 86380 86390 1
408471 99408471 1001 86380 86390 1
408511 99408511 1001 86380 86390 1
408731 99408731 1001 86380 86390 1
408708 99408708 1001 86380 86390 1
408849 99408849 1001 86380 86390 1
408945 99408945 1001 86380 86390 1
408925 99408925 1001 86380 86390 1
409433 99409433 1001 86380 86390 1
409520 99409520 1001 86380 86390 1
409532 99409532 1001 86380 86390 1
409757 99409757 1001 86380 86390 1
410405 99410405 1001 86380 86390 1
410514 99410514 1001 86380 86390 1
410519 99410519 1001 86380 86390 1
410546 99410546 1001 86380 86390 1
410554 99410554 1001 86380 86390 1
410865 99410865 1001 86380 86390 1
411171 99411171 1001 86380 86390 1
411223 99411223 1001 86380 86390 1
411377 99411377 1001 86380 86390 1
411461 99411461 1001 86380 86390 1
412102 99412102 1001 86380 86390 1
412157 99412157 1001 86380 86390 1
412165 99412165 1001 86380 86390 1
412258 99412258 1001 86380 86390 1
413609 99413609 1001 86380 86390 1
413415 99413415 1001 86380 86390 1
413122 99413122 1001 86380 86390 1
412918 99412918 1001 86380 86390 1
412996 99412996 1001 86380 86390 1
412719 99412719 1001 86380 86390 1
412677 99412677 1001 86380 86390 1
412592 99412592 1001 86380 86390 1
412731 99412731 1001 86380 86390 1
414031 99414031 1001 86380 86390 1
413992 99413992 1001 86380 86390 1
413745 99413745 1001 86380 86390 1
415125 99415125 1001 86380 86390 1
415306 99415306 1001 86380 86390 1
415054 99415054 1001 86380 86390 1
414801 99414801 1001 86380 86390 1
414511 99414511 1001 86380 86390 1
414803 99414803 1001 86380 86390 1
414690 99414690 1001 86380 86390 1
414597 99414597 1001 86380 86390 1
414345 99414345 1001 86380 86390 1
414269 99414269 1001 86380 86390 1
414117 99414117 1001 86380 86390 1
416752 99416752 1001 86380 86390 1
416906 99416906 1001 86380 86390 1
416966 99416966 1001 86380 86390 1
416350 99416350 1001 86380 86390 1
416293 99416293 1001 86380 86390 1
416326 99416326 1001 86380 86390 1
416309 99416309 1001 86380 86390 1
416490 99416490 1001 86380 86390 1
416576 99416576 1001 86380 86390 1
416051 99416051 1001 86380 86390 1
416033 99416033 1001 86380 86390 1
415918 99415918 1001 86380 86390 1
417232 99417232 1001 86380 86390 1
417456 99417456 1001 86380 86390 1
418700 99418700 1001 86380 86390 1
418759 99418759 1001 86380 86390 1
418463 99418463 1001 86380 86390 1
417945 99417945 1001 86380 86390 1
417676 99417676 1001 86380 86390 1
419107 99419107 1001 86380 86390 1
418920 99418920 1001 86380 86390 1
419189 99419189 1001 86380 86390 1
420170 99420170 1001 86380 86390 1
420309 99420309 1001 86380 86390 1
420288 99420288 1001 86380 86390 1
420324 99420324 1001 86380 86390 1
419982 99419982 1001 86380 86390 1
419722 99419722 1001 86380 86390 1
419990 99419990 1001 86380 86390 1
419322 99419322 1001 86380 86390 1
419308 99419308 1001 86380 86390 1
419580 99419580 1001 86380 86390 1
419332 99419332 1001 86380 86390 1
419623 99419623 1001 86380 86390 1
420788 99420788 1001 86380 86390 1
422116 99422116 1001 86380 86390 1
421782 99421782 1001 86380 86390 1
421724 99421724 1001 86380 86390 1
421769 99421769 1001 86380 86390 1
421639 99421639 1001 86380 86390 1
420952 99420952 1001 86380 86390 1
422130 99422130 1001 86380 86390 1
423626 99423626 1001 86380 86390 1
423402 99423402 1001 86380 86390 1
422964 99422964 1001 86380 86390 1
423201 99423201 1001 86380 86390 1
423185 99423185 1001 86380 86390 1
422955 99422955 1001 86380 86390 1
423142 99423142 1001 86380 86390 1
423189 99423189 1001 86380 86390 1
422604 99422604 1001 86380 86390 1
422751 99422751 1001 86380 86390 1
422716 99422716 1001 86380 86390 1
423923 99423923 1001 86380 86390 1
424045 99424045 1001 86380 86390 1
425376 99425376 1001 86380 86390 1
424707 99424707 1001 86380 86390 1
424649 99424649 1001 86380 86390 1
424808 99424808 1001 86380 86390 1
424488 99424488 1001 86380 86390 1
424413 99424413 1001 86380 86390 1
424215 99424215 1001 86380 86390 1
424269 99424269 1001 86380 86390 1
424462 99424462 1001 86380 86390 1
424573 99424573 1001 86380 86390 1
424448 99424448 1001 86380 86390 1
425451 99425451 1001 86380 86390 1
426993 99426993 1001 86380 86390 1
426776 99426776 1001 86380 86390 1
426739 99426739 1001 86380 86390 1
426301 99426301 1001 86380 86390 1
426637 99426637 1001 86380 86390 1
425868 99425868 1001 86380 86390 1
425870 99425870 1001 86380 86390 1
426139 99426139 1001 86380 86390 1
425904 99425904 1001 86380 86390 1
427368 99427368 1001 86380 86390 1
427456 99427456 1001 86380 86390 1
427274 99427274 1001 86380 86390 1
427473 99427473 1001 86380 86390 1
428696 99428696 1001 86380 86390 1
428582 99428582 1001 86380 86390 1
428026 99428026 1001 86380 86390 1
428272 99428272 1001 86380 86390 1
427757 99427757 1001 86380 86390 1
427806 99427806 1001 86380 86390 1
427569 99427569 1001 86380 86390 1
429129 99429129 1001 86380 86390 1
429156 99429156 1001 86380 86390 1
429119 99429119 1001 86380 86390 1
430193 99430193 1001 86380 86390 1
430167 99430167 1001 86380 86390 1
430124 99430124 1001 86380 86390 1
430170 99430170 1001 86380 86390 1
430182 99430182 1001 86380 86390 1
430236 99430236 1001 86380 86390 1
429775 99429775 1001 86380 86390 1
429593 99429593 1001 86380 86390 1
429721 99429721 1001 86380 86390 1
429839 99429839 1001 86380 86390 1
429653 99429653 1001 86380 86390 1
429466 99429466 1001 86380 86390 1
429443 99429443 1001 86380 86390 1
429348 99429348 1001 86380 86390 1
429334 99429334 1001 86380 86390 1
430518 99430518 1001 86380 86390 1
431766 99431766 1001 86380 86390 1
431798 99431798 1001 86380 86390 1
431717 99431717 1001 86380 86390 1
431803 99431803 1001 86380 86390 1
431752 99431752 1001 86380 86390 1
431719 99431719 1001 86380 86390 1
431754 99431754 1001 86380 86390 1
431905 99431905 1001 86380 86390 1
431360 99431360 1001 86380 86390 1
431334 99431334 1001 86380 86390 1
431386 99431386 1001 86380 86390 1
431029 99431029 1001 86380 86390 1
430923 99430923 1001 86380 86390 1
431032 99431032 1001 86380 86390 1
430901 99430901 1001 86380 86390 1
431016 99431016 1001 86380 86390 1
430966 99430966 1001 86380 86390 1
432396 99432396 1001 86380 86390 1
432116 99432116 1001 86380 86390 1
432335 99432335 1001 86380 86390 1
433364 99433364 1001 86380 86390 1
433675 99433675 1001 86380 86390 1
433600 99433600 1001 86380 86390 1
433390 99433390 1001 86380 86390 1
433099 99433099 1001 86380 86390 1
433196 99433196 1001 86380 86390 1
432877 99432877 1001 86380 86390 1
432714 99432714 1001 86380 86390 1
433812 99433812 1001 86380 86390 1
433734 99433734 1001 86380 86390 1
433818 99433818 1001 86380 86390 1
434026 99434026 1001 86380 86390 1
435165 99435165 1001 86380 86390 1
434699 99434699 1001 86380 86390 1
434633 99434633 1001 86380 86390 1
434268 99434268 1001 86380 86390 1
434242 99434242 1001 86380 86390 1
435856 99435856 1001 86380 86390 1
435730 99435730 1001 86380 86390 1
435640 99435640 1001 86380 86390 1
436792 99436792 1001 86380 86390 1
436881 99436881 1001 86380 86390 1
436450 99436450 1001 86380 86390 1
436554 99436554 1001 86380 86390 1
436512 99436512 1001 86380 86390 1
436469 99436469 1001 86380 86390 1
436363 99436363 1001 86380 86390 1
436308 99436308 1001 86380 86390 1
436174 99436174 1001 86380 86390 1
300055 99300055 1001 86380 86390 1
437293 99437293 1001 86380 86390 1
300002 99300002 1001 86380 86390 1
300656 99300656 1001 86380 86390 1
300530 99300530 1001 86380 86390 1
300513 99300513 1001 86380 86390 1
300427 99300427 1001 86380 86390 1
300351 99300351 1001 86380 86390 1
300315 99300315 1001 86380 86390 1
300306 99300306 1001 86380 86390 1
300932 99300932 1001 86380 86390 1
300868 99300868 1001 86380 86390 1
300844 99300844 1001 86380 86390 1
300730 99300730 1001 86380 86390 1
300847 99300847 1001 86380 86390 1
300837 99300837 1001 86380 86390 1
300733 99300733 1001 86380 86390 1
301456 99301456 1001 86380 86390 1
301539 99301539 1001 86380 86390 1
301207 99301207 1001 86380 86390 1
301320 99301320 1001 86380 86390 1
301270 99301270 1001 86380 86390 1
301065 99301065 1001 86380 86390 1
301104 99301104 1001 86380 86390 1
301109 99301109 1001 86380 86390 1
301631 99301631 1001 86380 86390 1
301657 99301657 1001 86380 86390 1
301632 99301632 1001 86380 86390 1
301555 99301555 1001 86380 86390 1
302365 99302365 1001 86380 86390 1
302326 99302326 1001 86380 86390 1
302197 99302197 1001 86380 86390 1
302121 99302121 1001 86380 86390 1
301945 99301945 1001 86380 86390 1
301946 99301946 1001 86380 86390 1
301766 99301766 1001 86380 86390 1
301870 99301870 1001 86380 86390 1
301780 99301780 1001 86380 86390 1
301950 99301950 1001 86380 86390 1
301797 99301797 1001 86380 86390 1
303052 99303052 1001 86380 86390 1
303171 99303171 1001 86380 86390 1
303056 99303056 1001 86380 86390 1
303178 99303178 1001 86380 86390 1
303070 99303070 1001 86380 86390 1
303009 99303009 1001 86380 86390 1
303164 99303164 1001 86380 86390 1
302835 99302835 1001 86380 86390 1
302913 99302913 1001 86380 86390 1
302926 99302926 1001 86380 86390 1
302966 99302966 1001 86380 86390 1
302877 99302877 1001 86380 86390 1
302906 99302906 1001 86380 86390 1
302933 99302933 1001 86380 86390 1
302626 99302626 1001 86380 86390 1
302788 99302788 1001 86380 86390 1
303386 99303386 1001 86380 86390 1
303220 99303220 1001 86380 86390 1
303364 99303364 1001 86380 86390 1
303383 99303383 1001 86380 86390 1
303918 99303918 1001 86380 86390 1
303775 99303775 1001 86380 86390 1
303821 99303821 1001 86380 86390 1
303796 99303796 1001 86380 86390 1
303681 99303681 1001 86380 86390 1
303813 99303813 1001 86380 86390 1
303528 99303528 1001 86380 86390 1
303610 99303610 1001 86380 86390 1
303430 99303430 1001 86380 86390 1
304218 99304218 1001 86380 86390 1
304770 99304770 1001 86380 86390 1
304772 99304772 1001 86380 86390 1
304722 99304722 1001 86380 86390 1
304833 99304833 1001 86380 86390 1
304838 99304838 1001 86380 86390 1
304839 99304839 1001 86380 86390 1
304739 99304739 1001 86380 86390 1
304728 99304728 1001 86380 86390 1
304703 99304703 1001 86380 86390 1
304532 99304532 1001 86380 86390 1
304336 99304336 1001 86380 86390 1
305427 99305427 1001 86380 86390 1
305378 99305378 1001 86380 86390 1
305280 99305280 1001 86380 86390 1
305168 99305168 1001 86380 86390 1
305182 99305182 1001 86380 86390 1
305204 99305204 1001 86380 86390 1
500131 99500131 1001 86380 86390 1
500059 99500059 1001 86380 86390 1
500150 99500150 1001 86380 86390 1
500022 99500022 1001 86380 86390 1
500658 99500658 1001 86380 86390 1
500810 99500810 1001 86380 86390 1
500750 99500750 1001 86380 86390 1
500781 99500781 1001 86380 86390 1
500755 99500755 1001 86380 86390 1
500446 99500446 1001 86380 86390 1
500407 99500407 1001 86380 86390 1
500400 99500400 1001 86380 86390 1
500284 99500284 1001 86380 86390 1
500363 99500363 1001 86380 86390 1
500376 99500376 1001 86380 86390 1
500286 99500286 1001 86380 86390 1
500837 99500837 1001 86380 86390 1
500863 99500863 1001 86380 86390 1
500818 99500818 1001 86380 86390 1
501442 99501442 1001 86380 86390 1
501231 99501231 1001 86380 86390 1
501336 99501336 1001 86380 86390 1
501363 99501363 1001 86380 86390 1
501150 99501150 1001 86380 86390 1
501817 99501817 1001 86380 86390 1
501782 99501782 1001 86380 86390 1
501763 99501763 1001 86380 86390 1
501898 99501898 1001 86380 86390 1
501863 99501863 1001 86380 86390 1
502505 99502505 1001 86380 86390 1
502627 99502627 1001 86380 86390 1
502643 99502643 1001 86380 86390 1
503274 99503274 1001 86380 86390 1
502953 99502953 1001 86380 86390 1
502803 99502803 1001 86380 86390 1
502715 99502715 1001 86380 86390 1
502769 99502769 1001 86380 86390 1
502783 99502783 1001 86380 86390 1
502836 99502836 1001 86380 86390 1
503432 99503432 1001 86380 86390 1
503478 99503478 1001 86380 86390 1
503415 99503415 1001 86380 86390 1
504095 99504095 1001 86380 86390 1
504059 99504059 1001 86380 86390 1
503973 99503973 1001 86380 86390 1
503730 99503730 1001 86380 86390 1
503864 99503864 1001 86380 86390 1
503818 99503818 1001 86380 86390 1
503780 99503780 1001 86380 86390 1
503630 99503630 1001 86380 86390 1
503656 99503656 1001 86380 86390 1
503553 99503553 1001 86380 86390 1
503696 99503696 1001 86380 86390 1
504219 99504219 1001 86380 86390 1
504146 99504146 1001 86380 86390 1
504120 99504120 1001 86380 86390 1
504883 99504883 1001 86380 86390 1
504898 99504898 1001 86380 86390 1
504771 99504771 1001 86380 86390 1
504836 99504836 1001 86380 86390 1
504862 99504862 1001 86380 86390 1
504596 99504596 1001 86380 86390 1
504572 99504572 1001 86380 86390 1
504704 99504704 1001 86380 86390 1
504710 99504710 1001 86380 86390 1
504383 99504383 1001 86380 86390 1
504437 99504437 1001 86380 86390 1
505005 99505005 1001 86380 86390 1
505031 99505031 1001 86380 86390 1
505099 99505099 1001 86380 86390 1
505089 99505089 1001 86380 86390 1
505102 99505102 1001 86380 86390 1
505106 99505106 1001 86380 86390 1
505515 99505515 1001 86380 86390 1
505465 99505465 1001 86380 86390 1
505393 99505393 1001 86380 86390 1
505471 99505471 1001 86380 86390 1
505537 99505537 1001 86380 86390 1
505164 99505164 1001 86380 86390 1
505205 99505205 1001 86380 86390 1
505285 99505285 1001 86380 86390 1
505314 99505314 1001 86380 86390 1
505889 99505889 1001 86380 86390 1
506570 99506570 1001 86380 86390 1
506530 99506530 1001 86380 86390 1
506353 99506353 1001 86380 86390 1
506201 99506201 1001 86380 86390 1
506306 99506306 1001 86380 86390 1
506110 99506110 1001 86380 86390 1
506099 99506099 1001 86380 86390 1
506025 99506025 1001 86380 86390 1
506658 99506658 1001 86380 86390 1
506789 99506789 1001 86380 86390 1
506661 99506661 1001 86380 86390 1
506726 99506726 1001 86380 86390 1
506612 99506612 1001 86380 86390 1
506744 99506744 1001 86380 86390 1
507346 99507346 1001 86380 86390 1
507243 99507243 1001 86380 86390 1
507348 99507348 1001 86380 86390 1
507349 99507349 1001 86380 86390 1
507265 99507265 1001 86380 86390 1
507213 99507213 1001 86380 86390 1
506882 99506882 1001 86380 86390 1
506846 99506846 1001 86380 86390 1
507588 99507588 1001 86380 86390 1
507555 99507555 1001 86380 86390 1
507442 99507442 1001 86380 86390 1
508223 99508223 1001 86380 86390 1
508047 99508047 1001 86380 86390 1
508087 99508087 1001 86380 86390 1
507874 99507874 1001 86380 86390 1
508004 99508004 1001 86380 86390 1
508027 99508027 1001 86380 86390 1
507898 99507898 1001 86380 86390 1
507826 99507826 1001 86380 86390 1
507736 99507736 1001 86380 86390 1
507646 99507646 1001 86380 86390 1
507687 99507687 1001 86380 86390 1
508439 99508439 1001 86380 86390 1
508325 99508325 1001 86380 86390 1
508306 99508306 1001 86380 86390 1
508946 99508946 1001 86380 86390 1
509028 99509028 1001 86380 86390 1
508800 99508800 1001 86380 86390 1
508697 99508697 1001 86380 86390 1
508565 99508565 1001 86380 86390 1
508554 99508554 1001 86380 86390 1
508619 99508619 1001 86380 86390 1
509195 99509195 1001 86380 86390 1
509825 99509825 1001 86380 86390 1
509735 99509735 1001 86380 86390 1
509852 99509852 1001 86380 86390 1
509751 99509751 1001 86380 86390 1
509832 99509832 1001 86380 86390 1
509783 99509783 1001 86380 86390 1
509656 99509656 1001 86380 86390 1
509592 99509592 1001 86380 86390 1
509605 99509605 1001 86380 86390 1
509584 99509584 1001 86380 86390 1
509385 99509385 1001 86380 86390 1
509406 99509406 1001 86380 86390 1
509381 99509381 1001 86380 86390 1
509420 99509420 1001 86380 86390 1
509910 99509910 1001 86380 86390 1
509950 99509950 1001 86380 86390 1
510066 99510066 1001 86380 86390 1
510617 99510617 1001 86380 86390 1
510621 99510621 1001 86380 86390 1
510318 99510318 1001 86380 86390 1
510452 99510452 1001 86380 86390 1
510144 99510144 1001 86380 86390 1
510172 99510172 1001 86380 86390 1
510214 99510214 1001 86380 86390 1
510216 99510216 1001 86380 86390 1
510191 99510191 1001 86380 86390 1
510180 99510180 1001 86380 86390 1
510815 99510815 1001 86380 86390 1
510893 99510893 1001 86380 86390 1
510747 99510747 1001 86380 86390 1
511519 99511519 1001 86380 86390 1
511425 99511425 1001 86380 86390 1
511414 99511414 1001 86380 86390 1
511482 99511482 1001 86380 86390 1
511435 99511435 1001 86380 86390 1
511487 99511487 1001 86380 86390 1
511410 99511410 1001 86380 86390 1
511244 99511244 1001 86380 86390 1
511221 99511221 1001 86380 86390 1
511277 99511277 1001 86380 86390 1
511318 99511318 1001 86380 86390 1
511344 99511344 1001 86380 86390 1
511039 99511039 1001 86380 86390 1
511016 99511016 1001 86380 86390 1
511083 99511083 1001 86380 86390 1
511679 99511679 1001 86380 86390 1
511668 99511668 1001 86380 86390 1
511636 99511636 1001 86380 86390 1
511701 99511701 1001 86380 86390 1
511611 99511611 1001 86380 86390 1
511716 99511716 1001 86380 86390 1
512294 99512294 1001 86380 86390 1
512185 99512185 1001 86380 86390 1
512057 99512057 1001 86380 86390 1
511971 99511971 1001 86380 86390 1
512002 99512002 1001 86380 86390 1
512093 99512093 1001 86380 86390 1
511991 99511991 1001 86380 86390 1
511874 99511874 1001 86380 86390 1
511857 99511857 1001 86380 86390 1
511897 99511897 1001 86380 86390 1
512533 99512533 1001 86380 86390 1
512460 99512460 1001 86380 86390 1
512425 99512425 1001 86380 86390 1
513177 99513177 1001 86380 86390 1
513186 99513186 1001 86380 86390 1
513192 99513192 1001 86380 86390 1
513075 99513075 1001 86380 86390 1
512992 99512992 1001 86380 86390 1
512968 99512968 1001 86380 86390 1
512690 99512690 1001 86380 86390 1
512678 99512678 1001 86380 86390 1
513280 99513280 1001 86380 86390 1
513295 99513295 1001 86380 86390 1
513273 99513273 1001 86380 86390 1
513916 99513916 1001 86380 86390 1
513945 99513945 1001 86380 86390 1
513842 99513842 1001 86380 86390 1
513972 99513972 1001 86380 86390 1
513831 99513831 1001 86380 86390 1
513900 99513900 1001 86380 86390 1
513645 99513645 1001 86380 86390 1
513620 99513620 1001 86380 86390 1
513706 99513706 1001 86380 86390 1
513784 99513784 1001 86380 86390 1
513746 99513746 1001 86380 86390 1
513539 99513539 1001 86380 86390 1
513543 99513543 1001 86380 86390 1
513582 99513582 1001 86380 86390 1
514120 99514120 1001 86380 86390 1
514112 99514112 1001 86380 86390 1
514088 99514088 1001 86380 86390 1
514077 99514077 1001 86380 86390 1
514794 99514794 1001 86380 86390 1
514717 99514717 1001 86380 86390 1
514485 99514485 1001 86380 86390 1
514252 99514252 1001 86380 86390 1
514421 99514421 1001 86380 86390 1
514423 99514423 1001 86380 86390 1
514307 99514307 1001 86380 86390 1
514388 99514388 1001 86380 86390 1
514440 99514440 1001 86380 86390 1
514260 99514260 1001 86380 86390 1
514974 99514974 1001 86380 86390 1
514858 99514858 1001 86380 86390 1
515054 99515054 1001 86380 86390 1
515649 99515649 1001 86380 86390 1
515525 99515525 1001 86380 86390 1
515446 99515446 1001 86380 86390 1
515318 99515318 1001 86380 86390 1
515409 99515409 1001 86380 86390 1
515293 99515293 1001 86380 86390 1
515072 99515072 1001 86380 86390 1
515189 99515189 1001 86380 86390 1
515787 99515787 1001 86380 86390 1
515820 99515820 1001 86380 86390 1
516486 99516486 1001 86380 86390 1
516488 99516488 1001 86380 86390 1
516228 99516228 1001 86380 86390 1
516225 99516225 1001 86380 86390 1
515995 99515995 1001 86380 86390 1
515919 99515919 1001 86380 86390 1
515985 99515985 1001 86380 86390 1
515948 99515948 1001 86380 86390 1
516539 99516539 1001 86380 86390 1
516708 99516708 1001 86380 86390 1
516528 99516528 1001 86380 86390 1
517246 99517246 1001 86380 86390 1
517148 99517148 1001 86380 86390 1
517267 99517267 1001 86380 86390 1
517329 99517329 1001 86380 86390 1
517016 99517016 1001 86380 86390 1
516944 99516944 1001 86380 86390 1
517101 99517101 1001 86380 86390 1
516818 99516818 1001 86380 86390 1
517413 99517413 1001 86380 86390 1
517482 99517482 1001 86380 86390 1
517420 99517420 1001 86380 86390 1
517498 99517498 1001 86380 86390 1
518123 99518123 1001 86380 86390 1
517852 99517852 1001 86380 86390 1
517764 99517764 1001 86380 86390 1
517767 99517767 1001 86380 86390 1
517872 99517872 1001 86380 86390 1
517913 99517913 1001 86380 86390 1
517757 99517757 1001 86380 86390 1
517709 99517709 1001 86380 86390 1
517553 99517553 1001 86380 86390 1
517648 99517648 1001 86380 86390 1
517585 99517585 1001 86380 86390 1
517601 99517601 1001 86380 86390 1
518302 99518302 1001 86380 86390 1
518317 99518317 1001 86380 86390 1
518228 99518228 1001 86380 86390 1
518310 99518310 1001 86380 86390 1
518233 99518233 1001 86380 86390 1
518352 99518352 1001 86380 86390 1
518970 99518970 1001 86380 86390 1
518866 99518866 1001 86380 86390 1
518883 99518883 1001 86380 86390 1
518614 99518614 1001 86380 86390 1
518667 99518667 1001 86380 86390 1
518593 99518593 1001 86380 86390 1
518762 99518762 1001 86380 86390 1
518501 99518501 1001 86380 86390 1
518450 99518450 1001 86380 86390 1
518558 99518558 1001 86380 86390 1
519180 99519180 1001 86380 86390 1
519158 99519158 1001 86380 86390 1
519009 99519009 1001 86380 86390 1
519786 99519786 1001 86380 86390 1
519706 99519706 1001 86380 86390 1
519758 99519758 1001 86380 86390 1
519811 99519811 1001 86380 86390 1
519762 99519762 1001 86380 86390 1
519530 99519530 1001 86380 86390 1
519548 99519548 1001 86380 86390 1
519406 99519406 1001 86380 86390 1
519259 99519259 1001 86380 86390 1
519312 99519312 1001 86380 86390 1
519966 99519966 1001 86380 86390 1
519877 99519877 1001 86380 86390 1
519828 99519828 1001 86380 86390 1
519884 99519884 1001 86380 86390 1
519977 99519977 1001 86380 86390 1
520613 99520613 1001 86380 86390 1
520614 99520614 1001 86380 86390 1
520621 99520621 1001 86380 86390 1
520435 99520435 1001 86380 86390 1
520319 99520319 1001 86380 86390 1
520404 99520404 1001 86380 86390 1
520111 99520111 1001 86380 86390 1
520022 99520022 1001 86380 86390 1
520103 99520103 1001 86380 86390 1
520195 99520195 1001 86380 86390 1
520210 99520210 1001 86380 86390 1
520133 99520133 1001 86380 86390 1
521430 99521430 1001 86380 86390 1
521436 99521436 1001 86380 86390 1
521405 99521405 1001 86380 86390 1
521451 99521451 1001 86380 86390 1
521373 99521373 1001 86380 86390 1
521171 99521171 1001 86380 86390 1
521174 99521174 1001 86380 86390 1
521253 99521253 1001 86380 86390 1
520893 99520893 1001 86380 86390 1
520881 99520881 1001 86380 86390 1
520947 99520947 1001 86380 86390 1
521657 99521657 1001 86380 86390 1
521607 99521607 1001 86380 86390 1
522154 99522154 1001 86380 86390 1
521958 99521958 1001 86380 86390 1
522050 99522050 1001 86380 86390 1
521898 99521898 1001 86380 86390 1
521942 99521942 1001 86380 86390 1
521829 99521829 1001 86380 86390 1
521870 99521870 1001 86380 86390 1
521677 99521677 1001 86380 86390 1
522486 99522486 1001 86380 86390 1
522436 99522436 1001 86380 86390 1
522466 99522466 1001 86380 86390 1
522363 99522363 1001 86380 86390 1
522953 99522953 1001 86380 86390 1
522960 99522960 1001 86380 86390 1
522902 99522902 1001 86380 86390 1
522891 99522891 1001 86380 86390 1
522909 99522909 1001 86380 86390 1
522873 99522873 1001 86380 86390 1
523194 99523194 1001 86380 86390 1
523156 99523156 1001 86380 86390 1
523119 99523119 1001 86380 86390 1
523873 99523873 1001 86380 86390 1
523899 99523899 1001 86380 86390 1
523596 99523596 1001 86380 86390 1
523538 99523538 1001 86380 86390 1
523580 99523580 1001 86380 86390 1
523388 99523388 1001 86380 86390 1
523488 99523488 1001 86380 86390 1
523424 99523424 1001 86380 86390 1
524088 99524088 1001 86380 86390 1
523972 99523972 1001 86380 86390 1
523974 99523974 1001 86380 86390 1
524120 99524120 1001 86380 86390 1
524629 99524629 1001 86380 86390 1
524752 99524752 1001 86380 86390 1
524760 99524760 1001 86380 86390 1
524513 99524513 1001 86380 86390 1
524248 99524248 1001 86380 86390 1
524806 99524806 1001 86380 86390 1
524863 99524863 1001 86380 86390 1
524876 99524876 1001 86380 86390 1
524838 99524838 1001 86380 86390 1
524943 99524943 1001 86380 86390 1
524814 99524814 1001 86380 86390 1
524866 99524866 1001 86380 86390 1
525418 99525418 1001 86380 86390 1
525457 99525457 1001 86380 86390 1
525572 99525572 1001 86380 86390 1
525539 99525539 1001 86380 86390 1
525436 99525436 1001 86380 86390 1
525502 99525502 1001 86380 86390 1
525452 99525452 1001 86380 86390 1
525287 99525287 1001 86380 86390 1
525352 99525352 1001 86380 86390 1
525342 99525342 1001 86380 86390 1
525317 99525317 1001 86380 86390 1
525195 99525195 1001 86380 86390 1
525015 99525015 1001 86380 86390 1
524978 99524978 1001 86380 86390 1
525006 99525006 1001 86380 86390 1
525087 99525087 1001 86380 86390 1
525051 99525051 1001 86380 86390 1
525078 99525078 1001 86380 86390 1
525647 99525647 1001 86380 86390 1
525624 99525624 1001 86380 86390 1
525640 99525640 1001 86380 86390 1
525683 99525683 1001 86380 86390 1
525761 99525761 1001 86380 86390 1
526322 99526322 1001 86380 86390 1
526226 99526226 1001 86380 86390 1
526238 99526238 1001 86380 86390 1
526139 99526139 1001 86380 86390 1
526109 99526109 1001 86380 86390 1
525959 99525959 1001 86380 86390 1
525928 99525928 1001 86380 86390 1
525993 99525993 1001 86380 86390 1
526425 99526425 1001 86380 86390 1
526440 99526440 1001 86380 86390 1
527100 99527100 1001 86380 86390 1
527139 99527139 1001 86380 86390 1
527075 99527075 1001 86380 86390 1
527154 99527154 1001 86380 86390 1
527142 99527142 1001 86380 86390 1
527132 99527132 1001 86380 86390 1
526888 99526888 1001 86380 86390 1
526953 99526953 1001 86380 86390 1
526931 99526931 1001 86380 86390 1
526970 99526970 1001 86380 86390 1
526924 99526924 1001 86380 86390 1
527015 99527015 1001 86380 86390 1
526745 99526745 1001 86380 86390 1
526771 99526771 1001 86380 86390 1
526694 99526694 1001 86380 86390 1
526748 99526748 1001 86380 86390 1
526820 99526820 1001 86380 86390 1
526717 99526717 1001 86380 86390 1
527404 99527404 1001 86380 86390 1
527916 99527916 1001 86380 86390 1
527955 99527955 1001 86380 86390 1
527793 99527793 1001 86380 86390 1
527500 99527500 1001 86380 86390 1
528227 99528227 1001 86380 86390 1
528164 99528164 1001 86380 86390 1
528197 99528197 1001 86380 86390 1
528816 99528816 1001 86380 86390 1
528808 99528808 1001 86380 86390 1
528545 99528545 1001 86380 86390 1
528562 99528562 1001 86380 86390 1
528361 99528361 1001 86380 86390 1
528381 99528381 1001 86380 86390 1
529027 99529027 1001 86380 86390 1
529059 99529059 1001 86380 86390 1
528998 99528998 1001 86380 86390 1
528973 99528973 1001 86380 86390 1
529701 99529701 1001 86380 86390 1
529401 99529401 1001 86380 86390 1
529178 99529178 1001 86380 86390 1
529269 99529269 1001 86380 86390 1
529742 99529742 1001 86380 86390 1
529840 99529840 1001 86380 86390 1
530484 99530484 1001 86380 86390 1
530545 99530545 1001 86380 86390 1
530221 99530221 1001 86380 86390 1
530156 99530156 1001 86380 86390 1
530253 99530253 1001 86380 86390 1
530093 99530093 1001 86380 86390 1
530071 99530071 1001 86380 86390 1
530576 99530576 1001 86380 86390 1
531188 99531188 1001 86380 86390 1
531189 99531189 1001 86380 86390 1
531349 99531349 1001 86380 86390 1
531319 99531319 1001 86380 86390 1
531058 99531058 1001 86380 86390 1
531172 99531172 1001 86380 86390 1
530823 99530823 1001 86380 86390 1
530829 99530829 1001 86380 86390 1
530768 99530768 1001 86380 86390 1
530937 99530937 1001 86380 86390 1
531385 99531385 1001 86380 86390 1
531515 99531515 1001 86380 86390 1
531399 99531399 1001 86380 86390 1
532178 99532178 1001 86380 86390 1
531991 99531991 1001 86380 86390 1
531880 99531880 1001 86380 86390 1
531586 99531586 1001 86380 86390 1
531721 99531721 1001 86380 86390 1
531776 99531776 1001 86380 86390 1
532359 99532359 1001 86380 86390 1
532337 99532337 1001 86380 86390 1
532236 99532236 1001 86380 86390 1
532393 99532393 1001 86380 86390 1
532406 99532406 1001 86380 86390 1
532877 99532877 1001 86380 86390 1
532929 99532929 1001 86380 86390 1
532829 99532829 1001 86380 86390 1
532894 99532894 1001 86380 86390 1
532750 99532750 1001 86380 86390 1
532713 99532713 1001 86380 86390 1
532543 99532543 1001 86380 86390 1
532549 99532549 1001 86380 86390 1
532473 99532473 1001 86380 86390 1
533068 99533068 1001 86380 86390 1
533146 99533146 1001 86380 86390 1
533159 99533159 1001 86380 86390 1
533126 99533126 1001 86380 86390 1
533090 99533090 1001 86380 86390 1
533821 99533821 1001 86380 86390 1
533478 99533478 1001 86380 86390 1
533433 99533433 1001 86380 86390 1
533343 99533343 1001 86380 86390 1
533266 99533266 1001 86380 86390 1
533435 99533435 1001 86380 86390 1
533390 99533390 1001 86380 86390 1
534032 99534032 1001 86380 86390 1
533891 99533891 1001 86380 86390 1
534535 99534535 1001 86380 86390 1
534639 99534639 1001 86380 86390 1
534602 99534602 1001 86380 86390 1
534490 99534490 1001 86380 86390 1
534326 99534326 1001 86380 86390 1
534365 99534365 1001 86380 86390 1
534430 99534430 1001 86380 86390 1
534294 99534294 1001 86380 86390 1
534438 99534438 1001 86380 86390 1
534198 99534198 1001 86380 86390 1
534165 99534165 1001 86380 86390 1
534827 99534827 1001 86380 86390 1
535412 99535412 1001 86380 86390 1
535123 99535123 1001 86380 86390 1
535153 99535153 1001 86380 86390 1
535300 99535300 1001 86380 86390 1
535186 99535186 1001 86380 86390 1
535213 99535213 1001 86380 86390 1
535009 99535009 1001 86380 86390 1
534940 99534940 1001 86380 86390 1
534901 99534901 1001 86380 86390 1
535598 99535598 1001 86380 86390 1
535671 99535671 1001 86380 86390 1
535545 99535545 1001 86380 86390 1
536299 99536299 1001 86380 86390 1
536287 99536287 1001 86380 86390 1
536198 99536198 1001 86380 86390 1
536179 99536179 1001 86380 86390 1
536040 99536040 1001 86380 86390 1
536084 99536084 1001 86380 86390 1
535944 99535944 1001 86380 86390 1
535847 99535847 1001 86380 86390 1
535890 99535890 1001 86380 86390 1
535721 99535721 1001 86380 86390 1
535791 99535791 1001 86380 86390 1
536525 99536525 1001 86380 86390 1
536371 99536371 1001 86380 86390 1
537050 99537050 1001 86380 86390 1
537137 99537137 1001 86380 86390 1
537053 99537053 1001 86380 86390 1
536788 99536788 1001 86380 86390 1
536754 99536754 1001 86380 86390 1
536757 99536757 1001 86380 86390 1
536699 99536699 1001 86380 86390 1
536591 99536591 1001 86380 86390 1
536683 99536683 1001 86380 86390 1
537251 99537251 1001 86380 86390 1
537280 99537280 1001 86380 86390 1
537230 99537230 1001 86380 86390 1
537944 99537944 1001 86380 86390 1
537640 99537640 1001 86380 86390 1
537737 99537737 1001 86380 86390 1
537608 99537608 1001 86380 86390 1
537512 99537512 1001 86380 86390 1
538076 99538076 1001 86380 86390 1
538079 99538079 1001 86380 86390 1
538003 99538003 1001 86380 86390 1
538021 99538021 1001 86380 86390 1
538103 99538103 1001 86380 86390 1
538712 99538712 1001 86380 86390 1
538687 99538687 1001 86380 86390 1
538658 99538658 1001 86380 86390 1
538492 99538492 1001 86380 86390 1
538604 99538604 1001 86380 86390 1
538478 99538478 1001 86380 86390 1
538928 99538928 1001 86380 86390 1
538890 99538890 1001 86380 86390 1
538951 99538951 1001 86380 86390 1
538966 99538966 1001 86380 86390 1
539527 99539527 1001 86380 86390 1
539454 99539454 1001 86380 86390 1
539624 99539624 1001 86380 86390 1
539521 99539521 1001 86380 86390 1
539257 99539257 1001 86380 86390 1
539232 99539232 1001 86380 86390 1
539313 99539313 1001 86380 86390 1
539193 99539193 1001 86380 86390 1
539195 99539195 1001 86380 86390 1
539795 99539795 1001 86380 86390 1
539653 99539653 1001 86380 86390 1
539659 99539659 1001 86380 86390 1
539647 99539647 1001 86380 86390 1
540352 99540352 1001 86380 86390 1
540223 99540223 1001 86380 86390 1
540242 99540242 1001 86380 86390 1
540217 99540217 1001 86380 86390 1
540208 99540208 1001 86380 86390 1
539941 99539941 1001 86380 86390 1
539890 99539890 1001 86380 86390 1
539931 99539931 1001 86380 86390 1
539971 99539971 1001 86380 86390 1
540502 99540502 1001 86380 86390 1
540648 99540648 1001 86380 86390 1
541239 99541239 1001 86380 86390 1
541136 99541136 1001 86380 86390 1
540887 99540887 1001 86380 86390 1
540868 99540868 1001 86380 86390 1
541409 99541409 1001 86380 86390 1
541424 99541424 1001 86380 86390 1
541491 99541491 1001 86380 86390 1
541951 99541951 1001 86380 86390 1
542055 99542055 1001 86380 86390 1
542017 99542017 1001 86380 86390 1
541900 99541900 1001 86380 86390 1
541784 99541784 1001 86380 86390 1
541875 99541875 1001 86380 86390 1
541908 99541908 1001 86380 86390 1
541886 99541886 1001 86380 86390 1
541679 99541679 1001 86380 86390 1
541604 99541604 1001 86380 86390 1
541649 99541649 1001 86380 86390 1
541559 99541559 1001 86380 86390 1
542130 99542130 1001 86380 86390 1
542122 99542122 1001 86380 86390 1
542321 99542321 1001 86380 86390 1
542858 99542858 1001 86380 86390 1
542923 99542923 1001 86380 86390 1
542927 99542927 1001 86380 86390 1
542838 99542838 1001 86380 86390 1
542802 99542802 1001 86380 86390 1
542713 99542713 1001 86380 86390 1
542706 99542706 1001 86380 86390 1
542338 99542338 1001 86380 86390 1
542352 99542352 1001 86380 86390 1
542436 99542436 1001 86380 86390 1
542501 99542501 1001 86380 86390 1
542528 99542528 1001 86380 86390 1
542977 99542977 1001 86380 86390 1
542964 99542964 1001 86380 86390 1
543122 99543122 1001 86380 86390 1
543655 99543655 1001 86380 86390 1
543669 99543669 1001 86380 86390 1
543609 99543609 1001 86380 86390 1
543754 99543754 1001 86380 86390 1
543615 99543615 1001 86380 86390 1
543384 99543384 1001 86380 86390 1
543501 99543501 1001 86380 86390 1
543481 99543481 1001 86380 86390 1
543470 99543470 1001 86380 86390 1
543548 99543548 1001 86380 86390 1
543420 99543420 1001 86380 86390 1
543408 99543408 1001 86380 86390 1
543295 99543295 1001 86380 86390 1
543220 99543220 1001 86380 86390 1
543956 99543956 1001 86380 86390 1
544514 99544514 1001 86380 86390 1
544302 99544302 1001 86380 86390 1
544329 99544329 1001 86380 86390 1
544270 99544270 1001 86380 86390 1
544220 99544220 1001 86380 86390 1
544066 99544066 1001 86380 86390 1
426658 237 1001 78000 79137 1
433092 636 1001 29160 30057 1
514397 968 1001 54662 54962 1
531295 517 1002 32763 36854 1
531337 793 1002 33095 41714 1
525671 698 1002 29320 39687 1
542568 1006 1001 47978 48277 1
400607 99400607 1001 86380 86390 1
400670 99400670 1001 86380 86390 1
400853 99400853 1001 86380 86390 1
400947 99400947 1001 86380 86390 1
401146 99401146 1001 86380 86390 1
401156 99401156 1001 86380 86390 1
401348 99401348 1001 86380 86390 1
401596 99401596 1001 86380 86390 1
401687 99401687 1001 86380 86390 1
401650 99401650 1001 86380 86390 1
401681 99401681 1001 86380 86390 1
401704 99401704 1001 86380 86390 1
401840 99401840 1001 86380 86390 1
401929 99401929 1001 86380 86390 1
402002 99402002 1001 86380 86390 1
402358 99402358 1001 86380 86390 1
402296 99402296 1001 86380 86390 1
402501 99402501 1001 86380 86390 1
402612 99402612 1001 86380 86390 1
402700 99402700 1001 86380 86390 1
402880 99402880 1001 86380 86390 1
403028 99403028 1001 86380 86390 1
403218 99403218 1001 86380 86390 1
403336 99403336 1001 86380 86390 1
403586 99403586 1001 86380 86390 1
403588 99403588 1001 86380 86390 1
403737 99403737 1001 86380 86390 1
403921 99403921 1001 86380 86390 1
404082 99404082 1001 86380 86390 1
404239 99404239 1001 86380 86390 1
404876 99404876 1001 86380 86390 1
404822 99404822 1001 86380 86390 1
404793 99404793 1001 86380 86390 1
404923 99404923 1001 86380 86390 1
404956 99404956 1001 86380 86390 1
404982 99404982 1001 86380 86390 1
405056 99405056 1001 86380 86390 1
405278 99405278 1001 86380 86390 1
405453 99405453 1001 86380 86390 1
405476 99405476 1001 86380 86390 1
405461 99405461 1001 86380 86390 1
405652 99405652 1001 86380 86390 1
405853 99405853 1001 86380 86390 1
406143 99406143 1001 86380 86390 1
406402 99406402 1001 86380 86390 1
406702 99406702 1001 86380 86390 1
406728 99406728 1001 86380 86390 1
406681 99406681 1001 86380 86390 1
406836 99406836 1001 86380 86390 1
406932 99406932 1001 86380 86390 1
407026 99407026 1001 86380 86390 1
407004 99407004 1001 86380 86390 1
407120 99407120 1001 86380 86390 1
407415 99407415 1001 86380 86390 1
407445 99407445 1001 86380 86390 1
407629 99407629 1001 86380 86390 1
407590 99407590 1001 86380 86390 1
407703 99407703 1001 86380 86390 1
407941 99407941 1001 86380 86390 1
407898 99407898 1001 86380 86390 1
407887 99407887 1001 86380 86390 1
407968 99407968 1001 86380 86390 1
408145 99408145 1001 86380 86390 1
408238 99408238 1001 86380 86390 1
408270 99408270 1001 86380 86390 1
408321 99408321 1001 86380 86390 1
408492 99408492 1001 86380 86390 1
408627 99408627 1001 86380 86390 1
408657 99408657 1001 86380 86390 1
408778 99408778 1001 86380 86390 1
408861 99408861 1001 86380 86390 1
409105 99409105 1001 86380 86390 1
409110 99409110 1001 86380 86390 1
409208 99409208 1001 86380 86390 1
409567 99409567 1001 86380 86390 1
409577 99409577 1001 86380 86390 1
409628 99409628 1001 86380 86390 1
409714 99409714 1001 86380 86390 1
409842 99409842 1001 86380 86390 1
409834 99409834 1001 86380 86390 1
410291 99410291 1001 86380 86390 1
410244 99410244 1001 86380 86390 1
410339 99410339 1001 86380 86390 1
410356 99410356 1001 86380 86390 1
410457 99410457 1001 86380 86390 1
410715 99410715 1001 86380 86390 1
410741 99410741 1001 86380 86390 1
410878 99410878 1001 86380 86390 1
410991 99410991 1001 86380 86390 1
411095 99411095 1001 86380 86390 1
411243 99411243 1001 86380 86390 1
411380 99411380 1001 86380 86390 1
411326 99411326 1001 86380 86390 1
411588 99411588 1001 86380 86390 1
413460 99413460 1001 86380 86390 1
413688 99413688 1001 86380 86390 1
412749 99412749 1001 86380 86390 1
412801 99412801 1001 86380 86390 1
412730 99412730 1001 86380 86390 1
412741 99412741 1001 86380 86390 1
412795 99412795 1001 86380 86390 1
412838 99412838 1001 86380 86390 1
414034 99414034 1001 86380 86390 1
413902 99413902 1001 86380 86390 1
415256 99415256 1001 86380 86390 1
415192 99415192 1001 86380 86390 1
414735 99414735 1001 86380 86390 1
414533 99414533 1001 86380 86390 1
414621 99414621 1001 86380 86390 1
414710 99414710 1001 86380 86390 1
414666 99414666 1001 86380 86390 1
414746 99414746 1001 86380 86390 1
414646 99414646 1001 86380 86390 1
414728 99414728 1001 86380 86390 1
414199 99414199 1001 86380 86390 1
414406 99414406 1001 86380 86390 1
414142 99414142 1001 86380 86390 1
415601 99415601 1001 86380 86390 1
415480 99415480 1001 86380 86390 1
415470 99415470 1001 86380 86390 1
416932 99416932 1001 86380 86390 1
416874 99416874 1001 86380 86390 1
416170 99416170 1001 86380 86390 1
416357 99416357 1001 86380 86390 1
416086 99416086 1001 86380 86390 1
415761 99415761 1001 86380 86390 1
417228 99417228 1001 86380 86390 1
417133 99417133 1001 86380 86390 1
418766 99418766 1001 86380 86390 1
418683 99418683 1001 86380 86390 1
418520 99418520 1001 86380 86390 1
418646 99418646 1001 86380 86390 1
418792 99418792 1001 86380 86390 1
418372 99418372 1001 86380 86390 1
418199 99418199 1001 86380 86390 1
418399 99418399 1001 86380 86390 1
418171 99418171 1001 86380 86390 1
418353 99418353 1001 86380 86390 1
418155 99418155 1001 86380 86390 1
418072 99418072 1001 86380 86390 1
417677 99417677 1001 86380 86390 1
417735 99417735 1001 86380 86390 1
417844 99417844 1001 86380 86390 1
419056 99419056 1001 86380 86390 1
419165 99419165 1001 86380 86390 1
418985 99418985 1001 86380 86390 1
418807 99418807 1001 86380 86390 1
418995 99418995 1001 86380 86390 1
420409 99420409 1001 86380 86390 1
420186 99420186 1001 86380 86390 1
420269 99420269 1001 86380 86390 1
419800 99419800 1001 86380 86390 1
419634 99419634 1001 86380 86390 1
420038 99420038 1001 86380 86390 1
419925 99419925 1001 86380 86390 1
419420 99419420 1001 86380 86390 1
419516 99419516 1001 86380 86390 1
419258 99419258 1001 86380 86390 1
419464 99419464 1001 86380 86390 1
420692 99420692 1001 86380 86390 1
420731 99420731 1001 86380 86390 1
421689 99421689 1001 86380 86390 1
422060 99422060 1001 86380 86390 1
421915 99421915 1001 86380 86390 1
421476 99421476 1001 86380 86390 1
421686 99421686 1001 86380 86390 1
421404 99421404 1001 86380 86390 1
421673 99421673 1001 86380 86390 1
421230 99421230 1001 86380 86390 1
420885 99420885 1001 86380 86390 1
422283 99422283 1001 86380 86390 1
422446 99422446 1001 86380 86390 1
422350 99422350 1001 86380 86390 1
423498 99423498 1001 86380 86390 1
423022 99423022 1001 86380 86390 1
422945 99422945 1001 86380 86390 1
423008 99423008 1001 86380 86390 1
422572 99422572 1001 86380 86390 1
422533 99422533 1001 86380 86390 1
422761 99422761 1001 86380 86390 1
422644 99422644 1001 86380 86390 1
423847 99423847 1001 86380 86390 1
423876 99423876 1001 86380 86390 1
424034 99424034 1001 86380 86390 1
425008 99425008 1001 86380 86390 1
425035 99425035 1001 86380 86390 1
425183 99425183 1001 86380 86390 1
425206 99425206 1001 86380 86390 1
425141 99425141 1001 86380 86390 1
425120 99425120 1001 86380 86390 1
425243 99425243 1001 86380 86390 1
425166 99425166 1001 86380 86390 1
424614 99424614 1001 86380 86390 1
424763 99424763 1001 86380 86390 1
424788 99424788 1001 86380 86390 1
424627 99424627 1001 86380 86390 1
424793 99424793 1001 86380 86390 1
424901 99424901 1001 86380 86390 1
424698 99424698 1001 86380 86390 1
424205 99424205 1001 86380 86390 1
425827 99425827 1001 86380 86390 1
425712 99425712 1001 86380 86390 1
425807 99425807 1001 86380 86390 1
425703 99425703 1001 86380 86390 1
425626 99425626 1001 86380 86390 1
425774 99425774 1001 86380 86390 1
426717 99426717 1001 86380 86390 1
426707 99426707 1001 86380 86390 1
426549 99426549 1001 86380 86390 1
426360 99426360 1001 86380 86390 1
426218 99426218 1001 86380 86390 1
425917 99425917 1001 86380 86390 1
426025 99426025 1001 86380 86390 1
425855 99425855 1001 86380 86390 1
427374 99427374 1001 86380 86390 1
427395 99427395 1001 86380 86390 1
427180 99427180 1001 86380 86390 1
427210 99427210 1001 86380 86390 1
428732 99428732 1001 86380 86390 1
427968 99427968 1001 86380 86390 1
428145 99428145 1001 86380 86390 1
428332 99428332 1001 86380 86390 1
427738 99427738 1001 86380 86390 1
427868 99427868 1001 86380 86390 1
428906 99428906 1001 86380 86390 1
428992 99428992 1001 86380 86390 1
428917 99428917 1001 86380 86390 1
429008 99429008 1001 86380 86390 1
428864 99428864 1001 86380 86390 1
430142 99430142 1001 86380 86390 1
430172 99430172 1001 86380 86390 1
430035 99430035 1001 86380 86390 1
430060 99430060 1001 86380 86390 1
430237 99430237 1001 86380 86390 1
429714 99429714 1001 86380 86390 1
429842 99429842 1001 86380 86390 1
429370 99429370 1001 86380 86390 1
430634 99430634 1001 86380 86390 1
430402 99430402 1001 86380 86390 1
430711 99430711 1001 86380 86390 1
430744 99430744 1001 86380 86390 1
431945 99431945 1001 86380 86390 1
431959 99431959 1001 86380 86390 1
431145 99431145 1001 86380 86390 1
431064 99431064 1001 86380 86390 1
431044 99431044 1001 86380 86390 1
431165 99431165 1001 86380 86390 1
432268 99432268 1001 86380 86390 1
432430 99432430 1001 86380 86390 1
432163 99432163 1001 86380 86390 1
433416 99433416 1001 86380 86390 1
433678 99433678 1001 86380 86390 1
433562 99433562 1001 86380 86390 1
433329 99433329 1001 86380 86390 1
433313 99433313 1001 86380 86390 1
432902 99432902 1001 86380 86390 1
433146 99433146 1001 86380 86390 1
432963 99432963 1001 86380 86390 1
432755 99432755 1001 86380 86390 1
432611 99432611 1001 86380 86390 1
432686 99432686 1001 86380 86390 1
434118 99434118 1001 86380 86390 1
433866 99433866 1001 86380 86390 1
433949 99433949 1001 86380 86390 1
435105 99435105 1001 86380 86390 1
435281 99435281 1001 86380 86390 1
435025 99435025 1001 86380 86390 1
435419 99435419 1001 86380 86390 1
434339 99434339 1001 86380 86390 1
434532 99434532 1001 86380 86390 1
434536 99434536 1001 86380 86390 1
434138 99434138 1001 86380 86390 1
434324 99434324 1001 86380 86390 1
435582 99435582 1001 86380 86390 1
435560 99435560 1001 86380 86390 1
435450 99435450 1001 86380 86390 1
436988 99436988 1001 86380 86390 1
436903 99436903 1001 86380 86390 1
436865 99436865 1001 86380 86390 1
436866 99436866 1001 86380 86390 1
436886 99436886 1001 86380 86390 1
436532 99436532 1001 86380 86390 1
436236 99436236 1001 86380 86390 1
435952 99435952 1001 86380 86390 1
435982 99435982 1001 86380 86390 1
435963 99435963 1001 86380 86390 1
436081 99436081 1001 86380 86390 1
437320 99437320 1001 86380 86390 1
300698 99300698 1001 86380 86390 1
300538 99300538 1001 86380 86390 1
300668 99300668 1001 86380 86390 1
300634 99300634 1001 86380 86390 1
300451 99300451 1001 86380 86390 1
300336 99300336 1001 86380 86390 1
300200 99300200 1001 86380 86390 1
300311 99300311 1001 86380 86390 1
300247 99300247 1001 86380 86390 1
300920 99300920 1001 86380 86390 1
300923 99300923 1001 86380 86390 1
301386 99301386 1001 86380 86390 1
301240 99301240 1001 86380 86390 1
301192 99301192 1001 86380 86390 1
301218 99301218 1001 86380 86390 1
301092 99301092 1001 86380 86390 1
300971 99300971 1001 86380 86390 1
301646 99301646 1001 86380 86390 1
301703 99301703 1001 86380 86390 1
301640 99301640 1001 86380 86390 1
301576 99301576 1001 86380 86390 1
302219 99302219 1001 86380 86390 1
302245 99302245 1001 86380 86390 1
302324 99302324 1001 86380 86390 1
302341 99302341 1001 86380 86390 1
302290 99302290 1001 86380 86390 1
302168 99302168 1001 86380 86390 1
301811 99301811 1001 86380 86390 1
301891 99301891 1001 86380 86390 1
301919 99301919 1001 86380 86390 1
301804 99301804 1001 86380 86390 1
302445 99302445 1001 86380 86390 1
302550 99302550 1001 86380 86390 1
302512 99302512 1001 86380 86390 1
302463 99302463 1001 86380 86390 1
303091 99303091 1001 86380 86390 1
303015 99303015 1001 86380 86390 1
303136 99303136 1001 86380 86390 1
303010 99303010 1001 86380 86390 1
303167 99303167 1001 86380 86390 1
302864 99302864 1001 86380 86390 1
302968 99302968 1001 86380 86390 1
302660 99302660 1001 86380 86390 1
302608 99302608 1001 86380 86390 1
302739 99302739 1001 86380 86390 1
303362 99303362 1001 86380 86390 1
303325 99303325 1001 86380 86390 1
303290 99303290 1001 86380 86390 1
303252 99303252 1001 86380 86390 1
303957 99303957 1001 86380 86390 1
304002 99304002 1001 86380 86390 1
303831 99303831 1001 86380 86390 1
303698 99303698 1001 86380 86390 1
303568 99303568 1001 86380 86390 1
303442 99303442 1001 86380 86390 1
303448 99303448 1001 86380 86390 1
303566 99303566 1001 86380 86390 1
304042 99304042 1001 86380 86390 1
304076 99304076 1001 86380 86390 1
304104 99304104 1001 86380 86390 1
304800 99304800 1001 86380 86390 1
304576 99304576 1001 86380 86390 1
304620 99304620 1001 86380 86390 1
304611 99304611 1001 86380 86390 1
304291 99304291 1001 86380 86390 1
304434 99304434 1001 86380 86390 1
305015 99305015 1001 86380 86390 1
304956 99304956 1001 86380 86390 1
305648 99305648 1001 86380 86390 1
305551 99305551 1001 86380 86390 1
305578 99305578 1001 86380 86390 1
305423 99305423 1001 86380 86390 1
305476 99305476 1001 86380 86390 1
305090 99305090 1001 86380 86390 1
305245 99305245 1001 86380 86390 1
305272 99305272 1001 86380 86390 1
305078 99305078 1001 86380 86390 1
305146 99305146 1001 86380 86390 1
305087 99305087 1001 86380 86390 1
500191 99500191 1001 86380 86390 1
500015 99500015 1001 86380 86390 1
500085 99500085 1001 86380 86390 1
500636 99500636 1001 86380 86390 1
500701 99500701 1001 86380 86390 1
500654 99500654 1001 86380 86390 1
500733 99500733 1001 86380 86390 1
500695 99500695 1001 86380 86390 1
500362 99500362 1001 86380 86390 1
500214 99500214 1001 86380 86390 1
500834 99500834 1001 86380 86390 1
501276 99501276 1001 86380 86390 1
501407 99501407 1001 86380 86390 1
501120 99501120 1001 86380 86390 1
501793 99501793 1001 86380 86390 1
501705 99501705 1001 86380 86390 1
502363 99502363 1001 86380 86390 1
502435 99502435 1001 86380 86390 1
502276 99502276 1001 86380 86390 1
502265 99502265 1001 86380 86390 1
502267 99502267 1001 86380 86390 1
502310 99502310 1001 86380 86390 1
502144 99502144 1001 86380 86390 1
502146 99502146 1001 86380 86390 1
502097 99502097 1001 86380 86390 1
502189 99502189 1001 86380 86390 1
502075 99502075 1001 86380 86390 1
502244 99502244 1001 86380 86390 1
502008 99502008 1001 86380 86390 1
501894 99501894 1001 86380 86390 1
502580 99502580 1001 86380 86390 1
502636 99502636 1001 86380 86390 1
502559 99502559 1001 86380 86390 1
502534 99502534 1001 86380 86390 1
503240 99503240 1001 86380 86390 1
503133 99503133 1001 86380 86390 1
503224 99503224 1001 86380 86390 1
503023 99503023 1001 86380 86390 1
503011 99503011 1001 86380 86390 1
502701 99502701 1001 86380 86390 1
502691 99502691 1001 86380 86390 1
502851 99502851 1001 86380 86390 1
503419 99503419 1001 86380 86390 1
503484 99503484 1001 86380 86390 1
503385 99503385 1001 86380 86390 1
503980 99503980 1001 86380 86390 1
503770 99503770 1001 86380 86390 1
503895 99503895 1001 86380 86390 1
503742 99503742 1001 86380 86390 1
503657 99503657 1001 86380 86390 1
503503 99503503 1001 86380 86390 1
503516 99503516 1001 86380 86390 1
503623 99503623 1001 86380 86390 1
504218 99504218 1001 86380 86390 1
504301 99504301 1001 86380 86390 1
504280 99504280 1001 86380 86390 1
504152 99504152 1001 86380 86390 1
504779 99504779 1001 86380 86390 1
504818 99504818 1001 86380 86390 1
504748 99504748 1001 86380 86390 1
504621 99504621 1001 86380 86390 1
504609 99504609 1001 86380 86390 1
504679 99504679 1001 86380 86390 1
504695 99504695 1001 86380 86390 1
504364 99504364 1001 86380 86390 1
504455 99504455 1001 86380 86390 1
504379 99504379 1001 86380 86390 1
504473 99504473 1001 86380 86390 1
504994 99504994 1001 86380 86390 1
505007 99505007 1001 86380 86390 1
504984 99504984 1001 86380 86390 1
505001 99505001 1001 86380 86390 1
505590 99505590 1001 86380 86390 1
505694 99505694 1001 86380 86390 1
505709 99505709 1001 86380 86390 1
505595 99505595 1001 86380 86390 1
505647 99505647 1001 86380 86390 1
505765 99505765 1001 86380 86390 1
505451 99505451 1001 86380 86390 1
505543 99505543 1001 86380 86390 1
505472 99505472 1001 86380 86390 1
505279 99505279 1001 86380 86390 1
505309 99505309 1001 86380 86390 1
505193 99505193 1001 86380 86390 1
505251 99505251 1001 86380 86390 1
505796 99505796 1001 86380 86390 1
505873 99505873 1001 86380 86390 1
505912 99505912 1001 86380 86390 1
505929 99505929 1001 86380 86390 1
505840 99505840 1001 86380 86390 1
505842 99505842 1001 86380 86390 1
506486 99506486 1001 86380 86390 1
506514 99506514 1001 86380 86390 1
506200 99506200 1001 86380 86390 1
506278 99506278 1001 86380 86390 1
506080 99506080 1001 86380 86390 1
506004 99506004 1001 86380 86390 1
506633 99506633 1001 86380 86390 1
506763 99506763 1001 86380 86390 1
506717 99506717 1001 86380 86390 1
506758 99506758 1001 86380 86390 1
507226 99507226 1001 86380 86390 1
507078 99507078 1001 86380 86390 1
507054 99507054 1001 86380 86390 1
507125 99507125 1001 86380 86390 1
507138 99507138 1001 86380 86390 1
506871 99506871 1001 86380 86390 1
507513 99507513 1001 86380 86390 1
507438 99507438 1001 86380 86390 1
507622 99507622 1001 86380 86390 1
508203 99508203 1001 86380 86390 1
508228 99508228 1001 86380 86390 1
508178 99508178 1001 86380 86390 1
508155 99508155 1001 86380 86390 1
508118 99508118 1001 86380 86390 1
507997 99507997 1001 86380 86390 1
507946 99507946 1001 86380 86390 1
507859 99507859 1001 86380 86390 1
507873 99507873 1001 86380 86390 1
507631 99507631 1001 86380 86390 1
507644 99507644 1001 86380 86390 1
507661 99507661 1001 86380 86390 1
507691 99507691 1001 86380 86390 1
508355 99508355 1001 86380 86390 1
508976 99508976 1001 86380 86390 1
509052 99509052 1001 86380 86390 1
509032 99509032 1001 86380 86390 1
509022 99509022 1001 86380 86390 1
508856 99508856 1001 86380 86390 1
508730 99508730 1001 86380 86390 1
508758 99508758 1001 86380 86390 1
508785 99508785 1001 86380 86390 1
508668 99508668 1001 86380 86390 1
508812 99508812 1001 86380 86390 1
508696 99508696 1001 86380 86390 1
508866 99508866 1001 86380 86390 1
508471 99508471 1001 86380 86390 1
508512 99508512 1001 86380 86390 1
508490 99508490 1001 86380 86390 1
508555 99508555 1001 86380 86390 1
509111 99509111 1001 86380 86390 1
509176 99509176 1001 86380 86390 1
509146 99509146 1001 86380 86390 1
509200 99509200 1001 86380 86390 1
509746 99509746 1001 86380 86390 1
509872 99509872 1001 86380 86390 1
509778 99509778 1001 86380 86390 1
509843 99509843 1001 86380 86390 1
509781 99509781 1001 86380 86390 1
509607 99509607 1001 86380 86390 1
509614 99509614 1001 86380 86390 1
509667 99509667 1001 86380 86390 1
509422 99509422 1001 86380 86390 1
509285 99509285 1001 86380 86390 1
509389 99509389 1001 86380 86390 1
509352 99509352 1001 86380 86390 1
509472 99509472 1001 86380 86390 1
509330 99509330 1001 86380 86390 1
509953 99509953 1001 86380 86390 1
510008 99510008 1001 86380 86390 1
510087 99510087 1001 86380 86390 1
510588 99510588 1001 86380 86390 1
510539 99510539 1001 86380 86390 1
510569 99510569 1001 86380 86390 1
510456 99510456 1001 86380 86390 1
510450 99510450 1001 86380 86390 1
510363 99510363 1001 86380 86390 1
510801 99510801 1001 86380 86390 1
510848 99510848 1001 86380 86390 1
510926 99510926 1001 86380 86390 1
510732 99510732 1001 86380 86390 1
510785 99510785 1001 86380 86390 1
511377 99511377 1001 86380 86390 1
511507 99511507 1001 86380 86390 1
511380 99511380 1001 86380 86390 1
511458 99511458 1001 86380 86390 1
511459 99511459 1001 86380 86390 1
511548 99511548 1001 86380 86390 1
511550 99511550 1001 86380 86390 1
511297 99511297 1001 86380 86390 1
511260 99511260 1001 86380 86390 1
511274 99511274 1001 86380 86390 1
511224 99511224 1001 86380 86390 1
511278 99511278 1001 86380 86390 1
511014 99511014 1001 86380 86390 1
511033 99511033 1001 86380 86390 1
511667 99511667 1001 86380 86390 1
511722 99511722 1001 86380 86390 1
511715 99511715 1001 86380 86390 1
511741 99511741 1001 86380 86390 1
511754 99511754 1001 86380 86390 1
512263 99512263 1001 86380 86390 1
512098 99512098 1001 86380 86390 1
512067 99512067 1001 86380 86390 1
511913 99511913 1001 86380 86390 1
511773 99511773 1001 86380 86390 1
511775 99511775 1001 86380 86390 1
511894 99511894 1001 86380 86390 1
512499 99512499 1001 86380 86390 1
512450 99512450 1001 86380 86390 1
512554 99512554 1001 86380 86390 1
513107 99513107 1001 86380 86390 1
513098 99513098 1001 86380 86390 1
513139 99513139 1001 86380 86390 1
512984 99512984 1001 86380 86390 1
512868 99512868 1001 86380 86390 1
512636 99512636 1001 86380 86390 1
512675 99512675 1001 86380 86390 1
512595 99512595 1001 86380 86390 1
513285 99513285 1001 86380 86390 1
513404 99513404 1001 86380 86390 1
513984 99513984 1001 86380 86390 1
513875 99513875 1001 86380 86390 1
513657 99513657 1001 86380 86390 1
513789 99513789 1001 86380 86390 1
513623 99513623 1001 86380 86390 1
513702 99513702 1001 86380 86390 1
513704 99513704 1001 86380 86390 1
513450 99513450 1001 86380 86390 1
513506 99513506 1001 86380 86390 1
514081 99514081 1001 86380 86390 1
514070 99514070 1001 86380 86390 1
514200 99514200 1001 86380 86390 1
514227 99514227 1001 86380 86390 1
514059 99514059 1001 86380 86390 1
514099 99514099 1001 86380 86390 1
514048 99514048 1001 86380 86390 1
514079 99514079 1001 86380 86390 1
514689 99514689 1001 86380 86390 1
514754 99514754 1001 86380 86390 1
514855 99514855 1001 86380 86390 1
514678 99514678 1001 86380 86390 1
514826 99514826 1001 86380 86390 1
514837 99514837 1001 86380 86390 1
514840 99514840 1001 86380 86390 1
514713 99514713 1001 86380 86390 1
514470 99514470 1001 86380 86390 1
514536 99514536 1001 86380 86390 1
514596 99514596 1001 86380 86390 1
514559 99514559 1001 86380 86390 1
514431 99514431 1001 86380 86390 1
514304 99514304 1001 86380 86390 1
514383 99514383 1001 86380 86390 1
514385 99514385 1001 86380 86390 1
514914 99514914 1001 86380 86390 1
515683 99515683 1001 86380 86390 1
515557 99515557 1001 86380 86390 1
515673 99515673 1001 86380 86390 1
515301 99515301 1001 86380 86390 1
515406 99515406 1001 86380 86390 1
515419 99515419 1001 86380 86390 1
515887 99515887 1001 86380 86390 1
515810 99515810 1001 86380 86390 1
515837 99515837 1001 86380 86390 1
515737 99515737 1001 86380 86390 1
516319 99516319 1001 86380 86390 1
516438 99516438 1001 86380 86390 1
516440 99516440 1001 86380 86390 1
516364 99516364 1001 86380 86390 1
516248 99516248 1001 86380 86390 1
516249 99516249 1001 86380 86390 1
516147 99516147 1001 86380 86390 1
516264 99516264 1001 86380 86390 1
515942 99515942 1001 86380 86390 1
516088 99516088 1001 86380 86390 1
516078 99516078 1001 86380 86390 1
515924 99515924 1001 86380 86390 1
516679 99516679 1001 86380 86390 1
516706 99516706 1001 86380 86390 1
516699 99516699 1001 86380 86390 1
517160 99517160 1001 86380 86390 1
517316 99517316 1001 86380 86390 1
517026 99517026 1001 86380 86390 1
517043 99517043 1001 86380 86390 1
517097 99517097 1001 86380 86390 1
516999 99516999 1001 86380 86390 1
517038 99517038 1001 86380 86390 1
516742 99516742 1001 86380 86390 1
516846 99516846 1001 86380 86390 1
516720 99516720 1001 86380 86390 1
516876 99516876 1001 86380 86390 1
516865 99516865 1001 86380 86390 1
518065 99518065 1001 86380 86390 1
518041 99518041 1001 86380 86390 1
517878 99517878 1001 86380 86390 1
517844 99517844 1001 86380 86390 1
517825 99517825 1001 86380 86390 1
517579 99517579 1001 86380 86390 1
517567 99517567 1001 86380 86390 1
517554 99517554 1001 86380 86390 1
517582 99517582 1001 86380 86390 1
517625 99517625 1001 86380 86390 1
517721 99517721 1001 86380 86390 1
517747 99517747 1001 86380 86390 1
518278 99518278 1001 86380 86390 1
518333 99518333 1001 86380 86390 1
518347 99518347 1001 86380 86390 1
518339 99518339 1001 86380 86390 1
518872 99518872 1001 86380 86390 1
518834 99518834 1001 86380 86390 1
518847 99518847 1001 86380 86390 1
518914 99518914 1001 86380 86390 1
518801 99518801 1001 86380 86390 1
518743 99518743 1001 86380 86390 1
518656 99518656 1001 86380 86390 1
518712 99518712 1001 86380 86390 1
518661 99518661 1001 86380 86390 1
518406 99518406 1001 86380 86390 1
518407 99518407 1001 86380 86390 1
519010 99519010 1001 86380 86390 1
519011 99519011 1001 86380 86390 1
519038 99519038 1001 86380 86390 1
519155 99519155 1001 86380 86390 1
519176 99519176 1001 86380 86390 1
519750 99519750 1001 86380 86390 1
519700 99519700 1001 86380 86390 1
519637 99519637 1001 86380 86390 1
519694 99519694 1001 86380 86390 1
519721 99519721 1001 86380 86390 1
519620 99519620 1001 86380 86390 1
519497 99519497 1001 86380 86390 1
519323 99519323 1001 86380 86390 1
519385 99519385 1001 86380 86390 1
520010 99520010 1001 86380 86390 1
519909 99519909 1001 86380 86390 1
520493 99520493 1001 86380 86390 1
520232 99520232 1001 86380 86390 1
520233 99520233 1001 86380 86390 1
520301 99520301 1001 86380 86390 1
520203 99520203 1001 86380 86390 1
520051 99520051 1001 86380 86390 1
520183 99520183 1001 86380 86390 1
520197 99520197 1001 86380 86390 1
520831 99520831 1001 86380 86390 1
520728 99520728 1001 86380 86390 1
520794 99520794 1001 86380 86390 1
521465 99521465 1001 86380 86390 1
521356 99521356 1001 86380 86390 1
521424 99521424 1001 86380 86390 1
521452 99521452 1001 86380 86390 1
521458 99521458 1001 86380 86390 1
521426 99521426 1001 86380 86390 1
521094 99521094 1001 86380 86390 1
521096 99521096 1001 86380 86390 1
521205 99521205 1001 86380 86390 1
521218 99521218 1001 86380 86390 1
521206 99521206 1001 86380 86390 1
521232 99521232 1001 86380 86390 1
521029 99521029 1001 86380 86390 1
521044 99521044 1001 86380 86390 1
520930 99520930 1001 86380 86390 1
521022 99521022 1001 86380 86390 1
521048 99521048 1001 86380 86390 1
521036 99521036 1001 86380 86390 1
521633 99521633 1001 86380 86390 1
521536 99521536 1001 86380 86390 1
522249 99522249 1001 86380 86390 1
522121 99522121 1001 86380 86390 1
522064 99522064 1001 86380 86390 1
521895 99521895 1001 86380 86390 1
522034 99522034 1001 86380 86390 1
521712 99521712 1001 86380 86390 1
522446 99522446 1001 86380 86390 1
522459 99522459 1001 86380 86390 1
522461 99522461 1001 86380 86390 1
522372 99522372 1001 86380 86390 1
522451 99522451 1001 86380 86390 1
522337 99522337 1001 86380 86390 1
522429 99522429 1001 86380 86390 1
522977 99522977 1001 86380 86390 1
523043 99523043 1001 86380 86390 1
522956 99522956 1001 86380 86390 1
522835 99522835 1001 86380 86390 1
522839 99522839 1001 86380 86390 1
522649 99522649 1001 86380 86390 1
522573 99522573 1001 86380 86390 1
522613 99522613 1001 86380 86390 1
522522 99522522 1001 86380 86390 1
523285 99523285 1001 86380 86390 1
523267 99523267 1001 86380 86390 1
523268 99523268 1001 86380 86390 1
523205 99523205 1001 86380 86390 1
523816 99523816 1001 86380 86390 1
523794 99523794 1001 86380 86390 1
523785 99523785 1001 86380 86390 1
523937 99523937 1001 86380 86390 1
523611 99523611 1001 86380 86390 1
523717 99523717 1001 86380 86390 1
523681 99523681 1001 86380 86390 1
523501 99523501 1001 86380 86390 1
523411 99523411 1001 86380 86390 1
523476 99523476 1001 86380 86390 1
523504 99523504 1001 86380 86390 1
524041 99524041 1001 86380 86390 1
524615 99524615 1001 86380 86390 1
524709 99524709 1001 86380 86390 1
524748 99524748 1001 86380 86390 1
524767 99524767 1001 86380 86390 1
524395 99524395 1001 86380 86390 1
524358 99524358 1001 86380 86390 1
524518 99524518 1001 86380 86390 1
524377 99524377 1001 86380 86390 1
524266 99524266 1001 86380 86390 1
524215 99524215 1001 86380 86390 1
524237 99524237 1001 86380 86390 1
524302 99524302 1001 86380 86390 1
524886 99524886 1001 86380 86390 1
525533 99525533 1001 86380 86390 1
525448 99525448 1001 86380 86390 1
525413 99525413 1001 86380 86390 1
525426 99525426 1001 86380 86390 1
525196 99525196 1001 86380 86390 1
525277 99525277 1001 86380 86390 1
525187 99525187 1001 86380 86390 1
525330 99525330 1001 86380 86390 1
525311 99525311 1001 86380 86390 1
525144 99525144 1001 86380 86390 1
525033 99525033 1001 86380 86390 1
525073 99525073 1001 86380 86390 1
525037 99525037 1001 86380 86390 1
525180 99525180 1001 86380 86390 1
525606 99525606 1001 86380 86390 1
525621 99525621 1001 86380 86390 1
525622 99525622 1001 86380 86390 1
525793 99525793 1001 86380 86390 1
525733 99525733 1001 86380 86390 1
525657 99525657 1001 86380 86390 1
525800 99525800 1001 86380 86390 1
526230 99526230 1001 86380 86390 1
526361 99526361 1001 86380 86390 1
526265 99526265 1001 86380 86390 1
526142 99526142 1001 86380 86390 1
526168 99526168 1001 86380 86390 1
526174 99526174 1001 86380 86390 1
525814 99525814 1001 86380 86390 1
525984 99525984 1001 86380 86390 1
525949 99525949 1001 86380 86390 1
526558 99526558 1001 86380 86390 1
527073 99527073 1001 86380 86390 1
527166 99527166 1001 86380 86390 1
526955 99526955 1001 86380 86390 1
526857 99526857 1001 86380 86390 1
526787 99526787 1001 86380 86390 1
526712 99526712 1001 86380 86390 1
527443 99527443 1001 86380 86390 1
527393 99527393 1001 86380 86390 1
527319 99527319 1001 86380 86390 1
527345 99527345 1001 86380 86390 1
527283 99527283 1001 86380 86390 1
527425 99527425 1001 86380 86390 1
528031 99528031 1001 86380 86390 1
527869 99527869 1001 86380 86390 1
527758 99527758 1001 86380 86390 1
527734 99527734 1001 86380 86390 1
527747 99527747 1001 86380 86390 1
527813 99527813 1001 86380 86390 1
527839 99527839 1001 86380 86390 1
527531 99527531 1001 86380 86390 1
527661 99527661 1001 86380 86390 1
527493 99527493 1001 86380 86390 1
527558 99527558 1001 86380 86390 1
527649 99527649 1001 86380 86390 1
527631 99527631 1001 86380 86390 1
527490 99527490 1001 86380 86390 1
528243 99528243 1001 86380 86390 1
528117 99528117 1001 86380 86390 1
528156 99528156 1001 86380 86390 1
528106 99528106 1001 86380 86390 1
528235 99528235 1001 86380 86390 1
528786 99528786 1001 86380 86390 1
528900 99528900 1001 86380 86390 1
528874 99528874 1001 86380 86390 1
528891 99528891 1001 86380 86390 1
528848 99528848 1001 86380 86390 1
528570 99528570 1001 86380 86390 1
528649 99528649 1001 86380 86390 1
528666 99528666 1001 86380 86390 1
528630 99528630 1001 86380 86390 1
528311 99528311 1001 86380 86390 1
528354 99528354 1001 86380 86390 1
528330 99528330 1001 86380 86390 1
529014 99529014 1001 86380 86390 1
528992 99528992 1001 86380 86390 1
528914 99528914 1001 86380 86390 1
529586 99529586 1001 86380 86390 1
529709 99529709 1001 86380 86390 1
529483 99529483 1001 86380 86390 1
529476 99529476 1001 86380 86390 1
529491 99529491 1001 86380 86390 1
529363 99529363 1001 86380 86390 1
529251 99529251 1001 86380 86390 1
529161 99529161 1001 86380 86390 1
529137 99529137 1001 86380 86390 1
529255 99529255 1001 86380 86390 1
529298 99529298 1001 86380 86390 1
529182 99529182 1001 86380 86390 1
529804 99529804 1001 86380 86390 1
529848 99529848 1001 86380 86390 1
529823 99529823 1001 86380 86390 1
529825 99529825 1001 86380 86390 1
530376 99530376 1001 86380 86390 1
530394 99530394 1001 86380 86390 1
530460 99530460 1001 86380 86390 1
530274 99530274 1001 86380 86390 1
530173 99530173 1001 86380 86390 1
530188 99530188 1001 86380 86390 1
530229 99530229 1001 86380 86390 1
530178 99530178 1001 86380 86390 1
530076 99530076 1001 86380 86390 1
530068 99530068 1001 86380 86390 1
529969 99529969 1001 86380 86390 1
530637 99530637 1001 86380 86390 1
530573 99530573 1001 86380 86390 1
530716 99530716 1001 86380 86390 1
531344 99531344 1001 86380 86390 1
531279 99531279 1001 86380 86390 1
531209 99531209 1001 86380 86390 1
531339 99531339 1001 86380 86390 1
531374 99531374 1001 86380 86390 1
531045 99531045 1001 86380 86390 1
531154 99531154 1001 86380 86390 1
530978 99530978 1001 86380 86390 1
530821 99530821 1001 86380 86390 1
531462 99531462 1001 86380 86390 1
531437 99531437 1001 86380 86390 1
531543 99531543 1001 86380 86390 1
532116 99532116 1001 86380 86390 1
532078 99532078 1001 86380 86390 1
532067 99532067 1001 86380 86390 1
532191 99532191 1001 86380 86390 1
532035 99532035 1001 86380 86390 1
531845 99531845 1001 86380 86390 1
531760 99531760 1001 86380 86390 1
532323 99532323 1001 86380 86390 1
532207 99532207 1001 86380 86390 1
532887 99532887 1001 86380 86390 1
533026 99533026 1001 86380 86390 1
532806 99532806 1001 86380 86390 1
532568 99532568 1001 86380 86390 1
532497 99532497 1001 86380 86390 1
532498 99532498 1001 86380 86390 1
533224 99533224 1001 86380 86390 1
533175 99533175 1001 86380 86390 1
533073 99533073 1001 86380 86390 1
533087 99533087 1001 86380 86390 1
533050 99533050 1001 86380 86390 1
533052 99533052 1001 86380 86390 1
533785 99533785 1001 86380 86390 1
533709 99533709 1001 86380 86390 1
533790 99533790 1001 86380 86390 1
533523 99533523 1001 86380 86390 1
533340 99533340 1001 86380 86390 1
533361 99533361 1001 86380 86390 1
533274 99533274 1001 86380 86390 1
533287 99533287 1001 86380 86390 1
533364 99533364 1001 86380 86390 1
533934 99533934 1001 86380 86390 1
533938 99533938 1001 86380 86390 1
533991 99533991 1001 86380 86390 1
534033 99534033 1001 86380 86390 1
534684 99534684 1001 86380 86390 1
534507 99534507 1001 86380 86390 1
534613 99534613 1001 86380 86390 1
534669 99534669 1001 86380 86390 1
534488 99534488 1001 86380 86390 1
534604 99534604 1001 86380 86390 1
534679 99534679 1001 86380 86390 1
534388 99534388 1001 86380 86390 1
534406 99534406 1001 86380 86390 1
534225 99534225 1001 86380 86390 1
534213 99534213 1001 86380 86390 1
534733 99534733 1001 86380 86390 1
534852 99534852 1001 86380 86390 1
534480 99534480 1001 86380 86390 1
534703 99534703 1001 86380 86390 1
534731 99534731 1001 86380 86390 1
535330 99535330 1001 86380 86390 1
535434 99535434 1001 86380 86390 1
535509 99535509 1001 86380 86390 1
535359 99535359 1001 86380 86390 1
535315 99535315 1001 86380 86390 1
535367 99535367 1001 86380 86390 1
535279 99535279 1001 86380 86390 1
535223 99535223 1001 86380 86390 1
535060 99535060 1001 86380 86390 1
535063 99535063 1001 86380 86390 1
535691 99535691 1001 86380 86390 1
535692 99535692 1001 86380 86390 1
536335 99536335 1001 86380 86390 1
536184 99536184 1001 86380 86390 1
535990 99535990 1001 86380 86390 1
536081 99536081 1001 86380 86390 1
536112 99536112 1001 86380 86390 1
535722 99535722 1001 86380 86390 1
535816 99535816 1001 86380 86390 1
536463 99536463 1001 86380 86390 1
536517 99536517 1001 86380 86390 1
536468 99536468 1001 86380 86390 1
536471 99536471 1001 86380 86390 1
536526 99536526 1001 86380 86390 1
536984 99536984 1001 86380 86390 1
537102 99537102 1001 86380 86390 1
537040 99537040 1001 86380 86390 1
537070 99537070 1001 86380 86390 1
536946 99536946 1001 86380 86390 1
536826 99536826 1001 86380 86390 1
536709 99536709 1001 86380 86390 1
536573 99536573 1001 86380 86390 1
536651 99536651 1001 86380 86390 1
536575 99536575 1001 86380 86390 1
536590 99536590 1001 86380 86390 1
536747 99536747 1001 86380 86390 1
537302 99537302 1001 86380 86390 1
537264 99537264 1001 86380 86390 1
537180 99537180 1001 86380 86390 1
537194 99537194 1001 86380 86390 1
537235 99537235 1001 86380 86390 1
537812 99537812 1001 86380 86390 1
537966 99537966 1001 86380 86390 1
537947 99537947 1001 86380 86390 1
537857 99537857 1001 86380 86390 1
537589 99537589 1001 86380 86390 1
537564 99537564 1001 86380 86390 1
537487 99537487 1001 86380 86390 1
537567 99537567 1001 86380 86390 1
537400 99537400 1001 86380 86390 1
537417 99537417 1001 86380 86390 1
537483 99537483 1001 86380 86390 1
538027 99538027 1001 86380 86390 1
538054 99538054 1001 86380 86390 1
538152 99538152 1001 86380 86390 1
538093 99538093 1001 86380 86390 1
538095 99538095 1001 86380 86390 1
538703 99538703 1001 86380 86390 1
538771 99538771 1001 86380 86390 1
538632 99538632 1001 86380 86390 1
538455 99538455 1001 86380 86390 1
538420 99538420 1001 86380 86390 1
538501 99538501 1001 86380 86390 1
538843 99538843 1001 86380 86390 1
538888 99538888 1001 86380 86390 1
538823 99538823 1001 86380 86390 1
539512 99539512 1001 86380 86390 1
539500 99539500 1001 86380 86390 1
539316 99539316 1001 86380 86390 1
539304 99539304 1001 86380 86390 1
539114 99539114 1001 86380 86390 1
539679 99539679 1001 86380 86390 1
539669 99539669 1001 86380 86390 1
539710 99539710 1001 86380 86390 1
539749 99539749 1001 86380 86390 1
539750 99539750 1001 86380 86390 1
539844 99539844 1001 86380 86390 1
540275 99540275 1001 86380 86390 1
540392 99540392 1001 86380 86390 1
540405 99540405 1001 86380 86390 1
540345 99540345 1001 86380 86390 1
540410 99540410 1001 86380 86390 1
540200 99540200 1001 86380 86390 1
539914 99539914 1001 86380 86390 1
540033 99540033 1001 86380 86390 1
540035 99540035 1001 86380 86390 1
540492 99540492 1001 86380 86390 1
540595 99540595 1001 86380 86390 1
540626 99540626 1001 86380 86390 1
540524 99540524 1001 86380 86390 1
540500 99540500 1001 86380 86390 1
540539 99540539 1001 86380 86390 1
541260 99541260 1001 86380 86390 1
541249 99541249 1001 86380 86390 1
541214 99541214 1001 86380 86390 1
541202 99541202 1001 86380 86390 1
540936 99540936 1001 86380 86390 1
540777 99540777 1001 86380 86390 1
540676 99540676 1001 86380 86390 1
541433 99541433 1001 86380 86390 1
541382 99541382 1001 86380 86390 1
541411 99541411 1001 86380 86390 1
541479 99541479 1001 86380 86390 1
541324 99541324 1001 86380 86390 1
541482 99541482 1001 86380 86390 1
542068 99542068 1001 86380 86390 1
541992 99541992 1001 86380 86390 1
542119 99542119 1001 86380 86390 1
542086 99542086 1001 86380 86390 1
541987 99541987 1001 86380 86390 1
541895 99541895 1001 86380 86390 1
541859 99541859 1001 86380 86390 1
542232 99542232 1001 86380 86390 1
542262 99542262 1001 86380 86390 1
542253 99542253 1001 86380 86390 1
542137 99542137 1001 86380 86390 1
542855 99542855 1001 86380 86390 1
542871 99542871 1001 86380 86390 1
542900 99542900 1001 86380 86390 1
542932 99542932 1001 86380 86390 1
542877 99542877 1001 86380 86390 1
542691 99542691 1001 86380 86390 1
542681 99542681 1001 86380 86390 1
542733 99542733 1001 86380 86390 1
542647 99542647 1001 86380 86390 1
542725 99542725 1001 86380 86390 1
542383 99542383 1001 86380 86390 1
542526 99542526 1001 86380 86390 1
542398 99542398 1001 86380 86390 1
542504 99542504 1001 86380 86390 1
542530 99542530 1001 86380 86390 1
543126 99543126 1001 86380 86390 1
543078 99543078 1001 86380 86390 1
543643 99543643 1001 86380 86390 1
543736 99543736 1001 86380 86390 1
543658 99543658 1001 86380 86390 1
543574 99543574 1001 86380 86390 1
543477 99543477 1001 86380 86390 1
543441 99543441 1001 86380 86390 1
543461 99543461 1001 86380 86390 1
543272 99543272 1001 86380 86390 1
543949 99543949 1001 86380 86390 1
543823 99543823 1001 86380 86390 1
543966 99543966 1001 86380 86390 1
544577 99544577 1001 86380 86390 1
544506 99544506 1001 86380 86390 1
544558 99544558 1001 86380 86390 1
544327 99544327 1001 86380 86390 1
544382 99544382 1001 86380 86390 1
544284 99544284 1001 86380 86390 1
544172 99544172 1001 86380 86390 1
543981 99543981 1001 86380 86390 1
544061 99544061 1001 86380 86390 1
544740 99544740 1001 86380 86390 1
544664 99544664 1001 86380 86390 1
425903 290 1001 59640 60837 1
431945 1141 1001 18900 19977 1
542617 851 1001 71081 71380 1
400257 99400257 1001 86380 86390 1
400359 99400359 1001 86380 86390 1
400386 99400386 1001 86380 86390 1
400411 99400411 1001 86380 86390 1
400493 99400493 1001 86380 86390 1
400625 99400625 1001 86380 86390 1
400571 99400571 1001 86380 86390 1
400529 99400529 1001 86380 86390 1
400695 99400695 1001 86380 86390 1
400648 99400648 1001 86380 86390 1
400787 99400787 1001 86380 86390 1
400870 99400870 1001 86380 86390 1
400954 99400954 1001 86380 86390 1
401016 99401016 1001 86380 86390 1
401139 99401139 1001 86380 86390 1
401226 99401226 1001 86380 86390 1
401313 99401313 1001 86380 86390 1
401568 99401568 1001 86380 86390 1
401506 99401506 1001 86380 86390 1
401537 99401537 1001 86380 86390 1
402030 99402030 1001 86380 86390 1
401968 99401968 1001 86380 86390 1
401831 99401831 1001 86380 86390 1
402137 99402137 1001 86380 86390 1
402328 99402328 1001 86380 86390 1
402461 99402461 1001 86380 86390 1
402726 99402726 1001 86380 86390 1
403555 99403555 1001 86380 86390 1
403689 99403689 1001 86380 86390 1
403837 99403837 1001 86380 86390 1
404012 99404012 1001 86380 86390 1
403991 99403991 1001 86380 86390 1
404137 99404137 1001 86380 86390 1
404066 99404066 1001 86380 86390 1
404190 99404190 1001 86380 86390 1
404196 99404196 1001 86380 86390 1
404412 99404412 1001 86380 86390 1
404533 99404533 1001 86380 86390 1
404649 99404649 1001 86380 86390 1
404715 99404715 1001 86380 86390 1
405475 99405475 1001 86380 86390 1
405641 99405641 1001 86380 86390 1
405601 99405601 1001 86380 86390 1
405664 99405664 1001 86380 86390 1
405640 99405640 1001 86380 86390 1
406055 99406055 1001 86380 86390 1
406114 99406114 1001 86380 86390 1
406085 99406085 1001 86380 86390 1
406295 99406295 1001 86380 86390 1
406573 99406573 1001 86380 86390 1
406696 99406696 1001 86380 86390 1
406796 99406796 1001 86380 86390 1
406911 99406911 1001 86380 86390 1
406891 99406891 1001 86380 86390 1
407065 99407065 1001 86380 86390 1
407147 99407147 1001 86380 86390 1
407335 99407335 1001 86380 86390 1
407419 99407419 1001 86380 86390 1
407502 99407502 1001 86380 86390 1
407608 99407608 1001 86380 86390 1
407586 99407586 1001 86380 86390 1
407712 99407712 1001 86380 86390 1
408018 99408018 1001 86380 86390 1
408125 99408125 1001 86380 86390 1
408290 99408290 1001 86380 86390 1
408351 99408351 1001 86380 86390 1
408516 99408516 1001 86380 86390 1
408846 99408846 1001 86380 86390 1
408795 99408795 1001 86380 86390 1
408870 99408870 1001 86380 86390 1
408985 99408985 1001 86380 86390 1
409494 99409494 1001 86380 86390 1
409423 99409423 1001 86380 86390 1
409647 99409647 1001 86380 86390 1
409713 99409713 1001 86380 86390 1
409803 99409803 1001 86380 86390 1
410073 99410073 1001 86380 86390 1
410558 99410558 1001 86380 86390 1
410579 99410579 1001 86380 86390 1
410930 99410930 1001 86380 86390 1
411144 99411144 1001 86380 86390 1
411371 99411371 1001 86380 86390 1
411392 99411392 1001 86380 86390 1
411375 99411375 1001 86380 86390 1
411445 99411445 1001 86380 86390 1
411691 99411691 1001 86380 86390 1
411899 99411899 1001 86380 86390 1
411932 99411932 1001 86380 86390 1
412146 99412146 1001 86380 86390 1
412090 99412090 1001 86380 86390 1
412230 99412230 1001 86380 86390 1
412311 99412311 1001 86380 86390 1
413292 99413292 1001 86380 86390 1
413340 99413340 1001 86380 86390 1
413351 99413351 1001 86380 86390 1
413611 99413611 1001 86380 86390 1
413669 99413669 1001 86380 86390 1
413309 99413309 1001 86380 86390 1
413112 99413112 1001 86380 86390 1
413042 99413042 1001 86380 86390 1
412900 99412900 1001 86380 86390 1
413081 99413081 1001 86380 86390 1
412702 99412702 1001 86380 86390 1
412703 99412703 1001 86380 86390 1
412625 99412625 1001 86380 86390 1
412832 99412832 1001 86380 86390 1
412788 99412788 1001 86380 86390 1
413888 99413888 1001 86380 86390 1
413923 99413923 1001 86380 86390 1
414067 99414067 1001 86380 86390 1
413877 99413877 1001 86380 86390 1
413817 99413817 1001 86380 86390 1
415000 99415000 1001 86380 86390 1
415007 99415007 1001 86380 86390 1
414846 99414846 1001 86380 86390 1
414793 99414793 1001 86380 86390 1
414834 99414834 1001 86380 86390 1
414354 99414354 1001 86380 86390 1
414325 99414325 1001 86380 86390 1
414312 99414312 1001 86380 86390 1
414349 99414349 1001 86380 86390 1
414219 99414219 1001 86380 86390 1
414270 99414270 1001 86380 86390 1
415497 99415497 1001 86380 86390 1
416711 99416711 1001 86380 86390 1
416979 99416979 1001 86380 86390 1
416493 99416493 1001 86380 86390 1
416255 99416255 1001 86380 86390 1
416506 99416506 1001 86380 86390 1
416244 99416244 1001 86380 86390 1
416174 99416174 1001 86380 86390 1
416269 99416269 1001 86380 86390 1
415815 99415815 1001 86380 86390 1
415939 99415939 1001 86380 86390 1
415922 99415922 1001 86380 86390 1
416049 99416049 1001 86380 86390 1
417075 99417075 1001 86380 86390 1
417261 99417261 1001 86380 86390 1
417238 99417238 1001 86380 86390 1
417008 99417008 1001 86380 86390 1
417496 99417496 1001 86380 86390 1
418618 99418618 1001 86380 86390 1
418475 99418475 1001 86380 86390 1
418761 99418761 1001 86380 86390 1
418707 99418707 1001 86380 86390 1
418138 99418138 1001 86380 86390 1
418420 99418420 1001 86380 86390 1
418117 99418117 1001 86380 86390 1
418154 99418154 1001 86380 86390 1
417870 99417870 1001 86380 86390 1
417752 99417752 1001 86380 86390 1
417954 99417954 1001 86380 86390 1
419131 99419131 1001 86380 86390 1
418827 99418827 1001 86380 86390 1
418902 99418902 1001 86380 86390 1
418817 99418817 1001 86380 86390 1
419966 99419966 1001 86380 86390 1
419806 99419806 1001 86380 86390 1
419999 99419999 1001 86380 86390 1
419903 99419903 1001 86380 86390 1
419819 99419819 1001 86380 86390 1
419292 99419292 1001 86380 86390 1
419267 99419267 1001 86380 86390 1
419252 99419252 1001 86380 86390 1
420615 99420615 1001 86380 86390 1
420745 99420745 1001 86380 86390 1
420569 99420569 1001 86380 86390 1
420626 99420626 1001 86380 86390 1
420502 99420502 1001 86380 86390 1
420629 99420629 1001 86380 86390 1
421838 99421838 1001 86380 86390 1
421817 99421817 1001 86380 86390 1
421615 99421615 1001 86380 86390 1
421570 99421570 1001 86380 86390 1
421499 99421499 1001 86380 86390 1
420901 99420901 1001 86380 86390 1
420854 99420854 1001 86380 86390 1
422162 99422162 1001 86380 86390 1
422220 99422220 1001 86380 86390 1
423614 99423614 1001 86380 86390 1
423150 99423150 1001 86380 86390 1
423239 99423239 1001 86380 86390 1
422958 99422958 1001 86380 86390 1
422930 99422930 1001 86380 86390 1
422846 99422846 1001 86380 86390 1
422850 99422850 1001 86380 86390 1
424020 99424020 1001 86380 86390 1
423994 99423994 1001 86380 86390 1
424021 99424021 1001 86380 86390 1
423978 99423978 1001 86380 86390 1
425341 99425341 1001 86380 86390 1
424700 99424700 1001 86380 86390 1
424981 99424981 1001 86380 86390 1
424645 99424645 1001 86380 86390 1
424826 99424826 1001 86380 86390 1
424794 99424794 1001 86380 86390 1
424439 99424439 1001 86380 86390 1
424442 99424442 1001 86380 86390 1
424193 99424193 1001 86380 86390 1
424310 99424310 1001 86380 86390 1
424387 99424387 1001 86380 86390 1
425742 99425742 1001 86380 86390 1
425599 99425599 1001 86380 86390 1
426796 99426796 1001 86380 86390 1
426831 99426831 1001 86380 86390 1
426593 99426593 1001 86380 86390 1
426406 99426406 1001 86380 86390 1
426286 99426286 1001 86380 86390 1
426654 99426654 1001 86380 86390 1
426336 99426336 1001 86380 86390 1
426569 99426569 1001 86380 86390 1
425837 99425837 1001 86380 86390 1
426226 99426226 1001 86380 86390 1
427168 99427168 1001 86380 86390 1
427281 99427281 1001 86380 86390 1
428671 99428671 1001 86380 86390 1
428476 99428476 1001 86380 86390 1
428372 99428372 1001 86380 86390 1
428137 99428137 1001 86380 86390 1
428033 99428033 1001 86380 86390 1
428256 99428256 1001 86380 86390 1
428074 99428074 1001 86380 86390 1
427740 99427740 1001 86380 86390 1
427907 99427907 1001 86380 86390 1
427748 99427748 1001 86380 86390 1
428767 99428767 1001 86380 86390 1
428947 99428947 1001 86380 86390 1
428973 99428973 1001 86380 86390 1
429090 99429090 1001 86380 86390 1
430283 99430283 1001 86380 86390 1
429911 99429911 1001 86380 86390 1
429220 99429220 1001 86380 86390 1
429277 99429277 1001 86380 86390 1
429486 99429486 1001 86380 86390 1
430573 99430573 1001 86380 86390 1
431718 99431718 1001 86380 86390 1
431702 99431702 1001 86380 86390 1
431976 99431976 1001 86380 86390 1
431358 99431358 1001 86380 86390 1
431381 99431381 1001 86380 86390 1
431434 99431434 1001 86380 86390 1
431385 99431385 1001 86380 86390 1
431593 99431593 1001 86380 86390 1
431322 99431322 1001 86380 86390 1
430911 99430911 1001 86380 86390 1
430974 99430974 1001 86380 86390 1
431180 99431180 1001 86380 86390 1
430906 99430906 1001 86380 86390 1
431139 99431139 1001 86380 86390 1
432452 99432452 1001 86380 86390 1
432375 99432375 1001 86380 86390 1
432272 99432272 1001 86380 86390 1
432228 99432228 1001 86380 86390 1
432308 99432308 1001 86380 86390 1
432068 99432068 1001 86380 86390 1
433702 99433702 1001 86380 86390 1
433715 99433715 1001 86380 86390 1
433118 99433118 1001 86380 86390 1
433133 99433133 1001 86380 86390 1
432789 99432789 1001 86380 86390 1
432528 99432528 1001 86380 86390 1
432653 99432653 1001 86380 86390 1
432640 99432640 1001 86380 86390 1
433835 99433835 1001 86380 86390 1
435216 99435216 1001 86380 86390 1
435082 99435082 1001 86380 86390 1
435220 99435220 1001 86380 86390 1
435042 99435042 1001 86380 86390 1
435350 99435350 1001 86380 86390 1
434767 99434767 1001 86380 86390 1
434669 99434669 1001 86380 86390 1
434651 99434651 1001 86380 86390 1
434199 99434199 1001 86380 86390 1
434470 99434470 1001 86380 86390 1
434460 99434460 1001 86380 86390 1
434448 99434448 1001 86380 86390 1
434593 99434593 1001 86380 86390 1
436851 99436851 1001 86380 86390 1
436971 99436971 1001 86380 86390 1
437143 99437143 1001 86380 86390 1
437072 99437072 1001 86380 86390 1
436743 99436743 1001 86380 86390 1
436006 99436006 1001 86380 86390 1
436137 99436137 1001 86380 86390 1
436272 99436272 1001 86380 86390 1
436324 99436324 1001 86380 86390 1
300082 99300082 1001 86380 86390 1
300638 99300638 1001 86380 86390 1
300665 99300665 1001 86380 86390 1
300592 99300592 1001 86380 86390 1
300555 99300555 1001 86380 86390 1
300621 99300621 1001 86380 86390 1
300399 99300399 1001 86380 86390 1
300350 99300350 1001 86380 86390 1
300441 99300441 1001 86380 86390 1
300339 99300339 1001 86380 86390 1
300137 99300137 1001 86380 86390 1
300192 99300192 1001 86380 86390 1
300231 99300231 1001 86380 86390 1
300910 99300910 1001 86380 86390 1
300875 99300875 1001 86380 86390 1
300929 99300929 1001 86380 86390 1
300775 99300775 1001 86380 86390 1
301239 99301239 1001 86380 86390 1
301176 99301176 1001 86380 86390 1
301165 99301165 1001 86380 86390 1
301004 99301004 1001 86380 86390 1
301021 99301021 1001 86380 86390 1
301633 99301633 1001 86380 86390 1
302228 99302228 1001 86380 86390 1
301970 99301970 1001 86380 86390 1
302159 99302159 1001 86380 86390 1
302135 99302135 1001 86380 86390 1
301848 99301848 1001 86380 86390 1
302430 99302430 1001 86380 86390 1
302411 99302411 1001 86380 86390 1
302400 99302400 1001 86380 86390 1
303138 99303138 1001 86380 86390 1
302875 99302875 1001 86380 86390 1
302879 99302879 1001 86380 86390 1
302946 99302946 1001 86380 86390 1
302844 99302844 1001 86380 86390 1
302805 99302805 1001 86380 86390 1
302586 99302586 1001 86380 86390 1
303259 99303259 1001 86380 86390 1
303249 99303249 1001 86380 86390 1
303228 99303228 1001 86380 86390 1
303371 99303371 1001 86380 86390 1
303880 99303880 1001 86380 86390 1
303801 99303801 1001 86380 86390 1
303827 99303827 1001 86380 86390 1
303688 99303688 1001 86380 86390 1
303701 99303701 1001 86380 86390 1
303748 99303748 1001 86380 86390 1
303464 99303464 1001 86380 86390 1
303569 99303569 1001 86380 86390 1
303582 99303582 1001 86380 86390 1
303457 99303457 1001 86380 86390 1
303497 99303497 1001 86380 86390 1
303615 99303615 1001 86380 86390 1
303564 99303564 1001 86380 86390 1
304173 99304173 1001 86380 86390 1
304058 99304058 1001 86380 86390 1
304123 99304123 1001 86380 86390 1
304124 99304124 1001 86380 86390 1
304141 99304141 1001 86380 86390 1
304767 99304767 1001 86380 86390 1
304574 99304574 1001 86380 86390 1
304342 99304342 1001 86380 86390 1
304376 99304376 1001 86380 86390 1
304365 99304365 1001 86380 86390 1
304896 99304896 1001 86380 86390 1
304878 99304878 1001 86380 86390 1
305512 99305512 1001 86380 86390 1
305448 99305448 1001 86380 86390 1
305334 99305334 1001 86380 86390 1
305223 99305223 1001 86380 86390 1
500129 99500129 1001 86380 86390 1
500753 99500753 1001 86380 86390 1
500703 99500703 1001 86380 86390 1
500716 99500716 1001 86380 86390 1
500666 99500666 1001 86380 86390 1
500679 99500679 1001 86380 86390 1
500708 99500708 1001 86380 86390 1
500545 99500545 1001 86380 86390 1
500559 99500559 1001 86380 86390 1
500257 99500257 1001 86380 86390 1
500311 99500311 1001 86380 86390 1
500398 99500398 1001 86380 86390 1
501010 99501010 1001 86380 86390 1
500998 99500998 1001 86380 86390 1
500896 99500896 1001 86380 86390 1
501509 99501509 1001 86380 86390 1
501522 99501522 1001 86380 86390 1
501410 99501410 1001 86380 86390 1
501424 99501424 1001 86380 86390 1
501309 99501309 1001 86380 86390 1
501149 99501149 1001 86380 86390 1
501100 99501100 1001 86380 86390 1
501152 99501152 1001 86380 86390 1
501102 99501102 1001 86380 86390 1
501131 99501131 1001 86380 86390 1
501693 99501693 1001 86380 86390 1
501642 99501642 1001 86380 86390 1
501708 99501708 1001 86380 86390 1
502324 99502324 1001 86380 86390 1
502447 99502447 1001 86380 86390 1
502042 99502042 1001 86380 86390 1
501939 99501939 1001 86380 86390 1
501982 99501982 1001 86380 86390 1
502053 99502053 1001 86380 86390 1
502522 99502522 1001 86380 86390 1
503256 99503256 1001 86380 86390 1
503259 99503259 1001 86380 86390 1
503088 99503088 1001 86380 86390 1
503261 99503261 1001 86380 86390 1
503278 99503278 1001 86380 86390 1
502930 99502930 1001 86380 86390 1
503073 99503073 1001 86380 86390 1
502881 99502881 1001 86380 86390 1
502947 99502947 1001 86380 86390 1
503064 99503064 1001 86380 86390 1
502914 99502914 1001 86380 86390 1
503044 99503044 1001 86380 86390 1
502787 99502787 1001 86380 86390 1
502792 99502792 1001 86380 86390 1
502677 99502677 1001 86380 86390 1
502820 99502820 1001 86380 86390 1
503406 99503406 1001 86380 86390 1
503458 99503458 1001 86380 86390 1
503324 99503324 1001 86380 86390 1
503390 99503390 1001 86380 86390 1
503957 99503957 1001 86380 86390 1
503988 99503988 1001 86380 86390 1
504014 99504014 1001 86380 86390 1
503877 99503877 1001 86380 86390 1
503892 99503892 1001 86380 86390 1
503885 99503885 1001 86380 86390 1
503527 99503527 1001 86380 86390 1
504127 99504127 1001 86380 86390 1
504155 99504155 1001 86380 86390 1
504285 99504285 1001 86380 86390 1
504157 99504157 1001 86380 86390 1
504261 99504261 1001 86380 86390 1
504303 99504303 1001 86380 86390 1
504124 99504124 1001 86380 86390 1
504255 99504255 1001 86380 86390 1
504839 99504839 1001 86380 86390 1
504891 99504891 1001 86380 86390 1
504675 99504675 1001 86380 86390 1
504573 99504573 1001 86380 86390 1
504677 99504677 1001 86380 86390 1
504652 99504652 1001 86380 86390 1
504551 99504551 1001 86380 86390 1
504696 99504696 1001 86380 86390 1
504465 99504465 1001 86380 86390 1
504427 99504427 1001 86380 86390 1
504415 99504415 1001 86380 86390 1
504403 99504403 1001 86380 86390 1
504416 99504416 1001 86380 86390 1
505070 99505070 1001 86380 86390 1
505058 99505058 1001 86380 86390 1
505110 99505110 1001 86380 86390 1
505123 99505123 1001 86380 86390 1
504972 99504972 1001 86380 86390 1
505105 99505105 1001 86380 86390 1
505656 99505656 1001 86380 86390 1
505486 99505486 1001 86380 86390 1
505508 99505508 1001 86380 86390 1
505175 99505175 1001 86380 86390 1
505220 99505220 1001 86380 86390 1
505170 99505170 1001 86380 86390 1
505302 99505302 1001 86380 86390 1
505897 99505897 1001 86380 86390 1
505911 99505911 1001 86380 86390 1
505902 99505902 1001 86380 86390 1
505932 99505932 1001 86380 86390 1
505958 99505958 1001 86380 86390 1
505777 99505777 1001 86380 86390 1
506469 99506469 1001 86380 86390 1
506402 99506402 1001 86380 86390 1
506518 99506518 1001 86380 86390 1
506300 99506300 1001 86380 86390 1
506224 99506224 1001 86380 86390 1
506199 99506199 1001 86380 86390 1
506330 99506330 1001 86380 86390 1
506295 99506295 1001 86380 86390 1
506321 99506321 1001 86380 86390 1
506296 99506296 1001 86380 86390 1
506028 99506028 1001 86380 86390 1
506160 99506160 1001 86380 86390 1
506165 99506165 1001 86380 86390 1
506077 99506077 1001 86380 86390 1
506711 99506711 1001 86380 86390 1
506674 99506674 1001 86380 86390 1
507389 99507389 1001 86380 86390 1
507139 99507139 1001 86380 86390 1
506814 99506814 1001 86380 86390 1
506958 99506958 1001 86380 86390 1
506997 99506997 1001 86380 86390 1
506985 99506985 1001 86380 86390 1
506870 99506870 1001 86380 86390 1
506883 99506883 1001 86380 86390 1
506937 99506937 1001 86380 86390 1
507509 99507509 1001 86380 86390 1
507521 99507521 1001 86380 86390 1
508119 99508119 1001 86380 86390 1
508149 99508149 1001 86380 86390 1
508225 99508225 1001 86380 86390 1
507887 99507887 1001 86380 86390 1
507849 99507849 1001 86380 86390 1
507966 99507966 1001 86380 86390 1
507892 99507892 1001 86380 86390 1
508011 99508011 1001 86380 86390 1
508014 99508014 1001 86380 86390 1
508041 99508041 1001 86380 86390 1
507735 99507735 1001 86380 86390 1
507635 99507635 1001 86380 86390 1
508378 99508378 1001 86380 86390 1
508317 99508317 1001 86380 86390 1
508370 99508370 1001 86380 86390 1
508886 99508886 1001 86380 86390 1
508964 99508964 1001 86380 86390 1
508952 99508952 1001 86380 86390 1
508943 99508943 1001 86380 86390 1
508932 99508932 1001 86380 86390 1
508767 99508767 1001 86380 86390 1
508736 99508736 1001 86380 86390 1
508575 99508575 1001 86380 86390 1
508628 99508628 1001 86380 86390 1
508630 99508630 1001 86380 86390 1
508516 99508516 1001 86380 86390 1
509202 99509202 1001 86380 86390 1
509166 99509166 1001 86380 86390 1
509181 99509181 1001 86380 86390 1
509157 99509157 1001 86380 86390 1
509186 99509186 1001 86380 86390 1
509720 99509720 1001 86380 86390 1
509870 99509870 1001 86380 86390 1
509873 99509873 1001 86380 86390 1
509789 99509789 1001 86380 86390 1
509808 99509808 1001 86380 86390 1
509515 99509515 1001 86380 86390 1
509489 99509489 1001 86380 86390 1
509595 99509595 1001 86380 86390 1
509537 99509537 1001 86380 86390 1
509437 99509437 1001 86380 86390 1
509476 99509476 1001 86380 86390 1
509312 99509312 1001 86380 86390 1
509421 99509421 1001 86380 86390 1
509460 99509460 1001 86380 86390 1
509967 99509967 1001 86380 86390 1
510099 99510099 1001 86380 86390 1
510088 99510088 1001 86380 86390 1
509959 99509959 1001 86380 86390 1
510077 99510077 1001 86380 86390 1
510643 99510643 1001 86380 86390 1
510431 99510431 1001 86380 86390 1
510470 99510470 1001 86380 86390 1
510460 99510460 1001 86380 86390 1
510415 99510415 1001 86380 86390 1
510119 99510119 1001 86380 86390 1
510107 99510107 1001 86380 86390 1
510278 99510278 1001 86380 86390 1
510790 99510790 1001 86380 86390 1
510898 99510898 1001 86380 86390 1
511411 99511411 1001 86380 86390 1
511437 99511437 1001 86380 86390 1
511441 99511441 1001 86380 86390 1
511484 99511484 1001 86380 86390 1
511381 99511381 1001 86380 86390 1
510974 99510974 1001 86380 86390 1
510935 99510935 1001 86380 86390 1
511069 99511069 1001 86380 86390 1
511731 99511731 1001 86380 86390 1
511641 99511641 1001 86380 86390 1
511734 99511734 1001 86380 86390 1
512290 99512290 1001 86380 86390 1
512226 99512226 1001 86380 86390 1
512366 99512366 1001 86380 86390 1
512022 99512022 1001 86380 86390 1
512055 99512055 1001 86380 86390 1
511796 99511796 1001 86380 86390 1
511813 99511813 1001 86380 86390 1
511830 99511830 1001 86380 86390 1
511924 99511924 1001 86380 86390 1
512521 99512521 1001 86380 86390 1
512565 99512565 1001 86380 86390 1
512579 99512579 1001 86380 86390 1
513008 99513008 1001 86380 86390 1
513194 99513194 1001 86380 86390 1
512949 99512949 1001 86380 86390 1
512898 99512898 1001 86380 86390 1
512976 99512976 1001 86380 86390 1
512953 99512953 1001 86380 86390 1
512966 99512966 1001 86380 86390 1
512803 99512803 1001 86380 86390 1
513296 99513296 1001 86380 86390 1
513208 99513208 1001 86380 86390 1
513225 99513225 1001 86380 86390 1
513278 99513278 1001 86380 86390 1
513840 99513840 1001 86380 86390 1
513879 99513879 1001 86380 86390 1
513950 99513950 1001 86380 86390 1
513835 99513835 1001 86380 86390 1
513862 99513862 1001 86380 86390 1
513725 99513725 1001 86380 86390 1
513740 99513740 1001 86380 86390 1
513719 99513719 1001 86380 86390 1
513591 99513591 1001 86380 86390 1
513412 99513412 1001 86380 86390 1
513445 99513445 1001 86380 86390 1
514108 99514108 1001 86380 86390 1
514161 99514161 1001 86380 86390 1
514216 99514216 1001 86380 86390 1
514154 99514154 1001 86380 86390 1
514715 99514715 1001 86380 86390 1
514733 99514733 1001 86380 86390 1
514841 99514841 1001 86380 86390 1
514737 99514737 1001 86380 86390 1
514553 99514553 1001 86380 86390 1
514583 99514583 1001 86380 86390 1
514288 99514288 1001 86380 86390 1
514378 99514378 1001 86380 86390 1
514417 99514417 1001 86380 86390 1
515048 99515048 1001 86380 86390 1
514934 99514934 1001 86380 86390 1
515051 99515051 1001 86380 86390 1
514899 99514899 1001 86380 86390 1
515623 99515623 1001 86380 86390 1
515478 99515478 1001 86380 86390 1
515342 99515342 1001 86380 86390 1
515155 99515155 1001 86380 86390 1
515236 99515236 1001 86380 86390 1
515768 99515768 1001 86380 86390 1
516330 99516330 1001 86380 86390 1
516436 99516436 1001 86380 86390 1
516500 99516500 1001 86380 86390 1
516507 99516507 1001 86380 86390 1
516291 99516291 1001 86380 86390 1
516164 99516164 1001 86380 86390 1
516283 99516283 1001 86380 86390 1
516115 99516115 1001 86380 86390 1
516235 99516235 1001 86380 86390 1
516289 99516289 1001 86380 86390 1
516199 99516199 1001 86380 86390 1
516022 99516022 1001 86380 86390 1
515965 99515965 1001 86380 86390 1
516707 99516707 1001 86380 86390 1
516553 99516553 1001 86380 86390 1
516644 99516644 1001 86380 86390 1
516570 99516570 1001 86380 86390 1
516635 99516635 1001 86380 86390 1
517194 99517194 1001 86380 86390 1
517223 99517223 1001 86380 86390 1
517226 99517226 1001 86380 86390 1
517190 99517190 1001 86380 86390 1
516962 99516962 1001 86380 86390 1
516844 99516844 1001 86380 86390 1
516767 99516767 1001 86380 86390 1
516827 99516827 1001 86380 86390 1
517363 99517363 1001 86380 86390 1
517392 99517392 1001 86380 86390 1
517431 99517431 1001 86380 86390 1
517367 99517367 1001 86380 86390 1
517511 99517511 1001 86380 86390 1
518158 99518158 1001 86380 86390 1
518015 99518015 1001 86380 86390 1
517895 99517895 1001 86380 86390 1
517766 99517766 1001 86380 86390 1
517755 99517755 1001 86380 86390 1
517899 99517899 1001 86380 86390 1
517823 99517823 1001 86380 86390 1
517658 99517658 1001 86380 86390 1
518264 99518264 1001 86380 86390 1
518796 99518796 1001 86380 86390 1
518938 99518938 1001 86380 86390 1
518835 99518835 1001 86380 86390 1
518961 99518961 1001 86380 86390 1
518985 99518985 1001 86380 86390 1
518721 99518721 1001 86380 86390 1
518645 99518645 1001 86380 86390 1
518658 99518658 1001 86380 86390 1
518581 99518581 1001 86380 86390 1
518714 99518714 1001 86380 86390 1
518689 99518689 1001 86380 86390 1
518496 99518496 1001 86380 86390 1
518561 99518561 1001 86380 86390 1
518545 99518545 1001 86380 86390 1
518468 99518468 1001 86380 86390 1
519136 99519136 1001 86380 86390 1
519777 99519777 1001 86380 86390 1
519611 99519611 1001 86380 86390 1
519649 99519649 1001 86380 86390 1
519666 99519666 1001 86380 86390 1
519629 99519629 1001 86380 86390 1
519772 99519772 1001 86380 86390 1
519631 99519631 1001 86380 86390 1
519723 99519723 1001 86380 86390 1
519470 99519470 1001 86380 86390 1
519410 99519410 1001 86380 86390 1
519515 99519515 1001 86380 86390 1
519299 99519299 1001 86380 86390 1
519313 99519313 1001 86380 86390 1
519367 99519367 1001 86380 86390 1
519212 99519212 1001 86380 86390 1
519357 99519357 1001 86380 86390 1
519945 99519945 1001 86380 86390 1
520000 99520000 1001 86380 86390 1
519911 99519911 1001 86380 86390 1
520625 99520625 1001 86380 86390 1
520522 99520522 1001 86380 86390 1
520510 99520510 1001 86380 86390 1
520247 99520247 1001 86380 86390 1
520276 99520276 1001 86380 86390 1
520663 99520663 1001 86380 86390 1
520654 99520654 1001 86380 86390 1
520824 99520824 1001 86380 86390 1
520817 99520817 1001 86380 86390 1
521355 99521355 1001 86380 86390 1
521440 99521440 1001 86380 86390 1
521307 99521307 1001 86380 86390 1
521058 99521058 1001 86380 86390 1
521139 99521139 1001 86380 86390 1
521242 99521242 1001 86380 86390 1
521255 99521255 1001 86380 86390 1
521204 99521204 1001 86380 86390 1
521153 99521153 1001 86380 86390 1
521102 99521102 1001 86380 86390 1
520925 99520925 1001 86380 86390 1
521542 99521542 1001 86380 86390 1
521568 99521568 1001 86380 86390 1
521560 99521560 1001 86380 86390 1
521500 99521500 1001 86380 86390 1
522192 99522192 1001 86380 86390 1
522227 99522227 1001 86380 86390 1
521931 99521931 1001 86380 86390 1
522022 99522022 1001 86380 86390 1
521933 99521933 1001 86380 86390 1
521856 99521856 1001 86380 86390 1
521795 99521795 1001 86380 86390 1
521787 99521787 1001 86380 86390 1
522457 99522457 1001 86380 86390 1
522434 99522434 1001 86380 86390 1
522991 99522991 1001 86380 86390 1
523006 99523006 1001 86380 86390 1
523091 99523091 1001 86380 86390 1
522786 99522786 1001 86380 86390 1
522741 99522741 1001 86380 86390 1
522884 99522884 1001 86380 86390 1
522833 99522833 1001 86380 86390 1
522514 99522514 1001 86380 86390 1
522515 99522515 1001 86380 86390 1
522535 99522535 1001 86380 86390 1
523134 99523134 1001 86380 86390 1
523214 99523214 1001 86380 86390 1
523255 99523255 1001 86380 86390 1
523192 99523192 1001 86380 86390 1
523944 99523944 1001 86380 86390 1
523663 99523663 1001 86380 86390 1
523654 99523654 1001 86380 86390 1
523632 99523632 1001 86380 86390 1
523542 99523542 1001 86380 86390 1
523331 99523331 1001 86380 86390 1
523475 99523475 1001 86380 86390 1
523517 99523517 1001 86380 86390 1
524100 99524100 1001 86380 86390 1
523975 99523975 1001 86380 86390 1
523953 99523953 1001 86380 86390 1
524566 99524566 1001 86380 86390 1
524618 99524618 1001 86380 86390 1
524696 99524696 1001 86380 86390 1
524651 99524651 1001 86380 86390 1
524703 99524703 1001 86380 86390 1
524448 99524448 1001 86380 86390 1
524426 99524426 1001 86380 86390 1
524478 99524478 1001 86380 86390 1
524517 99524517 1001 86380 86390 1
524164 99524164 1001 86380 86390 1
524297 99524297 1001 86380 86390 1
524157 99524157 1001 86380 86390 1
524265 99524265 1001 86380 86390 1
525559 99525559 1001 86380 86390 1
525469 99525469 1001 86380 86390 1
525482 99525482 1001 86380 86390 1
525434 99525434 1001 86380 86390 1
525556 99525556 1001 86380 86390 1
525427 99525427 1001 86380 86390 1
525301 99525301 1001 86380 86390 1
525369 99525369 1001 86380 86390 1
525364 99525364 1001 86380 86390 1
525058 99525058 1001 86380 86390 1
525010 99525010 1001 86380 86390 1
525062 99525062 1001 86380 86390 1
525153 99525153 1001 86380 86390 1
525154 99525154 1001 86380 86390 1
525682 99525682 1001 86380 86390 1
525670 99525670 1001 86380 86390 1
526269 99526269 1001 86380 86390 1
526391 99526391 1001 86380 86390 1
526284 99526284 1001 86380 86390 1
526233 99526233 1001 86380 86390 1
526415 99526415 1001 86380 86390 1
526167 99526167 1001 86380 86390 1
526104 99526104 1001 86380 86390 1
526164 99526164 1001 86380 86390 1
525855 99525855 1001 86380 86390 1
525954 99525954 1001 86380 86390 1
525943 99525943 1001 86380 86390 1
526553 99526553 1001 86380 86390 1
526541 99526541 1001 86380 86390 1
526554 99526554 1001 86380 86390 1
526430 99526430 1001 86380 86390 1
527083 99527083 1001 86380 86390 1
527090 99527090 1001 86380 86390 1
527243 99527243 1001 86380 86390 1
526701 99526701 1001 86380 86390 1
527314 99527314 1001 86380 86390 1
527410 99527410 1001 86380 86390 1
527413 99527413 1001 86380 86390 1
527974 99527974 1001 86380 86390 1
528026 99528026 1001 86380 86390 1
528043 99528043 1001 86380 86390 1
527988 99527988 1001 86380 86390 1
527888 99527888 1001 86380 86390 1
528032 99528032 1001 86380 86390 1
528063 99528063 1001 86380 86390 1
527996 99527996 1001 86380 86390 1
528070 99528070 1001 86380 86390 1
527768 99527768 1001 86380 86390 1
527743 99527743 1001 86380 86390 1
527847 99527847 1001 86380 86390 1
527680 99527680 1001 86380 86390 1
527662 99527662 1001 86380 86390 1
527498 99527498 1001 86380 86390 1
527474 99527474 1001 86380 86390 1
528219 99528219 1001 86380 86390 1
528239 99528239 1001 86380 86390 1
528850 99528850 1001 86380 86390 1
528776 99528776 1001 86380 86390 1
528520 99528520 1001 86380 86390 1
528572 99528572 1001 86380 86390 1
528637 99528637 1001 86380 86390 1
528487 99528487 1001 86380 86390 1
528358 99528358 1001 86380 86390 1
528385 99528385 1001 86380 86390 1
528467 99528467 1001 86380 86390 1
528417 99528417 1001 86380 86390 1
529092 99529092 1001 86380 86390 1
528971 99528971 1001 86380 86390 1
529588 99529588 1001 86380 86390 1
529696 99529696 1001 86380 86390 1
529712 99529712 1001 86380 86390 1
529558 99529558 1001 86380 86390 1
529470 99529470 1001 86380 86390 1
529422 99529422 1001 86380 86390 1
529477 99529477 1001 86380 86390 1
529314 99529314 1001 86380 86390 1
529289 99529289 1001 86380 86390 1
529216 99529216 1001 86380 86390 1
529307 99529307 1001 86380 86390 1
529125 99529125 1001 86380 86390 1
529918 99529918 1001 86380 86390 1
529902 99529902 1001 86380 86390 1
529813 99529813 1001 86380 86390 1
530502 99530502 1001 86380 86390 1
530374 99530374 1001 86380 86390 1
530365 99530365 1001 86380 86390 1
530223 99530223 1001 86380 86390 1
530228 99530228 1001 86380 86390 1
530114 99530114 1001 86380 86390 1
530040 99530040 1001 86380 86390 1
529990 99529990 1001 86380 86390 1
530005 99530005 1001 86380 86390 1
529981 99529981 1001 86380 86390 1
530747 99530747 1001 86380 86390 1
530658 99530658 1001 86380 86390 1
530634 99530634 1001 86380 86390 1
530713 99530713 1001 86380 86390 1
530662 99530662 1001 86380 86390 1
531294 99531294 1001 86380 86390 1
531211 99531211 1001 86380 86390 1
531072 99531072 1001 86380 86390 1
531166 99531166 1001 86380 86390 1
531051 99531051 1001 86380 86390 1
531143 99531143 1001 86380 86390 1
530987 99530987 1001 86380 86390 1
531170 99531170 1001 86380 86390 1
531017 99531017 1001 86380 86390 1
530898 99530898 1001 86380 86390 1
531508 99531508 1001 86380 86390 1
531563 99531563 1001 86380 86390 1
531449 99531449 1001 86380 86390 1
532051 99532051 1001 86380 86390 1
532184 99532184 1001 86380 86390 1
532085 99532085 1001 86380 86390 1
531819 99531819 1001 86380 86390 1
531838 99531838 1001 86380 86390 1
531826 99531826 1001 86380 86390 1
531843 99531843 1001 86380 86390 1
531856 99531856 1001 86380 86390 1
531733 99531733 1001 86380 86390 1
531696 99531696 1001 86380 86390 1
531659 99531659 1001 86380 86390 1
531726 99531726 1001 86380 86390 1
532254 99532254 1001 86380 86390 1
532319 99532319 1001 86380 86390 1
532294 99532294 1001 86380 86390 1
532373 99532373 1001 86380 86390 1
533006 99533006 1001 86380 86390 1
532875 99532875 1001 86380 86390 1
533029 99533029 1001 86380 86390 1
532814 99532814 1001 86380 86390 1
532738 99532738 1001 86380 86390 1
532751 99532751 1001 86380 86390 1
532675 99532675 1001 86380 86390 1
532727 99532727 1001 86380 86390 1
532423 99532423 1001 86380 86390 1
532505 99532505 1001 86380 86390 1
532613 99532613 1001 86380 86390 1
533211 99533211 1001 86380 86390 1
533112 99533112 1001 86380 86390 1
533102 99533102 1001 86380 86390 1
533118 99533118 1001 86380 86390 1
533856 99533856 1001 86380 86390 1
533783 99533783 1001 86380 86390 1
533707 99533707 1001 86380 86390 1
533812 99533812 1001 86380 86390 1
533791 99533791 1001 86380 86390 1
533852 99533852 1001 86380 86390 1
533301 99533301 1001 86380 86390 1
533243 99533243 1001 86380 86390 1
533335 99533335 1001 86380 86390 1
533338 99533338 1001 86380 86390 1
533932 99533932 1001 86380 86390 1
533990 99533990 1001 86380 86390 1
533940 99533940 1001 86380 86390 1
534031 99534031 1001 86380 86390 1
533994 99533994 1001 86380 86390 1
534681 99534681 1001 86380 86390 1
534415 99534415 1001 86380 86390 1
534463 99534463 1001 86380 86390 1
534115 99534115 1001 86380 86390 1
534106 99534106 1001 86380 86390 1
534152 99534152 1001 86380 86390 1
534849 99534849 1001 86380 86390 1
534720 99534720 1001 86380 86390 1
534734 99534734 1001 86380 86390 1
534799 99534799 1001 86380 86390 1
534723 99534723 1001 86380 86390 1
534700 99534700 1001 86380 86390 1
535371 99535371 1001 86380 86390 1
535487 99535487 1001 86380 86390 1
535361 99535361 1001 86380 86390 1
535506 99535506 1001 86380 86390 1
535214 99535214 1001 86380 86390 1
535189 99535189 1001 86380 86390 1
535180 99535180 1001 86380 86390 1
535273 99535273 1001 86380 86390 1
534985 99534985 1001 86380 86390 1
534974 99534974 1001 86380 86390 1
535550 99535550 1001 86380 86390 1
535693 99535693 1001 86380 86390 1
535531 99535531 1001 86380 86390 1
536195 99536195 1001 86380 86390 1
536093 99536093 1001 86380 86390 1
536106 99536106 1001 86380 86390 1
536003 99536003 1001 86380 86390 1
536063 99536063 1001 86380 86390 1
535716 99535716 1001 86380 86390 1
535840 99535840 1001 86380 86390 1
535792 99535792 1001 86380 86390 1
536394 99536394 1001 86380 86390 1
537020 99537020 1001 86380 86390 1
537090 99537090 1001 86380 86390 1
536817 99536817 1001 86380 86390 1
536843 99536843 1001 86380 86390 1
536942 99536942 1001 86380 86390 1
536620 99536620 1001 86380 86390 1
536569 99536569 1001 86380 86390 1
536660 99536660 1001 86380 86390 1
536556 99536556 1001 86380 86390 1
537809 99537809 1001 86380 86390 1
537761 99537761 1001 86380 86390 1
537689 99537689 1001 86380 86390 1
537767 99537767 1001 86380 86390 1
537393 99537393 1001 86380 86390 1
537432 99537432 1001 86380 86390 1
537563 99537563 1001 86380 86390 1
537547 99537547 1001 86380 86390 1
538034 99538034 1001 86380 86390 1
538061 99538061 1001 86380 86390 1
538074 99538074 1001 86380 86390 1
538063 99538063 1001 86380 86390 1
538025 99538025 1001 86380 86390 1
538014 99538014 1001 86380 86390 1
538142 99538142 1001 86380 86390 1
538172 99538172 1001 86380 86390 1
538653 99538653 1001 86380 86390 1
538745 99538745 1001 86380 86390 1
538629 99538629 1001 86380 86390 1
538697 99538697 1001 86380 86390 1
538594 99538594 1001 86380 86390 1
538265 99538265 1001 86380 86390 1
539019 99539019 1001 86380 86390 1
538826 99538826 1001 86380 86390 1
538933 99538933 1001 86380 86390 1
539623 99539623 1001 86380 86390 1
539630 99539630 1001 86380 86390 1
539483 99539483 1001 86380 86390 1
539240 99539240 1001 86380 86390 1
539241 99539241 1001 86380 86390 1
539389 99539389 1001 86380 86390 1
539314 99539314 1001 86380 86390 1
539179 99539179 1001 86380 86390 1
539117 99539117 1001 86380 86390 1
539160 99539160 1001 86380 86390 1
539096 99539096 1001 86380 86390 1
539809 99539809 1001 86380 86390 1
539732 99539732 1001 86380 86390 1
539771 99539771 1001 86380 86390 1
539695 99539695 1001 86380 86390 1
539648 99539648 1001 86380 86390 1
540377 99540377 1001 86380 86390 1
540441 99540441 1001 86380 86390 1
540455 99540455 1001 86380 86390 1
540185 99540185 1001 86380 86390 1
540199 99540199 1001 86380 86390 1
540212 99540212 1001 86380 86390 1
540136 99540136 1001 86380 86390 1
540162 99540162 1001 86380 86390 1
540150 99540150 1001 86380 86390 1
540203 99540203 1001 86380 86390 1
540114 99540114 1001 86380 86390 1
540232 99540232 1001 86380 86390 1
540169 99540169 1001 86380 86390 1
539858 99539858 1001 86380 86390 1
539965 99539965 1001 86380 86390 1
539933 99539933 1001 86380 86390 1
540476 99540476 1001 86380 86390 1
540594 99540594 1001 86380 86390 1
540620 99540620 1001 86380 86390 1
540571 99540571 1001 86380 86390 1
540507 99540507 1001 86380 86390 1
541105 99541105 1001 86380 86390 1
541187 99541187 1001 86380 86390 1
540984 99540984 1001 86380 86390 1
541002 99541002 1001 86380 86390 1
541003 99541003 1001 86380 86390 1
541034 99541034 1001 86380 86390 1
540763 99540763 1001 86380 86390 1
540776 99540776 1001 86380 86390 1
540696 99540696 1001 86380 86390 1
541466 99541466 1001 86380 86390 1
541430 99541430 1001 86380 86390 1
542072 99542072 1001 86380 86390 1
541888 99541888 1001 86380 86390 1
541825 99541825 1001 86380 86390 1
541864 99541864 1001 86380 86390 1
541762 99541762 1001 86380 86390 1
541843 99541843 1001 86380 86390 1
541529 99541529 1001 86380 86390 1
541633 99541633 1001 86380 86390 1
541556 99541556 1001 86380 86390 1
542289 99542289 1001 86380 86390 1
542915 99542915 1001 86380 86390 1
542840 99542840 1001 86380 86390 1
542546 99542546 1001 86380 86390 1
542536 99542536 1001 86380 86390 1
542589 99542589 1001 86380 86390 1
542667 99542667 1001 86380 86390 1
542648 99542648 1001 86380 86390 1
542481 99542481 1001 86380 86390 1
542446 99542446 1001 86380 86390 1
542384 99542384 1001 86380 86390 1
543118 99543118 1001 86380 86390 1
543515 99543515 1001 86380 86390 1
543364 99543364 1001 86380 86390 1
543457 99543457 1001 86380 86390 1
543195 99543195 1001 86380 86390 1
543289 99543289 1001 86380 86390 1
543343 99543343 1001 86380 86390 1
543898 99543898 1001 86380 86390 1
544560 99544560 1001 86380 86390 1
544584 99544584 1001 86380 86390 1
544386 99544386 1001 86380 86390 1
544191 99544191 1001 86380 86390 1
544283 99544283 1001 86380 86390 1
544192 99544192 1001 86380 86390 1
543989 99543989 1001 86380 86390 1
544137 99544137 1001 86380 86390 1
544021 99544021 1001 86380 86390 1
544099 99544099 1001 86380 86390 1
544152 99544152 1001 86380 86390 1
544178 99544178 1001 86380 86390 1
544062 99544062 1001 86380 86390 1
544620 99544620 1001 86380 86390 1
544625 99544625 1001 86380 86390 1
544703 99544703 1001 86380 86390 1
528316 791 1001 67619 67919 1
542568 1006 1002 48288 51875 1
542569 1030 1002 26968 36483 1
536961 1106 1001 26770 27070 1
400451 99400451 1001 86380 86390 1
400496 99400496 1001 86380 86390 1
400613 99400613 1001 86380 86390 1
400698 99400698 1001 86380 86390 1
400907 99400907 1001 86380 86390 1
401093 99401093 1001 86380 86390 1
401124 99401124 1001 86380 86390 1
401126 99401126 1001 86380 86390 1
401302 99401302 1001 86380 86390 1
401382 99401382 1001 86380 86390 1
401367 99401367 1001 86380 86390 1
401676 99401676 1001 86380 86390 1
401796 99401796 1001 86380 86390 1
402058 99402058 1001 86380 86390 1
402503 99402503 1001 86380 86390 1
402744 99402744 1001 86380 86390 1
402777 99402777 1001 86380 86390 1
402779 99402779 1001 86380 86390 1
402865 99402865 1001 86380 86390 1
402956 99402956 1001 86380 86390 1
403107 99403107 1001 86380 86390 1
403120 99403120 1001 86380 86390 1
403264 99403264 1001 86380 86390 1
403504 99403504 1001 86380 86390 1
403550 99403550 1001 86380 86390 1
403680 99403680 1001 86380 86390 1
403668 99403668 1001 86380 86390 1
403854 99403854 1001 86380 86390 1
403984 99403984 1001 86380 86390 1
404031 99404031 1001 86380 86390 1
404218 99404218 1001 86380 86390 1
404153 99404153 1001 86380 86390 1
404177 99404177 1001 86380 86390 1
404378 99404378 1001 86380 86390 1
404377 99404377 1001 86380 86390 1
404458 99404458 1001 86380 86390 1
405055 99405055 1001 86380 86390 1
405074 99405074 1001 86380 86390 1
405207 99405207 1001 86380 86390 1
405198 99405198 1001 86380 86390 1
405399 99405399 1001 86380 86390 1
405974 99405974 1001 86380 86390 1
405953 99405953 1001 86380 86390 1
406084 99406084 1001 86380 86390 1
406214 99406214 1001 86380 86390 1
406216 99406216 1001 86380 86390 1
406204 99406204 1001 86380 86390 1
406207 99406207 1001 86380 86390 1
406260 99406260 1001 86380 86390 1
406319 99406319 1001 86380 86390 1
406389 99406389 1001 86380 86390 1
406715 99406715 1001 86380 86390 1
406807 99406807 1001 86380 86390 1
406859 99406859 1001 86380 86390 1
406983 99406983 1001 86380 86390 1
407224 99407224 1001 86380 86390 1
407187 99407187 1001 86380 86390 1
407493 99407493 1001 86380 86390 1
407516 99407516 1001 86380 86390 1
407538 99407538 1001 86380 86390 1
407513 99407513 1001 86380 86390 1
407627 99407627 1001 86380 86390 1
407600 99407600 1001 86380 86390 1
408123 99408123 1001 86380 86390 1
408406 99408406 1001 86380 86390 1
408438 99408438 1001 86380 86390 1
408634 99408634 1001 86380 86390 1
408533 99408533 1001 86380 86390 1
408863 99408863 1001 86380 86390 1
409190 99409190 1001 86380 86390 1
409892 99409892 1001 86380 86390 1
409954 99409954 1001 86380 86390 1
409985 99409985 1001 86380 86390 1
410127 99410127 1001 86380 86390 1
410269 99410269 1001 86380 86390 1
410297 99410297 1001 86380 86390 1
410245 99410245 1001 86380 86390 1
410303 99410303 1001 86380 86390 1
410304 99410304 1001 86380 86390 1
410703 99410703 1001 86380 86390 1
410756 99410756 1001 86380 86390 1
410892 99410892 1001 86380 86390 1
410871 99410871 1001 86380 86390 1
410943 99410943 1001 86380 86390 1
411057 99411057 1001 86380 86390 1
411182 99411182 1001 86380 86390 1
411265 99411265 1001 86380 86390 1
411493 99411493 1001 86380 86390 1
411574 99411574 1001 86380 86390 1
411637 99411637 1001 86380 86390 1
411898 99411898 1001 86380 86390 1
411883 99411883 1001 86380 86390 1
412167 99412167 1001 86380 86390 1
412254 99412254 1001 86380 86390 1
413630 99413630 1001 86380 86390 1
413480 99413480 1001 86380 86390 1
412934 99412934 1001 86380 86390 1
412919 99412919 1001 86380 86390 1
413130 99413130 1001 86380 86390 1
412662 99412662 1001 86380 86390 1
412539 99412539 1001 86380 86390 1
415320 99415320 1001 86380 86390 1
415149 99415149 1001 86380 86390 1
415014 99415014 1001 86380 86390 1
414984 99414984 1001 86380 86390 1
415154 99415154 1001 86380 86390 1
415073 99415073 1001 86380 86390 1
414855 99414855 1001 86380 86390 1
414608 99414608 1001 86380 86390 1
414753 99414753 1001 86380 86390 1
414817 99414817 1001 86380 86390 1
414272 99414272 1001 86380 86390 1
414332 99414332 1001 86380 86390 1
414463 99414463 1001 86380 86390 1
414344 99414344 1001 86380 86390 1
415336 99415336 1001 86380 86390 1
415372 99415372 1001 86380 86390 1
416865 99416865 1001 86380 86390 1
416687 99416687 1001 86380 86390 1
416202 99416202 1001 86380 86390 1
416509 99416509 1001 86380 86390 1
415923 99415923 1001 86380 86390 1
417380 99417380 1001 86380 86390 1
417312 99417312 1001 86380 86390 1
417121 99417121 1001 86380 86390 1
417301 99417301 1001 86380 86390 1
417061 99417061 1001 86380 86390 1
417415 99417415 1001 86380 86390 1
418532 99418532 1001 86380 86390 1
418539 99418539 1001 86380 86390 1
418721 99418721 1001 86380 86390 1
418709 99418709 1001 86380 86390 1
418249 99418249 1001 86380 86390 1
418308 99418308 1001 86380 86390 1
418183 99418183 1001 86380 86390 1
418149 99418149 1001 86380 86390 1
417767 99417767 1001 86380 86390 1
417796 99417796 1001 86380 86390 1
417917 99417917 1001 86380 86390 1
417849 99417849 1001 86380 86390 1
417827 99417827 1001 86380 86390 1
419112 99419112 1001 86380 86390 1
419113 99419113 1001 86380 86390 1
419186 99419186 1001 86380 86390 1
420330 99420330 1001 86380 86390 1
420308 99420308 1001 86380 86390 1
419803 99419803 1001 86380 86390 1
419632 99419632 1001 86380 86390 1
419986 99419986 1001 86380 86390 1
419960 99419960 1001 86380 86390 1
419997 99419997 1001 86380 86390 1
419844 99419844 1001 86380 86390 1
419577 99419577 1001 86380 86390 1
419607 99419607 1001 86380 86390 1
419487 99419487 1001 86380 86390 1
420576 99420576 1001 86380 86390 1
420605 99420605 1001 86380 86390 1
421870 99421870 1001 86380 86390 1
421799 99421799 1001 86380 86390 1
421872 99421872 1001 86380 86390 1
421721 99421721 1001 86380 86390 1
421951 99421951 1001 86380 86390 1
421398 99421398 1001 86380 86390 1
421595 99421595 1001 86380 86390 1
421441 99421441 1001 86380 86390 1
420988 99420988 1001 86380 86390 1
421095 99421095 1001 86380 86390 1
422360 99422360 1001 86380 86390 1
422511 99422511 1001 86380 86390 1
423635 99423635 1001 86380 86390 1
423716 99423716 1001 86380 86390 1
423455 99423455 1001 86380 86390 1
423014 99423014 1001 86380 86390 1
423163 99423163 1001 86380 86390 1
423188 99423188 1001 86380 86390 1
422680 99422680 1001 86380 86390 1
424151 99424151 1001 86380 86390 1
423916 99423916 1001 86380 86390 1
423965 99423965 1001 86380 86390 1
424099 99424099 1001 86380 86390 1
424028 99424028 1001 86380 86390 1
425245 99425245 1001 86380 86390 1
425192 99425192 1001 86380 86390 1
425312 99425312 1001 86380 86390 1
425015 99425015 1001 86380 86390 1
424905 99424905 1001 86380 86390 1
424615 99424615 1001 86380 86390 1
424969 99424969 1001 86380 86390 1
424998 99424998 1001 86380 86390 1
424772 99424772 1001 86380 86390 1
424207 99424207 1001 86380 86390 1
424536 99424536 1001 86380 86390 1
424576 99424576 1001 86380 86390 1
425668 99425668 1001 86380 86390 1
425483 99425483 1001 86380 86390 1
425816 99425816 1001 86380 86390 1
426746 99426746 1001 86380 86390 1
426769 99426769 1001 86380 86390 1
427060 99427060 1001 86380 86390 1
426577 99426577 1001 86380 86390 1
426186 99426186 1001 86380 86390 1
426243 99426243 1001 86380 86390 1
425946 99425946 1001 86380 86390 1
425922 99425922 1001 86380 86390 1
426129 99426129 1001 86380 86390 1
426132 99426132 1001 86380 86390 1
427286 99427286 1001 86380 86390 1
427433 99427433 1001 86380 86390 1
427436 99427436 1001 86380 86390 1
427488 99427488 1001 86380 86390 1
427177 99427177 1001 86380 86390 1
428536 99428536 1001 86380 86390 1
428053 99428053 1001 86380 86390 1
427648 99427648 1001 86380 86390 1
427730 99427730 1001 86380 86390 1
427558 99427558 1001 86380 86390 1
427901 99427901 1001 86380 86390 1
427864 99427864 1001 86380 86390 1
427546 99427546 1001 86380 86390 1
428878 99428878 1001 86380 86390 1
430276 99430276 1001 86380 86390 1
430235 99430235 1001 86380 86390 1
429858 99429858 1001 86380 86390 1
429689 99429689 1001 86380 86390 1
429621 99429621 1001 86380 86390 1
429576 99429576 1001 86380 86390 1
429177 99429177 1001 86380 86390 1
429456 99429456 1001 86380 86390 1
429405 99429405 1001 86380 86390 1
429543 99429543 1001 86380 86390 1
430818 99430818 1001 86380 86390 1
430777 99430777 1001 86380 86390 1
430538 99430538 1001 86380 86390 1
432004 99432004 1001 86380 86390 1
431608 99431608 1001 86380 86390 1
431383 99431383 1001 86380 86390 1
431316 99431316 1001 86380 86390 1
431320 99431320 1001 86380 86390 1
431091 99431091 1001 86380 86390 1
430827 99430827 1001 86380 86390 1
432067 99432067 1001 86380 86390 1
432260 99432260 1001 86380 86390 1
432141 99432141 1001 86380 86390 1
432197 99432197 1001 86380 86390 1
432449 99432449 1001 86380 86390 1
433617 99433617 1001 86380 86390 1
433691 99433691 1001 86380 86390 1
433357 99433357 1001 86380 86390 1
433336 99433336 1001 86380 86390 1
433144 99433144 1001 86380 86390 1
433087 99433087 1001 86380 86390 1
432876 99432876 1001 86380 86390 1
432580 99432580 1001 86380 86390 1
432668 99432668 1001 86380 86390 1
432586 99432586 1001 86380 86390 1
432836 99432836 1001 86380 86390 1
432838 99432838 1001 86380 86390 1
432514 99432514 1001 86380 86390 1
432550 99432550 1001 86380 86390 1
434062 99434062 1001 86380 86390 1
433948 99433948 1001 86380 86390 1
434050 99434050 1001 86380 86390 1
435183 99435183 1001 86380 86390 1
435094 99435094 1001 86380 86390 1
434648 99434648 1001 86380 86390 1
434468 99434468 1001 86380 86390 1
434477 99434477 1001 86380 86390 1
434148 99434148 1001 86380 86390 1
435458 99435458 1001 86380 86390 1
435460 99435460 1001 86380 86390 1
435494 99435494 1001 86380 86390 1
435844 99435844 1001 86380 86390 1
436761 99436761 1001 86380 86390 1
437111 99437111 1001 86380 86390 1
436503 99436503 1001 86380 86390 1
436482 99436482 1001 86380 86390 1
436613 99436613 1001 86380 86390 1
436339 99436339 1001 86380 86390 1
436008 99436008 1001 86380 86390 1
435956 99435956 1001 86380 86390 1
436026 99436026 1001 86380 86390 1
436125 99436125 1001 86380 86390 1
300059 99300059 1001 86380 86390 1
437329 99437329 1001 86380 86390 1
300024 99300024 1001 86380 86390 1
300053 99300053 1001 86380 86390 1
300525 99300525 1001 86380 86390 1
300389 99300389 1001 86380 86390 1
300251 99300251 1001 86380 86390 1
300240 99300240 1001 86380 86390 1
300739 99300739 1001 86380 86390 1
300793 99300793 1001 86380 86390 1
300820 99300820 1001 86380 86390 1
300859 99300859 1001 86380 86390 1
300758 99300758 1001 86380 86390 1
300772 99300772 1001 86380 86390 1
300839 99300839 1001 86380 86390 1
301431 99301431 1001 86380 86390 1
301484 99301484 1001 86380 86390 1
301433 99301433 1001 86380 86390 1
301423 99301423 1001 86380 86390 1
301285 99301285 1001 86380 86390 1
301222 99301222 1001 86380 86390 1
301257 99301257 1001 86380 86390 1
301296 99301296 1001 86380 86390 1
301012 99301012 1001 86380 86390 1
300988 99300988 1001 86380 86390 1
301120 99301120 1001 86380 86390 1
301058 99301058 1001 86380 86390 1
301605 99301605 1001 86380 86390 1
301594 99301594 1001 86380 86390 1
301558 99301558 1001 86380 86390 1
301611 99301611 1001 86380 86390 1
301676 99301676 1001 86380 86390 1
302273 99302273 1001 86380 86390 1
302210 99302210 1001 86380 86390 1
302375 99302375 1001 86380 86390 1
302164 99302164 1001 86380 86390 1
301983 99301983 1001 86380 86390 1
302036 99302036 1001 86380 86390 1
302153 99302153 1001 86380 86390 1
301975 99301975 1001 86380 86390 1
302093 99302093 1001 86380 86390 1
301815 99301815 1001 86380 86390 1
301828 99301828 1001 86380 86390 1
302533 99302533 1001 86380 86390 1
302534 99302534 1001 86380 86390 1
302419 99302419 1001 86380 86390 1
302387 99302387 1001 86380 86390 1
302506 99302506 1001 86380 86390 1
303174 99303174 1001 86380 86390 1
303084 99303084 1001 86380 86390 1
303149 99303149 1001 86380 86390 1
303012 99303012 1001 86380 86390 1
302885 99302885 1001 86380 86390 1
302965 99302965 1001 86380 86390 1
302852 99302852 1001 86380 86390 1
302813 99302813 1001 86380 86390 1
302958 99302958 1001 86380 86390 1
302895 99302895 1001 86380 86390 1
302678 99302678 1001 86380 86390 1
302719 99302719 1001 86380 86390 1
302593 99302593 1001 86380 86390 1
303333 99303333 1001 86380 86390 1
303308 99303308 1001 86380 86390 1
303248 99303248 1001 86380 86390 1
303302 99303302 1001 86380 86390 1
303381 99303381 1001 86380 86390 1
303944 99303944 1001 86380 86390 1
303830 99303830 1001 86380 86390 1
303987 99303987 1001 86380 86390 1
303674 99303674 1001 86380 86390 1
303755 99303755 1001 86380 86390 1
303657 99303657 1001 86380 86390 1
303644 99303644 1001 86380 86390 1
304149 99304149 1001 86380 86390 1
304158 99304158 1001 86380 86390 1
304825 99304825 1001 86380 86390 1
304715 99304715 1001 86380 86390 1
304856 99304856 1001 86380 86390 1
304729 99304729 1001 86380 86390 1
304459 99304459 1001 86380 86390 1
304633 99304633 1001 86380 86390 1
304587 99304587 1001 86380 86390 1
304309 99304309 1001 86380 86390 1
305024 99305024 1001 86380 86390 1
305052 99305052 1001 86380 86390 1
305061 99305061 1001 86380 86390 1
305010 99305010 1001 86380 86390 1
305582 99305582 1001 86380 86390 1
305572 99305572 1001 86380 86390 1
305542 99305542 1001 86380 86390 1
305337 99305337 1001 86380 86390 1
305352 99305352 1001 86380 86390 1
305431 99305431 1001 86380 86390 1
305396 99305396 1001 86380 86390 1
305156 99305156 1001 86380 86390 1
305250 99305250 1001 86380 86390 1
305149 99305149 1001 86380 86390 1
500128 99500128 1001 86380 86390 1
305696 99305696 1001 86380 86390 1
500103 99500103 1001 86380 86390 1
500055 99500055 1001 86380 86390 1
500123 99500123 1001 86380 86390 1
500112 99500112 1001 86380 86390 1
500672 99500672 1001 86380 86390 1
500751 99500751 1001 86380 86390 1
500629 99500629 1001 86380 86390 1
500761 99500761 1001 86380 86390 1
500491 99500491 1001 86380 86390 1
500488 99500488 1001 86380 86390 1
500219 99500219 1001 86380 86390 1
500201 99500201 1001 86380 86390 1
500853 99500853 1001 86380 86390 1
501015 99501015 1001 86380 86390 1
501497 99501497 1001 86380 86390 1
501582 99501582 1001 86380 86390 1
501307 99501307 1001 86380 86390 1
501232 99501232 1001 86380 86390 1
501420 99501420 1001 86380 86390 1
501211 99501211 1001 86380 86390 1
501823 99501823 1001 86380 86390 1
501840 99501840 1001 86380 86390 1
502337 99502337 1001 86380 86390 1
502286 99502286 1001 86380 86390 1
502316 99502316 1001 86380 86390 1
502369 99502369 1001 86380 86390 1
502408 99502408 1001 86380 86390 1
502357 99502357 1001 86380 86390 1
502280 99502280 1001 86380 86390 1
502451 99502451 1001 86380 86390 1
502281 99502281 1001 86380 86390 1
502183 99502183 1001 86380 86390 1
502119 99502119 1001 86380 86390 1
502060 99502060 1001 86380 86390 1
502219 99502219 1001 86380 86390 1
501987 99501987 1001 86380 86390 1
502030 99502030 1001 86380 86390 1
502582 99502582 1001 86380 86390 1
502467 99502467 1001 86380 86390 1
502637 99502637 1001 86380 86390 1
502538 99502538 1001 86380 86390 1
503113 99503113 1001 86380 86390 1
503204 99503204 1001 86380 86390 1
503206 99503206 1001 86380 86390 1
503093 99503093 1001 86380 86390 1
502905 99502905 1001 86380 86390 1
502880 99502880 1001 86380 86390 1
502911 99502911 1001 86380 86390 1
502927 99502927 1001 86380 86390 1
502888 99502888 1001 86380 86390 1
503020 99503020 1001 86380 86390 1
502903 99502903 1001 86380 86390 1
502852 99502852 1001 86380 86390 1
502855 99502855 1001 86380 86390 1
503459 99503459 1001 86380 86390 1
503364 99503364 1001 86380 86390 1
503919 99503919 1001 86380 86390 1
504022 99504022 1001 86380 86390 1
503746 99503746 1001 86380 86390 1
503646 99503646 1001 86380 86390 1
503609 99503609 1001 86380 86390 1
503648 99503648 1001 86380 86390 1
503703 99503703 1001 86380 86390 1
504315 99504315 1001 86380 86390 1
504212 99504212 1001 86380 86390 1
504940 99504940 1001 86380 86390 1
504874 99504874 1001 86380 86390 1
504838 99504838 1001 86380 86390 1
504548 99504548 1001 86380 86390 1
504538 99504538 1001 86380 86390 1
504606 99504606 1001 86380 86390 1
504440 99504440 1001 86380 86390 1
504432 99504432 1001 86380 86390 1
504458 99504458 1001 86380 86390 1
504412 99504412 1001 86380 86390 1
504971 99504971 1001 86380 86390 1
505042 99505042 1001 86380 86390 1
505591 99505591 1001 86380 86390 1
505581 99505581 1001 86380 86390 1
505685 99505685 1001 86380 86390 1
505583 99505583 1001 86380 86390 1
505635 99505635 1001 86380 86390 1
505730 99505730 1001 86380 86390 1
505538 99505538 1001 86380 86390 1
505528 99505528 1001 86380 86390 1
505308 99505308 1001 86380 86390 1
505351 99505351 1001 86380 86390 1
505326 99505326 1001 86380 86390 1
505819 99505819 1001 86380 86390 1
505962 99505962 1001 86380 86390 1
505846 99505846 1001 86380 86390 1
505967 99505967 1001 86380 86390 1
506404 99506404 1001 86380 86390 1
506566 99506566 1001 86380 86390 1
506395 99506395 1001 86380 86390 1
506325 99506325 1001 86380 86390 1
506236 99506236 1001 86380 86390 1
506262 99506262 1001 86380 86390 1
506340 99506340 1001 86380 86390 1
506366 99506366 1001 86380 86390 1
506212 99506212 1001 86380 86390 1
506091 99506091 1001 86380 86390 1
506626 99506626 1001 86380 86390 1
506707 99506707 1001 86380 86390 1
507371 99507371 1001 86380 86390 1
507273 99507273 1001 86380 86390 1
507264 99507264 1001 86380 86390 1
507120 99507120 1001 86380 86390 1
507070 99507070 1001 86380 86390 1
507212 99507212 1001 86380 86390 1
506984 99506984 1001 86380 86390 1
506872 99506872 1001 86380 86390 1
506980 99506980 1001 86380 86390 1
507434 99507434 1001 86380 86390 1
507218 99507218 1001 86380 86390 1
508217 99508217 1001 86380 86390 1
508240 99508240 1001 86380 86390 1
507901 99507901 1001 86380 86390 1
507632 99507632 1001 86380 86390 1
507792 99507792 1001 86380 86390 1
507651 99507651 1001 86380 86390 1
508263 99508263 1001 86380 86390 1
508354 99508354 1001 86380 86390 1
508280 99508280 1001 86380 86390 1
508384 99508384 1001 86380 86390 1
508965 99508965 1001 86380 86390 1
508817 99508817 1001 86380 86390 1
508807 99508807 1001 86380 86390 1
508743 99508743 1001 86380 86390 1
508786 99508786 1001 86380 86390 1
508635 99508635 1001 86380 86390 1
508599 99508599 1001 86380 86390 1
508523 99508523 1001 86380 86390 1
508614 99508614 1001 86380 86390 1
508485 99508485 1001 86380 86390 1
509277 99509277 1001 86380 86390 1
509876 99509876 1001 86380 86390 1
509791 99509791 1001 86380 86390 1
509847 99509847 1001 86380 86390 1
509671 99509671 1001 86380 86390 1
509568 99509568 1001 86380 86390 1
509610 99509610 1001 86380 86390 1
509354 99509354 1001 86380 86390 1
509303 99509303 1001 86380 86390 1
510104 99510104 1001 86380 86390 1
510553 99510553 1001 86380 86390 1
510340 99510340 1001 86380 86390 1
510511 99510511 1001 86380 86390 1
510416 99510416 1001 86380 86390 1
510218 99510218 1001 86380 86390 1
510868 99510868 1001 86380 86390 1
510818 99510818 1001 86380 86390 1
510728 99510728 1001 86380 86390 1
510888 99510888 1001 86380 86390 1
510734 99510734 1001 86380 86390 1
510917 99510917 1001 86380 86390 1
511374 99511374 1001 86380 86390 1
511467 99511467 1001 86380 86390 1
511430 99511430 1001 86380 86390 1
511488 99511488 1001 86380 86390 1
511275 99511275 1001 86380 86390 1
511139 99511139 1001 86380 86390 1
510976 99510976 1001 86380 86390 1
511118 99511118 1001 86380 86390 1
511082 99511082 1001 86380 86390 1
510981 99510981 1001 86380 86390 1
511136 99511136 1001 86380 86390 1
512280 99512280 1001 86380 86390 1
512307 99512307 1001 86380 86390 1
512256 99512256 1001 86380 86390 1
512362 99512362 1001 86380 86390 1
512162 99512162 1001 86380 86390 1
512079 99512079 1001 86380 86390 1
512118 99512118 1001 86380 86390 1
511875 99511875 1001 86380 86390 1
511798 99511798 1001 86380 86390 1
511867 99511867 1001 86380 86390 1
511818 99511818 1001 86380 86390 1
511911 99511911 1001 86380 86390 1
512380 99512380 1001 86380 86390 1
512451 99512451 1001 86380 86390 1
513095 99513095 1001 86380 86390 1
513136 99513136 1001 86380 86390 1
512837 99512837 1001 86380 86390 1
512971 99512971 1001 86380 86390 1
512692 99512692 1001 86380 86390 1
512657 99512657 1001 86380 86390 1
513389 99513389 1001 86380 86390 1
513327 99513327 1001 86380 86390 1
513394 99513394 1001 86380 86390 1
513356 99513356 1001 86380 86390 1
513369 99513369 1001 86380 86390 1
513989 99513989 1001 86380 86390 1
513888 99513888 1001 86380 86390 1
513760 99513760 1001 86380 86390 1
513648 99513648 1001 86380 86390 1
513627 99513627 1001 86380 86390 1
513679 99513679 1001 86380 86390 1
513692 99513692 1001 86380 86390 1
513453 99513453 1001 86380 86390 1
513457 99513457 1001 86380 86390 1
514093 99514093 1001 86380 86390 1
514160 99514160 1001 86380 86390 1
514202 99514202 1001 86380 86390 1
514742 99514742 1001 86380 86390 1
514708 99514708 1001 86380 86390 1
514600 99514600 1001 86380 86390 1
514575 99514575 1001 86380 86390 1
514580 99514580 1001 86380 86390 1
514463 99514463 1001 86380 86390 1
514595 99514595 1001 86380 86390 1
514609 99514609 1001 86380 86390 1
514422 99514422 1001 86380 86390 1
514267 99514267 1001 86380 86390 1
514295 99514295 1001 86380 86390 1
514429 99514429 1001 86380 86390 1
514880 99514880 1001 86380 86390 1
514893 99514893 1001 86380 86390 1
514983 99514983 1001 86380 86390 1
514947 99514947 1001 86380 86390 1
514949 99514949 1001 86380 86390 1
514913 99514913 1001 86380 86390 1
514901 99514901 1001 86380 86390 1
514875 99514875 1001 86380 86390 1
514967 99514967 1001 86380 86390 1
515007 99515007 1001 86380 86390 1
515648 99515648 1001 86380 86390 1
515576 99515576 1001 86380 86390 1
515579 99515579 1001 86380 86390 1
515348 99515348 1001 86380 86390 1
515376 99515376 1001 86380 86390 1
515292 99515292 1001 86380 86390 1
515142 99515142 1001 86380 86390 1
515185 99515185 1001 86380 86390 1
515812 99515812 1001 86380 86390 1
515749 99515749 1001 86380 86390 1
516447 99516447 1001 86380 86390 1
516357 99516357 1001 86380 86390 1
516361 99516361 1001 86380 86390 1
516174 99516174 1001 86380 86390 1
516175 99516175 1001 86380 86390 1
516100 99516100 1001 86380 86390 1
516209 99516209 1001 86380 86390 1
516066 99516066 1001 86380 86390 1
516056 99516056 1001 86380 86390 1
516575 99516575 1001 86380 86390 1
516538 99516538 1001 86380 86390 1
516580 99516580 1001 86380 86390 1
517155 99517155 1001 86380 86390 1
517271 99517271 1001 86380 86390 1
517274 99517274 1001 86380 86390 1
517301 99517301 1001 86380 86390 1
517317 99517317 1001 86380 86390 1
516965 99516965 1001 86380 86390 1
516983 99516983 1001 86380 86390 1
516985 99516985 1001 86380 86390 1
517114 99517114 1001 86380 86390 1
516779 99516779 1001 86380 86390 1
516780 99516780 1001 86380 86390 1
517342 99517342 1001 86380 86390 1
518128 99518128 1001 86380 86390 1
518132 99518132 1001 86380 86390 1
517963 99517963 1001 86380 86390 1
518105 99518105 1001 86380 86390 1
517814 99517814 1001 86380 86390 1
517600 99517600 1001 86380 86390 1
518171 99518171 1001 86380 86390 1
518198 99518198 1001 86380 86390 1
518250 99518250 1001 86380 86390 1
518289 99518289 1001 86380 86390 1
518253 99518253 1001 86380 86390 1
518361 99518361 1001 86380 86390 1
518859 99518859 1001 86380 86390 1
518783 99518783 1001 86380 86390 1
518735 99518735 1001 86380 86390 1
518633 99518633 1001 86380 86390 1
518690 99518690 1001 86380 86390 1
518499 99518499 1001 86380 86390 1
518438 99518438 1001 86380 86390 1
518387 99518387 1001 86380 86390 1
519089 99519089 1001 86380 86390 1
519121 99519121 1001 86380 86390 1
519189 99519189 1001 86380 86390 1
519647 99519647 1001 86380 86390 1
519725 99519725 1001 86380 86390 1
519747 99519747 1001 86380 86390 1
519644 99519644 1001 86380 86390 1
519584 99519584 1001 86380 86390 1
519534 99519534 1001 86380 86390 1
519538 99519538 1001 86380 86390 1
519448 99519448 1001 86380 86390 1
519219 99519219 1001 86380 86390 1
519222 99519222 1001 86380 86390 1
519268 99519268 1001 86380 86390 1
519995 99519995 1001 86380 86390 1
519944 99519944 1001 86380 86390 1
520014 99520014 1001 86380 86390 1
520481 99520481 1001 86380 86390 1
520362 99520362 1001 86380 86390 1
520337 99520337 1001 86380 86390 1
520313 99520313 1001 86380 86390 1
520201 99520201 1001 86380 86390 1
520152 99520152 1001 86380 86390 1
520129 99520129 1001 86380 86390 1
520716 99520716 1001 86380 86390 1
520768 99520768 1001 86380 86390 1
520679 99520679 1001 86380 86390 1
520799 99520799 1001 86380 86390 1
520774 99520774 1001 86380 86390 1
520787 99520787 1001 86380 86390 1
521274 99521274 1001 86380 86390 1
521340 99521340 1001 86380 86390 1
521392 99521392 1001 86380 86390 1
521277 99521277 1001 86380 86390 1
521445 99521445 1001 86380 86390 1
521333 99521333 1001 86380 86390 1
521270 99521270 1001 86380 86390 1
521118 99521118 1001 86380 86390 1
521188 99521188 1001 86380 86390 1
521231 99521231 1001 86380 86390 1
521063 99521063 1001 86380 86390 1
521117 99521117 1001 86380 86390 1
520861 99520861 1001 86380 86390 1
520864 99520864 1001 86380 86390 1
521038 99521038 1001 86380 86390 1
521583 99521583 1001 86380 86390 1
521651 99521651 1001 86380 86390 1
521549 99521549 1001 86380 86390 1
521575 99521575 1001 86380 86390 1
521473 99521473 1001 86380 86390 1
521565 99521565 1001 86380 86390 1
522191 99522191 1001 86380 86390 1
522195 99522195 1001 86380 86390 1
522209 99522209 1001 86380 86390 1
522236 99522236 1001 86380 86390 1
522133 99522133 1001 86380 86390 1
521997 99521997 1001 86380 86390 1
521936 99521936 1001 86380 86390 1
521914 99521914 1001 86380 86390 1
522072 99522072 1001 86380 86390 1
521777 99521777 1001 86380 86390 1
521872 99521872 1001 86380 86390 1
521821 99521821 1001 86380 86390 1
522395 99522395 1001 86380 86390 1
522348 99522348 1001 86380 86390 1
523034 99523034 1001 86380 86390 1
522922 99522922 1001 86380 86390 1
522913 99522913 1001 86380 86390 1
522740 99522740 1001 86380 86390 1
522727 99522727 1001 86380 86390 1
522767 99522767 1001 86380 86390 1
522730 99522730 1001 86380 86390 1
523207 99523207 1001 86380 86390 1
523158 99523158 1001 86380 86390 1
523184 99523184 1001 86380 86390 1
523163 99523163 1001 86380 86390 1
523178 99523178 1001 86380 86390 1
523867 99523867 1001 86380 86390 1
523911 99523911 1001 86380 86390 1
523845 99523845 1001 86380 86390 1
523747 99523747 1001 86380 86390 1
523889 99523889 1001 86380 86390 1
523761 99523761 1001 86380 86390 1
523614 99523614 1001 86380 86390 1
523718 99523718 1001 86380 86390 1
523682 99523682 1001 86380 86390 1
523521 99523521 1001 86380 86390 1
523329 99523329 1001 86380 86390 1
523433 99523433 1001 86380 86390 1
524084 99524084 1001 86380 86390 1
524003 99524003 1001 86380 86390 1
524722 99524722 1001 86380 86390 1
524608 99524608 1001 86380 86390 1
524679 99524679 1001 86380 86390 1
524499 99524499 1001 86380 86390 1
524429 99524429 1001 86380 86390 1
524188 99524188 1001 86380 86390 1
524305 99524305 1001 86380 86390 1
524228 99524228 1001 86380 86390 1
524271 99524271 1001 86380 86390 1
524325 99524325 1001 86380 86390 1
524210 99524210 1001 86380 86390 1
524158 99524158 1001 86380 86390 1
524832 99524832 1001 86380 86390 1
524875 99524875 1001 86380 86390 1
524953 99524953 1001 86380 86390 1
525596 99525596 1001 86380 86390 1
525486 99525486 1001 86380 86390 1
525253 99525253 1001 86380 86390 1
525720 99525720 1001 86380 86390 1
526309 99526309 1001 86380 86390 1
526416 99526416 1001 86380 86390 1
526042 99526042 1001 86380 86390 1
526200 99526200 1001 86380 86390 1
526202 99526202 1001 86380 86390 1
525947 99525947 1001 86380 86390 1
526001 99526001 1001 86380 86390 1
526476 99526476 1001 86380 86390 1
526515 99526515 1001 86380 86390 1
526556 99526556 1001 86380 86390 1
526548 99526548 1001 86380 86390 1
526561 99526561 1001 86380 86390 1
527108 99527108 1001 86380 86390 1
527112 99527112 1001 86380 86390 1
527180 99527180 1001 86380 86390 1
527064 99527064 1001 86380 86390 1
527208 99527208 1001 86380 86390 1
527171 99527171 1001 86380 86390 1
526841 99526841 1001 86380 86390 1
526881 99526881 1001 86380 86390 1
526716 99526716 1001 86380 86390 1
526742 99526742 1001 86380 86390 1
526794 99526794 1001 86380 86390 1
527287 99527287 1001 86380 86390 1
527045 99527045 1001 86380 86390 1
527279 99527279 1001 86380 86390 1
527447 99527447 1001 86380 86390 1
527348 99527348 1001 86380 86390 1
528069 99528069 1001 86380 86390 1
527771 99527771 1001 86380 86390 1
527826 99527826 1001 86380 86390 1
527777 99527777 1001 86380 86390 1
527842 99527842 1001 86380 86390 1
527653 99527653 1001 86380 86390 1
527514 99527514 1001 86380 86390 1
527476 99527476 1001 86380 86390 1
527556 99527556 1001 86380 86390 1
527505 99527505 1001 86380 86390 1
528240 99528240 1001 86380 86390 1
528125 99528125 1001 86380 86390 1
528169 99528169 1001 86380 86390 1
528236 99528236 1001 86380 86390 1
528095 99528095 1001 86380 86390 1
528824 99528824 1001 86380 86390 1
528778 99528778 1001 86380 86390 1
528879 99528879 1001 86380 86390 1
528792 99528792 1001 86380 86390 1
528795 99528795 1001 86380 86390 1
528783 99528783 1001 86380 86390 1
528707 99528707 1001 86380 86390 1
528559 99528559 1001 86380 86390 1
528560 99528560 1001 86380 86390 1
528642 99528642 1001 86380 86390 1
528474 99528474 1001 86380 86390 1
528449 99528449 1001 86380 86390 1
528308 99528308 1001 86380 86390 1
528386 99528386 1001 86380 86390 1
529022 99529022 1001 86380 86390 1
529078 99529078 1001 86380 86390 1
529715 99529715 1001 86380 86390 1
529355 99529355 1001 86380 86390 1
529343 99529343 1001 86380 86390 1
529134 99529134 1001 86380 86390 1
529108 99529108 1001 86380 86390 1
529174 99529174 1001 86380 86390 1
529183 99529183 1001 86380 86390 1
529841 99529841 1001 86380 86390 1
529932 99529932 1001 86380 86390 1
529107 99529107 1001 86380 86390 1
529752 99529752 1001 86380 86390 1
529885 99529885 1001 86380 86390 1
529850 99529850 1001 86380 86390 1
529915 99529915 1001 86380 86390 1
530509 99530509 1001 86380 86390 1
530270 99530270 1001 86380 86390 1
530313 99530313 1001 86380 86390 1
530197 99530197 1001 86380 86390 1
530314 99530314 1001 86380 86390 1
530331 99530331 1001 86380 86390 1
529984 99529984 1001 86380 86390 1
530025 99530025 1001 86380 86390 1
530715 99530715 1001 86380 86390 1
531213 99531213 1001 86380 86390 1
531332 99531332 1001 86380 86390 1
531180 99531180 1001 86380 86390 1
531271 99531271 1001 86380 86390 1
531297 99531297 1001 86380 86390 1
531323 99531323 1001 86380 86390 1
531288 99531288 1001 86380 86390 1
531089 99531089 1001 86380 86390 1
530862 99530862 1001 86380 86390 1
530826 99530826 1001 86380 86390 1
530806 99530806 1001 86380 86390 1
531535 99531535 1001 86380 86390 1
531566 99531566 1001 86380 86390 1
531579 99531579 1001 86380 86390 1
531555 99531555 1001 86380 86390 1
531427 99531427 1001 86380 86390 1
532117 99532117 1001 86380 86390 1
532119 99532119 1001 86380 86390 1
532160 99532160 1001 86380 86390 1
532045 99532045 1001 86380 86390 1
532150 99532150 1001 86380 86390 1
532152 99532152 1001 86380 86390 1
531927 99531927 1001 86380 86390 1
531853 99531853 1001 86380 86390 1
531970 99531970 1001 86380 86390 1
531984 99531984 1001 86380 86390 1
531651 99531651 1001 86380 86390 1
531769 99531769 1001 86380 86390 1
531747 99531747 1001 86380 86390 1
532371 99532371 1001 86380 86390 1
532364 99532364 1001 86380 86390 1
532249 99532249 1001 86380 86390 1
533031 99533031 1001 86380 86390 1
532855 99532855 1001 86380 86390 1
532881 99532881 1001 86380 86390 1
532961 99532961 1001 86380 86390 1
532825 99532825 1001 86380 86390 1
532542 99532542 1001 86380 86390 1
532608 99532608 1001 86380 86390 1
532470 99532470 1001 86380 86390 1
532447 99532447 1001 86380 86390 1
533039 99533039 1001 86380 86390 1
533196 99533196 1001 86380 86390 1
533749 99533749 1001 86380 86390 1
533765 99533765 1001 86380 86390 1
533653 99533653 1001 86380 86390 1
533488 99533488 1001 86380 86390 1
533477 99533477 1001 86380 86390 1
533272 99533272 1001 86380 86390 1
533402 99533402 1001 86380 86390 1
534583 99534583 1001 86380 86390 1
534610 99534610 1001 86380 86390 1
534657 99534657 1001 86380 86390 1
534522 99534522 1001 86380 86390 1
534510 99534510 1001 86380 86390 1
534550 99534550 1001 86380 86390 1
534514 99534514 1001 86380 86390 1
534554 99534554 1001 86380 86390 1
534353 99534353 1001 86380 86390 1
534167 99534167 1001 86380 86390 1
534145 99534145 1001 86380 86390 1
534080 99534080 1001 86380 86390 1
534068 99534068 1001 86380 86390 1
534108 99534108 1001 86380 86390 1
534084 99534084 1001 86380 86390 1
534266 99534266 1001 86380 86390 1
534072 99534072 1001 86380 86390 1
534139 99534139 1001 86380 86390 1
534268 99534268 1001 86380 86390 1
534178 99534178 1001 86380 86390 1
534699 99534699 1001 86380 86390 1
534848 99534848 1001 86380 86390 1
535426 99535426 1001 86380 86390 1
535337 99535337 1001 86380 86390 1
535499 99535499 1001 86380 86390 1
535504 99535504 1001 86380 86390 1
535166 99535166 1001 86380 86390 1
535168 99535168 1001 86380 86390 1
535234 99535234 1001 86380 86390 1
535210 99535210 1001 86380 86390 1
535073 99535073 1001 86380 86390 1
535087 99535087 1001 86380 86390 1
535042 99535042 1001 86380 86390 1
535572 99535572 1001 86380 86390 1
535525 99535525 1001 86380 86390 1
535552 99535552 1001 86380 86390 1
535643 99535643 1001 86380 86390 1
536150 99536150 1001 86380 86390 1
536015 99536015 1001 86380 86390 1
535926 99535926 1001 86380 86390 1
535981 99535981 1001 86380 86390 1
535996 99535996 1001 86380 86390 1
536049 99536049 1001 86380 86390 1
535972 99535972 1001 86380 86390 1
536000 99536000 1001 86380 86390 1
535896 99535896 1001 86380 86390 1
535745 99535745 1001 86380 86390 1
535734 99535734 1001 86380 86390 1
535763 99535763 1001 86380 86390 1
536373 99536373 1001 86380 86390 1
536362 99536362 1001 86380 86390 1
536480 99536480 1001 86380 86390 1
537049 99537049 1001 86380 86390 1
536975 99536975 1001 86380 86390 1
537056 99537056 1001 86380 86390 1
536911 99536911 1001 86380 86390 1
536659 99536659 1001 86380 86390 1
536724 99536724 1001 86380 86390 1
536629 99536629 1001 86380 86390 1
537224 99537224 1001 86380 86390 1
537801 99537801 1001 86380 86390 1
537967 99537967 1001 86380 86390 1
537880 99537880 1001 86380 86390 1
537907 99537907 1001 86380 86390 1
537946 99537946 1001 86380 86390 1
537986 99537986 1001 86380 86390 1
537605 99537605 1001 86380 86390 1
537618 99537618 1001 86380 86390 1
537774 99537774 1001 86380 86390 1
537394 99537394 1001 86380 86390 1
537497 99537497 1001 86380 86390 1
537457 99537457 1001 86380 86390 1
538060 99538060 1001 86380 86390 1
537997 99537997 1001 86380 86390 1
538032 99538032 1001 86380 86390 1
538178 99538178 1001 86380 86390 1
538101 99538101 1001 86380 86390 1
538097 99538097 1001 86380 86390 1
538634 99538634 1001 86380 86390 1
538789 99538789 1001 86380 86390 1
538615 99538615 1001 86380 86390 1
538695 99538695 1001 86380 86390 1
538441 99538441 1001 86380 86390 1
538606 99538606 1001 86380 86390 1
538425 99538425 1001 86380 86390 1
538195 99538195 1001 86380 86390 1
538216 99538216 1001 86380 86390 1
538852 99538852 1001 86380 86390 1
538841 99538841 1001 86380 86390 1
538947 99538947 1001 86380 86390 1
538987 99538987 1001 86380 86390 1
538937 99538937 1001 86380 86390 1
539437 99539437 1001 86380 86390 1
539477 99539477 1001 86380 86390 1
539542 99539542 1001 86380 86390 1
539632 99539632 1001 86380 86390 1
539281 99539281 1001 86380 86390 1
539380 99539380 1001 86380 86390 1
539369 99539369 1001 86380 86390 1
539190 99539190 1001 86380 86390 1
539107 99539107 1001 86380 86390 1
539135 99539135 1001 86380 86390 1
539702 99539702 1001 86380 86390 1
539741 99539741 1001 86380 86390 1
539708 99539708 1001 86380 86390 1
539827 99539827 1001 86380 86390 1
539791 99539791 1001 86380 86390 1
540367 99540367 1001 86380 86390 1
540436 99540436 1001 86380 86390 1
540271 99540271 1001 86380 86390 1
540428 99540428 1001 86380 86390 1
540157 99540157 1001 86380 86390 1
540236 99540236 1001 86380 86390 1
540122 99540122 1001 86380 86390 1
540074 99540074 1001 86380 86390 1
540204 99540204 1001 86380 86390 1
540141 99540141 1001 86380 86390 1
539952 99539952 1001 86380 86390 1
540018 99540018 1001 86380 86390 1
539983 99539983 1001 86380 86390 1
540038 99540038 1001 86380 86390 1
540542 99540542 1001 86380 86390 1
540504 99540504 1001 86380 86390 1
540517 99540517 1001 86380 86390 1
540596 99540596 1001 86380 86390 1
540547 99540547 1001 86380 86390 1
541089 99541089 1001 86380 86390 1
541285 99541285 1001 86380 86390 1
540957 99540957 1001 86380 86390 1
540959 99540959 1001 86380 86390 1
540964 99540964 1001 86380 86390 1
540978 99540978 1001 86380 86390 1
540830 99540830 1001 86380 86390 1
540779 99540779 1001 86380 86390 1
540708 99540708 1001 86380 86390 1
540825 99540825 1001 86380 86390 1
541996 99541996 1001 86380 86390 1
542077 99542077 1001 86380 86390 1
541907 99541907 1001 86380 86390 1
541577 99541577 1001 86380 86390 1
541582 99541582 1001 86380 86390 1
541586 99541586 1001 86380 86390 1
541625 99541625 1001 86380 86390 1
541574 99541574 1001 86380 86390 1
541691 99541691 1001 86380 86390 1
542261 99542261 1001 86380 86390 1
542224 99542224 1001 86380 86390 1
542255 99542255 1001 86380 86390 1
542283 99542283 1001 86380 86390 1
542857 99542857 1001 86380 86390 1
542834 99542834 1001 86380 86390 1
542810 99542810 1001 86380 86390 1
542865 99542865 1001 86380 86390 1
542905 99542905 1001 86380 86390 1
542531 99542531 1001 86380 86390 1
542337 99542337 1001 86380 86390 1
542432 99542432 1001 86380 86390 1
542408 99542408 1001 86380 86390 1
542489 99542489 1001 86380 86390 1
542361 99542361 1001 86380 86390 1
543053 99543053 1001 86380 86390 1
543015 99543015 1001 86380 86390 1
543094 99543094 1001 86380 86390 1
543464 99543464 1001 86380 86390 1
543555 99543555 1001 86380 86390 1
543373 99543373 1001 86380 86390 1
543394 99543394 1001 86380 86390 1
543292 99543292 1001 86380 86390 1
543358 99543358 1001 86380 86390 1
543297 99543297 1001 86380 86390 1
543234 99543234 1001 86380 86390 1
543183 99543183 1001 86380 86390 1
543800 99543800 1001 86380 86390 1
543830 99543830 1001 86380 86390 1
544550 99544550 1001 86380 86390 1
544551 99544551 1001 86380 86390 1
544529 99544529 1001 86380 86390 1
544402 99544402 1001 86380 86390 1
544440 99544440 1001 86380 86390 1
544380 99544380 1001 86380 86390 1
544264 99544264 1001 86380 86390 1
544190 99544190 1001 86380 86390 1
544193 99544193 1001 86380 86390 1
544338 99544338 1001 86380 86390 1
544002 99544002 1001 86380 86390 1
544059 99544059 1001 86380 86390 1
544177 99544177 1001 86380 86390 1
544126 99544126 1001 86380 86390 1
544038 99544038 1001 86380 86390 1
544702 99544702 1001 86380 86390 1
544684 99544684 1001 86380 86390 1
500642 750 1002 47009 48346 1
528485 739 1002 42177 48873 1
531372 691 1002 47663 54383 1
542616 851 1002 25859 30127 1
400154 99400154 1001 86380 86390 1
400673 99400673 1001 86380 86390 1
400955 99400955 1001 86380 86390 1
401230 99401230 1001 86380 86390 1
401374 99401374 1001 86380 86390 1
401686 99401686 1001 86380 86390 1
401812 99401812 1001 86380 86390 1
401769 99401769 1001 86380 86390 1
401890 99401890 1001 86380 86390 1
402006 99402006 1001 86380 86390 1
402523 99402523 1001 86380 86390 1
402682 99402682 1001 86380 86390 1
402599 99402599 1001 86380 86390 1
402765 99402765 1001 86380 86390 1
402815 99402815 1001 86380 86390 1
402984 99402984 1001 86380 86390 1
402989 99402989 1001 86380 86390 1
402935 99402935 1001 86380 86390 1
403006 99403006 1001 86380 86390 1
403061 99403061 1001 86380 86390 1
403195 99403195 1001 86380 86390 1
403176 99403176 1001 86380 86390 1
403098 99403098 1001 86380 86390 1
403384 99403384 1001 86380 86390 1
403469 99403469 1001 86380 86390 1
403710 99403710 1001 86380 86390 1
403920 99403920 1001 86380 86390 1
403916 99403916 1001 86380 86390 1
404151 99404151 1001 86380 86390 1
404191 99404191 1001 86380 86390 1
404217 99404217 1001 86380 86390 1
404364 99404364 1001 86380 86390 1
404394 99404394 1001 86380 86390 1
404635 99404635 1001 86380 86390 1
404656 99404656 1001 86380 86390 1
404668 99404668 1001 86380 86390 1
404868 99404868 1001 86380 86390 1
405003 99405003 1001 86380 86390 1
405012 99405012 1001 86380 86390 1
405176 99405176 1001 86380 86390 1
405261 99405261 1001 86380 86390 1
405241 99405241 1001 86380 86390 1
405553 99405553 1001 86380 86390 1
405516 99405516 1001 86380 86390 1
405775 99405775 1001 86380 86390 1
405820 99405820 1001 86380 86390 1
406065 99406065 1001 86380 86390 1
406165 99406165 1001 86380 86390 1
406411 99406411 1001 86380 86390 1
406568 99406568 1001 86380 86390 1
406854 99406854 1001 86380 86390 1
406952 99406952 1001 86380 86390 1
406981 99406981 1001 86380 86390 1
407162 99407162 1001 86380 86390 1
407297 99407297 1001 86380 86390 1
407326 99407326 1001 86380 86390 1
407392 99407392 1001 86380 86390 1
407375 99407375 1001 86380 86390 1
407670 99407670 1001 86380 86390 1
407881 99407881 1001 86380 86390 1
408243 99408243 1001 86380 86390 1
408329 99408329 1001 86380 86390 1
408312 99408312 1001 86380 86390 1
408607 99408607 1001 86380 86390 1
408703 99408703 1001 86380 86390 1
408701 99408701 1001 86380 86390 1
408938 99408938 1001 86380 86390 1
408979 99408979 1001 86380 86390 1
408950 99408950 1001 86380 86390 1
409013 99409013 1001 86380 86390 1
409064 99409064 1001 86380 86390 1
409074 99409074 1001 86380 86390 1
409188 99409188 1001 86380 86390 1
409604 99409604 1001 86380 86390 1
409799 99409799 1001 86380 86390 1
410207 99410207 1001 86380 86390 1
410357 99410357 1001 86380 86390 1
410441 99410441 1001 86380 86390 1
410601 99410601 1001 86380 86390 1
410671 99410671 1001 86380 86390 1
410874 99410874 1001 86380 86390 1
410975 99410975 1001 86380 86390 1
411026 99411026 1001 86380 86390 1
411118 99411118 1001 86380 86390 1
411308 99411308 1001 86380 86390 1
411636 99411636 1001 86380 86390 1
411799 99411799 1001 86380 86390 1
412065 99412065 1001 86380 86390 1
412115 99412115 1001 86380 86390 1
412338 99412338 1001 86380 86390 1
413403 99413403 1001 86380 86390 1
413647 99413647 1001 86380 86390 1
413561 99413561 1001 86380 86390 1
412913 99412913 1001 86380 86390 1
412967 99412967 1001 86380 86390 1
413287 99413287 1001 86380 86390 1
412616 99412616 1001 86380 86390 1
412809 99412809 1001 86380 86390 1
412516 99412516 1001 86380 86390 1
412690 99412690 1001 86380 86390 1
413808 99413808 1001 86380 86390 1
413706 99413706 1001 86380 86390 1
413937 99413937 1001 86380 86390 1
414964 99414964 1001 86380 86390 1
415057 99415057 1001 86380 86390 1
414976 99414976 1001 86380 86390 1
414639 99414639 1001 86380 86390 1
414275 99414275 1001 86380 86390 1
414298 99414298 1001 86380 86390 1
414413 99414413 1001 86380 86390 1
414473 99414473 1001 86380 86390 1
415436 99415436 1001 86380 86390 1
416706 99416706 1001 86380 86390 1
416872 99416872 1001 86380 86390 1
416546 99416546 1001 86380 86390 1
416254 99416254 1001 86380 86390 1
416411 99416411 1001 86380 86390 1
416238 99416238 1001 86380 86390 1
416488 99416488 1001 86380 86390 1
416543 99416543 1001 86380 86390 1
415884 99415884 1001 86380 86390 1
416022 99416022 1001 86380 86390 1
417309 99417309 1001 86380 86390 1
417317 99417317 1001 86380 86390 1
417396 99417396 1001 86380 86390 1
417090 99417090 1001 86380 86390 1
417549 99417549 1001 86380 86390 1
418597 99418597 1001 86380 86390 1
418713 99418713 1001 86380 86390 1
418735 99418735 1001 86380 86390 1
418558 99418558 1001 86380 86390 1
418559 99418559 1001 86380 86390 1
418724 99418724 1001 86380 86390 1
418159 99418159 1001 86380 86390 1
418288 99418288 1001 86380 86390 1
418382 99418382 1001 86380 86390 1
418425 99418425 1001 86380 86390 1
418409 99418409 1001 86380 86390 1
417921 99417921 1001 86380 86390 1
417639 99417639 1001 86380 86390 1
417800 99417800 1001 86380 86390 1
417801 99417801 1001 86380 86390 1
417620 99417620 1001 86380 86390 1
417948 99417948 1001 86380 86390 1
417815 99417815 1001 86380 86390 1
418957 99418957 1001 86380 86390 1
419143 99419143 1001 86380 86390 1
419040 99419040 1001 86380 86390 1
420413 99420413 1001 86380 86390 1
420183 99420183 1001 86380 86390 1
420104 99420104 1001 86380 86390 1
420106 99420106 1001 86380 86390 1
419884 99419884 1001 86380 86390 1
419814 99419814 1001 86380 86390 1
419237 99419237 1001 86380 86390 1
420477 99420477 1001 86380 86390 1
421840 99421840 1001 86380 86390 1
421748 99421748 1001 86380 86390 1
422011 99422011 1001 86380 86390 1
421821 99421821 1001 86380 86390 1
421986 99421986 1001 86380 86390 1
421294 99421294 1001 86380 86390 1
421648 99421648 1001 86380 86390 1
421465 99421465 1001 86380 86390 1
421083 99421083 1001 86380 86390 1
422358 99422358 1001 86380 86390 1
422194 99422194 1001 86380 86390 1
422201 99422201 1001 86380 86390 1
422462 99422462 1001 86380 86390 1
423660 99423660 1001 86380 86390 1
423495 99423495 1001 86380 86390 1
423351 99423351 1001 86380 86390 1
422961 99422961 1001 86380 86390 1
423227 99423227 1001 86380 86390 1
423036 99423036 1001 86380 86390 1
423017 99423017 1001 86380 86390 1
422749 99422749 1001 86380 86390 1
422915 99422915 1001 86380 86390 1
422818 99422818 1001 86380 86390 1
422768 99422768 1001 86380 86390 1
424015 99424015 1001 86380 86390 1
423863 99423863 1001 86380 86390 1
423766 99423766 1001 86380 86390 1
425302 99425302 1001 86380 86390 1
425040 99425040 1001 86380 86390 1
425187 99425187 1001 86380 86390 1
425212 99425212 1001 86380 86390 1
424663 99424663 1001 86380 86390 1
424885 99424885 1001 86380 86390 1
424769 99424769 1001 86380 86390 1
424949 99424949 1001 86380 86390 1
424262 99424262 1001 86380 86390 1
424271 99424271 1001 86380 86390 1
425741 99425741 1001 86380 86390 1
425473 99425473 1001 86380 86390 1
425480 99425480 1001 86380 86390 1
426817 99426817 1001 86380 86390 1
426929 99426929 1001 86380 86390 1
426369 99426369 1001 86380 86390 1
426397 99426397 1001 86380 86390 1
426434 99426434 1001 86380 86390 1
426414 99426414 1001 86380 86390 1
425896 99425896 1001 86380 86390 1
426196 99426196 1001 86380 86390 1
427212 99427212 1001 86380 86390 1
428516 99428516 1001 86380 86390 1
428425 99428425 1001 86380 86390 1
428643 99428643 1001 86380 86390 1
428456 99428456 1001 86380 86390 1
428511 99428511 1001 86380 86390 1
427979 99427979 1001 86380 86390 1
428101 99428101 1001 86380 86390 1
428025 99428025 1001 86380 86390 1
427739 99427739 1001 86380 86390 1
427885 99427885 1001 86380 86390 1
427715 99427715 1001 86380 86390 1
427794 99427794 1001 86380 86390 1
428768 99428768 1001 86380 86390 1
428934 99428934 1001 86380 86390 1
430164 99430164 1001 86380 86390 1
430239 99430239 1001 86380 86390 1
429829 99429829 1001 86380 86390 1
429245 99429245 1001 86380 86390 1
429352 99429352 1001 86380 86390 1
429532 99429532 1001 86380 86390 1
429428 99429428 1001 86380 86390 1
430574 99430574 1001 86380 86390 1
430664 99430664 1001 86380 86390 1
430488 99430488 1001 86380 86390 1
430652 99430652 1001 86380 86390 1
431987 99431987 1001 86380 86390 1
431912 99431912 1001 86380 86390 1
431996 99431996 1001 86380 86390 1
431678 99431678 1001 86380 86390 1
431503 99431503 1001 86380 86390 1
431363 99431363 1001 86380 86390 1
431150 99431150 1001 86380 86390 1
431131 99431131 1001 86380 86390 1
430904 99430904 1001 86380 86390 1
430833 99430833 1001 86380 86390 1
430987 99430987 1001 86380 86390 1
432417 99432417 1001 86380 86390 1
432167 99432167 1001 86380 86390 1
432340 99432340 1001 86380 86390 1
433395 99433395 1001 86380 86390 1
433553 99433553 1001 86380 86390 1
433694 99433694 1001 86380 86390 1
432945 99432945 1001 86380 86390 1
433231 99433231 1001 86380 86390 1
432626 99432626 1001 86380 86390 1
432581 99432581 1001 86380 86390 1
435367 99435367 1001 86380 86390 1
435229 99435229 1001 86380 86390 1
435063 99435063 1001 86380 86390 1
435332 99435332 1001 86380 86390 1
435336 99435336 1001 86380 86390 1
434896 99434896 1001 86380 86390 1
434752 99434752 1001 86380 86390 1
434263 99434263 1001 86380 86390 1
434526 99434526 1001 86380 86390 1
435627 99435627 1001 86380 86390 1
435525 99435525 1001 86380 86390 1
435687 99435687 1001 86380 86390 1
435688 99435688 1001 86380 86390 1
435779 99435779 1001 86380 86390 1
436768 99436768 1001 86380 86390 1
436931 99436931 1001 86380 86390 1
436949 99436949 1001 86380 86390 1
436826 99436826 1001 86380 86390 1
436604 99436604 1001 86380 86390 1
436695 99436695 1001 86380 86390 1
436536 99436536 1001 86380 86390 1
436442 99436442 1001 86380 86390 1
435930 99435930 1001 86380 86390 1
436270 99436270 1001 86380 86390 1
436274 99436274 1001 86380 86390 1
436246 99436246 1001 86380 86390 1
436149 99436149 1001 86380 86390 1
436233 99436233 1001 86380 86390 1
300069 99300069 1001 86380 86390 1
300725 99300725 1001 86380 86390 1
300695 99300695 1001 86380 86390 1
300575 99300575 1001 86380 86390 1
300588 99300588 1001 86380 86390 1
300606 99300606 1001 86380 86390 1
300671 99300671 1001 86380 86390 1
300719 99300719 1001 86380 86390 1
300485 99300485 1001 86380 86390 1
300486 99300486 1001 86380 86390 1
300384 99300384 1001 86380 86390 1
300436 99300436 1001 86380 86390 1
300374 99300374 1001 86380 86390 1
300335 99300335 1001 86380 86390 1
300353 99300353 1001 86380 86390 1
300163 99300163 1001 86380 86390 1
300143 99300143 1001 86380 86390 1
300221 99300221 1001 86380 86390 1
300933 99300933 1001 86380 86390 1
300747 99300747 1001 86380 86390 1
300736 99300736 1001 86380 86390 1
300828 99300828 1001 86380 86390 1
301480 99301480 1001 86380 86390 1
301232 99301232 1001 86380 86390 1
301324 99301324 1001 86380 86390 1
301263 99301263 1001 86380 86390 1
301251 99301251 1001 86380 86390 1
301175 99301175 1001 86380 86390 1
301202 99301202 1001 86380 86390 1
301177 99301177 1001 86380 86390 1
301132 99301132 1001 86380 86390 1
300996 99300996 1001 86380 86390 1
301710 99301710 1001 86380 86390 1
301749 99301749 1001 86380 86390 1
302305 99302305 1001 86380 86390 1
302255 99302255 1001 86380 86390 1
302360 99302360 1001 86380 86390 1
302184 99302184 1001 86380 86390 1
302085 99302085 1001 86380 86390 1
302064 99302064 1001 86380 86390 1
302055 99302055 1001 86380 86390 1
301812 99301812 1001 86380 86390 1
301843 99301843 1001 86380 86390 1
302518 99302518 1001 86380 86390 1
303053 99303053 1001 86380 86390 1
303113 99303113 1001 86380 86390 1
303166 99303166 1001 86380 86390 1
303168 99303168 1001 86380 86390 1
302899 99302899 1001 86380 86390 1
302795 99302795 1001 86380 86390 1
302824 99302824 1001 86380 86390 1
302969 99302969 1001 86380 86390 1
302633 99302633 1001 86380 86390 1
302594 99302594 1001 86380 86390 1
303336 99303336 1001 86380 86390 1
303272 99303272 1001 86380 86390 1
303409 99303409 1001 86380 86390 1
303917 99303917 1001 86380 86390 1
303853 99303853 1001 86380 86390 1
303842 99303842 1001 86380 86390 1
303939 99303939 1001 86380 86390 1
303979 99303979 1001 86380 86390 1
303929 99303929 1001 86380 86390 1
303738 99303738 1001 86380 86390 1
303754 99303754 1001 86380 86390 1
303638 99303638 1001 86380 86390 1
303441 99303441 1001 86380 86390 1
303537 99303537 1001 86380 86390 1
304165 99304165 1001 86380 86390 1
304230 99304230 1001 86380 86390 1
304049 99304049 1001 86380 86390 1
304179 99304179 1001 86380 86390 1
304143 99304143 1001 86380 86390 1
304717 99304717 1001 86380 86390 1
304796 99304796 1001 86380 86390 1
304799 99304799 1001 86380 86390 1
304697 99304697 1001 86380 86390 1
304851 99304851 1001 86380 86390 1
304806 99304806 1001 86380 86390 1
304476 99304476 1001 86380 86390 1
304647 99304647 1001 86380 86390 1
304585 99304585 1001 86380 86390 1
304886 99304886 1001 86380 86390 1
305650 99305650 1001 86380 86390 1
305607 99305607 1001 86380 86390 1
305434 99305434 1001 86380 86390 1
305135 99305135 1001 86380 86390 1
305255 99305255 1001 86380 86390 1
305205 99305205 1001 86380 86390 1
500100 99500100 1001 86380 86390 1
500141 99500141 1001 86380 86390 1
500142 99500142 1001 86380 86390 1
500159 99500159 1001 86380 86390 1
500637 99500637 1001 86380 86390 1
500793 99500793 1001 86380 86390 1
500805 99500805 1001 86380 86390 1
500508 99500508 1001 86380 86390 1
500574 99500574 1001 86380 86390 1
500421 99500421 1001 86380 86390 1
500603 99500603 1001 86380 86390 1
500301 99500301 1001 86380 86390 1
500342 99500342 1001 86380 86390 1
500255 99500255 1001 86380 86390 1
500203 99500203 1001 86380 86390 1
500969 99500969 1001 86380 86390 1
500983 99500983 1001 86380 86390 1
500909 99500909 1001 86380 86390 1
501562 99501562 1001 86380 86390 1
501540 99501540 1001 86380 86390 1
501541 99501541 1001 86380 86390 1
501594 99501594 1001 86380 86390 1
501357 99501357 1001 86380 86390 1
501319 99501319 1001 86380 86390 1
501268 99501268 1001 86380 86390 1
501242 99501242 1001 86380 86390 1
501426 99501426 1001 86380 86390 1
501021 99501021 1001 86380 86390 1
501178 99501178 1001 86380 86390 1
501101 99501101 1001 86380 86390 1
501193 99501193 1001 86380 86390 1
501755 99501755 1001 86380 86390 1
501652 99501652 1001 86380 86390 1
501640 99501640 1001 86380 86390 1
501770 99501770 1001 86380 86390 1
501720 99501720 1001 86380 86390 1
501700 99501700 1001 86380 86390 1
502258 99502258 1001 86380 86390 1
501846 99501846 1001 86380 86390 1
501989 99501989 1001 86380 86390 1
501980 99501980 1001 86380 86390 1
502021 99502021 1001 86380 86390 1
502569 99502569 1001 86380 86390 1
502638 99502638 1001 86380 86390 1
503090 99503090 1001 86380 86390 1
503169 99503169 1001 86380 86390 1
503012 99503012 1001 86380 86390 1
502883 99502883 1001 86380 86390 1
503005 99503005 1001 86380 86390 1
502761 99502761 1001 86380 86390 1
503304 99503304 1001 86380 86390 1
503319 99503319 1001 86380 86390 1
503321 99503321 1001 86380 86390 1
503427 99503427 1001 86380 86390 1
503417 99503417 1001 86380 86390 1
504018 99504018 1001 86380 86390 1
503968 99503968 1001 86380 86390 1
503994 99503994 1001 86380 86390 1
504013 99504013 1001 86380 86390 1
503756 99503756 1001 86380 86390 1
503797 99503797 1001 86380 86390 1
503765 99503765 1001 86380 86390 1
503568 99503568 1001 86380 86390 1
503597 99503597 1001 86380 86390 1
504153 99504153 1001 86380 86390 1
504195 99504195 1001 86380 86390 1
504276 99504276 1001 86380 86390 1
504847 99504847 1001 86380 86390 1
504774 99504774 1001 86380 86390 1
504622 99504622 1001 86380 86390 1
504717 99504717 1001 86380 86390 1
504706 99504706 1001 86380 86390 1
504733 99504733 1001 86380 86390 1
504436 99504436 1001 86380 86390 1
505061 99505061 1001 86380 86390 1
505139 99505139 1001 86380 86390 1
505725 99505725 1001 86380 86390 1
505597 99505597 1001 86380 86390 1
505702 99505702 1001 86380 86390 1
505677 99505677 1001 86380 86390 1
505626 99505626 1001 86380 86390 1
505449 99505449 1001 86380 86390 1
505548 99505548 1001 86380 86390 1
505562 99505562 1001 86380 86390 1
505163 99505163 1001 86380 86390 1
505334 99505334 1001 86380 86390 1
505224 99505224 1001 86380 86390 1
505786 99505786 1001 86380 86390 1
505955 99505955 1001 86380 86390 1
505841 99505841 1001 86380 86390 1
505945 99505945 1001 86380 86390 1
506454 99506454 1001 86380 86390 1
506493 99506493 1001 86380 86390 1
506539 99506539 1001 86380 86390 1
506579 99506579 1001 86380 86390 1
506413 99506413 1001 86380 86390 1
506529 99506529 1001 86380 86390 1
506211 99506211 1001 86380 86390 1
506336 99506336 1001 86380 86390 1
506169 99506169 1001 86380 86390 1
506079 99506079 1001 86380 86390 1
506134 99506134 1001 86380 86390 1
506098 99506098 1001 86380 86390 1
506009 99506009 1001 86380 86390 1
506688 99506688 1001 86380 86390 1
506767 99506767 1001 86380 86390 1
506598 99506598 1001 86380 86390 1
507280 99507280 1001 86380 86390 1
507244 99507244 1001 86380 86390 1
507073 99507073 1001 86380 86390 1
506931 99506931 1001 86380 86390 1
506896 99506896 1001 86380 86390 1
506962 99506962 1001 86380 86390 1
507004 99507004 1001 86380 86390 1
507626 99507626 1001 86380 86390 1
507464 99507464 1001 86380 86390 1
507620 99507620 1001 86380 86390 1
507597 99507597 1001 86380 86390 1
508165 99508165 1001 86380 86390 1
508191 99508191 1001 86380 86390 1
507878 99507878 1001 86380 86390 1
507879 99507879 1001 86380 86390 1
507905 99507905 1001 86380 86390 1
507919 99507919 1001 86380 86390 1
507882 99507882 1001 86380 86390 1
507640 99507640 1001 86380 86390 1
507726 99507726 1001 86380 86390 1
507714 99507714 1001 86380 86390 1
508947 99508947 1001 86380 86390 1
509058 99509058 1001 86380 86390 1
508892 99508892 1001 86380 86390 1
508983 99508983 1001 86380 86390 1
508766 99508766 1001 86380 86390 1
508718 99508718 1001 86380 86390 1
508763 99508763 1001 86380 86390 1
508789 99508789 1001 86380 86390 1
508829 99508829 1001 86380 86390 1
508546 99508546 1001 86380 86390 1
508552 99508552 1001 86380 86390 1
508553 99508553 1001 86380 86390 1
508489 99508489 1001 86380 86390 1
508658 99508658 1001 86380 86390 1
509218 99509218 1001 86380 86390 1
509260 99509260 1001 86380 86390 1
509262 99509262 1001 86380 86390 1
509120 99509120 1001 86380 86390 1
509809 99509809 1001 86380 86390 1
509848 99509848 1001 86380 86390 1
509894 99509894 1001 86380 86390 1
509516 99509516 1001 86380 86390 1
509529 99509529 1001 86380 86390 1
509662 99509662 1001 86380 86390 1
509677 99509677 1001 86380 86390 1
509536 99509536 1001 86380 86390 1
509396 99509396 1001 86380 86390 1
509378 99509378 1001 86380 86390 1
510001 99510001 1001 86380 86390 1
510020 99510020 1001 86380 86390 1
510534 99510534 1001 86380 86390 1
510698 99510698 1001 86380 86390 1
510145 99510145 1001 86380 86390 1
510149 99510149 1001 86380 86390 1
510110 99510110 1001 86380 86390 1
510150 99510150 1001 86380 86390 1
510737 99510737 1001 86380 86390 1
510872 99510872 1001 86380 86390 1
510885 99510885 1001 86380 86390 1
510864 99510864 1001 86380 86390 1
511530 99511530 1001 86380 86390 1
511481 99511481 1001 86380 86390 1
511496 99511496 1001 86380 86390 1
511234 99511234 1001 86380 86390 1
511273 99511273 1001 86380 86390 1
511291 99511291 1001 86380 86390 1
511343 99511343 1001 86380 86390 1
511037 99511037 1001 86380 86390 1
510992 99510992 1001 86380 86390 1
511123 99511123 1001 86380 86390 1
511046 99511046 1001 86380 86390 1
511618 99511618 1001 86380 86390 1
511567 99511567 1001 86380 86390 1
512321 99512321 1001 86380 86390 1
512323 99512323 1001 86380 86390 1
512058 99512058 1001 86380 86390 1
511872 99511872 1001 86380 86390 1
512538 99512538 1001 86380 86390 1
512422 99512422 1001 86380 86390 1
512413 99512413 1001 86380 86390 1
513144 99513144 1001 86380 86390 1
513069 99513069 1001 86380 86390 1
513183 99513183 1001 86380 86390 1
512819 99512819 1001 86380 86390 1
512993 99512993 1001 86380 86390 1
512813 99512813 1001 86380 86390 1
512919 99512919 1001 86380 86390 1
512843 99512843 1001 86380 86390 1
512596 99512596 1001 86380 86390 1
512609 99512609 1001 86380 86390 1
513313 99513313 1001 86380 86390 1
513941 99513941 1001 86380 86390 1
513896 99513896 1001 86380 86390 1
513834 99513834 1001 86380 86390 1
513939 99513939 1001 86380 86390 1
513765 99513765 1001 86380 86390 1
513729 99513729 1001 86380 86390 1
513731 99513731 1001 86380 86390 1
513796 99513796 1001 86380 86390 1
513629 99513629 1001 86380 86390 1
513656 99513656 1001 86380 86390 1
513606 99513606 1001 86380 86390 1
513452 99513452 1001 86380 86390 1
513524 99513524 1001 86380 86390 1
513538 99513538 1001 86380 86390 1
514194 99514194 1001 86380 86390 1
514143 99514143 1001 86380 86390 1
514053 99514053 1001 86380 86390 1
514658 99514658 1001 86380 86390 1
514535 99514535 1001 86380 86390 1
514562 99514562 1001 86380 86390 1
514621 99514621 1001 86380 86390 1
514316 99514316 1001 86380 86390 1
514248 99514248 1001 86380 86390 1
514920 99514920 1001 86380 86390 1
515037 99515037 1001 86380 86390 1
514950 99514950 1001 86380 86390 1
514873 99514873 1001 86380 86390 1
514953 99514953 1001 86380 86390 1
515613 99515613 1001 86380 86390 1
515643 99515643 1001 86380 86390 1
515390 99515390 1001 86380 86390 1
515217 99515217 1001 86380 86390 1
515119 99515119 1001 86380 86390 1
515107 99515107 1001 86380 86390 1
515807 99515807 1001 86380 86390 1
515782 99515782 1001 86380 86390 1
516478 99516478 1001 86380 86390 1
516359 99516359 1001 86380 86390 1
516485 99516485 1001 86380 86390 1
516427 99516427 1001 86380 86390 1
516429 99516429 1001 86380 86390 1
516033 99516033 1001 86380 86390 1
515951 99515951 1001 86380 86390 1
516638 99516638 1001 86380 86390 1
516561 99516561 1001 86380 86390 1
516592 99516592 1001 86380 86390 1
517170 99517170 1001 86380 86390 1
517224 99517224 1001 86380 86390 1
517318 99517318 1001 86380 86390 1
517150 99517150 1001 86380 86390 1
517176 99517176 1001 86380 86390 1
517202 99517202 1001 86380 86390 1
517293 99517293 1001 86380 86390 1
517217 99517217 1001 86380 86390 1
517000 99517000 1001 86380 86390 1
517054 99517054 1001 86380 86390 1
517119 99517119 1001 86380 86390 1
517044 99517044 1001 86380 86390 1
516972 99516972 1001 86380 86390 1
517050 99517050 1001 86380 86390 1
517077 99517077 1001 86380 86390 1
517397 99517397 1001 86380 86390 1
517345 99517345 1001 86380 86390 1
517427 99517427 1001 86380 86390 1
517969 99517969 1001 86380 86390 1
518060 99518060 1001 86380 86390 1
518036 99518036 1001 86380 86390 1
518028 99518028 1001 86380 86390 1
517801 99517801 1001 86380 86390 1
517790 99517790 1001 86380 86390 1
517848 99517848 1001 86380 86390 1
517572 99517572 1001 86380 86390 1
518262 99518262 1001 86380 86390 1
518342 99518342 1001 86380 86390 1
518305 99518305 1001 86380 86390 1
518203 99518203 1001 86380 86390 1
518308 99518308 1001 86380 86390 1
518231 99518231 1001 86380 86390 1
518350 99518350 1001 86380 86390 1
518338 99518338 1001 86380 86390 1
518736 99518736 1001 86380 86390 1
518431 99518431 1001 86380 86390 1
518381 99518381 1001 86380 86390 1
518498 99518498 1001 86380 86390 1
518386 99518386 1001 86380 86390 1
519123 99519123 1001 86380 86390 1
519698 99519698 1001 86380 86390 1
519701 99519701 1001 86380 86390 1
519692 99519692 1001 86380 86390 1
519807 99519807 1001 86380 86390 1
519562 99519562 1001 86380 86390 1
519407 99519407 1001 86380 86390 1
519551 99519551 1001 86380 86390 1
519474 99519474 1001 86380 86390 1
519540 99519540 1001 86380 86390 1
519542 99519542 1001 86380 86390 1
519413 99519413 1001 86380 86390 1
519232 99519232 1001 86380 86390 1
519401 99519401 1001 86380 86390 1
519220 99519220 1001 86380 86390 1
519390 99519390 1001 86380 86390 1
519210 99519210 1001 86380 86390 1
519343 99519343 1001 86380 86390 1
519217 99519217 1001 86380 86390 1
519979 99519979 1001 86380 86390 1
520563 99520563 1001 86380 86390 1
520553 99520553 1001 86380 86390 1
520455 99520455 1001 86380 86390 1
520429 99520429 1001 86380 86390 1
520248 99520248 1001 86380 86390 1
520098 99520098 1001 86380 86390 1
520049 99520049 1001 86380 86390 1
520154 99520154 1001 86380 86390 1
520038 99520038 1001 86380 86390 1
520678 99520678 1001 86380 86390 1
520645 99520645 1001 86380 86390 1
520697 99520697 1001 86380 86390 1
520723 99520723 1001 86380 86390 1
521455 99521455 1001 86380 86390 1
521335 99521335 1001 86380 86390 1
521461 99521461 1001 86380 86390 1
521375 99521375 1001 86380 86390 1
521137 99521137 1001 86380 86390 1
521101 99521101 1001 86380 86390 1
521156 99521156 1001 86380 86390 1
521026 99521026 1001 86380 86390 1
520964 99520964 1001 86380 86390 1
520862 99520862 1001 86380 86390 1
521005 99521005 1001 86380 86390 1
521045 99521045 1001 86380 86390 1
520919 99520919 1001 86380 86390 1
521492 99521492 1001 86380 86390 1
521472 99521472 1001 86380 86390 1
522178 99522178 1001 86380 86390 1
522265 99522265 1001 86380 86390 1
522103 99522103 1001 86380 86390 1
522270 99522270 1001 86380 86390 1
522144 99522144 1001 86380 86390 1
522157 99522157 1001 86380 86390 1
522170 99522170 1001 86380 86390 1
522094 99522094 1001 86380 86390 1
522030 99522030 1001 86380 86390 1
521756 99521756 1001 86380 86390 1
521748 99521748 1001 86380 86390 1
522378 99522378 1001 86380 86390 1
523003 99523003 1001 86380 86390 1
522926 99522926 1001 86380 86390 1
523007 99523007 1001 86380 86390 1
523079 99523079 1001 86380 86390 1
522708 99522708 1001 86380 86390 1
522723 99522723 1001 86380 86390 1
522503 99522503 1001 86380 86390 1
522647 99522647 1001 86380 86390 1
522701 99522701 1001 86380 86390 1
523142 99523142 1001 86380 86390 1
523298 99523298 1001 86380 86390 1
523758 99523758 1001 86380 86390 1
523933 99523933 1001 86380 86390 1
523626 99523626 1001 86380 86390 1
523563 99523563 1001 86380 86390 1
523707 99523707 1001 86380 86390 1
523708 99523708 1001 86380 86390 1
523386 99523386 1001 86380 86390 1
523996 99523996 1001 86380 86390 1
524027 99524027 1001 86380 86390 1
524673 99524673 1001 86380 86390 1
524583 99524583 1001 86380 86390 1
524573 99524573 1001 86380 86390 1
524731 99524731 1001 86380 86390 1
524542 99524542 1001 86380 86390 1
524214 99524214 1001 86380 86390 1
524323 99524323 1001 86380 86390 1
524350 99524350 1001 86380 86390 1
524182 99524182 1001 86380 86390 1
524797 99524797 1001 86380 86390 1
524816 99524816 1001 86380 86390 1
524971 99524971 1001 86380 86390 1
525564 99525564 1001 86380 86390 1
525222 99525222 1001 86380 86390 1
525230 99525230 1001 86380 86390 1
525207 99525207 1001 86380 86390 1
524983 99524983 1001 86380 86390 1
525620 99525620 1001 86380 86390 1
525779 99525779 1001 86380 86390 1
525650 99525650 1001 86380 86390 1
525599 99525599 1001 86380 86390 1
525716 99525716 1001 86380 86390 1
526310 99526310 1001 86380 86390 1
526278 99526278 1001 86380 86390 1
526045 99526045 1001 86380 86390 1
526072 99526072 1001 86380 86390 1
526137 99526137 1001 86380 86390 1
525894 99525894 1001 86380 86390 1
525897 99525897 1001 86380 86390 1
525912 99525912 1001 86380 86390 1
526449 99526449 1001 86380 86390 1
526503 99526503 1001 86380 86390 1
526508 99526508 1001 86380 86390 1
527125 99527125 1001 86380 86390 1
527223 99527223 1001 86380 86390 1
526942 99526942 1001 86380 86390 1
526783 99526783 1001 86380 86390 1
526685 99526685 1001 86380 86390 1
526646 99526646 1001 86380 86390 1
526792 99526792 1001 86380 86390 1
527417 99527417 1001 86380 86390 1
527288 99527288 1001 86380 86390 1
527306 99527306 1001 86380 86390 1
527346 99527346 1001 86380 86390 1
527921 99527921 1001 86380 86390 1
528042 99528042 1001 86380 86390 1
528008 99528008 1001 86380 86390 1
527984 99527984 1001 86380 86390 1
527848 99527848 1001 86380 86390 1
527784 99527784 1001 86380 86390 1
527736 99527736 1001 86380 86390 1
527597 99527597 1001 86380 86390 1
527494 99527494 1001 86380 86390 1
527600 99527600 1001 86380 86390 1
527577 99527577 1001 86380 86390 1
527567 99527567 1001 86380 86390 1
528077 99528077 1001 86380 86390 1
528855 99528855 1001 86380 86390 1
528892 99528892 1001 86380 86390 1
528671 99528671 1001 86380 86390 1
528625 99528625 1001 86380 86390 1
528590 99528590 1001 86380 86390 1
528603 99528603 1001 86380 86390 1
528372 99528372 1001 86380 86390 1
528930 99528930 1001 86380 86390 1
528936 99528936 1001 86380 86390 1
529699 99529699 1001 86380 86390 1
529606 99529606 1001 86380 86390 1
529620 99529620 1001 86380 86390 1
529609 99529609 1001 86380 86390 1
529318 99529318 1001 86380 86390 1
529439 99529439 1001 86380 86390 1
529135 99529135 1001 86380 86390 1
529168 99529168 1001 86380 86390 1
529834 99529834 1001 86380 86390 1
529835 99529835 1001 86380 86390 1
530482 99530482 1001 86380 86390 1
530395 99530395 1001 86380 86390 1
530290 99530290 1001 86380 86390 1
530215 99530215 1001 86380 86390 1
529998 99529998 1001 86380 86390 1
529986 99529986 1001 86380 86390 1
530079 99530079 1001 86380 86390 1
530004 99530004 1001 86380 86390 1
530085 99530085 1001 86380 86390 1
530728 99530728 1001 86380 86390 1
530704 99530704 1001 86380 86390 1
531238 99531238 1001 86380 86390 1
531278 99531278 1001 86380 86390 1
531284 99531284 1001 86380 86390 1
531098 99531098 1001 86380 86390 1
531002 99531002 1001 86380 86390 1
531068 99531068 1001 86380 86390 1
531160 99531160 1001 86380 86390 1
530928 99530928 1001 86380 86390 1
530842 99530842 1001 86380 86390 1
530870 99530870 1001 86380 86390 1
531443 99531443 1001 86380 86390 1
531496 99531496 1001 86380 86390 1
531406 99531406 1001 86380 86390 1
532132 99532132 1001 86380 86390 1
532058 99532058 1001 86380 86390 1
532193 99532193 1001 86380 86390 1
532139 99532139 1001 86380 86390 1
532088 99532088 1001 86380 86390 1
531832 99531832 1001 86380 86390 1
531836 99531836 1001 86380 86390 1
531799 99531799 1001 86380 86390 1
531942 99531942 1001 86380 86390 1
531869 99531869 1001 86380 86390 1
532376 99532376 1001 86380 86390 1
532240 99532240 1001 86380 86390 1
532864 99532864 1001 86380 86390 1
532865 99532865 1001 86380 86390 1
532959 99532959 1001 86380 86390 1
532833 99532833 1001 86380 86390 1
532847 99532847 1001 86380 86390 1
532951 99532951 1001 86380 86390 1
532977 99532977 1001 86380 86390 1
533024 99533024 1001 86380 86390 1
532967 99532967 1001 86380 86390 1
532718 99532718 1001 86380 86390 1
532669 99532669 1001 86380 86390 1
532434 99532434 1001 86380 86390 1
533210 99533210 1001 86380 86390 1
533085 99533085 1001 86380 86390 1
533179 99533179 1001 86380 86390 1
533808 99533808 1001 86380 86390 1
533796 99533796 1001 86380 86390 1
533810 99533810 1001 86380 86390 1
533844 99533844 1001 86380 86390 1
533817 99533817 1001 86380 86390 1
533676 99533676 1001 86380 86390 1
533629 99533629 1001 86380 86390 1
533597 99533597 1001 86380 86390 1
533598 99533598 1001 86380 86390 1
533394 99533394 1001 86380 86390 1
533299 99533299 1001 86380 86390 1
534036 99534036 1001 86380 86390 1
533947 99533947 1001 86380 86390 1
534055 99534055 1001 86380 86390 1
533928 99533928 1001 86380 86390 1
533967 99533967 1001 86380 86390 1
533918 99533918 1001 86380 86390 1
534516 99534516 1001 86380 86390 1
534653 99534653 1001 86380 86390 1
534618 99534618 1001 86380 86390 1
534303 99534303 1001 86380 86390 1
534381 99534381 1001 86380 86390 1
534410 99534410 1001 86380 86390 1
534117 99534117 1001 86380 86390 1
534259 99534259 1001 86380 86390 1
534134 99534134 1001 86380 86390 1
534122 99534122 1001 86380 86390 1
534736 99534736 1001 86380 86390 1
534775 99534775 1001 86380 86390 1
534714 99534714 1001 86380 86390 1
535340 99535340 1001 86380 86390 1
535292 99535292 1001 86380 86390 1
535256 99535256 1001 86380 86390 1
535249 99535249 1001 86380 86390 1
535250 99535250 1001 86380 86390 1
535005 99535005 1001 86380 86390 1
536144 99536144 1001 86380 86390 1
536209 99536209 1001 86380 86390 1
536162 99536162 1001 86380 86390 1
536142 99536142 1001 86380 86390 1
535992 99535992 1001 86380 86390 1
535877 99535877 1001 86380 86390 1
535813 99535813 1001 86380 86390 1
535776 99535776 1001 86380 86390 1
535867 99535867 1001 86380 86390 1
535803 99535803 1001 86380 86390 1
535829 99535829 1001 86380 86390 1
535753 99535753 1001 86380 86390 1
536437 99536437 1001 86380 86390 1
536479 99536479 1001 86380 86390 1
536492 99536492 1001 86380 86390 1
536356 99536356 1001 86380 86390 1
537048 99537048 1001 86380 86390 1
536893 99536893 1001 86380 86390 1
536906 99536906 1001 86380 86390 1
536833 99536833 1001 86380 86390 1
537263 99537263 1001 86380 86390 1
537234 99537234 1001 86380 86390 1
537885 99537885 1001 86380 86390 1
537925 99537925 1001 86380 86390 1
537835 99537835 1001 86380 86390 1
537804 99537804 1001 86380 86390 1
537935 99537935 1001 86380 86390 1
537616 99537616 1001 86380 86390 1
537448 99537448 1001 86380 86390 1
537517 99537517 1001 86380 86390 1
537377 99537377 1001 86380 86390 1
537508 99537508 1001 86380 86390 1
537470 99537470 1001 86380 86390 1
538039 99538039 1001 86380 86390 1
538078 99538078 1001 86380 86390 1
537576 99537576 1001 86380 86390 1
538053 99538053 1001 86380 86390 1
538055 99538055 1001 86380 86390 1
538044 99538044 1001 86380 86390 1
538156 99538156 1001 86380 86390 1
538696 99538696 1001 86380 86390 1
538812 99538812 1001 86380 86390 1
538544 99538544 1001 86380 86390 1
538533 99538533 1001 86380 86390 1
538599 99538599 1001 86380 86390 1
538444 99538444 1001 86380 86390 1
538328 99538328 1001 86380 86390 1
538239 99538239 1001 86380 86390 1
538293 99538293 1001 86380 86390 1
538374 99538374 1001 86380 86390 1
538994 99538994 1001 86380 86390 1
538879 99538879 1001 86380 86390 1
538882 99538882 1001 86380 86390 1
538831 99538831 1001 86380 86390 1
539621 99539621 1001 86380 86390 1
539358 99539358 1001 86380 86390 1
539333 99539333 1001 86380 86390 1
539271 99539271 1001 86380 86390 1
539337 99539337 1001 86380 86390 1
539234 99539234 1001 86380 86390 1
539351 99539351 1001 86380 86390 1
539364 99539364 1001 86380 86390 1
539404 99539404 1001 86380 86390 1
539180 99539180 1001 86380 86390 1
539029 99539029 1001 86380 86390 1
540465 99540465 1001 86380 86390 1
540434 99540434 1001 86380 86390 1
540264 99540264 1001 86380 86390 1
540448 99540448 1001 86380 86390 1
540451 99540451 1001 86380 86390 1
540374 99540374 1001 86380 86390 1
540323 99540323 1001 86380 86390 1
540336 99540336 1001 86380 86390 1
540056 99540056 1001 86380 86390 1
540069 99540069 1001 86380 86390 1
540098 99540098 1001 86380 86390 1
540111 99540111 1001 86380 86390 1
540090 99540090 1001 86380 86390 1
540116 99540116 1001 86380 86390 1
540220 99540220 1001 86380 86390 1
540646 99540646 1001 86380 86390 1
540479 99540479 1001 86380 86390 1
540598 99540598 1001 86380 86390 1
540513 99540513 1001 86380 86390 1
540552 99540552 1001 86380 86390 1
540514 99540514 1001 86380 86390 1
541230 99541230 1001 86380 86390 1
541193 99541193 1001 86380 86390 1
541028 99541028 1001 86380 86390 1
540925 99540925 1001 86380 86390 1
541056 99541056 1001 86380 86390 1
541031 99541031 1001 86380 86390 1
540905 99540905 1001 86380 86390 1
540867 99540867 1001 86380 86390 1
540842 99540842 1001 86380 86390 1
540753 99540753 1001 86380 86390 1
540852 99540852 1001 86380 86390 1
541394 99541394 1001 86380 86390 1
541321 99541321 1001 86380 86390 1
541412 99541412 1001 86380 86390 1
541377 99541377 1001 86380 86390 1
541455 99541455 1001 86380 86390 1
541431 99541431 1001 86380 86390 1
542098 99542098 1001 86380 86390 1
541732 99541732 1001 86380 86390 1
541764 99541764 1001 86380 86390 1
541752 99541752 1001 86380 86390 1
541817 99541817 1001 86380 86390 1
541858 99541858 1001 86380 86390 1
541846 99541846 1001 86380 86390 1
541653 99541653 1001 86380 86390 1
541666 99541666 1001 86380 86390 1
541657 99541657 1001 86380 86390 1
541530 99541530 1001 86380 86390 1
541544 99541544 1001 86380 86390 1
542314 99542314 1001 86380 86390 1
542135 99542135 1001 86380 86390 1
542306 99542306 1001 86380 86390 1
542764 99542764 1001 86380 86390 1
542868 99542868 1001 86380 86390 1
542780 99542780 1001 86380 86390 1
542839 99542839 1001 86380 86390 1
542788 99542788 1001 86380 86390 1
542625 99542625 1001 86380 86390 1
542538 99542538 1001 86380 86390 1
542555 99542555 1001 86380 86390 1
542596 99542596 1001 86380 86390 1
542519 99542519 1001 86380 86390 1
542358 99542358 1001 86380 86390 1
542373 99542373 1001 86380 86390 1
543099 99543099 1001 86380 86390 1
543024 99543024 1001 86380 86390 1
543042 99543042 1001 86380 86390 1
543031 99543031 1001 86380 86390 1
543671 99543671 1001 86380 86390 1
543654 99543654 1001 86380 86390 1
543566 99543566 1001 86380 86390 1
543424 99543424 1001 86380 86390 1
543426 99543426 1001 86380 86390 1
543439 99543439 1001 86380 86390 1
543361 99543361 1001 86380 86390 1
543404 99543404 1001 86380 86390 1
543430 99543430 1001 86380 86390 1
543445 99543445 1001 86380 86390 1
543563 99543563 1001 86380 86390 1
543564 99543564 1001 86380 86390 1
543345 99543345 1001 86380 86390 1
543194 99543194 1001 86380 86390 1
543227 99543227 1001 86380 86390 1
543794 99543794 1001 86380 86390 1
543820 99543820 1001 86380 86390 1
543781 99543781 1001 86380 86390 1
543786 99543786 1001 86380 86390 1
543943 99543943 1001 86380 86390 1
544597 99544597 1001 86380 86390 1
544407 99544407 1001 86380 86390 1
544396 99544396 1001 86380 86390 1
544412 99544412 1001 86380 86390 1
544288 99544288 1001 86380 86390 1
544356 99544356 1001 86380 86390 1
544216 99544216 1001 86380 86390 1
544056 99544056 1001 86380 86390 1
544084 99544084 1001 86380 86390 1
544027 99544027 1001 86380 86390 1
544601 99544601 1001 86380 86390 1
544709 99544709 1001 86380 86390 1
503483 649 1002 30322 36345 1
506178 943 1001 67705 68004 1
536990 992 1001 68758 69057 1
400180 99400180 1001 86380 86390 1
400181 99400181 1001 86380 86390 1
400258 99400258 1001 86380 86390 1
400599 99400599 1001 86380 86390 1
400824 99400824 1001 86380 86390 1
401019 99401019 1001 86380 86390 1
401141 99401141 1001 86380 86390 1
401296 99401296 1001 86380 86390 1
401482 99401482 1001 86380 86390 1
401970 99401970 1001 86380 86390 1
402040 99402040 1001 86380 86390 1
402158 99402158 1001 86380 86390 1
402162 99402162 1001 86380 86390 1
402175 99402175 1001 86380 86390 1
402439 99402439 1001 86380 86390 1
402811 99402811 1001 86380 86390 1
402785 99402785 1001 86380 86390 1
402903 99402903 1001 86380 86390 1
403378 99403378 1001 86380 86390 1
403524 99403524 1001 86380 86390 1
403514 99403514 1001 86380 86390 1
403658 99403658 1001 86380 86390 1
404003 99404003 1001 86380 86390 1
403992 99403992 1001 86380 86390 1
404074 99404074 1001 86380 86390 1
404111 99404111 1001 86380 86390 1
404192 99404192 1001 86380 86390 1
404198 99404198 1001 86380 86390 1
404176 99404176 1001 86380 86390 1
404298 99404298 1001 86380 86390 1
404265 99404265 1001 86380 86390 1
404453 99404453 1001 86380 86390 1
404508 99404508 1001 86380 86390 1
404753 99404753 1001 86380 86390 1
405030 99405030 1001 86380 86390 1
405514 99405514 1001 86380 86390 1
405623 99405623 1001 86380 86390 1
405855 99405855 1001 86380 86390 1
405817 99405817 1001 86380 86390 1
405767 99405767 1001 86380 86390 1
405910 99405910 1001 86380 86390 1
405978 99405978 1001 86380 86390 1
406061 99406061 1001 86380 86390 1
406171 99406171 1001 86380 86390 1
406548 99406548 1001 86380 86390 1
406535 99406535 1001 86380 86390 1
406868 99406868 1001 86380 86390 1
407000 99407000 1001 86380 86390 1
407184 99407184 1001 86380 86390 1
407345 99407345 1001 86380 86390 1
407549 99407549 1001 86380 86390 1
407720 99407720 1001 86380 86390 1
407779 99407779 1001 86380 86390 1
408340 99408340 1001 86380 86390 1
408605 99408605 1001 86380 86390 1
408749 99408749 1001 86380 86390 1
408709 99408709 1001 86380 86390 1
408688 99408688 1001 86380 86390 1
408714 99408714 1001 86380 86390 1
409063 99409063 1001 86380 86390 1
409113 99409113 1001 86380 86390 1
409163 99409163 1001 86380 86390 1
409587 99409587 1001 86380 86390 1
409885 99409885 1001 86380 86390 1
409969 99409969 1001 86380 86390 1
410147 99410147 1001 86380 86390 1
410364 99410364 1001 86380 86390 1
410551 99410551 1001 86380 86390 1
410507 99410507 1001 86380 86390 1
410556 99410556 1001 86380 86390 1
411054 99411054 1001 86380 86390 1
411107 99411107 1001 86380 86390 1
411045 99411045 1001 86380 86390 1
411173 99411173 1001 86380 86390 1
411122 99411122 1001 86380 86390 1
411195 99411195 1001 86380 86390 1
411542 99411542 1001 86380 86390 1
411580 99411580 1001 86380 86390 1
411924 99411924 1001 86380 86390 1
412172 99412172 1001 86380 86390 1
412282 99412282 1001 86380 86390 1
412288 99412288 1001 86380 86390 1
413593 99413593 1001 86380 86390 1
413503 99413503 1001 86380 86390 1
413158 99413158 1001 86380 86390 1
412909 99412909 1001 86380 86390 1
413143 99413143 1001 86380 86390 1
413171 99413171 1001 86380 86390 1
412806 99412806 1001 86380 86390 1
412538 99412538 1001 86380 86390 1
412736 99412736 1001 86380 86390 1
413928 99413928 1001 86380 86390 1
413932 99413932 1001 86380 86390 1
414072 99414072 1001 86380 86390 1
413776 99413776 1001 86380 86390 1
415282 99415282 1001 86380 86390 1
414736 99414736 1001 86380 86390 1
414808 99414808 1001 86380 86390 1
414854 99414854 1001 86380 86390 1
414833 99414833 1001 86380 86390 1
414476 99414476 1001 86380 86390 1
414217 99414217 1001 86380 86390 1
415626 99415626 1001 86380 86390 1
415438 99415438 1001 86380 86390 1
415663 99415663 1001 86380 86390 1
416832 99416832 1001 86380 86390 1
416729 99416729 1001 86380 86390 1
417000 99417000 1001 86380 86390 1
416679 99416679 1001 86380 86390 1
416959 99416959 1001 86380 86390 1
416749 99416749 1001 86380 86390 1
416831 99416831 1001 86380 86390 1
416401 99416401 1001 86380 86390 1
416322 99416322 1001 86380 86390 1
416221 99416221 1001 86380 86390 1
416393 99416393 1001 86380 86390 1
415883 99415883 1001 86380 86390 1
415724 99415724 1001 86380 86390 1
415756 99415756 1001 86380 86390 1
415941 99415941 1001 86380 86390 1
415896 99415896 1001 86380 86390 1
416026 99416026 1001 86380 86390 1
415943 99415943 1001 86380 86390 1
417138 99417138 1001 86380 86390 1
417354 99417354 1001 86380 86390 1
417047 99417047 1001 86380 86390 1
417336 99417336 1001 86380 86390 1
417324 99417324 1001 86380 86390 1
417086 99417086 1001 86380 86390 1
418801 99418801 1001 86380 86390 1
418056 99418056 1001 86380 86390 1
418093 99418093 1001 86380 86390 1
418264 99418264 1001 86380 86390 1
418009 99418009 1001 86380 86390 1
417673 99417673 1001 86380 86390 1
419133 99419133 1001 86380 86390 1
418828 99418828 1001 86380 86390 1
418916 99418916 1001 86380 86390 1
419012 99419012 1001 86380 86390 1
419784 99419784 1001 86380 86390 1
420051 99420051 1001 86380 86390 1
419537 99419537 1001 86380 86390 1
419517 99419517 1001 86380 86390 1
419243 99419243 1001 86380 86390 1
419329 99419329 1001 86380 86390 1
419582 99419582 1001 86380 86390 1
419333 99419333 1001 86380 86390 1
420506 99420506 1001 86380 86390 1
420559 99420559 1001 86380 86390 1
421745 99421745 1001 86380 86390 1
421758 99421758 1001 86380 86390 1
421317 99421317 1001 86380 86390 1
421641 99421641 1001 86380 86390 1
421484 99421484 1001 86380 86390 1
421675 99421675 1001 86380 86390 1
421534 99421534 1001 86380 86390 1
420982 99420982 1001 86380 86390 1
422477 99422477 1001 86380 86390 1
422304 99422304 1001 86380 86390 1
422330 99422330 1001 86380 86390 1
422311 99422311 1001 86380 86390 1
422256 99422256 1001 86380 86390 1
423486 99423486 1001 86380 86390 1
423681 99423681 1001 86380 86390 1
423216 99423216 1001 86380 86390 1
423154 99423154 1001 86380 86390 1
423050 99423050 1001 86380 86390 1
422595 99422595 1001 86380 86390 1
422590 99422590 1001 86380 86390 1
424108 99424108 1001 86380 86390 1
424058 99424058 1001 86380 86390 1
424953 99424953 1001 86380 86390 1
424803 99424803 1001 86380 86390 1
424739 99424739 1001 86380 86390 1
424798 99424798 1001 86380 86390 1
424411 99424411 1001 86380 86390 1
424186 99424186 1001 86380 86390 1
424417 99424417 1001 86380 86390 1
424253 99424253 1001 86380 86390 1
424487 99424487 1001 86380 86390 1
425596 99425596 1001 86380 86390 1
425736 99425736 1001 86380 86390 1
425708 99425708 1001 86380 86390 1
426952 99426952 1001 86380 86390 1
426751 99426751 1001 86380 86390 1
427074 99427074 1001 86380 86390 1
426891 99426891 1001 86380 86390 1
426544 99426544 1001 86380 86390 1
426557 99426557 1001 86380 86390 1
426659 99426659 1001 86380 86390 1
425973 99425973 1001 86380 86390 1
425952 99425952 1001 86380 86390 1
425905 99425905 1001 86380 86390 1
427238 99427238 1001 86380 86390 1
427378 99427378 1001 86380 86390 1
427425 99427425 1001 86380 86390 1
427500 99427500 1001 86380 86390 1
428410 99428410 1001 86380 86390 1
428375 99428375 1001 86380 86390 1
428006 99428006 1001 86380 86390 1
427985 99427985 1001 86380 86390 1
427963 99427963 1001 86380 86390 1
427606 99427606 1001 86380 86390 1
428782 99428782 1001 86380 86390 1
428761 99428761 1001 86380 86390 1
428789 99428789 1001 86380 86390 1
428797 99428797 1001 86380 86390 1
429981 99429981 1001 86380 86390 1
429670 99429670 1001 86380 86390 1
429820 99429820 1001 86380 86390 1
429849 99429849 1001 86380 86390 1
429681 99429681 1001 86380 86390 1
429953 99429953 1001 86380 86390 1
429544 99429544 1001 86380 86390 1
429523 99429523 1001 86380 86390 1
429209 99429209 1001 86380 86390 1
429305 99429305 1001 86380 86390 1
429401 99429401 1001 86380 86390 1
429402 99429402 1001 86380 86390 1
429216 99429216 1001 86380 86390 1
429217 99429217 1001 86380 86390 1
430548 99430548 1001 86380 86390 1
430771 99430771 1001 86380 86390 1
430556 99430556 1001 86380 86390 1
431769 99431769 1001 86380 86390 1
431696 99431696 1001 86380 86390 1
431657 99431657 1001 86380 86390 1
431685 99431685 1001 86380 86390 1
431398 99431398 1001 86380 86390 1
431399 99431399 1001 86380 86390 1
431477 99431477 1001 86380 86390 1
431441 99431441 1001 86380 86390 1
431318 99431318 1001 86380 86390 1
431073 99431073 1001 86380 86390 1
430882 99430882 1001 86380 86390 1
431196 99431196 1001 86380 86390 1
432319 99432319 1001 86380 86390 1
432412 99432412 1001 86380 86390 1
432330 99432330 1001 86380 86390 1
432363 99432363 1001 86380 86390 1
433589 99433589 1001 86380 86390 1
433686 99433686 1001 86380 86390 1
433427 99433427 1001 86380 86390 1
433717 99433717 1001 86380 86390 1
433173 99433173 1001 86380 86390 1
432824 99432824 1001 86380 86390 1
432555 99432555 1001 86380 86390 1
434001 99434001 1001 86380 86390 1
435004 99435004 1001 86380 86390 1
435346 99435346 1001 86380 86390 1
434940 99434940 1001 86380 86390 1
434608 99434608 1001 86380 86390 1
434833 99434833 1001 86380 86390 1
434635 99434635 1001 86380 86390 1
434471 99434471 1001 86380 86390 1
434328 99434328 1001 86380 86390 1
434276 99434276 1001 86380 86390 1
434364 99434364 1001 86380 86390 1
434464 99434464 1001 86380 86390 1
435600 99435600 1001 86380 86390 1
435664 99435664 1001 86380 86390 1
437003 99437003 1001 86380 86390 1
436785 99436785 1001 86380 86390 1
436875 99436875 1001 86380 86390 1
436970 99436970 1001 86380 86390 1
436346 99436346 1001 86380 86390 1
436587 99436587 1001 86380 86390 1
435908 99435908 1001 86380 86390 1
436218 99436218 1001 86380 86390 1
436245 99436245 1001 86380 86390 1
435921 99435921 1001 86380 86390 1
300046 99300046 1001 86380 86390 1
437248 99437248 1001 86380 86390 1
437356 99437356 1001 86380 86390 1
437254 99437254 1001 86380 86390 1
300026 99300026 1001 86380 86390 1
300027 99300027 1001 86380 86390 1
300646 99300646 1001 86380 86390 1
300660 99300660 1001 86380 86390 1
300673 99300673 1001 86380 86390 1
300545 99300545 1001 86380 86390 1
300500 99300500 1001 86380 86390 1
300173 99300173 1001 86380 86390 1
300129 99300129 1001 86380 86390 1
301271 99301271 1001 86380 86390 1
301297 99301297 1001 86380 86390 1
301241 99301241 1001 86380 86390 1
301254 99301254 1001 86380 86390 1
300977 99300977 1001 86380 86390 1
301029 99301029 1001 86380 86390 1
300965 99300965 1001 86380 86390 1
301616 99301616 1001 86380 86390 1
301720 99301720 1001 86380 86390 1
301619 99301619 1001 86380 86390 1
301567 99301567 1001 86380 86390 1
301725 99301725 1001 86380 86390 1
301635 99301635 1001 86380 86390 1
301700 99301700 1001 86380 86390 1
302206 99302206 1001 86380 86390 1
302207 99302207 1001 86380 86390 1
302183 99302183 1001 86380 86390 1
302021 99302021 1001 86380 86390 1
302060 99302060 1001 86380 86390 1
302035 99302035 1001 86380 86390 1
302171 99302171 1001 86380 86390 1
301793 99301793 1001 86380 86390 1
301832 99301832 1001 86380 86390 1
301887 99301887 1001 86380 86390 1
301939 99301939 1001 86380 86390 1
302391 99302391 1001 86380 86390 1
302397 99302397 1001 86380 86390 1
302517 99302517 1001 86380 86390 1
303181 99303181 1001 86380 86390 1
303137 99303137 1001 86380 86390 1
303021 99303021 1001 86380 86390 1
303047 99303047 1001 86380 86390 1
303125 99303125 1001 86380 86390 1
303142 99303142 1001 86380 86390 1
302798 99302798 1001 86380 86390 1
302995 99302995 1001 86380 86390 1
302804 99302804 1001 86380 86390 1
303243 99303243 1001 86380 86390 1
303354 99303354 1001 86380 86390 1
303406 99303406 1001 86380 86390 1
304032 99304032 1001 86380 86390 1
303919 99303919 1001 86380 86390 1
303984 99303984 1001 86380 86390 1
303935 99303935 1001 86380 86390 1
304030 99304030 1001 86380 86390 1
303714 99303714 1001 86380 86390 1
303707 99303707 1001 86380 86390 1
303708 99303708 1001 86380 86390 1
303438 99303438 1001 86380 86390 1
303521 99303521 1001 86380 86390 1
303587 99303587 1001 86380 86390 1
304069 99304069 1001 86380 86390 1
304074 99304074 1001 86380 86390 1
304067 99304067 1001 86380 86390 1
304235 99304235 1001 86380 86390 1
304762 99304762 1001 86380 86390 1
304849 99304849 1001 86380 86390 1
304511 99304511 1001 86380 86390 1
304642 99304642 1001 86380 86390 1
304530 99304530 1001 86380 86390 1
304608 99304608 1001 86380 86390 1
304623 99304623 1001 86380 86390 1
304946 99304946 1001 86380 86390 1
304929 99304929 1001 86380 86390 1
304906 99304906 1001 86380 86390 1
305504 99305504 1001 86380 86390 1
305539 99305539 1001 86380 86390 1
305301 99305301 1001 86380 86390 1
305371 99305371 1001 86380 86390 1
305335 99305335 1001 86380 86390 1
305154 99305154 1001 86380 86390 1
305219 99305219 1001 86380 86390 1
305169 99305169 1001 86380 86390 1
305153 99305153 1001 86380 86390 1
305273 99305273 1001 86380 86390 1
500189 99500189 1001 86380 86390 1
500685 99500685 1001 86380 86390 1
500724 99500724 1001 86380 86390 1
500769 99500769 1001 86380 86390 1
500244 99500244 1001 86380 86390 1
500982 99500982 1001 86380 86390 1
501009 99501009 1001 86380 86390 1
500841 99500841 1001 86380 86390 1
500997 99500997 1001 86380 86390 1
501016 99501016 1001 86380 86390 1
501489 99501489 1001 86380 86390 1
501348 99501348 1001 86380 86390 1
501286 99501286 1001 86380 86390 1
501354 99501354 1001 86380 86390 1
501187 99501187 1001 86380 86390 1
501020 99501020 1001 86380 86390 1
501035 99501035 1001 86380 86390 1
501192 99501192 1001 86380 86390 1
501205 99501205 1001 86380 86390 1
501089 99501089 1001 86380 86390 1
501658 99501658 1001 86380 86390 1
501685 99501685 1001 86380 86390 1
502389 99502389 1001 86380 86390 1
502331 99502331 1001 86380 86390 1
502333 99502333 1001 86380 86390 1
502271 99502271 1001 86380 86390 1
502230 99502230 1001 86380 86390 1
501923 99501923 1001 86380 86390 1
502020 99502020 1001 86380 86390 1
501996 99501996 1001 86380 86390 1
501867 99501867 1001 86380 86390 1
502594 99502594 1001 86380 86390 1
502518 99502518 1001 86380 86390 1
502635 99502635 1001 86380 86390 1
502626 99502626 1001 86380 86390 1
503143 99503143 1001 86380 86390 1
503208 99503208 1001 86380 86390 1
503036 99503036 1001 86380 86390 1
502885 99502885 1001 86380 86390 1
502976 99502976 1001 86380 86390 1
502673 99502673 1001 86380 86390 1
502859 99502859 1001 86380 86390 1
503325 99503325 1001 86380 86390 1
504080 99504080 1001 86380 86390 1
504029 99504029 1001 86380 86390 1
504090 99504090 1001 86380 86390 1
503956 99503956 1001 86380 86390 1
504010 99504010 1001 86380 86390 1
504103 99504103 1001 86380 86390 1
503847 99503847 1001 86380 86390 1
503875 99503875 1001 86380 86390 1
503830 99503830 1001 86380 86390 1
503870 99503870 1001 86380 86390 1
503793 99503793 1001 86380 86390 1
504221 99504221 1001 86380 86390 1
504314 99504314 1001 86380 86390 1
504831 99504831 1001 86380 86390 1
504917 99504917 1001 86380 86390 1
504795 99504795 1001 86380 86390 1
504758 99504758 1001 86380 86390 1
504837 99504837 1001 86380 86390 1
504787 99504787 1001 86380 86390 1
504660 99504660 1001 86380 86390 1
504557 99504557 1001 86380 86390 1
504571 99504571 1001 86380 86390 1
504546 99504546 1001 86380 86390 1
504566 99504566 1001 86380 86390 1
504709 99504709 1001 86380 86390 1
504337 99504337 1001 86380 86390 1
504377 99504377 1001 86380 86390 1
504514 99504514 1001 86380 86390 1
504373 99504373 1001 86380 86390 1
505020 99505020 1001 86380 86390 1
505074 99505074 1001 86380 86390 1
504951 99504951 1001 86380 86390 1
505017 99505017 1001 86380 86390 1
505043 99505043 1001 86380 86390 1
505580 99505580 1001 86380 86390 1
505684 99505684 1001 86380 86390 1
505594 99505594 1001 86380 86390 1
505715 99505715 1001 86380 86390 1
505503 99505503 1001 86380 86390 1
505415 99505415 1001 86380 86390 1
505390 99505390 1001 86380 86390 1
505344 99505344 1001 86380 86390 1
505190 99505190 1001 86380 86390 1
505260 99505260 1001 86380 86390 1
505782 99505782 1001 86380 86390 1
505939 99505939 1001 86380 86390 1
505943 99505943 1001 86380 86390 1
505867 99505867 1001 86380 86390 1
505869 99505869 1001 86380 86390 1
506432 99506432 1001 86380 86390 1
506578 99506578 1001 86380 86390 1
506589 99506589 1001 86380 86390 1
506369 99506369 1001 86380 86390 1
506346 99506346 1001 86380 86390 1
505988 99505988 1001 86380 86390 1
506015 99506015 1001 86380 86390 1
506120 99506120 1001 86380 86390 1
505980 99505980 1001 86380 86390 1
506124 99506124 1001 86380 86390 1
506114 99506114 1001 86380 86390 1
506128 99506128 1001 86380 86390 1
506646 99506646 1001 86380 86390 1
506649 99506649 1001 86380 86390 1
506766 99506766 1001 86380 86390 1
506668 99506668 1001 86380 86390 1
507319 99507319 1001 86380 86390 1
507320 99507320 1001 86380 86390 1
507334 99507334 1001 86380 86390 1
507373 99507373 1001 86380 86390 1
507324 99507324 1001 86380 86390 1
507407 99507407 1001 86380 86390 1
507367 99507367 1001 86380 86390 1
507035 99507035 1001 86380 86390 1
507193 99507193 1001 86380 86390 1
507136 99507136 1001 86380 86390 1
506828 99506828 1001 86380 86390 1
506803 99506803 1001 86380 86390 1
506873 99506873 1001 86380 86390 1
506836 99506836 1001 86380 86390 1
507500 99507500 1001 86380 86390 1
507480 99507480 1001 86380 86390 1
508146 99508146 1001 86380 86390 1
508134 99508134 1001 86380 86390 1
508239 99508239 1001 86380 86390 1
508244 99508244 1001 86380 86390 1
508016 99508016 1001 86380 86390 1
507682 99507682 1001 86380 86390 1
507814 99507814 1001 86380 86390 1
507636 99507636 1001 86380 86390 1
507833 99507833 1001 86380 86390 1
508429 99508429 1001 86380 86390 1
508445 99508445 1001 86380 86390 1
508253 99508253 1001 86380 86390 1
508293 99508293 1001 86380 86390 1
508322 99508322 1001 86380 86390 1
509002 99509002 1001 86380 86390 1
509017 99509017 1001 86380 86390 1
508940 99508940 1001 86380 86390 1
508511 99508511 1001 86380 86390 1
508589 99508589 1001 86380 86390 1
508486 99508486 1001 86380 86390 1
508474 99508474 1001 86380 86390 1
509278 99509278 1001 86380 86390 1
509190 99509190 1001 86380 86390 1
509179 99509179 1001 86380 86390 1
509211 99509211 1001 86380 86390 1
509199 99509199 1001 86380 86390 1
509135 99509135 1001 86380 86390 1
509747 99509747 1001 86380 86390 1
509748 99509748 1001 86380 86390 1
509877 99509877 1001 86380 86390 1
509731 99509731 1001 86380 86390 1
509527 99509527 1001 86380 86390 1
509608 99509608 1001 86380 86390 1
509622 99509622 1001 86380 86390 1
509560 99509560 1001 86380 86390 1
509562 99509562 1001 86380 86390 1
509691 99509691 1001 86380 86390 1
509306 99509306 1001 86380 86390 1
509334 99509334 1001 86380 86390 1
509454 99509454 1001 86380 86390 1
509391 99509391 1001 86380 86390 1
509963 99509963 1001 86380 86390 1
510092 99510092 1001 86380 86390 1
509977 99509977 1001 86380 86390 1
510044 99510044 1001 86380 86390 1
509902 99509902 1001 86380 86390 1
509942 99509942 1001 86380 86390 1
510000 99510000 1001 86380 86390 1
510677 99510677 1001 86380 86390 1
510699 99510699 1001 86380 86390 1
510592 99510592 1001 86380 86390 1
510605 99510605 1001 86380 86390 1
510542 99510542 1001 86380 86390 1
510594 99510594 1001 86380 86390 1
510724 99510724 1001 86380 86390 1
510343 99510343 1001 86380 86390 1
510426 99510426 1001 86380 86390 1
510302 99510302 1001 86380 86390 1
510227 99510227 1001 86380 86390 1
510164 99510164 1001 86380 86390 1
510931 99510931 1001 86380 86390 1
510869 99510869 1001 86380 86390 1
510915 99510915 1001 86380 86390 1
510773 99510773 1001 86380 86390 1
511424 99511424 1001 86380 86390 1
511393 99511393 1001 86380 86390 1
511512 99511512 1001 86380 86390 1
511396 99511396 1001 86380 86390 1
511258 99511258 1001 86380 86390 1
511144 99511144 1001 86380 86390 1
511250 99511250 1001 86380 86390 1
511212 99511212 1001 86380 86390 1
511251 99511251 1001 86380 86390 1
511162 99511162 1001 86380 86390 1
511215 99511215 1001 86380 86390 1
511022 99511022 1001 86380 86390 1
510990 99510990 1001 86380 86390 1
510943 99510943 1001 86380 86390 1
511720 99511720 1001 86380 86390 1
511740 99511740 1001 86380 86390 1
511702 99511702 1001 86380 86390 1
511573 99511573 1001 86380 86390 1
511613 99511613 1001 86380 86390 1
512267 99512267 1001 86380 86390 1
511992 99511992 1001 86380 86390 1
511968 99511968 1001 86380 86390 1
512061 99512061 1001 86380 86390 1
512074 99512074 1001 86380 86390 1
511986 99511986 1001 86380 86390 1
512104 99512104 1001 86380 86390 1
512054 99512054 1001 86380 86390 1
511914 99511914 1001 86380 86390 1
511816 99511816 1001 86380 86390 1
511855 99511855 1001 86380 86390 1
511923 99511923 1001 86380 86390 1
511949 99511949 1001 86380 86390 1
512577 99512577 1001 86380 86390 1
513156 99513156 1001 86380 86390 1
513015 99513015 1001 86380 86390 1
513043 99513043 1001 86380 86390 1
513184 99513184 1001 86380 86390 1
512847 99512847 1001 86380 86390 1
512964 99512964 1001 86380 86390 1
512850 99512850 1001 86380 86390 1
512916 99512916 1001 86380 86390 1
512729 99512729 1001 86380 86390 1
512601 99512601 1001 86380 86390 1
512616 99512616 1001 86380 86390 1
513258 99513258 1001 86380 86390 1
513339 99513339 1001 86380 86390 1
513316 99513316 1001 86380 86390 1
513343 99513343 1001 86380 86390 1
513907 99513907 1001 86380 86390 1
513857 99513857 1001 86380 86390 1
514014 99514014 1001 86380 86390 1
513910 99513910 1001 86380 86390 1
513885 99513885 1001 86380 86390 1
513963 99513963 1001 86380 86390 1
513899 99513899 1001 86380 86390 1
513812 99513812 1001 86380 86390 1
513633 99513633 1001 86380 86390 1
513791 99513791 1001 86380 86390 1
513501 99513501 1001 86380 86390 1
513594 99513594 1001 86380 86390 1
513505 99513505 1001 86380 86390 1
513421 99513421 1001 86380 86390 1
514058 99514058 1001 86380 86390 1
514206 99514206 1001 86380 86390 1
514207 99514207 1001 86380 86390 1
514039 99514039 1001 86380 86390 1
514806 99514806 1001 86380 86390 1
514768 99514768 1001 86380 86390 1
514822 99514822 1001 86380 86390 1
514843 99514843 1001 86380 86390 1
514805 99514805 1001 86380 86390 1
514578 99514578 1001 86380 86390 1
514554 99514554 1001 86380 86390 1
514481 99514481 1001 86380 86390 1
514444 99514444 1001 86380 86390 1
514244 99514244 1001 86380 86390 1
514312 99514312 1001 86380 86390 1
514313 99514313 1001 86380 86390 1
514908 99514908 1001 86380 86390 1
514973 99514973 1001 86380 86390 1
514991 99514991 1001 86380 86390 1
514888 99514888 1001 86380 86390 1
514992 99514992 1001 86380 86390 1
515057 99515057 1001 86380 86390 1
515522 99515522 1001 86380 86390 1
515551 99515551 1001 86380 86390 1
515311 99515311 1001 86380 86390 1
515300 99515300 1001 86380 86390 1
515367 99515367 1001 86380 86390 1
515344 99515344 1001 86380 86390 1
515321 99515321 1001 86380 86390 1
515373 99515373 1001 86380 86390 1
515099 99515099 1001 86380 86390 1
515693 99515693 1001 86380 86390 1
515823 99515823 1001 86380 86390 1
515864 99515864 1001 86380 86390 1
515846 99515846 1001 86380 86390 1
516473 99516473 1001 86380 86390 1
516334 99516334 1001 86380 86390 1
516386 99516386 1001 86380 86390 1
516324 99516324 1001 86380 86390 1
516109 99516109 1001 86380 86390 1
516253 99516253 1001 86380 86390 1
516111 99516111 1001 86380 86390 1
516190 99516190 1001 86380 86390 1
516260 99516260 1001 86380 86390 1
515953 99515953 1001 86380 86390 1
516031 99516031 1001 86380 86390 1
515917 99515917 1001 86380 86390 1
516004 99516004 1001 86380 86390 1
516649 99516649 1001 86380 86390 1
516616 99516616 1001 86380 86390 1
516712 99516712 1001 86380 86390 1
517297 99517297 1001 86380 86390 1
517299 99517299 1001 86380 86390 1
517259 99517259 1001 86380 86390 1
517137 99517137 1001 86380 86390 1
517203 99517203 1001 86380 86390 1
516929 99516929 1001 86380 86390 1
517098 99517098 1001 86380 86390 1
517088 99517088 1001 86380 86390 1
516744 99516744 1001 86380 86390 1
516757 99516757 1001 86380 86390 1
516841 99516841 1001 86380 86390 1
516855 99516855 1001 86380 86390 1
516778 99516778 1001 86380 86390 1
517386 99517386 1001 86380 86390 1
517493 99517493 1001 86380 86390 1
517365 99517365 1001 86380 86390 1
517391 99517391 1001 86380 86390 1
517469 99517469 1001 86380 86390 1
517470 99517470 1001 86380 86390 1
517512 99517512 1001 86380 86390 1
518141 99518141 1001 86380 86390 1
518143 99518143 1001 86380 86390 1
518042 99518042 1001 86380 86390 1
518154 99518154 1001 86380 86390 1
518070 99518070 1001 86380 86390 1
517863 99517863 1001 86380 86390 1
517812 99517812 1001 86380 86390 1
517684 99517684 1001 86380 86390 1
517612 99517612 1001 86380 86390 1
517664 99517664 1001 86380 86390 1
518366 99518366 1001 86380 86390 1
518358 99518358 1001 86380 86390 1
518230 99518230 1001 86380 86390 1
518256 99518256 1001 86380 86390 1
518257 99518257 1001 86380 86390 1
518336 99518336 1001 86380 86390 1
518326 99518326 1001 86380 86390 1
518813 99518813 1001 86380 86390 1
518936 99518936 1001 86380 86390 1
518694 99518694 1001 86380 86390 1
518618 99518618 1001 86380 86390 1
518774 99518774 1001 86380 86390 1
518579 99518579 1001 86380 86390 1
518607 99518607 1001 86380 86390 1
518660 99518660 1001 86380 86390 1
518585 99518585 1001 86380 86390 1
518586 99518586 1001 86380 86390 1
518490 99518490 1001 86380 86390 1
518413 99518413 1001 86380 86390 1
518430 99518430 1001 86380 86390 1
518482 99518482 1001 86380 86390 1
519069 99519069 1001 86380 86390 1
519072 99519072 1001 86380 86390 1
519765 99519765 1001 86380 86390 1
519732 99519732 1001 86380 86390 1
519491 99519491 1001 86380 86390 1
519483 99519483 1001 86380 86390 1
519253 99519253 1001 86380 86390 1
519308 99519308 1001 86380 86390 1
519863 99519863 1001 86380 86390 1
519838 99519838 1001 86380 86390 1
519904 99519904 1001 86380 86390 1
519845 99519845 1001 86380 86390 1
520473 99520473 1001 86380 86390 1
520593 99520593 1001 86380 86390 1
520506 99520506 1001 86380 86390 1
520507 99520507 1001 86380 86390 1
520281 99520281 1001 86380 86390 1
520403 99520403 1001 86380 86390 1
520327 99520327 1001 86380 86390 1
520215 99520215 1001 86380 86390 1
520159 99520159 1001 86380 86390 1
520676 99520676 1001 86380 86390 1
520666 99520666 1001 86380 86390 1
520733 99520733 1001 86380 86390 1
520687 99520687 1001 86380 86390 1
521402 99521402 1001 86380 86390 1
521343 99521343 1001 86380 86390 1
521157 99521157 1001 86380 86390 1
521152 99521152 1001 86380 86390 1
521191 99521191 1001 86380 86390 1
521000 99521000 1001 86380 86390 1
520941 99520941 1001 86380 86390 1
520917 99520917 1001 86380 86390 1
520908 99520908 1001 86380 86390 1
521533 99521533 1001 86380 86390 1
521561 99521561 1001 86380 86390 1
521475 99521475 1001 86380 86390 1
522139 99522139 1001 86380 86390 1
522116 99522116 1001 86380 86390 1
522129 99522129 1001 86380 86390 1
522235 99522235 1001 86380 86390 1
522277 99522277 1001 86380 86390 1
521909 99521909 1001 86380 86390 1
521902 99521902 1001 86380 86390 1
521686 99521686 1001 86380 86390 1
521679 99521679 1001 86380 86390 1
521812 99521812 1001 86380 86390 1
522383 99522383 1001 86380 86390 1
522345 99522345 1001 86380 86390 1
522438 99522438 1001 86380 86390 1
522350 99522350 1001 86380 86390 1
522969 99522969 1001 86380 86390 1
523103 99523103 1001 86380 86390 1
523040 99523040 1001 86380 86390 1
522775 99522775 1001 86380 86390 1
522777 99522777 1001 86380 86390 1
522790 99522790 1001 86380 86390 1
522601 99522601 1001 86380 86390 1
522617 99522617 1001 86380 86390 1
522540 99522540 1001 86380 86390 1
522645 99522645 1001 86380 86390 1
522646 99522646 1001 86380 86390 1
522661 99522661 1001 86380 86390 1
522507 99522507 1001 86380 86390 1
522677 99522677 1001 86380 86390 1
523323 99523323 1001 86380 86390 1
523133 99523133 1001 86380 86390 1
523251 99523251 1001 86380 86390 1
523280 99523280 1001 86380 86390 1
523293 99523293 1001 86380 86390 1
523857 99523857 1001 86380 86390 1
523903 99523903 1001 86380 86390 1
523762 99523762 1001 86380 86390 1
523588 99523588 1001 86380 86390 1
523551 99523551 1001 86380 86390 1
523582 99523582 1001 86380 86390 1
523699 99523699 1001 86380 86390 1
523453 99523453 1001 86380 86390 1
524012 99524012 1001 86380 86390 1
524082 99524082 1001 86380 86390 1
524609 99524609 1001 86380 86390 1
524597 99524597 1001 86380 86390 1
524758 99524758 1001 86380 86390 1
524600 99524600 1001 86380 86390 1
524373 99524373 1001 86380 86390 1
524465 99524465 1001 86380 86390 1
524485 99524485 1001 86380 86390 1
524168 99524168 1001 86380 86390 1
524339 99524339 1001 86380 86390 1
524223 99524223 1001 86380 86390 1
524239 99524239 1001 86380 86390 1
524873 99524873 1001 86380 86390 1
524811 99524811 1001 86380 86390 1
524841 99524841 1001 86380 86390 1
524973 99524973 1001 86380 86390 1
525420 99525420 1001 86380 86390 1
525570 99525570 1001 86380 86390 1
525571 99525571 1001 86380 86390 1
525583 99525583 1001 86380 86390 1
525339 99525339 1001 86380 86390 1
525315 99525315 1001 86380 86390 1
525361 99525361 1001 86380 86390 1
525164 99525164 1001 86380 86390 1
525758 99525758 1001 86380 86390 1
526232 99526232 1001 86380 86390 1
526375 99526375 1001 86380 86390 1
526036 99526036 1001 86380 86390 1
526088 99526088 1001 86380 86390 1
526192 99526192 1001 86380 86390 1
526031 99526031 1001 86380 86390 1
526138 99526138 1001 86380 86390 1
525881 99525881 1001 86380 86390 1
526528 99526528 1001 86380 86390 1
526573 99526573 1001 86380 86390 1
526612 99526612 1001 86380 86390 1
526626 99526626 1001 86380 86390 1
527248 99527248 1001 86380 86390 1
527173 99527173 1001 86380 86390 1
527182 99527182 1001 86380 86390 1
526914 99526914 1001 86380 86390 1
526941 99526941 1001 86380 86390 1
526865 99526865 1001 86380 86390 1
526958 99526958 1001 86380 86390 1
526984 99526984 1001 86380 86390 1
526923 99526923 1001 86380 86390 1
527001 99527001 1001 86380 86390 1
526784 99526784 1001 86380 86390 1
526723 99526723 1001 86380 86390 1
527280 99527280 1001 86380 86390 1
527295 99527295 1001 86380 86390 1
527438 99527438 1001 86380 86390 1
528005 99528005 1001 86380 86390 1
527718 99527718 1001 86380 86390 1
527849 99527849 1001 86380 86390 1
527851 99527851 1001 86380 86390 1
527737 99527737 1001 86380 86390 1
527459 99527459 1001 86380 86390 1
527539 99527539 1001 86380 86390 1
527488 99527488 1001 86380 86390 1
527617 99527617 1001 86380 86390 1
527465 99527465 1001 86380 86390 1
528230 99528230 1001 86380 86390 1
528785 99528785 1001 86380 86390 1
528781 99528781 1001 86380 86390 1
528651 99528651 1001 86380 86390 1
528509 99528509 1001 86380 86390 1
528334 99528334 1001 86380 86390 1
528392 99528392 1001 86380 86390 1
528483 99528483 1001 86380 86390 1
529070 99529070 1001 86380 86390 1
529102 99529102 1001 86380 86390 1
528921 99528921 1001 86380 86390 1
529667 99529667 1001 86380 86390 1
529578 99529578 1001 86380 86390 1
529714 99529714 1001 86380 86390 1
529685 99529685 1001 86380 86390 1
529532 99529532 1001 86380 86390 1
529465 99529465 1001 86380 86390 1
529504 99529504 1001 86380 86390 1
529111 99529111 1001 86380 86390 1
529204 99529204 1001 86380 86390 1
529256 99529256 1001 86380 86390 1
529140 99529140 1001 86380 86390 1
529753 99529753 1001 86380 86390 1
529770 99529770 1001 86380 86390 1
530415 99530415 1001 86380 86390 1
530524 99530524 1001 86380 86390 1
530420 99530420 1001 86380 86390 1
530459 99530459 1001 86380 86390 1
530461 99530461 1001 86380 86390 1
530233 99530233 1001 86380 86390 1
530338 99530338 1001 86380 86390 1
530293 99530293 1001 86380 86390 1
530127 99530127 1001 86380 86390 1
530012 99530012 1001 86380 86390 1
529950 99529950 1001 86380 86390 1
530722 99530722 1001 86380 86390 1
531303 99531303 1001 86380 86390 1
531317 99531317 1001 86380 86390 1
531361 99531361 1001 86380 86390 1
531206 99531206 1001 86380 86390 1
531184 99531184 1001 86380 86390 1
530979 99530979 1001 86380 86390 1
531064 99531064 1001 86380 86390 1
531079 99531079 1001 86380 86390 1
531107 99531107 1001 86380 86390 1
530892 99530892 1001 86380 86390 1
530834 99530834 1001 86380 86390 1
530925 99530925 1001 86380 86390 1
530951 99530951 1001 86380 86390 1
531547 99531547 1001 86380 86390 1
532080 99532080 1001 86380 86390 1
532122 99532122 1001 86380 86390 1
532100 99532100 1001 86380 86390 1
531805 99531805 1001 86380 86390 1
531923 99531923 1001 86380 86390 1
531823 99531823 1001 86380 86390 1
531840 99531840 1001 86380 86390 1
531625 99531625 1001 86380 86390 1
531752 99531752 1001 86380 86390 1
532338 99532338 1001 86380 86390 1
532382 99532382 1001 86380 86390 1
532723 99532723 1001 86380 86390 1
532801 99532801 1001 86380 86390 1
532678 99532678 1001 86380 86390 1
532629 99532629 1001 86380 86390 1
532592 99532592 1001 86380 86390 1
533189 99533189 1001 86380 86390 1
533671 99533671 1001 86380 86390 1
533762 99533762 1001 86380 86390 1
533803 99533803 1001 86380 86390 1
533497 99533497 1001 86380 86390 1
533275 99533275 1001 86380 86390 1
533353 99533353 1001 86380 86390 1
533408 99533408 1001 86380 86390 1
533245 99533245 1001 86380 86390 1
533285 99533285 1001 86380 86390 1
533429 99533429 1001 86380 86390 1
533880 99533880 1001 86380 86390 1
533974 99533974 1001 86380 86390 1
533914 99533914 1001 86380 86390 1
534517 99534517 1001 86380 86390 1
534630 99534630 1001 86380 86390 1
534306 99534306 1001 86380 86390 1
534089 99534089 1001 86380 86390 1
534164 99534164 1001 86380 86390 1
534882 99534882 1001 86380 86390 1
534779 99534779 1001 86380 86390 1
534756 99534756 1001 86380 86390 1
535348 99535348 1001 86380 86390 1
535494 99535494 1001 86380 86390 1
535352 99535352 1001 86380 86390 1
535328 99535328 1001 86380 86390 1
535191 99535191 1001 86380 86390 1
535141 99535141 1001 86380 86390 1
535206 99535206 1001 86380 86390 1
535247 99535247 1001 86380 86390 1
534957 99534957 1001 86380 86390 1
535601 99535601 1001 86380 86390 1
535680 99535680 1001 86380 86390 1
535706 99535706 1001 86380 86390 1
535661 99535661 1001 86380 86390 1
536268 99536268 1001 86380 86390 1
536122 99536122 1001 86380 86390 1
536010 99536010 1001 86380 86390 1
535999 99535999 1001 86380 86390 1
536077 99536077 1001 86380 86390 1
535718 99535718 1001 86380 86390 1
536425 99536425 1001 86380 86390 1
536365 99536365 1001 86380 86390 1
536393 99536393 1001 86380 86390 1
536432 99536432 1001 86380 86390 1
536500 99536500 1001 86380 86390 1
537035 99537035 1001 86380 86390 1
537000 99537000 1001 86380 86390 1
537117 99537117 1001 86380 86390 1
536990 99536990 1001 86380 86390 1
537042 99537042 1001 86380 86390 1
536819 99536819 1001 86380 86390 1
536860 99536860 1001 86380 86390 1
536652 99536652 1001 86380 86390 1
536618 99536618 1001 86380 86390 1
536670 99536670 1001 86380 86390 1
537333 99537333 1001 86380 86390 1
537243 99537243 1001 86380 86390 1
537171 99537171 1001 86380 86390 1
537985 99537985 1001 86380 86390 1
537821 99537821 1001 86380 86390 1
537903 99537903 1001 86380 86390 1
537962 99537962 1001 86380 86390 1
537878 99537878 1001 86380 86390 1
537968 99537968 1001 86380 86390 1
537843 99537843 1001 86380 86390 1
537896 99537896 1001 86380 86390 1
537648 99537648 1001 86380 86390 1
537687 99537687 1001 86380 86390 1
537599 99537599 1001 86380 86390 1
538035 99538035 1001 86380 86390 1
538041 99538041 1001 86380 86390 1
538007 99538007 1001 86380 86390 1
538112 99538112 1001 86380 86390 1
538155 99538155 1001 86380 86390 1
538146 99538146 1001 86380 86390 1
538689 99538689 1001 86380 86390 1
538705 99538705 1001 86380 86390 1
538422 99538422 1001 86380 86390 1
538375 99538375 1001 86380 86390 1
538222 99538222 1001 86380 86390 1
538313 99538313 1001 86380 86390 1
538392 99538392 1001 86380 86390 1
538394 99538394 1001 86380 86390 1
538304 99538304 1001 86380 86390 1
538213 99538213 1001 86380 86390 1
538241 99538241 1001 86380 86390 1
538333 99538333 1001 86380 86390 1
538945 99538945 1001 86380 86390 1
538990 99538990 1001 86380 86390 1
538927 99538927 1001 86380 86390 1
539553 99539553 1001 86380 86390 1
539490 99539490 1001 86380 86390 1
539582 99539582 1001 86380 86390 1
539626 99539626 1001 86380 86390 1
539346 99539346 1001 86380 86390 1
539348 99539348 1001 86380 86390 1
539377 99539377 1001 86380 86390 1
539274 99539274 1001 86380 86390 1
539433 99539433 1001 86380 86390 1
539227 99539227 1001 86380 86390 1
539163 99539163 1001 86380 86390 1
539125 99539125 1001 86380 86390 1
539203 99539203 1001 86380 86390 1
539657 99539657 1001 86380 86390 1
540289 99540289 1001 86380 86390 1
540280 99540280 1001 86380 86390 1
540282 99540282 1001 86380 86390 1
540173 99540173 1001 86380 86390 1
540079 99540079 1001 86380 86390 1
539989 99539989 1001 86380 86390 1
539979 99539979 1001 86380 86390 1
540044 99540044 1001 86380 86390 1
540034 99540034 1001 86380 86390 1
540036 99540036 1001 86380 86390 1
540474 99540474 1001 86380 86390 1
541197 99541197 1001 86380 86390 1
541133 99541133 1001 86380 86390 1
541281 99541281 1001 86380 86390 1
541290 99541290 1001 86380 86390 1
541189 99541189 1001 86380 86390 1
541215 99541215 1001 86380 86390 1
540920 99540920 1001 86380 86390 1
541063 99541063 1001 86380 86390 1
540882 99540882 1001 86380 86390 1
541013 99541013 1001 86380 86390 1
540993 99540993 1001 86380 86390 1
541045 99541045 1001 86380 86390 1
540849 99540849 1001 86380 86390 1
540786 99540786 1001 86380 86390 1
541397 99541397 1001 86380 86390 1
541477 99541477 1001 86380 86390 1
541301 99541301 1001 86380 86390 1
541953 99541953 1001 86380 86390 1
542028 99542028 1001 86380 86390 1
541855 99541855 1001 86380 86390 1
541830 99541830 1001 86380 86390 1
541885 99541885 1001 86380 86390 1
541683 99541683 1001 86380 86390 1
541620 99541620 1001 86380 86390 1
541505 99541505 1001 86380 86390 1
542284 99542284 1001 86380 86390 1
542156 99542156 1001 86380 86390 1
542124 99542124 1001 86380 86390 1
542793 99542793 1001 86380 86390 1
542827 99542827 1001 86380 86390 1
542662 99542662 1001 86380 86390 1
542612 99542612 1001 86380 86390 1
542710 99542710 1001 86380 86390 1
542661 99542661 1001 86380 86390 1
542506 99542506 1001 86380 86390 1
542458 99542458 1001 86380 86390 1
542484 99542484 1001 86380 86390 1
542474 99542474 1001 86380 86390 1
542959 99542959 1001 86380 86390 1
543025 99543025 1001 86380 86390 1
543082 99543082 1001 86380 86390 1
543618 99543618 1001 86380 86390 1
543648 99543648 1001 86380 86390 1
543757 99543757 1001 86380 86390 1
543436 99543436 1001 86380 86390 1
543462 99543462 1001 86380 86390 1
543471 99543471 1001 86380 86390 1
543230 99543230 1001 86380 86390 1
543223 99543223 1001 86380 86390 1
543842 99543842 1001 86380 86390 1
543856 99543856 1001 86380 86390 1
544463 99544463 1001 86380 86390 1
544504 99544504 1001 86380 86390 1
544532 99544532 1001 86380 86390 1
544263 99544263 1001 86380 86390 1
544276 99544276 1001 86380 86390 1
544315 99544315 1001 86380 86390 1
544278 99544278 1001 86380 86390 1
544240 99544240 1001 86380 86390 1
544230 99544230 1001 86380 86390 1
544036 99544036 1001 86380 86390 1
425850 211 1001 62820 64317 1
400149 99400149 1001 86380 86390 1
400221 99400221 1001 86380 86390 1
400178 99400178 1001 86380 86390 1
400347 99400347 1001 86380 86390 1
400586 99400586 1001 86380 86390 1
400658 99400658 1001 86380 86390 1
400864 99400864 1001 86380 86390 1
400860 99400860 1001 86380 86390 1
401249 99401249 1001 86380 86390 1
401455 99401455 1001 86380 86390 1
401598 99401598 1001 86380 86390 1
401700 99401700 1001 86380 86390 1
401821 99401821 1001 86380 86390 1
401854 99401854 1001 86380 86390 1
401835 99401835 1001 86380 86390 1
402507 99402507 1001 86380 86390 1
402879 99402879 1001 86380 86390 1
402862 99402862 1001 86380 86390 1
403075 99403075 1001 86380 86390 1
403181 99403181 1001 86380 86390 1
403397 99403397 1001 86380 86390 1
403401 99403401 1001 86380 86390 1
403457 99403457 1001 86380 86390 1
403569 99403569 1001 86380 86390 1
403772 99403772 1001 86380 86390 1
404078 99404078 1001 86380 86390 1
404575 99404575 1001 86380 86390 1
404530 99404530 1001 86380 86390 1
404609 99404609 1001 86380 86390 1
404610 99404610 1001 86380 86390 1
404690 99404690 1001 86380 86390 1
404814 99404814 1001 86380 86390 1
404915 99404915 1001 86380 86390 1
405101 99405101 1001 86380 86390 1
405129 99405129 1001 86380 86390 1
405464 99405464 1001 86380 86390 1
405454 99405454 1001 86380 86390 1
405556 99405556 1001 86380 86390 1
405566 99405566 1001 86380 86390 1
405643 99405643 1001 86380 86390 1
405610 99405610 1001 86380 86390 1
405686 99405686 1001 86380 86390 1
405830 99405830 1001 86380 86390 1
405928 99405928 1001 86380 86390 1
406140 99406140 1001 86380 86390 1
406091 99406091 1001 86380 86390 1
406156 99406156 1001 86380 86390 1
406108 99406108 1001 86380 86390 1
406226 99406226 1001 86380 86390 1
406391 99406391 1001 86380 86390 1
406360 99406360 1001 86380 86390 1
406447 99406447 1001 86380 86390 1
406823 99406823 1001 86380 86390 1
406819 99406819 1001 86380 86390 1
406842 99406842 1001 86380 86390 1
406846 99406846 1001 86380 86390 1
407012 99407012 1001 86380 86390 1
407038 99407038 1001 86380 86390 1
407188 99407188 1001 86380 86390 1
407296 99407296 1001 86380 86390 1
407361 99407361 1001 86380 86390 1
407704 99407704 1001 86380 86390 1
407989 99407989 1001 86380 86390 1
408409 99408409 1001 86380 86390 1
408739 99408739 1001 86380 86390 1
409043 99409043 1001 86380 86390 1
409195 99409195 1001 86380 86390 1
409365 99409365 1001 86380 86390 1
409405 99409405 1001 86380 86390 1
409592 99409592 1001 86380 86390 1
409660 99409660 1001 86380 86390 1
409725 99409725 1001 86380 86390 1
409980 99409980 1001 86380 86390 1
410349 99410349 1001 86380 86390 1
410438 99410438 1001 86380 86390 1
410426 99410426 1001 86380 86390 1
410653 99410653 1001 86380 86390 1
410698 99410698 1001 86380 86390 1
410747 99410747 1001 86380 86390 1
410851 99410851 1001 86380 86390 1
411024 99411024 1001 86380 86390 1
411044 99411044 1001 86380 86390 1
411303 99411303 1001 86380 86390 1
411612 99411612 1001 86380 86390 1
411661 99411661 1001 86380 86390 1
411710 99411710 1001 86380 86390 1
411758 99411758 1001 86380 86390 1
411760 99411760 1001 86380 86390 1
412272 99412272 1001 86380 86390 1
412438 99412438 1001 86380 86390 1
413311 99413311 1001 86380 86390 1
413648 99413648 1001 86380 86390 1
413550 99413550 1001 86380 86390 1
412955 99412955 1001 86380 86390 1
413072 99413072 1001 86380 86390 1
412946 99412946 1001 86380 86390 1
413051 99413051 1001 86380 86390 1
412902 99412902 1001 86380 86390 1
413212 99413212 1001 86380 86390 1
412723 99412723 1001 86380 86390 1
413986 99413986 1001 86380 86390 1
412886 99412886 1001 86380 86390 1
413919 99413919 1001 86380 86390 1
414028 99414028 1001 86380 86390 1
414858 99414858 1001 86380 86390 1
414519 99414519 1001 86380 86390 1
414179 99414179 1001 86380 86390 1
414213 99414213 1001 86380 86390 1
414241 99414241 1001 86380 86390 1
415498 99415498 1001 86380 86390 1
415545 99415545 1001 86380 86390 1
415720 99415720 1001 86380 86390 1
415559 99415559 1001 86380 86390 1
415522 99415522 1001 86380 86390 1
416908 99416908 1001 86380 86390 1
416944 99416944 1001 86380 86390 1
416856 99416856 1001 86380 86390 1
416555 99416555 1001 86380 86390 1
416415 99416415 1001 86380 86390 1
415933 99415933 1001 86380 86390 1
415753 99415753 1001 86380 86390 1
415966 99415966 1001 86380 86390 1
415847 99415847 1001 86380 86390 1
415823 99415823 1001 86380 86390 1
415824 99415824 1001 86380 86390 1
417051 99417051 1001 86380 86390 1
417060 99417060 1001 86380 86390 1
417155 99417155 1001 86380 86390 1
417367 99417367 1001 86380 86390 1
417571 99417571 1001 86380 86390 1
417602 99417602 1001 86380 86390 1
418434 99418434 1001 86380 86390 1
418556 99418556 1001 86380 86390 1
418491 99418491 1001 86380 86390 1
418470 99418470 1001 86380 86390 1
418572 99418572 1001 86380 86390 1
418414 99418414 1001 86380 86390 1
418403 99418403 1001 86380 86390 1
417734 99417734 1001 86380 86390 1
418005 99418005 1001 86380 86390 1
419084 99419084 1001 86380 86390 1
419087 99419087 1001 86380 86390 1
419125 99419125 1001 86380 86390 1
419204 99419204 1001 86380 86390 1
420283 99420283 1001 86380 86390 1
419946 99419946 1001 86380 86390 1
419959 99419959 1001 86380 86390 1
419757 99419757 1001 86380 86390 1
419894 99419894 1001 86380 86390 1
419470 99419470 1001 86380 86390 1
420705 99420705 1001 86380 86390 1
421779 99421779 1001 86380 86390 1
421930 99421930 1001 86380 86390 1
421993 99421993 1001 86380 86390 1
421314 99421314 1001 86380 86390 1
421345 99421345 1001 86380 86390 1
421293 99421293 1001 86380 86390 1
421565 99421565 1001 86380 86390 1
421505 99421505 1001 86380 86390 1
421552 99421552 1001 86380 86390 1
421576 99421576 1001 86380 86390 1
421302 99421302 1001 86380 86390 1
420925 99420925 1001 86380 86390 1
421009 99421009 1001 86380 86390 1
422307 99422307 1001 86380 86390 1
422299 99422299 1001 86380 86390 1
423709 99423709 1001 86380 86390 1
423564 99423564 1001 86380 86390 1
423169 99423169 1001 86380 86390 1
423007 99423007 1001 86380 86390 1
423205 99423205 1001 86380 86390 1
423039 99423039 1001 86380 86390 1
423118 99423118 1001 86380 86390 1
423166 99423166 1001 86380 86390 1
422560 99422560 1001 86380 86390 1
422650 99422650 1001 86380 86390 1
424070 99424070 1001 86380 86390 1
423944 99423944 1001 86380 86390 1
424100 99424100 1001 86380 86390 1
423777 99423777 1001 86380 86390 1
424022 99424022 1001 86380 86390 1
423836 99423836 1001 86380 86390 1
424087 99424087 1001 86380 86390 1
425324 99425324 1001 86380 86390 1
425143 99425143 1001 86380 86390 1
425046 99425046 1001 86380 86390 1
424904 99424904 1001 86380 86390 1
424764 99424764 1001 86380 86390 1
424273 99424273 1001 86380 86390 1
424374 99424374 1001 86380 86390 1
425587 99425587 1001 86380 86390 1
425760 99425760 1001 86380 86390 1
425791 99425791 1001 86380 86390 1
426790 99426790 1001 86380 86390 1
426697 99426697 1001 86380 86390 1
426767 99426767 1001 86380 86390 1
427080 99427080 1001 86380 86390 1
426713 99426713 1001 86380 86390 1
426344 99426344 1001 86380 86390 1
426296 99426296 1001 86380 86390 1
426053 99426053 1001 86380 86390 1
426257 99426257 1001 86380 86390 1
427204 99427204 1001 86380 86390 1
427494 99427494 1001 86380 86390 1
427280 99427280 1001 86380 86390 1
427366 99427366 1001 86380 86390 1
427256 99427256 1001 86380 86390 1
428566 99428566 1001 86380 86390 1
428501 99428501 1001 86380 86390 1
428521 99428521 1001 86380 86390 1
428449 99428449 1001 86380 86390 1
428646 99428646 1001 86380 86390 1
428561 99428561 1001 86380 86390 1
428601 99428601 1001 86380 86390 1
428465 99428465 1001 86380 86390 1
427974 99427974 1001 86380 86390 1
428164 99428164 1001 86380 86390 1
428136 99428136 1001 86380 86390 1
427824 99427824 1001 86380 86390 1
427876 99427876 1001 86380 86390 1
427585 99427585 1001 86380 86390 1
427830 99427830 1001 86380 86390 1
427887 99427887 1001 86380 86390 1
427719 99427719 1001 86380 86390 1
427846 99427846 1001 86380 86390 1
429152 99429152 1001 86380 86390 1
429062 99429062 1001 86380 86390 1
429989 99429989 1001 86380 86390 1
430056 99430056 1001 86380 86390 1
430260 99430260 1001 86380 86390 1
429888 99429888 1001 86380 86390 1
429869 99429869 1001 86380 86390 1
429771 99429771 1001 86380 86390 1
429411 99429411 1001 86380 86390 1
429527 99429527 1001 86380 86390 1
429530 99429530 1001 86380 86390 1
429212 99429212 1001 86380 86390 1
429425 99429425 1001 86380 86390 1
430483 99430483 1001 86380 86390 1
430447 99430447 1001 86380 86390 1
430750 99430750 1001 86380 86390 1
430452 99430452 1001 86380 86390 1
431990 99431990 1001 86380 86390 1
431430 99431430 1001 86380 86390 1
431295 99431295 1001 86380 86390 1
431493 99431493 1001 86380 86390 1
431642 99431642 1001 86380 86390 1
431035 99431035 1001 86380 86390 1
432266 99432266 1001 86380 86390 1
432214 99432214 1001 86380 86390 1
433439 99433439 1001 86380 86390 1
433647 99433647 1001 86380 86390 1
433359 99433359 1001 86380 86390 1
433192 99433192 1001 86380 86390 1
432823 99432823 1001 86380 86390 1
433911 99433911 1001 86380 86390 1
434113 99434113 1001 86380 86390 1
433828 99433828 1001 86380 86390 1
433968 99433968 1001 86380 86390 1
434007 99434007 1001 86380 86390 1
435256 99435256 1001 86380 86390 1
435204 99435204 1001 86380 86390 1
435070 99435070 1001 86380 86390 1
435360 99435360 1001 86380 86390 1
434974 99434974 1001 86380 86390 1
434984 99434984 1001 86380 86390 1
435767 99435767 1001 86380 86390 1
436759 99436759 1001 86380 86390 1
437090 99437090 1001 86380 86390 1
437034 99437034 1001 86380 86390 1
437062 99437062 1001 86380 86390 1
436947 99436947 1001 86380 86390 1
436847 99436847 1001 86380 86390 1
436975 99436975 1001 86380 86390 1
436383 99436383 1001 86380 86390 1
435951 99435951 1001 86380 86390 1
436214 99436214 1001 86380 86390 1
436110 99436110 1001 86380 86390 1
436122 99436122 1001 86380 86390 1
436161 99436161 1001 86380 86390 1
300012 99300012 1001 86380 86390 1
300664 99300664 1001 86380 86390 1
300528 99300528 1001 86380 86390 1
300568 99300568 1001 86380 86390 1
300596 99300596 1001 86380 86390 1
300546 99300546 1001 86380 86390 1
300723 99300723 1001 86380 86390 1
300484 99300484 1001 86380 86390 1
300462 99300462 1001 86380 86390 1
300411 99300411 1001 86380 86390 1
300391 99300391 1001 86380 86390 1
300238 99300238 1001 86380 86390 1
300178 99300178 1001 86380 86390 1
300297 99300297 1001 86380 86390 1
300778 99300778 1001 86380 86390 1
300809 99300809 1001 86380 86390 1
300849 99300849 1001 86380 86390 1
301477 99301477 1001 86380 86390 1
301503 99301503 1001 86380 86390 1
301468 99301468 1001 86380 86390 1
301495 99301495 1001 86380 86390 1
301547 99301547 1001 86380 86390 1
301188 99301188 1001 86380 86390 1
301037 99301037 1001 86380 86390 1
301107 99301107 1001 86380 86390 1
301620 99301620 1001 86380 86390 1
301719 99301719 1001 86380 86390 1
302318 99302318 1001 86380 86390 1
302193 99302193 1001 86380 86390 1
301996 99301996 1001 86380 86390 1
302142 99302142 1001 86380 86390 1
302082 99302082 1001 86380 86390 1
302096 99302096 1001 86380 86390 1
301867 99301867 1001 86380 86390 1
301938 99301938 1001 86380 86390 1
301771 99301771 1001 86380 86390 1
302469 99302469 1001 86380 86390 1
302522 99302522 1001 86380 86390 1
302523 99302523 1001 86380 86390 1
302423 99302423 1001 86380 86390 1
302402 99302402 1001 86380 86390 1
303108 99303108 1001 86380 86390 1
303198 99303198 1001 86380 86390 1
303076 99303076 1001 86380 86390 1
302947 99302947 1001 86380 86390 1
302647 99302647 1001 86380 86390 1
303347 99303347 1001 86380 86390 1
303244 99303244 1001 86380 86390 1
303351 99303351 1001 86380 86390 1
303368 99303368 1001 86380 86390 1
303870 99303870 1001 86380 86390 1
303938 99303938 1001 86380 86390 1
303762 99303762 1001 86380 86390 1
303790 99303790 1001 86380 86390 1
303811 99303811 1001 86380 86390 1
303444 99303444 1001 86380 86390 1
303446 99303446 1001 86380 86390 1
303436 99303436 1001 86380 86390 1
303424 99303424 1001 86380 86390 1
304211 99304211 1001 86380 86390 1
304138 99304138 1001 86380 86390 1
304131 99304131 1001 86380 86390 1
304782 99304782 1001 86380 86390 1
304668 99304668 1001 86380 86390 1
304794 99304794 1001 86380 86390 1
304503 99304503 1001 86380 86390 1
304598 99304598 1001 86380 86390 1
304381 99304381 1001 86380 86390 1
304420 99304420 1001 86380 86390 1
304409 99304409 1001 86380 86390 1
304358 99304358 1001 86380 86390 1
304385 99304385 1001 86380 86390 1
304322 99304322 1001 86380 86390 1
304245 99304245 1001 86380 86390 1
304442 99304442 1001 86380 86390 1
305029 99305029 1001 86380 86390 1
304953 99304953 1001 86380 86390 1
304928 99304928 1001 86380 86390 1
304943 99304943 1001 86380 86390 1
305586 99305586 1001 86380 86390 1
305633 99305633 1001 86380 86390 1
305420 99305420 1001 86380 86390 1
305283 99305283 1001 86380 86390 1
305173 99305173 1001 86380 86390 1
305126 99305126 1001 86380 86390 1
305127 99305127 1001 86380 86390 1
305128 99305128 1001 86380 86390 1
305270 99305270 1001 86380 86390 1
500737 99500737 1001 86380 86390 1
500791 99500791 1001 86380 86390 1
500586 99500586 1001 86380 86390 1
500471 99500471 1001 86380 86390 1
500218 99500218 1001 86380 86390 1
500247 99500247 1001 86380 86390 1
500196 99500196 1001 86380 86390 1
500356 99500356 1001 86380 86390 1
500308 99500308 1001 86380 86390 1
501005 99501005 1001 86380 86390 1
500850 99500850 1001 86380 86390 1
500954 99500954 1001 86380 86390 1
500967 99500967 1001 86380 86390 1
500884 99500884 1001 86380 86390 1
500911 99500911 1001 86380 86390 1
501530 99501530 1001 86380 86390 1
501569 99501569 1001 86380 86390 1
501519 99501519 1001 86380 86390 1
501507 99501507 1001 86380 86390 1
501322 99501322 1001 86380 86390 1
501399 99501399 1001 86380 86390 1
501301 99501301 1001 86380 86390 1
501222 99501222 1001 86380 86390 1
501067 99501067 1001 86380 86390 1
501223 99501223 1001 86380 86390 1
501822 99501822 1001 86380 86390 1
501641 99501641 1001 86380 86390 1
501654 99501654 1001 86380 86390 1
502309 99502309 1001 86380 86390 1
502260 99502260 1001 86380 86390 1
502256 99502256 1001 86380 86390 1
502064 99502064 1001 86380 86390 1
502572 99502572 1001 86380 86390 1
502509 99502509 1001 86380 86390 1
503142 99503142 1001 86380 86390 1
503122 99503122 1001 86380 86390 1
502919 99502919 1001 86380 86390 1
502997 99502997 1001 86380 86390 1
502985 99502985 1001 86380 86390 1
502998 99502998 1001 86380 86390 1
502941 99502941 1001 86380 86390 1
502942 99502942 1001 86380 86390 1
502740 99502740 1001 86380 86390 1
502692 99502692 1001 86380 86390 1
503433 99503433 1001 86380 86390 1
503449 99503449 1001 86380 86390 1
503360 99503360 1001 86380 86390 1
503308 99503308 1001 86380 86390 1
503296 99503296 1001 86380 86390 1
503468 99503468 1001 86380 86390 1
503378 99503378 1001 86380 86390 1
503937 99503937 1001 86380 86390 1
504096 99504096 1001 86380 86390 1
503946 99503946 1001 86380 86390 1
503795 99503795 1001 86380 86390 1
503796 99503796 1001 86380 86390 1
503848 99503848 1001 86380 86390 1
503718 99503718 1001 86380 86390 1
503890 99503890 1001 86380 86390 1
503739 99503739 1001 86380 86390 1
503608 99503608 1001 86380 86390 1
503583 99503583 1001 86380 86390 1
503585 99503585 1001 86380 86390 1
504237 99504237 1001 86380 86390 1
504843 99504843 1001 86380 86390 1
504915 99504915 1001 86380 86390 1
504872 99504872 1001 86380 86390 1
504417 99504417 1001 86380 86390 1
504368 99504368 1001 86380 86390 1
504346 99504346 1001 86380 86390 1
504967 99504967 1001 86380 86390 1
505046 99505046 1001 86380 86390 1
504985 99504985 1001 86380 86390 1
505052 99505052 1001 86380 86390 1
505130 99505130 1001 86380 86390 1
505686 99505686 1001 86380 86390 1
505674 99505674 1001 86380 86390 1
505610 99505610 1001 86380 86390 1
505614 99505614 1001 86380 86390 1
505409 99505409 1001 86380 86390 1
505488 99505488 1001 86380 86390 1
505478 99505478 1001 86380 86390 1
505550 99505550 1001 86380 86390 1
505250 99505250 1001 86380 86390 1
505857 99505857 1001 86380 86390 1
505885 99505885 1001 86380 86390 1
505972 99505972 1001 86380 86390 1
505947 99505947 1001 86380 86390 1
506489 99506489 1001 86380 86390 1
506265 99506265 1001 86380 86390 1
506383 99506383 1001 86380 86390 1
506247 99506247 1001 86380 86390 1
506147 99506147 1001 86380 86390 1
506122 99506122 1001 86380 86390 1
506045 99506045 1001 86380 86390 1
506036 99506036 1001 86380 86390 1
506013 99506013 1001 86380 86390 1
506616 99506616 1001 86380 86390 1
507312 99507312 1001 86380 86390 1
507224 99507224 1001 86380 86390 1
507314 99507314 1001 86380 86390 1
507327 99507327 1001 86380 86390 1
507379 99507379 1001 86380 86390 1
507316 99507316 1001 86380 86390 1
507178 99507178 1001 86380 86390 1
507142 99507142 1001 86380 86390 1
507155 99507155 1001 86380 86390 1
507026 99507026 1001 86380 86390 1
507059 99507059 1001 86380 86390 1
506999 99506999 1001 86380 86390 1
506909 99506909 1001 86380 86390 1
506884 99506884 1001 86380 86390 1
506897 99506897 1001 86380 86390 1
506885 99506885 1001 86380 86390 1
506809 99506809 1001 86380 86390 1
506878 99506878 1001 86380 86390 1
507446 99507446 1001 86380 86390 1
507485 99507485 1001 86380 86390 1
507447 99507447 1001 86380 86390 1
507489 99507489 1001 86380 86390 1
507532 99507532 1001 86380 86390 1
507508 99507508 1001 86380 86390 1
507470 99507470 1001 86380 86390 1
508039 99508039 1001 86380 86390 1
507936 99507936 1001 86380 86390 1
507975 99507975 1001 86380 86390 1
507925 99507925 1001 86380 86390 1
507657 99507657 1001 86380 86390 1
507813 99507813 1001 86380 86390 1
507737 99507737 1001 86380 86390 1
507791 99507791 1001 86380 86390 1
507830 99507830 1001 86380 86390 1
508297 99508297 1001 86380 86390 1
508381 99508381 1001 86380 86390 1
508924 99508924 1001 86380 86390 1
508914 99508914 1001 86380 86390 1
509007 99509007 1001 86380 86390 1
509036 99509036 1001 86380 86390 1
509071 99509071 1001 86380 86390 1
508811 99508811 1001 86380 86390 1
508826 99508826 1001 86380 86390 1
508577 99508577 1001 86380 86390 1
508526 99508526 1001 86380 86390 1
508501 99508501 1001 86380 86390 1
508617 99508617 1001 86380 86390 1
508542 99508542 1001 86380 86390 1
508594 99508594 1001 86380 86390 1
509208 99509208 1001 86380 86390 1
509106 99509106 1001 86380 86390 1
509744 99509744 1001 86380 86390 1
509567 99509567 1001 86380 86390 1
509490 99509490 1001 86380 86390 1
509557 99509557 1001 86380 86390 1
509602 99509602 1001 86380 86390 1
509436 99509436 1001 86380 86390 1
509477 99509477 1001 86380 86390 1
509419 99509419 1001 86380 86390 1
509937 99509937 1001 86380 86390 1
510028 99510028 1001 86380 86390 1
510055 99510055 1001 86380 86390 1
509916 99509916 1001 86380 86390 1
510011 99510011 1001 86380 86390 1
510694 99510694 1001 86380 86390 1
510564 99510564 1001 86380 86390 1
510582 99510582 1001 86380 86390 1
510352 99510352 1001 86380 86390 1
510380 99510380 1001 86380 86390 1
510422 99510422 1001 86380 86390 1
510215 99510215 1001 86380 86390 1
510125 99510125 1001 86380 86390 1
510140 99510140 1001 86380 86390 1
510232 99510232 1001 86380 86390 1
510897 99510897 1001 86380 86390 1
510859 99510859 1001 86380 86390 1
511372 99511372 1001 86380 86390 1
511238 99511238 1001 86380 86390 1
511264 99511264 1001 86380 86390 1
511305 99511305 1001 86380 86390 1
511150 99511150 1001 86380 86390 1
511104 99511104 1001 86380 86390 1
510977 99510977 1001 86380 86390 1
511692 99511692 1001 86380 86390 1
511713 99511713 1001 86380 86390 1
511675 99511675 1001 86380 86390 1
512291 99512291 1001 86380 86390 1
512253 99512253 1001 86380 86390 1
512197 99512197 1001 86380 86390 1
512301 99512301 1001 86380 86390 1
512148 99512148 1001 86380 86390 1
512066 99512066 1001 86380 86390 1
512119 99512119 1001 86380 86390 1
512042 99512042 1001 86380 86390 1
512159 99512159 1001 86380 86390 1
511952 99511952 1001 86380 86390 1
511943 99511943 1001 86380 86390 1
511789 99511789 1001 86380 86390 1
511869 99511869 1001 86380 86390 1
512564 99512564 1001 86380 86390 1
512410 99512410 1001 86380 86390 1
512385 99512385 1001 86380 86390 1
513024 99513024 1001 86380 86390 1
513099 99513099 1001 86380 86390 1
512858 99512858 1001 86380 86390 1
512807 99512807 1001 86380 86390 1
512835 99512835 1001 86380 86390 1
512666 99512666 1001 86380 86390 1
513216 99513216 1001 86380 86390 1
513257 99513257 1001 86380 86390 1
513221 99513221 1001 86380 86390 1
513289 99513289 1001 86380 86390 1
513407 99513407 1001 86380 86390 1
513968 99513968 1001 86380 86390 1
514031 99514031 1001 86380 86390 1
514001 99514001 1001 86380 86390 1
514019 99514019 1001 86380 86390 1
513652 99513652 1001 86380 86390 1
513733 99513733 1001 86380 86390 1
513669 99513669 1001 86380 86390 1
513708 99513708 1001 86380 86390 1
513465 99513465 1001 86380 86390 1
513517 99513517 1001 86380 86390 1
514067 99514067 1001 86380 86390 1
514106 99514106 1001 86380 86390 1
514110 99514110 1001 86380 86390 1
514667 99514667 1001 86380 86390 1
514817 99514817 1001 86380 86390 1
514534 99514534 1001 86380 86390 1
514919 99514919 1001 86380 86390 1
514937 99514937 1001 86380 86390 1
515002 99515002 1001 86380 86390 1
514916 99514916 1001 86380 86390 1
515651 99515651 1001 86380 86390 1
515524 99515524 1001 86380 86390 1
515676 99515676 1001 86380 86390 1
515339 99515339 1001 86380 86390 1
515303 99515303 1001 86380 86390 1
515319 99515319 1001 86380 86390 1
515113 99515113 1001 86380 86390 1
515877 99515877 1001 86380 86390 1
515684 99515684 1001 86380 86390 1
516451 99516451 1001 86380 86390 1
516431 99516431 1001 86380 86390 1
516367 99516367 1001 86380 86390 1
516268 99516268 1001 86380 86390 1
516207 99516207 1001 86380 86390 1
516273 99516273 1001 86380 86390 1
516577 99516577 1001 86380 86390 1
516643 99516643 1001 86380 86390 1
516659 99516659 1001 86380 86390 1
517266 99517266 1001 86380 86390 1
516925 99516925 1001 86380 86390 1
517120 99517120 1001 86380 86390 1
517090 99517090 1001 86380 86390 1
516781 99516781 1001 86380 86390 1
516859 99516859 1001 86380 86390 1
516775 99516775 1001 86380 86390 1
516854 99516854 1001 86380 86390 1
517410 99517410 1001 86380 86390 1
516923 99516923 1001 86380 86390 1
517522 99517522 1001 86380 86390 1
518021 99518021 1001 86380 86390 1
518013 99518013 1001 86380 86390 1
517867 99517867 1001 86380 86390 1
517763 99517763 1001 86380 86390 1
517951 99517951 1001 86380 86390 1
517953 99517953 1001 86380 86390 1
517649 99517649 1001 86380 86390 1
517740 99517740 1001 86380 86390 1
517741 99517741 1001 86380 86390 1
517653 99517653 1001 86380 86390 1
518329 99518329 1001 86380 86390 1
518292 99518292 1001 86380 86390 1
518332 99518332 1001 86380 86390 1
518833 99518833 1001 86380 86390 1
518870 99518870 1001 86380 86390 1
518643 99518643 1001 86380 86390 1
518773 99518773 1001 86380 86390 1
518775 99518775 1001 86380 86390 1
518492 99518492 1001 86380 86390 1
518518 99518518 1001 86380 86390 1
518508 99518508 1001 86380 86390 1
519159 99519159 1001 86380 86390 1
519134 99519134 1001 86380 86390 1
519717 99519717 1001 86380 86390 1
519756 99519756 1001 86380 86390 1
519616 99519616 1001 86380 86390 1
519733 99519733 1001 86380 86390 1
519457 99519457 1001 86380 86390 1
519561 99519561 1001 86380 86390 1
519461 99519461 1001 86380 86390 1
519539 99519539 1001 86380 86390 1
519424 99519424 1001 86380 86390 1
519594 99519594 1001 86380 86390 1
519195 99519195 1001 86380 86390 1
519985 99519985 1001 86380 86390 1
520461 99520461 1001 86380 86390 1
520482 99520482 1001 86380 86390 1
520373 99520373 1001 86380 86390 1
520299 99520299 1001 86380 86390 1
520217 99520217 1001 86380 86390 1
520182 99520182 1001 86380 86390 1
520208 99520208 1001 86380 86390 1
520736 99520736 1001 86380 86390 1
521328 99521328 1001 86380 86390 1
521460 99521460 1001 86380 86390 1
521401 99521401 1001 86380 86390 1
521068 99521068 1001 86380 86390 1
521225 99521225 1001 86380 86390 1
521238 99521238 1001 86380 86390 1
521071 99521071 1001 86380 86390 1
521126 99521126 1001 86380 86390 1
521128 99521128 1001 86380 86390 1
520899 99520899 1001 86380 86390 1
521622 99521622 1001 86380 86390 1
522242 99522242 1001 86380 86390 1
522101 99522101 1001 86380 86390 1
522245 99522245 1001 86380 86390 1
522247 99522247 1001 86380 86390 1
522183 99522183 1001 86380 86390 1
522106 99522106 1001 86380 86390 1
522005 99522005 1001 86380 86390 1
521980 99521980 1001 86380 86390 1
522071 99522071 1001 86380 86390 1
521697 99521697 1001 86380 86390 1
521758 99521758 1001 86380 86390 1
522315 99522315 1001 86380 86390 1
522410 99522410 1001 86380 86390 1
522488 99522488 1001 86380 86390 1
522320 99522320 1001 86380 86390 1
522455 99522455 1001 86380 86390 1
522430 99522430 1001 86380 86390 1
522327 99522327 1001 86380 86390 1
523082 99523082 1001 86380 86390 1
523032 99523032 1001 86380 86390 1
522955 99522955 1001 86380 86390 1
523046 99523046 1001 86380 86390 1
522918 99522918 1001 86380 86390 1
523052 99523052 1001 86380 86390 1
523065 99523065 1001 86380 86390 1
522936 99522936 1001 86380 86390 1
522785 99522785 1001 86380 86390 1
522841 99522841 1001 86380 86390 1
522821 99522821 1001 86380 86390 1
522500 99522500 1001 86380 86390 1
522696 99522696 1001 86380 86390 1
522543 99522543 1001 86380 86390 1
523226 99523226 1001 86380 86390 1
523829 99523829 1001 86380 86390 1
523807 99523807 1001 86380 86390 1
523589 99523589 1001 86380 86390 1
523618 99523618 1001 86380 86390 1
523606 99523606 1001 86380 86390 1
523417 99523417 1001 86380 86390 1
523326 99523326 1001 86380 86390 1
523405 99523405 1001 86380 86390 1
523381 99523381 1001 86380 86390 1
523394 99523394 1001 86380 86390 1
523343 99523343 1001 86380 86390 1
524013 99524013 1001 86380 86390 1
524680 99524680 1001 86380 86390 1
524693 99524693 1001 86380 86390 1
524738 99524738 1001 86380 86390 1
524743 99524743 1001 86380 86390 1
524690 99524690 1001 86380 86390 1
524558 99524558 1001 86380 86390 1
524533 99524533 1001 86380 86390 1
524471 99524471 1001 86380 86390 1
524177 99524177 1001 86380 86390 1
524277 99524277 1001 86380 86390 1
524887 99524887 1001 86380 86390 1
524812 99524812 1001 86380 86390 1
524928 99524928 1001 86380 86390 1
524869 99524869 1001 86380 86390 1
525569 99525569 1001 86380 86390 1
525586 99525586 1001 86380 86390 1
525505 99525505 1001 86380 86390 1
525467 99525467 1001 86380 86390 1
525383 99525383 1001 86380 86390 1
525188 99525188 1001 86380 86390 1
525146 99525146 1001 86380 86390 1
524997 99524997 1001 86380 86390 1
525130 99525130 1001 86380 86390 1
525690 99525690 1001 86380 86390 1
525721 99525721 1001 86380 86390 1
525748 99525748 1001 86380 86390 1
526257 99526257 1001 86380 86390 1
526381 99526381 1001 86380 86390 1
526218 99526218 1001 86380 86390 1
526058 99526058 1001 86380 86390 1
526086 99526086 1001 86380 86390 1
525932 99525932 1001 86380 86390 1
525946 99525946 1001 86380 86390 1
525955 99525955 1001 86380 86390 1
526471 99526471 1001 86380 86390 1
526537 99526537 1001 86380 86390 1
526429 99526429 1001 86380 86390 1
527056 99527056 1001 86380 86390 1
527237 99527237 1001 86380 86390 1
527055 99527055 1001 86380 86390 1
526905 99526905 1001 86380 86390 1
526946 99526946 1001 86380 86390 1
527014 99527014 1001 86380 86390 1
526872 99526872 1001 86380 86390 1
526659 99526659 1001 86380 86390 1
527284 99527284 1001 86380 86390 1
527277 99527277 1001 86380 86390 1
527318 99527318 1001 86380 86390 1
527946 99527946 1001 86380 86390 1
527987 99527987 1001 86380 86390 1
528041 99528041 1001 86380 86390 1
528064 99528064 1001 86380 86390 1
527957 99527957 1001 86380 86390 1
527610 99527610 1001 86380 86390 1
527534 99527534 1001 86380 86390 1
527473 99527473 1001 86380 86390 1
527646 99527646 1001 86380 86390 1
528279 99528279 1001 86380 86390 1
528112 99528112 1001 86380 86390 1
528113 99528113 1001 86380 86390 1
528140 99528140 1001 86380 86390 1
528247 99528247 1001 86380 86390 1
528172 99528172 1001 86380 86390 1
528863 99528863 1001 86380 86390 1
528779 99528779 1001 86380 86390 1
528732 99528732 1001 86380 86390 1
528695 99528695 1001 86380 86390 1
528607 99528607 1001 86380 86390 1
528585 99528585 1001 86380 86390 1
528496 99528496 1001 86380 86390 1
528678 99528678 1001 86380 86390 1
528552 99528552 1001 86380 86390 1
528320 99528320 1001 86380 86390 1
528359 99528359 1001 86380 86390 1
528287 99528287 1001 86380 86390 1
528431 99528431 1001 86380 86390 1
528302 99528302 1001 86380 86390 1
528355 99528355 1001 86380 86390 1
528304 99528304 1001 86380 86390 1
529028 99529028 1001 86380 86390 1
529081 99529081 1001 86380 86390 1
528979 99528979 1001 86380 86390 1
528957 99528957 1001 86380 86390 1
529577 99529577 1001 86380 86390 1
529582 99529582 1001 86380 86390 1
529418 99529418 1001 86380 86390 1
529414 99529414 1001 86380 86390 1
529306 99529306 1001 86380 86390 1
529285 99529285 1001 86380 86390 1
529311 99529311 1001 86380 86390 1
529776 99529776 1001 86380 86390 1
529740 99529740 1001 86380 86390 1
529922 99529922 1001 86380 86390 1
529884 99529884 1001 86380 86390 1
529839 99529839 1001 86380 86390 1
530532 99530532 1001 86380 86390 1
530148 99530148 1001 86380 86390 1
530105 99530105 1001 86380 86390 1
530033 99530033 1001 86380 86390 1
530719 99530719 1001 86380 86390 1
530669 99530669 1001 86380 86390 1
530560 99530560 1001 86380 86390 1
531254 99531254 1001 86380 86390 1
531364 99531364 1001 86380 86390 1
531366 99531366 1001 86380 86390 1
531511 99531511 1001 86380 86390 1
532014 99532014 1001 86380 86390 1
532069 99532069 1001 86380 86390 1
532123 99532123 1001 86380 86390 1
531797 99531797 1001 86380 86390 1
531921 99531921 1001 86380 86390 1
531703 99531703 1001 86380 86390 1
531652 99531652 1001 86380 86390 1
532281 99532281 1001 86380 86390 1
531793 99531793 1001 86380 86390 1
532292 99532292 1001 86380 86390 1
533009 99533009 1001 86380 86390 1
533020 99533020 1001 86380 86390 1
532644 99532644 1001 86380 86390 1
532762 99532762 1001 86380 86390 1
532476 99532476 1001 86380 86390 1
532469 99532469 1001 86380 86390 1
532472 99532472 1001 86380 86390 1
533086 99533086 1001 86380 86390 1
533165 99533165 1001 86380 86390 1
533075 99533075 1001 86380 86390 1
533192 99533192 1001 86380 86390 1
533154 99533154 1001 86380 86390 1
533116 99533116 1001 86380 86390 1
533143 99533143 1001 86380 86390 1
533760 99533760 1001 86380 86390 1
533813 99533813 1001 86380 86390 1
533845 99533845 1001 86380 86390 1
533489 99533489 1001 86380 86390 1
533608 99533608 1001 86380 86390 1
533324 99533324 1001 86380 86390 1
533237 99533237 1001 86380 86390 1
534000 99534000 1001 86380 86390 1
533863 99533863 1001 86380 86390 1
534650 99534650 1001 86380 86390 1
534297 99534297 1001 86380 86390 1
534342 99534342 1001 86380 86390 1
534368 99534368 1001 86380 86390 1
534399 99534399 1001 86380 86390 1
534295 99534295 1001 86380 86390 1
534244 99534244 1001 86380 86390 1
534129 99534129 1001 86380 86390 1
534071 99534071 1001 86380 86390 1
534784 99534784 1001 86380 86390 1
534863 99534863 1001 86380 86390 1
534696 99534696 1001 86380 86390 1
534815 99534815 1001 86380 86390 1
534769 99534769 1001 86380 86390 1
535178 99535178 1001 86380 86390 1
535140 99535140 1001 86380 86390 1
535295 99535295 1001 86380 86390 1
535236 99535236 1001 86380 86390 1
535046 99535046 1001 86380 86390 1
534982 99534982 1001 86380 86390 1
535036 99535036 1001 86380 86390 1
535078 99535078 1001 86380 86390 1
535593 99535593 1001 86380 86390 1
535619 99535619 1001 86380 86390 1
536193 99536193 1001 86380 86390 1
536104 99536104 1001 86380 86390 1
536085 99536085 1001 86380 86390 1
535897 99535897 1001 86380 86390 1
535772 99535772 1001 86380 86390 1
535918 99535918 1001 86380 86390 1
535895 99535895 1001 86380 86390 1
536489 99536489 1001 86380 86390 1
536502 99536502 1001 86380 86390 1
535924 99535924 1001 86380 86390 1
536376 99536376 1001 86380 86390 1
536447 99536447 1001 86380 86390 1
536956 99536956 1001 86380 86390 1
536872 99536872 1001 86380 86390 1
536756 99536756 1001 86380 86390 1
536607 99536607 1001 86380 86390 1
536677 99536677 1001 86380 86390 1
536692 99536692 1001 86380 86390 1
536705 99536705 1001 86380 86390 1
536667 99536667 1001 86380 86390 1
536745 99536745 1001 86380 86390 1
536655 99536655 1001 86380 86390 1
536604 99536604 1001 86380 86390 1
537277 99537277 1001 86380 86390 1
537190 99537190 1001 86380 86390 1
537229 99537229 1001 86380 86390 1
537232 99537232 1001 86380 86390 1
537864 99537864 1001 86380 86390 1
537929 99537929 1001 86380 86390 1
537826 99537826 1001 86380 86390 1
537828 99537828 1001 86380 86390 1
537971 99537971 1001 86380 86390 1
537793 99537793 1001 86380 86390 1
537693 99537693 1001 86380 86390 1
537577 99537577 1001 86380 86390 1
537663 99537663 1001 86380 86390 1
537779 99537779 1001 86380 86390 1
537587 99537587 1001 86380 86390 1
537536 99537536 1001 86380 86390 1
537459 99537459 1001 86380 86390 1
537462 99537462 1001 86380 86390 1
537427 99537427 1001 86380 86390 1
537492 99537492 1001 86380 86390 1
537391 99537391 1001 86380 86390 1
538068 99538068 1001 86380 86390 1
538018 99538018 1001 86380 86390 1
538058 99538058 1001 86380 86390 1
538785 99538785 1001 86380 86390 1
538720 99538720 1001 86380 86390 1
538760 99538760 1001 86380 86390 1
538773 99538773 1001 86380 86390 1
538469 99538469 1001 86380 86390 1
538418 99538418 1001 86380 86390 1
538484 99538484 1001 86380 86390 1
538421 99538421 1001 86380 86390 1
538410 99538410 1001 86380 86390 1
538220 99538220 1001 86380 86390 1
538338 99538338 1001 86380 86390 1
538263 99538263 1001 86380 86390 1
538291 99538291 1001 86380 86390 1
538242 99538242 1001 86380 86390 1
538320 99538320 1001 86380 86390 1
538387 99538387 1001 86380 86390 1
538218 99538218 1001 86380 86390 1
538866 99538866 1001 86380 86390 1
538880 99538880 1001 86380 86390 1
538868 99538868 1001 86380 86390 1
538921 99538921 1001 86380 86390 1
538936 99538936 1001 86380 86390 1
538964 99538964 1001 86380 86390 1
539613 99539613 1001 86380 86390 1
539589 99539589 1001 86380 86390 1
539188 99539188 1001 86380 86390 1
539021 99539021 1001 86380 86390 1
539140 99539140 1001 86380 86390 1
539130 99539130 1001 86380 86390 1
539121 99539121 1001 86380 86390 1
539735 99539735 1001 86380 86390 1
539828 99539828 1001 86380 86390 1
539660 99539660 1001 86380 86390 1
540395 99540395 1001 86380 86390 1
540361 99540361 1001 86380 86390 1
540055 99540055 1001 86380 86390 1
540251 99540251 1001 86380 86390 1
540213 99540213 1001 86380 86390 1
540243 99540243 1001 86380 86390 1
540062 99540062 1001 86380 86390 1
540154 99540154 1001 86380 86390 1
541219 99541219 1001 86380 86390 1
541228 99541228 1001 86380 86390 1
540814 99540814 1001 86380 86390 1
540743 99540743 1001 86380 86390 1
540795 99540795 1001 86380 86390 1
541483 99541483 1001 86380 86390 1
542004 99542004 1001 86380 86390 1
542088 99542088 1001 86380 86390 1
542060 99542060 1001 86380 86390 1
542095 99542095 1001 86380 86390 1
541971 99541971 1001 86380 86390 1
541807 99541807 1001 86380 86390 1
541605 99541605 1001 86380 86390 1
541593 99541593 1001 86380 86390 1
541661 99541661 1001 86380 86390 1
542272 99542272 1001 86380 86390 1
542286 99542286 1001 86380 86390 1
542187 99542187 1001 86380 86390 1
542162 99542162 1001 86380 86390 1
542228 99542228 1001 86380 86390 1
542281 99542281 1001 86380 86390 1
542760 99542760 1001 86380 86390 1
542669 99542669 1001 86380 86390 1
542644 99542644 1001 86380 86390 1
542541 99542541 1001 86380 86390 1
542606 99542606 1001 86380 86390 1
542340 99542340 1001 86380 86390 1
542329 99542329 1001 86380 86390 1
542423 99542423 1001 86380 86390 1
542400 99542400 1001 86380 86390 1
542465 99542465 1001 86380 86390 1
543033 99543033 1001 86380 86390 1
542995 99542995 1001 86380 86390 1
542996 99542996 1001 86380 86390 1
543117 99543117 1001 86380 86390 1
543143 99543143 1001 86380 86390 1
543056 99543056 1001 86380 86390 1
543121 99543121 1001 86380 86390 1
543595 99543595 1001 86380 86390 1
543623 99543623 1001 86380 86390 1
543677 99543677 1001 86380 86390 1
543558 99543558 1001 86380 86390 1
543508 99543508 1001 86380 86390 1
543512 99543512 1001 86380 86390 1
543266 99543266 1001 86380 86390 1
543927 99543927 1001 86380 86390 1
543955 99543955 1001 86380 86390 1
544424 99544424 1001 86380 86390 1
544519 99544519 1001 86380 86390 1
544212 99544212 1001 86380 86390 1
544330 99544330 1001 86380 86390 1
544385 99544385 1001 86380 86390 1
543990 99543990 1001 86380 86390 1
544134 99544134 1001 86380 86390 1
544109 99544109 1001 86380 86390 1
544141 99544141 1001 86380 86390 1
544718 99544718 1001 86380 86390 1
419399 306 1001 41100 41457 1
500642 750 1001 46699 46998 1
506183 480 1001 47637 47936 1
517264 743 1001 58257 58556 1
528141 653 1001 71590 71890 1
400087 99400087 1001 86380 86390 1
400111 99400111 1001 86380 86390 1
400158 99400158 1001 86380 86390 1
400204 99400204 1001 86380 86390 1
400243 99400243 1001 86380 86390 1
400233 99400233 1001 86380 86390 1
400488 99400488 1001 86380 86390 1
400562 99400562 1001 86380 86390 1
400638 99400638 1001 86380 86390 1
400704 99400704 1001 86380 86390 1
400884 99400884 1001 86380 86390 1
400981 99400981 1001 86380 86390 1
401114 99401114 1001 86380 86390 1
401292 99401292 1001 86380 86390 1
402230 99402230 1001 86380 86390 1
402290 99402290 1001 86380 86390 1
402579 99402579 1001 86380 86390 1
402531 99402531 1001 86380 86390 1
402635 99402635 1001 86380 86390 1
402647 99402647 1001 86380 86390 1
402703 99402703 1001 86380 86390 1
402708 99402708 1001 86380 86390 1
402818 99402818 1001 86380 86390 1
403007 99403007 1001 86380 86390 1
403148 99403148 1001 86380 86390 1
403296 99403296 1001 86380 86390 1
403346 99403346 1001 86380 86390 1
403352 99403352 1001 86380 86390 1
403528 99403528 1001 86380 86390 1
403664 99403664 1001 86380 86390 1
403995 99403995 1001 86380 86390 1
404249 99404249 1001 86380 86390 1
404212 99404212 1001 86380 86390 1
404396 99404396 1001 86380 86390 1
404475 99404475 1001 86380 86390 1
404520 99404520 1001 86380 86390 1
404622 99404622 1001 86380 86390 1
404894 99404894 1001 86380 86390 1
404954 99404954 1001 86380 86390 1
404978 99404978 1001 86380 86390 1
405016 99405016 1001 86380 86390 1
405250 99405250 1001 86380 86390 1
405225 99405225 1001 86380 86390 1
405234 99405234 1001 86380 86390 1
405288 99405288 1001 86380 86390 1
405311 99405311 1001 86380 86390 1
405384 99405384 1001 86380 86390 1
405469 99405469 1001 86380 86390 1
405617 99405617 1001 86380 86390 1
405704 99405704 1001 86380 86390 1
405667 99405667 1001 86380 86390 1
405693 99405693 1001 86380 86390 1
405786 99405786 1001 86380 86390 1
405849 99405849 1001 86380 86390 1
405949 99405949 1001 86380 86390 1
405927 99405927 1001 86380 86390 1
406072 99406072 1001 86380 86390 1
406053 99406053 1001 86380 86390 1
406469 99406469 1001 86380 86390 1
406418 99406418 1001 86380 86390 1
406741 99406741 1001 86380 86390 1
406818 99406818 1001 86380 86390 1
406944 99406944 1001 86380 86390 1
406966 99406966 1001 86380 86390 1
407205 99407205 1001 86380 86390 1
407229 99407229 1001 86380 86390 1
407424 99407424 1001 86380 86390 1
407506 99407506 1001 86380 86390 1
407733 99407733 1001 86380 86390 1
407874 99407874 1001 86380 86390 1
407760 99407760 1001 86380 86390 1
407986 99407986 1001 86380 86390 1
408040 99408040 1001 86380 86390 1
408102 99408102 1001 86380 86390 1
408175 99408175 1001 86380 86390 1
408210 99408210 1001 86380 86390 1
408414 99408414 1001 86380 86390 1
408540 99408540 1001 86380 86390 1
408547 99408547 1001 86380 86390 1
408935 99408935 1001 86380 86390 1
409161 99409161 1001 86380 86390 1
409398 99409398 1001 86380 86390 1
409746 99409746 1001 86380 86390 1
409927 99409927 1001 86380 86390 1
410246 99410246 1001 86380 86390 1
410279 99410279 1001 86380 86390 1
410309 99410309 1001 86380 86390 1
410468 99410468 1001 86380 86390 1
410809 99410809 1001 86380 86390 1
410993 99410993 1001 86380 86390 1
411036 99411036 1001 86380 86390 1
411220 99411220 1001 86380 86390 1
411370 99411370 1001 86380 86390 1
411468 99411468 1001 86380 86390 1
411621 99411621 1001 86380 86390 1
411528 99411528 1001 86380 86390 1
411841 99411841 1001 86380 86390 1
411921 99411921 1001 86380 86390 1
413542 99413542 1001 86380 86390 1
413477 99413477 1001 86380 86390 1
413612 99413612 1001 86380 86390 1
413213 99413213 1001 86380 86390 1
412931 99412931 1001 86380 86390 1
412861 99412861 1001 86380 86390 1
412483 99412483 1001 86380 86390 1
412687 99412687 1001 86380 86390 1
414041 99414041 1001 86380 86390 1
415078 99415078 1001 86380 86390 1
415227 99415227 1001 86380 86390 1
415063 99415063 1001 86380 86390 1
415103 99415103 1001 86380 86390 1
415022 99415022 1001 86380 86390 1
414797 99414797 1001 86380 86390 1
414642 99414642 1001 86380 86390 1
414714 99414714 1001 86380 86390 1
414694 99414694 1001 86380 86390 1
414602 99414602 1001 86380 86390 1
414176 99414176 1001 86380 86390 1
414452 99414452 1001 86380 86390 1
415472 99415472 1001 86380 86390 1
415688 99415688 1001 86380 86390 1
415715 99415715 1001 86380 86390 1
416929 99416929 1001 86380 86390 1
416839 99416839 1001 86380 86390 1
416941 99416941 1001 86380 86390 1
416911 99416911 1001 86380 86390 1
416663 99416663 1001 86380 86390 1
416692 99416692 1001 86380 86390 1
416549 99416549 1001 86380 86390 1
416217 99416217 1001 86380 86390 1
415808 99415808 1001 86380 86390 1
415864 99415864 1001 86380 86390 1
415953 99415953 1001 86380 86390 1
417163 99417163 1001 86380 86390 1
417233 99417233 1001 86380 86390 1
417335 99417335 1001 86380 86390 1
417364 99417364 1001 86380 86390 1
417043 99417043 1001 86380 86390 1
417472 99417472 1001 86380 86390 1
417561 99417561 1001 86380 86390 1
417491 99417491 1001 86380 86390 1
418554 99418554 1001 86380 86390 1
418718 99418718 1001 86380 86390 1
418762 99418762 1001 86380 86390 1
417615 99417615 1001 86380 86390 1
417969 99417969 1001 86380 86390 1
417756 99417756 1001 86380 86390 1
418803 99418803 1001 86380 86390 1
418847 99418847 1001 86380 86390 1
419203 99419203 1001 86380 86390 1
420311 99420311 1001 86380 86390 1
420338 99420338 1001 86380 86390 1
420415 99420415 1001 86380 86390 1
420160 99420160 1001 86380 86390 1
419645 99419645 1001 86380 86390 1
419715 99419715 1001 86380 86390 1
419349 99419349 1001 86380 86390 1
419535 99419535 1001 86380 86390 1
420655 99420655 1001 86380 86390 1
420700 99420700 1001 86380 86390 1
420638 99420638 1001 86380 86390 1
420508 99420508 1001 86380 86390 1
422042 99422042 1001 86380 86390 1
422043 99422043 1001 86380 86390 1
422065 99422065 1001 86380 86390 1
421863 99421863 1001 86380 86390 1
421642 99421642 1001 86380 86390 1
421443 99421443 1001 86380 86390 1
421204 99421204 1001 86380 86390 1
420866 99420866 1001 86380 86390 1
420899 99420899 1001 86380 86390 1
421193 99421193 1001 86380 86390 1
421247 99421247 1001 86380 86390 1
422408 99422408 1001 86380 86390 1
422263 99422263 1001 86380 86390 1
423628 99423628 1001 86380 86390 1
423517 99423517 1001 86380 86390 1
423296 99423296 1001 86380 86390 1
422950 99422950 1001 86380 86390 1
422998 99422998 1001 86380 86390 1
422598 99422598 1001 86380 86390 1
422803 99422803 1001 86380 86390 1
422854 99422854 1001 86380 86390 1
422787 99422787 1001 86380 86390 1
422841 99422841 1001 86380 86390 1
422929 99422929 1001 86380 86390 1
422898 99422898 1001 86380 86390 1
422674 99422674 1001 86380 86390 1
424090 99424090 1001 86380 86390 1
424147 99424147 1001 86380 86390 1
424053 99424053 1001 86380 86390 1
425086 99425086 1001 86380 86390 1
425283 99425283 1001 86380 86390 1
424821 99424821 1001 86380 86390 1
424715 99424715 1001 86380 86390 1
424871 99424871 1001 86380 86390 1
424920 99424920 1001 86380 86390 1
424441 99424441 1001 86380 86390 1
424519 99424519 1001 86380 86390 1
424234 99424234 1001 86380 86390 1
424238 99424238 1001 86380 86390 1
425435 99425435 1001 86380 86390 1
425531 99425531 1001 86380 86390 1
425797 99425797 1001 86380 86390 1
425694 99425694 1001 86380 86390 1
425387 99425387 1001 86380 86390 1
425448 99425448 1001 86380 86390 1
425537 99425537 1001 86380 86390 1
425467 99425467 1001 86380 86390 1
425427 99425427 1001 86380 86390 1
427003 99427003 1001 86380 86390 1
426897 99426897 1001 86380 86390 1
427068 99427068 1001 86380 86390 1
426736 99426736 1001 86380 86390 1
426885 99426885 1001 86380 86390 1
426292 99426292 1001 86380 86390 1
426663 99426663 1001 86380 86390 1
426535 99426535 1001 86380 86390 1
426289 99426289 1001 86380 86390 1
426167 99426167 1001 86380 86390 1
427239 99427239 1001 86380 86390 1
427323 99427323 1001 86380 86390 1
427518 99427518 1001 86380 86390 1
428687 99428687 1001 86380 86390 1
428717 99428717 1001 86380 86390 1
428724 99428724 1001 86380 86390 1
428539 99428539 1001 86380 86390 1
428337 99428337 1001 86380 86390 1
428278 99428278 1001 86380 86390 1
428191 99428191 1001 86380 86390 1
428180 99428180 1001 86380 86390 1
427554 99427554 1001 86380 86390 1
427779 99427779 1001 86380 86390 1
427826 99427826 1001 86380 86390 1
427910 99427910 1001 86380 86390 1
427610 99427610 1001 86380 86390 1
429015 99429015 1001 86380 86390 1
428873 99428873 1001 86380 86390 1
428876 99428876 1001 86380 86390 1
428792 99428792 1001 86380 86390 1
429157 99429157 1001 86380 86390 1
429052 99429052 1001 86380 86390 1
429160 99429160 1001 86380 86390 1
428980 99428980 1001 86380 86390 1
429169 99429169 1001 86380 86390 1
428958 99428958 1001 86380 86390 1
430295 99430295 1001 86380 86390 1
430217 99430217 1001 86380 86390 1
430021 99430021 1001 86380 86390 1
430222 99430222 1001 86380 86390 1
430240 99430240 1001 86380 86390 1
429854 99429854 1001 86380 86390 1
429614 99429614 1001 86380 86390 1
429831 99429831 1001 86380 86390 1
429861 99429861 1001 86380 86390 1
429785 99429785 1001 86380 86390 1
429702 99429702 1001 86380 86390 1
429195 99429195 1001 86380 86390 1
429202 99429202 1001 86380 86390 1
430806 99430806 1001 86380 86390 1
430451 99430451 1001 86380 86390 1
431941 99431941 1001 86380 86390 1
431870 99431870 1001 86380 86390 1
431898 99431898 1001 86380 86390 1
431932 99431932 1001 86380 86390 1
431626 99431626 1001 86380 86390 1
431443 99431443 1001 86380 86390 1
431601 99431601 1001 86380 86390 1
431579 99431579 1001 86380 86390 1
431023 99431023 1001 86380 86390 1
431155 99431155 1001 86380 86390 1
432397 99432397 1001 86380 86390 1
432271 99432271 1001 86380 86390 1
432129 99432129 1001 86380 86390 1
432254 99432254 1001 86380 86390 1
433462 99433462 1001 86380 86390 1
433362 99433362 1001 86380 86390 1
433643 99433643 1001 86380 86390 1
433577 99433577 1001 86380 86390 1
433430 99433430 1001 86380 86390 1
433018 99433018 1001 86380 86390 1
433021 99433021 1001 86380 86390 1
433304 99433304 1001 86380 86390 1
432757 99432757 1001 86380 86390 1
432802 99432802 1001 86380 86390 1
432541 99432541 1001 86380 86390 1
432889 99432889 1001 86380 86390 1
432765 99432765 1001 86380 86390 1
432645 99432645 1001 86380 86390 1
433966 99433966 1001 86380 86390 1
434115 99434115 1001 86380 86390 1
433813 99433813 1001 86380 86390 1
433741 99433741 1001 86380 86390 1
434865 99434865 1001 86380 86390 1
434402 99434402 1001 86380 86390 1
435642 99435642 1001 86380 86390 1
435628 99435628 1001 86380 86390 1
435526 99435526 1001 86380 86390 1
436913 99436913 1001 86380 86390 1
437019 99437019 1001 86380 86390 1
437059 99437059 1001 86380 86390 1
436999 99436999 1001 86380 86390 1
436709 99436709 1001 86380 86390 1
436480 99436480 1001 86380 86390 1
436378 99436378 1001 86380 86390 1
436699 99436699 1001 86380 86390 1
436724 99436724 1001 86380 86390 1
435983 99435983 1001 86380 86390 1
435964 99435964 1001 86380 86390 1
436258 99436258 1001 86380 86390 1
300004 99300004 1001 86380 86390 1
435896 99435896 1001 86380 86390 1
300613 99300613 1001 86380 86390 1
300703 99300703 1001 86380 86390 1
300605 99300605 1001 86380 86390 1
300594 99300594 1001 86380 86390 1
300535 99300535 1001 86380 86390 1
300510 99300510 1001 86380 86390 1
300448 99300448 1001 86380 86390 1
300214 99300214 1001 86380 86390 1
300150 99300150 1001 86380 86390 1
300790 99300790 1001 86380 86390 1
300926 99300926 1001 86380 86390 1
301418 99301418 1001 86380 86390 1
301471 99301471 1001 86380 86390 1
301361 99301361 1001 86380 86390 1
301310 99301310 1001 86380 86390 1
301336 99301336 1001 86380 86390 1
301159 99301159 1001 86380 86390 1
301344 99301344 1001 86380 86390 1
301152 99301152 1001 86380 86390 1
301179 99301179 1001 86380 86390 1
301283 99301283 1001 86380 86390 1
300964 99300964 1001 86380 86390 1
300954 99300954 1001 86380 86390 1
301618 99301618 1001 86380 86390 1
301613 99301613 1001 86380 86390 1
301652 99301652 1001 86380 86390 1
302291 99302291 1001 86380 86390 1
302189 99302189 1001 86380 86390 1
302125 99302125 1001 86380 86390 1
301820 99301820 1001 86380 86390 1
301911 99301911 1001 86380 86390 1
301808 99301808 1001 86380 86390 1
301886 99301886 1001 86380 86390 1
302508 99302508 1001 86380 86390 1
302448 99302448 1001 86380 86390 1
302385 99302385 1001 86380 86390 1
302504 99302504 1001 86380 86390 1
303039 99303039 1001 86380 86390 1
303079 99303079 1001 86380 86390 1
303011 99303011 1001 86380 86390 1
302980 99302980 1001 86380 86390 1
302690 99302690 1001 86380 86390 1
302756 99302756 1001 86380 86390 1
302744 99302744 1001 86380 86390 1
302680 99302680 1001 86380 86390 1
302746 99302746 1001 86380 86390 1
302643 99302643 1001 86380 86390 1
302763 99302763 1001 86380 86390 1
303282 99303282 1001 86380 86390 1
303341 99303341 1001 86380 86390 1
303635 99303635 1001 86380 86390 1
303641 99303641 1001 86380 86390 1
303607 99303607 1001 86380 86390 1
303456 99303456 1001 86380 86390 1
304059 99304059 1001 86380 86390 1
304087 99304087 1001 86380 86390 1
304126 99304126 1001 86380 86390 1
304152 99304152 1001 86380 86390 1
304823 99304823 1001 86380 86390 1
304673 99304673 1001 86380 86390 1
304562 99304562 1001 86380 86390 1
304654 99304654 1001 86380 86390 1
304499 99304499 1001 86380 86390 1
304446 99304446 1001 86380 86390 1
304402 99304402 1001 86380 86390 1
304299 99304299 1001 86380 86390 1
304248 99304248 1001 86380 86390 1
305054 99305054 1001 86380 86390 1
305030 99305030 1001 86380 86390 1
305036 99305036 1001 86380 86390 1
305495 99305495 1001 86380 86390 1
305574 99305574 1001 86380 86390 1
305536 99305536 1001 86380 86390 1
305450 99305450 1001 86380 86390 1
305145 99305145 1001 86380 86390 1
305164 99305164 1001 86380 86390 1
500107 99500107 1001 86380 86390 1
500794 99500794 1001 86380 86390 1
500680 99500680 1001 86380 86390 1
500747 99500747 1001 86380 86390 1
500492 99500492 1001 86380 86390 1
500563 99500563 1001 86380 86390 1
500434 99500434 1001 86380 86390 1
500347 99500347 1001 86380 86390 1
500259 99500259 1001 86380 86390 1
500236 99500236 1001 86380 86390 1
500250 99500250 1001 86380 86390 1
500957 99500957 1001 86380 86390 1
500990 99500990 1001 86380 86390 1
500835 99500835 1001 86380 86390 1
501554 99501554 1001 86380 86390 1
501544 99501544 1001 86380 86390 1
501573 99501573 1001 86380 86390 1
501247 99501247 1001 86380 86390 1
501092 99501092 1001 86380 86390 1
501650 99501650 1001 86380 86390 1
501718 99501718 1001 86380 86390 1
501736 99501736 1001 86380 86390 1
501788 99501788 1001 86380 86390 1
501815 99501815 1001 86380 86390 1
501841 99501841 1001 86380 86390 1
501660 99501660 1001 86380 86390 1
501739 99501739 1001 86380 86390 1
502262 99502262 1001 86380 86390 1
502421 99502421 1001 86380 86390 1
502240 99502240 1001 86380 86390 1
501935 99501935 1001 86380 86390 1
502039 99502039 1001 86380 86390 1
501886 99501886 1001 86380 86390 1
501915 99501915 1001 86380 86390 1
502032 99502032 1001 86380 86390 1
502046 99502046 1001 86380 86390 1
502038 99502038 1001 86380 86390 1
502623 99502623 1001 86380 86390 1
503271 99503271 1001 86380 86390 1
503209 99503209 1001 86380 86390 1
503252 99503252 1001 86380 86390 1
503003 99503003 1001 86380 86390 1
503029 99503029 1001 86380 86390 1
503068 99503068 1001 86380 86390 1
502805 99502805 1001 86380 86390 1
502676 99502676 1001 86380 86390 1
502806 99502806 1001 86380 86390 1
502832 99502832 1001 86380 86390 1
502705 99502705 1001 86380 86390 1
503314 99503314 1001 86380 86390 1
503393 99503393 1001 86380 86390 1
503435 99503435 1001 86380 86390 1
503438 99503438 1001 86380 86390 1
503454 99503454 1001 86380 86390 1
503929 99503929 1001 86380 86390 1
503958 99503958 1001 86380 86390 1
504101 99504101 1001 86380 86390 1
503710 99503710 1001 86380 86390 1
503804 99503804 1001 86380 86390 1
503499 99503499 1001 86380 86390 1
503577 99503577 1001 86380 86390 1
503632 99503632 1001 86380 86390 1
503620 99503620 1001 86380 86390 1
503672 99503672 1001 86380 86390 1
503545 99503545 1001 86380 86390 1
504322 99504322 1001 86380 86390 1
504925 99504925 1001 86380 86390 1
504878 99504878 1001 86380 86390 1
504703 99504703 1001 86380 86390 1
504442 99504442 1001 86380 86390 1
504499 99504499 1001 86380 86390 1
504422 99504422 1001 86380 86390 1
504980 99504980 1001 86380 86390 1
505060 99505060 1001 86380 86390 1
504997 99504997 1001 86380 86390 1
505000 99505000 1001 86380 86390 1
504964 99504964 1001 86380 86390 1
505069 99505069 1001 86380 86390 1
505147 99505147 1001 86380 86390 1
505768 99505768 1001 86380 86390 1
505629 99505629 1001 86380 86390 1
505722 99505722 1001 86380 86390 1
505639 99505639 1001 86380 86390 1
505705 99505705 1001 86380 86390 1
505447 99505447 1001 86380 86390 1
505502 99505502 1001 86380 86390 1
505466 99505466 1001 86380 86390 1
505492 99505492 1001 86380 86390 1
505455 99505455 1001 86380 86390 1
505498 99505498 1001 86380 86390 1
505355 99505355 1001 86380 86390 1
505860 99505860 1001 86380 86390 1
505925 99505925 1001 86380 86390 1
505837 99505837 1001 86380 86390 1
505904 99505904 1001 86380 86390 1
505801 99505801 1001 86380 86390 1
505788 99505788 1001 86380 86390 1
505803 99505803 1001 86380 86390 1
506468 99506468 1001 86380 86390 1
506573 99506573 1001 86380 86390 1
506438 99506438 1001 86380 86390 1
506479 99506479 1001 86380 86390 1
506592 99506592 1001 86380 86390 1
506377 99506377 1001 86380 86390 1
506293 99506293 1001 86380 86390 1
506107 99506107 1001 86380 86390 1
506607 99506607 1001 86380 86390 1
506639 99506639 1001 86380 86390 1
506768 99506768 1001 86380 86390 1
507307 99507307 1001 86380 86390 1
507220 99507220 1001 86380 86390 1
507297 99507297 1001 86380 86390 1
507401 99507401 1001 86380 86390 1
507366 99507366 1001 86380 86390 1
507418 99507418 1001 86380 86390 1
507090 99507090 1001 86380 86390 1
506982 99506982 1001 86380 86390 1
507009 99507009 1001 86380 86390 1
506973 99506973 1001 86380 86390 1
506900 99506900 1001 86380 86390 1
506890 99506890 1001 86380 86390 1
507564 99507564 1001 86380 86390 1
507517 99507517 1001 86380 86390 1
507611 99507611 1001 86380 86390 1
508210 99508210 1001 86380 86390 1
508185 99508185 1001 86380 86390 1
508034 99508034 1001 86380 86390 1
508012 99508012 1001 86380 86390 1
507757 99507757 1001 86380 86390 1
507760 99507760 1001 86380 86390 1
507717 99507717 1001 86380 86390 1
508442 99508442 1001 86380 86390 1
508874 99508874 1001 86380 86390 1
508916 99508916 1001 86380 86390 1
509064 99509064 1001 86380 86390 1
508905 99508905 1001 86380 86390 1
508893 99508893 1001 86380 86390 1
508945 99508945 1001 86380 86390 1
508701 99508701 1001 86380 86390 1
508805 99508805 1001 86380 86390 1
508663 99508663 1001 86380 86390 1
508858 99508858 1001 86380 86390 1
508719 99508719 1001 86380 86390 1
508747 99508747 1001 86380 86390 1
508684 99508684 1001 86380 86390 1
508724 99508724 1001 86380 86390 1
508816 99508816 1001 86380 86390 1
508606 99508606 1001 86380 86390 1
509110 99509110 1001 86380 86390 1
509162 99509162 1001 86380 86390 1
509132 99509132 1001 86380 86390 1
509145 99509145 1001 86380 86390 1
509274 99509274 1001 86380 86390 1
509080 99509080 1001 86380 86390 1
509224 99509224 1001 86380 86390 1
509554 99509554 1001 86380 86390 1
509688 99509688 1001 86380 86390 1
509650 99509650 1001 86380 86390 1
509587 99509587 1001 86380 86390 1
509678 99509678 1001 86380 86390 1
509615 99509615 1001 86380 86390 1
509486 99509486 1001 86380 86390 1
509927 99509927 1001 86380 86390 1
510549 99510549 1001 86380 86390 1
510565 99510565 1001 86380 86390 1
510567 99510567 1001 86380 86390 1
510608 99510608 1001 86380 86390 1
510471 99510471 1001 86380 86390 1
510385 99510385 1001 86380 86390 1
510514 99510514 1001 86380 86390 1
510322 99510322 1001 86380 86390 1
510350 99510350 1001 86380 86390 1
510428 99510428 1001 86380 86390 1
510303 99510303 1001 86380 86390 1
510805 99510805 1001 86380 86390 1
510756 99510756 1001 86380 86390 1
510873 99510873 1001 86380 86390 1
510837 99510837 1001 86380 86390 1
510904 99510904 1001 86380 86390 1
511549 99511549 1001 86380 86390 1
511532 99511532 1001 86380 86390 1
511446 99511446 1001 86380 86390 1
511358 99511358 1001 86380 86390 1
511359 99511359 1001 86380 86390 1
511298 99511298 1001 86380 86390 1
511316 99511316 1001 86380 86390 1
511049 99511049 1001 86380 86390 1
512072 99512072 1001 86380 86390 1
512012 99512012 1001 86380 86390 1
511987 99511987 1001 86380 86390 1
512039 99512039 1001 86380 86390 1
512156 99512156 1001 86380 86390 1
511791 99511791 1001 86380 86390 1
511847 99511847 1001 86380 86390 1
512404 99512404 1001 86380 86390 1
512498 99512498 1001 86380 86390 1
512395 99512395 1001 86380 86390 1
512465 99512465 1001 86380 86390 1
512569 99512569 1001 86380 86390 1
513124 99513124 1001 86380 86390 1
513198 99513198 1001 86380 86390 1
512818 99512818 1001 86380 86390 1
512963 99512963 1001 86380 86390 1
512887 99512887 1001 86380 86390 1
512991 99512991 1001 86380 86390 1
512981 99512981 1001 86380 86390 1
512814 99512814 1001 86380 86390 1
512641 99512641 1001 86380 86390 1
512751 99512751 1001 86380 86390 1
513372 99513372 1001 86380 86390 1
513392 99513392 1001 86380 86390 1
513237 99513237 1001 86380 86390 1
513995 99513995 1001 86380 86390 1
513974 99513974 1001 86380 86390 1
513923 99513923 1001 86380 86390 1
513926 99513926 1001 86380 86390 1
513763 99513763 1001 86380 86390 1
513678 99513678 1001 86380 86390 1
513744 99513744 1001 86380 86390 1
513642 99513642 1001 86380 86390 1
513436 99513436 1001 86380 86390 1
514068 99514068 1001 86380 86390 1
514175 99514175 1001 86380 86390 1
514786 99514786 1001 86380 86390 1
514842 99514842 1001 86380 86390 1
514612 99514612 1001 86380 86390 1
514638 99514638 1001 86380 86390 1
514563 99514563 1001 86380 86390 1
514314 99514314 1001 86380 86390 1
514355 99514355 1001 86380 86390 1
514308 99514308 1001 86380 86390 1
514334 99514334 1001 86380 86390 1
514360 99514360 1001 86380 86390 1
514387 99514387 1001 86380 86390 1
514403 99514403 1001 86380 86390 1
514910 99514910 1001 86380 86390 1
514911 99514911 1001 86380 86390 1
515046 99515046 1001 86380 86390 1
515657 99515657 1001 86380 86390 1
515395 99515395 1001 86380 86390 1
515434 99515434 1001 86380 86390 1
515451 99515451 1001 86380 86390 1
515245 99515245 1001 86380 86390 1
515799 99515799 1001 86380 86390 1
515697 99515697 1001 86380 86390 1
515867 99515867 1001 86380 86390 1
515757 99515757 1001 86380 86390 1
516432 99516432 1001 86380 86390 1
516460 99516460 1001 86380 86390 1
516349 99516349 1001 86380 86390 1
516162 99516162 1001 86380 86390 1
516138 99516138 1001 86380 86390 1
516139 99516139 1001 86380 86390 1
515932 99515932 1001 86380 86390 1
515986 99515986 1001 86380 86390 1
516012 99516012 1001 86380 86390 1
516014 99516014 1001 86380 86390 1
516522 99516522 1001 86380 86390 1
517305 99517305 1001 86380 86390 1
517228 99517228 1001 86380 86390 1
517178 99517178 1001 86380 86390 1
516961 99516961 1001 86380 86390 1
516967 99516967 1001 86380 86390 1
516847 99516847 1001 86380 86390 1
516772 99516772 1001 86380 86390 1
516879 99516879 1001 86380 86390 1
517385 99517385 1001 86380 86390 1
517376 99517376 1001 86380 86390 1
517521 99517521 1001 86380 86390 1
517471 99517471 1001 86380 86390 1
518006 99518006 1001 86380 86390 1
518058 99518058 1001 86380 86390 1
517921 99517921 1001 86380 86390 1
517947 99517947 1001 86380 86390 1
517836 99517836 1001 86380 86390 1
517759 99517759 1001 86380 86390 1
517641 99517641 1001 86380 86390 1
517667 99517667 1001 86380 86390 1
518340 99518340 1001 86380 86390 1
518330 99518330 1001 86380 86390 1
518258 99518258 1001 86380 86390 1
518945 99518945 1001 86380 86390 1
518947 99518947 1001 86380 86390 1
518654 99518654 1001 86380 86390 1
518767 99518767 1001 86380 86390 1
518418 99518418 1001 86380 86390 1
518497 99518497 1001 86380 86390 1
518461 99518461 1001 86380 86390 1
518552 99518552 1001 86380 86390 1
518516 99518516 1001 86380 86390 1
518533 99518533 1001 86380 86390 1
519028 99519028 1001 86380 86390 1
519042 99519042 1001 86380 86390 1
519726 99519726 1001 86380 86390 1
519788 99519788 1001 86380 86390 1
519641 99519641 1001 86380 86390 1
519556 99519556 1001 86380 86390 1
519409 99519409 1001 86380 86390 1
519488 99519488 1001 86380 86390 1
519262 99519262 1001 86380 86390 1
519265 99519265 1001 86380 86390 1
519243 99519243 1001 86380 86390 1
519894 99519894 1001 86380 86390 1
520618 99520618 1001 86380 86390 1
520306 99520306 1001 86380 86390 1
520410 99520410 1001 86380 86390 1
520411 99520411 1001 86380 86390 1
520390 99520390 1001 86380 86390 1
520237 99520237 1001 86380 86390 1
520047 99520047 1001 86380 86390 1
520117 99520117 1001 86380 86390 1
520160 99520160 1001 86380 86390 1
520776 99520776 1001 86380 86390 1
521377 99521377 1001 86380 86390 1
521416 99521416 1001 86380 86390 1
521454 99521454 1001 86380 86390 1
521457 99521457 1001 86380 86390 1
521183 99521183 1001 86380 86390 1
521067 99521067 1001 86380 86390 1
521178 99521178 1001 86380 86390 1
521103 99521103 1001 86380 86390 1
521049 99521049 1001 86380 86390 1
521508 99521508 1001 86380 86390 1
521482 99521482 1001 86380 86390 1
521499 99521499 1001 86380 86390 1
522113 99522113 1001 86380 86390 1
522115 99522115 1001 86380 86390 1
522181 99522181 1001 86380 86390 1
522097 99522097 1001 86380 86390 1
521996 99521996 1001 86380 86390 1
521702 99521702 1001 86380 86390 1
521793 99521793 1001 86380 86390 1
521823 99521823 1001 86380 86390 1
521708 99521708 1001 86380 86390 1
522335 99522335 1001 86380 86390 1
522439 99522439 1001 86380 86390 1
522456 99522456 1001 86380 86390 1
523080 99523080 1001 86380 86390 1
523094 99523094 1001 86380 86390 1
523100 99523100 1001 86380 86390 1
522838 99522838 1001 86380 86390 1
522829 99522829 1001 86380 86390 1
522807 99522807 1001 86380 86390 1
522717 99522717 1001 86380 86390 1
522678 99522678 1001 86380 86390 1
522567 99522567 1001 86380 86390 1
523171 99523171 1001 86380 86390 1
523211 99523211 1001 86380 86390 1
523305 99523305 1001 86380 86390 1
523177 99523177 1001 86380 86390 1
523893 99523893 1001 86380 86390 1
523869 99523869 1001 86380 86390 1
523636 99523636 1001 86380 86390 1
523688 99523688 1001 86380 86390 1
523561 99523561 1001 86380 86390 1
523539 99523539 1001 86380 86390 1
523469 99523469 1001 86380 86390 1
523385 99523385 1001 86380 86390 1
524101 99524101 1001 86380 86390 1
524142 99524142 1001 86380 86390 1
523987 99523987 1001 86380 86390 1
524055 99524055 1001 86380 86390 1
524681 99524681 1001 86380 86390 1
524567 99524567 1001 86380 86390 1
524631 99524631 1001 86380 86390 1
524686 99524686 1001 86380 86390 1
524728 99524728 1001 86380 86390 1
524490 99524490 1001 86380 86390 1
524389 99524389 1001 86380 86390 1
524363 99524363 1001 86380 86390 1
524280 99524280 1001 86380 86390 1
524242 99524242 1001 86380 86390 1
524335 99524335 1001 86380 86390 1
524250 99524250 1001 86380 86390 1
524278 99524278 1001 86380 86390 1
524860 99524860 1001 86380 86390 1
524874 99524874 1001 86380 86390 1
524839 99524839 1001 86380 86390 1
524956 99524956 1001 86380 86390 1
524959 99524959 1001 86380 86390 1
525499 99525499 1001 86380 86390 1
525512 99525512 1001 86380 86390 1
525557 99525557 1001 86380 86390 1
525366 99525366 1001 86380 86390 1
525318 99525318 1001 86380 86390 1
525056 99525056 1001 86380 86390 1
524992 99524992 1001 86380 86390 1
525048 99525048 1001 86380 86390 1
525178 99525178 1001 86380 86390 1
524984 99524984 1001 86380 86390 1
525116 99525116 1001 86380 86390 1
525724 99525724 1001 86380 86390 1
525778 99525778 1001 86380 86390 1
525662 99525662 1001 86380 86390 1
525743 99525743 1001 86380 86390 1
525745 99525745 1001 86380 86390 1
525707 99525707 1001 86380 86390 1
526388 99526388 1001 86380 86390 1
526395 99526395 1001 86380 86390 1
526324 99526324 1001 86380 86390 1
526222 99526222 1001 86380 86390 1
526286 99526286 1001 86380 86390 1
526287 99526287 1001 86380 86390 1
526304 99526304 1001 86380 86390 1
526370 99526370 1001 86380 86390 1
526129 99526129 1001 86380 86390 1
526133 99526133 1001 86380 86390 1
526201 99526201 1001 86380 86390 1
526019 99526019 1001 86380 86390 1
526085 99526085 1001 86380 86390 1
526189 99526189 1001 86380 86390 1
525886 99525886 1001 86380 86390 1
525902 99525902 1001 86380 86390 1
525811 99525811 1001 86380 86390 1
526551 99526551 1001 86380 86390 1
526516 99526516 1001 86380 86390 1
527081 99527081 1001 86380 86390 1
527116 99527116 1001 86380 86390 1
527078 99527078 1001 86380 86390 1
526957 99526957 1001 86380 86390 1
526945 99526945 1001 86380 86390 1
526986 99526986 1001 86380 86390 1
526925 99526925 1001 86380 86390 1
526938 99526938 1001 86380 86390 1
526705 99526705 1001 86380 86390 1
526793 99526793 1001 86380 86390 1
527355 99527355 1001 86380 86390 1
527330 99527330 1001 86380 86390 1
527294 99527294 1001 86380 86390 1
527309 99527309 1001 86380 86390 1
527967 99527967 1001 86380 86390 1
527997 99527997 1001 86380 86390 1
527704 99527704 1001 86380 86390 1
527524 99527524 1001 86380 86390 1
527550 99527550 1001 86380 86390 1
528266 99528266 1001 86380 86390 1
528814 99528814 1001 86380 86390 1
528566 99528566 1001 86380 86390 1
528672 99528672 1001 86380 86390 1
528634 99528634 1001 86380 86390 1
528616 99528616 1001 86380 86390 1
528333 99528333 1001 86380 86390 1
528411 99528411 1001 86380 86390 1
528380 99528380 1001 86380 86390 1
528356 99528356 1001 86380 86390 1
529054 99529054 1001 86380 86390 1
529358 99529358 1001 86380 86390 1
529335 99529335 1001 86380 86390 1
529266 99529266 1001 86380 86390 1
529130 99529130 1001 86380 86390 1
529523 99529523 1001 86380 86390 1
529896 99529896 1001 86380 86390 1
529923 99529923 1001 86380 86390 1
530553 99530553 1001 86380 86390 1
530446 99530446 1001 86380 86390 1
530500 99530500 1001 86380 86390 1
530359 99530359 1001 86380 86390 1
530298 99530298 1001 86380 86390 1
530300 99530300 1001 86380 86390 1
530329 99530329 1001 86380 86390 1
530151 99530151 1001 86380 86390 1
529992 99529992 1001 86380 86390 1
530058 99530058 1001 86380 86390 1
530073 99530073 1001 86380 86390 1
530087 99530087 1001 86380 86390 1
530603 99530603 1001 86380 86390 1
530670 99530670 1001 86380 86390 1
531350 99531350 1001 86380 86390 1
531182 99531182 1001 86380 86390 1
531122 99531122 1001 86380 86390 1
530986 99530986 1001 86380 86390 1
531078 99531078 1001 86380 86390 1
530989 99530989 1001 86380 86390 1
531056 99531056 1001 86380 86390 1
531082 99531082 1001 86380 86390 1
530784 99530784 1001 86380 86390 1
530864 99530864 1001 86380 86390 1
530813 99530813 1001 86380 86390 1
531415 99531415 1001 86380 86390 1
531468 99531468 1001 86380 86390 1
531536 99531536 1001 86380 86390 1
531540 99531540 1001 86380 86390 1
532015 99532015 1001 86380 86390 1
532084 99532084 1001 86380 86390 1
532110 99532110 1001 86380 86390 1
531951 99531951 1001 86380 86390 1
531862 99531862 1001 86380 86390 1
531614 99531614 1001 86380 86390 1
531708 99531708 1001 86380 86390 1
531735 99531735 1001 86380 86390 1
531596 99531596 1001 86380 86390 1
532332 99532332 1001 86380 86390 1
532263 99532263 1001 86380 86390 1
532381 99532381 1001 86380 86390 1
532266 99532266 1001 86380 86390 1
532227 99532227 1001 86380 86390 1
532866 99532866 1001 86380 86390 1
532834 99532834 1001 86380 86390 1
532860 99532860 1001 86380 86390 1
532761 99532761 1001 86380 86390 1
532737 99532737 1001 86380 86390 1
532740 99532740 1001 86380 86390 1
532820 99532820 1001 86380 86390 1
532464 99532464 1001 86380 86390 1
532416 99532416 1001 86380 86390 1
533123 99533123 1001 86380 86390 1
533111 99533111 1001 86380 86390 1
533667 99533667 1001 86380 86390 1
533668 99533668 1001 86380 86390 1
533759 99533759 1001 86380 86390 1
533723 99533723 1001 86380 86390 1
533453 99533453 1001 86380 86390 1
533558 99533558 1001 86380 86390 1
533650 99533650 1001 86380 86390 1
533431 99533431 1001 86380 86390 1
533304 99533304 1001 86380 86390 1
533321 99533321 1001 86380 86390 1
533244 99533244 1001 86380 86390 1
533246 99533246 1001 86380 86390 1
533959 99533959 1001 86380 86390 1
534050 99534050 1001 86380 86390 1
534018 99534018 1001 86380 86390 1
534567 99534567 1001 86380 86390 1
534458 99534458 1001 86380 86390 1
534433 99534433 1001 86380 86390 1
534111 99534111 1001 86380 86390 1
534269 99534269 1001 86380 86390 1
534817 99534817 1001 86380 86390 1
534783 99534783 1001 86380 86390 1
535357 99535357 1001 86380 86390 1
535450 99535450 1001 86380 86390 1
535323 99535323 1001 86380 86390 1
535465 99535465 1001 86380 86390 1
534934 99534934 1001 86380 86390 1
534914 99534914 1001 86380 86390 1
535574 99535574 1001 86380 86390 1
535588 99535588 1001 86380 86390 1
535576 99535576 1001 86380 86390 1
536148 99536148 1001 86380 86390 1
536278 99536278 1001 86380 86390 1
536282 99536282 1001 86380 86390 1
536101 99536101 1001 86380 86390 1
535730 99535730 1001 86380 86390 1
535862 99535862 1001 86380 86390 1
535893 99535893 1001 86380 86390 1
536430 99536430 1001 86380 86390 1
536457 99536457 1001 86380 86390 1
536383 99536383 1001 86380 86390 1
537047 99537047 1001 86380 86390 1
536962 99536962 1001 86380 86390 1
536931 99536931 1001 86380 86390 1
536886 99536886 1001 86380 86390 1
536809 99536809 1001 86380 86390 1
536774 99536774 1001 86380 86390 1
536658 99536658 1001 86380 86390 1
536547 99536547 1001 86380 86390 1
537213 99537213 1001 86380 86390 1
537288 99537288 1001 86380 86390 1
537679 99537679 1001 86380 86390 1
537670 99537670 1001 86380 86390 1
537613 99537613 1001 86380 86390 1
537484 99537484 1001 86380 86390 1
537397 99537397 1001 86380 86390 1
537529 99537529 1001 86380 86390 1
537465 99537465 1001 86380 86390 1
537430 99537430 1001 86380 86390 1
538119 99538119 1001 86380 86390 1
538162 99538162 1001 86380 86390 1
538762 99538762 1001 86380 86390 1
538561 99538561 1001 86380 86390 1
538510 99538510 1001 86380 86390 1
538602 99538602 1001 86380 86390 1
538438 99538438 1001 86380 86390 1
538325 99538325 1001 86380 86390 1
538289 99538289 1001 86380 86390 1
538254 99538254 1001 86380 86390 1
538204 99538204 1001 86380 86390 1
538230 99538230 1001 86380 86390 1
538935 99538935 1001 86380 86390 1
538872 99538872 1001 86380 86390 1
538989 99538989 1001 86380 86390 1
539451 99539451 1001 86380 86390 1
539468 99539468 1001 86380 86390 1
539469 99539469 1001 86380 86390 1
539298 99539298 1001 86380 86390 1
539291 99539291 1001 86380 86390 1
539408 99539408 1001 86380 86390 1
539024 99539024 1001 86380 86390 1
539644 99539644 1001 86380 86390 1
539645 99539645 1001 86380 86390 1
539829 99539829 1001 86380 86390 1
540338 99540338 1001 86380 86390 1
540366 99540366 1001 86380 86390 1
540401 99540401 1001 86380 86390 1
540159 99540159 1001 86380 86390 1
540174 99540174 1001 86380 86390 1
540240 99540240 1001 86380 86390 1
540151 99540151 1001 86380 86390 1
540167 99540167 1001 86380 86390 1
540155 99540155 1001 86380 86390 1
540207 99540207 1001 86380 86390 1
540182 99540182 1001 86380 86390 1
539871 99539871 1001 86380 86390 1
539864 99539864 1001 86380 86390 1
540023 99540023 1001 86380 86390 1
540516 99540516 1001 86380 86390 1
540659 99540659 1001 86380 86390 1
540586 99540586 1001 86380 86390 1
540587 99540587 1001 86380 86390 1
540499 99540499 1001 86380 86390 1
541152 99541152 1001 86380 86390 1
541162 99541162 1001 86380 86390 1
540948 99540948 1001 86380 86390 1
540961 99540961 1001 86380 86390 1
540802 99540802 1001 86380 86390 1
540854 99540854 1001 86380 86390 1
540780 99540780 1001 86380 86390 1
540742 99540742 1001 86380 86390 1
540745 99540745 1001 86380 86390 1
540837 99540837 1001 86380 86390 1
541365 99541365 1001 86380 86390 1
541919 99541919 1001 86380 86390 1
542099 99542099 1001 86380 86390 1
541946 99541946 1001 86380 86390 1
541815 99541815 1001 86380 86390 1
541778 99541778 1001 86380 86390 1
541833 99541833 1001 86380 86390 1
541860 99541860 1001 86380 86390 1
541603 99541603 1001 86380 86390 1
541699 99541699 1001 86380 86390 1
542158 99542158 1001 86380 86390 1
542202 99542202 1001 86380 86390 1
542866 99542866 1001 86380 86390 1
542677 99542677 1001 86380 86390 1
542679 99542679 1001 86380 86390 1
542705 99542705 1001 86380 86390 1
542711 99542711 1001 86380 86390 1
542350 99542350 1001 86380 86390 1
543045 99543045 1001 86380 86390 1
543072 99543072 1001 86380 86390 1
543048 99543048 1001 86380 86390 1
543592 99543592 1001 86380 86390 1
543631 99543631 1001 86380 86390 1
543582 99543582 1001 86380 86390 1
543674 99543674 1001 86380 86390 1
543701 99543701 1001 86380 86390 1
543627 99543627 1001 86380 86390 1
543533 99543533 1001 86380 86390 1
543218 99543218 1001 86380 86390 1
543167 99543167 1001 86380 86390 1
543325 99543325 1001 86380 86390 1
543250 99543250 1001 86380 86390 1
543303 99543303 1001 86380 86390 1
543912 99543912 1001 86380 86390 1
544437 99544437 1001 86380 86390 1
544478 99544478 1001 86380 86390 1
544453 99544453 1001 86380 86390 1
544226 99544226 1001 86380 86390 1
544389 99544389 1001 86380 86390 1
544119 99544119 1001 86380 86390 1
544033 99544033 1001 86380 86390 1
544114 99544114 1001 86380 86390 1
543986 99543986 1001 86380 86390 1
544116 99544116 1001 86380 86390 1
544732 99544732 1001 86380 86390 1
544671 99544671 1001 86380 86390 1
426581 1115 1001 33840 34677 1
410660 1091 1001 23760 28977 1
407768 490 1001 61380 61917 1
520019 655 1002 29978 30536 1
400003 99400003 1001 86380 86390 1
400127 99400127 1001 86380 86390 1
400083 99400083 1001 86380 86390 1
400210 99400210 1001 86380 86390 1
400283 99400283 1001 86380 86390 1
400333 99400333 1001 86380 86390 1
400340 99400340 1001 86380 86390 1
400518 99400518 1001 86380 86390 1
400766 99400766 1001 86380 86390 1
400822 99400822 1001 86380 86390 1
401324 99401324 1001 86380 86390 1
401356 99401356 1001 86380 86390 1
401335 99401335 1001 86380 86390 1
401369 99401369 1001 86380 86390 1
401478 99401478 1001 86380 86390 1
402337 99402337 1001 86380 86390 1
402364 99402364 1001 86380 86390 1
402381 99402381 1001 86380 86390 1
402423 99402423 1001 86380 86390 1
402734 99402734 1001 86380 86390 1
402949 99402949 1001 86380 86390 1
402929 99402929 1001 86380 86390 1
403288 99403288 1001 86380 86390 1
403614 99403614 1001 86380 86390 1
403709 99403709 1001 86380 86390 1
403788 99403788 1001 86380 86390 1
403924 99403924 1001 86380 86390 1
403879 99403879 1001 86380 86390 1
403986 99403986 1001 86380 86390 1
404062 99404062 1001 86380 86390 1
404162 99404162 1001 86380 86390 1
404383 99404383 1001 86380 86390 1
404505 99404505 1001 86380 86390 1
404603 99404603 1001 86380 86390 1
404640 99404640 1001 86380 86390 1
404769 99404769 1001 86380 86390 1
404774 99404774 1001 86380 86390 1
404711 99404711 1001 86380 86390 1
404798 99404798 1001 86380 86390 1
405273 99405273 1001 86380 86390 1
405411 99405411 1001 86380 86390 1
405423 99405423 1001 86380 86390 1
405506 99405506 1001 86380 86390 1
405580 99405580 1001 86380 86390 1
405651 99405651 1001 86380 86390 1
405845 99405845 1001 86380 86390 1
405976 99405976 1001 86380 86390 1
406081 99406081 1001 86380 86390 1
406172 99406172 1001 86380 86390 1
406161 99406161 1001 86380 86390 1
406263 99406263 1001 86380 86390 1
406343 99406343 1001 86380 86390 1
406339 99406339 1001 86380 86390 1
406396 99406396 1001 86380 86390 1
406670 99406670 1001 86380 86390 1
406773 99406773 1001 86380 86390 1
406631 99406631 1001 86380 86390 1
406922 99406922 1001 86380 86390 1
406909 99406909 1001 86380 86390 1
406887 99406887 1001 86380 86390 1
407095 99407095 1001 86380 86390 1
407134 99407134 1001 86380 86390 1
407045 99407045 1001 86380 86390 1
407036 99407036 1001 86380 86390 1
407385 99407385 1001 86380 86390 1
407417 99407417 1001 86380 86390 1
407402 99407402 1001 86380 86390 1
407358 99407358 1001 86380 86390 1
407660 99407660 1001 86380 86390 1
408285 99408285 1001 86380 86390 1
408355 99408355 1001 86380 86390 1
408609 99408609 1001 86380 86390 1
408783 99408783 1001 86380 86390 1
408852 99408852 1001 86380 86390 1
409233 99409233 1001 86380 86390 1
409237 99409237 1001 86380 86390 1
409439 99409439 1001 86380 86390 1
409414 99409414 1001 86380 86390 1
409542 99409542 1001 86380 86390 1
409618 99409618 1001 86380 86390 1
409888 99409888 1001 86380 86390 1
409948 99409948 1001 86380 86390 1
410071 99410071 1001 86380 86390 1
410141 99410141 1001 86380 86390 1
410293 99410293 1001 86380 86390 1
410255 99410255 1001 86380 86390 1
410232 99410232 1001 86380 86390 1
410281 99410281 1001 86380 86390 1
410407 99410407 1001 86380 86390 1
410667 99410667 1001 86380 86390 1
410699 99410699 1001 86380 86390 1
410644 99410644 1001 86380 86390 1
410647 99410647 1001 86380 86390 1
410866 99410866 1001 86380 86390 1
410968 99410968 1001 86380 86390 1
411098 99411098 1001 86380 86390 1
411202 99411202 1001 86380 86390 1
411234 99411234 1001 86380 86390 1
411261 99411261 1001 86380 86390 1
411567 99411567 1001 86380 86390 1
411753 99411753 1001 86380 86390 1
411901 99411901 1001 86380 86390 1
411991 99411991 1001 86380 86390 1
412267 99412267 1001 86380 86390 1
412345 99412345 1001 86380 86390 1
412346 99412346 1001 86380 86390 1
413672 99413672 1001 86380 86390 1
413488 99413488 1001 86380 86390 1
413538 99413538 1001 86380 86390 1
413222 99413222 1001 86380 86390 1
413206 99413206 1001 86380 86390 1
412950 99412950 1001 86380 86390 1
412779 99412779 1001 86380 86390 1
412826 99412826 1001 86380 86390 1
412856 99412856 1001 86380 86390 1
412717 99412717 1001 86380 86390 1
414095 99414095 1001 86380 86390 1
413814 99413814 1001 86380 86390 1
413773 99413773 1001 86380 86390 1
415055 99415055 1001 86380 86390 1
414951 99414951 1001 86380 86390 1
415275 99415275 1001 86380 86390 1
415183 99415183 1001 86380 86390 1
415299 99415299 1001 86380 86390 1
414829 99414829 1001 86380 86390 1
414479 99414479 1001 86380 86390 1
414122 99414122 1001 86380 86390 1
415525 99415525 1001 86380 86390 1
415488 99415488 1001 86380 86390 1
415401 99415401 1001 86380 86390 1
415382 99415382 1001 86380 86390 1
416756 99416756 1001 86380 86390 1
416948 99416948 1001 86380 86390 1
416955 99416955 1001 86380 86390 1
416085 99416085 1001 86380 86390 1
416020 99416020 1001 86380 86390 1
415743 99415743 1001 86380 86390 1
417281 99417281 1001 86380 86390 1
417050 99417050 1001 86380 86390 1
417385 99417385 1001 86380 86390 1
417179 99417179 1001 86380 86390 1
417319 99417319 1001 86380 86390 1
417277 99417277 1001 86380 86390 1
417371 99417371 1001 86380 86390 1
417573 99417573 1001 86380 86390 1
417510 99417510 1001 86380 86390 1
418670 99418670 1001 86380 86390 1
418598 99418598 1001 86380 86390 1
418483 99418483 1001 86380 86390 1
418555 99418555 1001 86380 86390 1
418447 99418447 1001 86380 86390 1
418545 99418545 1001 86380 86390 1
418418 99418418 1001 86380 86390 1
418145 99418145 1001 86380 86390 1
418068 99418068 1001 86380 86390 1
417624 99417624 1001 86380 86390 1
417863 99417863 1001 86380 86390 1
417933 99417933 1001 86380 86390 1
417959 99417959 1001 86380 86390 1
418910 99418910 1001 86380 86390 1
419070 99419070 1001 86380 86390 1
420439 99420439 1001 86380 86390 1
420418 99420418 1001 86380 86390 1
419729 99419729 1001 86380 86390 1
419862 99419862 1001 86380 86390 1
419654 99419654 1001 86380 86390 1
419963 99419963 1001 86380 86390 1
419316 99419316 1001 86380 86390 1
419249 99419249 1001 86380 86390 1
419220 99419220 1001 86380 86390 1
419510 99419510 1001 86380 86390 1
420787 99420787 1001 86380 86390 1
420060 99420060 1001 86380 86390 1
420785 99420785 1001 86380 86390 1
421395 99421395 1001 86380 86390 1
420909 99420909 1001 86380 86390 1
422333 99422333 1001 86380 86390 1
422388 99422388 1001 86380 86390 1
422230 99422230 1001 86380 86390 1
423557 99423557 1001 86380 86390 1
423496 99423496 1001 86380 86390 1
423669 99423669 1001 86380 86390 1
423001 99423001 1001 86380 86390 1
423057 99423057 1001 86380 86390 1
423030 99423030 1001 86380 86390 1
423111 99423111 1001 86380 86390 1
423295 99423295 1001 86380 86390 1
423285 99423285 1001 86380 86390 1
422732 99422732 1001 86380 86390 1
423835 99423835 1001 86380 86390 1
423782 99423782 1001 86380 86390 1
423934 99423934 1001 86380 86390 1
424115 99424115 1001 86380 86390 1
425274 99425274 1001 86380 86390 1
425050 99425050 1001 86380 86390 1
425199 99425199 1001 86380 86390 1
425226 99425226 1001 86380 86390 1
425180 99425180 1001 86380 86390 1
425092 99425092 1001 86380 86390 1
425139 99425139 1001 86380 86390 1
425161 99425161 1001 86380 86390 1
425208 99425208 1001 86380 86390 1
425142 99425142 1001 86380 86390 1
424907 99424907 1001 86380 86390 1
424245 99424245 1001 86380 86390 1
424588 99424588 1001 86380 86390 1
424288 99424288 1001 86380 86390 1
425782 99425782 1001 86380 86390 1
425515 99425515 1001 86380 86390 1
426954 99426954 1001 86380 86390 1
426771 99426771 1001 86380 86390 1
427016 99427016 1001 86380 86390 1
426740 99426740 1001 86380 86390 1
426330 99426330 1001 86380 86390 1
426285 99426285 1001 86380 86390 1
426675 99426675 1001 86380 86390 1
426638 99426638 1001 86380 86390 1
426642 99426642 1001 86380 86390 1
426190 99426190 1001 86380 86390 1
425988 99425988 1001 86380 86390 1
426079 99426079 1001 86380 86390 1
426106 99426106 1001 86380 86390 1
427202 99427202 1001 86380 86390 1
427443 99427443 1001 86380 86390 1
427448 99427448 1001 86380 86390 1
427251 99427251 1001 86380 86390 1
427430 99427430 1001 86380 86390 1
427528 99427528 1001 86380 86390 1
428638 99428638 1001 86380 86390 1
428552 99428552 1001 86380 86390 1
428655 99428655 1001 86380 86390 1
428361 99428361 1001 86380 86390 1
428388 99428388 1001 86380 86390 1
428218 99428218 1001 86380 86390 1
428275 99428275 1001 86380 86390 1
427630 99427630 1001 86380 86390 1
427561 99427561 1001 86380 86390 1
427807 99427807 1001 86380 86390 1
427896 99427896 1001 86380 86390 1
427573 99427573 1001 86380 86390 1
428866 99428866 1001 86380 86390 1
429020 99429020 1001 86380 86390 1
428981 99428981 1001 86380 86390 1
429011 99429011 1001 86380 86390 1
429123 99429123 1001 86380 86390 1
430247 99430247 1001 86380 86390 1
430202 99430202 1001 86380 86390 1
430263 99430263 1001 86380 86390 1
429886 99429886 1001 86380 86390 1
429296 99429296 1001 86380 86390 1
429415 99429415 1001 86380 86390 1
429239 99429239 1001 86380 86390 1
429289 99429289 1001 86380 86390 1
430404 99430404 1001 86380 86390 1
430813 99430813 1001 86380 86390 1
431991 99431991 1001 86380 86390 1
432011 99432011 1001 86380 86390 1
431900 99431900 1001 86380 86390 1
431686 99431686 1001 86380 86390 1
431705 99431705 1001 86380 86390 1
431687 99431687 1001 86380 86390 1
431282 99431282 1001 86380 86390 1
431528 99431528 1001 86380 86390 1
431590 99431590 1001 86380 86390 1
431300 99431300 1001 86380 86390 1
430948 99430948 1001 86380 86390 1
431249 99431249 1001 86380 86390 1
431078 99431078 1001 86380 86390 1
431167 99431167 1001 86380 86390 1
432151 99432151 1001 86380 86390 1
432365 99432365 1001 86380 86390 1
432389 99432389 1001 86380 86390 1
433331 99433331 1001 86380 86390 1
433316 99433316 1001 86380 86390 1
433002 99433002 1001 86380 86390 1
433067 99433067 1001 86380 86390 1
432778 99432778 1001 86380 86390 1
432621 99432621 1001 86380 86390 1
433779 99433779 1001 86380 86390 1
433881 99433881 1001 86380 86390 1
433784 99433784 1001 86380 86390 1
434022 99434022 1001 86380 86390 1
433789 99433789 1001 86380 86390 1
434006 99434006 1001 86380 86390 1
433802 99433802 1001 86380 86390 1
433826 99433826 1001 86380 86390 1
435107 99435107 1001 86380 86390 1
435375 99435375 1001 86380 86390 1
435114 99435114 1001 86380 86390 1
435388 99435388 1001 86380 86390 1
435393 99435393 1001 86380 86390 1
435397 99435397 1001 86380 86390 1
435401 99435401 1001 86380 86390 1
435267 99435267 1001 86380 86390 1
435100 99435100 1001 86380 86390 1
435051 99435051 1001 86380 86390 1
434681 99434681 1001 86380 86390 1
434798 99434798 1001 86380 86390 1
434888 99434888 1001 86380 86390 1
434449 99434449 1001 86380 86390 1
434408 99434408 1001 86380 86390 1
434218 99434218 1001 86380 86390 1
434162 99434162 1001 86380 86390 1
434529 99434529 1001 86380 86390 1
435488 99435488 1001 86380 86390 1
435716 99435716 1001 86380 86390 1
435772 99435772 1001 86380 86390 1
435882 99435882 1001 86380 86390 1
437006 99437006 1001 86380 86390 1
437032 99437032 1001 86380 86390 1
436706 99436706 1001 86380 86390 1
436366 99436366 1001 86380 86390 1
436234 99436234 1001 86380 86390 1
435902 99435902 1001 86380 86390 1
436217 99436217 1001 86380 86390 1
436061 99436061 1001 86380 86390 1
435966 99435966 1001 86380 86390 1
437325 99437325 1001 86380 86390 1
300084 99300084 1001 86380 86390 1
437286 99437286 1001 86380 86390 1
300471 99300471 1001 86380 86390 1
300327 99300327 1001 86380 86390 1
300279 99300279 1001 86380 86390 1
300166 99300166 1001 86380 86390 1
300196 99300196 1001 86380 86390 1
300794 99300794 1001 86380 86390 1
300748 99300748 1001 86380 86390 1
300893 99300893 1001 86380 86390 1
301367 99301367 1001 86380 86390 1
301406 99301406 1001 86380 86390 1
301409 99301409 1001 86380 86390 1
301371 99301371 1001 86380 86390 1
301349 99301349 1001 86380 86390 1
301289 99301289 1001 86380 86390 1
301077 99301077 1001 86380 86390 1
301091 99301091 1001 86380 86390 1
301020 99301020 1001 86380 86390 1
301073 99301073 1001 86380 86390 1
301061 99301061 1001 86380 86390 1
301562 99301562 1001 86380 86390 1
302308 99302308 1001 86380 86390 1
302322 99302322 1001 86380 86390 1
302258 99302258 1001 86380 86390 1
302259 99302259 1001 86380 86390 1
302325 99302325 1001 86380 86390 1
302369 99302369 1001 86380 86390 1
302277 99302277 1001 86380 86390 1
302303 99302303 1001 86380 86390 1
301969 99301969 1001 86380 86390 1
302160 99302160 1001 86380 86390 1
301889 99301889 1001 86380 86390 1
301944 99301944 1001 86380 86390 1
301830 99301830 1001 86380 86390 1
301857 99301857 1001 86380 86390 1
302572 99302572 1001 86380 86390 1
303134 99303134 1001 86380 86390 1
302832 99302832 1001 86380 86390 1
302950 99302950 1001 86380 86390 1
302992 99302992 1001 86380 86390 1
302876 99302876 1001 86380 86390 1
302865 99302865 1001 86380 86390 1
302782 99302782 1001 86380 86390 1
302616 99302616 1001 86380 86390 1
302762 99302762 1001 86380 86390 1
302610 99302610 1001 86380 86390 1
303295 99303295 1001 86380 86390 1
303221 99303221 1001 86380 86390 1
303866 99303866 1001 86380 86390 1
303802 99303802 1001 86380 86390 1
303696 99303696 1001 86380 86390 1
303520 99303520 1001 86380 86390 1
303485 99303485 1001 86380 86390 1
303540 99303540 1001 86380 86390 1
304177 99304177 1001 86380 86390 1
304088 99304088 1001 86380 86390 1
304115 99304115 1001 86380 86390 1
304168 99304168 1001 86380 86390 1
304117 99304117 1001 86380 86390 1
304769 99304769 1001 86380 86390 1
304708 99304708 1001 86380 86390 1
304765 99304765 1001 86380 86390 1
304563 99304563 1001 86380 86390 1
304515 99304515 1001 86380 86390 1
304477 99304477 1001 86380 86390 1
304555 99304555 1001 86380 86390 1
304582 99304582 1001 86380 86390 1
304454 99304454 1001 86380 86390 1
304482 99304482 1001 86380 86390 1
304264 99304264 1001 86380 86390 1
304303 99304303 1001 86380 86390 1
304271 99304271 1001 86380 86390 1
304285 99304285 1001 86380 86390 1
304261 99304261 1001 86380 86390 1
304895 99304895 1001 86380 86390 1
305012 99305012 1001 86380 86390 1
305014 99305014 1001 86380 86390 1
305605 99305605 1001 86380 86390 1
305593 99305593 1001 86380 86390 1
305389 99305389 1001 86380 86390 1
305328 99305328 1001 86380 86390 1
305460 99305460 1001 86380 86390 1
305373 99305373 1001 86380 86390 1
305477 99305477 1001 86380 86390 1
305271 99305271 1001 86380 86390 1
305077 99305077 1001 86380 86390 1
305129 99305129 1001 86380 86390 1
305159 99305159 1001 86380 86390 1
305070 99305070 1001 86380 86390 1
305140 99305140 1001 86380 86390 1
500028 99500028 1001 86380 86390 1
305687 99305687 1001 86380 86390 1
500160 99500160 1001 86380 86390 1
305692 99305692 1001 86380 86390 1
500060 99500060 1001 86380 86390 1
500125 99500125 1001 86380 86390 1
500151 99500151 1001 86380 86390 1
500797 99500797 1001 86380 86390 1
500800 99500800 1001 86380 86390 1
500799 99500799 1001 86380 86390 1
500807 99500807 1001 86380 86390 1
500530 99500530 1001 86380 86390 1
500435 99500435 1001 86380 86390 1
500270 99500270 1001 86380 86390 1
500364 99500364 1001 86380 86390 1
500300 99500300 1001 86380 86390 1
500303 99500303 1001 86380 86390 1
500306 99500306 1001 86380 86390 1
500970 99500970 1001 86380 86390 1
500897 99500897 1001 86380 86390 1
501460 99501460 1001 86380 86390 1
501451 99501451 1001 86380 86390 1
501596 99501596 1001 86380 86390 1
501455 99501455 1001 86380 86390 1
501637 99501637 1001 86380 86390 1
501347 99501347 1001 86380 86390 1
501338 99501338 1001 86380 86390 1
501040 99501040 1001 86380 86390 1
501754 99501754 1001 86380 86390 1
501746 99501746 1001 86380 86390 1
501684 99501684 1001 86380 86390 1
501699 99501699 1001 86380 86390 1
501713 99501713 1001 86380 86390 1
502462 99502462 1001 86380 86390 1
502314 99502314 1001 86380 86390 1
502303 99502303 1001 86380 86390 1
502317 99502317 1001 86380 86390 1
502423 99502423 1001 86380 86390 1
502157 99502157 1001 86380 86390 1
502255 99502255 1001 86380 86390 1
502153 99502153 1001 86380 86390 1
502166 99502166 1001 86380 86390 1
502047 99502047 1001 86380 86390 1
502037 99502037 1001 86380 86390 1
502620 99502620 1001 86380 86390 1
502648 99502648 1001 86380 86390 1
502649 99502649 1001 86380 86390 1
503263 99503263 1001 86380 86390 1
502943 99502943 1001 86380 86390 1
502988 99502988 1001 86380 86390 1
502829 99502829 1001 86380 86390 1
502678 99502678 1001 86380 86390 1
502822 99502822 1001 86380 86390 1
502746 99502746 1001 86380 86390 1
503496 99503496 1001 86380 86390 1
503305 99503305 1001 86380 86390 1
503492 99503492 1001 86380 86390 1
503377 99503377 1001 86380 86390 1
503976 99503976 1001 86380 86390 1
504114 99504114 1001 86380 86390 1
503991 99503991 1001 86380 86390 1
504097 99504097 1001 86380 86390 1
503983 99503983 1001 86380 86390 1
504011 99504011 1001 86380 86390 1
503771 99503771 1001 86380 86390 1
503719 99503719 1001 86380 86390 1
503759 99503759 1001 86380 86390 1
503750 99503750 1001 86380 86390 1
503871 99503871 1001 86380 86390 1
503704 99503704 1001 86380 86390 1
503595 99503595 1001 86380 86390 1
503571 99503571 1001 86380 86390 1
503689 99503689 1001 86380 86390 1
504813 99504813 1001 86380 86390 1
504662 99504662 1001 86380 86390 1
504716 99504716 1001 86380 86390 1
504639 99504639 1001 86380 86390 1
504614 99504614 1001 86380 86390 1
504684 99504684 1001 86380 86390 1
504542 99504542 1001 86380 86390 1
504325 99504325 1001 86380 86390 1
504508 99504508 1001 86380 86390 1
504369 99504369 1001 86380 86390 1
504528 99504528 1001 86380 86390 1
504425 99504425 1001 86380 86390 1
505071 99505071 1001 86380 86390 1
505025 99505025 1001 86380 86390 1
504987 99504987 1001 86380 86390 1
505056 99505056 1001 86380 86390 1
505630 99505630 1001 86380 86390 1
505526 99505526 1001 86380 86390 1
505377 99505377 1001 86380 86390 1
505331 99505331 1001 86380 86390 1
505280 99505280 1001 86380 86390 1
505284 99505284 1001 86380 86390 1
505313 99505313 1001 86380 86390 1
505185 99505185 1001 86380 86390 1
505820 99505820 1001 86380 86390 1
505808 99505808 1001 86380 86390 1
505928 99505928 1001 86380 86390 1
505908 99505908 1001 86380 86390 1
506519 99506519 1001 86380 86390 1
506445 99506445 1001 86380 86390 1
506552 99506552 1001 86380 86390 1
506587 99506587 1001 86380 86390 1
506365 99506365 1001 86380 86390 1
506290 99506290 1001 86380 86390 1
506316 99506316 1001 86380 86390 1
506344 99506344 1001 86380 86390 1
506241 99506241 1001 86380 86390 1
506189 99506189 1001 86380 86390 1
506221 99506221 1001 86380 86390 1
506143 99506143 1001 86380 86390 1
506029 99506029 1001 86380 86390 1
506057 99506057 1001 86380 86390 1
506097 99506097 1001 86380 86390 1
506007 99506007 1001 86380 86390 1
506059 99506059 1001 86380 86390 1
506638 99506638 1001 86380 86390 1
506667 99506667 1001 86380 86390 1
507335 99507335 1001 86380 86390 1
507394 99507394 1001 86380 86390 1
507278 99507278 1001 86380 86390 1
507216 99507216 1001 86380 86390 1
507023 99507023 1001 86380 86390 1
507049 99507049 1001 86380 86390 1
507154 99507154 1001 86380 86390 1
507072 99507072 1001 86380 86390 1
507020 99507020 1001 86380 86390 1
507033 99507033 1001 86380 86390 1
506936 99506936 1001 86380 86390 1
506977 99506977 1001 86380 86390 1
506952 99506952 1001 86380 86390 1
506914 99506914 1001 86380 86390 1
506811 99506811 1001 86380 86390 1
508133 99508133 1001 86380 86390 1
508231 99508231 1001 86380 86390 1
507939 99507939 1001 86380 86390 1
508006 99508006 1001 86380 86390 1
507858 99507858 1001 86380 86390 1
508001 99508001 1001 86380 86390 1
507747 99507747 1001 86380 86390 1
508420 99508420 1001 86380 86390 1
508973 99508973 1001 86380 86390 1
509027 99509027 1001 86380 86390 1
508687 99508687 1001 86380 86390 1
508732 99508732 1001 86380 86390 1
508815 99508815 1001 86380 86390 1
508634 99508634 1001 86380 86390 1
508584 99508584 1001 86380 86390 1
508637 99508637 1001 86380 86390 1
508547 99508547 1001 86380 86390 1
509173 99509173 1001 86380 86390 1
509862 99509862 1001 86380 86390 1
509839 99509839 1001 86380 86390 1
509740 99509740 1001 86380 86390 1
509682 99509682 1001 86380 86390 1
509583 99509583 1001 86380 86390 1
509564 99509564 1001 86380 86390 1
509464 99509464 1001 86380 86390 1
509390 99509390 1001 86380 86390 1
509392 99509392 1001 86380 86390 1
510007 99510007 1001 86380 86390 1
510086 99510086 1001 86380 86390 1
509997 99509997 1001 86380 86390 1
509972 99509972 1001 86380 86390 1
510024 99510024 1001 86380 86390 1
510078 99510078 1001 86380 86390 1
510676 99510676 1001 86380 86390 1
510527 99510527 1001 86380 86390 1
510645 99510645 1001 86380 86390 1
510717 99510717 1001 86380 86390 1
510543 99510543 1001 86380 86390 1
510323 99510323 1001 86380 86390 1
510243 99510243 1001 86380 86390 1
510206 99510206 1001 86380 86390 1
510219 99510219 1001 86380 86390 1
510827 99510827 1001 86380 86390 1
510911 99510911 1001 86380 86390 1
510746 99510746 1001 86380 86390 1
511398 99511398 1001 86380 86390 1
511354 99511354 1001 86380 86390 1
511418 99511418 1001 86380 86390 1
511546 99511546 1001 86380 86390 1
511154 99511154 1001 86380 86390 1
511324 99511324 1001 86380 86390 1
511247 99511247 1001 86380 86390 1
511288 99511288 1001 86380 86390 1
511253 99511253 1001 86380 86390 1
511080 99511080 1001 86380 86390 1
510991 99510991 1001 86380 86390 1
511632 99511632 1001 86380 86390 1
511610 99511610 1001 86380 86390 1
512214 99512214 1001 86380 86390 1
512371 99512371 1001 86380 86390 1
512045 99512045 1001 86380 86390 1
512100 99512100 1001 86380 86390 1
512040 99512040 1001 86380 86390 1
511957 99511957 1001 86380 86390 1
511920 99511920 1001 86380 86390 1
511795 99511795 1001 86380 86390 1
511951 99511951 1001 86380 86390 1
512518 99512518 1001 86380 86390 1
512443 99512443 1001 86380 86390 1
513129 99513129 1001 86380 86390 1
513060 99513060 1001 86380 86390 1
513113 99513113 1001 86380 86390 1
512882 99512882 1001 86380 86390 1
512870 99512870 1001 86380 86390 1
512859 99512859 1001 86380 86390 1
512810 99512810 1001 86380 86390 1
512915 99512915 1001 86380 86390 1
512652 99512652 1001 86380 86390 1
512693 99512693 1001 86380 86390 1
512759 99512759 1001 86380 86390 1
512710 99512710 1001 86380 86390 1
512724 99512724 1001 86380 86390 1
512763 99512763 1001 86380 86390 1
513354 99513354 1001 86380 86390 1
513946 99513946 1001 86380 86390 1
514007 99514007 1001 86380 86390 1
514020 99514020 1001 86380 86390 1
513886 99513886 1001 86380 86390 1
513978 99513978 1001 86380 86390 1
513793 99513793 1001 86380 86390 1
513653 99513653 1001 86380 86390 1
513707 99513707 1001 86380 86390 1
513607 99513607 1001 86380 86390 1
513546 99513546 1001 86380 86390 1
514138 99514138 1001 86380 86390 1
514141 99514141 1001 86380 86390 1
514704 99514704 1001 86380 86390 1
514654 99514654 1001 86380 86390 1
514731 99514731 1001 86380 86390 1
514801 99514801 1001 86380 86390 1
514639 99514639 1001 86380 86390 1
514488 99514488 1001 86380 86390 1
514462 99514462 1001 86380 86390 1
514505 99514505 1001 86380 86390 1
514328 99514328 1001 86380 86390 1
514394 99514394 1001 86380 86390 1
514348 99514348 1001 86380 86390 1
514284 99514284 1001 86380 86390 1
515023 99515023 1001 86380 86390 1
514868 99514868 1001 86380 86390 1
514900 99514900 1001 86380 86390 1
514982 99514982 1001 86380 86390 1
515504 99515504 1001 86380 86390 1
515671 99515671 1001 86380 86390 1
515444 99515444 1001 86380 86390 1
515368 99515368 1001 86380 86390 1
515394 99515394 1001 86380 86390 1
515472 99515472 1001 86380 86390 1
515372 99515372 1001 86380 86390 1
515179 99515179 1001 86380 86390 1
515258 99515258 1001 86380 86390 1
515144 99515144 1001 86380 86390 1
515235 99515235 1001 86380 86390 1
515226 99515226 1001 86380 86390 1
515163 99515163 1001 86380 86390 1
515774 99515774 1001 86380 86390 1
515804 99515804 1001 86380 86390 1
515856 99515856 1001 86380 86390 1
516345 99516345 1001 86380 86390 1
516312 99516312 1001 86380 86390 1
516443 99516443 1001 86380 86390 1
516154 99516154 1001 86380 86390 1
516144 99516144 1001 86380 86390 1
515915 99515915 1001 86380 86390 1
516018 99516018 1001 86380 86390 1
515929 99515929 1001 86380 86390 1
515939 99515939 1001 86380 86390 1
516622 99516622 1001 86380 86390 1
517039 99517039 1001 86380 86390 1
516979 99516979 1001 86380 86390 1
516982 99516982 1001 86380 86390 1
517113 99517113 1001 86380 86390 1
516805 99516805 1001 86380 86390 1
516833 99516833 1001 86380 86390 1
517503 99517503 1001 86380 86390 1
517388 99517388 1001 86380 86390 1
517353 99517353 1001 86380 86390 1
517380 99517380 1001 86380 86390 1
518135 99518135 1001 86380 86390 1
517830 99517830 1001 86380 86390 1
517928 99517928 1001 86380 86390 1
517955 99517955 1001 86380 86390 1
517723 99517723 1001 86380 86390 1
517698 99517698 1001 86380 86390 1
517551 99517551 1001 86380 86390 1
518345 99518345 1001 86380 86390 1
518795 99518795 1001 86380 86390 1
518707 99518707 1001 86380 86390 1
518605 99518605 1001 86380 86390 1
518675 99518675 1001 86380 86390 1
518550 99518550 1001 86380 86390 1
518525 99518525 1001 86380 86390 1
518500 99518500 1001 86380 86390 1
518554 99518554 1001 86380 86390 1
519065 99519065 1001 86380 86390 1
519157 99519157 1001 86380 86390 1
519148 99519148 1001 86380 86390 1
519137 99519137 1001 86380 86390 1
519126 99519126 1001 86380 86390 1
519728 99519728 1001 86380 86390 1
519628 99519628 1001 86380 86390 1
519630 99519630 1001 86380 86390 1
519608 99519608 1001 86380 86390 1
519609 99519609 1001 86380 86390 1
[truncated: 4,097,188 more chars]
