# Supplementary material for: Fast and near-optimal monitoring for healthcare acquired infection outbreaks
Source: PLoS Comput Biol. 2019 Sep 16;15(9):e1007284. doi: 10.1371/journal.pcbi.1007284 (PMC6762212; doi:10.1371/journal.pcbi.1007284)
Supplement: S1 Data — (ZIP) [file pcbi.1007284.s006.zip › MobilityLogs1/HAISE_Carilion_all_visits_day_81.txt]

#Person location Sublocation StartTime EndTime Type
410113 531 1001 41640 42477 1
500633 1108 1001 71018 71317 1
528454 1115 1002 38680 49975 1
531374 988 1002 55677 62708 1
525679 754 1002 55144 56934 1
400279 99400279 1001 86380 86390 1
400332 99400332 1001 86380 86390 1
400579 99400579 1001 86380 86390 1
400530 99400530 1001 86380 86390 1
400659 99400659 1001 86380 86390 1
400899 99400899 1001 86380 86390 1
401093 99401093 1001 86380 86390 1
401074 99401074 1001 86380 86390 1
401212 99401212 1001 86380 86390 1
401224 99401224 1001 86380 86390 1
401580 99401580 1001 86380 86390 1
401666 99401666 1001 86380 86390 1
402228 99402228 1001 86380 86390 1
402372 99402372 1001 86380 86390 1
402759 99402759 1001 86380 86390 1
402811 99402811 1001 86380 86390 1
402816 99402816 1001 86380 86390 1
403108 99403108 1001 86380 86390 1
403249 99403249 1001 86380 86390 1
403372 99403372 1001 86380 86390 1
403696 99403696 1001 86380 86390 1
403854 99403854 1001 86380 86390 1
404052 99404052 1001 86380 86390 1
404143 99404143 1001 86380 86390 1
404203 99404203 1001 86380 86390 1
404413 99404413 1001 86380 86390 1
404474 99404474 1001 86380 86390 1
404456 99404456 1001 86380 86390 1
404584 99404584 1001 86380 86390 1
404643 99404643 1001 86380 86390 1
404649 99404649 1001 86380 86390 1
404776 99404776 1001 86380 86390 1
404739 99404739 1001 86380 86390 1
404765 99404765 1001 86380 86390 1
404899 99404899 1001 86380 86390 1
404916 99404916 1001 86380 86390 1
405148 99405148 1001 86380 86390 1
405299 99405299 1001 86380 86390 1
405323 99405323 1001 86380 86390 1
405373 99405373 1001 86380 86390 1
405465 99405465 1001 86380 86390 1
405566 99405566 1001 86380 86390 1
405676 99405676 1001 86380 86390 1
405750 99405750 1001 86380 86390 1
405721 99405721 1001 86380 86390 1
405872 99405872 1001 86380 86390 1
406033 99406033 1001 86380 86390 1
406105 99406105 1001 86380 86390 1
406389 99406389 1001 86380 86390 1
406384 99406384 1001 86380 86390 1
406937 99406937 1001 86380 86390 1
406918 99406918 1001 86380 86390 1
406989 99406989 1001 86380 86390 1
406975 99406975 1001 86380 86390 1
407391 99407391 1001 86380 86390 1
407484 99407484 1001 86380 86390 1
407635 99407635 1001 86380 86390 1
407586 99407586 1001 86380 86390 1
407588 99407588 1001 86380 86390 1
407728 99407728 1001 86380 86390 1
407677 99407677 1001 86380 86390 1
408032 99408032 1001 86380 86390 1
408634 99408634 1001 86380 86390 1
408839 99408839 1001 86380 86390 1
409042 99409042 1001 86380 86390 1
409074 99409074 1001 86380 86390 1
409117 99409117 1001 86380 86390 1
409143 99409143 1001 86380 86390 1
409170 99409170 1001 86380 86390 1
409110 99409110 1001 86380 86390 1
409207 99409207 1001 86380 86390 1
409322 99409322 1001 86380 86390 1
409474 99409474 1001 86380 86390 1
409949 99409949 1001 86380 86390 1
409904 99409904 1001 86380 86390 1
410404 99410404 1001 86380 86390 1
410722 99410722 1001 86380 86390 1
410875 99410875 1001 86380 86390 1
411064 99411064 1001 86380 86390 1
411209 99411209 1001 86380 86390 1
411243 99411243 1001 86380 86390 1
411488 99411488 1001 86380 86390 1
411611 99411611 1001 86380 86390 1
411825 99411825 1001 86380 86390 1
412075 99412075 1001 86380 86390 1
411991 99411991 1001 86380 86390 1
412143 99412143 1001 86380 86390 1
412462 99412462 1001 86380 86390 1
413312 99413312 1001 86380 86390 1
413462 99413462 1001 86380 86390 1
413253 99413253 1001 86380 86390 1
412728 99412728 1001 86380 86390 1
412810 99412810 1001 86380 86390 1
412709 99412709 1001 86380 86390 1
414036 99414036 1001 86380 86390 1
413793 99413793 1001 86380 86390 1
413978 99413978 1001 86380 86390 1
414997 99414997 1001 86380 86390 1
415256 99415256 1001 86380 86390 1
415196 99415196 1001 86380 86390 1
415102 99415102 1001 86380 86390 1
414893 99414893 1001 86380 86390 1
414897 99414897 1001 86380 86390 1
414672 99414672 1001 86380 86390 1
414634 99414634 1001 86380 86390 1
414198 99414198 1001 86380 86390 1
414298 99414298 1001 86380 86390 1
414365 99414365 1001 86380 86390 1
415442 99415442 1001 86380 86390 1
415524 99415524 1001 86380 86390 1
415636 99415636 1001 86380 86390 1
416758 99416758 1001 86380 86390 1
416898 99416898 1001 86380 86390 1
416776 99416776 1001 86380 86390 1
416900 99416900 1001 86380 86390 1
416140 99416140 1001 86380 86390 1
416557 99416557 1001 86380 86390 1
416343 99416343 1001 86380 86390 1
416032 99416032 1001 86380 86390 1
415991 99415991 1001 86380 86390 1
416102 99416102 1001 86380 86390 1
417278 99417278 1001 86380 86390 1
417496 99417496 1001 86380 86390 1
417542 99417542 1001 86380 86390 1
418526 99418526 1001 86380 86390 1
418619 99418619 1001 86380 86390 1
418513 99418513 1001 86380 86390 1
418762 99418762 1001 86380 86390 1
418765 99418765 1001 86380 86390 1
418177 99418177 1001 86380 86390 1
418413 99418413 1001 86380 86390 1
418191 99418191 1001 86380 86390 1
417921 99417921 1001 86380 86390 1
417854 99417854 1001 86380 86390 1
417780 99417780 1001 86380 86390 1
417812 99417812 1001 86380 86390 1
419192 99419192 1001 86380 86390 1
418957 99418957 1001 86380 86390 1
418813 99418813 1001 86380 86390 1
420309 99420309 1001 86380 86390 1
420279 99420279 1001 86380 86390 1
420290 99420290 1001 86380 86390 1
420435 99420435 1001 86380 86390 1
420212 99420212 1001 86380 86390 1
419988 99419988 1001 86380 86390 1
419990 99419990 1001 86380 86390 1
420028 99420028 1001 86380 86390 1
420001 99420001 1001 86380 86390 1
419325 99419325 1001 86380 86390 1
419217 99419217 1001 86380 86390 1
419308 99419308 1001 86380 86390 1
419312 99419312 1001 86380 86390 1
420709 99420709 1001 86380 86390 1
420564 99420564 1001 86380 86390 1
420574 99420574 1001 86380 86390 1
420731 99420731 1001 86380 86390 1
420485 99420485 1001 86380 86390 1
421999 99421999 1001 86380 86390 1
422042 99422042 1001 86380 86390 1
421764 99421764 1001 86380 86390 1
421807 99421807 1001 86380 86390 1
421769 99421769 1001 86380 86390 1
421994 99421994 1001 86380 86390 1
421589 99421589 1001 86380 86390 1
421482 99421482 1001 86380 86390 1
421275 99421275 1001 86380 86390 1
421420 99421420 1001 86380 86390 1
421389 99421389 1001 86380 86390 1
421038 99421038 1001 86380 86390 1
422272 99422272 1001 86380 86390 1
423684 99423684 1001 86380 86390 1
423614 99423614 1001 86380 86390 1
423642 99423642 1001 86380 86390 1
423643 99423643 1001 86380 86390 1
423135 99423135 1001 86380 86390 1
423233 99423233 1001 86380 86390 1
423096 99423096 1001 86380 86390 1
423115 99423115 1001 86380 86390 1
422622 99422622 1001 86380 86390 1
422539 99422539 1001 86380 86390 1
422822 99422822 1001 86380 86390 1
424116 99424116 1001 86380 86390 1
424015 99424015 1001 86380 86390 1
423924 99423924 1001 86380 86390 1
424027 99424027 1001 86380 86390 1
423839 99423839 1001 86380 86390 1
425080 99425080 1001 86380 86390 1
424851 99424851 1001 86380 86390 1
424823 99424823 1001 86380 86390 1
424727 99424727 1001 86380 86390 1
424750 99424750 1001 86380 86390 1
424433 99424433 1001 86380 86390 1
424437 99424437 1001 86380 86390 1
424265 99424265 1001 86380 86390 1
424396 99424396 1001 86380 86390 1
424356 99424356 1001 86380 86390 1
424336 99424336 1001 86380 86390 1
425558 99425558 1001 86380 86390 1
425697 99425697 1001 86380 86390 1
425681 99425681 1001 86380 86390 1
426292 99426292 1001 86380 86390 1
426596 99426596 1001 86380 86390 1
425865 99425865 1001 86380 86390 1
425837 99425837 1001 86380 86390 1
426221 99426221 1001 86380 86390 1
426070 99426070 1001 86380 86390 1
425949 99425949 1001 86380 86390 1
426171 99426171 1001 86380 86390 1
425854 99425854 1001 86380 86390 1
426148 99426148 1001 86380 86390 1
427410 99427410 1001 86380 86390 1
428411 99428411 1001 86380 86390 1
428703 99428703 1001 86380 86390 1
428353 99428353 1001 86380 86390 1
428318 99428318 1001 86380 86390 1
428284 99428284 1001 86380 86390 1
428070 99428070 1001 86380 86390 1
427751 99427751 1001 86380 86390 1
427802 99427802 1001 86380 86390 1
427845 99427845 1001 86380 86390 1
427919 99427919 1001 86380 86390 1
428871 99428871 1001 86380 86390 1
428906 99428906 1001 86380 86390 1
427921 99427921 1001 86380 86390 1
428922 99428922 1001 86380 86390 1
430281 99430281 1001 86380 86390 1
430158 99430158 1001 86380 86390 1
429828 99429828 1001 86380 86390 1
429872 99429872 1001 86380 86390 1
429638 99429638 1001 86380 86390 1
429654 99429654 1001 86380 86390 1
429334 99429334 1001 86380 86390 1
429184 99429184 1001 86380 86390 1
429289 99429289 1001 86380 86390 1
430487 99430487 1001 86380 86390 1
430796 99430796 1001 86380 86390 1
430644 99430644 1001 86380 86390 1
430515 99430515 1001 86380 86390 1
430516 99430516 1001 86380 86390 1
430785 99430785 1001 86380 86390 1
430731 99430731 1001 86380 86390 1
431741 99431741 1001 86380 86390 1
431677 99431677 1001 86380 86390 1
431896 99431896 1001 86380 86390 1
431930 99431930 1001 86380 86390 1
431905 99431905 1001 86380 86390 1
431456 99431456 1001 86380 86390 1
431583 99431583 1001 86380 86390 1
431383 99431383 1001 86380 86390 1
431635 99431635 1001 86380 86390 1
430922 99430922 1001 86380 86390 1
430854 99430854 1001 86380 86390 1
430992 99430992 1001 86380 86390 1
433397 99433397 1001 86380 86390 1
433054 99433054 1001 86380 86390 1
432932 99432932 1001 86380 86390 1
433127 99433127 1001 86380 86390 1
433208 99433208 1001 86380 86390 1
432829 99432829 1001 86380 86390 1
432634 99432634 1001 86380 86390 1
432571 99432571 1001 86380 86390 1
432737 99432737 1001 86380 86390 1
432765 99432765 1001 86380 86390 1
433866 99433866 1001 86380 86390 1
434072 99434072 1001 86380 86390 1
434051 99434051 1001 86380 86390 1
435179 99435179 1001 86380 86390 1
435379 99435379 1001 86380 86390 1
435135 99435135 1001 86380 86390 1
435202 99435202 1001 86380 86390 1
435242 99435242 1001 86380 86390 1
434604 99434604 1001 86380 86390 1
435642 99435642 1001 86380 86390 1
435826 99435826 1001 86380 86390 1
435660 99435660 1001 86380 86390 1
435741 99435741 1001 86380 86390 1
435564 99435564 1001 86380 86390 1
437047 99437047 1001 86380 86390 1
437122 99437122 1001 86380 86390 1
436995 99436995 1001 86380 86390 1
437065 99437065 1001 86380 86390 1
436445 99436445 1001 86380 86390 1
436466 99436466 1001 86380 86390 1
436512 99436512 1001 86380 86390 1
436621 99436621 1001 86380 86390 1
435952 99435952 1001 86380 86390 1
435928 99435928 1001 86380 86390 1
436295 99436295 1001 86380 86390 1
437316 99437316 1001 86380 86390 1
437243 99437243 1001 86380 86390 1
437178 99437178 1001 86380 86390 1
300679 99300679 1001 86380 86390 1
300644 99300644 1001 86380 86390 1
300622 99300622 1001 86380 86390 1
300471 99300471 1001 86380 86390 1
300455 99300455 1001 86380 86390 1
300470 99300470 1001 86380 86390 1
300120 99300120 1001 86380 86390 1
300135 99300135 1001 86380 86390 1
300278 99300278 1001 86380 86390 1
300924 99300924 1001 86380 86390 1
300913 99300913 1001 86380 86390 1
300823 99300823 1001 86380 86390 1
301527 99301527 1001 86380 86390 1
301528 99301528 1001 86380 86390 1
301457 99301457 1001 86380 86390 1
301475 99301475 1001 86380 86390 1
301315 99301315 1001 86380 86390 1
301178 99301178 1001 86380 86390 1
301051 99301051 1001 86380 86390 1
301043 99301043 1001 86380 86390 1
301684 99301684 1001 86380 86390 1
301635 99301635 1001 86380 86390 1
301639 99301639 1001 86380 86390 1
301666 99301666 1001 86380 86390 1
301576 99301576 1001 86380 86390 1
302265 99302265 1001 86380 86390 1
302293 99302293 1001 86380 86390 1
302346 99302346 1001 86380 86390 1
302178 99302178 1001 86380 86390 1
302309 99302309 1001 86380 86390 1
302221 99302221 1001 86380 86390 1
302152 99302152 1001 86380 86390 1
302001 99302001 1001 86380 86390 1
302002 99302002 1001 86380 86390 1
302120 99302120 1001 86380 86390 1
302056 99302056 1001 86380 86390 1
301838 99301838 1001 86380 86390 1
301925 99301925 1001 86380 86390 1
302493 99302493 1001 86380 86390 1
302558 99302558 1001 86380 86390 1
303002 99303002 1001 86380 86390 1
302876 99302876 1001 86380 86390 1
302877 99302877 1001 86380 86390 1
302968 99302968 1001 86380 86390 1
302969 99302969 1001 86380 86390 1
302683 99302683 1001 86380 86390 1
302685 99302685 1001 86380 86390 1
302610 99302610 1001 86380 86390 1
303284 99303284 1001 86380 86390 1
303367 99303367 1001 86380 86390 1
303211 99303211 1001 86380 86390 1
303842 99303842 1001 86380 86390 1
304002 99304002 1001 86380 86390 1
303909 99303909 1001 86380 86390 1
303990 99303990 1001 86380 86390 1
303726 99303726 1001 86380 86390 1
303785 99303785 1001 86380 86390 1
303546 99303546 1001 86380 86390 1
304120 99304120 1001 86380 86390 1
304069 99304069 1001 86380 86390 1
304066 99304066 1001 86380 86390 1
304715 99304715 1001 86380 86390 1
304485 99304485 1001 86380 86390 1
304628 99304628 1001 86380 86390 1
304556 99304556 1001 86380 86390 1
304410 99304410 1001 86380 86390 1
304296 99304296 1001 86380 86390 1
304322 99304322 1001 86380 86390 1
304349 99304349 1001 86380 86390 1
304287 99304287 1001 86380 86390 1
304300 99304300 1001 86380 86390 1
304404 99304404 1001 86380 86390 1
304947 99304947 1001 86380 86390 1
304940 99304940 1001 86380 86390 1
304889 99304889 1001 86380 86390 1
304992 99304992 1001 86380 86390 1
305585 99305585 1001 86380 86390 1
305389 99305389 1001 86380 86390 1
305468 99305468 1001 86380 86390 1
305279 99305279 1001 86380 86390 1
305461 99305461 1001 86380 86390 1
305372 99305372 1001 86380 86390 1
305107 99305107 1001 86380 86390 1
305149 99305149 1001 86380 86390 1
305071 99305071 1001 86380 86390 1
305138 99305138 1001 86380 86390 1
305151 99305151 1001 86380 86390 1
305687 99305687 1001 86380 86390 1
500615 99500615 1001 86380 86390 1
500731 99500731 1001 86380 86390 1
500641 99500641 1001 86380 86390 1
500747 99500747 1001 86380 86390 1
500509 99500509 1001 86380 86390 1
500485 99500485 1001 86380 86390 1
500576 99500576 1001 86380 86390 1
500516 99500516 1001 86380 86390 1
500253 99500253 1001 86380 86390 1
500867 99500867 1001 86380 86390 1
500896 99500896 1001 86380 86390 1
500832 99500832 1001 86380 86390 1
500925 99500925 1001 86380 86390 1
501510 99501510 1001 86380 86390 1
501524 99501524 1001 86380 86390 1
501577 99501577 1001 86380 86390 1
501474 99501474 1001 86380 86390 1
501244 99501244 1001 86380 86390 1
501349 99501349 1001 86380 86390 1
501428 99501428 1001 86380 86390 1
501061 99501061 1001 86380 86390 1
501077 99501077 1001 86380 86390 1
501171 99501171 1001 86380 86390 1
501041 99501041 1001 86380 86390 1
501788 99501788 1001 86380 86390 1
501763 99501763 1001 86380 86390 1
501726 99501726 1001 86380 86390 1
502419 99502419 1001 86380 86390 1
502303 99502303 1001 86380 86390 1
502395 99502395 1001 86380 86390 1
502423 99502423 1001 86380 86390 1
502612 99502612 1001 86380 86390 1
502497 99502497 1001 86380 86390 1
502564 99502564 1001 86380 86390 1
503022 99503022 1001 86380 86390 1
502919 99502919 1001 86380 86390 1
502949 99502949 1001 86380 86390 1
503020 99503020 1001 86380 86390 1
502754 99502754 1001 86380 86390 1
502729 99502729 1001 86380 86390 1
502717 99502717 1001 86380 86390 1
502835 99502835 1001 86380 86390 1
502694 99502694 1001 86380 86390 1
503087 99503087 1001 86380 86390 1
503357 99503357 1001 86380 86390 1
503372 99503372 1001 86380 86390 1
503338 99503338 1001 86380 86390 1
504030 99504030 1001 86380 86390 1
504092 99504092 1001 86380 86390 1
504074 99504074 1001 86380 86390 1
503861 99503861 1001 86380 86390 1
503862 99503862 1001 86380 86390 1
503798 99503798 1001 86380 86390 1
503716 99503716 1001 86380 86390 1
503614 99503614 1001 86380 86390 1
503644 99503644 1001 86380 86390 1
503580 99503580 1001 86380 86390 1
503689 99503689 1001 86380 86390 1
504283 99504283 1001 86380 86390 1
504288 99504288 1001 86380 86390 1
504178 99504178 1001 86380 86390 1
504789 99504789 1001 86380 86390 1
504833 99504833 1001 86380 86390 1
504923 99504923 1001 86380 86390 1
504758 99504758 1001 86380 86390 1
504661 99504661 1001 86380 86390 1
504687 99504687 1001 86380 86390 1
504689 99504689 1001 86380 86390 1
504542 99504542 1001 86380 86390 1
504417 99504417 1001 86380 86390 1
504456 99504456 1001 86380 86390 1
504460 99504460 1001 86380 86390 1
505048 99505048 1001 86380 86390 1
505688 99505688 1001 86380 86390 1
505497 99505497 1001 86380 86390 1
505536 99505536 1001 86380 86390 1
505820 99505820 1001 86380 86390 1
505798 99505798 1001 86380 86390 1
505790 99505790 1001 86380 86390 1
506432 99506432 1001 86380 86390 1
506485 99506485 1001 86380 86390 1
506397 99506397 1001 86380 86390 1
506579 99506579 1001 86380 86390 1
506210 99506210 1001 86380 86390 1
506379 99506379 1001 86380 86390 1
506227 99506227 1001 86380 86390 1
506370 99506370 1001 86380 86390 1
506384 99506384 1001 86380 86390 1
506204 99506204 1001 86380 86390 1
506035 99506035 1001 86380 86390 1
506049 99506049 1001 86380 86390 1
506777 99506777 1001 86380 86390 1
506741 99506741 1001 86380 86390 1
506618 99506618 1001 86380 86390 1
507371 99507371 1001 86380 86390 1
507337 99507337 1001 86380 86390 1
507027 99507027 1001 86380 86390 1
507132 99507132 1001 86380 86390 1
507174 99507174 1001 86380 86390 1
507072 99507072 1001 86380 86390 1
507073 99507073 1001 86380 86390 1
506855 99506855 1001 86380 86390 1
506871 99506871 1001 86380 86390 1
507566 99507566 1001 86380 86390 1
507492 99507492 1001 86380 86390 1
508095 99508095 1001 86380 86390 1
508199 99508199 1001 86380 86390 1
508163 99508163 1001 86380 86390 1
508100 99508100 1001 86380 86390 1
508054 99508054 1001 86380 86390 1
508017 99508017 1001 86380 86390 1
507866 99507866 1001 86380 86390 1
507844 99507844 1001 86380 86390 1
507962 99507962 1001 86380 86390 1
507925 99507925 1001 86380 86390 1
507990 99507990 1001 86380 86390 1
508340 99508340 1001 86380 86390 1
508445 99508445 1001 86380 86390 1
508294 99508294 1001 86380 86390 1
508960 99508960 1001 86380 86390 1
509013 99509013 1001 86380 86390 1
508700 99508700 1001 86380 86390 1
508665 99508665 1001 86380 86390 1
508684 99508684 1001 86380 86390 1
508480 99508480 1001 86380 86390 1
508560 99508560 1001 86380 86390 1
508550 99508550 1001 86380 86390 1
508526 99508526 1001 86380 86390 1
508656 99508656 1001 86380 86390 1
508541 99508541 1001 86380 86390 1
509219 99509219 1001 86380 86390 1
509187 99509187 1001 86380 86390 1
509721 99509721 1001 86380 86390 1
509872 99509872 1001 86380 86390 1
509843 99509843 1001 86380 86390 1
509793 99509793 1001 86380 86390 1
509591 99509591 1001 86380 86390 1
509644 99509644 1001 86380 86390 1
509568 99509568 1001 86380 86390 1
509518 99509518 1001 86380 86390 1
509641 99509641 1001 86380 86390 1
509603 99509603 1001 86380 86390 1
509422 99509422 1001 86380 86390 1
509486 99509486 1001 86380 86390 1
509475 99509475 1001 86380 86390 1
509359 99509359 1001 86380 86390 1
509464 99509464 1001 86380 86390 1
509401 99509401 1001 86380 86390 1
509402 99509402 1001 86380 86390 1
509408 99509408 1001 86380 86390 1
510031 99510031 1001 86380 86390 1
510061 99510061 1001 86380 86390 1
510694 99510694 1001 86380 86390 1
510682 99510682 1001 86380 86390 1
510528 99510528 1001 86380 86390 1
510593 99510593 1001 86380 86390 1
510355 99510355 1001 86380 86390 1
510375 99510375 1001 86380 86390 1
510264 99510264 1001 86380 86390 1
510307 99510307 1001 86380 86390 1
510273 99510273 1001 86380 86390 1
510905 99510905 1001 86380 86390 1
510106 99510106 1001 86380 86390 1
510823 99510823 1001 86380 86390 1
510772 99510772 1001 86380 86390 1
510850 99510850 1001 86380 86390 1
511424 99511424 1001 86380 86390 1
511551 99511551 1001 86380 86390 1
511502 99511502 1001 86380 86390 1
511426 99511426 1001 86380 86390 1
511336 99511336 1001 86380 86390 1
511233 99511233 1001 86380 86390 1
511248 99511248 1001 86380 86390 1
510970 99510970 1001 86380 86390 1
511107 99511107 1001 86380 86390 1
511667 99511667 1001 86380 86390 1
511140 99511140 1001 86380 86390 1
511561 99511561 1001 86380 86390 1
512302 99512302 1001 86380 86390 1
512320 99512320 1001 86380 86390 1
512185 99512185 1001 86380 86390 1
512125 99512125 1001 86380 86390 1
512128 99512128 1001 86380 86390 1
511940 99511940 1001 86380 86390 1
511803 99511803 1001 86380 86390 1
511859 99511859 1001 86380 86390 1
512389 99512389 1001 86380 86390 1
512409 99512409 1001 86380 86390 1
512435 99512435 1001 86380 86390 1
513172 99513172 1001 86380 86390 1
513124 99513124 1001 86380 86390 1
513201 99513201 1001 86380 86390 1
512999 99512999 1001 86380 86390 1
512923 99512923 1001 86380 86390 1
512936 99512936 1001 86380 86390 1
512965 99512965 1001 86380 86390 1
512849 99512849 1001 86380 86390 1
512713 99512713 1001 86380 86390 1
513320 99513320 1001 86380 86390 1
513323 99513323 1001 86380 86390 1
513260 99513260 1001 86380 86390 1
513278 99513278 1001 86380 86390 1
513998 99513998 1001 86380 86390 1
514016 99514016 1001 86380 86390 1
513849 99513849 1001 86380 86390 1
513718 99513718 1001 86380 86390 1
513568 99513568 1001 86380 86390 1
513615 99513615 1001 86380 86390 1
513564 99513564 1001 86380 86390 1
514128 99514128 1001 86380 86390 1
514720 99514720 1001 86380 86390 1
514772 99514772 1001 86380 86390 1
514697 99514697 1001 86380 86390 1
514471 99514471 1001 86380 86390 1
514640 99514640 1001 86380 86390 1
514581 99514581 1001 86380 86390 1
514620 99514620 1001 86380 86390 1
514288 99514288 1001 86380 86390 1
514395 99514395 1001 86380 86390 1
514323 99514323 1001 86380 86390 1
514972 99514972 1001 86380 86390 1
515505 99515505 1001 86380 86390 1
515572 99515572 1001 86380 86390 1
515509 99515509 1001 86380 86390 1
515497 99515497 1001 86380 86390 1
515301 99515301 1001 86380 86390 1
515089 99515089 1001 86380 86390 1
515211 99515211 1001 86380 86390 1
515121 99515121 1001 86380 86390 1
515719 99515719 1001 86380 86390 1
515785 99515785 1001 86380 86390 1
515696 99515696 1001 86380 86390 1
515685 99515685 1001 86380 86390 1
515854 99515854 1001 86380 86390 1
516373 99516373 1001 86380 86390 1
516363 99516363 1001 86380 86390 1
516181 99516181 1001 86380 86390 1
516262 99516262 1001 86380 86390 1
515927 99515927 1001 86380 86390 1
516008 99516008 1001 86380 86390 1
515963 99515963 1001 86380 86390 1
516030 99516030 1001 86380 86390 1
516700 99516700 1001 86380 86390 1
516691 99516691 1001 86380 86390 1
516541 99516541 1001 86380 86390 1
517146 99517146 1001 86380 86390 1
517314 99517314 1001 86380 86390 1
517257 99517257 1001 86380 86390 1
517067 99517067 1001 86380 86390 1
517076 99517076 1001 86380 86390 1
516822 99516822 1001 86380 86390 1
516732 99516732 1001 86380 86390 1
516746 99516746 1001 86380 86390 1
516849 99516849 1001 86380 86390 1
516915 99516915 1001 86380 86390 1
516778 99516778 1001 86380 86390 1
517436 99517436 1001 86380 86390 1
517359 99517359 1001 86380 86390 1
517429 99517429 1001 86380 86390 1
517494 99517494 1001 86380 86390 1
517522 99517522 1001 86380 86390 1
518039 99518039 1001 86380 86390 1
518149 99518149 1001 86380 86390 1
517787 99517787 1001 86380 86390 1
517762 99517762 1001 86380 86390 1
517846 99517846 1001 86380 86390 1
517860 99517860 1001 86380 86390 1
517901 99517901 1001 86380 86390 1
517620 99517620 1001 86380 86390 1
517741 99517741 1001 86380 86390 1
518356 99518356 1001 86380 86390 1
518253 99518253 1001 86380 86390 1
518203 99518203 1001 86380 86390 1
518181 99518181 1001 86380 86390 1
518859 99518859 1001 86380 86390 1
518956 99518956 1001 86380 86390 1
518812 99518812 1001 86380 86390 1
518843 99518843 1001 86380 86390 1
518595 99518595 1001 86380 86390 1
518647 99518647 1001 86380 86390 1
518552 99518552 1001 86380 86390 1
518540 99518540 1001 86380 86390 1
519049 99519049 1001 86380 86390 1
519167 99519167 1001 86380 86390 1
519039 99519039 1001 86380 86390 1
518989 99518989 1001 86380 86390 1
519184 99519184 1001 86380 86390 1
519714 99519714 1001 86380 86390 1
519805 99519805 1001 86380 86390 1
519533 99519533 1001 86380 86390 1
519403 99519403 1001 86380 86390 1
519285 99519285 1001 86380 86390 1
519330 99519330 1001 86380 86390 1
519359 99519359 1001 86380 86390 1
519839 99519839 1001 86380 86390 1
520017 99520017 1001 86380 86390 1
520511 99520511 1001 86380 86390 1
520538 99520538 1001 86380 86390 1
520488 99520488 1001 86380 86390 1
520582 99520582 1001 86380 86390 1
520468 99520468 1001 86380 86390 1
520359 99520359 1001 86380 86390 1
520231 99520231 1001 86380 86390 1
520336 99520336 1001 86380 86390 1
520338 99520338 1001 86380 86390 1
520165 99520165 1001 86380 86390 1
520119 99520119 1001 86380 86390 1
520186 99520186 1001 86380 86390 1
520031 99520031 1001 86380 86390 1
520786 99520786 1001 86380 86390 1
521430 99521430 1001 86380 86390 1
521302 99521302 1001 86380 86390 1
521331 99521331 1001 86380 86390 1
521208 99521208 1001 86380 86390 1
521040 99521040 1001 86380 86390 1
520873 99520873 1001 86380 86390 1
520982 99520982 1001 86380 86390 1
521650 99521650 1001 86380 86390 1
521485 99521485 1001 86380 86390 1
522286 99522286 1001 86380 86390 1
522026 99522026 1001 86380 86390 1
521885 99521885 1001 86380 86390 1
521903 99521903 1001 86380 86390 1
521766 99521766 1001 86380 86390 1
521794 99521794 1001 86380 86390 1
521807 99521807 1001 86380 86390 1
522483 99522483 1001 86380 86390 1
522448 99522448 1001 86380 86390 1
522480 99522480 1001 86380 86390 1
522366 99522366 1001 86380 86390 1
522955 99522955 1001 86380 86390 1
522930 99522930 1001 86380 86390 1
522858 99522858 1001 86380 86390 1
522807 99522807 1001 86380 86390 1
522911 99522911 1001 86380 86390 1
522671 99522671 1001 86380 86390 1
522547 99522547 1001 86380 86390 1
522535 99522535 1001 86380 86390 1
522652 99522652 1001 86380 86390 1
523310 99523310 1001 86380 86390 1
523234 99523234 1001 86380 86390 1
523280 99523280 1001 86380 86390 1
523152 99523152 1001 86380 86390 1
523793 99523793 1001 86380 86390 1
523918 99523918 1001 86380 86390 1
523928 99523928 1001 86380 86390 1
523536 99523536 1001 86380 86390 1
523694 99523694 1001 86380 86390 1
523684 99523684 1001 86380 86390 1
523508 99523508 1001 86380 86390 1
523395 99523395 1001 86380 86390 1
523961 99523961 1001 86380 86390 1
524070 99524070 1001 86380 86390 1
524707 99524707 1001 86380 86390 1
524434 99524434 1001 86380 86390 1
524460 99524460 1001 86380 86390 1
524551 99524551 1001 86380 86390 1
524552 99524552 1001 86380 86390 1
524436 99524436 1001 86380 86390 1
524475 99524475 1001 86380 86390 1
524398 99524398 1001 86380 86390 1
524532 99524532 1001 86380 86390 1
524219 99524219 1001 86380 86390 1
524310 99524310 1001 86380 86390 1
524157 99524157 1001 86380 86390 1
524808 99524808 1001 86380 86390 1
524811 99524811 1001 86380 86390 1
524850 99524850 1001 86380 86390 1
524863 99524863 1001 86380 86390 1
524968 99524968 1001 86380 86390 1
524878 99524878 1001 86380 86390 1
524917 99524917 1001 86380 86390 1
524945 99524945 1001 86380 86390 1
525497 99525497 1001 86380 86390 1
525499 99525499 1001 86380 86390 1
525399 99525399 1001 86380 86390 1
525591 99525591 1001 86380 86390 1
525428 99525428 1001 86380 86390 1
525244 99525244 1001 86380 86390 1
525310 99525310 1001 86380 86390 1
525126 99525126 1001 86380 86390 1
525697 99525697 1001 86380 86390 1
525661 99525661 1001 86380 86390 1
526374 99526374 1001 86380 86390 1
526220 99526220 1001 86380 86390 1
526301 99526301 1001 86380 86390 1
526277 99526277 1001 86380 86390 1
526228 99526228 1001 86380 86390 1
526078 99526078 1001 86380 86390 1
525893 99525893 1001 86380 86390 1
525829 99525829 1001 86380 86390 1
525961 99525961 1001 86380 86390 1
525991 99525991 1001 86380 86390 1
526433 99526433 1001 86380 86390 1
526488 99526488 1001 86380 86390 1
526620 99526620 1001 86380 86390 1
526571 99526571 1001 86380 86390 1
526572 99526572 1001 86380 86390 1
526624 99526624 1001 86380 86390 1
527058 99527058 1001 86380 86390 1
527234 99527234 1001 86380 86390 1
526914 99526914 1001 86380 86390 1
526837 99526837 1001 86380 86390 1
526981 99526981 1001 86380 86390 1
526943 99526943 1001 86380 86390 1
526951 99526951 1001 86380 86390 1
526809 99526809 1001 86380 86390 1
526765 99526765 1001 86380 86390 1
526714 99526714 1001 86380 86390 1
527403 99527403 1001 86380 86390 1
527896 99527896 1001 86380 86390 1
527952 99527952 1001 86380 86390 1
528053 99528053 1001 86380 86390 1
527979 99527979 1001 86380 86390 1
527689 99527689 1001 86380 86390 1
527717 99527717 1001 86380 86390 1
527762 99527762 1001 86380 86390 1
527482 99527482 1001 86380 86390 1
527461 99527461 1001 86380 86390 1
527618 99527618 1001 86380 86390 1
528111 99528111 1001 86380 86390 1
528135 99528135 1001 86380 86390 1
528721 99528721 1001 86380 86390 1
528735 99528735 1001 86380 86390 1
528765 99528765 1001 86380 86390 1
528836 99528836 1001 86380 86390 1
528503 99528503 1001 86380 86390 1
528691 99528691 1001 86380 86390 1
528453 99528453 1001 86380 86390 1
528379 99528379 1001 86380 86390 1
528995 99528995 1001 86380 86390 1
528931 99528931 1001 86380 86390 1
529048 99529048 1001 86380 86390 1
529074 99529074 1001 86380 86390 1
528972 99528972 1001 86380 86390 1
529696 99529696 1001 86380 86390 1
529580 99529580 1001 86380 86390 1
529715 99529715 1001 86380 86390 1
529398 99529398 1001 86380 86390 1
529437 99529437 1001 86380 86390 1
529425 99529425 1001 86380 86390 1
529323 99529323 1001 86380 86390 1
529251 99529251 1001 86380 86390 1
529881 99529881 1001 86380 86390 1
529797 99529797 1001 86380 86390 1
529875 99529875 1001 86380 86390 1
529760 99529760 1001 86380 86390 1
529904 99529904 1001 86380 86390 1
529840 99529840 1001 86380 86390 1
530498 99530498 1001 86380 86390 1
530219 99530219 1001 86380 86390 1
530127 99530127 1001 86380 86390 1
529947 99529947 1001 86380 86390 1
530132 99530132 1001 86380 86390 1
530061 99530061 1001 86380 86390 1
530733 99530733 1001 86380 86390 1
530675 99530675 1001 86380 86390 1
531199 99531199 1001 86380 86390 1
531241 99531241 1001 86380 86390 1
531125 99531125 1001 86380 86390 1
531035 99531035 1001 86380 86390 1
531087 99531087 1001 86380 86390 1
531169 99531169 1001 86380 86390 1
530824 99530824 1001 86380 86390 1
530914 99530914 1001 86380 86390 1
530889 99530889 1001 86380 86390 1
530954 99530954 1001 86380 86390 1
530812 99530812 1001 86380 86390 1
530839 99530839 1001 86380 86390 1
530908 99530908 1001 86380 86390 1
531408 99531408 1001 86380 86390 1
531512 99531512 1001 86380 86390 1
531409 99531409 1001 86380 86390 1
531412 99531412 1001 86380 86390 1
531554 99531554 1001 86380 86390 1
531464 99531464 1001 86380 86390 1
532167 99532167 1001 86380 86390 1
532105 99532105 1001 86380 86390 1
532119 99532119 1001 86380 86390 1
531885 99531885 1001 86380 86390 1
531796 99531796 1001 86380 86390 1
531809 99531809 1001 86380 86390 1
531866 99531866 1001 86380 86390 1
531756 99531756 1001 86380 86390 1
531773 99531773 1001 86380 86390 1
531673 99531673 1001 86380 86390 1
532219 99532219 1001 86380 86390 1
532220 99532220 1001 86380 86390 1
532223 99532223 1001 86380 86390 1
532355 99532355 1001 86380 86390 1
532279 99532279 1001 86380 86390 1
532984 99532984 1001 86380 86390 1
532804 99532804 1001 86380 86390 1
532747 99532747 1001 86380 86390 1
532581 99532581 1001 86380 86390 1
532517 99532517 1001 86380 86390 1
532520 99532520 1001 86380 86390 1
532551 99532551 1001 86380 86390 1
533138 99533138 1001 86380 86390 1
533074 99533074 1001 86380 86390 1
533757 99533757 1001 86380 86390 1
533745 99533745 1001 86380 86390 1
533829 99533829 1001 86380 86390 1
533652 99533652 1001 86380 86390 1
533473 99533473 1001 86380 86390 1
533581 99533581 1001 86380 86390 1
533646 99533646 1001 86380 86390 1
533612 99533612 1001 86380 86390 1
533250 99533250 1001 86380 86390 1
533238 99533238 1001 86380 86390 1
533318 99533318 1001 86380 86390 1
533961 99533961 1001 86380 86390 1
533975 99533975 1001 86380 86390 1
534029 99534029 1001 86380 86390 1
533954 99533954 1001 86380 86390 1
534513 99534513 1001 86380 86390 1
534592 99534592 1001 86380 86390 1
534403 99534403 1001 86380 86390 1
534410 99534410 1001 86380 86390 1
534185 99534185 1001 86380 86390 1
534253 99534253 1001 86380 86390 1
534880 99534880 1001 86380 86390 1
534685 99534685 1001 86380 86390 1
534874 99534874 1001 86380 86390 1
534706 99534706 1001 86380 86390 1
535461 99535461 1001 86380 86390 1
535476 99535476 1001 86380 86390 1
535399 99535399 1001 86380 86390 1
535441 99535441 1001 86380 86390 1
535416 99535416 1001 86380 86390 1
535241 99535241 1001 86380 86390 1
535255 99535255 1001 86380 86390 1
535158 99535158 1001 86380 86390 1
535197 99535197 1001 86380 86390 1
535036 99535036 1001 86380 86390 1
535062 99535062 1001 86380 86390 1
535024 99535024 1001 86380 86390 1
535066 99535066 1001 86380 86390 1
535028 99535028 1001 86380 86390 1
534901 99534901 1001 86380 86390 1
535537 99535537 1001 86380 86390 1
535617 99535617 1001 86380 86390 1
535530 99535530 1001 86380 86390 1
536236 99536236 1001 86380 86390 1
536305 99536305 1001 86380 86390 1
535964 99535964 1001 86380 86390 1
535969 99535969 1001 86380 86390 1
535898 99535898 1001 86380 86390 1
535795 99535795 1001 86380 86390 1
535822 99535822 1001 86380 86390 1
535759 99535759 1001 86380 86390 1
535889 99535889 1001 86380 86390 1
535760 99535760 1001 86380 86390 1
535750 99535750 1001 86380 86390 1
535752 99535752 1001 86380 86390 1
535791 99535791 1001 86380 86390 1
536458 99536458 1001 86380 86390 1
536974 99536974 1001 86380 86390 1
537091 99537091 1001 86380 86390 1
537145 99537145 1001 86380 86390 1
536654 99536654 1001 86380 86390 1
536733 99536733 1001 86380 86390 1
537163 99537163 1001 86380 86390 1
537300 99537300 1001 86380 86390 1
537861 99537861 1001 86380 86390 1
537794 99537794 1001 86380 86390 1
537729 99537729 1001 86380 86390 1
537380 99537380 1001 86380 86390 1
537485 99537485 1001 86380 86390 1
537490 99537490 1001 86380 86390 1
537427 99537427 1001 86380 86390 1
538062 99538062 1001 86380 86390 1
538032 99538032 1001 86380 86390 1
538152 99538152 1001 86380 86390 1
538104 99538104 1001 86380 86390 1
538764 99538764 1001 86380 86390 1
538786 99538786 1001 86380 86390 1
538719 99538719 1001 86380 86390 1
538732 99538732 1001 86380 86390 1
538758 99538758 1001 86380 86390 1
538734 99538734 1001 86380 86390 1
538632 99538632 1001 86380 86390 1
538206 99538206 1001 86380 86390 1
538273 99538273 1001 86380 86390 1
538338 99538338 1001 86380 86390 1
538377 99538377 1001 86380 86390 1
538331 99538331 1001 86380 86390 1
538243 99538243 1001 86380 86390 1
539009 99539009 1001 86380 86390 1
538984 99538984 1001 86380 86390 1
538884 99538884 1001 86380 86390 1
539538 99539538 1001 86380 86390 1
539605 99539605 1001 86380 86390 1
539620 99539620 1001 86380 86390 1
539505 99539505 1001 86380 86390 1
539260 99539260 1001 86380 86390 1
539415 99539415 1001 86380 86390 1
539339 99539339 1001 86380 86390 1
539430 99539430 1001 86380 86390 1
539302 99539302 1001 86380 86390 1
539315 99539315 1001 86380 86390 1
539084 99539084 1001 86380 86390 1
539049 99539049 1001 86380 86390 1
539750 99539750 1001 86380 86390 1
540417 99540417 1001 86380 86390 1
540385 99540385 1001 86380 86390 1
540321 99540321 1001 86380 86390 1
540231 99540231 1001 86380 86390 1
539978 99539978 1001 86380 86390 1
540494 99540494 1001 86380 86390 1
540508 99540508 1001 86380 86390 1
540599 99540599 1001 86380 86390 1
540510 99540510 1001 86380 86390 1
540513 99540513 1001 86380 86390 1
541208 99541208 1001 86380 86390 1
541012 99541012 1001 86380 86390 1
541038 99541038 1001 86380 86390 1
540723 99540723 1001 86380 86390 1
540749 99540749 1001 86380 86390 1
540818 99540818 1001 86380 86390 1
540806 99540806 1001 86380 86390 1
540689 99540689 1001 86380 86390 1
540785 99540785 1001 86380 86390 1
542022 99542022 1001 86380 86390 1
542077 99542077 1001 86380 86390 1
541810 99541810 1001 86380 86390 1
541708 99541708 1001 86380 86390 1
541775 99541775 1001 86380 86390 1
541642 99541642 1001 86380 86390 1
541595 99541595 1001 86380 86390 1
541621 99541621 1001 86380 86390 1
541611 99541611 1001 86380 86390 1
542234 99542234 1001 86380 86390 1
542263 99542263 1001 86380 86390 1
542295 99542295 1001 86380 86390 1
542777 99542777 1001 86380 86390 1
542871 99542871 1001 86380 86390 1
542834 99542834 1001 86380 86390 1
542888 99542888 1001 86380 86390 1
542929 99542929 1001 86380 86390 1
542624 99542624 1001 86380 86390 1
542603 99542603 1001 86380 86390 1
542655 99542655 1001 86380 86390 1
542541 99542541 1001 86380 86390 1
542607 99542607 1001 86380 86390 1
542523 99542523 1001 86380 86390 1
542502 99542502 1001 86380 86390 1
542412 99542412 1001 86380 86390 1
542387 99542387 1001 86380 86390 1
542439 99542439 1001 86380 86390 1
542517 99542517 1001 86380 86390 1
542988 99542988 1001 86380 86390 1
543698 99543698 1001 86380 86390 1
543572 99543572 1001 86380 86390 1
543547 99543547 1001 86380 86390 1
543348 99543348 1001 86380 86390 1
543195 99543195 1001 86380 86390 1
543156 99543156 1001 86380 86390 1
543250 99543250 1001 86380 86390 1
543186 99543186 1001 86380 86390 1
543976 99543976 1001 86380 86390 1
543773 99543773 1001 86380 86390 1
543916 99543916 1001 86380 86390 1
543906 99543906 1001 86380 86390 1
544536 99544536 1001 86380 86390 1
544551 99544551 1001 86380 86390 1
544585 99544585 1001 86380 86390 1
544380 99544380 1001 86380 86390 1
544220 99544220 1001 86380 86390 1
544323 99544323 1001 86380 86390 1
544390 99544390 1001 86380 86390 1
544287 99544287 1001 86380 86390 1
544183 99544183 1001 86380 86390 1
544160 99544160 1001 86380 86390 1
544006 99544006 1001 86380 86390 1
544176 99544176 1001 86380 86390 1
544705 99544705 1001 86380 86390 1
430749 638 1001 37680 41157 1
503431 702 1002 54780 59320 1
400027 99400027 1001 86380 86390 1
400078 99400078 1001 86380 86390 1
400221 99400221 1001 86380 86390 1
400350 99400350 1001 86380 86390 1
400634 99400634 1001 86380 86390 1
400829 99400829 1001 86380 86390 1
401005 99401005 1001 86380 86390 1
401090 99401090 1001 86380 86390 1
401080 99401080 1001 86380 86390 1
401302 99401302 1001 86380 86390 1
401284 99401284 1001 86380 86390 1
401287 99401287 1001 86380 86390 1
401620 99401620 1001 86380 86390 1
401787 99401787 1001 86380 86390 1
401944 99401944 1001 86380 86390 1
401919 99401919 1001 86380 86390 1
401929 99401929 1001 86380 86390 1
401958 99401958 1001 86380 86390 1
402187 99402187 1001 86380 86390 1
402283 99402283 1001 86380 86390 1
402386 99402386 1001 86380 86390 1
402376 99402376 1001 86380 86390 1
402561 99402561 1001 86380 86390 1
402662 99402662 1001 86380 86390 1
402666 99402666 1001 86380 86390 1
402915 99402915 1001 86380 86390 1
403030 99403030 1001 86380 86390 1
403128 99403128 1001 86380 86390 1
403155 99403155 1001 86380 86390 1
403178 99403178 1001 86380 86390 1
403221 99403221 1001 86380 86390 1
403206 99403206 1001 86380 86390 1
403427 99403427 1001 86380 86390 1
403346 99403346 1001 86380 86390 1
403595 99403595 1001 86380 86390 1
403769 99403769 1001 86380 86390 1
403823 99403823 1001 86380 86390 1
403921 99403921 1001 86380 86390 1
404023 99404023 1001 86380 86390 1
404043 99404043 1001 86380 86390 1
404191 99404191 1001 86380 86390 1
404184 99404184 1001 86380 86390 1
404290 99404290 1001 86380 86390 1
404656 99404656 1001 86380 86390 1
404786 99404786 1001 86380 86390 1
404923 99404923 1001 86380 86390 1
405188 99405188 1001 86380 86390 1
405196 99405196 1001 86380 86390 1
405354 99405354 1001 86380 86390 1
405483 99405483 1001 86380 86390 1
405474 99405474 1001 86380 86390 1
405540 99405540 1001 86380 86390 1
405625 99405625 1001 86380 86390 1
405637 99405637 1001 86380 86390 1
405667 99405667 1001 86380 86390 1
405775 99405775 1001 86380 86390 1
405832 99405832 1001 86380 86390 1
405887 99405887 1001 86380 86390 1
405873 99405873 1001 86380 86390 1
406116 99406116 1001 86380 86390 1
406127 99406127 1001 86380 86390 1
406270 99406270 1001 86380 86390 1
406386 99406386 1001 86380 86390 1
406460 99406460 1001 86380 86390 1
406622 99406622 1001 86380 86390 1
406734 99406734 1001 86380 86390 1
406816 99406816 1001 86380 86390 1
406759 99406759 1001 86380 86390 1
406946 99406946 1001 86380 86390 1
407092 99407092 1001 86380 86390 1
407041 99407041 1001 86380 86390 1
407180 99407180 1001 86380 86390 1
407383 99407383 1001 86380 86390 1
407445 99407445 1001 86380 86390 1
407566 99407566 1001 86380 86390 1
407705 99407705 1001 86380 86390 1
407815 99407815 1001 86380 86390 1
408049 99408049 1001 86380 86390 1
408253 99408253 1001 86380 86390 1
408357 99408357 1001 86380 86390 1
408830 99408830 1001 86380 86390 1
408847 99408847 1001 86380 86390 1
409593 99409593 1001 86380 86390 1
409522 99409522 1001 86380 86390 1
409714 99409714 1001 86380 86390 1
410265 99410265 1001 86380 86390 1
410445 99410445 1001 86380 86390 1
410454 99410454 1001 86380 86390 1
410475 99410475 1001 86380 86390 1
410407 99410407 1001 86380 86390 1
410660 99410660 1001 86380 86390 1
410627 99410627 1001 86380 86390 1
410785 99410785 1001 86380 86390 1
411011 99411011 1001 86380 86390 1
410944 99410944 1001 86380 86390 1
411430 99411430 1001 86380 86390 1
411469 99411469 1001 86380 86390 1
411495 99411495 1001 86380 86390 1
411785 99411785 1001 86380 86390 1
411883 99411883 1001 86380 86390 1
412131 99412131 1001 86380 86390 1
412093 99412093 1001 86380 86390 1
412193 99412193 1001 86380 86390 1
412364 99412364 1001 86380 86390 1
413428 99413428 1001 86380 86390 1
413442 99413442 1001 86380 86390 1
413058 99413058 1001 86380 86390 1
412907 99412907 1001 86380 86390 1
412978 99412978 1001 86380 86390 1
413015 99413015 1001 86380 86390 1
412607 99412607 1001 86380 86390 1
412758 99412758 1001 86380 86390 1
412717 99412717 1001 86380 86390 1
413886 99413886 1001 86380 86390 1
414031 99414031 1001 86380 86390 1
413709 99413709 1001 86380 86390 1
413879 99413879 1001 86380 86390 1
413981 99413981 1001 86380 86390 1
414972 99414972 1001 86380 86390 1
415299 99415299 1001 86380 86390 1
414757 99414757 1001 86380 86390 1
414761 99414761 1001 86380 86390 1
414853 99414853 1001 86380 86390 1
414886 99414886 1001 86380 86390 1
414582 99414582 1001 86380 86390 1
414450 99414450 1001 86380 86390 1
414405 99414405 1001 86380 86390 1
414325 99414325 1001 86380 86390 1
414406 99414406 1001 86380 86390 1
414142 99414142 1001 86380 86390 1
414167 99414167 1001 86380 86390 1
414391 99414391 1001 86380 86390 1
415431 99415431 1001 86380 86390 1
415561 99415561 1001 86380 86390 1
415564 99415564 1001 86380 86390 1
415441 99415441 1001 86380 86390 1
415333 99415333 1001 86380 86390 1
416963 99416963 1001 86380 86390 1
416221 99416221 1001 86380 86390 1
415723 99415723 1001 86380 86390 1
416026 99416026 1001 86380 86390 1
417219 99417219 1001 86380 86390 1
417154 99417154 1001 86380 86390 1
418474 99418474 1001 86380 86390 1
418792 99418792 1001 86380 86390 1
418795 99418795 1001 86380 86390 1
418219 99418219 1001 86380 86390 1
418221 99418221 1001 86380 86390 1
418394 99418394 1001 86380 86390 1
417874 99417874 1001 86380 86390 1
417644 99417644 1001 86380 86390 1
417863 99417863 1001 86380 86390 1
419000 99419000 1001 86380 86390 1
419091 99419091 1001 86380 86390 1
418834 99418834 1001 86380 86390 1
418902 99418902 1001 86380 86390 1
420174 99420174 1001 86380 86390 1
420319 99420319 1001 86380 86390 1
419822 99419822 1001 86380 86390 1
419651 99419651 1001 86380 86390 1
419680 99419680 1001 86380 86390 1
419367 99419367 1001 86380 86390 1
419401 99419401 1001 86380 86390 1
420744 99420744 1001 86380 86390 1
420524 99420524 1001 86380 86390 1
420536 99420536 1001 86380 86390 1
421984 99421984 1001 86380 86390 1
421936 99421936 1001 86380 86390 1
421398 99421398 1001 86380 86390 1
421384 99421384 1001 86380 86390 1
421171 99421171 1001 86380 86390 1
421100 99421100 1001 86380 86390 1
420949 99420949 1001 86380 86390 1
420849 99420849 1001 86380 86390 1
422470 99422470 1001 86380 86390 1
422452 99422452 1001 86380 86390 1
422498 99422498 1001 86380 86390 1
423333 99423333 1001 86380 86390 1
423405 99423405 1001 86380 86390 1
423493 99423493 1001 86380 86390 1
423711 99423711 1001 86380 86390 1
423724 99423724 1001 86380 86390 1
423288 99423288 1001 86380 86390 1
422955 99422955 1001 86380 86390 1
422852 99422852 1001 86380 86390 1
422658 99422658 1001 86380 86390 1
424099 99424099 1001 86380 86390 1
423893 99423893 1001 86380 86390 1
425220 99425220 1001 86380 86390 1
424736 99424736 1001 86380 86390 1
424680 99424680 1001 86380 86390 1
424742 99424742 1001 86380 86390 1
424812 99424812 1001 86380 86390 1
424748 99424748 1001 86380 86390 1
424468 99424468 1001 86380 86390 1
424541 99424541 1001 86380 86390 1
424583 99424583 1001 86380 86390 1
424519 99424519 1001 86380 86390 1
424174 99424174 1001 86380 86390 1
425630 99425630 1001 86380 86390 1
425581 99425581 1001 86380 86390 1
425515 99425515 1001 86380 86390 1
425788 99425788 1001 86380 86390 1
425549 99425549 1001 86380 86390 1
426972 99426972 1001 86380 86390 1
426911 99426911 1001 86380 86390 1
426717 99426717 1001 86380 86390 1
427059 99427059 1001 86380 86390 1
425886 99425886 1001 86380 86390 1
426076 99426076 1001 86380 86390 1
426005 99426005 1001 86380 86390 1
427168 99427168 1001 86380 86390 1
427202 99427202 1001 86380 86390 1
427241 99427241 1001 86380 86390 1
427518 99427518 1001 86380 86390 1
427127 99427127 1001 86380 86390 1
428363 99428363 1001 86380 86390 1
428609 99428609 1001 86380 86390 1
428678 99428678 1001 86380 86390 1
428593 99428593 1001 86380 86390 1
428508 99428508 1001 86380 86390 1
427968 99427968 1001 86380 86390 1
428092 99428092 1001 86380 86390 1
428063 99428063 1001 86380 86390 1
427940 99427940 1001 86380 86390 1
427966 99427966 1001 86380 86390 1
427943 99427943 1001 86380 86390 1
427624 99427624 1001 86380 86390 1
427754 99427754 1001 86380 86390 1
427784 99427784 1001 86380 86390 1
427647 99427647 1001 86380 86390 1
429082 99429082 1001 86380 86390 1
428834 99428834 1001 86380 86390 1
428983 99428983 1001 86380 86390 1
430164 99430164 1001 86380 86390 1
429991 99429991 1001 86380 86390 1
430196 99430196 1001 86380 86390 1
429957 99429957 1001 86380 86390 1
429633 99429633 1001 86380 86390 1
429615 99429615 1001 86380 86390 1
429711 99429711 1001 86380 86390 1
429935 99429935 1001 86380 86390 1
429727 99429727 1001 86380 86390 1
429325 99429325 1001 86380 86390 1
430454 99430454 1001 86380 86390 1
430746 99430746 1001 86380 86390 1
430408 99430408 1001 86380 86390 1
430694 99430694 1001 86380 86390 1
431703 99431703 1001 86380 86390 1
432048 99432048 1001 86380 86390 1
431410 99431410 1001 86380 86390 1
431633 99431633 1001 86380 86390 1
430968 99430968 1001 86380 86390 1
431020 99431020 1001 86380 86390 1
432149 99432149 1001 86380 86390 1
432207 99432207 1001 86380 86390 1
432327 99432327 1001 86380 86390 1
432444 99432444 1001 86380 86390 1
432164 99432164 1001 86380 86390 1
433485 99433485 1001 86380 86390 1
433587 99433587 1001 86380 86390 1
433588 99433588 1001 86380 86390 1
433419 99433419 1001 86380 86390 1
433604 99433604 1001 86380 86390 1
433632 99433632 1001 86380 86390 1
432908 99432908 1001 86380 86390 1
433085 99433085 1001 86380 86390 1
433173 99433173 1001 86380 86390 1
432981 99432981 1001 86380 86390 1
433095 99433095 1001 86380 86390 1
432664 99432664 1001 86380 86390 1
432801 99432801 1001 86380 86390 1
432776 99432776 1001 86380 86390 1
432758 99432758 1001 86380 86390 1
432587 99432587 1001 86380 86390 1
433754 99433754 1001 86380 86390 1
433755 99433755 1001 86380 86390 1
433923 99433923 1001 86380 86390 1
433927 99433927 1001 86380 86390 1
434082 99434082 1001 86380 86390 1
435083 99435083 1001 86380 86390 1
435380 99435380 1001 86380 86390 1
435166 99435166 1001 86380 86390 1
434919 99434919 1001 86380 86390 1
434932 99434932 1001 86380 86390 1
434890 99434890 1001 86380 86390 1
434314 99434314 1001 86380 86390 1
434540 99434540 1001 86380 86390 1
434174 99434174 1001 86380 86390 1
434215 99434215 1001 86380 86390 1
435688 99435688 1001 86380 86390 1
435839 99435839 1001 86380 86390 1
436913 99436913 1001 86380 86390 1
437007 99437007 1001 86380 86390 1
437101 99437101 1001 86380 86390 1
436788 99436788 1001 86380 86390 1
436815 99436815 1001 86380 86390 1
436818 99436818 1001 86380 86390 1
436908 99436908 1001 86380 86390 1
437133 99437133 1001 86380 86390 1
437138 99437138 1001 86380 86390 1
436563 99436563 1001 86380 86390 1
436684 99436684 1001 86380 86390 1
436550 99436550 1001 86380 86390 1
436482 99436482 1001 86380 86390 1
436674 99436674 1001 86380 86390 1
436721 99436721 1001 86380 86390 1
436540 99436540 1001 86380 86390 1
436077 99436077 1001 86380 86390 1
436080 99436080 1001 86380 86390 1
300068 99300068 1001 86380 86390 1
300100 99300100 1001 86380 86390 1
300053 99300053 1001 86380 86390 1
300655 99300655 1001 86380 86390 1
300407 99300407 1001 86380 86390 1
300385 99300385 1001 86380 86390 1
300424 99300424 1001 86380 86390 1
300362 99300362 1001 86380 86390 1
300505 99300505 1001 86380 86390 1
300363 99300363 1001 86380 86390 1
300456 99300456 1001 86380 86390 1
300509 99300509 1001 86380 86390 1
300302 99300302 1001 86380 86390 1
300258 99300258 1001 86380 86390 1
300170 99300170 1001 86380 86390 1
300196 99300196 1001 86380 86390 1
300921 99300921 1001 86380 86390 1
300845 99300845 1001 86380 86390 1
300873 99300873 1001 86380 86390 1
301477 99301477 1001 86380 86390 1
301499 99301499 1001 86380 86390 1
301330 99301330 1001 86380 86390 1
301030 99301030 1001 86380 86390 1
300993 99300993 1001 86380 86390 1
301084 99301084 1001 86380 86390 1
301586 99301586 1001 86380 86390 1
301612 99301612 1001 86380 86390 1
301693 99301693 1001 86380 86390 1
302245 99302245 1001 86380 86390 1
302182 99302182 1001 86380 86390 1
302223 99302223 1001 86380 86390 1
302075 99302075 1001 86380 86390 1
302055 99302055 1001 86380 86390 1
302159 99302159 1001 86380 86390 1
301877 99301877 1001 86380 86390 1
301842 99301842 1001 86380 86390 1
301765 99301765 1001 86380 86390 1
301951 99301951 1001 86380 86390 1
301952 99301952 1001 86380 86390 1
302406 99302406 1001 86380 86390 1
302394 99302394 1001 86380 86390 1
302413 99302413 1001 86380 86390 1
302505 99302505 1001 86380 86390 1
302557 99302557 1001 86380 86390 1
302441 99302441 1001 86380 86390 1
303068 99303068 1001 86380 86390 1
303063 99303063 1001 86380 86390 1
302949 99302949 1001 86380 86390 1
302864 99302864 1001 86380 86390 1
302892 99302892 1001 86380 86390 1
302896 99302896 1001 86380 86390 1
302909 99302909 1001 86380 86390 1
302611 99302611 1001 86380 86390 1
302735 99302735 1001 86380 86390 1
302659 99302659 1001 86380 86390 1
303231 99303231 1001 86380 86390 1
303341 99303341 1001 86380 86390 1
303318 99303318 1001 86380 86390 1
303918 99303918 1001 86380 86390 1
303944 99303944 1001 86380 86390 1
303848 99303848 1001 86380 86390 1
303837 99303837 1001 86380 86390 1
303413 99303413 1001 86380 86390 1
303453 99303453 1001 86380 86390 1
303544 99303544 1001 86380 86390 1
303484 99303484 1001 86380 86390 1
304085 99304085 1001 86380 86390 1
304167 99304167 1001 86380 86390 1
304103 99304103 1001 86380 86390 1
304672 99304672 1001 86380 86390 1
304838 99304838 1001 86380 86390 1
304662 99304662 1001 86380 86390 1
304512 99304512 1001 86380 86390 1
304553 99304553 1001 86380 86390 1
304648 99304648 1001 86380 86390 1
304536 99304536 1001 86380 86390 1
304433 99304433 1001 86380 86390 1
304414 99304414 1001 86380 86390 1
305483 99305483 1001 86380 86390 1
305562 99305562 1001 86380 86390 1
305614 99305614 1001 86380 86390 1
305566 99305566 1001 86380 86390 1
305618 99305618 1001 86380 86390 1
305580 99305580 1001 86380 86390 1
305427 99305427 1001 86380 86390 1
305365 99305365 1001 86380 86390 1
305396 99305396 1001 86380 86390 1
305474 99305474 1001 86380 86390 1
305462 99305462 1001 86380 86390 1
305133 99305133 1001 86380 86390 1
500054 99500054 1001 86380 86390 1
305690 99305690 1001 86380 86390 1
500009 99500009 1001 86380 86390 1
500622 99500622 1001 86380 86390 1
500717 99500717 1001 86380 86390 1
500618 99500618 1001 86380 86390 1
500630 99500630 1001 86380 86390 1
500602 99500602 1001 86380 86390 1
500473 99500473 1001 86380 86390 1
500437 99500437 1001 86380 86390 1
500265 99500265 1001 86380 86390 1
500280 99500280 1001 86380 86390 1
501017 99501017 1001 86380 86390 1
500919 99500919 1001 86380 86390 1
500999 99500999 1001 86380 86390 1
500938 99500938 1001 86380 86390 1
501562 99501562 1001 86380 86390 1
501622 99501622 1001 86380 86390 1
501400 99501400 1001 86380 86390 1
501233 99501233 1001 86380 86390 1
501260 99501260 1001 86380 86390 1
501329 99501329 1001 86380 86390 1
501046 99501046 1001 86380 86390 1
501144 99501144 1001 86380 86390 1
501183 99501183 1001 86380 86390 1
501768 99501768 1001 86380 86390 1
501835 99501835 1001 86380 86390 1
501732 99501732 1001 86380 86390 1
501813 99501813 1001 86380 86390 1
502403 99502403 1001 86380 86390 1
502399 99502399 1001 86380 86390 1
501873 99501873 1001 86380 86390 1
502034 99502034 1001 86380 86390 1
501959 99501959 1001 86380 86390 1
501921 99501921 1001 86380 86390 1
502607 99502607 1001 86380 86390 1
502486 99502486 1001 86380 86390 1
503243 99503243 1001 86380 86390 1
503127 99503127 1001 86380 86390 1
503266 99503266 1001 86380 86390 1
503289 99503289 1001 86380 86390 1
502995 99502995 1001 86380 86390 1
502885 99502885 1001 86380 86390 1
502898 99502898 1001 86380 86390 1
502951 99502951 1001 86380 86390 1
502839 99502839 1001 86380 86390 1
502723 99502723 1001 86380 86390 1
502714 99502714 1001 86380 86390 1
502702 99502702 1001 86380 86390 1
502716 99502716 1001 86380 86390 1
502692 99502692 1001 86380 86390 1
503456 99503456 1001 86380 86390 1
504032 99504032 1001 86380 86390 1
503968 99503968 1001 86380 86390 1
503981 99503981 1001 86380 86390 1
503920 99503920 1001 86380 86390 1
503946 99503946 1001 86380 86390 1
503959 99503959 1001 86380 86390 1
504111 99504111 1001 86380 86390 1
503962 99503962 1001 86380 86390 1
503975 99503975 1001 86380 86390 1
503707 99503707 1001 86380 86390 1
503725 99503725 1001 86380 86390 1
503803 99503803 1001 86380 86390 1
503792 99503792 1001 86380 86390 1
503510 99503510 1001 86380 86390 1
503653 99503653 1001 86380 86390 1
503534 99503534 1001 86380 86390 1
503586 99503586 1001 86380 86390 1
504142 99504142 1001 86380 86390 1
504207 99504207 1001 86380 86390 1
504198 99504198 1001 86380 86390 1
504173 99504173 1001 86380 86390 1
504242 99504242 1001 86380 86390 1
504854 99504854 1001 86380 86390 1
504912 99504912 1001 86380 86390 1
504753 99504753 1001 86380 86390 1
504859 99504859 1001 86380 86390 1
504786 99504786 1001 86380 86390 1
504716 99504716 1001 86380 86390 1
504536 99504536 1001 86380 86390 1
504539 99504539 1001 86380 86390 1
504555 99504555 1001 86380 86390 1
504659 99504659 1001 86380 86390 1
504429 99504429 1001 86380 86390 1
504521 99504521 1001 86380 86390 1
504513 99504513 1001 86380 86390 1
504438 99504438 1001 86380 86390 1
505045 99505045 1001 86380 86390 1
505139 99505139 1001 86380 86390 1
505141 99505141 1001 86380 86390 1
504990 99504990 1001 86380 86390 1
504991 99504991 1001 86380 86390 1
505579 99505579 1001 86380 86390 1
505610 99505610 1001 86380 86390 1
505613 99505613 1001 86380 86390 1
505614 99505614 1001 86380 86390 1
505396 99505396 1001 86380 86390 1
505487 99505487 1001 86380 86390 1
505501 99505501 1001 86380 86390 1
505358 99505358 1001 86380 86390 1
505453 99505453 1001 86380 86390 1
505495 99505495 1001 86380 86390 1
505329 99505329 1001 86380 86390 1
505149 99505149 1001 86380 86390 1
505797 99505797 1001 86380 86390 1
505869 99505869 1001 86380 86390 1
506395 99506395 1001 86380 86390 1
506459 99506459 1001 86380 86390 1
506540 99506540 1001 86380 86390 1
506236 99506236 1001 86380 86390 1
506238 99506238 1001 86380 86390 1
506281 99506281 1001 86380 86390 1
506295 99506295 1001 86380 86390 1
506286 99506286 1001 86380 86390 1
505982 99505982 1001 86380 86390 1
506125 99506125 1001 86380 86390 1
506790 99506790 1001 86380 86390 1
506713 99506713 1001 86380 86390 1
506604 99506604 1001 86380 86390 1
507229 99507229 1001 86380 86390 1
507333 99507333 1001 86380 86390 1
507245 99507245 1001 86380 86390 1
507248 99507248 1001 86380 86390 1
507378 99507378 1001 86380 86390 1
507152 99507152 1001 86380 86390 1
507023 99507023 1001 86380 86390 1
507037 99507037 1001 86380 86390 1
506905 99506905 1001 86380 86390 1
506854 99506854 1001 86380 86390 1
506869 99506869 1001 86380 86390 1
506895 99506895 1001 86380 86390 1
506831 99506831 1001 86380 86390 1
506962 99506962 1001 86380 86390 1
506924 99506924 1001 86380 86390 1
507006 99507006 1001 86380 86390 1
507479 99507479 1001 86380 86390 1
508247 99508247 1001 86380 86390 1
508051 99508051 1001 86380 86390 1
508029 99508029 1001 86380 86390 1
507972 99507972 1001 86380 86390 1
508011 99508011 1001 86380 86390 1
507808 99507808 1001 86380 86390 1
507685 99507685 1001 86380 86390 1
507815 99507815 1001 86380 86390 1
507673 99507673 1001 86380 86390 1
507738 99507738 1001 86380 86390 1
507647 99507647 1001 86380 86390 1
507663 99507663 1001 86380 86390 1
508427 99508427 1001 86380 86390 1
508403 99508403 1001 86380 86390 1
508391 99508391 1001 86380 86390 1
509029 99509029 1001 86380 86390 1
508738 99508738 1001 86380 86390 1
508518 99508518 1001 86380 86390 1
508588 99508588 1001 86380 86390 1
508563 99508563 1001 86380 86390 1
509163 99509163 1001 86380 86390 1
508871 99508871 1001 86380 86390 1
509132 99509132 1001 86380 86390 1
509746 99509746 1001 86380 86390 1
509763 99509763 1001 86380 86390 1
509741 99509741 1001 86380 86390 1
509743 99509743 1001 86380 86390 1
509756 99509756 1001 86380 86390 1
509847 99509847 1001 86380 86390 1
509618 99509618 1001 86380 86390 1
509567 99509567 1001 86380 86390 1
509543 99509543 1001 86380 86390 1
509595 99509595 1001 86380 86390 1
509666 99509666 1001 86380 86390 1
509438 99509438 1001 86380 86390 1
509317 99509317 1001 86380 86390 1
509421 99509421 1001 86380 86390 1
510047 99510047 1001 86380 86390 1
510086 99510086 1001 86380 86390 1
510101 99510101 1001 86380 86390 1
509959 99509959 1001 86380 86390 1
510707 99510707 1001 86380 86390 1
510569 99510569 1001 86380 86390 1
510508 99510508 1001 86380 86390 1
510448 99510448 1001 86380 86390 1
510346 99510346 1001 86380 86390 1
510400 99510400 1001 86380 86390 1
510146 99510146 1001 86380 86390 1
510265 99510265 1001 86380 86390 1
510191 99510191 1001 86380 86390 1
510217 99510217 1001 86380 86390 1
510894 99510894 1001 86380 86390 1
510804 99510804 1001 86380 86390 1
511521 99511521 1001 86380 86390 1
511473 99511473 1001 86380 86390 1
511423 99511423 1001 86380 86390 1
511157 99511157 1001 86380 86390 1
511175 99511175 1001 86380 86390 1
511279 99511279 1001 86380 86390 1
511023 99511023 1001 86380 86390 1
510960 99510960 1001 86380 86390 1
511053 99511053 1001 86380 86390 1
511004 99511004 1001 86380 86390 1
510967 99510967 1001 86380 86390 1
511740 99511740 1001 86380 86390 1
512214 99512214 1001 86380 86390 1
512332 99512332 1001 86380 86390 1
512262 99512262 1001 86380 86390 1
512023 99512023 1001 86380 86390 1
512036 99512036 1001 86380 86390 1
512129 99512129 1001 86380 86390 1
511947 99511947 1001 86380 86390 1
512518 99512518 1001 86380 86390 1
512430 99512430 1001 86380 86390 1
512456 99512456 1001 86380 86390 1
512536 99512536 1001 86380 86390 1
512385 99512385 1001 86380 86390 1
513029 99513029 1001 86380 86390 1
512949 99512949 1001 86380 86390 1
512860 99512860 1001 86380 86390 1
512938 99512938 1001 86380 86390 1
512836 99512836 1001 86380 86390 1
512968 99512968 1001 86380 86390 1
512746 99512746 1001 86380 86390 1
513410 99513410 1001 86380 86390 1
513282 99513282 1001 86380 86390 1
513295 99513295 1001 86380 86390 1
513402 99513402 1001 86380 86390 1
513954 99513954 1001 86380 86390 1
513892 99513892 1001 86380 86390 1
513979 99513979 1001 86380 86390 1
513651 99513651 1001 86380 86390 1
513681 99513681 1001 86380 86390 1
513733 99513733 1001 86380 86390 1
513596 99513596 1001 86380 86390 1
514183 99514183 1001 86380 86390 1
514096 99514096 1001 86380 86390 1
514214 99514214 1001 86380 86390 1
514659 99514659 1001 86380 86390 1
514802 99514802 1001 86380 86390 1
514790 99514790 1001 86380 86390 1
514556 99514556 1001 86380 86390 1
514569 99514569 1001 86380 86390 1
514404 99514404 1001 86380 86390 1
514431 99514431 1001 86380 86390 1
514276 99514276 1001 86380 86390 1
514423 99514423 1001 86380 86390 1
514436 99514436 1001 86380 86390 1
514416 99514416 1001 86380 86390 1
515038 99515038 1001 86380 86390 1
514858 99514858 1001 86380 86390 1
514859 99514859 1001 86380 86390 1
514992 99514992 1001 86380 86390 1
515032 99515032 1001 86380 86390 1
515297 99515297 1001 86380 86390 1
515313 99515313 1001 86380 86390 1
515289 99515289 1001 86380 86390 1
515064 99515064 1001 86380 86390 1
515146 99515146 1001 86380 86390 1
515161 99515161 1001 86380 86390 1
515202 99515202 1001 86380 86390 1
515073 99515073 1001 86380 86390 1
515874 99515874 1001 86380 86390 1
515811 99515811 1001 86380 86390 1
515063 99515063 1001 86380 86390 1
515793 99515793 1001 86380 86390 1
516492 99516492 1001 86380 86390 1
516453 99516453 1001 86380 86390 1
516191 99516191 1001 86380 86390 1
516231 99516231 1001 86380 86390 1
516303 99516303 1001 86380 86390 1
516047 99516047 1001 86380 86390 1
516013 99516013 1001 86380 86390 1
516676 99516676 1001 86380 86390 1
516680 99516680 1001 86380 86390 1
517235 99517235 1001 86380 86390 1
517184 99517184 1001 86380 86390 1
517204 99517204 1001 86380 86390 1
517296 99517296 1001 86380 86390 1
517002 99517002 1001 86380 86390 1
516721 99516721 1001 86380 86390 1
516777 99516777 1001 86380 86390 1
517450 99517450 1001 86380 86390 1
517362 99517362 1001 86380 86390 1
517444 99517444 1001 86380 86390 1
517472 99517472 1001 86380 86390 1
517396 99517396 1001 86380 86390 1
518007 99518007 1001 86380 86390 1
518158 99518158 1001 86380 86390 1
518009 99518009 1001 86380 86390 1
518115 99518115 1001 86380 86390 1
518051 99518051 1001 86380 86390 1
517675 99517675 1001 86380 86390 1
517586 99517586 1001 86380 86390 1
517656 99517656 1001 86380 86390 1
518210 99518210 1001 86380 86390 1
518174 99518174 1001 86380 86390 1
518269 99518269 1001 86380 86390 1
518309 99518309 1001 86380 86390 1
518180 99518180 1001 86380 86390 1
518871 99518871 1001 86380 86390 1
518709 99518709 1001 86380 86390 1
518406 99518406 1001 86380 86390 1
518451 99518451 1001 86380 86390 1
518559 99518559 1001 86380 86390 1
519012 99519012 1001 86380 86390 1
519093 99519093 1001 86380 86390 1
519069 99519069 1001 86380 86390 1
519048 99519048 1001 86380 86390 1
519100 99519100 1001 86380 86390 1
519730 99519730 1001 86380 86390 1
519731 99519731 1001 86380 86390 1
519658 99519658 1001 86380 86390 1
519465 99519465 1001 86380 86390 1
519491 99519491 1001 86380 86390 1
519406 99519406 1001 86380 86390 1
519550 99519550 1001 86380 86390 1
519296 99519296 1001 86380 86390 1
519361 99519361 1001 86380 86390 1
519275 99519275 1001 86380 86390 1
519197 99519197 1001 86380 86390 1
519949 99519949 1001 86380 86390 1
520486 99520486 1001 86380 86390 1
520586 99520586 1001 86380 86390 1
520343 99520343 1001 86380 86390 1
520293 99520293 1001 86380 86390 1
520424 99520424 1001 86380 86390 1
520310 99520310 1001 86380 86390 1
520380 99520380 1001 86380 86390 1
520094 99520094 1001 86380 86390 1
520741 99520741 1001 86380 86390 1
520822 99520822 1001 86380 86390 1
520736 99520736 1001 86380 86390 1
521463 99521463 1001 86380 86390 1
521312 99521312 1001 86380 86390 1
521319 99521319 1001 86380 86390 1
521247 99521247 1001 86380 86390 1
521066 99521066 1001 86380 86390 1
521236 99521236 1001 86380 86390 1
521212 99521212 1001 86380 86390 1
521114 99521114 1001 86380 86390 1
521219 99521219 1001 86380 86390 1
520876 99520876 1001 86380 86390 1
520916 99520916 1001 86380 86390 1
521024 99521024 1001 86380 86390 1
521025 99521025 1001 86380 86390 1
521528 99521528 1001 86380 86390 1
521467 99521467 1001 86380 86390 1
521484 99521484 1001 86380 86390 1
521628 99521628 1001 86380 86390 1
521642 99521642 1001 86380 86390 1
522178 99522178 1001 86380 86390 1
522217 99522217 1001 86380 86390 1
522195 99522195 1001 86380 86390 1
522093 99522093 1001 86380 86390 1
522277 99522277 1001 86380 86390 1
521986 99521986 1001 86380 86390 1
521755 99521755 1001 86380 86390 1
521677 99521677 1001 86380 86390 1
521747 99521747 1001 86380 86390 1
522418 99522418 1001 86380 86390 1
522410 99522410 1001 86380 86390 1
522490 99522490 1001 86380 86390 1
522938 99522938 1001 86380 86390 1
522972 99522972 1001 86380 86390 1
522999 99522999 1001 86380 86390 1
523040 99523040 1001 86380 86390 1
522852 99522852 1001 86380 86390 1
522846 99522846 1001 86380 86390 1
522795 99522795 1001 86380 86390 1
522665 99522665 1001 86380 86390 1
522513 99522513 1001 86380 86390 1
522677 99522677 1001 86380 86390 1
523206 99523206 1001 86380 86390 1
523145 99523145 1001 86380 86390 1
523176 99523176 1001 86380 86390 1
523907 99523907 1001 86380 86390 1
523818 99523818 1001 86380 86390 1
523839 99523839 1001 86380 86390 1
523630 99523630 1001 86380 86390 1
523541 99523541 1001 86380 86390 1
523633 99523633 1001 86380 86390 1
523686 99523686 1001 86380 86390 1
523389 99523389 1001 86380 86390 1
523442 99523442 1001 86380 86390 1
523365 99523365 1001 86380 86390 1
523526 99523526 1001 86380 86390 1
523488 99523488 1001 86380 86390 1
523490 99523490 1001 86380 86390 1
524742 99524742 1001 86380 86390 1
524753 99524753 1001 86380 86390 1
524716 99524716 1001 86380 86390 1
524519 99524519 1001 86380 86390 1
524404 99524404 1001 86380 86390 1
524563 99524563 1001 86380 86390 1
524305 99524305 1001 86380 86390 1
524312 99524312 1001 86380 86390 1
524235 99524235 1001 86380 86390 1
524316 99524316 1001 86380 86390 1
524794 99524794 1001 86380 86390 1
524810 99524810 1001 86380 86390 1
524853 99524853 1001 86380 86390 1
524932 99524932 1001 86380 86390 1
524817 99524817 1001 86380 86390 1
524909 99524909 1001 86380 86390 1
525443 99525443 1001 86380 86390 1
525469 99525469 1001 86380 86390 1
525513 99525513 1001 86380 86390 1
525581 99525581 1001 86380 86390 1
525332 99525332 1001 86380 86390 1
525203 99525203 1001 86380 86390 1
525387 99525387 1001 86380 86390 1
524993 99524993 1001 86380 86390 1
525163 99525163 1001 86380 86390 1
525704 99525704 1001 86380 86390 1
525782 99525782 1001 86380 86390 1
525642 99525642 1001 86380 86390 1
526087 99526087 1001 86380 86390 1
526080 99526080 1001 86380 86390 1
526068 99526068 1001 86380 86390 1
526148 99526148 1001 86380 86390 1
526098 99526098 1001 86380 86390 1
526000 99526000 1001 86380 86390 1
525936 99525936 1001 86380 86390 1
525820 99525820 1001 86380 86390 1
525876 99525876 1001 86380 86390 1
525915 99525915 1001 86380 86390 1
525928 99525928 1001 86380 86390 1
525824 99525824 1001 86380 86390 1
525813 99525813 1001 86380 86390 1
526486 99526486 1001 86380 86390 1
526500 99526500 1001 86380 86390 1
526515 99526515 1001 86380 86390 1
526554 99526554 1001 86380 86390 1
526529 99526529 1001 86380 86390 1
527075 99527075 1001 86380 86390 1
526967 99526967 1001 86380 86390 1
527008 99527008 1001 86380 86390 1
526957 99526957 1001 86380 86390 1
526945 99526945 1001 86380 86390 1
527010 99527010 1001 86380 86390 1
526854 99526854 1001 86380 86390 1
526961 99526961 1001 86380 86390 1
526859 99526859 1001 86380 86390 1
527042 99527042 1001 86380 86390 1
526681 99526681 1001 86380 86390 1
526630 99526630 1001 86380 86390 1
527311 99527311 1001 86380 86390 1
527429 99527429 1001 86380 86390 1
527321 99527321 1001 86380 86390 1
527399 99527399 1001 86380 86390 1
527959 99527959 1001 86380 86390 1
527985 99527985 1001 86380 86390 1
528043 99528043 1001 86380 86390 1
527765 99527765 1001 86380 86390 1
527674 99527674 1001 86380 86390 1
527545 99527545 1001 86380 86390 1
527588 99527588 1001 86380 86390 1
527592 99527592 1001 86380 86390 1
527515 99527515 1001 86380 86390 1
527466 99527466 1001 86380 86390 1
528094 99528094 1001 86380 86390 1
528148 99528148 1001 86380 86390 1
528733 99528733 1001 86380 86390 1
528755 99528755 1001 86380 86390 1
528794 99528794 1001 86380 86390 1
528516 99528516 1001 86380 86390 1
528352 99528352 1001 86380 86390 1
529526 99529526 1001 86380 86390 1
529577 99529577 1001 86380 86390 1
529633 99529633 1001 86380 86390 1
529685 99529685 1001 86380 86390 1
529544 99529544 1001 86380 86390 1
529384 99529384 1001 86380 86390 1
529412 99529412 1001 86380 86390 1
529413 99529413 1001 86380 86390 1
529427 99529427 1001 86380 86390 1
529126 99529126 1001 86380 86390 1
529166 99529166 1001 86380 86390 1
529284 99529284 1001 86380 86390 1
529107 99529107 1001 86380 86390 1
529758 99529758 1001 86380 86390 1
530406 99530406 1001 86380 86390 1
530194 99530194 1001 86380 86390 1
530211 99530211 1001 86380 86390 1
530224 99530224 1001 86380 86390 1
529961 99529961 1001 86380 86390 1
529951 99529951 1001 86380 86390 1
530758 99530758 1001 86380 86390 1
530694 99530694 1001 86380 86390 1
530617 99530617 1001 86380 86390 1
530669 99530669 1001 86380 86390 1
530554 99530554 1001 86380 86390 1
530638 99530638 1001 86380 86390 1
530651 99530651 1001 86380 86390 1
531229 99531229 1001 86380 86390 1
531276 99531276 1001 86380 86390 1
531084 99531084 1001 86380 86390 1
531007 99531007 1001 86380 86390 1
531022 99531022 1001 86380 86390 1
530999 99530999 1001 86380 86390 1
530818 99530818 1001 86380 86390 1
531397 99531397 1001 86380 86390 1
531566 99531566 1001 86380 86390 1
531492 99531492 1001 86380 86390 1
531388 99531388 1001 86380 86390 1
532118 99532118 1001 86380 86390 1
532067 99532067 1001 86380 86390 1
531818 99531818 1001 86380 86390 1
531961 99531961 1001 86380 86390 1
531978 99531978 1001 86380 86390 1
531966 99531966 1001 86380 86390 1
531981 99531981 1001 86380 86390 1
531970 99531970 1001 86380 86390 1
531997 99531997 1001 86380 86390 1
531623 99531623 1001 86380 86390 1
532269 99532269 1001 86380 86390 1
532244 99532244 1001 86380 86390 1
532296 99532296 1001 86380 86390 1
532263 99532263 1001 86380 86390 1
532955 99532955 1001 86380 86390 1
532944 99532944 1001 86380 86390 1
533001 99533001 1001 86380 86390 1
532897 99532897 1001 86380 86390 1
532937 99532937 1001 86380 86390 1
532952 99532952 1001 86380 86390 1
532991 99532991 1001 86380 86390 1
532953 99532953 1001 86380 86390 1
532726 99532726 1001 86380 86390 1
532766 99532766 1001 86380 86390 1
532707 99532707 1001 86380 86390 1
532746 99532746 1001 86380 86390 1
532643 99532643 1001 86380 86390 1
532566 99532566 1001 86380 86390 1
532560 99532560 1001 86380 86390 1
532575 99532575 1001 86380 86390 1
533095 99533095 1001 86380 86390 1
533109 99533109 1001 86380 86390 1
533153 99533153 1001 86380 86390 1
533167 99533167 1001 86380 86390 1
533050 99533050 1001 86380 86390 1
533858 99533858 1001 86380 86390 1
533668 99533668 1001 86380 86390 1
533660 99533660 1001 86380 86390 1
533515 99533515 1001 86380 86390 1
533470 99533470 1001 86380 86390 1
533398 99533398 1001 86380 86390 1
533437 99533437 1001 86380 86390 1
533259 99533259 1001 86380 86390 1
534661 99534661 1001 86380 86390 1
534600 99534600 1001 86380 86390 1
534486 99534486 1001 86380 86390 1
534537 99534537 1001 86380 86390 1
534616 99534616 1001 86380 86390 1
534566 99534566 1001 86380 86390 1
534400 99534400 1001 86380 86390 1
534339 99534339 1001 86380 86390 1
534287 99534287 1001 86380 86390 1
534140 99534140 1001 86380 86390 1
534194 99534194 1001 86380 86390 1
534220 99534220 1001 86380 86390 1
534171 99534171 1001 86380 86390 1
534146 99534146 1001 86380 86390 1
534149 99534149 1001 86380 86390 1
534177 99534177 1001 86380 86390 1
534762 99534762 1001 86380 86390 1
534763 99534763 1001 86380 86390 1
534806 99534806 1001 86380 86390 1
534819 99534819 1001 86380 86390 1
535482 99535482 1001 86380 86390 1
535373 99535373 1001 86380 86390 1
535387 99535387 1001 86380 86390 1
535431 99535431 1001 86380 86390 1
535191 99535191 1001 86380 86390 1
535269 99535269 1001 86380 86390 1
535148 99535148 1001 86380 86390 1
534951 99534951 1001 86380 86390 1
535549 99535549 1001 86380 86390 1
535576 99535576 1001 86380 86390 1
535667 99535667 1001 86380 86390 1
535707 99535707 1001 86380 86390 1
535682 99535682 1001 86380 86390 1
535631 99535631 1001 86380 86390 1
535646 99535646 1001 86380 86390 1
536220 99536220 1001 86380 86390 1
536335 99536335 1001 86380 86390 1
536275 99536275 1001 86380 86390 1
535967 99535967 1001 86380 86390 1
535968 99535968 1001 86380 86390 1
536062 99536062 1001 86380 86390 1
535754 99535754 1001 86380 86390 1
535831 99535831 1001 86380 86390 1
535806 99535806 1001 86380 86390 1
535835 99535835 1001 86380 86390 1
535799 99535799 1001 86380 86390 1
535825 99535825 1001 86380 86390 1
535895 99535895 1001 86380 86390 1
536407 99536407 1001 86380 86390 1
537113 99537113 1001 86380 86390 1
537115 99537115 1001 86380 86390 1
537135 99537135 1001 86380 86390 1
536987 99536987 1001 86380 86390 1
537109 99537109 1001 86380 86390 1
537045 99537045 1001 86380 86390 1
536815 99536815 1001 86380 86390 1
536892 99536892 1001 86380 86390 1
536910 99536910 1001 86380 86390 1
536741 99536741 1001 86380 86390 1
536591 99536591 1001 86380 86390 1
537327 99537327 1001 86380 86390 1
537924 99537924 1001 86380 86390 1
537928 99537928 1001 86380 86390 1
537964 99537964 1001 86380 86390 1
537827 99537827 1001 86380 86390 1
537840 99537840 1001 86380 86390 1
537616 99537616 1001 86380 86390 1
537657 99537657 1001 86380 86390 1
537635 99537635 1001 86380 86390 1
537370 99537370 1001 86380 86390 1
537475 99537475 1001 86380 86390 1
537385 99537385 1001 86380 86390 1
537542 99537542 1001 86380 86390 1
537376 99537376 1001 86380 86390 1
537378 99537378 1001 86380 86390 1
538054 99538054 1001 86380 86390 1
538003 99538003 1001 86380 86390 1
538137 99538137 1001 86380 86390 1
538712 99538712 1001 86380 86390 1
538785 99538785 1001 86380 86390 1
538690 99538690 1001 86380 86390 1
538716 99538716 1001 86380 86390 1
538773 99538773 1001 86380 86390 1
538415 99538415 1001 86380 86390 1
538558 99538558 1001 86380 86390 1
538223 99538223 1001 86380 86390 1
538250 99538250 1001 86380 86390 1
538278 99538278 1001 86380 86390 1
538902 99538902 1001 86380 86390 1
538968 99538968 1001 86380 86390 1
538960 99538960 1001 86380 86390 1
539554 99539554 1001 86380 86390 1
539492 99539492 1001 86380 86390 1
539533 99539533 1001 86380 86390 1
539535 99539535 1001 86380 86390 1
539549 99539549 1001 86380 86390 1
539370 99539370 1001 86380 86390 1
539418 99539418 1001 86380 86390 1
539263 99539263 1001 86380 86390 1
539046 99539046 1001 86380 86390 1
539227 99539227 1001 86380 86390 1
539166 99539166 1001 86380 86390 1
539154 99539154 1001 86380 86390 1
539158 99539158 1001 86380 86390 1
539680 99539680 1001 86380 86390 1
539838 99539838 1001 86380 86390 1
539748 99539748 1001 86380 86390 1
539725 99539725 1001 86380 86390 1
539778 99539778 1001 86380 86390 1
540380 99540380 1001 86380 86390 1
540317 99540317 1001 86380 86390 1
540360 99540360 1001 86380 86390 1
540459 99540459 1001 86380 86390 1
540248 99540248 1001 86380 86390 1
540080 99540080 1001 86380 86390 1
540262 99540262 1001 86380 86390 1
540218 99540218 1001 86380 86390 1
539937 99539937 1001 86380 86390 1
539940 99539940 1001 86380 86390 1
539966 99539966 1001 86380 86390 1
539984 99539984 1001 86380 86390 1
540051 99540051 1001 86380 86390 1
540495 99540495 1001 86380 86390 1
540482 99540482 1001 86380 86390 1
540626 99540626 1001 86380 86390 1
540640 99540640 1001 86380 86390 1
540576 99540576 1001 86380 86390 1
541216 99541216 1001 86380 86390 1
541178 99541178 1001 86380 86390 1
541127 99541127 1001 86380 86390 1
541104 99541104 1001 86380 86390 1
541183 99541183 1001 86380 86390 1
541160 99541160 1001 86380 86390 1
540910 99540910 1001 86380 86390 1
541017 99541017 1001 86380 86390 1
541083 99541083 1001 86380 86390 1
540915 99540915 1001 86380 86390 1
541034 99541034 1001 86380 86390 1
540718 99540718 1001 86380 86390 1
540860 99540860 1001 86380 86390 1
540861 99540861 1001 86380 86390 1
541407 99541407 1001 86380 86390 1
540672 99540672 1001 86380 86390 1
541979 99541979 1001 86380 86390 1
541918 99541918 1001 86380 86390 1
541774 99541774 1001 86380 86390 1
541891 99541891 1001 86380 86390 1
541814 99541814 1001 86380 86390 1
541905 99541905 1001 86380 86390 1
541724 99541724 1001 86380 86390 1
541656 99541656 1001 86380 86390 1
542297 99542297 1001 86380 86390 1
542233 99542233 1001 86380 86390 1
542902 99542902 1001 86380 86390 1
542938 99542938 1001 86380 86390 1
542789 99542789 1001 86380 86390 1
542701 99542701 1001 86380 86390 1
542602 99542602 1001 86380 86390 1
542615 99542615 1001 86380 86390 1
542450 99542450 1001 86380 86390 1
542982 99542982 1001 86380 86390 1
542996 99542996 1001 86380 86390 1
543030 99543030 1001 86380 86390 1
543695 99543695 1001 86380 86390 1
543610 99543610 1001 86380 86390 1
543574 99543574 1001 86380 86390 1
543705 99543705 1001 86380 86390 1
543514 99543514 1001 86380 86390 1
543409 99543409 1001 86380 86390 1
543500 99543500 1001 86380 86390 1
543337 99543337 1001 86380 86390 1
543302 99543302 1001 86380 86390 1
543212 99543212 1001 86380 86390 1
543160 99543160 1001 86380 86390 1
544469 99544469 1001 86380 86390 1
544524 99544524 1001 86380 86390 1
544223 99544223 1001 86380 86390 1
544093 99544093 1001 86380 86390 1
544069 99544069 1001 86380 86390 1
544100 99544100 1001 86380 86390 1
544101 99544101 1001 86380 86390 1
544038 99544038 1001 86380 86390 1
544065 99544065 1001 86380 86390 1
544130 99544130 1001 86380 86390 1
544079 99544079 1001 86380 86390 1
544613 99544613 1001 86380 86390 1
414646 1140 1001 39000 40377 1
403595 1142 1001 61920 65517 1
500633 1108 1001 32048 32347 1
503454 734 1002 31431 36936 1
503472 662 1002 46776 54499 1
505849 755 1001 27907 28207 1
531351 1062 1002 53651 64631 1
534082 1011 1001 60680 60980 1
400028 99400028 1001 86380 86390 1
400092 99400092 1001 86380 86390 1
400119 99400119 1001 86380 86390 1
400195 99400195 1001 86380 86390 1
400516 99400516 1001 86380 86390 1
400471 99400471 1001 86380 86390 1
400416 99400416 1001 86380 86390 1
400596 99400596 1001 86380 86390 1
400735 99400735 1001 86380 86390 1
400780 99400780 1001 86380 86390 1
400929 99400929 1001 86380 86390 1
400832 99400832 1001 86380 86390 1
401123 99401123 1001 86380 86390 1
401352 99401352 1001 86380 86390 1
401369 99401369 1001 86380 86390 1
401511 99401511 1001 86380 86390 1
401866 99401866 1001 86380 86390 1
401902 99401902 1001 86380 86390 1
401853 99401853 1001 86380 86390 1
402045 99402045 1001 86380 86390 1
402162 99402162 1001 86380 86390 1
402257 99402257 1001 86380 86390 1
402210 99402210 1001 86380 86390 1
402280 99402280 1001 86380 86390 1
402324 99402324 1001 86380 86390 1
402507 99402507 1001 86380 86390 1
402682 99402682 1001 86380 86390 1
402583 99402583 1001 86380 86390 1
402716 99402716 1001 86380 86390 1
402985 99402985 1001 86380 86390 1
402990 99402990 1001 86380 86390 1
403317 99403317 1001 86380 86390 1
403407 99403407 1001 86380 86390 1
403495 99403495 1001 86380 86390 1
403558 99403558 1001 86380 86390 1
404340 99404340 1001 86380 86390 1
404390 99404390 1001 86380 86390 1
404396 99404396 1001 86380 86390 1
404433 99404433 1001 86380 86390 1
404551 99404551 1001 86380 86390 1
404578 99404578 1001 86380 86390 1
404508 99404508 1001 86380 86390 1
404634 99404634 1001 86380 86390 1
404588 99404588 1001 86380 86390 1
404626 99404626 1001 86380 86390 1
404734 99404734 1001 86380 86390 1
404972 99404972 1001 86380 86390 1
404951 99404951 1001 86380 86390 1
405134 99405134 1001 86380 86390 1
405198 99405198 1001 86380 86390 1
405273 99405273 1001 86380 86390 1
405584 99405584 1001 86380 86390 1
405542 99405542 1001 86380 86390 1
405820 99405820 1001 86380 86390 1
405951 99405951 1001 86380 86390 1
406155 99406155 1001 86380 86390 1
406257 99406257 1001 86380 86390 1
406181 99406181 1001 86380 86390 1
406357 99406357 1001 86380 86390 1
406413 99406413 1001 86380 86390 1
406942 99406942 1001 86380 86390 1
407549 99407549 1001 86380 86390 1
407657 99407657 1001 86380 86390 1
407848 99407848 1001 86380 86390 1
408037 99408037 1001 86380 86390 1
408143 99408143 1001 86380 86390 1
408278 99408278 1001 86380 86390 1
408527 99408527 1001 86380 86390 1
408943 99408943 1001 86380 86390 1
408979 99408979 1001 86380 86390 1
409013 99409013 1001 86380 86390 1
409046 99409046 1001 86380 86390 1
409070 99409070 1001 86380 86390 1
409153 99409153 1001 86380 86390 1
409155 99409155 1001 86380 86390 1
409366 99409366 1001 86380 86390 1
409437 99409437 1001 86380 86390 1
409589 99409589 1001 86380 86390 1
409650 99409650 1001 86380 86390 1
410306 99410306 1001 86380 86390 1
410684 99410684 1001 86380 86390 1
410769 99410769 1001 86380 86390 1
410880 99410880 1001 86380 86390 1
410974 99410974 1001 86380 86390 1
411092 99411092 1001 86380 86390 1
411043 99411043 1001 86380 86390 1
411517 99411517 1001 86380 86390 1
411474 99411474 1001 86380 86390 1
411709 99411709 1001 86380 86390 1
412308 99412308 1001 86380 86390 1
413694 99413694 1001 86380 86390 1
413569 99413569 1001 86380 86390 1
413604 99413604 1001 86380 86390 1
413610 99413610 1001 86380 86390 1
413327 99413327 1001 86380 86390 1
413671 99413671 1001 86380 86390 1
413166 99413166 1001 86380 86390 1
413171 99413171 1001 86380 86390 1
412900 99412900 1001 86380 86390 1
412701 99412701 1001 86380 86390 1
412573 99412573 1001 86380 86390 1
413873 99413873 1001 86380 86390 1
413740 99413740 1001 86380 86390 1
413910 99413910 1001 86380 86390 1
415266 99415266 1001 86380 86390 1
415157 99415157 1001 86380 86390 1
414545 99414545 1001 86380 86390 1
414271 99414271 1001 86380 86390 1
414294 99414294 1001 86380 86390 1
414281 99414281 1001 86380 86390 1
415656 99415656 1001 86380 86390 1
415566 99415566 1001 86380 86390 1
415716 99415716 1001 86380 86390 1
416931 99416931 1001 86380 86390 1
416977 99416977 1001 86380 86390 1
416980 99416980 1001 86380 86390 1
416810 99416810 1001 86380 86390 1
416882 99416882 1001 86380 86390 1
416160 99416160 1001 86380 86390 1
416480 99416480 1001 86380 86390 1
415880 99415880 1001 86380 86390 1
415886 99415886 1001 86380 86390 1
415756 99415756 1001 86380 86390 1
415942 99415942 1001 86380 86390 1
415774 99415774 1001 86380 86390 1
417451 99417451 1001 86380 86390 1
417440 99417440 1001 86380 86390 1
417494 99417494 1001 86380 86390 1
418768 99418768 1001 86380 86390 1
418470 99418470 1001 86380 86390 1
418709 99418709 1001 86380 86390 1
418722 99418722 1001 86380 86390 1
418145 99418145 1001 86380 86390 1
418353 99418353 1001 86380 86390 1
418298 99418298 1001 86380 86390 1
417864 99417864 1001 86380 86390 1
417954 99417954 1001 86380 86390 1
418919 99418919 1001 86380 86390 1
419092 99419092 1001 86380 86390 1
420303 99420303 1001 86380 86390 1
420375 99420375 1001 86380 86390 1
420148 99420148 1001 86380 86390 1
420308 99420308 1001 86380 86390 1
420220 99420220 1001 86380 86390 1
420226 99420226 1001 86380 86390 1
419972 99419972 1001 86380 86390 1
419975 99419975 1001 86380 86390 1
419737 99419737 1001 86380 86390 1
419544 99419544 1001 86380 86390 1
419259 99419259 1001 86380 86390 1
420793 99420793 1001 86380 86390 1
420798 99420798 1001 86380 86390 1
421820 99421820 1001 86380 86390 1
422020 99422020 1001 86380 86390 1
421570 99421570 1001 86380 86390 1
421529 99421529 1001 86380 86390 1
421341 99421341 1001 86380 86390 1
420897 99420897 1001 86380 86390 1
421153 99421153 1001 86380 86390 1
421111 99421111 1001 86380 86390 1
421029 99421029 1001 86380 86390 1
422371 99422371 1001 86380 86390 1
422476 99422476 1001 86380 86390 1
423630 99423630 1001 86380 86390 1
423450 99423450 1001 86380 86390 1
423468 99423468 1001 86380 86390 1
423559 99423559 1001 86380 86390 1
423617 99423617 1001 86380 86390 1
423153 99423153 1001 86380 86390 1
422979 99422979 1001 86380 86390 1
422551 99422551 1001 86380 86390 1
422883 99422883 1001 86380 86390 1
422806 99422806 1001 86380 86390 1
422783 99422783 1001 86380 86390 1
422816 99422816 1001 86380 86390 1
422650 99422650 1001 86380 86390 1
422548 99422548 1001 86380 86390 1
423829 99423829 1001 86380 86390 1
424110 99424110 1001 86380 86390 1
424058 99424058 1001 86380 86390 1
423982 99423982 1001 86380 86390 1
425303 99425303 1001 86380 86390 1
424799 99424799 1001 86380 86390 1
424775 99424775 1001 86380 86390 1
424157 99424157 1001 86380 86390 1
424255 99424255 1001 86380 86390 1
424485 99424485 1001 86380 86390 1
424385 99424385 1001 86380 86390 1
425588 99425588 1001 86380 86390 1
425695 99425695 1001 86380 86390 1
425700 99425700 1001 86380 86390 1
425647 99425647 1001 86380 86390 1
426902 99426902 1001 86380 86390 1
426739 99426739 1001 86380 86390 1
426473 99426473 1001 86380 86390 1
426325 99426325 1001 86380 86390 1
426637 99426637 1001 86380 86390 1
426439 99426439 1001 86380 86390 1
426114 99426114 1001 86380 86390 1
425873 99425873 1001 86380 86390 1
426167 99426167 1001 86380 86390 1
426138 99426138 1001 86380 86390 1
427310 99427310 1001 86380 86390 1
427384 99427384 1001 86380 86390 1
427256 99427256 1001 86380 86390 1
428590 99428590 1001 86380 86390 1
427972 99427972 1001 86380 86390 1
428006 99428006 1001 86380 86390 1
428128 99428128 1001 86380 86390 1
428143 99428143 1001 86380 86390 1
428220 99428220 1001 86380 86390 1
427584 99427584 1001 86380 86390 1
427911 99427911 1001 86380 86390 1
428994 99428994 1001 86380 86390 1
429134 99429134 1001 86380 86390 1
429008 99429008 1001 86380 86390 1
430020 99430020 1001 86380 86390 1
430222 99430222 1001 86380 86390 1
430197 99430197 1001 86380 86390 1
430040 99430040 1001 86380 86390 1
430092 99430092 1001 86380 86390 1
429832 99429832 1001 86380 86390 1
429834 99429834 1001 86380 86390 1
429574 99429574 1001 86380 86390 1
429820 99429820 1001 86380 86390 1
429826 99429826 1001 86380 86390 1
429257 99429257 1001 86380 86390 1
429405 99429405 1001 86380 86390 1
430573 99430573 1001 86380 86390 1
430633 99430633 1001 86380 86390 1
430395 99430395 1001 86380 86390 1
430488 99430488 1001 86380 86390 1
430403 99430403 1001 86380 86390 1
430381 99430381 1001 86380 86390 1
431882 99431882 1001 86380 86390 1
431661 99431661 1001 86380 86390 1
431559 99431559 1001 86380 86390 1
431334 99431334 1001 86380 86390 1
431519 99431519 1001 86380 86390 1
430849 99430849 1001 86380 86390 1
430850 99430850 1001 86380 86390 1
430837 99430837 1001 86380 86390 1
430857 99430857 1001 86380 86390 1
431649 99431649 1001 86380 86390 1
432166 99432166 1001 86380 86390 1
433518 99433518 1001 86380 86390 1
433548 99433548 1001 86380 86390 1
433643 99433643 1001 86380 86390 1
433446 99433446 1001 86380 86390 1
433609 99433609 1001 86380 86390 1
433158 99433158 1001 86380 86390 1
433028 99433028 1001 86380 86390 1
433220 99433220 1001 86380 86390 1
433202 99433202 1001 86380 86390 1
433998 99433998 1001 86380 86390 1
433804 99433804 1001 86380 86390 1
435045 99435045 1001 86380 86390 1
435330 99435330 1001 86380 86390 1
434798 99434798 1001 86380 86390 1
434537 99434537 1001 86380 86390 1
434218 99434218 1001 86380 86390 1
434274 99434274 1001 86380 86390 1
434524 99434524 1001 86380 86390 1
434464 99434464 1001 86380 86390 1
435856 99435856 1001 86380 86390 1
436748 99436748 1001 86380 86390 1
436381 99436381 1001 86380 86390 1
436133 99436133 1001 86380 86390 1
436214 99436214 1001 86380 86390 1
436010 99436010 1001 86380 86390 1
436100 99436100 1001 86380 86390 1
435907 99435907 1001 86380 86390 1
435989 99435989 1001 86380 86390 1
436078 99436078 1001 86380 86390 1
437300 99437300 1001 86380 86390 1
300090 99300090 1001 86380 86390 1
437183 99437183 1001 86380 86390 1
300575 99300575 1001 86380 86390 1
300627 99300627 1001 86380 86390 1
300640 99300640 1001 86380 86390 1
300552 99300552 1001 86380 86390 1
300237 99300237 1001 86380 86390 1
300263 99300263 1001 86380 86390 1
300294 99300294 1001 86380 86390 1
300217 99300217 1001 86380 86390 1
300157 99300157 1001 86380 86390 1
300792 99300792 1001 86380 86390 1
300808 99300808 1001 86380 86390 1
300904 99300904 1001 86380 86390 1
300917 99300917 1001 86380 86390 1
301400 99301400 1001 86380 86390 1
301478 99301478 1001 86380 86390 1
301390 99301390 1001 86380 86390 1
301444 99301444 1001 86380 86390 1
301407 99301407 1001 86380 86390 1
301337 99301337 1001 86380 86390 1
301312 99301312 1001 86380 86390 1
301235 99301235 1001 86380 86390 1
301334 99301334 1001 86380 86390 1
301113 99301113 1001 86380 86390 1
301577 99301577 1001 86380 86390 1
301656 99301656 1001 86380 86390 1
301734 99301734 1001 86380 86390 1
301673 99301673 1001 86380 86390 1
302301 99302301 1001 86380 86390 1
301981 99301981 1001 86380 86390 1
302060 99302060 1001 86380 86390 1
302129 99302129 1001 86380 86390 1
302057 99302057 1001 86380 86390 1
301910 99301910 1001 86380 86390 1
302543 99302543 1001 86380 86390 1
303081 99303081 1001 86380 86390 1
303134 99303134 1001 86380 86390 1
303020 99303020 1001 86380 86390 1
302920 99302920 1001 86380 86390 1
302804 99302804 1001 86380 86390 1
303000 99303000 1001 86380 86390 1
302717 99302717 1001 86380 86390 1
302632 99302632 1001 86380 86390 1
302750 99302750 1001 86380 86390 1
302779 99302779 1001 86380 86390 1
303345 99303345 1001 86380 86390 1
303923 99303923 1001 86380 86390 1
303861 99303861 1001 86380 86390 1
303789 99303789 1001 86380 86390 1
303702 99303702 1001 86380 86390 1
303743 99303743 1001 86380 86390 1
303795 99303795 1001 86380 86390 1
303593 99303593 1001 86380 86390 1
304212 99304212 1001 86380 86390 1
304161 99304161 1001 86380 86390 1
303412 99303412 1001 86380 86390 1
304084 99304084 1001 86380 86390 1
304679 99304679 1001 86380 86390 1
304747 99304747 1001 86380 86390 1
304658 99304658 1001 86380 86390 1
304729 99304729 1001 86380 86390 1
304614 99304614 1001 86380 86390 1
304615 99304615 1001 86380 86390 1
304513 99304513 1001 86380 86390 1
304489 99304489 1001 86380 86390 1
304506 99304506 1001 86380 86390 1
304545 99304545 1001 86380 86390 1
304481 99304481 1001 86380 86390 1
304611 99304611 1001 86380 86390 1
304561 99304561 1001 86380 86390 1
304251 99304251 1001 86380 86390 1
304292 99304292 1001 86380 86390 1
304397 99304397 1001 86380 86390 1
304284 99304284 1001 86380 86390 1
304246 99304246 1001 86380 86390 1
304339 99304339 1001 86380 86390 1
304894 99304894 1001 86380 86390 1
304985 99304985 1001 86380 86390 1
304872 99304872 1001 86380 86390 1
304937 99304937 1001 86380 86390 1
304905 99304905 1001 86380 86390 1
305506 99305506 1001 86380 86390 1
305584 99305584 1001 86380 86390 1
305655 99305655 1001 86380 86390 1
305660 99305660 1001 86380 86390 1
305663 99305663 1001 86380 86390 1
305605 99305605 1001 86380 86390 1
305311 99305311 1001 86380 86390 1
305325 99305325 1001 86380 86390 1
305475 99305475 1001 86380 86390 1
305155 99305155 1001 86380 86390 1
305168 99305168 1001 86380 86390 1
305194 99305194 1001 86380 86390 1
305070 99305070 1001 86380 86390 1
305231 99305231 1001 86380 86390 1
500102 99500102 1001 86380 86390 1
500016 99500016 1001 86380 86390 1
500003 99500003 1001 86380 86390 1
500779 99500779 1001 86380 86390 1
500726 99500726 1001 86380 86390 1
500708 99500708 1001 86380 86390 1
500427 99500427 1001 86380 86390 1
500585 99500585 1001 86380 86390 1
500443 99500443 1001 86380 86390 1
500498 99500498 1001 86380 86390 1
500386 99500386 1001 86380 86390 1
500232 99500232 1001 86380 86390 1
500375 99500375 1001 86380 86390 1
500366 99500366 1001 86380 86390 1
500278 99500278 1001 86380 86390 1
500978 99500978 1001 86380 86390 1
500979 99500979 1001 86380 86390 1
500924 99500924 1001 86380 86390 1
500964 99500964 1001 86380 86390 1
501589 99501589 1001 86380 86390 1
501611 99501611 1001 86380 86390 1
501230 99501230 1001 86380 86390 1
501399 99501399 1001 86380 86390 1
501094 99501094 1001 86380 86390 1
501805 99501805 1001 86380 86390 1
501743 99501743 1001 86380 86390 1
501643 99501643 1001 86380 86390 1
501748 99501748 1001 86380 86390 1
501761 99501761 1001 86380 86390 1
502266 99502266 1001 86380 86390 1
502281 99502281 1001 86380 86390 1
502373 99502373 1001 86380 86390 1
502272 99502272 1001 86380 86390 1
502065 99502065 1001 86380 86390 1
502094 99502094 1001 86380 86390 1
502200 99502200 1001 86380 86390 1
502239 99502239 1001 86380 86390 1
502124 99502124 1001 86380 86390 1
502150 99502150 1001 86380 86390 1
501896 99501896 1001 86380 86390 1
501922 99501922 1001 86380 86390 1
501976 99501976 1001 86380 86390 1
501868 99501868 1001 86380 86390 1
502053 99502053 1001 86380 86390 1
502492 99502492 1001 86380 86390 1
502614 99502614 1001 86380 86390 1
502655 99502655 1001 86380 86390 1
502985 99502985 1001 86380 86390 1
503028 99503028 1001 86380 86390 1
502739 99502739 1001 86380 86390 1
502872 99502872 1001 86380 86390 1
502834 99502834 1001 86380 86390 1
503406 99503406 1001 86380 86390 1
503458 99503458 1001 86380 86390 1
503955 99503955 1001 86380 86390 1
503918 99503918 1001 86380 86390 1
503970 99503970 1001 86380 86390 1
503778 99503778 1001 86380 86390 1
503871 99503871 1001 86380 86390 1
503618 99503618 1001 86380 86390 1
503554 99503554 1001 86380 86390 1
504154 99504154 1001 86380 86390 1
504167 99504167 1001 86380 86390 1
504259 99504259 1001 86380 86390 1
504303 99504303 1001 86380 86390 1
504294 99504294 1001 86380 86390 1
504899 99504899 1001 86380 86390 1
504824 99504824 1001 86380 86390 1
504761 99504761 1001 86380 86390 1
504904 99504904 1001 86380 86390 1
504814 99504814 1001 86380 86390 1
504634 99504634 1001 86380 86390 1
504597 99504597 1001 86380 86390 1
504701 99504701 1001 86380 86390 1
504696 99504696 1001 86380 86390 1
504684 99504684 1001 86380 86390 1
504465 99504465 1001 86380 86390 1
504524 99504524 1001 86380 86390 1
505076 99505076 1001 86380 86390 1
504952 99504952 1001 86380 86390 1
505738 99505738 1001 86380 86390 1
505743 99505743 1001 86380 86390 1
505661 99505661 1001 86380 86390 1
505751 99505751 1001 86380 86390 1
505435 99505435 1001 86380 86390 1
505387 99505387 1001 86380 86390 1
505484 99505484 1001 86380 86390 1
505357 99505357 1001 86380 86390 1
505228 99505228 1001 86380 86390 1
505319 99505319 1001 86380 86390 1
505268 99505268 1001 86380 86390 1
505287 99505287 1001 86380 86390 1
505173 99505173 1001 86380 86390 1
505858 99505858 1001 86380 86390 1
505898 99505898 1001 86380 86390 1
505964 99505964 1001 86380 86390 1
506405 99506405 1001 86380 86390 1
506433 99506433 1001 86380 86390 1
506572 99506572 1001 86380 86390 1
506512 99506512 1001 86380 86390 1
506411 99506411 1001 86380 86390 1
506353 99506353 1001 86380 86390 1
506040 99506040 1001 86380 86390 1
506106 99506106 1001 86380 86390 1
505991 99505991 1001 86380 86390 1
506709 99506709 1001 86380 86390 1
506701 99506701 1001 86380 86390 1
506650 99506650 1001 86380 86390 1
506651 99506651 1001 86380 86390 1
506627 99506627 1001 86380 86390 1
506655 99506655 1001 86380 86390 1
507269 99507269 1001 86380 86390 1
507297 99507297 1001 86380 86390 1
507375 99507375 1001 86380 86390 1
507246 99507246 1001 86380 86390 1
507261 99507261 1001 86380 86390 1
507091 99507091 1001 86380 86390 1
506840 99506840 1001 86380 86390 1
506944 99506944 1001 86380 86390 1
506893 99506893 1001 86380 86390 1
506959 99506959 1001 86380 86390 1
506974 99506974 1001 86380 86390 1
506832 99506832 1001 86380 86390 1
506834 99506834 1001 86380 86390 1
506901 99506901 1001 86380 86390 1
507488 99507488 1001 86380 86390 1
507532 99507532 1001 86380 86390 1
507483 99507483 1001 86380 86390 1
508215 99508215 1001 86380 86390 1
508046 99508046 1001 86380 86390 1
508233 99508233 1001 86380 86390 1
507838 99507838 1001 86380 86390 1
507904 99507904 1001 86380 86390 1
507846 99507846 1001 86380 86390 1
507687 99507687 1001 86380 86390 1
508287 99508287 1001 86380 86390 1
508345 99508345 1001 86380 86390 1
508882 99508882 1001 86380 86390 1
508986 99508986 1001 86380 86390 1
509002 99509002 1001 86380 86390 1
508879 99508879 1001 86380 86390 1
508891 99508891 1001 86380 86390 1
509035 99509035 1001 86380 86390 1
508727 99508727 1001 86380 86390 1
508728 99508728 1001 86380 86390 1
508717 99508717 1001 86380 86390 1
508827 99508827 1001 86380 86390 1
508524 99508524 1001 86380 86390 1
508594 99508594 1001 86380 86390 1
508517 99508517 1001 86380 86390 1
509136 99509136 1001 86380 86390 1
509252 99509252 1001 86380 86390 1
509102 99509102 1001 86380 86390 1
509182 99509182 1001 86380 86390 1
509184 99509184 1001 86380 86390 1
509883 99509883 1001 86380 86390 1
509782 99509782 1001 86380 86390 1
509605 99509605 1001 86380 86390 1
509571 99509571 1001 86380 86390 1
509509 99509509 1001 86380 86390 1
509439 99509439 1001 86380 86390 1
509453 99509453 1001 86380 86390 1
509330 99509330 1001 86380 86390 1
509963 99509963 1001 86380 86390 1
510080 99510080 1001 86380 86390 1
509979 99509979 1001 86380 86390 1
510071 99510071 1001 86380 86390 1
510012 99510012 1001 86380 86390 1
510688 99510688 1001 86380 86390 1
510667 99510667 1001 86380 86390 1
510527 99510527 1001 86380 86390 1
510568 99510568 1001 86380 86390 1
510646 99510646 1001 86380 86390 1
510596 99510596 1001 86380 86390 1
510407 99510407 1001 86380 86390 1
510384 99510384 1001 86380 86390 1
510413 99510413 1001 86380 86390 1
510254 99510254 1001 86380 86390 1
510297 99510297 1001 86380 86390 1
510310 99510310 1001 86380 86390 1
510801 99510801 1001 86380 86390 1
510827 99510827 1001 86380 86390 1
511492 99511492 1001 86380 86390 1
511295 99511295 1001 86380 86390 1
511315 99511315 1001 86380 86390 1
511150 99511150 1001 86380 86390 1
511052 99511052 1001 86380 86390 1
511006 99511006 1001 86380 86390 1
511110 99511110 1001 86380 86390 1
511616 99511616 1001 86380 86390 1
511721 99511721 1001 86380 86390 1
511608 99511608 1001 86380 86390 1
511636 99511636 1001 86380 86390 1
511558 99511558 1001 86380 86390 1
511729 99511729 1001 86380 86390 1
512253 99512253 1001 86380 86390 1
512179 99512179 1001 86380 86390 1
512362 99512362 1001 86380 86390 1
512196 99512196 1001 86380 86390 1
512018 99512018 1001 86380 86390 1
511983 99511983 1001 86380 86390 1
511975 99511975 1001 86380 86390 1
511930 99511930 1001 86380 86390 1
512419 99512419 1001 86380 86390 1
512579 99512579 1001 86380 86390 1
512463 99512463 1001 86380 86390 1
513080 99513080 1001 86380 86390 1
513160 99513160 1001 86380 86390 1
513122 99513122 1001 86380 86390 1
513125 99513125 1001 86380 86390 1
512960 99512960 1001 86380 86390 1
512818 99512818 1001 86380 86390 1
512665 99512665 1001 86380 86390 1
512718 99512718 1001 86380 86390 1
512720 99512720 1001 86380 86390 1
512722 99512722 1001 86380 86390 1
512647 99512647 1001 86380 86390 1
513371 99513371 1001 86380 86390 1
513385 99513385 1001 86380 86390 1
513399 99513399 1001 86380 86390 1
513210 99513210 1001 86380 86390 1
513902 99513902 1001 86380 86390 1
513981 99513981 1001 86380 86390 1
514003 99514003 1001 86380 86390 1
513932 99513932 1001 86380 86390 1
513985 99513985 1001 86380 86390 1
513921 99513921 1001 86380 86390 1
513658 99513658 1001 86380 86390 1
513714 99513714 1001 86380 86390 1
513558 99513558 1001 86380 86390 1
513573 99513573 1001 86380 86390 1
513459 99513459 1001 86380 86390 1
513421 99513421 1001 86380 86390 1
513577 99513577 1001 86380 86390 1
514196 99514196 1001 86380 86390 1
514057 99514057 1001 86380 86390 1
514226 99514226 1001 86380 86390 1
514136 99514136 1001 86380 86390 1
514163 99514163 1001 86380 86390 1
514127 99514127 1001 86380 86390 1
514180 99514180 1001 86380 86390 1
514654 99514654 1001 86380 86390 1
514660 99514660 1001 86380 86390 1
514550 99514550 1001 86380 86390 1
514641 99514641 1001 86380 86390 1
514486 99514486 1001 86380 86390 1
514621 99514621 1001 86380 86390 1
514597 99514597 1001 86380 86390 1
514970 99514970 1001 86380 86390 1
515001 99515001 1001 86380 86390 1
514926 99514926 1001 86380 86390 1
514866 99514866 1001 86380 86390 1
515608 99515608 1001 86380 86390 1
515623 99515623 1001 86380 86390 1
515296 99515296 1001 86380 86390 1
515443 99515443 1001 86380 86390 1
515319 99515319 1001 86380 86390 1
515396 99515396 1001 86380 86390 1
515333 99515333 1001 86380 86390 1
515281 99515281 1001 86380 86390 1
515113 99515113 1001 86380 86390 1
515812 99515812 1001 86380 86390 1
515725 99515725 1001 86380 86390 1
515794 99515794 1001 86380 86390 1
516432 99516432 1001 86380 86390 1
516407 99516407 1001 86380 86390 1
516362 99516362 1001 86380 86390 1
516111 99516111 1001 86380 86390 1
516261 99516261 1001 86380 86390 1
516289 99516289 1001 86380 86390 1
516018 99516018 1001 86380 86390 1
516019 99516019 1001 86380 86390 1
515918 99515918 1001 86380 86390 1
515984 99515984 1001 86380 86390 1
516599 99516599 1001 86380 86390 1
516614 99516614 1001 86380 86390 1
516628 99516628 1001 86380 86390 1
516643 99516643 1001 86380 86390 1
517246 99517246 1001 86380 86390 1
517234 99517234 1001 86380 86390 1
517203 99517203 1001 86380 86390 1
516977 99516977 1001 86380 86390 1
516897 99516897 1001 86380 86390 1
516757 99516757 1001 86380 86390 1
516890 99516890 1001 86380 86390 1
516748 99516748 1001 86380 86390 1
516814 99516814 1001 86380 86390 1
517363 99517363 1001 86380 86390 1
517454 99517454 1001 86380 86390 1
517506 99517506 1001 86380 86390 1
517432 99517432 1001 86380 86390 1
517524 99517524 1001 86380 86390 1
517965 99517965 1001 86380 86390 1
517862 99517862 1001 86380 86390 1
517851 99517851 1001 86380 86390 1
517916 99517916 1001 86380 86390 1
517605 99517605 1001 86380 86390 1
518224 99518224 1001 86380 86390 1
518342 99518342 1001 86380 86390 1
518165 99518165 1001 86380 86390 1
518361 99518361 1001 86380 86390 1
518362 99518362 1001 86380 86390 1
518182 99518182 1001 86380 86390 1
518938 99518938 1001 86380 86390 1
518615 99518615 1001 86380 86390 1
518604 99518604 1001 86380 86390 1
518727 99518727 1001 86380 86390 1
518510 99518510 1001 86380 86390 1
518487 99518487 1001 86380 86390 1
518452 99518452 1001 86380 86390 1
518534 99518534 1001 86380 86390 1
519115 99519115 1001 86380 86390 1
519026 99519026 1001 86380 86390 1
519168 99519168 1001 86380 86390 1
519085 99519085 1001 86380 86390 1
518995 99518995 1001 86380 86390 1
519786 99519786 1001 86380 86390 1
519768 99519768 1001 86380 86390 1
519258 99519258 1001 86380 86390 1
519356 99519356 1001 86380 86390 1
519369 99519369 1001 86380 86390 1
519201 99519201 1001 86380 86390 1
519307 99519307 1001 86380 86390 1
519853 99519853 1001 86380 86390 1
520608 99520608 1001 86380 86390 1
520530 99520530 1001 86380 86390 1
520441 99520441 1001 86380 86390 1
520232 99520232 1001 86380 86390 1
520367 99520367 1001 86380 86390 1
520135 99520135 1001 86380 86390 1
520049 99520049 1001 86380 86390 1
520118 99520118 1001 86380 86390 1
520029 99520029 1001 86380 86390 1
520794 99520794 1001 86380 86390 1
520782 99520782 1001 86380 86390 1
520784 99520784 1001 86380 86390 1
520657 99520657 1001 86380 86390 1
521273 99521273 1001 86380 86390 1
521268 99521268 1001 86380 86390 1
521427 99521427 1001 86380 86390 1
520885 99520885 1001 86380 86390 1
520950 99520950 1001 86380 86390 1
520904 99520904 1001 86380 86390 1
520930 99520930 1001 86380 86390 1
520943 99520943 1001 86380 86390 1
521033 99521033 1001 86380 86390 1
520995 99520995 1001 86380 86390 1
521556 99521556 1001 86380 86390 1
521669 99521669 1001 86380 86390 1
522162 99522162 1001 86380 86390 1
522082 99522082 1001 86380 86390 1
521942 99521942 1001 86380 86390 1
521672 99521672 1001 86380 86390 1
522373 99522373 1001 86380 86390 1
522296 99522296 1001 86380 86390 1
522298 99522298 1001 86380 86390 1
522442 99522442 1001 86380 86390 1
522917 99522917 1001 86380 86390 1
523007 99523007 1001 86380 86390 1
523106 99523106 1001 86380 86390 1
523077 99523077 1001 86380 86390 1
522745 99522745 1001 86380 86390 1
522829 99522829 1001 86380 86390 1
522755 99522755 1001 86380 86390 1
522541 99522541 1001 86380 86390 1
522606 99522606 1001 86380 86390 1
522532 99522532 1001 86380 86390 1
522702 99522702 1001 86380 86390 1
522613 99522613 1001 86380 86390 1
523182 99523182 1001 86380 86390 1
523221 99523221 1001 86380 86390 1
523236 99523236 1001 86380 86390 1
523291 99523291 1001 86380 86390 1
523136 99523136 1001 86380 86390 1
523137 99523137 1001 86380 86390 1
523306 99523306 1001 86380 86390 1
523244 99523244 1001 86380 86390 1
523894 99523894 1001 86380 86390 1
523912 99523912 1001 86380 86390 1
523889 99523889 1001 86380 86390 1
523942 99523942 1001 86380 86390 1
523815 99523815 1001 86380 86390 1
523596 99523596 1001 86380 86390 1
523636 99523636 1001 86380 86390 1
523586 99523586 1001 86380 86390 1
523561 99523561 1001 86380 86390 1
523718 99523718 1001 86380 86390 1
523680 99523680 1001 86380 86390 1
523618 99523618 1001 86380 86390 1
523349 99523349 1001 86380 86390 1
523427 99523427 1001 86380 86390 1
523507 99523507 1001 86380 86390 1
523469 99523469 1001 86380 86390 1
523383 99523383 1001 86380 86390 1
523332 99523332 1001 86380 86390 1
523491 99523491 1001 86380 86390 1
523973 99523973 1001 86380 86390 1
524108 99524108 1001 86380 86390 1
524044 99524044 1001 86380 86390 1
524678 99524678 1001 86380 86390 1
524535 99524535 1001 86380 86390 1
524806 99524806 1001 86380 86390 1
524873 99524873 1001 86380 86390 1
524862 99524862 1001 86380 86390 1
524854 99524854 1001 86380 86390 1
524958 99524958 1001 86380 86390 1
524831 99524831 1001 86380 86390 1
525430 99525430 1001 86380 86390 1
525483 99525483 1001 86380 86390 1
525503 99525503 1001 86380 86390 1
525590 99525590 1001 86380 86390 1
525186 99525186 1001 86380 86390 1
525382 99525382 1001 86380 86390 1
525362 99525362 1001 86380 86390 1
525016 99525016 1001 86380 86390 1
525083 99525083 1001 86380 86390 1
525751 99525751 1001 86380 86390 1
525755 99525755 1001 86380 86390 1
526142 99526142 1001 86380 86390 1
526066 99526066 1001 86380 86390 1
526032 99526032 1001 86380 86390 1
526177 99526177 1001 86380 86390 1
525843 99525843 1001 86380 86390 1
525856 99525856 1001 86380 86390 1
525986 99525986 1001 86380 86390 1
526426 99526426 1001 86380 86390 1
526609 99526609 1001 86380 86390 1
526522 99526522 1001 86380 86390 1
527147 99527147 1001 86380 86390 1
527087 99527087 1001 86380 86390 1
527139 99527139 1001 86380 86390 1
527115 99527115 1001 86380 86390 1
526853 99526853 1001 86380 86390 1
526935 99526935 1001 86380 86390 1
527026 99527026 1001 86380 86390 1
526757 99526757 1001 86380 86390 1
526783 99526783 1001 86380 86390 1
526772 99526772 1001 86380 86390 1
526773 99526773 1001 86380 86390 1
526751 99526751 1001 86380 86390 1
526834 99526834 1001 86380 86390 1
527336 99527336 1001 86380 86390 1
527389 99527389 1001 86380 86390 1
527402 99527402 1001 86380 86390 1
527351 99527351 1001 86380 86390 1
527379 99527379 1001 86380 86390 1
527405 99527405 1001 86380 86390 1
527431 99527431 1001 86380 86390 1
527407 99527407 1001 86380 86390 1
527330 99527330 1001 86380 86390 1
527294 99527294 1001 86380 86390 1
527411 99527411 1001 86380 86390 1
527965 99527965 1001 86380 86390 1
528017 99528017 1001 86380 86390 1
527716 99527716 1001 86380 86390 1
527751 99527751 1001 86380 86390 1
527648 99527648 1001 86380 86390 1
527546 99527546 1001 86380 86390 1
527528 99527528 1001 86380 86390 1
528254 99528254 1001 86380 86390 1
528126 99528126 1001 86380 86390 1
528127 99528127 1001 86380 86390 1
528233 99528233 1001 86380 86390 1
528131 99528131 1001 86380 86390 1
528720 99528720 1001 86380 86390 1
528722 99528722 1001 86380 86390 1
528724 99528724 1001 86380 86390 1
528879 99528879 1001 86380 86390 1
528858 99528858 1001 86380 86390 1
528758 99528758 1001 86380 86390 1
528555 99528555 1001 86380 86390 1
528506 99528506 1001 86380 86390 1
528571 99528571 1001 86380 86390 1
528662 99528662 1001 86380 86390 1
528654 99528654 1001 86380 86390 1
528603 99528603 1001 86380 86390 1
528474 99528474 1001 86380 86390 1
528401 99528401 1001 86380 86390 1
528301 99528301 1001 86380 86390 1
528354 99528354 1001 86380 86390 1
528318 99528318 1001 86380 86390 1
528486 99528486 1001 86380 86390 1
528941 99528941 1001 86380 86390 1
529060 99529060 1001 86380 86390 1
528985 99528985 1001 86380 86390 1
528920 99528920 1001 86380 86390 1
529694 99529694 1001 86380 86390 1
529565 99529565 1001 86380 86390 1
529670 99529670 1001 86380 86390 1
529714 99529714 1001 86380 86390 1
529393 99529393 1001 86380 86390 1
529461 99529461 1001 86380 86390 1
529501 99529501 1001 86380 86390 1
529247 99529247 1001 86380 86390 1
529754 99529754 1001 86380 86390 1
529838 99529838 1001 86380 86390 1
529749 99529749 1001 86380 86390 1
530407 99530407 1001 86380 86390 1
530168 99530168 1001 86380 86390 1
530245 99530245 1001 86380 86390 1
530238 99530238 1001 86380 86390 1
530265 99530265 1001 86380 86390 1
529972 99529972 1001 86380 86390 1
530114 99530114 1001 86380 86390 1
530043 99530043 1001 86380 86390 1
530682 99530682 1001 86380 86390 1
530592 99530592 1001 86380 86390 1
530736 99530736 1001 86380 86390 1
530724 99530724 1001 86380 86390 1
530626 99530626 1001 86380 86390 1
531143 99531143 1001 86380 86390 1
531003 99531003 1001 86380 86390 1
531016 99531016 1001 86380 86390 1
531121 99531121 1001 86380 86390 1
530800 99530800 1001 86380 86390 1
530796 99530796 1001 86380 86390 1
531418 99531418 1001 86380 86390 1
531432 99531432 1001 86380 86390 1
531458 99531458 1001 86380 86390 1
531542 99531542 1001 86380 86390 1
532025 99532025 1001 86380 86390 1
532155 99532155 1001 86380 86390 1
532091 99532091 1001 86380 86390 1
532159 99532159 1001 86380 86390 1
532190 99532190 1001 86380 86390 1
531923 99531923 1001 86380 86390 1
531925 99531925 1001 86380 86390 1
531967 99531967 1001 86380 86390 1
531784 99531784 1001 86380 86390 1
531760 99531760 1001 86380 86390 1
532386 99532386 1001 86380 86390 1
532301 99532301 1001 86380 86390 1
532828 99532828 1001 86380 86390 1
532958 99532958 1001 86380 86390 1
532908 99532908 1001 86380 86390 1
532775 99532775 1001 86380 86390 1
532802 99532802 1001 86380 86390 1
532767 99532767 1001 86380 86390 1
532730 99532730 1001 86380 86390 1
532655 99532655 1001 86380 86390 1
532527 99532527 1001 86380 86390 1
532504 99532504 1001 86380 86390 1
532583 99532583 1001 86380 86390 1
532576 99532576 1001 86380 86390 1
533041 99533041 1001 86380 86390 1
533057 99533057 1001 86380 86390 1
533226 99533226 1001 86380 86390 1
533176 99533176 1001 86380 86390 1
533131 99533131 1001 86380 86390 1
533743 99533743 1001 86380 86390 1
533726 99533726 1001 86380 86390 1
533663 99533663 1001 86380 86390 1
533575 99533575 1001 86380 86390 1
533503 99533503 1001 86380 86390 1
533583 99533583 1001 86380 86390 1
533454 99533454 1001 86380 86390 1
533343 99533343 1001 86380 86390 1
533347 99533347 1001 86380 86390 1
533401 99533401 1001 86380 86390 1
534050 99534050 1001 86380 86390 1
534026 99534026 1001 86380 86390 1
533926 99533926 1001 86380 86390 1
534575 99534575 1001 86380 86390 1
534679 99534679 1001 86380 86390 1
534515 99534515 1001 86380 86390 1
534374 99534374 1001 86380 86390 1
534301 99534301 1001 86380 86390 1
534391 99534391 1001 86380 86390 1
534395 99534395 1001 86380 86390 1
534283 99534283 1001 86380 86390 1
534080 99534080 1001 86380 86390 1
534824 99534824 1001 86380 86390 1
534709 99534709 1001 86380 86390 1
534843 99534843 1001 86380 86390 1
534754 99534754 1001 86380 86390 1
534767 99534767 1001 86380 86390 1
534757 99534757 1001 86380 86390 1
534809 99534809 1001 86380 86390 1
534693 99534693 1001 86380 86390 1
534956 99534956 1001 86380 86390 1
535087 99535087 1001 86380 86390 1
534998 99534998 1001 86380 86390 1
535030 99535030 1001 86380 86390 1
535567 99535567 1001 86380 86390 1
535633 99535633 1001 86380 86390 1
535518 99535518 1001 86380 86390 1
536259 99536259 1001 86380 86390 1
536222 99536222 1001 86380 86390 1
536258 99536258 1001 86380 86390 1
536332 99536332 1001 86380 86390 1
536063 99536063 1001 86380 86390 1
535717 99535717 1001 86380 86390 1
535829 99535829 1001 86380 86390 1
536476 99536476 1001 86380 86390 1
536342 99536342 1001 86380 86390 1
536421 99536421 1001 86380 86390 1
536383 99536383 1001 86380 86390 1
537088 99537088 1001 86380 86390 1
537139 99537139 1001 86380 86390 1
536807 99536807 1001 86380 86390 1
536713 99536713 1001 86380 86390 1
536693 99536693 1001 86380 86390 1
537257 99537257 1001 86380 86390 1
537352 99537352 1001 86380 86390 1
537876 99537876 1001 86380 86390 1
537892 99537892 1001 86380 86390 1
537855 99537855 1001 86380 86390 1
537718 99537718 1001 86380 86390 1
537719 99537719 1001 86380 86390 1
537723 99537723 1001 86380 86390 1
537574 99537574 1001 86380 86390 1
537513 99537513 1001 86380 86390 1
537516 99537516 1001 86380 86390 1
537413 99537413 1001 86380 86390 1
538055 99538055 1001 86380 86390 1
538142 99538142 1001 86380 86390 1
538161 99538161 1001 86380 86390 1
538096 99538096 1001 86380 86390 1
538787 99538787 1001 86380 86390 1
538799 99538799 1001 86380 86390 1
538512 99538512 1001 86380 86390 1
538529 99538529 1001 86380 86390 1
538594 99538594 1001 86380 86390 1
538258 99538258 1001 86380 86390 1
538297 99538297 1001 86380 86390 1
538236 99538236 1001 86380 86390 1
538384 99538384 1001 86380 86390 1
538359 99538359 1001 86380 86390 1
538282 99538282 1001 86380 86390 1
538194 99538194 1001 86380 86390 1
538880 99538880 1001 86380 86390 1
539344 99539344 1001 86380 86390 1
539256 99539256 1001 86380 86390 1
539406 99539406 1001 86380 86390 1
539433 99539433 1001 86380 86390 1
539048 99539048 1001 86380 86390 1
539141 99539141 1001 86380 86390 1
539168 99539168 1001 86380 86390 1
539222 99539222 1001 86380 86390 1
539040 99539040 1001 86380 86390 1
539210 99539210 1001 86380 86390 1
539030 99539030 1001 86380 86390 1
539728 99539728 1001 86380 86390 1
539703 99539703 1001 86380 86390 1
539704 99539704 1001 86380 86390 1
539730 99539730 1001 86380 86390 1
539795 99539795 1001 86380 86390 1
539667 99539667 1001 86380 86390 1
539707 99539707 1001 86380 86390 1
539785 99539785 1001 86380 86390 1
539839 99539839 1001 86380 86390 1
540370 99540370 1001 86380 86390 1
540333 99540333 1001 86380 86390 1
540185 99540185 1001 86380 86390 1
540211 99540211 1001 86380 86390 1
540186 99540186 1001 86380 86390 1
540251 99540251 1001 86380 86390 1
540174 99540174 1001 86380 86390 1
540071 99540071 1001 86380 86390 1
540258 99540258 1001 86380 86390 1
539887 99539887 1001 86380 86390 1
539903 99539903 1001 86380 86390 1
539907 99539907 1001 86380 86390 1
539895 99539895 1001 86380 86390 1
540645 99540645 1001 86380 86390 1
540550 99540550 1001 86380 86390 1
541100 99541100 1001 86380 86390 1
541169 99541169 1001 86380 86390 1
541252 99541252 1001 86380 86390 1
541149 99541149 1001 86380 86390 1
541085 99541085 1001 86380 86390 1
540697 99540697 1001 86380 86390 1
540738 99540738 1001 86380 86390 1
540872 99540872 1001 86380 86390 1
540851 99540851 1001 86380 86390 1
541343 99541343 1001 86380 86390 1
541423 99541423 1001 86380 86390 1
541386 99541386 1001 86380 86390 1
542045 99542045 1001 86380 86390 1
541968 99541968 1001 86380 86390 1
542101 99542101 1001 86380 86390 1
541937 99541937 1001 86380 86390 1
542115 99542115 1001 86380 86390 1
541837 99541837 1001 86380 86390 1
541737 99541737 1001 86380 86390 1
541855 99541855 1001 86380 86390 1
541514 99541514 1001 86380 86390 1
541582 99541582 1001 86380 86390 1
542275 99542275 1001 86380 86390 1
542175 99542175 1001 86380 86390 1
542847 99542847 1001 86380 86390 1
542651 99542651 1001 86380 86390 1
542594 99542594 1001 86380 86390 1
542648 99542648 1001 86380 86390 1
542453 99542453 1001 86380 86390 1
542417 99542417 1001 86380 86390 1
542343 99542343 1001 86380 86390 1
543025 99543025 1001 86380 86390 1
543579 99543579 1001 86380 86390 1
543633 99543633 1001 86380 86390 1
543634 99543634 1001 86380 86390 1
543727 99543727 1001 86380 86390 1
543575 99543575 1001 86380 86390 1
543390 99543390 1001 86380 86390 1
543485 99543485 1001 86380 86390 1
543326 99543326 1001 86380 86390 1
543314 99543314 1001 86380 86390 1
543820 99543820 1001 86380 86390 1
543964 99543964 1001 86380 86390 1
543967 99543967 1001 86380 86390 1
543776 99543776 1001 86380 86390 1
544568 99544568 1001 86380 86390 1
544473 99544473 1001 86380 86390 1
544538 99544538 1001 86380 86390 1
544410 99544410 1001 86380 86390 1
544592 99544592 1001 86380 86390 1
544199 99544199 1001 86380 86390 1
544346 99544346 1001 86380 86390 1
544244 99544244 1001 86380 86390 1
544106 99544106 1001 86380 86390 1
544007 99544007 1001 86380 86390 1
432803 384 1001 80280 81057 1
434004 539 1001 64680 65217 1
508829 492 1002 25968 39467 1
534102 1045 1002 51468 60639 1
539788 861 1001 68948 69248 1
400070 99400070 1001 86380 86390 1
400087 99400087 1001 86380 86390 1
400228 99400228 1001 86380 86390 1
400308 99400308 1001 86380 86390 1
400408 99400408 1001 86380 86390 1
400345 99400345 1001 86380 86390 1
400522 99400522 1001 86380 86390 1
400461 99400461 1001 86380 86390 1
400495 99400495 1001 86380 86390 1
400479 99400479 1001 86380 86390 1
400529 99400529 1001 86380 86390 1
400676 99400676 1001 86380 86390 1
400667 99400667 1001 86380 86390 1
400830 99400830 1001 86380 86390 1
400942 99400942 1001 86380 86390 1
401312 99401312 1001 86380 86390 1
401444 99401444 1001 86380 86390 1
401608 99401608 1001 86380 86390 1
401776 99401776 1001 86380 86390 1
401901 99401901 1001 86380 86390 1
402093 99402093 1001 86380 86390 1
402177 99402177 1001 86380 86390 1
402308 99402308 1001 86380 86390 1
402309 99402309 1001 86380 86390 1
402341 99402341 1001 86380 86390 1
402641 99402641 1001 86380 86390 1
402796 99402796 1001 86380 86390 1
402898 99402898 1001 86380 86390 1
402989 99402989 1001 86380 86390 1
403048 99403048 1001 86380 86390 1
403018 99403018 1001 86380 86390 1
403037 99403037 1001 86380 86390 1
403014 99403014 1001 86380 86390 1
403288 99403288 1001 86380 86390 1
403532 99403532 1001 86380 86390 1
403537 99403537 1001 86380 86390 1
403538 99403538 1001 86380 86390 1
403771 99403771 1001 86380 86390 1
403825 99403825 1001 86380 86390 1
403746 99403746 1001 86380 86390 1
403782 99403782 1001 86380 86390 1
403906 99403906 1001 86380 86390 1
403832 99403832 1001 86380 86390 1
404092 99404092 1001 86380 86390 1
404442 99404442 1001 86380 86390 1
404903 99404903 1001 86380 86390 1
405099 99405099 1001 86380 86390 1
405578 99405578 1001 86380 86390 1
405508 99405508 1001 86380 86390 1
405705 99405705 1001 86380 86390 1
405736 99405736 1001 86380 86390 1
405870 99405870 1001 86380 86390 1
405770 99405770 1001 86380 86390 1
405983 99405983 1001 86380 86390 1
406084 99406084 1001 86380 86390 1
406475 99406475 1001 86380 86390 1
406410 99406410 1001 86380 86390 1
406709 99406709 1001 86380 86390 1
406787 99406787 1001 86380 86390 1
406801 99406801 1001 86380 86390 1
406887 99406887 1001 86380 86390 1
407015 99407015 1001 86380 86390 1
407363 99407363 1001 86380 86390 1
407626 99407626 1001 86380 86390 1
407745 99407745 1001 86380 86390 1
407883 99407883 1001 86380 86390 1
408320 99408320 1001 86380 86390 1
408441 99408441 1001 86380 86390 1
408438 99408438 1001 86380 86390 1
408672 99408672 1001 86380 86390 1
408743 99408743 1001 86380 86390 1
408913 99408913 1001 86380 86390 1
408945 99408945 1001 86380 86390 1
409121 99409121 1001 86380 86390 1
409256 99409256 1001 86380 86390 1
409349 99409349 1001 86380 86390 1
409315 99409315 1001 86380 86390 1
409448 99409448 1001 86380 86390 1
409792 99409792 1001 86380 86390 1
410192 99410192 1001 86380 86390 1
410270 99410270 1001 86380 86390 1
410229 99410229 1001 86380 86390 1
410244 99410244 1001 86380 86390 1
410487 99410487 1001 86380 86390 1
410515 99410515 1001 86380 86390 1
410577 99410577 1001 86380 86390 1
410709 99410709 1001 86380 86390 1
410714 99410714 1001 86380 86390 1
410873 99410873 1001 86380 86390 1
410958 99410958 1001 86380 86390 1
410913 99410913 1001 86380 86390 1
410945 99410945 1001 86380 86390 1
411044 99411044 1001 86380 86390 1
411045 99411045 1001 86380 86390 1
411385 99411385 1001 86380 86390 1
411491 99411491 1001 86380 86390 1
411555 99411555 1001 86380 86390 1
411707 99411707 1001 86380 86390 1
411749 99411749 1001 86380 86390 1
411692 99411692 1001 86380 86390 1
411854 99411854 1001 86380 86390 1
411921 99411921 1001 86380 86390 1
411874 99411874 1001 86380 86390 1
412100 99412100 1001 86380 86390 1
412174 99412174 1001 86380 86390 1
412178 99412178 1001 86380 86390 1
412230 99412230 1001 86380 86390 1
412274 99412274 1001 86380 86390 1
412282 99412282 1001 86380 86390 1
413520 99413520 1001 86380 86390 1
413189 99413189 1001 86380 86390 1
412989 99412989 1001 86380 86390 1
412585 99412585 1001 86380 86390 1
414014 99414014 1001 86380 86390 1
414112 99414112 1001 86380 86390 1
414971 99414971 1001 86380 86390 1
415071 99415071 1001 86380 86390 1
415161 99415161 1001 86380 86390 1
414895 99414895 1001 86380 86390 1
414692 99414692 1001 86380 86390 1
414602 99414602 1001 86380 86390 1
415718 99415718 1001 86380 86390 1
415682 99415682 1001 86380 86390 1
415322 99415322 1001 86380 86390 1
415587 99415587 1001 86380 86390 1
416906 99416906 1001 86380 86390 1
416289 99416289 1001 86380 86390 1
416442 99416442 1001 86380 86390 1
416166 99416166 1001 86380 86390 1
416244 99416244 1001 86380 86390 1
416135 99416135 1001 86380 86390 1
415931 99415931 1001 86380 86390 1
417197 99417197 1001 86380 86390 1
417003 99417003 1001 86380 86390 1
417028 99417028 1001 86380 86390 1
417123 99417123 1001 86380 86390 1
417040 99417040 1001 86380 86390 1
417572 99417572 1001 86380 86390 1
417541 99417541 1001 86380 86390 1
418462 99418462 1001 86380 86390 1
418092 99418092 1001 86380 86390 1
418242 99418242 1001 86380 86390 1
417793 99417793 1001 86380 86390 1
417709 99417709 1001 86380 86390 1
417938 99417938 1001 86380 86390 1
417895 99417895 1001 86380 86390 1
417745 99417745 1001 86380 86390 1
417951 99417951 1001 86380 86390 1
417982 99417982 1001 86380 86390 1
417676 99417676 1001 86380 86390 1
417935 99417935 1001 86380 86390 1
418873 99418873 1001 86380 86390 1
418831 99418831 1001 86380 86390 1
420356 99420356 1001 86380 86390 1
420431 99420431 1001 86380 86390 1
419912 99419912 1001 86380 86390 1
419939 99419939 1001 86380 86390 1
419805 99419805 1001 86380 86390 1
419946 99419946 1001 86380 86390 1
420024 99420024 1001 86380 86390 1
419932 99419932 1001 86380 86390 1
419717 99419717 1001 86380 86390 1
419269 99419269 1001 86380 86390 1
419553 99419553 1001 86380 86390 1
419508 99419508 1001 86380 86390 1
419583 99419583 1001 86380 86390 1
420704 99420704 1001 86380 86390 1
420609 99420609 1001 86380 86390 1
421794 99421794 1001 86380 86390 1
422043 99422043 1001 86380 86390 1
421345 99421345 1001 86380 86390 1
421598 99421598 1001 86380 86390 1
421204 99421204 1001 86380 86390 1
421012 99421012 1001 86380 86390 1
420906 99420906 1001 86380 86390 1
422436 99422436 1001 86380 86390 1
422486 99422486 1001 86380 86390 1
422520 99422520 1001 86380 86390 1
423123 99423123 1001 86380 86390 1
422541 99422541 1001 86380 86390 1
422763 99422763 1001 86380 86390 1
424065 99424065 1001 86380 86390 1
423987 99423987 1001 86380 86390 1
423966 99423966 1001 86380 86390 1
425218 99425218 1001 86380 86390 1
425327 99425327 1001 86380 86390 1
424979 99424979 1001 86380 86390 1
424934 99424934 1001 86380 86390 1
424828 99424828 1001 86380 86390 1
424389 99424389 1001 86380 86390 1
424535 99424535 1001 86380 86390 1
424555 99424555 1001 86380 86390 1
425728 99425728 1001 86380 86390 1
426748 99426748 1001 86380 86390 1
426999 99426999 1001 86380 86390 1
426443 99426443 1001 86380 86390 1
426478 99426478 1001 86380 86390 1
426382 99426382 1001 86380 86390 1
426383 99426383 1001 86380 86390 1
426581 99426581 1001 86380 86390 1
426132 99426132 1001 86380 86390 1
427167 99427167 1001 86380 86390 1
427289 99427289 1001 86380 86390 1
427150 99427150 1001 86380 86390 1
427329 99427329 1001 86380 86390 1
427403 99427403 1001 86380 86390 1
427339 99427339 1001 86380 86390 1
428683 99428683 1001 86380 86390 1
428582 99428582 1001 86380 86390 1
428419 99428419 1001 86380 86390 1
428101 99428101 1001 86380 86390 1
427680 99427680 1001 86380 86390 1
427866 99427866 1001 86380 86390 1
427762 99427762 1001 86380 86390 1
428750 99428750 1001 86380 86390 1
430144 99430144 1001 86380 86390 1
430235 99430235 1001 86380 86390 1
429743 99429743 1001 86380 86390 1
429797 99429797 1001 86380 86390 1
429431 99429431 1001 86380 86390 1
429378 99429378 1001 86380 86390 1
429425 99429425 1001 86380 86390 1
430639 99430639 1001 86380 86390 1
432041 99432041 1001 86380 86390 1
431629 99431629 1001 86380 86390 1
431302 99431302 1001 86380 86390 1
431350 99431350 1001 86380 86390 1
431170 99431170 1001 86380 86390 1
432084 99432084 1001 86380 86390 1
432156 99432156 1001 86380 86390 1
432061 99432061 1001 86380 86390 1
432097 99432097 1001 86380 86390 1
433362 99433362 1001 86380 86390 1
433377 99433377 1001 86380 86390 1
433538 99433538 1001 86380 86390 1
432996 99432996 1001 86380 86390 1
433207 99433207 1001 86380 86390 1
432607 99432607 1001 86380 86390 1
434065 99434065 1001 86380 86390 1
434029 99434029 1001 86380 86390 1
435282 99435282 1001 86380 86390 1
435208 99435208 1001 86380 86390 1
435415 99435415 1001 86380 86390 1
434613 99434613 1001 86380 86390 1
434200 99434200 1001 86380 86390 1
434286 99434286 1001 86380 86390 1
434407 99434407 1001 86380 86390 1
434544 99434544 1001 86380 86390 1
434291 99434291 1001 86380 86390 1
434193 99434193 1001 86380 86390 1
435644 99435644 1001 86380 86390 1
435719 99435719 1001 86380 86390 1
437090 99437090 1001 86380 86390 1
436812 99436812 1001 86380 86390 1
436343 99436343 1001 86380 86390 1
436367 99436367 1001 86380 86390 1
436671 99436671 1001 86380 86390 1
436464 99436464 1001 86380 86390 1
436006 99436006 1001 86380 86390 1
436168 99436168 1001 86380 86390 1
435956 99435956 1001 86380 86390 1
436244 99436244 1001 86380 86390 1
436005 99436005 1001 86380 86390 1
437320 99437320 1001 86380 86390 1
437223 99437223 1001 86380 86390 1
300089 99300089 1001 86380 86390 1
300652 99300652 1001 86380 86390 1
300665 99300665 1001 86380 86390 1
300681 99300681 1001 86380 86390 1
300534 99300534 1001 86380 86390 1
300286 99300286 1001 86380 86390 1
301338 99301338 1001 86380 86390 1
301209 99301209 1001 86380 86390 1
301339 99301339 1001 86380 86390 1
301340 99301340 1001 86380 86390 1
301242 99301242 1001 86380 86390 1
301129 99301129 1001 86380 86390 1
301039 99301039 1001 86380 86390 1
301107 99301107 1001 86380 86390 1
300958 99300958 1001 86380 86390 1
301710 99301710 1001 86380 86390 1
301751 99301751 1001 86380 86390 1
301625 99301625 1001 86380 86390 1
301742 99301742 1001 86380 86390 1
301574 99301574 1001 86380 86390 1
302342 99302342 1001 86380 86390 1
302326 99302326 1001 86380 86390 1
302021 99302021 1001 86380 86390 1
302167 99302167 1001 86380 86390 1
302040 99302040 1001 86380 86390 1
302133 99302133 1001 86380 86390 1
301826 99301826 1001 86380 86390 1
301815 99301815 1001 86380 86390 1
301958 99301958 1001 86380 86390 1
301783 99301783 1001 86380 86390 1
301953 99301953 1001 86380 86390 1
302429 99302429 1001 86380 86390 1
302469 99302469 1001 86380 86390 1
302405 99302405 1001 86380 86390 1
302472 99302472 1001 86380 86390 1
302426 99302426 1001 86380 86390 1
303158 99303158 1001 86380 86390 1
303175 99303175 1001 86380 86390 1
303135 99303135 1001 86380 86390 1
303183 99303183 1001 86380 86390 1
302996 99302996 1001 86380 86390 1
302960 99302960 1001 86380 86390 1
302780 99302780 1001 86380 86390 1
302627 99302627 1001 86380 86390 1
303242 99303242 1001 86380 86390 1
303365 99303365 1001 86380 86390 1
303340 99303340 1001 86380 86390 1
303355 99303355 1001 86380 86390 1
303214 99303214 1001 86380 86390 1
303332 99303332 1001 86380 86390 1
303969 99303969 1001 86380 86390 1
303907 99303907 1001 86380 86390 1
303895 99303895 1001 86380 86390 1
303942 99303942 1001 86380 86390 1
303955 99303955 1001 86380 86390 1
303968 99303968 1001 86380 86390 1
303697 99303697 1001 86380 86390 1
303701 99303701 1001 86380 86390 1
303821 99303821 1001 86380 86390 1
303667 99303667 1001 86380 86390 1
303519 99303519 1001 86380 86390 1
303522 99303522 1001 86380 86390 1
303497 99303497 1001 86380 86390 1
303615 99303615 1001 86380 86390 1
304082 99304082 1001 86380 86390 1
304176 99304176 1001 86380 86390 1
304787 99304787 1001 86380 86390 1
304537 99304537 1001 86380 86390 1
304581 99304581 1001 86380 86390 1
304518 99304518 1001 86380 86390 1
304493 99304493 1001 86380 86390 1
304583 99304583 1001 86380 86390 1
304265 99304265 1001 86380 86390 1
304252 99304252 1001 86380 86390 1
304273 99304273 1001 86380 86390 1
304391 99304391 1001 86380 86390 1
304863 99304863 1001 86380 86390 1
305659 99305659 1001 86380 86390 1
305646 99305646 1001 86380 86390 1
305441 99305441 1001 86380 86390 1
305443 99305443 1001 86380 86390 1
305380 99305380 1001 86380 86390 1
305368 99305368 1001 86380 86390 1
305421 99305421 1001 86380 86390 1
305258 99305258 1001 86380 86390 1
305247 99305247 1001 86380 86390 1
305079 99305079 1001 86380 86390 1
500010 99500010 1001 86380 86390 1
500181 99500181 1001 86380 86390 1
500092 99500092 1001 86380 86390 1
500132 99500132 1001 86380 86390 1
500184 99500184 1001 86380 86390 1
500151 99500151 1001 86380 86390 1
500697 99500697 1001 86380 86390 1
500786 99500786 1001 86380 86390 1
500582 99500582 1001 86380 86390 1
500470 99500470 1001 86380 86390 1
500412 99500412 1001 86380 86390 1
500248 99500248 1001 86380 86390 1
500289 99500289 1001 86380 86390 1
500395 99500395 1001 86380 86390 1
500842 99500842 1001 86380 86390 1
500855 99500855 1001 86380 86390 1
501468 99501468 1001 86380 86390 1
501293 99501293 1001 86380 86390 1
501375 99501375 1001 86380 86390 1
501324 99501324 1001 86380 86390 1
501052 99501052 1001 86380 86390 1
501792 99501792 1001 86380 86390 1
501757 99501757 1001 86380 86390 1
501660 99501660 1001 86380 86390 1
501713 99501713 1001 86380 86390 1
502274 99502274 1001 86380 86390 1
502316 99502316 1001 86380 86390 1
502317 99502317 1001 86380 86390 1
502309 99502309 1001 86380 86390 1
502149 99502149 1001 86380 86390 1
501857 99501857 1001 86380 86390 1
501913 99501913 1001 86380 86390 1
502657 99502657 1001 86380 86390 1
502517 99502517 1001 86380 86390 1
502513 99502513 1001 86380 86390 1
503115 99503115 1001 86380 86390 1
503180 99503180 1001 86380 86390 1
503155 99503155 1001 86380 86390 1
503233 99503233 1001 86380 86390 1
503047 99503047 1001 86380 86390 1
502944 99502944 1001 86380 86390 1
503051 99503051 1001 86380 86390 1
502975 99502975 1001 86380 86390 1
503003 99503003 1001 86380 86390 1
502772 99502772 1001 86380 86390 1
503457 99503457 1001 86380 86390 1
503333 99503333 1001 86380 86390 1
503311 99503311 1001 86380 86390 1
503441 99503441 1001 86380 86390 1
503951 99503951 1001 86380 86390 1
503966 99503966 1001 86380 86390 1
503822 99503822 1001 86380 86390 1
503851 99503851 1001 86380 86390 1
503840 99503840 1001 86380 86390 1
503805 99503805 1001 86380 86390 1
503604 99503604 1001 86380 86390 1
503660 99503660 1001 86380 86390 1
503648 99503648 1001 86380 86390 1
503661 99503661 1001 86380 86390 1
503611 99503611 1001 86380 86390 1
504166 99504166 1001 86380 86390 1
504261 99504261 1001 86380 86390 1
504320 99504320 1001 86380 86390 1
504744 99504744 1001 86380 86390 1
504849 99504849 1001 86380 86390 1
504608 99504608 1001 86380 86390 1
504636 99504636 1001 86380 86390 1
504600 99504600 1001 86380 86390 1
504550 99504550 1001 86380 86390 1
504629 99504629 1001 86380 86390 1
504606 99504606 1001 86380 86390 1
504698 99504698 1001 86380 86390 1
504414 99504414 1001 86380 86390 1
504494 99504494 1001 86380 86390 1
504328 99504328 1001 86380 86390 1
505086 99505086 1001 86380 86390 1
505100 99505100 1001 86380 86390 1
505015 99505015 1001 86380 86390 1
505551 99505551 1001 86380 86390 1
505540 99505540 1001 86380 86390 1
505362 99505362 1001 86380 86390 1
505445 99505445 1001 86380 86390 1
505446 99505446 1001 86380 86390 1
505408 99505408 1001 86380 86390 1
505421 99505421 1001 86380 86390 1
505207 99505207 1001 86380 86390 1
505338 99505338 1001 86380 86390 1
505872 99505872 1001 86380 86390 1
505771 99505771 1001 86380 86390 1
505785 99505785 1001 86380 86390 1
505947 99505947 1001 86380 86390 1
506525 99506525 1001 86380 86390 1
506206 99506206 1001 86380 86390 1
506018 99506018 1001 86380 86390 1
506088 99506088 1001 86380 86390 1
506659 99506659 1001 86380 86390 1
506700 99506700 1001 86380 86390 1
506786 99506786 1001 86380 86390 1
507226 99507226 1001 86380 86390 1
507265 99507265 1001 86380 86390 1
506827 99506827 1001 86380 86390 1
506933 99506933 1001 86380 86390 1
506843 99506843 1001 86380 86390 1
506810 99506810 1001 86380 86390 1
506862 99506862 1001 86380 86390 1
507580 99507580 1001 86380 86390 1
507543 99507543 1001 86380 86390 1
508212 99508212 1001 86380 86390 1
508174 99508174 1001 86380 86390 1
508223 99508223 1001 86380 86390 1
508239 99508239 1001 86380 86390 1
507926 99507926 1001 86380 86390 1
508020 99508020 1001 86380 86390 1
508034 99508034 1001 86380 86390 1
507853 99507853 1001 86380 86390 1
507906 99507906 1001 86380 86390 1
507984 99507984 1001 86380 86390 1
507999 99507999 1001 86380 86390 1
508039 99508039 1001 86380 86390 1
507684 99507684 1001 86380 86390 1
508452 99508452 1001 86380 86390 1
508429 99508429 1001 86380 86390 1
508382 99508382 1001 86380 86390 1
508675 99508675 1001 86380 86390 1
508799 99508799 1001 86380 86390 1
508669 99508669 1001 86380 86390 1
508852 99508852 1001 86380 86390 1
508609 99508609 1001 86380 86390 1
508653 99508653 1001 86380 86390 1
508621 99508621 1001 86380 86390 1
508870 99508870 1001 86380 86390 1
509263 99509263 1001 86380 86390 1
509824 99509824 1001 86380 86390 1
509773 99509773 1001 86380 86390 1
509784 99509784 1001 86380 86390 1
509554 99509554 1001 86380 86390 1
509530 99509530 1001 86380 86390 1
509624 99509624 1001 86380 86390 1
509589 99509589 1001 86380 86390 1
509409 99509409 1001 86380 86390 1
509462 99509462 1001 86380 86390 1
509403 99509403 1001 86380 86390 1
509299 99509299 1001 86380 86390 1
509339 99509339 1001 86380 86390 1
509434 99509434 1001 86380 86390 1
509988 99509988 1001 86380 86390 1
510022 99510022 1001 86380 86390 1
509919 99509919 1001 86380 86390 1
510572 99510572 1001 86380 86390 1
510592 99510592 1001 86380 86390 1
510657 99510657 1001 86380 86390 1
510712 99510712 1001 86380 86390 1
510609 99510609 1001 86380 86390 1
510722 99510722 1001 86380 86390 1
510420 99510420 1001 86380 86390 1
510332 99510332 1001 86380 86390 1
510362 99510362 1001 86380 86390 1
510248 99510248 1001 86380 86390 1
510256 99510256 1001 86380 86390 1
510737 99510737 1001 86380 86390 1
510868 99510868 1001 86380 86390 1
510831 99510831 1001 86380 86390 1
511385 99511385 1001 86380 86390 1
511286 99511286 1001 86380 86390 1
510972 99510972 1001 86380 86390 1
510952 99510952 1001 86380 86390 1
511614 99511614 1001 86380 86390 1
511602 99511602 1001 86380 86390 1
511707 99511707 1001 86380 86390 1
511567 99511567 1001 86380 86390 1
511717 99511717 1001 86380 86390 1
512241 99512241 1001 86380 86390 1
512223 99512223 1001 86380 86390 1
512147 99512147 1001 86380 86390 1
512057 99512057 1001 86380 86390 1
511969 99511969 1001 86380 86390 1
511996 99511996 1001 86380 86390 1
512126 99512126 1001 86380 86390 1
511977 99511977 1001 86380 86390 1
512120 99512120 1001 86380 86390 1
511783 99511783 1001 86380 86390 1
511928 99511928 1001 86380 86390 1
511906 99511906 1001 86380 86390 1
511895 99511895 1001 86380 86390 1
511885 99511885 1001 86380 86390 1
512583 99512583 1001 86380 86390 1
512558 99512558 1001 86380 86390 1
512533 99512533 1001 86380 86390 1
513205 99513205 1001 86380 86390 1
513036 99513036 1001 86380 86390 1
512976 99512976 1001 86380 86390 1
512795 99512795 1001 86380 86390 1
512928 99512928 1001 86380 86390 1
512903 99512903 1001 86380 86390 1
512994 99512994 1001 86380 86390 1
512891 99512891 1001 86380 86390 1
512855 99512855 1001 86380 86390 1
512587 99512587 1001 86380 86390 1
512595 99512595 1001 86380 86390 1
513359 99513359 1001 86380 86390 1
513372 99513372 1001 86380 86390 1
513863 99513863 1001 86380 86390 1
513838 99513838 1001 86380 86390 1
513904 99513904 1001 86380 86390 1
513971 99513971 1001 86380 86390 1
514014 99514014 1001 86380 86390 1
513765 99513765 1001 86380 86390 1
513817 99513817 1001 86380 86390 1
513636 99513636 1001 86380 86390 1
513805 99513805 1001 86380 86390 1
513704 99513704 1001 86380 86390 1
513433 99513433 1001 86380 86390 1
514146 99514146 1001 86380 86390 1
514693 99514693 1001 86380 86390 1
514765 99514765 1001 86380 86390 1
514600 99514600 1001 86380 86390 1
514497 99514497 1001 86380 86390 1
514564 99514564 1001 86380 86390 1
514262 99514262 1001 86380 86390 1
514309 99514309 1001 86380 86390 1
514920 99514920 1001 86380 86390 1
515024 99515024 1001 86380 86390 1
514895 99514895 1001 86380 86390 1
515581 99515581 1001 86380 86390 1
515621 99515621 1001 86380 86390 1
515648 99515648 1001 86380 86390 1
515652 99515652 1001 86380 86390 1
515484 99515484 1001 86380 86390 1
515591 99515591 1001 86380 86390 1
515349 99515349 1001 86380 86390 1
515275 99515275 1001 86380 86390 1
515342 99515342 1001 86380 86390 1
515370 99515370 1001 86380 86390 1
515119 99515119 1001 86380 86390 1
515249 99515249 1001 86380 86390 1
515138 99515138 1001 86380 86390 1
515203 99515203 1001 86380 86390 1
515814 99515814 1001 86380 86390 1
515886 99515886 1001 86380 86390 1
516332 99516332 1001 86380 86390 1
516360 99516360 1001 86380 86390 1
516490 99516490 1001 86380 86390 1
516392 99516392 1001 86380 86390 1
516304 99516304 1001 86380 86390 1
516244 99516244 1001 86380 86390 1
516296 99516296 1001 86380 86390 1
516237 99516237 1001 86380 86390 1
515917 99515917 1001 86380 86390 1
515961 99515961 1001 86380 86390 1
516533 99516533 1001 86380 86390 1
516587 99516587 1001 86380 86390 1
516550 99516550 1001 86380 86390 1
516576 99516576 1001 86380 86390 1
516551 99516551 1001 86380 86390 1
516578 99516578 1001 86380 86390 1
516711 99516711 1001 86380 86390 1
517132 99517132 1001 86380 86390 1
517276 99517276 1001 86380 86390 1
517291 99517291 1001 86380 86390 1
517093 99517093 1001 86380 86390 1
516992 99516992 1001 86380 86390 1
517100 99517100 1001 86380 86390 1
516846 99516846 1001 86380 86390 1
516769 99516769 1001 86380 86390 1
516916 99516916 1001 86380 86390 1
516762 99516762 1001 86380 86390 1
516815 99516815 1001 86380 86390 1
517387 99517387 1001 86380 86390 1
517465 99517465 1001 86380 86390 1
517984 99517984 1001 86380 86390 1
518135 99518135 1001 86380 86390 1
517977 99517977 1001 86380 86390 1
518150 99518150 1001 86380 86390 1
517802 99517802 1001 86380 86390 1
517758 99517758 1001 86380 86390 1
517632 99517632 1001 86380 86390 1
517609 99517609 1001 86380 86390 1
518290 99518290 1001 86380 86390 1
518318 99518318 1001 86380 86390 1
518298 99518298 1001 86380 86390 1
518274 99518274 1001 86380 86390 1
518300 99518300 1001 86380 86390 1
518823 99518823 1001 86380 86390 1
518837 99518837 1001 86380 86390 1
518929 99518929 1001 86380 86390 1
518870 99518870 1001 86380 86390 1
518772 99518772 1001 86380 86390 1
518610 99518610 1001 86380 86390 1
518716 99518716 1001 86380 86390 1
518528 99518528 1001 86380 86390 1
518568 99518568 1001 86380 86390 1
518491 99518491 1001 86380 86390 1
519169 99519169 1001 86380 86390 1
519058 99519058 1001 86380 86390 1
519751 99519751 1001 86380 86390 1
519441 99519441 1001 86380 86390 1
519482 99519482 1001 86380 86390 1
519535 99519535 1001 86380 86390 1
519551 99519551 1001 86380 86390 1
519489 99519489 1001 86380 86390 1
519248 99519248 1001 86380 86390 1
519366 99519366 1001 86380 86390 1
519198 99519198 1001 86380 86390 1
519381 99519381 1001 86380 86390 1
520013 99520013 1001 86380 86390 1
519911 99519911 1001 86380 86390 1
519912 99519912 1001 86380 86390 1
520501 99520501 1001 86380 86390 1
520503 99520503 1001 86380 86390 1
520492 99520492 1001 86380 86390 1
520481 99520481 1001 86380 86390 1
520628 99520628 1001 86380 86390 1
520587 99520587 1001 86380 86390 1
520497 99520497 1001 86380 86390 1
520386 99520386 1001 86380 86390 1
520259 99520259 1001 86380 86390 1
520109 99520109 1001 86380 86390 1
520136 99520136 1001 86380 86390 1
520085 99520085 1001 86380 86390 1
520086 99520086 1001 86380 86390 1
520036 99520036 1001 86380 86390 1
520158 99520158 1001 86380 86390 1
520707 99520707 1001 86380 86390 1
520669 99520669 1001 86380 86390 1
520722 99520722 1001 86380 86390 1
520802 99520802 1001 86380 86390 1
521411 99521411 1001 86380 86390 1
521249 99521249 1001 86380 86390 1
521160 99521160 1001 86380 86390 1
521062 99521062 1001 86380 86390 1
521115 99521115 1001 86380 86390 1
521063 99521063 1001 86380 86390 1
520914 99520914 1001 86380 86390 1
520906 99520906 1001 86380 86390 1
521478 99521478 1001 86380 86390 1
522283 99522283 1001 86380 86390 1
522227 99522227 1001 86380 86390 1
522023 99522023 1001 86380 86390 1
522039 99522039 1001 86380 86390 1
522041 99522041 1001 86380 86390 1
521990 99521990 1001 86380 86390 1
522006 99522006 1001 86380 86390 1
521818 99521818 1001 86380 86390 1
521809 99521809 1001 86380 86390 1
521761 99521761 1001 86380 86390 1
522303 99522303 1001 86380 86390 1
522344 99522344 1001 86380 86390 1
522385 99522385 1001 86380 86390 1
522414 99522414 1001 86380 86390 1
522492 99522492 1001 86380 86390 1
523090 99523090 1001 86380 86390 1
523105 99523105 1001 86380 86390 1
523011 99523011 1001 86380 86390 1
522748 99522748 1001 86380 86390 1
522579 99522579 1001 86380 86390 1
522543 99522543 1001 86380 86390 1
523309 99523309 1001 86380 86390 1
523175 99523175 1001 86380 86390 1
523189 99523189 1001 86380 86390 1
523295 99523295 1001 86380 86390 1
523777 99523777 1001 86380 86390 1
523917 99523917 1001 86380 86390 1
523937 99523937 1001 86380 86390 1
523581 99523581 1001 86380 86390 1
523454 99523454 1001 86380 86390 1
523379 99523379 1001 86380 86390 1
523382 99523382 1001 86380 86390 1
523398 99523398 1001 86380 86390 1
524099 99524099 1001 86380 86390 1
524012 99524012 1001 86380 86390 1
524014 99524014 1001 86380 86390 1
524092 99524092 1001 86380 86390 1
524538 99524538 1001 86380 86390 1
524383 99524383 1001 86380 86390 1
524462 99524462 1001 86380 86390 1
524387 99524387 1001 86380 86390 1
524465 99524465 1001 86380 86390 1
524380 99524380 1001 86380 86390 1
524319 99524319 1001 86380 86390 1
524154 99524154 1001 86380 86390 1
524847 99524847 1001 86380 86390 1
524891 99524891 1001 86380 86390 1
525546 99525546 1001 86380 86390 1
525425 99525425 1001 86380 86390 1
525584 99525584 1001 86380 86390 1
525222 99525222 1001 86380 86390 1
525316 99525316 1001 86380 86390 1
525048 99525048 1001 86380 86390 1
524998 99524998 1001 86380 86390 1
525674 99525674 1001 86380 86390 1
525795 99525795 1001 86380 86390 1
525708 99525708 1001 86380 86390 1
526094 99526094 1001 86380 86390 1
526198 99526198 1001 86380 86390 1
526033 99526033 1001 86380 86390 1
525895 99525895 1001 86380 86390 1
525809 99525809 1001 86380 86390 1
526466 99526466 1001 86380 86390 1
526570 99526570 1001 86380 86390 1
526494 99526494 1001 86380 86390 1
527189 99527189 1001 86380 86390 1
527226 99527226 1001 86380 86390 1
527077 99527077 1001 86380 86390 1
527129 99527129 1001 86380 86390 1
527054 99527054 1001 86380 86390 1
526984 99526984 1001 86380 86390 1
526934 99526934 1001 86380 86390 1
526668 99526668 1001 86380 86390 1
526746 99526746 1001 86380 86390 1
526776 99526776 1001 86380 86390 1
526740 99526740 1001 86380 86390 1
526819 99526819 1001 86380 86390 1
527340 99527340 1001 86380 86390 1
527354 99527354 1001 86380 86390 1
527266 99527266 1001 86380 86390 1
527901 99527901 1001 86380 86390 1
528008 99528008 1001 86380 86390 1
527703 99527703 1001 86380 86390 1
527860 99527860 1001 86380 86390 1
527744 99527744 1001 86380 86390 1
527799 99527799 1001 86380 86390 1
527697 99527697 1001 86380 86390 1
527508 99527508 1001 86380 86390 1
527638 99527638 1001 86380 86390 1
527473 99527473 1001 86380 86390 1
527642 99527642 1001 86380 86390 1
527606 99527606 1001 86380 86390 1
528087 99528087 1001 86380 86390 1
528120 99528120 1001 86380 86390 1
528814 99528814 1001 86380 86390 1
528819 99528819 1001 86380 86390 1
528833 99528833 1001 86380 86390 1
528743 99528743 1001 86380 86390 1
528745 99528745 1001 86380 86390 1
528605 99528605 1001 86380 86390 1
528584 99528584 1001 86380 86390 1
528651 99528651 1001 86380 86390 1
528600 99528600 1001 86380 86390 1
528613 99528613 1001 86380 86390 1
528604 99528604 1001 86380 86390 1
528383 99528383 1001 86380 86390 1
528412 99528412 1001 86380 86390 1
528287 99528287 1001 86380 86390 1
529031 99529031 1001 86380 86390 1
528987 99528987 1001 86380 86390 1
529639 99529639 1001 86380 86390 1
529616 99529616 1001 86380 86390 1
529643 99529643 1001 86380 86390 1
529672 99529672 1001 86380 86390 1
529532 99529532 1001 86380 86390 1
529662 99529662 1001 86380 86390 1
529483 99529483 1001 86380 86390 1
529436 99529436 1001 86380 86390 1
529347 99529347 1001 86380 86390 1
529304 99529304 1001 86380 86390 1
529830 99529830 1001 86380 86390 1
529813 99529813 1001 86380 86390 1
530476 99530476 1001 86380 86390 1
530508 99530508 1001 86380 86390 1
530298 99530298 1001 86380 86390 1
530331 99530331 1001 86380 86390 1
530023 99530023 1001 86380 86390 1
530002 99530002 1001 86380 86390 1
529968 99529968 1001 86380 86390 1
530749 99530749 1001 86380 86390 1
530753 99530753 1001 86380 86390 1
530691 99530691 1001 86380 86390 1
531279 99531279 1001 86380 86390 1
531339 99531339 1001 86380 86390 1
531057 99531057 1001 86380 86390 1
530782 99530782 1001 86380 86390 1
531506 99531506 1001 86380 86390 1
531448 99531448 1001 86380 86390 1
531580 99531580 1001 86380 86390 1
531530 99531530 1001 86380 86390 1
532136 99532136 1001 86380 86390 1
532102 99532102 1001 86380 86390 1
531922 99531922 1001 86380 86390 1
531911 99531911 1001 86380 86390 1
531977 99531977 1001 86380 86390 1
531916 99531916 1001 86380 86390 1
531955 99531955 1001 86380 86390 1
531843 99531843 1001 86380 86390 1
531667 99531667 1001 86380 86390 1
531763 99531763 1001 86380 86390 1
532359 99532359 1001 86380 86390 1
532374 99532374 1001 86380 86390 1
532969 99532969 1001 86380 86390 1
532833 99532833 1001 86380 86390 1
532912 99532912 1001 86380 86390 1
532815 99532815 1001 86380 86390 1
532648 99532648 1001 86380 86390 1
532501 99532501 1001 86380 86390 1
532426 99532426 1001 86380 86390 1
532559 99532559 1001 86380 86390 1
532572 99532572 1001 86380 86390 1
532550 99532550 1001 86380 86390 1
533046 99533046 1001 86380 86390 1
533060 99533060 1001 86380 86390 1
533114 99533114 1001 86380 86390 1
533731 99533731 1001 86380 86390 1
533744 99533744 1001 86380 86390 1
533797 99533797 1001 86380 86390 1
533837 99533837 1001 86380 86390 1
533762 99533762 1001 86380 86390 1
533562 99533562 1001 86380 86390 1
533459 99533459 1001 86380 86390 1
533493 99533493 1001 86380 86390 1
533508 99533508 1001 86380 86390 1
533456 99533456 1001 86380 86390 1
533288 99533288 1001 86380 86390 1
533328 99533328 1001 86380 86390 1
533394 99533394 1001 86380 86390 1
533319 99533319 1001 86380 86390 1
533414 99533414 1001 86380 86390 1
533440 99533440 1001 86380 86390 1
533339 99533339 1001 86380 86390 1
533955 99533955 1001 86380 86390 1
534655 99534655 1001 86380 86390 1
534526 99534526 1001 86380 86390 1
534289 99534289 1001 86380 86390 1
534278 99534278 1001 86380 86390 1
534114 99534114 1001 86380 86390 1
534078 99534078 1001 86380 86390 1
534182 99534182 1001 86380 86390 1
534780 99534780 1001 86380 86390 1
534871 99534871 1001 86380 86390 1
534794 99534794 1001 86380 86390 1
535397 99535397 1001 86380 86390 1
535386 99535386 1001 86380 86390 1
535438 99535438 1001 86380 86390 1
535489 99535489 1001 86380 86390 1
535415 99535415 1001 86380 86390 1
535226 99535226 1001 86380 86390 1
535113 99535113 1001 86380 86390 1
535256 99535256 1001 86380 86390 1
535194 99535194 1001 86380 86390 1
535223 99535223 1001 86380 86390 1
534954 99534954 1001 86380 86390 1
535045 99535045 1001 86380 86390 1
534893 99534893 1001 86380 86390 1
534927 99534927 1001 86380 86390 1
535598 99535598 1001 86380 86390 1
535654 99535654 1001 86380 86390 1
535711 99535711 1001 86380 86390 1
536171 99536171 1001 86380 86390 1
536322 99536322 1001 86380 86390 1
536328 99536328 1001 86380 86390 1
536329 99536329 1001 86380 86390 1
536117 99536117 1001 86380 86390 1
535942 99535942 1001 86380 86390 1
535912 99535912 1001 86380 86390 1
535773 99535773 1001 86380 86390 1
535734 99535734 1001 86380 86390 1
535905 99535905 1001 86380 86390 1
535763 99535763 1001 86380 86390 1
535790 99535790 1001 86380 86390 1
535778 99535778 1001 86380 86390 1
537043 99537043 1001 86380 86390 1
536829 99536829 1001 86380 86390 1
536895 99536895 1001 86380 86390 1
536833 99536833 1001 86380 86390 1
536796 99536796 1001 86380 86390 1
536955 99536955 1001 86380 86390 1
536569 99536569 1001 86380 86390 1
536546 99536546 1001 86380 86390 1
536692 99536692 1001 86380 86390 1
537204 99537204 1001 86380 86390 1
537953 99537953 1001 86380 86390 1
537829 99537829 1001 86380 86390 1
537832 99537832 1001 86380 86390 1
537677 99537677 1001 86380 86390 1
537369 99537369 1001 86380 86390 1
537461 99537461 1001 86380 86390 1
537449 99537449 1001 86380 86390 1
537438 99537438 1001 86380 86390 1
537495 99537495 1001 86380 86390 1
537573 99537573 1001 86380 86390 1
537391 99537391 1001 86380 86390 1
537483 99537483 1001 86380 86390 1
538073 99538073 1001 86380 86390 1
538050 99538050 1001 86380 86390 1
538051 99538051 1001 86380 86390 1
538080 99538080 1001 86380 86390 1
538044 99538044 1001 86380 86390 1
538674 99538674 1001 86380 86390 1
538626 99538626 1001 86380 86390 1
538756 99538756 1001 86380 86390 1
538775 99538775 1001 86380 86390 1
538812 99538812 1001 86380 86390 1
538466 99538466 1001 86380 86390 1
538531 99538531 1001 86380 86390 1
538324 99538324 1001 86380 86390 1
538340 99538340 1001 86380 86390 1
538355 99538355 1001 86380 86390 1
538372 99538372 1001 86380 86390 1
538900 99538900 1001 86380 86390 1
539637 99539637 1001 86380 86390 1
539254 99539254 1001 86380 86390 1
539319 99539319 1001 86380 86390 1
539330 99539330 1001 86380 86390 1
539176 99539176 1001 86380 86390 1
539185 99539185 1001 86380 86390 1
539666 99539666 1001 86380 86390 1
540290 99540290 1001 86380 86390 1
540423 99540423 1001 86380 86390 1
540411 99540411 1001 86380 86390 1
540298 99540298 1001 86380 86390 1
540176 99540176 1001 86380 86390 1
540125 99540125 1001 86380 86390 1
540244 99540244 1001 86380 86390 1
540075 99540075 1001 86380 86390 1
540156 99540156 1001 86380 86390 1
540007 99540007 1001 86380 86390 1
539974 99539974 1001 86380 86390 1
540586 99540586 1001 86380 86390 1
541293 99541293 1001 86380 86390 1
541102 99541102 1001 86380 86390 1
541249 99541249 1001 86380 86390 1
541096 99541096 1001 86380 86390 1
541023 99541023 1001 86380 86390 1
541062 99541062 1001 86380 86390 1
541013 99541013 1001 86380 86390 1
540951 99540951 1001 86380 86390 1
541030 99541030 1001 86380 86390 1
540775 99540775 1001 86380 86390 1
540698 99540698 1001 86380 86390 1
540759 99540759 1001 86380 86390 1
540799 99540799 1001 86380 86390 1
541372 99541372 1001 86380 86390 1
541442 99541442 1001 86380 86390 1
541327 99541327 1001 86380 86390 1
541430 99541430 1001 86380 86390 1
542017 99542017 1001 86380 86390 1
541953 99541953 1001 86380 86390 1
542090 99542090 1001 86380 86390 1
542094 99542094 1001 86380 86390 1
542060 99542060 1001 86380 86390 1
541973 99541973 1001 86380 86390 1
541512 99541512 1001 86380 86390 1
541567 99541567 1001 86380 86390 1
542245 99542245 1001 86380 86390 1
542129 99542129 1001 86380 86390 1
542157 99542157 1001 86380 86390 1
542321 99542321 1001 86380 86390 1
542322 99542322 1001 86380 86390 1
542907 99542907 1001 86380 86390 1
542893 99542893 1001 86380 86390 1
542560 99542560 1001 86380 86390 1
542644 99542644 1001 86380 86390 1
542661 99542661 1001 86380 86390 1
542376 99542376 1001 86380 86390 1
542506 99542506 1001 86380 86390 1
542425 99542425 1001 86380 86390 1
542969 99542969 1001 86380 86390 1
543063 99543063 1001 86380 86390 1
543104 99543104 1001 86380 86390 1
543604 99543604 1001 86380 86390 1
543710 99543710 1001 86380 86390 1
543569 99543569 1001 86380 86390 1
543570 99543570 1001 86380 86390 1
543747 99543747 1001 86380 86390 1
543763 99543763 1001 86380 86390 1
543529 99543529 1001 86380 86390 1
543466 99543466 1001 86380 86390 1
543366 99543366 1001 86380 86390 1
543295 99543295 1001 86380 86390 1
543299 99543299 1001 86380 86390 1
543325 99543325 1001 86380 86390 1
543162 99543162 1001 86380 86390 1
543813 99543813 1001 86380 86390 1
543801 99543801 1001 86380 86390 1
543905 99543905 1001 86380 86390 1
543935 99543935 1001 86380 86390 1
543845 99543845 1001 86380 86390 1
544509 99544509 1001 86380 86390 1
544445 99544445 1001 86380 86390 1
544421 99544421 1001 86380 86390 1
544315 99544315 1001 86380 86390 1
544370 99544370 1001 86380 86390 1
544184 99544184 1001 86380 86390 1
544117 99544117 1001 86380 86390 1
544156 99544156 1001 86380 86390 1
544633 99544633 1001 86380 86390 1
544732 99544732 1001 86380 86390 1
544671 99544671 1001 86380 86390 1
500644 491 1002 48019 54233 1
506184 1044 1001 32565 32864 1
508583 1199 1001 42449 42748 1
508851 1067 1001 25840 26140 1
517238 677 1001 36003 36302 1
400000 99400000 1001 86380 86390 1
400064 99400064 1001 86380 86390 1
400150 99400150 1001 86380 86390 1
400236 99400236 1001 86380 86390 1
400265 99400265 1001 86380 86390 1
400391 99400391 1001 86380 86390 1
400791 99400791 1001 86380 86390 1
400808 99400808 1001 86380 86390 1
400747 99400747 1001 86380 86390 1
400869 99400869 1001 86380 86390 1
400852 99400852 1001 86380 86390 1
400883 99400883 1001 86380 86390 1
400833 99400833 1001 86380 86390 1
400964 99400964 1001 86380 86390 1
401151 99401151 1001 86380 86390 1
401628 99401628 1001 86380 86390 1
402072 99402072 1001 86380 86390 1
402268 99402268 1001 86380 86390 1
402346 99402346 1001 86380 86390 1
402452 99402452 1001 86380 86390 1
402481 99402481 1001 86380 86390 1
402635 99402635 1001 86380 86390 1
402779 99402779 1001 86380 86390 1
402734 99402734 1001 86380 86390 1
402718 99402718 1001 86380 86390 1
402806 99402806 1001 86380 86390 1
402830 99402830 1001 86380 86390 1
402977 99402977 1001 86380 86390 1
403183 99403183 1001 86380 86390 1
403296 99403296 1001 86380 86390 1
403096 99403096 1001 86380 86390 1
403569 99403569 1001 86380 86390 1
403554 99403554 1001 86380 86390 1
403768 99403768 1001 86380 86390 1
403744 99403744 1001 86380 86390 1
403837 99403837 1001 86380 86390 1
404276 99404276 1001 86380 86390 1
404526 99404526 1001 86380 86390 1
404702 99404702 1001 86380 86390 1
404703 99404703 1001 86380 86390 1
404690 99404690 1001 86380 86390 1
404952 99404952 1001 86380 86390 1
405049 99405049 1001 86380 86390 1
405189 99405189 1001 86380 86390 1
405240 99405240 1001 86380 86390 1
405377 99405377 1001 86380 86390 1
405640 99405640 1001 86380 86390 1
405913 99405913 1001 86380 86390 1
406088 99406088 1001 86380 86390 1
406104 99406104 1001 86380 86390 1
406193 99406193 1001 86380 86390 1
406184 99406184 1001 86380 86390 1
406419 99406419 1001 86380 86390 1
406553 99406553 1001 86380 86390 1
406637 99406637 1001 86380 86390 1
406708 99406708 1001 86380 86390 1
406657 99406657 1001 86380 86390 1
406696 99406696 1001 86380 86390 1
406847 99406847 1001 86380 86390 1
407026 99407026 1001 86380 86390 1
406980 99406980 1001 86380 86390 1
406981 99406981 1001 86380 86390 1
407229 99407229 1001 86380 86390 1
407207 99407207 1001 86380 86390 1
407157 99407157 1001 86380 86390 1
407518 99407518 1001 86380 86390 1
407680 99407680 1001 86380 86390 1
407973 99407973 1001 86380 86390 1
408105 99408105 1001 86380 86390 1
408283 99408283 1001 86380 86390 1
408349 99408349 1001 86380 86390 1
408518 99408518 1001 86380 86390 1
408699 99408699 1001 86380 86390 1
408657 99408657 1001 86380 86390 1
408785 99408785 1001 86380 86390 1
408852 99408852 1001 86380 86390 1
408771 99408771 1001 86380 86390 1
409028 99409028 1001 86380 86390 1
409218 99409218 1001 86380 86390 1
409376 99409376 1001 86380 86390 1
409555 99409555 1001 86380 86390 1
409773 99409773 1001 86380 86390 1
409699 99409699 1001 86380 86390 1
409734 99409734 1001 86380 86390 1
410096 99410096 1001 86380 86390 1
410300 99410300 1001 86380 86390 1
410365 99410365 1001 86380 86390 1
410683 99410683 1001 86380 86390 1
410725 99410725 1001 86380 86390 1
411133 99411133 1001 86380 86390 1
411196 99411196 1001 86380 86390 1
411252 99411252 1001 86380 86390 1
411380 99411380 1001 86380 86390 1
411650 99411650 1001 86380 86390 1
411649 99411649 1001 86380 86390 1
411845 99411845 1001 86380 86390 1
412025 99412025 1001 86380 86390 1
412110 99412110 1001 86380 86390 1
412150 99412150 1001 86380 86390 1
412194 99412194 1001 86380 86390 1
412202 99412202 1001 86380 86390 1
412236 99412236 1001 86380 86390 1
412328 99412328 1001 86380 86390 1
412412 99412412 1001 86380 86390 1
412472 99412472 1001 86380 86390 1
413568 99413568 1001 86380 86390 1
413320 99413320 1001 86380 86390 1
413648 99413648 1001 86380 86390 1
413656 99413656 1001 86380 86390 1
413612 99413612 1001 86380 86390 1
413417 99413417 1001 86380 86390 1
413239 99413239 1001 86380 86390 1
413120 99413120 1001 86380 86390 1
413080 99413080 1001 86380 86390 1
413287 99413287 1001 86380 86390 1
412563 99412563 1001 86380 86390 1
412875 99412875 1001 86380 86390 1
412690 99412690 1001 86380 86390 1
412860 99412860 1001 86380 86390 1
413923 99413923 1001 86380 86390 1
414061 99414061 1001 86380 86390 1
413764 99413764 1001 86380 86390 1
413792 99413792 1001 86380 86390 1
413930 99413930 1001 86380 86390 1
413941 99413941 1001 86380 86390 1
415258 99415258 1001 86380 86390 1
415122 99415122 1001 86380 86390 1
415176 99415176 1001 86380 86390 1
414943 99414943 1001 86380 86390 1
414616 99414616 1001 86380 86390 1
414821 99414821 1001 86380 86390 1
414746 99414746 1001 86380 86390 1
414782 99414782 1001 86380 86390 1
414125 99414125 1001 86380 86390 1
414334 99414334 1001 86380 86390 1
415526 99415526 1001 86380 86390 1
415574 99415574 1001 86380 86390 1
415388 99415388 1001 86380 86390 1
415450 99415450 1001 86380 86390 1
415714 99415714 1001 86380 86390 1
416935 99416935 1001 86380 86390 1
416816 99416816 1001 86380 86390 1
416236 99416236 1001 86380 86390 1
416551 99416551 1001 86380 86390 1
416219 99416219 1001 86380 86390 1
416423 99416423 1001 86380 86390 1
416008 99416008 1001 86380 86390 1
415980 99415980 1001 86380 86390 1
417353 99417353 1001 86380 86390 1
417024 99417024 1001 86380 86390 1
417316 99417316 1001 86380 86390 1
417223 99417223 1001 86380 86390 1
417318 99417318 1001 86380 86390 1
417301 99417301 1001 86380 86390 1
417130 99417130 1001 86380 86390 1
417593 99417593 1001 86380 86390 1
417441 99417441 1001 86380 86390 1
418682 99418682 1001 86380 86390 1
418432 99418432 1001 86380 86390 1
418246 99418246 1001 86380 86390 1
417927 99417927 1001 86380 86390 1
418012 99418012 1001 86380 86390 1
417674 99417674 1001 86380 86390 1
417989 99417989 1001 86380 86390 1
419107 99419107 1001 86380 86390 1
418995 99418995 1001 86380 86390 1
420216 99420216 1001 86380 86390 1
420166 99420166 1001 86380 86390 1
419685 99419685 1001 86380 86390 1
419214 99419214 1001 86380 86390 1
419607 99419607 1001 86380 86390 1
419397 99419397 1001 86380 86390 1
419622 99419622 1001 86380 86390 1
420691 99420691 1001 86380 86390 1
420060 99420060 1001 86380 86390 1
420697 99420697 1001 86380 86390 1
420797 99420797 1001 86380 86390 1
420607 99420607 1001 86380 86390 1
420671 99420671 1001 86380 86390 1
421878 99421878 1001 86380 86390 1
421317 99421317 1001 86380 86390 1
421372 99421372 1001 86380 86390 1
421378 99421378 1001 86380 86390 1
421473 99421473 1001 86380 86390 1
420920 99420920 1001 86380 86390 1
420971 99420971 1001 86380 86390 1
422409 99422409 1001 86380 86390 1
422235 99422235 1001 86380 86390 1
423576 99423576 1001 86380 86390 1
422981 99422981 1001 86380 86390 1
423253 99423253 1001 86380 86390 1
423283 99423283 1001 86380 86390 1
423239 99423239 1001 86380 86390 1
422630 99422630 1001 86380 86390 1
422569 99422569 1001 86380 86390 1
423816 99423816 1001 86380 86390 1
423858 99423858 1001 86380 86390 1
425245 99425245 1001 86380 86390 1
425227 99425227 1001 86380 86390 1
425120 99425120 1001 86380 86390 1
424663 99424663 1001 86380 86390 1
424833 99424833 1001 86380 86390 1
425795 99425795 1001 86380 86390 1
425694 99425694 1001 86380 86390 1
425412 99425412 1001 86380 86390 1
425672 99425672 1001 86380 86390 1
425396 99425396 1001 86380 86390 1
425427 99425427 1001 86380 86390 1
426894 99426894 1001 86380 86390 1
427034 99427034 1001 86380 86390 1
426780 99426780 1001 86380 86390 1
426996 99426996 1001 86380 86390 1
427085 99427085 1001 86380 86390 1
426860 99426860 1001 86380 86390 1
426369 99426369 1001 86380 86390 1
426312 99426312 1001 86380 86390 1
426243 99426243 1001 86380 86390 1
426101 99426101 1001 86380 86390 1
426692 99426692 1001 86380 86390 1
428515 99428515 1001 86380 86390 1
428470 99428470 1001 86380 86390 1
428120 99428120 1001 86380 86390 1
427974 99427974 1001 86380 86390 1
427736 99427736 1001 86380 86390 1
427807 99427807 1001 86380 86390 1
427550 99427550 1001 86380 86390 1
427770 99427770 1001 86380 86390 1
430065 99430065 1001 86380 86390 1
430243 99430243 1001 86380 86390 1
430150 99430150 1001 86380 86390 1
429934 99429934 1001 86380 86390 1
429772 99429772 1001 86380 86390 1
429564 99429564 1001 86380 86390 1
429282 99429282 1001 86380 86390 1
429538 99429538 1001 86380 86390 1
430525 99430525 1001 86380 86390 1
430705 99430705 1001 86380 86390 1
430527 99430527 1001 86380 86390 1
430512 99430512 1001 86380 86390 1
430777 99430777 1001 86380 86390 1
430570 99430570 1001 86380 86390 1
431915 99431915 1001 86380 86390 1
431626 99431626 1001 86380 86390 1
431399 99431399 1001 86380 86390 1
431403 99431403 1001 86380 86390 1
431496 99431496 1001 86380 86390 1
431370 99431370 1001 86380 86390 1
430947 99430947 1001 86380 86390 1
431181 99431181 1001 86380 86390 1
431138 99431138 1001 86380 86390 1
431021 99431021 1001 86380 86390 1
432288 99432288 1001 86380 86390 1
432201 99432201 1001 86380 86390 1
432412 99432412 1001 86380 86390 1
432197 99432197 1001 86380 86390 1
433617 99433617 1001 86380 86390 1
433556 99433556 1001 86380 86390 1
433354 99433354 1001 86380 86390 1
433151 99433151 1001 86380 86390 1
432845 99432845 1001 86380 86390 1
432528 99432528 1001 86380 86390 1
432730 99432730 1001 86380 86390 1
432613 99432613 1001 86380 86390 1
432885 99432885 1001 86380 86390 1
434062 99434062 1001 86380 86390 1
434039 99434039 1001 86380 86390 1
435362 99435362 1001 86380 86390 1
435365 99435365 1001 86380 86390 1
435375 99435375 1001 86380 86390 1
435383 99435383 1001 86380 86390 1
435044 99435044 1001 86380 86390 1
435238 99435238 1001 86380 86390 1
434826 99434826 1001 86380 86390 1
434634 99434634 1001 86380 86390 1
434319 99434319 1001 86380 86390 1
434516 99434516 1001 86380 86390 1
434408 99434408 1001 86380 86390 1
434388 99434388 1001 86380 86390 1
434362 99434362 1001 86380 86390 1
434313 99434313 1001 86380 86390 1
434165 99434165 1001 86380 86390 1
435701 99435701 1001 86380 86390 1
435626 99435626 1001 86380 86390 1
435488 99435488 1001 86380 86390 1
435439 99435439 1001 86380 86390 1
435879 99435879 1001 86380 86390 1
435639 99435639 1001 86380 86390 1
436851 99436851 1001 86380 86390 1
436871 99436871 1001 86380 86390 1
436872 99436872 1001 86380 86390 1
436952 99436952 1001 86380 86390 1
437006 99437006 1001 86380 86390 1
437008 99437008 1001 86380 86390 1
436880 99436880 1001 86380 86390 1
436886 99436886 1001 86380 86390 1
436628 99436628 1001 86380 86390 1
436423 99436423 1001 86380 86390 1
436713 99436713 1001 86380 86390 1
436735 99436735 1001 86380 86390 1
436359 99436359 1001 86380 86390 1
436413 99436413 1001 86380 86390 1
436148 99436148 1001 86380 86390 1
435966 99435966 1001 86380 86390 1
436233 99436233 1001 86380 86390 1
300056 99300056 1001 86380 86390 1
437215 99437215 1001 86380 86390 1
437345 99437345 1001 86380 86390 1
437216 99437216 1001 86380 86390 1
437160 99437160 1001 86380 86390 1
300072 99300072 1001 86380 86390 1
300092 99300092 1001 86380 86390 1
300588 99300588 1001 86380 86390 1
300360 99300360 1001 86380 86390 1
300463 99300463 1001 86380 86390 1
300489 99300489 1001 86380 86390 1
300502 99300502 1001 86380 86390 1
300361 99300361 1001 86380 86390 1
300390 99300390 1001 86380 86390 1
300496 99300496 1001 86380 86390 1
300215 99300215 1001 86380 86390 1
300151 99300151 1001 86380 86390 1
300152 99300152 1001 86380 86390 1
300204 99300204 1001 86380 86390 1
300732 99300732 1001 86380 86390 1
300749 99300749 1001 86380 86390 1
301518 99301518 1001 86380 86390 1
301442 99301442 1001 86380 86390 1
301510 99301510 1001 86380 86390 1
301422 99301422 1001 86380 86390 1
301195 99301195 1001 86380 86390 1
301286 99301286 1001 86380 86390 1
301299 99301299 1001 86380 86390 1
301147 99301147 1001 86380 86390 1
300999 99300999 1001 86380 86390 1
301012 99301012 1001 86380 86390 1
301080 99301080 1001 86380 86390 1
301003 99301003 1001 86380 86390 1
301045 99301045 1001 86380 86390 1
301629 99301629 1001 86380 86390 1
301658 99301658 1001 86380 86390 1
301724 99301724 1001 86380 86390 1
301610 99301610 1001 86380 86390 1
301757 99301757 1001 86380 86390 1
301654 99301654 1001 86380 86390 1
301680 99301680 1001 86380 86390 1
302190 99302190 1001 86380 86390 1
302216 99302216 1001 86380 86390 1
302308 99302308 1001 86380 86390 1
302340 99302340 1001 86380 86390 1
302378 99302378 1001 86380 86390 1
301971 99301971 1001 86380 86390 1
302094 99302094 1001 86380 86390 1
302121 99302121 1001 86380 86390 1
301779 99301779 1001 86380 86390 1
301927 99301927 1001 86380 86390 1
302483 99302483 1001 86380 86390 1
302425 99302425 1001 86380 86390 1
302571 99302571 1001 86380 86390 1
303117 99303117 1001 86380 86390 1
303066 99303066 1001 86380 86390 1
303105 99303105 1001 86380 86390 1
303124 99303124 1001 86380 86390 1
303075 99303075 1001 86380 86390 1
303167 99303167 1001 86380 86390 1
302845 99302845 1001 86380 86390 1
302859 99302859 1001 86380 86390 1
302912 99302912 1001 86380 86390 1
302824 99302824 1001 86380 86390 1
302865 99302865 1001 86380 86390 1
302998 99302998 1001 86380 86390 1
302716 99302716 1001 86380 86390 1
302678 99302678 1001 86380 86390 1
302794 99302794 1001 86380 86390 1
303378 99303378 1001 86380 86390 1
303306 99303306 1001 86380 86390 1
303988 99303988 1001 86380 86390 1
303991 99303991 1001 86380 86390 1
303742 99303742 1001 86380 86390 1
303722 99303722 1001 86380 86390 1
303607 99303607 1001 86380 86390 1
303518 99303518 1001 86380 86390 1
303495 99303495 1001 86380 86390 1
303525 99303525 1001 86380 86390 1
304211 99304211 1001 86380 86390 1
304225 99304225 1001 86380 86390 1
304141 99304141 1001 86380 86390 1
304091 99304091 1001 86380 86390 1
304143 99304143 1001 86380 86390 1
304080 99304080 1001 86380 86390 1
304106 99304106 1001 86380 86390 1
304704 99304704 1001 86380 86390 1
304749 99304749 1001 86380 86390 1
304686 99304686 1001 86380 86390 1
304550 99304550 1001 86380 86390 1
304617 99304617 1001 86380 86390 1
304607 99304607 1001 86380 86390 1
304624 99304624 1001 86380 86390 1
304600 99304600 1001 86380 86390 1
304240 99304240 1001 86380 86390 1
304348 99304348 1001 86380 86390 1
304886 99304886 1001 86380 86390 1
305029 99305029 1001 86380 86390 1
305534 99305534 1001 86380 86390 1
305578 99305578 1001 86380 86390 1
305568 99305568 1001 86380 86390 1
305366 99305366 1001 86380 86390 1
305433 99305433 1001 86380 86390 1
305294 99305294 1001 86380 86390 1
305374 99305374 1001 86380 86390 1
305232 99305232 1001 86380 86390 1
305156 99305156 1001 86380 86390 1
305119 99305119 1001 86380 86390 1
305226 99305226 1001 86380 86390 1
500020 99500020 1001 86380 86390 1
500098 99500098 1001 86380 86390 1
500137 99500137 1001 86380 86390 1
500736 99500736 1001 86380 86390 1
500719 99500719 1001 86380 86390 1
500721 99500721 1001 86380 86390 1
500406 99500406 1001 86380 86390 1
500605 99500605 1001 86380 86390 1
500231 99500231 1001 86380 86390 1
500258 99500258 1001 86380 86390 1
500325 99500325 1001 86380 86390 1
500263 99500263 1001 86380 86390 1
500369 99500369 1001 86380 86390 1
500864 99500864 1001 86380 86390 1
500827 99500827 1001 86380 86390 1
500996 99500996 1001 86380 86390 1
500971 99500971 1001 86380 86390 1
500974 99500974 1001 86380 86390 1
501001 99501001 1001 86380 86390 1
501449 99501449 1001 86380 86390 1
501584 99501584 1001 86380 86390 1
501291 99501291 1001 86380 86390 1
501305 99501305 1001 86380 86390 1
501331 99501331 1001 86380 86390 1
501401 99501401 1001 86380 86390 1
501272 99501272 1001 86380 86390 1
501364 99501364 1001 86380 86390 1
501084 99501084 1001 86380 86390 1
501203 99501203 1001 86380 86390 1
501204 99501204 1001 86380 86390 1
501082 99501082 1001 86380 86390 1
501652 99501652 1001 86380 86390 1
501821 99501821 1001 86380 86390 1
501771 99501771 1001 86380 86390 1
501764 99501764 1001 86380 86390 1
502429 99502429 1001 86380 86390 1
502367 99502367 1001 86380 86390 1
502386 99502386 1001 86380 86390 1
502105 99502105 1001 86380 86390 1
501876 99501876 1001 86380 86390 1
501973 99501973 1001 86380 86390 1
502567 99502567 1001 86380 86390 1
502543 99502543 1001 86380 86390 1
502533 99502533 1001 86380 86390 1
502523 99502523 1001 86380 86390 1
503170 99503170 1001 86380 86390 1
503108 99503108 1001 86380 86390 1
503014 99503014 1001 86380 86390 1
502980 99502980 1001 86380 86390 1
502698 99502698 1001 86380 86390 1
502758 99502758 1001 86380 86390 1
502786 99502786 1001 86380 86390 1
503460 99503460 1001 86380 86390 1
503422 99503422 1001 86380 86390 1
503950 99503950 1001 86380 86390 1
504016 99504016 1001 86380 86390 1
504056 99504056 1001 86380 86390 1
503790 99503790 1001 86380 86390 1
503613 99503613 1001 86380 86390 1
503655 99503655 1001 86380 86390 1
503672 99503672 1001 86380 86390 1
503650 99503650 1001 86380 86390 1
504309 99504309 1001 86380 86390 1
504284 99504284 1001 86380 86390 1
503705 99503705 1001 86380 86390 1
504169 99504169 1001 86380 86390 1
504199 99504199 1001 86380 86390 1
504190 99504190 1001 86380 86390 1
504895 99504895 1001 86380 86390 1
504870 99504870 1001 86380 86390 1
504770 99504770 1001 86380 86390 1
504749 99504749 1001 86380 86390 1
504595 99504595 1001 86380 86390 1
504448 99504448 1001 86380 86390 1
504411 99504411 1001 86380 86390 1
505035 99505035 1001 86380 86390 1
505090 99505090 1001 86380 86390 1
505039 99505039 1001 86380 86390 1
505742 99505742 1001 86380 86390 1
505542 99505542 1001 86380 86390 1
505361 99505361 1001 86380 86390 1
505440 99505440 1001 86380 86390 1
505498 99505498 1001 86380 86390 1
505265 99505265 1001 86380 86390 1
505201 99505201 1001 86380 86390 1
505267 99505267 1001 86380 86390 1
505261 99505261 1001 86380 86390 1
505926 99505926 1001 86380 86390 1
505888 99505888 1001 86380 86390 1
505801 99505801 1001 86380 86390 1
506561 99506561 1001 86380 86390 1
506483 99506483 1001 86380 86390 1
506314 99506314 1001 86380 86390 1
506366 99506366 1001 86380 86390 1
506264 99506264 1001 86380 86390 1
506186 99506186 1001 86380 86390 1
506342 99506342 1001 86380 86390 1
506280 99506280 1001 86380 86390 1
506308 99506308 1001 86380 86390 1
506068 99506068 1001 86380 86390 1
506134 99506134 1001 86380 86390 1
506148 99506148 1001 86380 86390 1
505999 99505999 1001 86380 86390 1
507395 99507395 1001 86380 86390 1
507314 99507314 1001 86380 86390 1
507252 99507252 1001 86380 86390 1
507382 99507382 1001 86380 86390 1
507190 99507190 1001 86380 86390 1
507205 99507205 1001 86380 86390 1
507085 99507085 1001 86380 86390 1
507176 99507176 1001 86380 86390 1
507001 99507001 1001 86380 86390 1
507574 99507574 1001 86380 86390 1
507449 99507449 1001 86380 86390 1
507618 99507618 1001 86380 86390 1
507541 99507541 1001 86380 86390 1
507439 99507439 1001 86380 86390 1
508192 99508192 1001 86380 86390 1
508102 99508102 1001 86380 86390 1
508181 99508181 1001 86380 86390 1
508194 99508194 1001 86380 86390 1
508196 99508196 1001 86380 86390 1
507876 99507876 1001 86380 86390 1
508021 99508021 1001 86380 86390 1
508023 99508023 1001 86380 86390 1
507948 99507948 1001 86380 86390 1
507989 99507989 1001 86380 86390 1
507720 99507720 1001 86380 86390 1
507814 99507814 1001 86380 86390 1
507805 99507805 1001 86380 86390 1
507754 99507754 1001 86380 86390 1
508271 99508271 1001 86380 86390 1
508359 99508359 1001 86380 86390 1
508412 99508412 1001 86380 86390 1
509056 99509056 1001 86380 86390 1
508769 99508769 1001 86380 86390 1
508855 99508855 1001 86380 86390 1
508610 99508610 1001 86380 86390 1
508495 99508495 1001 86380 86390 1
508574 99508574 1001 86380 86390 1
508613 99508613 1001 86380 86390 1
508627 99508627 1001 86380 86390 1
508620 99508620 1001 86380 86390 1
509222 99509222 1001 86380 86390 1
509224 99509224 1001 86380 86390 1
509094 99509094 1001 86380 86390 1
509720 99509720 1001 86380 86390 1
509811 99509811 1001 86380 86390 1
509722 99509722 1001 86380 86390 1
509761 99509761 1001 86380 86390 1
509881 99509881 1001 86380 86390 1
509822 99509822 1001 86380 86390 1
509541 99509541 1001 86380 86390 1
509637 99509637 1001 86380 86390 1
509614 99509614 1001 86380 86390 1
509336 99509336 1001 86380 86390 1
509427 99509427 1001 86380 86390 1
509353 99509353 1001 86380 86390 1
509447 99509447 1001 86380 86390 1
510024 99510024 1001 86380 86390 1
510652 99510652 1001 86380 86390 1
510525 99510525 1001 86380 86390 1
510589 99510589 1001 86380 86390 1
510686 99510686 1001 86380 86390 1
510501 99510501 1001 86380 86390 1
510516 99510516 1001 86380 86390 1
510454 99510454 1001 86380 86390 1
510157 99510157 1001 86380 86390 1
510200 99510200 1001 86380 86390 1
510136 99510136 1001 86380 86390 1
510219 99510219 1001 86380 86390 1
510919 99510919 1001 86380 86390 1
510926 99510926 1001 86380 86390 1
510927 99510927 1001 86380 86390 1
510903 99510903 1001 86380 86390 1
510878 99510878 1001 86380 86390 1
511454 99511454 1001 86380 86390 1
511527 99511527 1001 86380 86390 1
511496 99511496 1001 86380 86390 1
511371 99511371 1001 86380 86390 1
511246 99511246 1001 86380 86390 1
511146 99511146 1001 86380 86390 1
511160 99511160 1001 86380 86390 1
511212 99511212 1001 86380 86390 1
510987 99510987 1001 86380 86390 1
511078 99511078 1001 86380 86390 1
511117 99511117 1001 86380 86390 1
510951 99510951 1001 86380 86390 1
511579 99511579 1001 86380 86390 1
511750 99511750 1001 86380 86390 1
511583 99511583 1001 86380 86390 1
511752 99511752 1001 86380 86390 1
512035 99512035 1001 86380 86390 1
512153 99512153 1001 86380 86390 1
512141 99512141 1001 86380 86390 1
512142 99512142 1001 86380 86390 1
512144 99512144 1001 86380 86390 1
512171 99512171 1001 86380 86390 1
511770 99511770 1001 86380 86390 1
511893 99511893 1001 86380 86390 1
511945 99511945 1001 86380 86390 1
511935 99511935 1001 86380 86390 1
511819 99511819 1001 86380 86390 1
512444 99512444 1001 86380 86390 1
512384 99512384 1001 86380 86390 1
512580 99512580 1001 86380 86390 1
512490 99512490 1001 86380 86390 1
512569 99512569 1001 86380 86390 1
513037 99513037 1001 86380 86390 1
513155 99513155 1001 86380 86390 1
513028 99513028 1001 86380 86390 1
513100 99513100 1001 86380 86390 1
512961 99512961 1001 86380 86390 1
512733 99512733 1001 86380 86390 1
513298 99513298 1001 86380 86390 1
513214 99513214 1001 86380 86390 1
513983 99513983 1001 86380 86390 1
514015 99514015 1001 86380 86390 1
513859 99513859 1001 86380 86390 1
513899 99513899 1001 86380 86390 1
513710 99513710 1001 86380 86390 1
513739 99513739 1001 86380 86390 1
513626 99513626 1001 86380 86390 1
513653 99513653 1001 86380 86390 1
513567 99513567 1001 86380 86390 1
513477 99513477 1001 86380 86390 1
514222 99514222 1001 86380 86390 1
514199 99514199 1001 86380 86390 1
514178 99514178 1001 86380 86390 1
514822 99514822 1001 86380 86390 1
514770 99514770 1001 86380 86390 1
514670 99514670 1001 86380 86390 1
514523 99514523 1001 86380 86390 1
514536 99514536 1001 86380 86390 1
514466 99514466 1001 86380 86390 1
514381 99514381 1001 86380 86390 1
514373 99514373 1001 86380 86390 1
514440 99514440 1001 86380 86390 1
514913 99514913 1001 86380 86390 1
514995 99514995 1001 86380 86390 1
515683 99515683 1001 86380 86390 1
515663 99515663 1001 86380 86390 1
515502 99515502 1001 86380 86390 1
515350 99515350 1001 86380 86390 1
515441 99515441 1001 86380 86390 1
515471 99515471 1001 86380 86390 1
515346 99515346 1001 86380 86390 1
515140 99515140 1001 86380 86390 1
515220 99515220 1001 86380 86390 1
515120 99515120 1001 86380 86390 1
515238 99515238 1001 86380 86390 1
515745 99515745 1001 86380 86390 1
515758 99515758 1001 86380 86390 1
515800 99515800 1001 86380 86390 1
515736 99515736 1001 86380 86390 1
515775 99515775 1001 86380 86390 1
515839 99515839 1001 86380 86390 1
515699 99515699 1001 86380 86390 1
515688 99515688 1001 86380 86390 1
516424 99516424 1001 86380 86390 1
516454 99516454 1001 86380 86390 1
516213 99516213 1001 86380 86390 1
516292 99516292 1001 86380 86390 1
516271 99516271 1001 86380 86390 1
516185 99516185 1001 86380 86390 1
515997 99515997 1001 86380 86390 1
516089 99516089 1001 86380 86390 1
515973 99515973 1001 86380 86390 1
516600 99516600 1001 86380 86390 1
516640 99516640 1001 86380 86390 1
517136 99517136 1001 86380 86390 1
517228 99517228 1001 86380 86390 1
517191 99517191 1001 86380 86390 1
516976 99516976 1001 86380 86390 1
517031 99517031 1001 86380 86390 1
516954 99516954 1001 86380 86390 1
516942 99516942 1001 86380 86390 1
516930 99516930 1001 86380 86390 1
517129 99517129 1001 86380 86390 1
516820 99516820 1001 86380 86390 1
516889 99516889 1001 86380 86390 1
516737 99516737 1001 86380 86390 1
516790 99516790 1001 86380 86390 1
517476 99517476 1001 86380 86390 1
517495 99517495 1001 86380 86390 1
517343 99517343 1001 86380 86390 1
517539 99517539 1001 86380 86390 1
518107 99518107 1001 86380 86390 1
518070 99518070 1001 86380 86390 1
517778 99517778 1001 86380 86390 1
517595 99517595 1001 86380 86390 1
517662 99517662 1001 86380 86390 1
517664 99517664 1001 86380 86390 1
517641 99517641 1001 86380 86390 1
517630 99517630 1001 86380 86390 1
518355 99518355 1001 86380 86390 1
518798 99518798 1001 86380 86390 1
518965 99518965 1001 86380 86390 1
518973 99518973 1001 86380 86390 1
518740 99518740 1001 86380 86390 1
518625 99518625 1001 86380 86390 1
518496 99518496 1001 86380 86390 1
518563 99518563 1001 86380 86390 1
519117 99519117 1001 86380 86390 1
519092 99519092 1001 86380 86390 1
519056 99519056 1001 86380 86390 1
519134 99519134 1001 86380 86390 1
519124 99519124 1001 86380 86390 1
519008 99519008 1001 86380 86390 1
519776 99519776 1001 86380 86390 1
519734 99519734 1001 86380 86390 1
519811 99519811 1001 86380 86390 1
519609 99519609 1001 86380 86390 1
519585 99519585 1001 86380 86390 1
519573 99519573 1001 86380 86390 1
519485 99519485 1001 86380 86390 1
519541 99519541 1001 86380 86390 1
519231 99519231 1001 86380 86390 1
519273 99519273 1001 86380 86390 1
519378 99519378 1001 86380 86390 1
519395 99519395 1001 86380 86390 1
519243 99519243 1001 86380 86390 1
519333 99519333 1001 86380 86390 1
520018 99520018 1001 86380 86390 1
519857 99519857 1001 86380 86390 1
520000 99520000 1001 86380 86390 1
519989 99519989 1001 86380 86390 1
519964 99519964 1001 86380 86390 1
520550 99520550 1001 86380 86390 1
520565 99520565 1001 86380 86390 1
520254 99520254 1001 86380 86390 1
520281 99520281 1001 86380 86390 1
520295 99520295 1001 86380 86390 1
520360 99520360 1001 86380 86390 1
520287 99520287 1001 86380 86390 1
520048 99520048 1001 86380 86390 1
520164 99520164 1001 86380 86390 1
520219 99520219 1001 86380 86390 1
520663 99520663 1001 86380 86390 1
520754 99520754 1001 86380 86390 1
520797 99520797 1001 86380 86390 1
520643 99520643 1001 86380 86390 1
521275 99521275 1001 86380 86390 1
521315 99521315 1001 86380 86390 1
521332 99521332 1001 86380 86390 1
521229 99521229 1001 86380 86390 1
520898 99520898 1001 86380 86390 1
521008 99521008 1001 86380 86390 1
520996 99520996 1001 86380 86390 1
520857 99520857 1001 86380 86390 1
521619 99521619 1001 86380 86390 1
521608 99521608 1001 86380 86390 1
521625 99521625 1001 86380 86390 1
521589 99521589 1001 86380 86390 1
522150 99522150 1001 86380 86390 1
522241 99522241 1001 86380 86390 1
521952 99521952 1001 86380 86390 1
521891 99521891 1001 86380 86390 1
521694 99521694 1001 86380 86390 1
521709 99521709 1001 86380 86390 1
521774 99521774 1001 86380 86390 1
522473 99522473 1001 86380 86390 1
522970 99522970 1001 86380 86390 1
522824 99522824 1001 86380 86390 1
522711 99522711 1001 86380 86390 1
522763 99522763 1001 86380 86390 1
522794 99522794 1001 86380 86390 1
522898 99522898 1001 86380 86390 1
522667 99522667 1001 86380 86390 1
523211 99523211 1001 86380 86390 1
523237 99523237 1001 86380 86390 1
523251 99523251 1001 86380 86390 1
523765 99523765 1001 86380 86390 1
523899 99523899 1001 86380 86390 1
523799 99523799 1001 86380 86390 1
523657 99523657 1001 86380 86390 1
523404 99523404 1001 86380 86390 1
523461 99523461 1001 86380 86390 1
523513 99523513 1001 86380 86390 1
523489 99523489 1001 86380 86390 1
523451 99523451 1001 86380 86390 1
524123 99524123 1001 86380 86390 1
524122 99524122 1001 86380 86390 1
524590 99524590 1001 86380 86390 1
524685 99524685 1001 86380 86390 1
524701 99524701 1001 86380 86390 1
524408 99524408 1001 86380 86390 1
524514 99524514 1001 86380 86390 1
524527 99524527 1001 86380 86390 1
524361 99524361 1001 86380 86390 1
524325 99524325 1001 86380 86390 1
524957 99524957 1001 86380 86390 1
524868 99524868 1001 86380 86390 1
524920 99524920 1001 86380 86390 1
525185 99525185 1001 86380 86390 1
525371 99525371 1001 86380 86390 1
525307 99525307 1001 86380 86390 1
525299 99525299 1001 86380 86390 1
525031 99525031 1001 86380 86390 1
525154 99525154 1001 86380 86390 1
525671 99525671 1001 86380 86390 1
524976 99524976 1001 86380 86390 1
525623 99525623 1001 86380 86390 1
525779 99525779 1001 86380 86390 1
525629 99525629 1001 86380 86390 1
525670 99525670 1001 86380 86390 1
526281 99526281 1001 86380 86390 1
526396 99526396 1001 86380 86390 1
526397 99526397 1001 86380 86390 1
526207 99526207 1001 86380 86390 1
526199 99526199 1001 86380 86390 1
525805 99525805 1001 86380 86390 1
525811 99525811 1001 86380 86390 1
525877 99525877 1001 86380 86390 1
526616 99526616 1001 86380 86390 1
526566 99526566 1001 86380 86390 1
526521 99526521 1001 86380 86390 1
527059 99527059 1001 86380 86390 1
527182 99527182 1001 86380 86390 1
527055 99527055 1001 86380 86390 1
527106 99527106 1001 86380 86390 1
526954 99526954 1001 86380 86390 1
526877 99526877 1001 86380 86390 1
526883 99526883 1001 86380 86390 1
526989 99526989 1001 86380 86390 1
526912 99526912 1001 86380 86390 1
526748 99526748 1001 86380 86390 1
526820 99526820 1001 86380 86390 1
527950 99527950 1001 86380 86390 1
528029 99528029 1001 86380 86390 1
528052 99528052 1001 86380 86390 1
527967 99527967 1001 86380 86390 1
528067 99528067 1001 86380 86390 1
527997 99527997 1001 86380 86390 1
527677 99527677 1001 86380 86390 1
527808 99527808 1001 86380 86390 1
527789 99527789 1001 86380 86390 1
527650 99527650 1001 86380 86390 1
527457 99527457 1001 86380 86390 1
527600 99527600 1001 86380 86390 1
528194 99528194 1001 86380 86390 1
528772 99528772 1001 86380 86390 1
528784 99528784 1001 86380 86390 1
528544 99528544 1001 86380 86390 1
528570 99528570 1001 86380 86390 1
528560 99528560 1001 86380 86390 1
528617 99528617 1001 86380 86390 1
528500 99528500 1001 86380 86390 1
528983 99528983 1001 86380 86390 1
529035 99529035 1001 86380 86390 1
528919 99528919 1001 86380 86390 1
528934 99528934 1001 86380 86390 1
529091 99529091 1001 86380 86390 1
529678 99529678 1001 86380 86390 1
529692 99529692 1001 86380 86390 1
529704 99529704 1001 86380 86390 1
529709 99529709 1001 86380 86390 1
529556 99529556 1001 86380 86390 1
529354 99529354 1001 86380 86390 1
529472 99529472 1001 86380 86390 1
529430 99529430 1001 86380 86390 1
529255 99529255 1001 86380 86390 1
529310 99529310 1001 86380 86390 1
529750 99529750 1001 86380 86390 1
529867 99529867 1001 86380 86390 1
529899 99529899 1001 86380 86390 1
529861 99529861 1001 86380 86390 1
530437 99530437 1001 86380 86390 1
530443 99530443 1001 86380 86390 1
530543 99530543 1001 86380 86390 1
530512 99530512 1001 86380 86390 1
530436 99530436 1001 86380 86390 1
530311 99530311 1001 86380 86390 1
530190 99530190 1001 86380 86390 1
530048 99530048 1001 86380 86390 1
530697 99530697 1001 86380 86390 1
531329 99531329 1001 86380 86390 1
531227 99531227 1001 86380 86390 1
531347 99531347 1001 86380 86390 1
531369 99531369 1001 86380 86390 1
530994 99530994 1001 86380 86390 1
530968 99530968 1001 86380 86390 1
530983 99530983 1001 86380 86390 1
531055 99531055 1001 86380 86390 1
530933 99530933 1001 86380 86390 1
531455 99531455 1001 86380 86390 1
531390 99531390 1001 86380 86390 1
531175 99531175 1001 86380 86390 1
532078 99532078 1001 86380 86390 1
532041 99532041 1001 86380 86390 1
532137 99532137 1001 86380 86390 1
532195 99532195 1001 86380 86390 1
532151 99532151 1001 86380 86390 1
532049 99532049 1001 86380 86390 1
531894 99531894 1001 86380 86390 1
531817 99531817 1001 86380 86390 1
531781 99531781 1001 86380 86390 1
531626 99531626 1001 86380 86390 1
531666 99531666 1001 86380 86390 1
531732 99531732 1001 86380 86390 1
531736 99531736 1001 86380 86390 1
531776 99531776 1001 86380 86390 1
532226 99532226 1001 86380 86390 1
532292 99532292 1001 86380 86390 1
532893 99532893 1001 86380 86390 1
532673 99532673 1001 86380 86390 1
532675 99532675 1001 86380 86390 1
532799 99532799 1001 86380 86390 1
532477 99532477 1001 86380 86390 1
532485 99532485 1001 86380 86390 1
533081 99533081 1001 86380 86390 1
533162 99533162 1001 86380 86390 1
533656 99533656 1001 86380 86390 1
533833 99533833 1001 86380 86390 1
533816 99533816 1001 86380 86390 1
533778 99533778 1001 86380 86390 1
533587 99533587 1001 86380 86390 1
533637 99533637 1001 86380 86390 1
533457 99533457 1001 86380 86390 1
533396 99533396 1001 86380 86390 1
533435 99533435 1001 86380 86390 1
533371 99533371 1001 86380 86390 1
533402 99533402 1001 86380 86390 1
533378 99533378 1001 86380 86390 1
533997 99533997 1001 86380 86390 1
533894 99533894 1001 86380 86390 1
533900 99533900 1001 86380 86390 1
533866 99533866 1001 86380 86390 1
534543 99534543 1001 86380 86390 1
534570 99534570 1001 86380 86390 1
534519 99534519 1001 86380 86390 1
534613 99534613 1001 86380 86390 1
534565 99534565 1001 86380 86390 1
534392 99534392 1001 86380 86390 1
534302 99534302 1001 86380 86390 1
534209 99534209 1001 86380 86390 1
534099 99534099 1001 86380 86390 1
534761 99534761 1001 86380 86390 1
534801 99534801 1001 86380 86390 1
534815 99534815 1001 86380 86390 1
535369 99535369 1001 86380 86390 1
535409 99535409 1001 86380 86390 1
535510 99535510 1001 86380 86390 1
535312 99535312 1001 86380 86390 1
535106 99535106 1001 86380 86390 1
535250 99535250 1001 86380 86390 1
535019 99535019 1001 86380 86390 1
535046 99535046 1001 86380 86390 1
534920 99534920 1001 86380 86390 1
535091 99535091 1001 86380 86390 1
534962 99534962 1001 86380 86390 1
535652 99535652 1001 86380 86390 1
535511 99535511 1001 86380 86390 1
536313 99536313 1001 86380 86390 1
536280 99536280 1001 86380 86390 1
536216 99536216 1001 86380 86390 1
536086 99536086 1001 86380 86390 1
536010 99536010 1001 86380 86390 1
536103 99536103 1001 86380 86390 1
536013 99536013 1001 86380 86390 1
535909 99535909 1001 86380 86390 1
535820 99535820 1001 86380 86390 1
535782 99535782 1001 86380 86390 1
535849 99535849 1001 86380 86390 1
535785 99535785 1001 86380 86390 1
535827 99535827 1001 86380 86390 1
535880 99535880 1001 86380 86390 1
536360 99536360 1001 86380 86390 1
536375 99536375 1001 86380 86390 1
536349 99536349 1001 86380 86390 1
536364 99536364 1001 86380 86390 1
536393 99536393 1001 86380 86390 1
537103 99537103 1001 86380 86390 1
537138 99537138 1001 86380 86390 1
537066 99537066 1001 86380 86390 1
537093 99537093 1001 86380 86390 1
537095 99537095 1001 86380 86390 1
537058 99537058 1001 86380 86390 1
536868 99536868 1001 86380 86390 1
536593 99536593 1001 86380 86390 1
536688 99536688 1001 86380 86390 1
536680 99536680 1001 86380 86390 1
536681 99536681 1001 86380 86390 1
537250 99537250 1001 86380 86390 1
537239 99537239 1001 86380 86390 1
537310 99537310 1001 86380 86390 1
537170 99537170 1001 86380 86390 1
537971 99537971 1001 86380 86390 1
537632 99537632 1001 86380 86390 1
537684 99537684 1001 86380 86390 1
537739 99537739 1001 86380 86390 1
537649 99537649 1001 86380 86390 1
537410 99537410 1001 86380 86390 1
538174 99538174 1001 86380 86390 1
538754 99538754 1001 86380 86390 1
538703 99538703 1001 86380 86390 1
538656 99538656 1001 86380 86390 1
538710 99538710 1001 86380 86390 1
538535 99538535 1001 86380 86390 1
538401 99538401 1001 86380 86390 1
538288 99538288 1001 86380 86390 1
538344 99538344 1001 86380 86390 1
538270 99538270 1001 86380 86390 1
539006 99539006 1001 86380 86390 1
538878 99538878 1001 86380 86390 1
538990 99538990 1001 86380 86390 1
538823 99538823 1001 86380 86390 1
539460 99539460 1001 86380 86390 1
539458 99539458 1001 86380 86390 1
539294 99539294 1001 86380 86390 1
539413 99539413 1001 86380 86390 1
539271 99539271 1001 86380 86390 1
539063 99539063 1001 86380 86390 1
539173 99539173 1001 86380 86390 1
539678 99539678 1001 86380 86390 1
539757 99539757 1001 86380 86390 1
539674 99539674 1001 86380 86390 1
540287 99540287 1001 86380 86390 1
540292 99540292 1001 86380 86390 1
540334 99540334 1001 86380 86390 1
540157 99540157 1001 86380 86390 1
540172 99540172 1001 86380 86390 1
540110 99540110 1001 86380 86390 1
540201 99540201 1001 86380 86390 1
540229 99540229 1001 86380 86390 1
540204 99540204 1001 86380 86390 1
540169 99540169 1001 86380 86390 1
540247 99540247 1001 86380 86390 1
539926 99539926 1001 86380 86390 1
540000 99540000 1001 86380 86390 1
540619 99540619 1001 86380 86390 1
540633 99540633 1001 86380 86390 1
540572 99540572 1001 86380 86390 1
540652 99540652 1001 86380 86390 1
541166 99541166 1001 86380 86390 1
541181 99541181 1001 86380 86390 1
541107 99541107 1001 86380 86390 1
541227 99541227 1001 86380 86390 1
541288 99541288 1001 86380 86390 1
540974 99540974 1001 86380 86390 1
541055 99541055 1001 86380 86390 1
540966 99540966 1001 86380 86390 1
541020 99541020 1001 86380 86390 1
540956 99540956 1001 86380 86390 1
540856 99540856 1001 86380 86390 1
540784 99540784 1001 86380 86390 1
540696 99540696 1001 86380 86390 1
541350 99541350 1001 86380 86390 1
541402 99541402 1001 86380 86390 1
541325 99541325 1001 86380 86390 1
542089 99542089 1001 86380 86390 1
542072 99542072 1001 86380 86390 1
541930 99541930 1001 86380 86390 1
541947 99541947 1001 86380 86390 1
541914 99541914 1001 86380 86390 1
541723 99541723 1001 86380 86390 1
541766 99541766 1001 86380 86390 1
541792 99541792 1001 86380 86390 1
541911 99541911 1001 86380 86390 1
541700 99541700 1001 86380 86390 1
542133 99542133 1001 86380 86390 1
542305 99542305 1001 86380 86390 1
542859 99542859 1001 86380 86390 1
542808 99542808 1001 86380 86390 1
542825 99542825 1001 86380 86390 1
542937 99542937 1001 86380 86390 1
542840 99542840 1001 86380 86390 1
542853 99542853 1001 86380 86390 1
542739 99542739 1001 86380 86390 1
542572 99542572 1001 86380 86390 1
542652 99542652 1001 86380 86390 1
542685 99542685 1001 86380 86390 1
542686 99542686 1001 86380 86390 1
542518 99542518 1001 86380 86390 1
542337 99542337 1001 86380 86390 1
542469 99542469 1001 86380 86390 1
542524 99542524 1001 86380 86390 1
542335 99542335 1001 86380 86390 1
542336 99542336 1001 86380 86390 1
543094 99543094 1001 86380 86390 1
543715 99543715 1001 86380 86390 1
543419 99543419 1001 86380 86390 1
543523 99543523 1001 86380 86390 1
543267 99543267 1001 86380 86390 1
543222 99543222 1001 86380 86390 1
543859 99543859 1001 86380 86390 1
543927 99543927 1001 86380 86390 1
543879 99543879 1001 86380 86390 1
543893 99543893 1001 86380 86390 1
543829 99543829 1001 86380 86390 1
543973 99543973 1001 86380 86390 1
543791 99543791 1001 86380 86390 1
543844 99543844 1001 86380 86390 1
544483 99544483 1001 86380 86390 1
544565 99544565 1001 86380 86390 1
544523 99544523 1001 86380 86390 1
544407 99544407 1001 86380 86390 1
544574 99544574 1001 86380 86390 1
544504 99544504 1001 86380 86390 1
544590 99544590 1001 86380 86390 1
544330 99544330 1001 86380 86390 1
544386 99544386 1001 86380 86390 1
544165 99544165 1001 86380 86390 1
544024 99544024 1001 86380 86390 1
543988 99543988 1001 86380 86390 1
544599 99544599 1001 86380 86390 1
544603 99544603 1001 86380 86390 1
544709 99544709 1001 86380 86390 1
413320 382 1001 28200 28557 1
414445 374 1001 17700 18477 1
426582 213 1001 34320 34677 1
434004 490 1001 56100 57837 1
400104 99400104 1001 86380 86390 1
400392 99400392 1001 86380 86390 1
400510 99400510 1001 86380 86390 1
400750 99400750 1001 86380 86390 1
400821 99400821 1001 86380 86390 1
400907 99400907 1001 86380 86390 1
401054 99401054 1001 86380 86390 1
401433 99401433 1001 86380 86390 1
401478 99401478 1001 86380 86390 1
401852 99401852 1001 86380 86390 1
401883 99401883 1001 86380 86390 1
402117 99402117 1001 86380 86390 1
402381 99402381 1001 86380 86390 1
402397 99402397 1001 86380 86390 1
402538 99402538 1001 86380 86390 1
402484 99402484 1001 86380 86390 1
402717 99402717 1001 86380 86390 1
402872 99402872 1001 86380 86390 1
403034 99403034 1001 86380 86390 1
403143 99403143 1001 86380 86390 1
403239 99403239 1001 86380 86390 1
403433 99403433 1001 86380 86390 1
403476 99403476 1001 86380 86390 1
403618 99403618 1001 86380 86390 1
403838 99403838 1001 86380 86390 1
403978 99403978 1001 86380 86390 1
403995 99403995 1001 86380 86390 1
404074 99404074 1001 86380 86390 1
404076 99404076 1001 86380 86390 1
404207 99404207 1001 86380 86390 1
404455 99404455 1001 86380 86390 1
404905 99404905 1001 86380 86390 1
405022 99405022 1001 86380 86390 1
405026 99405026 1001 86380 86390 1
405206 99405206 1001 86380 86390 1
405277 99405277 1001 86380 86390 1
405660 99405660 1001 86380 86390 1
405694 99405694 1001 86380 86390 1
405693 99405693 1001 86380 86390 1
406243 99406243 1001 86380 86390 1
406342 99406342 1001 86380 86390 1
406425 99406425 1001 86380 86390 1
406431 99406431 1001 86380 86390 1
406698 99406698 1001 86380 86390 1
406706 99406706 1001 86380 86390 1
406836 99406836 1001 86380 86390 1
406948 99406948 1001 86380 86390 1
407070 99407070 1001 86380 86390 1
407162 99407162 1001 86380 86390 1
407308 99407308 1001 86380 86390 1
407320 99407320 1001 86380 86390 1
407417 99407417 1001 86380 86390 1
407693 99407693 1001 86380 86390 1
407774 99407774 1001 86380 86390 1
407893 99407893 1001 86380 86390 1
407896 99407896 1001 86380 86390 1
408098 99408098 1001 86380 86390 1
408252 99408252 1001 86380 86390 1
408211 99408211 1001 86380 86390 1
408363 99408363 1001 86380 86390 1
408315 99408315 1001 86380 86390 1
408488 99408488 1001 86380 86390 1
408434 99408434 1001 86380 86390 1
408939 99408939 1001 86380 86390 1
409268 99409268 1001 86380 86390 1
409375 99409375 1001 86380 86390 1
409477 99409477 1001 86380 86390 1
409703 99409703 1001 86380 86390 1
409712 99409712 1001 86380 86390 1
410044 99410044 1001 86380 86390 1
410012 99410012 1001 86380 86390 1
410017 99410017 1001 86380 86390 1
410309 99410309 1001 86380 86390 1
410315 99410315 1001 86380 86390 1
410422 99410422 1001 86380 86390 1
410521 99410521 1001 86380 86390 1
410686 99410686 1001 86380 86390 1
410704 99410704 1001 86380 86390 1
410756 99410756 1001 86380 86390 1
410783 99410783 1001 86380 86390 1
410889 99410889 1001 86380 86390 1
411030 99411030 1001 86380 86390 1
411103 99411103 1001 86380 86390 1
411116 99411116 1001 86380 86390 1
411285 99411285 1001 86380 86390 1
411420 99411420 1001 86380 86390 1
411737 99411737 1001 86380 86390 1
411697 99411697 1001 86380 86390 1
412206 99412206 1001 86380 86390 1
413668 99413668 1001 86380 86390 1
413617 99413617 1001 86380 86390 1
413037 99413037 1001 86380 86390 1
413017 99413017 1001 86380 86390 1
413222 99413222 1001 86380 86390 1
412944 99412944 1001 86380 86390 1
413174 99413174 1001 86380 86390 1
412639 99412639 1001 86380 86390 1
412748 99412748 1001 86380 86390 1
412501 99412501 1001 86380 86390 1
412851 99412851 1001 86380 86390 1
412513 99412513 1001 86380 86390 1
412482 99412482 1001 86380 86390 1
413897 99413897 1001 86380 86390 1
413706 99413706 1001 86380 86390 1
413770 99413770 1001 86380 86390 1
413845 99413845 1001 86380 86390 1
413776 99413776 1001 86380 86390 1
413859 99413859 1001 86380 86390 1
414057 99414057 1001 86380 86390 1
415247 99415247 1001 86380 86390 1
414985 99414985 1001 86380 86390 1
414653 99414653 1001 86380 86390 1
414533 99414533 1001 86380 86390 1
414825 99414825 1001 86380 86390 1
414880 99414880 1001 86380 86390 1
414887 99414887 1001 86380 86390 1
414300 99414300 1001 86380 86390 1
414168 99414168 1001 86380 86390 1
414419 99414419 1001 86380 86390 1
415498 99415498 1001 86380 86390 1
415386 99415386 1001 86380 86390 1
415372 99415372 1001 86380 86390 1
415509 99415509 1001 86380 86390 1
415468 99415468 1001 86380 86390 1
416609 99416609 1001 86380 86390 1
416813 99416813 1001 86380 86390 1
416891 99416891 1001 86380 86390 1
416912 99416912 1001 86380 86390 1
416748 99416748 1001 86380 86390 1
416291 99416291 1001 86380 86390 1
416323 99416323 1001 86380 86390 1
416325 99416325 1001 86380 86390 1
416202 99416202 1001 86380 86390 1
416339 99416339 1001 86380 86390 1
416490 99416490 1001 86380 86390 1
416044 99416044 1001 86380 86390 1
417113 99417113 1001 86380 86390 1
417138 99417138 1001 86380 86390 1
417015 99417015 1001 86380 86390 1
417427 99417427 1001 86380 86390 1
418801 99418801 1001 86380 86390 1
418694 99418694 1001 86380 86390 1
418534 99418534 1001 86380 86390 1
418520 99418520 1001 86380 86390 1
418588 99418588 1001 86380 86390 1
418163 99418163 1001 86380 86390 1
418039 99418039 1001 86380 86390 1
418322 99418322 1001 86380 86390 1
418152 99418152 1001 86380 86390 1
417659 99417659 1001 86380 86390 1
417619 99417619 1001 86380 86390 1
418941 99418941 1001 86380 86390 1
419087 99419087 1001 86380 86390 1
419094 99419094 1001 86380 86390 1
420425 99420425 1001 86380 86390 1
420034 99420034 1001 86380 86390 1
419559 99419559 1001 86380 86390 1
419513 99419513 1001 86380 86390 1
419431 99419431 1001 86380 86390 1
419226 99419226 1001 86380 86390 1
420690 99420690 1001 86380 86390 1
420646 99420646 1001 86380 86390 1
420591 99420591 1001 86380 86390 1
420678 99420678 1001 86380 86390 1
420553 99420553 1001 86380 86390 1
421802 99421802 1001 86380 86390 1
422012 99422012 1001 86380 86390 1
421783 99421783 1001 86380 86390 1
421858 99421858 1001 86380 86390 1
421316 99421316 1001 86380 86390 1
421447 99421447 1001 86380 86390 1
420978 99420978 1001 86380 86390 1
421222 99421222 1001 86380 86390 1
421008 99421008 1001 86380 86390 1
422435 99422435 1001 86380 86390 1
422457 99422457 1001 86380 86390 1
423484 99423484 1001 86380 86390 1
423465 99423465 1001 86380 86390 1
423452 99423452 1001 86380 86390 1
423733 99423733 1001 86380 86390 1
423731 99423731 1001 86380 86390 1
423022 99423022 1001 86380 86390 1
423025 99423025 1001 86380 86390 1
423272 99423272 1001 86380 86390 1
423291 99423291 1001 86380 86390 1
423113 99423113 1001 86380 86390 1
423259 99423259 1001 86380 86390 1
423286 99423286 1001 86380 86390 1
422574 99422574 1001 86380 86390 1
422711 99422711 1001 86380 86390 1
423989 99423989 1001 86380 86390 1
424072 99424072 1001 86380 86390 1
423784 99423784 1001 86380 86390 1
424140 99424140 1001 86380 86390 1
424087 99424087 1001 86380 86390 1
425125 99425125 1001 86380 86390 1
425091 99425091 1001 86380 86390 1
424645 99424645 1001 86380 86390 1
424740 99424740 1001 86380 86390 1
424652 99424652 1001 86380 86390 1
424798 99424798 1001 86380 86390 1
424532 99424532 1001 86380 86390 1
424346 99424346 1001 86380 86390 1
424194 99424194 1001 86380 86390 1
425634 99425634 1001 86380 86390 1
427038 99427038 1001 86380 86390 1
426929 99426929 1001 86380 86390 1
427063 99427063 1001 86380 86390 1
426735 99426735 1001 86380 86390 1
427069 99427069 1001 86380 86390 1
427087 99427087 1001 86380 86390 1
426420 99426420 1001 86380 86390 1
426690 99426690 1001 86380 86390 1
426307 99426307 1001 86380 86390 1
426634 99426634 1001 86380 86390 1
426641 99426641 1001 86380 86390 1
426067 99426067 1001 86380 86390 1
425923 99425923 1001 86380 86390 1
426108 99426108 1001 86380 86390 1
427529 99427529 1001 86380 86390 1
427443 99427443 1001 86380 86390 1
427282 99427282 1001 86380 86390 1
428646 99428646 1001 86380 86390 1
428656 99428656 1001 86380 86390 1
428600 99428600 1001 86380 86390 1
428122 99428122 1001 86380 86390 1
428214 99428214 1001 86380 86390 1
428238 99428238 1001 86380 86390 1
428322 99428322 1001 86380 86390 1
427979 99427979 1001 86380 86390 1
427652 99427652 1001 86380 86390 1
427596 99427596 1001 86380 86390 1
427573 99427573 1001 86380 86390 1
428887 99428887 1001 86380 86390 1
429976 99429976 1001 86380 86390 1
429733 99429733 1001 86380 86390 1
429831 99429831 1001 86380 86390 1
429758 99429758 1001 86380 86390 1
429919 99429919 1001 86380 86390 1
429530 99429530 1001 86380 86390 1
430412 99430412 1001 86380 86390 1
431941 99431941 1001 86380 86390 1
432008 99432008 1001 86380 86390 1
432025 99432025 1001 86380 86390 1
431687 99431687 1001 86380 86390 1
431372 99431372 1001 86380 86390 1
431332 99431332 1001 86380 86390 1
431471 99431471 1001 86380 86390 1
430904 99430904 1001 86380 86390 1
431219 99431219 1001 86380 86390 1
431168 99431168 1001 86380 86390 1
432272 99432272 1001 86380 86390 1
433577 99433577 1001 86380 86390 1
433131 99433131 1001 86380 86390 1
432789 99432789 1001 86380 86390 1
432629 99432629 1001 86380 86390 1
432564 99432564 1001 86380 86390 1
432863 99432863 1001 86380 86390 1
432781 99432781 1001 86380 86390 1
433737 99433737 1001 86380 86390 1
433873 99433873 1001 86380 86390 1
434033 99434033 1001 86380 86390 1
435124 99435124 1001 86380 86390 1
434825 99434825 1001 86380 86390 1
434646 99434646 1001 86380 86390 1
434850 99434850 1001 86380 86390 1
434927 99434927 1001 86380 86390 1
434829 99434829 1001 86380 86390 1
434887 99434887 1001 86380 86390 1
434352 99434352 1001 86380 86390 1
434456 99434456 1001 86380 86390 1
434390 99434390 1001 86380 86390 1
435494 99435494 1001 86380 86390 1
435504 99435504 1001 86380 86390 1
435696 99435696 1001 86380 86390 1
436967 99436967 1001 86380 86390 1
436868 99436868 1001 86380 86390 1
436686 99436686 1001 86380 86390 1
435964 99435964 1001 86380 86390 1
436090 99436090 1001 86380 86390 1
437173 99437173 1001 86380 86390 1
300567 99300567 1001 86380 86390 1
300569 99300569 1001 86380 86390 1
300514 99300514 1001 86380 86390 1
300115 99300115 1001 86380 86390 1
300233 99300233 1001 86380 86390 1
300907 99300907 1001 86380 86390 1
300817 99300817 1001 86380 86390 1
300818 99300818 1001 86380 86390 1
300769 99300769 1001 86380 86390 1
300841 99300841 1001 86380 86390 1
300737 99300737 1001 86380 86390 1
301492 99301492 1001 86380 86390 1
301538 99301538 1001 86380 86390 1
301448 99301448 1001 86380 86390 1
301397 99301397 1001 86380 86390 1
301220 99301220 1001 86380 86390 1
301285 99301285 1001 86380 86390 1
301198 99301198 1001 86380 86390 1
301303 99301303 1001 86380 86390 1
301153 99301153 1001 86380 86390 1
301077 99301077 1001 86380 86390 1
301057 99301057 1001 86380 86390 1
300941 99300941 1001 86380 86390 1
301567 99301567 1001 86380 86390 1
301571 99301571 1001 86380 86390 1
302219 99302219 1001 86380 86390 1
302007 99302007 1001 86380 86390 1
302164 99302164 1001 86380 86390 1
302089 99302089 1001 86380 86390 1
301813 99301813 1001 86380 86390 1
301878 99301878 1001 86380 86390 1
301932 99301932 1001 86380 86390 1
301777 99301777 1001 86380 86390 1
301949 99301949 1001 86380 86390 1
301794 99301794 1001 86380 86390 1
301781 99301781 1001 86380 86390 1
302498 99302498 1001 86380 86390 1
302538 99302538 1001 86380 86390 1
303157 99303157 1001 86380 86390 1
303044 99303044 1001 86380 86390 1
303151 99303151 1001 86380 86390 1
303126 99303126 1001 86380 86390 1
302858 99302858 1001 86380 86390 1
302885 99302885 1001 86380 86390 1
302850 99302850 1001 86380 86390 1
302994 99302994 1001 86380 86390 1
302973 99302973 1001 86380 86390 1
302818 99302818 1001 86380 86390 1
302733 99302733 1001 86380 86390 1
302762 99302762 1001 86380 86390 1
302724 99302724 1001 86380 86390 1
302687 99302687 1001 86380 86390 1
303232 99303232 1001 86380 86390 1
303351 99303351 1001 86380 86390 1
303931 99303931 1001 86380 86390 1
303841 99303841 1001 86380 86390 1
304001 99304001 1001 86380 86390 1
303941 99303941 1001 86380 86390 1
303981 99303981 1001 86380 86390 1
303725 99303725 1001 86380 86390 1
303641 99303641 1001 86380 86390 1
303823 99303823 1001 86380 86390 1
303708 99303708 1001 86380 86390 1
303600 99303600 1001 86380 86390 1
303434 99303434 1001 86380 86390 1
303488 99303488 1001 86380 86390 1
304081 99304081 1001 86380 86390 1
304094 99304094 1001 86380 86390 1
303620 99303620 1001 86380 86390 1
304168 99304168 1001 86380 86390 1
304209 99304209 1001 86380 86390 1
304657 99304657 1001 86380 86390 1
304801 99304801 1001 86380 86390 1
304794 99304794 1001 86380 86390 1
304576 99304576 1001 86380 86390 1
304541 99304541 1001 86380 86390 1
304632 99304632 1001 86380 86390 1
304484 99304484 1001 86380 86390 1
304420 99304420 1001 86380 86390 1
304266 99304266 1001 86380 86390 1
304321 99304321 1001 86380 86390 1
304335 99304335 1001 86380 86390 1
304259 99304259 1001 86380 86390 1
304260 99304260 1001 86380 86390 1
304340 99304340 1001 86380 86390 1
304262 99304262 1001 86380 86390 1
304444 99304444 1001 86380 86390 1
304934 99304934 1001 86380 86390 1
304961 99304961 1001 86380 86390 1
305028 99305028 1001 86380 86390 1
304981 99304981 1001 86380 86390 1
304943 99304943 1001 86380 86390 1
304918 99304918 1001 86380 86390 1
305582 99305582 1001 86380 86390 1
305507 99305507 1001 86380 86390 1
305654 99305654 1001 86380 86390 1
305484 99305484 1001 86380 86390 1
305606 99305606 1001 86380 86390 1
305414 99305414 1001 86380 86390 1
305356 99305356 1001 86380 86390 1
305184 99305184 1001 86380 86390 1
305205 99305205 1001 86380 86390 1
500015 99500015 1001 86380 86390 1
500673 99500673 1001 86380 86390 1
500754 99500754 1001 86380 86390 1
500795 99500795 1001 86380 86390 1
500758 99500758 1001 86380 86390 1
500735 99500735 1001 86380 86390 1
500513 99500513 1001 86380 86390 1
500528 99500528 1001 86380 86390 1
500541 99500541 1001 86380 86390 1
500245 99500245 1001 86380 86390 1
500389 99500389 1001 86380 86390 1
500312 99500312 1001 86380 86390 1
500293 99500293 1001 86380 86390 1
500836 99500836 1001 86380 86390 1
500992 99500992 1001 86380 86390 1
500401 99500401 1001 86380 86390 1
501556 99501556 1001 86380 86390 1
501479 99501479 1001 86380 86390 1
501304 99501304 1001 86380 86390 1
501282 99501282 1001 86380 86390 1
501309 99501309 1001 86380 86390 1
501353 99501353 1001 86380 86390 1
501072 99501072 1001 86380 86390 1
501197 99501197 1001 86380 86390 1
501042 99501042 1001 86380 86390 1
501160 99501160 1001 86380 86390 1
501716 99501716 1001 86380 86390 1
502376 99502376 1001 86380 86390 1
502428 99502428 1001 86380 86390 1
502379 99502379 1001 86380 86390 1
502341 99502341 1001 86380 86390 1
502269 99502269 1001 86380 86390 1
502457 99502457 1001 86380 86390 1
502270 99502270 1001 86380 86390 1
502092 99502092 1001 86380 86390 1
502222 99502222 1001 86380 86390 1
502119 99502119 1001 86380 86390 1
502134 99502134 1001 86380 86390 1
502225 99502225 1001 86380 86390 1
501901 99501901 1001 86380 86390 1
501895 99501895 1001 86380 86390 1
502619 99502619 1001 86380 86390 1
502645 99502645 1001 86380 86390 1
502609 99502609 1001 86380 86390 1
502602 99502602 1001 86380 86390 1
502538 99502538 1001 86380 86390 1
502969 99502969 1001 86380 86390 1
502762 99502762 1001 86380 86390 1
503487 99503487 1001 86380 86390 1
503493 99503493 1001 86380 86390 1
503299 99503299 1001 86380 86390 1
504081 99504081 1001 86380 86390 1
503947 99503947 1001 86380 86390 1
503742 99503742 1001 86380 86390 1
503556 99503556 1001 86380 86390 1
503700 99503700 1001 86380 86390 1
504149 99504149 1001 86380 86390 1
504138 99504138 1001 86380 86390 1
504217 99504217 1001 86380 86390 1
504815 99504815 1001 86380 86390 1
504794 99504794 1001 86380 86390 1
504783 99504783 1001 86380 86390 1
504822 99504822 1001 86380 86390 1
504787 99504787 1001 86380 86390 1
504637 99504637 1001 86380 86390 1
504639 99504639 1001 86380 86390 1
504616 99504616 1001 86380 86390 1
504695 99504695 1001 86380 86390 1
504579 99504579 1001 86380 86390 1
504657 99504657 1001 86380 86390 1
504722 99504722 1001 86380 86390 1
504620 99504620 1001 86380 86390 1
505057 99505057 1001 86380 86390 1
505049 99505049 1001 86380 86390 1
505066 99505066 1001 86380 86390 1
505769 99505769 1001 86380 86390 1
505684 99505684 1001 86380 86390 1
505607 99505607 1001 86380 86390 1
505634 99505634 1001 86380 86390 1
505749 99505749 1001 86380 86390 1
505584 99505584 1001 86380 86390 1
505649 99505649 1001 86380 86390 1
505755 99505755 1001 86380 86390 1
505576 99505576 1001 86380 86390 1
505437 99505437 1001 86380 86390 1
505464 99505464 1001 86380 86390 1
505307 99505307 1001 86380 86390 1
505847 99505847 1001 86380 86390 1
505852 99505852 1001 86380 86390 1
506415 99506415 1001 86380 86390 1
506564 99506564 1001 86380 86390 1
506538 99506538 1001 86380 86390 1
506580 99506580 1001 86380 86390 1
506516 99506516 1001 86380 86390 1
506588 99506588 1001 86380 86390 1
506316 99506316 1001 86380 86390 1
506355 99506355 1001 86380 86390 1
506357 99506357 1001 86380 86390 1
506201 99506201 1001 86380 86390 1
506191 99506191 1001 86380 86390 1
506078 99506078 1001 86380 86390 1
506081 99506081 1001 86380 86390 1
505983 99505983 1001 86380 86390 1
506764 99506764 1001 86380 86390 1
506791 99506791 1001 86380 86390 1
506617 99506617 1001 86380 86390 1
507338 99507338 1001 86380 86390 1
507249 99507249 1001 86380 86390 1
507315 99507315 1001 86380 86390 1
507014 99507014 1001 86380 86390 1
507092 99507092 1001 86380 86390 1
507118 99507118 1001 86380 86390 1
507159 99507159 1001 86380 86390 1
507110 99507110 1001 86380 86390 1
507163 99507163 1001 86380 86390 1
507060 99507060 1001 86380 86390 1
506842 99506842 1001 86380 86390 1
506938 99506938 1001 86380 86390 1
506926 99506926 1001 86380 86390 1
507625 99507625 1001 86380 86390 1
508150 99508150 1001 86380 86390 1
508078 99508078 1001 86380 86390 1
507915 99507915 1001 86380 86390 1
507840 99507840 1001 86380 86390 1
508022 99508022 1001 86380 86390 1
507845 99507845 1001 86380 86390 1
508041 99508041 1001 86380 86390 1
507860 99507860 1001 86380 86390 1
508387 99508387 1001 86380 86390 1
508326 99508326 1001 86380 86390 1
508384 99508384 1001 86380 86390 1
508346 99508346 1001 86380 86390 1
508884 99508884 1001 86380 86390 1
508914 99508914 1001 86380 86390 1
508927 99508927 1001 86380 86390 1
508695 99508695 1001 86380 86390 1
508839 99508839 1001 86380 86390 1
508514 99508514 1001 86380 86390 1
508543 99508543 1001 86380 86390 1
508465 99508465 1001 86380 86390 1
509215 99509215 1001 86380 86390 1
509151 99509151 1001 86380 86390 1
509127 99509127 1001 86380 86390 1
509880 99509880 1001 86380 86390 1
509890 99509890 1001 86380 86390 1
509683 99509683 1001 86380 86390 1
509503 99509503 1001 86380 86390 1
509499 99509499 1001 86380 86390 1
509305 99509305 1001 86380 86390 1
509323 99509323 1001 86380 86390 1
509467 99509467 1001 86380 86390 1
509950 99509950 1001 86380 86390 1
510016 99510016 1001 86380 86390 1
509929 99509929 1001 86380 86390 1
510072 99510072 1001 86380 86390 1
510026 99510026 1001 86380 86390 1
510039 99510039 1001 86380 86390 1
510678 99510678 1001 86380 86390 1
510563 99510563 1001 86380 86390 1
510591 99510591 1001 86380 86390 1
510545 99510545 1001 86380 86390 1
510483 99510483 1001 86380 86390 1
510329 99510329 1001 86380 86390 1
510492 99510492 1001 86380 86390 1
510210 99510210 1001 86380 86390 1
510115 99510115 1001 86380 86390 1
510775 99510775 1001 86380 86390 1
510859 99510859 1001 86380 86390 1
510770 99510770 1001 86380 86390 1
511364 99511364 1001 86380 86390 1
511506 99511506 1001 86380 86390 1
511443 99511443 1001 86380 86390 1
511458 99511458 1001 86380 86390 1
511542 99511542 1001 86380 86390 1
511218 99511218 1001 86380 86390 1
511194 99511194 1001 86380 86390 1
511170 99511170 1001 86380 86390 1
511176 99511176 1001 86380 86390 1
510996 99510996 1001 86380 86390 1
511074 99511074 1001 86380 86390 1
511101 99511101 1001 86380 86390 1
510946 99510946 1001 86380 86390 1
511120 99511120 1001 86380 86390 1
511021 99511021 1001 86380 86390 1
511693 99511693 1001 86380 86390 1
511623 99511623 1001 86380 86390 1
511688 99511688 1001 86380 86390 1
511753 99511753 1001 86380 86390 1
512315 99512315 1001 86380 86390 1
512361 99512361 1001 86380 86390 1
512183 99512183 1001 86380 86390 1
512311 99512311 1001 86380 86390 1
511874 99511874 1001 86380 86390 1
511889 99511889 1001 86380 86390 1
511772 99511772 1001 86380 86390 1
511961 99511961 1001 86380 86390 1
511858 99511858 1001 86380 86390 1
511769 99511769 1001 86380 86390 1
512466 99512466 1001 86380 86390 1
512437 99512437 1001 86380 86390 1
512386 99512386 1001 86380 86390 1
512581 99512581 1001 86380 86390 1
513159 99513159 1001 86380 86390 1
513137 99513137 1001 86380 86390 1
512867 99512867 1001 86380 86390 1
512893 99512893 1001 86380 86390 1
512869 99512869 1001 86380 86390 1
512817 99512817 1001 86380 86390 1
512638 99512638 1001 86380 86390 1
512704 99512704 1001 86380 86390 1
512632 99512632 1001 86380 86390 1
512671 99512671 1001 86380 86390 1
512749 99512749 1001 86380 86390 1
512672 99512672 1001 86380 86390 1
513207 99513207 1001 86380 86390 1
513394 99513394 1001 86380 86390 1
514011 99514011 1001 86380 86390 1
513952 99513952 1001 86380 86390 1
513769 99513769 1001 86380 86390 1
513641 99513641 1001 86380 86390 1
513824 99513824 1001 86380 86390 1
513578 99513578 1001 86380 86390 1
513581 99513581 1001 86380 86390 1
513544 99513544 1001 86380 86390 1
514070 99514070 1001 86380 86390 1
514044 99514044 1001 86380 86390 1
514103 99514103 1001 86380 86390 1
514065 99514065 1001 86380 86390 1
514795 99514795 1001 86380 86390 1
514706 99514706 1001 86380 86390 1
514684 99514684 1001 86380 86390 1
514727 99514727 1001 86380 86390 1
514506 99514506 1001 86380 86390 1
514303 99514303 1001 86380 86390 1
514356 99514356 1001 86380 86390 1
514422 99514422 1001 86380 86390 1
514332 99514332 1001 86380 86390 1
514281 99514281 1001 86380 86390 1
514335 99514335 1001 86380 86390 1
514245 99514245 1001 86380 86390 1
514362 99514362 1001 86380 86390 1
514351 99514351 1001 86380 86390 1
514880 99514880 1001 86380 86390 1
515022 99515022 1001 86380 86390 1
514947 99514947 1001 86380 86390 1
515633 99515633 1001 86380 86390 1
515585 99515585 1001 86380 86390 1
515644 99515644 1001 86380 86390 1
515374 99515374 1001 86380 86390 1
515326 99515326 1001 86380 86390 1
515458 99515458 1001 86380 86390 1
515395 99515395 1001 86380 86390 1
515078 99515078 1001 86380 86390 1
515131 99515131 1001 86380 86390 1
515771 99515771 1001 86380 86390 1
515691 99515691 1001 86380 86390 1
515744 99515744 1001 86380 86390 1
516342 99516342 1001 86380 86390 1
516122 99516122 1001 86380 86390 1
516198 99516198 1001 86380 86390 1
516173 99516173 1001 86380 86390 1
516290 99516290 1001 86380 86390 1
516006 99516006 1001 86380 86390 1
515922 99515922 1001 86380 86390 1
515913 99515913 1001 86380 86390 1
516629 99516629 1001 86380 86390 1
516656 99516656 1001 86380 86390 1
517301 99517301 1001 86380 86390 1
517322 99517322 1001 86380 86390 1
517217 99517217 1001 86380 86390 1
517333 99517333 1001 86380 86390 1
517232 99517232 1001 86380 86390 1
517043 99517043 1001 86380 86390 1
517098 99517098 1001 86380 86390 1
517021 99517021 1001 86380 86390 1
516832 99516832 1001 86380 86390 1
516716 99516716 1001 86380 86390 1
516885 99516885 1001 86380 86390 1
516847 99516847 1001 86380 86390 1
516720 99516720 1001 86380 86390 1
516902 99516902 1001 86380 86390 1
517397 99517397 1001 86380 86390 1
517482 99517482 1001 86380 86390 1
517473 99517473 1001 86380 86390 1
517969 99517969 1001 86380 86390 1
518152 99518152 1001 86380 86390 1
517838 99517838 1001 86380 86390 1
517712 99517712 1001 86380 86390 1
517587 99517587 1001 86380 86390 1
517626 99517626 1001 86380 86390 1
517704 99517704 1001 86380 86390 1
517679 99517679 1001 86380 86390 1
518359 99518359 1001 86380 86390 1
518192 99518192 1001 86380 86390 1
518831 99518831 1001 86380 86390 1
518949 99518949 1001 86380 86390 1
518590 99518590 1001 86380 86390 1
518737 99518737 1001 86380 86390 1
518660 99518660 1001 86380 86390 1
518597 99518597 1001 86380 86390 1
518369 99518369 1001 86380 86390 1
518463 99518463 1001 86380 86390 1
518489 99518489 1001 86380 86390 1
518399 99518399 1001 86380 86390 1
518490 99518490 1001 86380 86390 1
518545 99518545 1001 86380 86390 1
518521 99518521 1001 86380 86390 1
519089 99519089 1001 86380 86390 1
519128 99519128 1001 86380 86390 1
519094 99519094 1001 86380 86390 1
519596 99519596 1001 86380 86390 1
519587 99519587 1001 86380 86390 1
519286 99519286 1001 86380 86390 1
519300 99519300 1001 86380 86390 1
519301 99519301 1001 86380 86390 1
519211 99519211 1001 86380 86390 1
519225 99519225 1001 86380 86390 1
519357 99519357 1001 86380 86390 1
519280 99519280 1001 86380 86390 1
519879 99519879 1001 86380 86390 1
519880 99519880 1001 86380 86390 1
519921 99519921 1001 86380 86390 1
519913 99519913 1001 86380 86390 1
520515 99520515 1001 86380 86390 1
520569 99520569 1001 86380 86390 1
520434 99520434 1001 86380 86390 1
520280 99520280 1001 86380 86390 1
520355 99520355 1001 86380 86390 1
520083 99520083 1001 86380 86390 1
520757 99520757 1001 86380 86390 1
520720 99520720 1001 86380 86390 1
520746 99520746 1001 86380 86390 1
520812 99520812 1001 86380 86390 1
520738 99520738 1001 86380 86390 1
520765 99520765 1001 86380 86390 1
521406 99521406 1001 86380 86390 1
521346 99521346 1001 86380 86390 1
521284 99521284 1001 86380 86390 1
521462 99521462 1001 86380 86390 1
521253 99521253 1001 86380 86390 1
521231 99521231 1001 86380 86390 1
521004 99521004 1001 86380 86390 1
520862 99520862 1001 86380 86390 1
520940 99520940 1001 86380 86390 1
521548 99521548 1001 86380 86390 1
521601 99521601 1001 86380 86390 1
522021 99522021 1001 86380 86390 1
521700 99521700 1001 86380 86390 1
521874 99521874 1001 86380 86390 1
521771 99521771 1001 86380 86390 1
522318 99522318 1001 86380 86390 1
522396 99522396 1001 86380 86390 1
522441 99522441 1001 86380 86390 1
522312 99522312 1001 86380 86390 1
523061 99523061 1001 86380 86390 1
523099 99523099 1001 86380 86390 1
522971 99522971 1001 86380 86390 1
523111 99523111 1001 86380 86390 1
522882 99522882 1001 86380 86390 1
522577 99522577 1001 86380 86390 1
522539 99522539 1001 86380 86390 1
522696 99522696 1001 86380 86390 1
522634 99522634 1001 86380 86390 1
522520 99522520 1001 86380 86390 1
522574 99522574 1001 86380 86390 1
523170 99523170 1001 86380 86390 1
523188 99523188 1001 86380 86390 1
523164 99523164 1001 86380 86390 1
523882 99523882 1001 86380 86390 1
523768 99523768 1001 86380 86390 1
523796 99523796 1001 86380 86390 1
523810 99523810 1001 86380 86390 1
523865 99523865 1001 86380 86390 1
523891 99523891 1001 86380 86390 1
523613 99523613 1001 86380 86390 1
523717 99523717 1001 86380 86390 1
523614 99523614 1001 86380 86390 1
523679 99523679 1001 86380 86390 1
523550 99523550 1001 86380 86390 1
523720 99523720 1001 86380 86390 1
523631 99523631 1001 86380 86390 1
523593 99523593 1001 86380 86390 1
523502 99523502 1001 86380 86390 1
523413 99523413 1001 86380 86390 1
524033 99524033 1001 86380 86390 1
524059 99524059 1001 86380 86390 1
524001 99524001 1001 86380 86390 1
524693 99524693 1001 86380 86390 1
524722 99524722 1001 86380 86390 1
524397 99524397 1001 86380 86390 1
524528 99524528 1001 86380 86390 1
524542 99524542 1001 86380 86390 1
524455 99524455 1001 86380 86390 1
524498 99524498 1001 86380 86390 1
524537 99524537 1001 86380 86390 1
524255 99524255 1001 86380 86390 1
524169 99524169 1001 86380 86390 1
524300 99524300 1001 86380 86390 1
524329 99524329 1001 86380 86390 1
524799 99524799 1001 86380 86390 1
524903 99524903 1001 86380 86390 1
524826 99524826 1001 86380 86390 1
524931 99524931 1001 86380 86390 1
525456 99525456 1001 86380 86390 1
525528 99525528 1001 86380 86390 1
525517 99525517 1001 86380 86390 1
525367 99525367 1001 86380 86390 1
525383 99525383 1001 86380 86390 1
525217 99525217 1001 86380 86390 1
525205 99525205 1001 86380 86390 1
525336 99525336 1001 86380 86390 1
525377 99525377 1001 86380 86390 1
525147 99525147 1001 86380 86390 1
525174 99525174 1001 86380 86390 1
525634 99525634 1001 86380 86390 1
525768 99525768 1001 86380 86390 1
526363 99526363 1001 86380 86390 1
526247 99526247 1001 86380 86390 1
526229 99526229 1001 86380 86390 1
526153 99526153 1001 86380 86390 1
526132 99526132 1001 86380 86390 1
526172 99526172 1001 86380 86390 1
526135 99526135 1001 86380 86390 1
526203 99526203 1001 86380 86390 1
525980 99525980 1001 86380 86390 1
526599 99526599 1001 86380 86390 1
527213 99527213 1001 86380 86390 1
527163 99527163 1001 86380 86390 1
526865 99526865 1001 86380 86390 1
526985 99526985 1001 86380 86390 1
527024 99527024 1001 86380 86390 1
526643 99526643 1001 86380 86390 1
526736 99526736 1001 86380 86390 1
526829 99526829 1001 86380 86390 1
526701 99526701 1001 86380 86390 1
527310 99527310 1001 86380 86390 1
527285 99527285 1001 86380 86390 1
527353 99527353 1001 86380 86390 1
527394 99527394 1001 86380 86390 1
528020 99528020 1001 86380 86390 1
527893 99527893 1001 86380 86390 1
527688 99527688 1001 86380 86390 1
527869 99527869 1001 86380 86390 1
527857 99527857 1001 86380 86390 1
527845 99527845 1001 86380 86390 1
527729 99527729 1001 86380 86390 1
527759 99527759 1001 86380 86390 1
527863 99527863 1001 86380 86390 1
527591 99527591 1001 86380 86390 1
527553 99527553 1001 86380 86390 1
528151 99528151 1001 86380 86390 1
528177 99528177 1001 86380 86390 1
528208 99528208 1001 86380 86390 1
528186 99528186 1001 86380 86390 1
528161 99528161 1001 86380 86390 1
528839 99528839 1001 86380 86390 1
528828 99528828 1001 86380 86390 1
528315 99528315 1001 86380 86390 1
529076 99529076 1001 86380 86390 1
529445 99529445 1001 86380 86390 1
529342 99529342 1001 86380 86390 1
529317 99529317 1001 86380 86390 1
529383 99529383 1001 86380 86390 1
529411 99529411 1001 86380 86390 1
529334 99529334 1001 86380 86390 1
529238 99529238 1001 86380 86390 1
529109 99529109 1001 86380 86390 1
529201 99529201 1001 86380 86390 1
529215 99529215 1001 86380 86390 1
529216 99529216 1001 86380 86390 1
529235 99529235 1001 86380 86390 1
529921 99529921 1001 86380 86390 1
529845 99529845 1001 86380 86390 1
529732 99529732 1001 86380 86390 1
529733 99529733 1001 86380 86390 1
529746 99529746 1001 86380 86390 1
529787 99529787 1001 86380 86390 1
530517 99530517 1001 86380 86390 1
530386 99530386 1001 86380 86390 1
530519 99530519 1001 86380 86390 1
530428 99530428 1001 86380 86390 1
530528 99530528 1001 86380 86390 1
530535 99530535 1001 86380 86390 1
530223 99530223 1001 86380 86390 1
530162 99530162 1001 86380 86390 1
529960 99529960 1001 86380 86390 1
530028 99530028 1001 86380 86390 1
530055 99530055 1001 86380 86390 1
530108 99530108 1001 86380 86390 1
529943 99529943 1001 86380 86390 1
530654 99530654 1001 86380 86390 1
530608 99530608 1001 86380 86390 1
530689 99530689 1001 86380 86390 1
530741 99530741 1001 86380 86390 1
530561 99530561 1001 86380 86390 1
531226 99531226 1001 86380 86390 1
531265 99531265 1001 86380 86390 1
531330 99531330 1001 86380 86390 1
531280 99531280 1001 86380 86390 1
531352 99531352 1001 86380 86390 1
531281 99531281 1001 86380 86390 1
531275 99531275 1001 86380 86390 1
531153 99531153 1001 86380 86390 1
531142 99531142 1001 86380 86390 1
530888 99530888 1001 86380 86390 1
530863 99530863 1001 86380 86390 1
530928 99530928 1001 86380 86390 1
530878 99530878 1001 86380 86390 1
530906 99530906 1001 86380 86390 1
530845 99530845 1001 86380 86390 1
531564 99531564 1001 86380 86390 1
531577 99531577 1001 86380 86390 1
532003 99532003 1001 86380 86390 1
532158 99532158 1001 86380 86390 1
532006 99532006 1001 86380 86390 1
531770 99531770 1001 86380 86390 1
531788 99531788 1001 86380 86390 1
531724 99531724 1001 86380 86390 1
531699 99531699 1001 86380 86390 1
532361 99532361 1001 86380 86390 1
532852 99532852 1001 86380 86390 1
532710 99532710 1001 86380 86390 1
532762 99532762 1001 86380 86390 1
532695 99532695 1001 86380 86390 1
532491 99532491 1001 86380 86390 1
532513 99532513 1001 86380 86390 1
533184 99533184 1001 86380 86390 1
533146 99533146 1001 86380 86390 1
533084 99533084 1001 86380 86390 1
533032 99533032 1001 86380 86390 1
533086 99533086 1001 86380 86390 1
533215 99533215 1001 86380 86390 1
533165 99533165 1001 86380 86390 1
533143 99533143 1001 86380 86390 1
533716 99533716 1001 86380 86390 1
533682 99533682 1001 86380 86390 1
533760 99533760 1001 86380 86390 1
533701 99533701 1001 86380 86390 1
533714 99533714 1001 86380 86390 1
533627 99533627 1001 86380 86390 1
533460 99533460 1001 86380 86390 1
533452 99533452 1001 86380 86390 1
533479 99533479 1001 86380 86390 1
533480 99533480 1001 86380 86390 1
533370 99533370 1001 86380 86390 1
533410 99533410 1001 86380 86390 1
533947 99533947 1001 86380 86390 1
533950 99533950 1001 86380 86390 1
534032 99534032 1001 86380 86390 1
533892 99533892 1001 86380 86390 1
533905 99533905 1001 86380 86390 1
534021 99534021 1001 86380 86390 1
534635 99534635 1001 86380 86390 1
534563 99534563 1001 86380 86390 1
534419 99534419 1001 86380 86390 1
534359 99534359 1001 86380 86390 1
534828 99534828 1001 86380 86390 1
535271 99535271 1001 86380 86390 1
535146 99535146 1001 86380 86390 1
534955 99534955 1001 86380 86390 1
535072 99535072 1001 86380 86390 1
535085 99535085 1001 86380 86390 1
534919 99534919 1001 86380 86390 1
534996 99534996 1001 86380 86390 1
535035 99535035 1001 86380 86390 1
534932 99534932 1001 86380 86390 1
534924 99534924 1001 86380 86390 1
535068 99535068 1001 86380 86390 1
535082 99535082 1001 86380 86390 1
535649 99535649 1001 86380 86390 1
535709 99535709 1001 86380 86390 1
536288 99536288 1001 86380 86390 1
536211 99536211 1001 86380 86390 1
536202 99536202 1001 86380 86390 1
536323 99536323 1001 86380 86390 1
536017 99536017 1001 86380 86390 1
536097 99536097 1001 86380 86390 1
535935 99535935 1001 86380 86390 1
535761 99535761 1001 86380 86390 1
536489 99536489 1001 86380 86390 1
536388 99536388 1001 86380 86390 1
536457 99536457 1001 86380 86390 1
536354 99536354 1001 86380 86390 1
536410 99536410 1001 86380 86390 1
537000 99537000 1001 86380 86390 1
537052 99537052 1001 86380 86390 1
537080 99537080 1001 86380 86390 1
537151 99537151 1001 86380 86390 1
537096 99537096 1001 86380 86390 1
536981 99536981 1001 86380 86390 1
536935 99536935 1001 86380 86390 1
536874 99536874 1001 86380 86390 1
536836 99536836 1001 86380 86390 1
536850 99536850 1001 86380 86390 1
536737 99536737 1001 86380 86390 1
536704 99536704 1001 86380 86390 1
536718 99536718 1001 86380 86390 1
537224 99537224 1001 86380 86390 1
537367 99537367 1001 86380 86390 1
536958 99536958 1001 86380 86390 1
537306 99537306 1001 86380 86390 1
537332 99537332 1001 86380 86390 1
537229 99537229 1001 86380 86390 1
537206 99537206 1001 86380 86390 1
537324 99537324 1001 86380 86390 1
537899 99537899 1001 86380 86390 1
537823 99537823 1001 86380 86390 1
537801 99537801 1001 86380 86390 1
537842 99537842 1001 86380 86390 1
537858 99537858 1001 86380 86390 1
537758 99537758 1001 86380 86390 1
537722 99537722 1001 86380 86390 1
537761 99537761 1001 86380 86390 1
537671 99537671 1001 86380 86390 1
537393 99537393 1001 86380 86390 1
537569 99537569 1001 86380 86390 1
537519 99537519 1001 86380 86390 1
537558 99537558 1001 86380 86390 1
538191 99538191 1001 86380 86390 1
538789 99538789 1001 86380 86390 1
538591 99538591 1001 86380 86390 1
538462 99538462 1001 86380 86390 1
538554 99538554 1001 86380 86390 1
538311 99538311 1001 86380 86390 1
538394 99538394 1001 86380 86390 1
538985 99538985 1001 86380 86390 1
539623 99539623 1001 86380 86390 1
539523 99539523 1001 86380 86390 1
539536 99539536 1001 86380 86390 1
539447 99539447 1001 86380 86390 1
539361 99539361 1001 86380 86390 1
539431 99539431 1001 86380 86390 1
539356 99539356 1001 86380 86390 1
539215 99539215 1001 86380 86390 1
539034 99539034 1001 86380 86390 1
539217 99539217 1001 86380 86390 1
539218 99539218 1001 86380 86390 1
539050 99539050 1001 86380 86390 1
539067 99539067 1001 86380 86390 1
539133 99539133 1001 86380 86390 1
539056 99539056 1001 86380 86390 1
539808 99539808 1001 86380 86390 1
539822 99539822 1001 86380 86390 1
539660 99539660 1001 86380 86390 1
539830 99539830 1001 86380 86390 1
539779 99539779 1001 86380 86390 1
540410 99540410 1001 86380 86390 1
540246 99540246 1001 86380 86390 1
539981 99539981 1001 86380 86390 1
539947 99539947 1001 86380 86390 1
540507 99540507 1001 86380 86390 1
540483 99540483 1001 86380 86390 1
540615 99540615 1001 86380 86390 1
541264 99541264 1001 86380 86390 1
541236 99541236 1001 86380 86390 1
541250 99541250 1001 86380 86390 1
540911 99540911 1001 86380 86390 1
541067 99541067 1001 86380 86390 1
540886 99540886 1001 86380 86390 1
540993 99540993 1001 86380 86390 1
540994 99540994 1001 86380 86390 1
540766 99540766 1001 86380 86390 1
540834 99540834 1001 86380 86390 1
540720 99540720 1001 86380 86390 1
540876 99540876 1001 86380 86390 1
541439 99541439 1001 86380 86390 1
541324 99541324 1001 86380 86390 1
541391 99541391 1001 86380 86390 1
542068 99542068 1001 86380 86390 1
542048 99542048 1001 86380 86390 1
541748 99541748 1001 86380 86390 1
541777 99541777 1001 86380 86390 1
541790 99541790 1001 86380 86390 1
541886 99541886 1001 86380 86390 1
541499 99541499 1001 86380 86390 1
541579 99541579 1001 86380 86390 1
541637 99541637 1001 86380 86390 1
541678 99541678 1001 86380 86390 1
542169 99542169 1001 86380 86390 1
542173 99542173 1001 86380 86390 1
542798 99542798 1001 86380 86390 1
542774 99542774 1001 86380 86390 1
542714 99542714 1001 86380 86390 1
542692 99542692 1001 86380 86390 1
542365 99542365 1001 86380 86390 1
543136 99543136 1001 86380 86390 1
543052 99543052 1001 86380 86390 1
543014 99543014 1001 86380 86390 1
543066 99543066 1001 86380 86390 1
543119 99543119 1001 86380 86390 1
543668 99543668 1001 86380 86390 1
543701 99543701 1001 86380 86390 1
543678 99543678 1001 86380 86390 1
543508 99543508 1001 86380 86390 1
543365 99543365 1001 86380 86390 1
543379 99543379 1001 86380 86390 1
543432 99543432 1001 86380 86390 1
543347 99543347 1001 86380 86390 1
543270 99543270 1001 86380 86390 1
543233 99543233 1001 86380 86390 1
543209 99543209 1001 86380 86390 1
543227 99543227 1001 86380 86390 1
543898 99543898 1001 86380 86390 1
543907 99543907 1001 86380 86390 1
543959 99543959 1001 86380 86390 1
544451 99544451 1001 86380 86390 1
544506 99544506 1001 86380 86390 1
544442 99544442 1001 86380 86390 1
544190 99544190 1001 86380 86390 1
544119 99544119 1001 86380 86390 1
544005 99544005 1001 86380 86390 1
544031 99544031 1001 86380 86390 1
544060 99544060 1001 86380 86390 1
544061 99544061 1001 86380 86390 1
544026 99544026 1001 86380 86390 1
434004 483 1001 58020 62337 1
517241 1014 1001 67119 67418 1
534058 622 1002 57258 66164 1
400012 99400012 1001 86380 86390 1
400213 99400213 1001 86380 86390 1
400169 99400169 1001 86380 86390 1
400359 99400359 1001 86380 86390 1
400386 99400386 1001 86380 86390 1
400367 99400367 1001 86380 86390 1
400438 99400438 1001 86380 86390 1
400466 99400466 1001 86380 86390 1
400419 99400419 1001 86380 86390 1
400680 99400680 1001 86380 86390 1
400689 99400689 1001 86380 86390 1
400727 99400727 1001 86380 86390 1
400782 99400782 1001 86380 86390 1
400888 99400888 1001 86380 86390 1
400919 99400919 1001 86380 86390 1
400947 99400947 1001 86380 86390 1
401289 99401289 1001 86380 86390 1
401431 99401431 1001 86380 86390 1
401790 99401790 1001 86380 86390 1
401991 99401991 1001 86380 86390 1
402171 99402171 1001 86380 86390 1
402235 99402235 1001 86380 86390 1
402373 99402373 1001 86380 86390 1
402575 99402575 1001 86380 86390 1
402726 99402726 1001 86380 86390 1
402746 99402746 1001 86380 86390 1
402983 99402983 1001 86380 86390 1
402961 99402961 1001 86380 86390 1
403124 99403124 1001 86380 86390 1
403524 99403524 1001 86380 86390 1
403613 99403613 1001 86380 86390 1
403571 99403571 1001 86380 86390 1
403584 99403584 1001 86380 86390 1
403694 99403694 1001 86380 86390 1
404027 99404027 1001 86380 86390 1
404012 99404012 1001 86380 86390 1
404265 99404265 1001 86380 86390 1
404361 99404361 1001 86380 86390 1
404685 99404685 1001 86380 86390 1
404684 99404684 1001 86380 86390 1
404757 99404757 1001 86380 86390 1
404759 99404759 1001 86380 86390 1
404814 99404814 1001 86380 86390 1
405030 99405030 1001 86380 86390 1
405156 99405156 1001 86380 86390 1
405129 99405129 1001 86380 86390 1
405163 99405163 1001 86380 86390 1
405421 99405421 1001 86380 86390 1
405428 99405428 1001 86380 86390 1
405631 99405631 1001 86380 86390 1
405649 99405649 1001 86380 86390 1
405753 99405753 1001 86380 86390 1
405927 99405927 1001 86380 86390 1
406036 99406036 1001 86380 86390 1
406017 99406017 1001 86380 86390 1
406020 99406020 1001 86380 86390 1
406157 99406157 1001 86380 86390 1
406416 99406416 1001 86380 86390 1
406543 99406543 1001 86380 86390 1
406611 99406611 1001 86380 86390 1
406638 99406638 1001 86380 86390 1
407010 99407010 1001 86380 86390 1
407163 99407163 1001 86380 86390 1
407306 99407306 1001 86380 86390 1
407559 99407559 1001 86380 86390 1
407743 99407743 1001 86380 86390 1
407857 99407857 1001 86380 86390 1
407906 99407906 1001 86380 86390 1
408094 99408094 1001 86380 86390 1
408242 99408242 1001 86380 86390 1
408292 99408292 1001 86380 86390 1
408371 99408371 1001 86380 86390 1
408521 99408521 1001 86380 86390 1
408746 99408746 1001 86380 86390 1
408864 99408864 1001 86380 86390 1
408977 99408977 1001 86380 86390 1
408958 99408958 1001 86380 86390 1
408934 99408934 1001 86380 86390 1
408959 99408959 1001 86380 86390 1
408907 99408907 1001 86380 86390 1
408871 99408871 1001 86380 86390 1
409008 99409008 1001 86380 86390 1
409179 99409179 1001 86380 86390 1
409221 99409221 1001 86380 86390 1
409301 99409301 1001 86380 86390 1
409459 99409459 1001 86380 86390 1
409774 99409774 1001 86380 86390 1
409707 99409707 1001 86380 86390 1
409964 99409964 1001 86380 86390 1
410158 99410158 1001 86380 86390 1
410665 99410665 1001 86380 86390 1
410731 99410731 1001 86380 86390 1
410804 99410804 1001 86380 86390 1
410730 99410730 1001 86380 86390 1
410858 99410858 1001 86380 86390 1
410916 99410916 1001 86380 86390 1
411086 99411086 1001 86380 86390 1
411204 99411204 1001 86380 86390 1
411173 99411173 1001 86380 86390 1
411138 99411138 1001 86380 86390 1
411308 99411308 1001 86380 86390 1
411407 99411407 1001 86380 86390 1
411341 99411341 1001 86380 86390 1
411694 99411694 1001 86380 86390 1
412170 99412170 1001 86380 86390 1
412265 99412265 1001 86380 86390 1
412203 99412203 1001 86380 86390 1
412428 99412428 1001 86380 86390 1
413570 99413570 1001 86380 86390 1
413584 99413584 1001 86380 86390 1
413489 99413489 1001 86380 86390 1
413163 99413163 1001 86380 86390 1
413165 99413165 1001 86380 86390 1
412940 99412940 1001 86380 86390 1
413212 99413212 1001 86380 86390 1
412779 99412779 1001 86380 86390 1
412631 99412631 1001 86380 86390 1
412683 99412683 1001 86380 86390 1
414095 99414095 1001 86380 86390 1
413854 99413854 1001 86380 86390 1
413919 99413919 1001 86380 86390 1
415007 99415007 1001 86380 86390 1
415268 99415268 1001 86380 86390 1
415129 99415129 1001 86380 86390 1
415087 99415087 1001 86380 86390 1
415109 99415109 1001 86380 86390 1
414866 99414866 1001 86380 86390 1
414400 99414400 1001 86380 86390 1
414376 99414376 1001 86380 86390 1
414173 99414173 1001 86380 86390 1
415699 99415699 1001 86380 86390 1
415335 99415335 1001 86380 86390 1
414117 99414117 1001 86380 86390 1
415581 99415581 1001 86380 86390 1
415627 99415627 1001 86380 86390 1
416811 99416811 1001 86380 86390 1
416839 99416839 1001 86380 86390 1
416757 99416757 1001 86380 86390 1
416620 99416620 1001 86380 86390 1
416351 99416351 1001 86380 86390 1
416358 99416358 1001 86380 86390 1
415777 99415777 1001 86380 86390 1
415753 99415753 1001 86380 86390 1
415839 99415839 1001 86380 86390 1
415995 99415995 1001 86380 86390 1
416041 99416041 1001 86380 86390 1
415819 99415819 1001 86380 86390 1
415743 99415743 1001 86380 86390 1
418487 99418487 1001 86380 86390 1
418547 99418547 1001 86380 86390 1
418147 99418147 1001 86380 86390 1
417611 99417611 1001 86380 86390 1
417715 99417715 1001 86380 86390 1
417872 99417872 1001 86380 86390 1
418822 99418822 1001 86380 86390 1
420182 99420182 1001 86380 86390 1
420222 99420222 1001 86380 86390 1
419884 99419884 1001 86380 86390 1
419814 99419814 1001 86380 86390 1
419794 99419794 1001 86380 86390 1
420642 99420642 1001 86380 86390 1
420509 99420509 1001 86380 86390 1
420628 99420628 1001 86380 86390 1
420603 99420603 1001 86380 86390 1
420505 99420505 1001 86380 86390 1
420481 99420481 1001 86380 86390 1
421847 99421847 1001 86380 86390 1
421784 99421784 1001 86380 86390 1
421537 99421537 1001 86380 86390 1
421294 99421294 1001 86380 86390 1
421639 99421639 1001 86380 86390 1
421071 99421071 1001 86380 86390 1
420919 99420919 1001 86380 86390 1
420954 99420954 1001 86380 86390 1
422277 99422277 1001 86380 86390 1
422256 99422256 1001 86380 86390 1
422336 99422336 1001 86380 86390 1
423544 99423544 1001 86380 86390 1
423626 99423626 1001 86380 86390 1
423455 99423455 1001 86380 86390 1
423127 99423127 1001 86380 86390 1
423102 99423102 1001 86380 86390 1
422679 99422679 1001 86380 86390 1
422680 99422680 1001 86380 86390 1
422700 99422700 1001 86380 86390 1
422578 99422578 1001 86380 86390 1
422917 99422917 1001 86380 86390 1
422567 99422567 1001 86380 86390 1
423884 99423884 1001 86380 86390 1
424006 99424006 1001 86380 86390 1
425336 99425336 1001 86380 86390 1
424700 99424700 1001 86380 86390 1
424732 99424732 1001 86380 86390 1
424739 99424739 1001 86380 86390 1
424716 99424716 1001 86380 86390 1
424839 99424839 1001 86380 86390 1
424155 99424155 1001 86380 86390 1
424274 99424274 1001 86380 86390 1
424301 99424301 1001 86380 86390 1
425655 99425655 1001 86380 86390 1
425531 99425531 1001 86380 86390 1
425561 99425561 1001 86380 86390 1
426952 99426952 1001 86380 86390 1
426547 99426547 1001 86380 86390 1
426406 99426406 1001 86380 86390 1
425938 99425938 1001 86380 86390 1
426189 99426189 1001 86380 86390 1
426095 99426095 1001 86380 86390 1
426146 99426146 1001 86380 86390 1
427123 99427123 1001 86380 86390 1
427250 99427250 1001 86380 86390 1
427216 99427216 1001 86380 86390 1
427428 99427428 1001 86380 86390 1
427524 99427524 1001 86380 86390 1
427481 99427481 1001 86380 86390 1
428608 99428608 1001 86380 86390 1
428573 99428573 1001 86380 86390 1
428682 99428682 1001 86380 86390 1
428697 99428697 1001 86380 86390 1
428706 99428706 1001 86380 86390 1
428723 99428723 1001 86380 86390 1
428033 99428033 1001 86380 86390 1
427925 99427925 1001 86380 86390 1
428055 99428055 1001 86380 86390 1
428181 99428181 1001 86380 86390 1
427674 99427674 1001 86380 86390 1
427905 99427905 1001 86380 86390 1
427745 99427745 1001 86380 86390 1
428937 99428937 1001 86380 86390 1
429128 99429128 1001 86380 86390 1
429071 99429071 1001 86380 86390 1
429055 99429055 1001 86380 86390 1
429062 99429062 1001 86380 86390 1
428958 99428958 1001 86380 86390 1
430070 99430070 1001 86380 86390 1
430285 99430285 1001 86380 86390 1
429736 99429736 1001 86380 86390 1
429619 99429619 1001 86380 86390 1
429890 99429890 1001 86380 86390 1
429296 99429296 1001 86380 86390 1
429308 99429308 1001 86380 86390 1
430453 99430453 1001 86380 86390 1
430792 99430792 1001 86380 86390 1
430529 99430529 1001 86380 86390 1
431691 99431691 1001 86380 86390 1
431917 99431917 1001 86380 86390 1
431806 99431806 1001 86380 86390 1
432382 99432382 1001 86380 86390 1
432209 99432209 1001 86380 86390 1
432277 99432277 1001 86380 86390 1
432473 99432473 1001 86380 86390 1
432283 99432283 1001 86380 86390 1
433396 99433396 1001 86380 86390 1
433675 99433675 1001 86380 86390 1
433706 99433706 1001 86380 86390 1
433407 99433407 1001 86380 86390 1
432989 99432989 1001 86380 86390 1
432933 99432933 1001 86380 86390 1
433167 99433167 1001 86380 86390 1
433227 99433227 1001 86380 86390 1
433180 99433180 1001 86380 86390 1
432695 99432695 1001 86380 86390 1
432843 99432843 1001 86380 86390 1
433946 99433946 1001 86380 86390 1
433823 99433823 1001 86380 86390 1
435094 99435094 1001 86380 86390 1
434747 99434747 1001 86380 86390 1
434809 99434809 1001 86380 86390 1
434963 99434963 1001 86380 86390 1
434734 99434734 1001 86380 86390 1
434353 99434353 1001 86380 86390 1
434483 99434483 1001 86380 86390 1
434187 99434187 1001 86380 86390 1
434463 99434463 1001 86380 86390 1
434334 99434334 1001 86380 86390 1
434559 99434559 1001 86380 86390 1
435735 99435735 1001 86380 86390 1
435772 99435772 1001 86380 86390 1
435465 99435465 1001 86380 86390 1
435473 99435473 1001 86380 86390 1
435743 99435743 1001 86380 86390 1
435592 99435592 1001 86380 86390 1
436396 99436396 1001 86380 86390 1
436614 99436614 1001 86380 86390 1
436559 99436559 1001 86380 86390 1
436339 99436339 1001 86380 86390 1
436239 99436239 1001 86380 86390 1
436210 99436210 1001 86380 86390 1
436211 99436211 1001 86380 86390 1
437241 99437241 1001 86380 86390 1
300099 99300099 1001 86380 86390 1
300651 99300651 1001 86380 86390 1
300600 99300600 1001 86380 86390 1
300710 99300710 1001 86380 86390 1
300673 99300673 1001 86380 86390 1
300609 99300609 1001 86380 86390 1
300381 99300381 1001 86380 86390 1
300346 99300346 1001 86380 86390 1
300495 99300495 1001 86380 86390 1
300431 99300431 1001 86380 86390 1
300160 99300160 1001 86380 86390 1
300199 99300199 1001 86380 86390 1
300782 99300782 1001 86380 86390 1
300795 99300795 1001 86380 86390 1
301497 99301497 1001 86380 86390 1
301539 99301539 1001 86380 86390 1
301298 99301298 1001 86380 86390 1
301304 99301304 1001 86380 86390 1
301149 99301149 1001 86380 86390 1
301204 99301204 1001 86380 86390 1
301230 99301230 1001 86380 86390 1
301134 99301134 1001 86380 86390 1
301072 99301072 1001 86380 86390 1
301595 99301595 1001 86380 86390 1
301660 99301660 1001 86380 86390 1
302045 99302045 1001 86380 86390 1
302058 99302058 1001 86380 86390 1
302175 99302175 1001 86380 86390 1
302022 99302022 1001 86380 86390 1
302157 99302157 1001 86380 86390 1
302132 99302132 1001 86380 86390 1
302042 99302042 1001 86380 86390 1
301977 99301977 1001 86380 86390 1
301865 99301865 1001 86380 86390 1
301792 99301792 1001 86380 86390 1
301965 99301965 1001 86380 86390 1
302570 99302570 1001 86380 86390 1
303144 99303144 1001 86380 86390 1
303195 99303195 1001 86380 86390 1
303115 99303115 1001 86380 86390 1
303204 99303204 1001 86380 86390 1
302811 99302811 1001 86380 86390 1
302663 99302663 1001 86380 86390 1
302598 99302598 1001 86380 86390 1
302743 99302743 1001 86380 86390 1
302680 99302680 1001 86380 86390 1
302595 99302595 1001 86380 86390 1
303272 99303272 1001 86380 86390 1
303407 99303407 1001 86380 86390 1
303410 99303410 1001 86380 86390 1
303891 99303891 1001 86380 86390 1
303920 99303920 1001 86380 86390 1
304009 99304009 1001 86380 86390 1
303723 99303723 1001 86380 86390 1
303662 99303662 1001 86380 86390 1
303658 99303658 1001 86380 86390 1
303437 99303437 1001 86380 86390 1
303483 99303483 1001 86380 86390 1
303538 99303538 1001 86380 86390 1
304185 99304185 1001 86380 86390 1
304190 99304190 1001 86380 86390 1
304154 99304154 1001 86380 86390 1
304117 99304117 1001 86380 86390 1
304182 99304182 1001 86380 86390 1
304158 99304158 1001 86380 86390 1
304840 99304840 1001 86380 86390 1
304803 99304803 1001 86380 86390 1
304727 99304727 1001 86380 86390 1
304633 99304633 1001 86380 86390 1
304478 99304478 1001 86380 86390 1
304623 99304623 1001 86380 86390 1
304612 99304612 1001 86380 86390 1
304456 99304456 1001 86380 86390 1
304336 99304336 1001 86380 86390 1
304952 99304952 1001 86380 86390 1
304892 99304892 1001 86380 86390 1
305548 99305548 1001 86380 86390 1
305563 99305563 1001 86380 86390 1
305674 99305674 1001 86380 86390 1
305594 99305594 1001 86380 86390 1
305304 99305304 1001 86380 86390 1
305435 99305435 1001 86380 86390 1
305399 99305399 1001 86380 86390 1
305103 99305103 1001 86380 86390 1
305147 99305147 1001 86380 86390 1
305213 99305213 1001 86380 86390 1
305240 99305240 1001 86380 86390 1
305164 99305164 1001 86380 86390 1
305126 99305126 1001 86380 86390 1
500150 99500150 1001 86380 86390 1
500654 99500654 1001 86380 86390 1
500667 99500667 1001 86380 86390 1
500246 99500246 1001 86380 86390 1
500249 99500249 1001 86380 86390 1
500343 99500343 1001 86380 86390 1
500609 99500609 1001 86380 86390 1
500892 99500892 1001 86380 86390 1
500844 99500844 1001 86380 86390 1
501012 99501012 1001 86380 86390 1
500963 99500963 1001 86380 86390 1
501601 99501601 1001 86380 86390 1
501539 99501539 1001 86380 86390 1
501605 99501605 1001 86380 86390 1
501609 99501609 1001 86380 86390 1
501502 99501502 1001 86380 86390 1
501491 99501491 1001 86380 86390 1
501569 99501569 1001 86380 86390 1
501302 99501302 1001 86380 86390 1
501097 99501097 1001 86380 86390 1
501191 99501191 1001 86380 86390 1
501159 99501159 1001 86380 86390 1
501742 99501742 1001 86380 86390 1
501719 99501719 1001 86380 86390 1
501758 99501758 1001 86380 86390 1
502320 99502320 1001 86380 86390 1
502131 99502131 1001 86380 86390 1
502199 99502199 1001 86380 86390 1
502069 99502069 1001 86380 86390 1
502122 99502122 1001 86380 86390 1
502155 99502155 1001 86380 86390 1
502220 99502220 1001 86380 86390 1
502025 99502025 1001 86380 86390 1
502515 99502515 1001 86380 86390 1
502562 99502562 1001 86380 86390 1
502539 99502539 1001 86380 86390 1
503259 99503259 1001 86380 86390 1
503247 99503247 1001 86380 86390 1
503278 99503278 1001 86380 86390 1
502932 99502932 1001 86380 86390 1
503064 99503064 1001 86380 86390 1
503013 99503013 1001 86380 86390 1
503040 99503040 1001 86380 86390 1
502926 99502926 1001 86380 86390 1
502700 99502700 1001 86380 86390 1
502818 99502818 1001 86380 86390 1
502767 99502767 1001 86380 86390 1
502730 99502730 1001 86380 86390 1
502798 99502798 1001 86380 86390 1
502695 99502695 1001 86380 86390 1
503980 99503980 1001 86380 86390 1
504049 99504049 1001 86380 86390 1
503870 99503870 1001 86380 86390 1
503577 99503577 1001 86380 86390 1
503593 99503593 1001 86380 86390 1
503697 99503697 1001 86380 86390 1
504211 99504211 1001 86380 86390 1
504250 99504250 1001 86380 86390 1
504175 99504175 1001 86380 86390 1
504201 99504201 1001 86380 86390 1
504763 99504763 1001 86380 86390 1
504791 99504791 1001 86380 86390 1
504896 99504896 1001 86380 86390 1
504924 99504924 1001 86380 86390 1
504926 99504926 1001 86380 86390 1
504788 99504788 1001 86380 86390 1
504497 99504497 1001 86380 86390 1
504369 99504369 1001 86380 86390 1
504499 99504499 1001 86380 86390 1
504998 99504998 1001 86380 86390 1
504975 99504975 1001 86380 86390 1
505081 99505081 1001 86380 86390 1
505694 99505694 1001 86380 86390 1
505696 99505696 1001 86380 86390 1
505424 99505424 1001 86380 86390 1
505518 99505518 1001 86380 86390 1
505506 99505506 1001 86380 86390 1
505187 99505187 1001 86380 86390 1
505219 99505219 1001 86380 86390 1
505238 99505238 1001 86380 86390 1
505927 99505927 1001 86380 86390 1
505959 99505959 1001 86380 86390 1
506473 99506473 1001 86380 86390 1
506576 99506576 1001 86380 86390 1
506448 99506448 1001 86380 86390 1
506334 99506334 1001 86380 86390 1
506105 99506105 1001 86380 86390 1
506057 99506057 1001 86380 86390 1
506149 99506149 1001 86380 86390 1
506748 99506748 1001 86380 86390 1
506757 99506757 1001 86380 86390 1
506798 99506798 1001 86380 86390 1
507268 99507268 1001 86380 86390 1
507294 99507294 1001 86380 86390 1
507235 99507235 1001 86380 86390 1
507404 99507404 1001 86380 86390 1
507403 99507403 1001 86380 86390 1
507304 99507304 1001 86380 86390 1
507140 99507140 1001 86380 86390 1
507143 99507143 1001 86380 86390 1
506985 99506985 1001 86380 86390 1
507503 99507503 1001 86380 86390 1
508058 99508058 1001 86380 86390 1
508201 99508201 1001 86380 86390 1
508061 99508061 1001 86380 86390 1
508165 99508165 1001 86380 86390 1
507980 99507980 1001 86380 86390 1
508008 99508008 1001 86380 86390 1
508025 99508025 1001 86380 86390 1
508400 99508400 1001 86380 86390 1
508349 99508349 1001 86380 86390 1
508366 99508366 1001 86380 86390 1
508399 99508399 1001 86380 86390 1
508887 99508887 1001 86380 86390 1
509053 99509053 1001 86380 86390 1
508904 99508904 1001 86380 86390 1
508714 99508714 1001 86380 86390 1
508766 99508766 1001 86380 86390 1
508744 99508744 1001 86380 86390 1
508809 99508809 1001 86380 86390 1
508722 99508722 1001 86380 86390 1
508854 99508854 1001 86380 86390 1
508546 99508546 1001 86380 86390 1
509111 99509111 1001 86380 86390 1
509119 99509119 1001 86380 86390 1
509794 99509794 1001 86380 86390 1
509731 99509731 1001 86380 86390 1
509596 99509596 1001 86380 86390 1
509574 99509574 1001 86380 86390 1
509588 99509588 1001 86380 86390 1
509510 99509510 1001 86380 86390 1
509383 99509383 1001 86380 86390 1
509399 99509399 1001 86380 86390 1
509990 99509990 1001 86380 86390 1
510631 99510631 1001 86380 86390 1
510581 99510581 1001 86380 86390 1
510391 99510391 1001 86380 86390 1
510432 99510432 1001 86380 86390 1
510460 99510460 1001 86380 86390 1
510513 99510513 1001 86380 86390 1
510309 99510309 1001 86380 86390 1
510906 99510906 1001 86380 86390 1
511395 99511395 1001 86380 86390 1
511049 99511049 1001 86380 86390 1
511089 99511089 1001 86380 86390 1
511014 99511014 1001 86380 86390 1
510963 99510963 1001 86380 86390 1
511086 99511086 1001 86380 86390 1
511588 99511588 1001 86380 86390 1
511576 99511576 1001 86380 86390 1
511589 99511589 1001 86380 86390 1
511747 99511747 1001 86380 86390 1
511723 99511723 1001 86380 86390 1
511555 99511555 1001 86380 86390 1
512032 99512032 1001 86380 86390 1
511997 99511997 1001 86380 86390 1
512062 99512062 1001 86380 86390 1
512078 99512078 1001 86380 86390 1
511934 99511934 1001 86380 86390 1
512550 99512550 1001 86380 86390 1
512422 99512422 1001 86380 86390 1
513144 99513144 1001 86380 86390 1
512863 99512863 1001 86380 86390 1
512838 99512838 1001 86380 86390 1
512993 99512993 1001 86380 86390 1
512996 99512996 1001 86380 86390 1
512984 99512984 1001 86380 86390 1
512585 99512585 1001 86380 86390 1
512598 99512598 1001 86380 86390 1
512681 99512681 1001 86380 86390 1
512634 99512634 1001 86380 86390 1
513229 99513229 1001 86380 86390 1
513388 99513388 1001 86380 86390 1
513401 99513401 1001 86380 86390 1
513324 99513324 1001 86380 86390 1
513209 99513209 1001 86380 86390 1
513250 99513250 1001 86380 86390 1
513942 99513942 1001 86380 86390 1
513999 99513999 1001 86380 86390 1
513869 99513869 1001 86380 86390 1
513847 99513847 1001 86380 86390 1
513873 99513873 1001 86380 86390 1
513723 99513723 1001 86380 86390 1
513660 99513660 1001 86380 86390 1
513463 99513463 1001 86380 86390 1
513542 99513542 1001 86380 86390 1
513557 99513557 1001 86380 86390 1
513572 99513572 1001 86380 86390 1
513601 99513601 1001 86380 86390 1
514109 99514109 1001 86380 86390 1
514085 99514085 1001 86380 86390 1
514124 99514124 1001 86380 86390 1
514114 99514114 1001 86380 86390 1
514102 99514102 1001 86380 86390 1
514716 99514716 1001 86380 86390 1
514517 99514517 1001 86380 86390 1
514533 99514533 1001 86380 86390 1
514350 99514350 1001 86380 86390 1
514441 99514441 1001 86380 86390 1
514996 99514996 1001 86380 86390 1
515012 99515012 1001 86380 86390 1
515051 99515051 1001 86380 86390 1
514878 99514878 1001 86380 86390 1
515060 99515060 1001 86380 86390 1
515589 99515589 1001 86380 86390 1
515525 99515525 1001 86380 86390 1
515433 99515433 1001 86380 86390 1
515307 99515307 1001 86380 86390 1
515411 99515411 1001 86380 86390 1
515373 99515373 1001 86380 86390 1
515189 99515189 1001 86380 86390 1
515086 99515086 1001 86380 86390 1
515139 99515139 1001 86380 86390 1
515710 99515710 1001 86380 86390 1
515804 99515804 1001 86380 86390 1
515844 99515844 1001 86380 86390 1
516386 99516386 1001 86380 86390 1
516405 99516405 1001 86380 86390 1
516226 99516226 1001 86380 86390 1
516278 99516278 1001 86380 86390 1
516212 99516212 1001 86380 86390 1
515939 99515939 1001 86380 86390 1
516532 99516532 1001 86380 86390 1
516619 99516619 1001 86380 86390 1
516645 99516645 1001 86380 86390 1
517226 99517226 1001 86380 86390 1
517324 99517324 1001 86380 86390 1
516949 99516949 1001 86380 86390 1
517035 99517035 1001 86380 86390 1
516807 99516807 1001 86380 86390 1
516783 99516783 1001 86380 86390 1
516731 99516731 1001 86380 86390 1
516812 99516812 1001 86380 86390 1
516752 99516752 1001 86380 86390 1
517411 99517411 1001 86380 86390 1
517374 99517374 1001 86380 86390 1
517480 99517480 1001 86380 86390 1
517379 99517379 1001 86380 86390 1
517496 99517496 1001 86380 86390 1
517394 99517394 1001 86380 86390 1
518010 99518010 1001 86380 86390 1
518075 99518075 1001 86380 86390 1
518090 99518090 1001 86380 86390 1
518026 99518026 1001 86380 86390 1
517852 99517852 1001 86380 86390 1
517777 99517777 1001 86380 86390 1
517764 99517764 1001 86380 86390 1
517894 99517894 1001 86380 86390 1
517831 99517831 1001 86380 86390 1
517822 99517822 1001 86380 86390 1
517611 99517611 1001 86380 86390 1
517613 99517613 1001 86380 86390 1
518197 99518197 1001 86380 86390 1
518208 99518208 1001 86380 86390 1
518906 99518906 1001 86380 86390 1
518975 99518975 1001 86380 86390 1
518706 99518706 1001 86380 86390 1
518643 99518643 1001 86380 86390 1
518501 99518501 1001 86380 86390 1
518424 99518424 1001 86380 86390 1
518464 99518464 1001 86380 86390 1
518544 99518544 1001 86380 86390 1
519036 99519036 1001 86380 86390 1
519143 99519143 1001 86380 86390 1
519148 99519148 1001 86380 86390 1
519176 99519176 1001 86380 86390 1
519322 99519322 1001 86380 86390 1
519196 99519196 1001 86380 86390 1
519379 99519379 1001 86380 86390 1
519224 99519224 1001 86380 86390 1
519329 99519329 1001 86380 86390 1
519278 99519278 1001 86380 86390 1
519867 99519867 1001 86380 86390 1
520590 99520590 1001 86380 86390 1
520443 99520443 1001 86380 86390 1
520444 99520444 1001 86380 86390 1
520423 99520423 1001 86380 86390 1
520335 99520335 1001 86380 86390 1
520389 99520389 1001 86380 86390 1
520250 99520250 1001 86380 86390 1
520020 99520020 1001 86380 86390 1
520061 99520061 1001 86380 86390 1
520082 99520082 1001 86380 86390 1
521340 99521340 1001 86380 86390 1
521394 99521394 1001 86380 86390 1
521318 99521318 1001 86380 86390 1
521384 99521384 1001 86380 86390 1
521214 99521214 1001 86380 86390 1
521013 99521013 1001 86380 86390 1
520953 99520953 1001 86380 86390 1
520957 99520957 1001 86380 86390 1
521662 99521662 1001 86380 86390 1
521561 99521561 1001 86380 86390 1
522199 99522199 1001 86380 86390 1
521973 99521973 1001 86380 86390 1
522038 99522038 1001 86380 86390 1
521899 99521899 1001 86380 86390 1
521966 99521966 1001 86380 86390 1
521878 99521878 1001 86380 86390 1
521773 99521773 1001 86380 86390 1
521799 99521799 1001 86380 86390 1
522474 99522474 1001 86380 86390 1
523057 99523057 1001 86380 86390 1
523021 99523021 1001 86380 86390 1
522932 99522932 1001 86380 86390 1
522933 99522933 1001 86380 86390 1
523078 99523078 1001 86380 86390 1
522963 99522963 1001 86380 86390 1
522902 99522902 1001 86380 86390 1
522881 99522881 1001 86380 86390 1
522766 99522766 1001 86380 86390 1
522793 99522793 1001 86380 86390 1
522614 99522614 1001 86380 86390 1
523202 99523202 1001 86380 86390 1
523294 99523294 1001 86380 86390 1
523895 99523895 1001 86380 86390 1
523770 99523770 1001 86380 86390 1
523761 99523761 1001 86380 86390 1
523762 99523762 1001 86380 86390 1
523571 99523571 1001 86380 86390 1
523662 99523662 1001 86380 86390 1
523716 99523716 1001 86380 86390 1
523640 99523640 1001 86380 86390 1
523642 99523642 1001 86380 86390 1
523336 99523336 1001 86380 86390 1
523380 99523380 1001 86380 86390 1
523483 99523483 1001 86380 86390 1
523438 99523438 1001 86380 86390 1
523465 99523465 1001 86380 86390 1
523478 99523478 1001 86380 86390 1
523997 99523997 1001 86380 86390 1
523989 99523989 1001 86380 86390 1
524145 99524145 1001 86380 86390 1
524766 99524766 1001 86380 86390 1
524690 99524690 1001 86380 86390 1
524731 99524731 1001 86380 86390 1
524426 99524426 1001 86380 86390 1
524466 99524466 1001 86380 86390 1
524559 99524559 1001 86380 86390 1
524228 99524228 1001 86380 86390 1
524354 99524354 1001 86380 86390 1
524355 99524355 1001 86380 86390 1
524782 99524782 1001 86380 86390 1
525520 99525520 1001 86380 86390 1
525495 99525495 1001 86380 86390 1
525457 99525457 1001 86380 86390 1
525472 99525472 1001 86380 86390 1
525440 99525440 1001 86380 86390 1
525384 99525384 1001 86380 86390 1
525131 99525131 1001 86380 86390 1
525108 99525108 1001 86380 86390 1
525122 99525122 1001 86380 86390 1
525034 99525034 1001 86380 86390 1
525179 99525179 1001 86380 86390 1
525635 99525635 1001 86380 86390 1
525598 99525598 1001 86380 86390 1
525718 99525718 1001 86380 86390 1
525707 99525707 1001 86380 86390 1
525748 99525748 1001 86380 86390 1
526230 99526230 1001 86380 86390 1
526335 99526335 1001 86380 86390 1
526226 99526226 1001 86380 86390 1
526418 99526418 1001 86380 86390 1
526332 99526332 1001 86380 86390 1
526143 99526143 1001 86380 86390 1
526029 99526029 1001 86380 86390 1
526097 99526097 1001 86380 86390 1
525997 99525997 1001 86380 86390 1
525924 99525924 1001 86380 86390 1
525865 99525865 1001 86380 86390 1
526575 99526575 1001 86380 86390 1
526530 99526530 1001 86380 86390 1
526584 99526584 1001 86380 86390 1
526428 99526428 1001 86380 86390 1
526441 99526441 1001 86380 86390 1
527146 99527146 1001 86380 86390 1
527228 99527228 1001 86380 86390 1
527064 99527064 1001 86380 86390 1
527119 99527119 1001 86380 86390 1
526867 99526867 1001 86380 86390 1
526880 99526880 1001 86380 86390 1
526841 99526841 1001 86380 86390 1
526898 99526898 1001 86380 86390 1
526887 99526887 1001 86380 86390 1
526641 99526641 1001 86380 86390 1
526787 99526787 1001 86380 86390 1
526794 99526794 1001 86380 86390 1
527415 99527415 1001 86380 86390 1
527369 99527369 1001 86380 86390 1
527437 99527437 1001 86380 86390 1
527878 99527878 1001 86380 86390 1
527919 99527919 1001 86380 86390 1
527796 99527796 1001 86380 86390 1
527855 99527855 1001 86380 86390 1
527506 99527506 1001 86380 86390 1
527520 99527520 1001 86380 86390 1
527548 99527548 1001 86380 86390 1
528240 99528240 1001 86380 86390 1
528124 99528124 1001 86380 86390 1
528834 99528834 1001 86380 86390 1
528525 99528525 1001 86380 86390 1
528538 99528538 1001 86380 86390 1
528359 99528359 1001 86380 86390 1
528425 99528425 1001 86380 86390 1
528336 99528336 1001 86380 86390 1
528393 99528393 1001 86380 86390 1
528937 99528937 1001 86380 86390 1
529093 99529093 1001 86380 86390 1
529062 99529062 1001 86380 86390 1
528909 99528909 1001 86380 86390 1
529540 99529540 1001 86380 86390 1
529499 99529499 1001 86380 86390 1
529505 99529505 1001 86380 86390 1
529352 99529352 1001 86380 86390 1
529122 99529122 1001 86380 86390 1
529127 99529127 1001 86380 86390 1
529906 99529906 1001 86380 86390 1
529791 99529791 1001 86380 86390 1
529909 99529909 1001 86380 86390 1
529794 99529794 1001 86380 86390 1
529836 99529836 1001 86380 86390 1
529747 99529747 1001 86380 86390 1
530478 99530478 1001 86380 86390 1
530440 99530440 1001 86380 86390 1
530454 99530454 1001 86380 86390 1
530408 99530408 1001 86380 86390 1
530544 99530544 1001 86380 86390 1
530182 99530182 1001 86380 86390 1
530171 99530171 1001 86380 86390 1
530340 99530340 1001 86380 86390 1
530237 99530237 1001 86380 86390 1
530320 99530320 1001 86380 86390 1
530010 99530010 1001 86380 86390 1
530076 99530076 1001 86380 86390 1
530116 99530116 1001 86380 86390 1
530092 99530092 1001 86380 86390 1
530706 99530706 1001 86380 86390 1
530606 99530606 1001 86380 86390 1
531278 99531278 1001 86380 86390 1
531202 99531202 1001 86380 86390 1
531307 99531307 1001 86380 86390 1
531181 99531181 1001 86380 86390 1
531109 99531109 1001 86380 86390 1
530979 99530979 1001 86380 86390 1
531090 99531090 1001 86380 86390 1
530988 99530988 1001 86380 86390 1
530990 99530990 1001 86380 86390 1
531068 99531068 1001 86380 86390 1
531146 99531146 1001 86380 86390 1
530850 99530850 1001 86380 86390 1
530890 99530890 1001 86380 86390 1
530779 99530779 1001 86380 86390 1
531523 99531523 1001 86380 86390 1
531485 99531485 1001 86380 86390 1
532142 99532142 1001 86380 86390 1
532108 99532108 1001 86380 86390 1
531928 99531928 1001 86380 86390 1
531839 99531839 1001 86380 86390 1
531958 99531958 1001 86380 86390 1
531908 99531908 1001 86380 86390 1
531766 99531766 1001 86380 86390 1
531637 99531637 1001 86380 86390 1
531615 99531615 1001 86380 86390 1
531785 99531785 1001 86380 86390 1
531661 99531661 1001 86380 86390 1
532215 99532215 1001 86380 86390 1
532348 99532348 1001 86380 86390 1
532362 99532362 1001 86380 86390 1
532208 99532208 1001 86380 86390 1
532289 99532289 1001 86380 86390 1
532224 99532224 1001 86380 86390 1
532933 99532933 1001 86380 86390 1
532973 99532973 1001 86380 86390 1
532950 99532950 1001 86380 86390 1
532814 99532814 1001 86380 86390 1
532661 99532661 1001 86380 86390 1
532792 99532792 1001 86380 86390 1
532784 99532784 1001 86380 86390 1
532606 99532606 1001 86380 86390 1
532466 99532466 1001 86380 86390 1
532617 99532617 1001 86380 86390 1
533160 99533160 1001 86380 86390 1
533233 99533233 1001 86380 86390 1
533053 99533053 1001 86380 86390 1
533525 99533525 1001 86380 86390 1
533644 99533644 1001 86380 86390 1
533619 99533619 1001 86380 86390 1
533359 99533359 1001 86380 86390 1
533411 99533411 1001 86380 86390 1
533245 99533245 1001 86380 86390 1
533923 99533923 1001 86380 86390 1
534046 99534046 1001 86380 86390 1
533931 99533931 1001 86380 86390 1
534597 99534597 1001 86380 86390 1
534639 99534639 1001 86380 86390 1
534550 99534550 1001 86380 86390 1
534630 99534630 1001 86380 86390 1
534272 99534272 1001 86380 86390 1
534274 99534274 1001 86380 86390 1
534458 99534458 1001 86380 86390 1
534103 99534103 1001 86380 86390 1
534133 99534133 1001 86380 86390 1
534109 99534109 1001 86380 86390 1
534252 99534252 1001 86380 86390 1
534123 99534123 1001 86380 86390 1
534203 99534203 1001 86380 86390 1
534229 99534229 1001 86380 86390 1
534758 99534758 1001 86380 86390 1
534888 99534888 1001 86380 86390 1
534788 99534788 1001 86380 86390 1
534845 99534845 1001 86380 86390 1
534691 99534691 1001 86380 86390 1
535479 99535479 1001 86380 86390 1
535494 99535494 1001 86380 86390 1
535100 99535100 1001 86380 86390 1
535219 99535219 1001 86380 86390 1
535143 99535143 1001 86380 86390 1
535182 99535182 1001 86380 86390 1
535221 99535221 1001 86380 86390 1
535161 99535161 1001 86380 86390 1
535061 99535061 1001 86380 86390 1
535065 99535065 1001 86380 86390 1
535693 99535693 1001 86380 86390 1
535606 99535606 1001 86380 86390 1
535542 99535542 1001 86380 86390 1
535594 99535594 1001 86380 86390 1
535595 99535595 1001 86380 86390 1
535621 99535621 1001 86380 86390 1
536306 99536306 1001 86380 86390 1
536232 99536232 1001 86380 86390 1
536002 99536002 1001 86380 86390 1
535982 99535982 1001 86380 86390 1
536009 99536009 1001 86380 86390 1
535823 99535823 1001 86380 86390 1
536514 99536514 1001 86380 86390 1
536343 99536343 1001 86380 86390 1
537010 99537010 1001 86380 86390 1
536964 99536964 1001 86380 86390 1
536776 99536776 1001 86380 86390 1
536918 99536918 1001 86380 86390 1
536946 99536946 1001 86380 86390 1
536832 99536832 1001 86380 86390 1
536761 99536761 1001 86380 86390 1
536543 99536543 1001 86380 86390 1
536588 99536588 1001 86380 86390 1
536630 99536630 1001 86380 86390 1
536683 99536683 1001 86380 86390 1
537314 99537314 1001 86380 86390 1
537343 99537343 1001 86380 86390 1
537217 99537217 1001 86380 86390 1
537785 99537785 1001 86380 86390 1
537888 99537888 1001 86380 86390 1
537788 99537788 1001 86380 86390 1
537946 99537946 1001 86380 86390 1
537845 99537845 1001 86380 86390 1
537640 99537640 1001 86380 86390 1
537669 99537669 1001 86380 86390 1
537777 99537777 1001 86380 86390 1
537716 99537716 1001 86380 86390 1
537446 99537446 1001 86380 86390 1
537499 99537499 1001 86380 86390 1
538126 99538126 1001 86380 86390 1
538148 99538148 1001 86380 86390 1
538655 99538655 1001 86380 86390 1
538493 99538493 1001 86380 86390 1
538519 99538519 1001 86380 86390 1
538313 99538313 1001 86380 86390 1
538196 99538196 1001 86380 86390 1
538238 99538238 1001 86380 86390 1
538322 99538322 1001 86380 86390 1
538915 99538915 1001 86380 86390 1
538998 99538998 1001 86380 86390 1
539000 99539000 1001 86380 86390 1
538872 99538872 1001 86380 86390 1
538953 99538953 1001 86380 86390 1
539624 99539624 1001 86380 86390 1
539295 99539295 1001 86380 86390 1
539342 99539342 1001 86380 86390 1
539052 99539052 1001 86380 86390 1
539170 99539170 1001 86380 86390 1
539121 99539121 1001 86380 86390 1
539819 99539819 1001 86380 86390 1
539710 99539710 1001 86380 86390 1
539724 99539724 1001 86380 86390 1
539739 99539739 1001 86380 86390 1
539752 99539752 1001 86380 86390 1
540384 99540384 1001 86380 86390 1
540372 99540372 1001 86380 86390 1
540454 99540454 1001 86380 86390 1
540061 99540061 1001 86380 86390 1
540064 99540064 1001 86380 86390 1
540259 99540259 1001 86380 86390 1
540182 99540182 1001 86380 86390 1
540014 99540014 1001 86380 86390 1
539872 99539872 1001 86380 86390 1
540030 99540030 1001 86380 86390 1
540009 99540009 1001 86380 86390 1
539933 99539933 1001 86380 86390 1
540039 99540039 1001 86380 86390 1
540517 99540517 1001 86380 86390 1
540511 99540511 1001 86380 86390 1
541256 99541256 1001 86380 86390 1
541128 99541128 1001 86380 86390 1
541173 99541173 1001 86380 86390 1
540944 99540944 1001 86380 86390 1
541088 99541088 1001 86380 86390 1
541077 99541077 1001 86380 86390 1
541057 99541057 1001 86380 86390 1
540713 99540713 1001 86380 86390 1
541317 99541317 1001 86380 86390 1
541356 99541356 1001 86380 86390 1
541296 99541296 1001 86380 86390 1
541349 99541349 1001 86380 86390 1
541931 99541931 1001 86380 86390 1
541986 99541986 1001 86380 86390 1
541948 99541948 1001 86380 86390 1
542053 99542053 1001 86380 86390 1
541875 99541875 1001 86380 86390 1
541742 99541742 1001 86380 86390 1
541794 99541794 1001 86380 86390 1
541717 99541717 1001 86380 86390 1
541572 99541572 1001 86380 86390 1
541665 99541665 1001 86380 86390 1
542131 99542131 1001 86380 86390 1
542185 99542185 1001 86380 86390 1
542751 99542751 1001 86380 86390 1
542610 99542610 1001 86380 86390 1
542549 99542549 1001 86380 86390 1
542444 99542444 1001 86380 86390 1
542472 99542472 1001 86380 86390 1
542331 99542331 1001 86380 86390 1
543020 99543020 1001 86380 86390 1
543073 99543073 1001 86380 86390 1
543026 99543026 1001 86380 86390 1
543144 99543144 1001 86380 86390 1
543005 99543005 1001 86380 86390 1
543147 99543147 1001 86380 86390 1
543578 99543578 1001 86380 86390 1
543723 99543723 1001 86380 86390 1
543672 99543672 1001 86380 86390 1
543648 99543648 1001 86380 86390 1
543752 99543752 1001 86380 86390 1
543650 99543650 1001 86380 86390 1
543691 99543691 1001 86380 86390 1
543478 99543478 1001 86380 86390 1
543415 99543415 1001 86380 86390 1
543403 99543403 1001 86380 86390 1
543443 99543443 1001 86380 86390 1
543460 99543460 1001 86380 86390 1
543349 99543349 1001 86380 86390 1
543340 99543340 1001 86380 86390 1
543975 99543975 1001 86380 86390 1
543797 99543797 1001 86380 86390 1
543863 99543863 1001 86380 86390 1
543857 99543857 1001 86380 86390 1
543896 99543896 1001 86380 86390 1
544420 99544420 1001 86380 86390 1
544525 99544525 1001 86380 86390 1
544322 99544322 1001 86380 86390 1
544080 99544080 1001 86380 86390 1
544136 99544136 1001 86380 86390 1
544063 99544063 1001 86380 86390 1
544103 99544103 1001 86380 86390 1
544027 99544027 1001 86380 86390 1
544725 99544725 1001 86380 86390 1
425399 216 1001 58980 60837 1
500644 491 1001 47709 48009 1
500649 579 1001 65394 65693 1
514435 850 1001 50690 50989 1
400115 99400115 1001 86380 86390 1
400441 99400441 1001 86380 86390 1
400604 99400604 1001 86380 86390 1
400658 99400658 1001 86380 86390 1
400726 99400726 1001 86380 86390 1
400975 99400975 1001 86380 86390 1
401117 99401117 1001 86380 86390 1
401119 99401119 1001 86380 86390 1
401223 99401223 1001 86380 86390 1
401348 99401348 1001 86380 86390 1
401464 99401464 1001 86380 86390 1
401498 99401498 1001 86380 86390 1
401601 99401601 1001 86380 86390 1
401997 99401997 1001 86380 86390 1
402092 99402092 1001 86380 86390 1
402227 99402227 1001 86380 86390 1
402396 99402396 1001 86380 86390 1
402498 99402498 1001 86380 86390 1
402679 99402679 1001 86380 86390 1
402833 99402833 1001 86380 86390 1
402926 99402926 1001 86380 86390 1
403116 99403116 1001 86380 86390 1
403377 99403377 1001 86380 86390 1
403543 99403543 1001 86380 86390 1
403676 99403676 1001 86380 86390 1
403703 99403703 1001 86380 86390 1
403712 99403712 1001 86380 86390 1
403777 99403777 1001 86380 86390 1
404316 99404316 1001 86380 86390 1
404664 99404664 1001 86380 86390 1
404644 99404644 1001 86380 86390 1
405000 99405000 1001 86380 86390 1
405056 99405056 1001 86380 86390 1
405017 99405017 1001 86380 86390 1
405013 99405013 1001 86380 86390 1
405415 99405415 1001 86380 86390 1
405371 99405371 1001 86380 86390 1
405431 99405431 1001 86380 86390 1
405601 99405601 1001 86380 86390 1
405587 99405587 1001 86380 86390 1
406280 99406280 1001 86380 86390 1
406179 99406179 1001 86380 86390 1
406446 99406446 1001 86380 86390 1
407228 99407228 1001 86380 86390 1
407188 99407188 1001 86380 86390 1
407171 99407171 1001 86380 86390 1
407298 99407298 1001 86380 86390 1
407659 99407659 1001 86380 86390 1
407649 99407649 1001 86380 86390 1
407746 99407746 1001 86380 86390 1
407758 99407758 1001 86380 86390 1
407737 99407737 1001 86380 86390 1
407718 99407718 1001 86380 86390 1
407679 99407679 1001 86380 86390 1
407865 99407865 1001 86380 86390 1
407950 99407950 1001 86380 86390 1
408307 99408307 1001 86380 86390 1
408345 99408345 1001 86380 86390 1
408522 99408522 1001 86380 86390 1
408426 99408426 1001 86380 86390 1
408666 99408666 1001 86380 86390 1
408738 99408738 1001 86380 86390 1
408783 99408783 1001 86380 86390 1
409296 99409296 1001 86380 86390 1
409340 99409340 1001 86380 86390 1
409638 99409638 1001 86380 86390 1
409628 99409628 1001 86380 86390 1
409722 99409722 1001 86380 86390 1
409690 99409690 1001 86380 86390 1
409834 99409834 1001 86380 86390 1
410553 99410553 1001 86380 86390 1
410764 99410764 1001 86380 86390 1
410791 99410791 1001 86380 86390 1
411020 99411020 1001 86380 86390 1
411229 99411229 1001 86380 86390 1
411419 99411419 1001 86380 86390 1
411591 99411591 1001 86380 86390 1
412396 99412396 1001 86380 86390 1
412278 99412278 1001 86380 86390 1
413290 99413290 1001 86380 86390 1
413383 99413383 1001 86380 86390 1
413653 99413653 1001 86380 86390 1
413260 99413260 1001 86380 86390 1
413072 99413072 1001 86380 86390 1
412566 99412566 1001 86380 86390 1
413968 99413968 1001 86380 86390 1
413874 99413874 1001 86380 86390 1
413962 99413962 1001 86380 86390 1
415034 99415034 1001 86380 86390 1
415100 99415100 1001 86380 86390 1
414980 99414980 1001 86380 86390 1
415149 99415149 1001 86380 86390 1
415085 99415085 1001 86380 86390 1
415020 99415020 1001 86380 86390 1
414665 99414665 1001 86380 86390 1
414714 99414714 1001 86380 86390 1
414645 99414645 1001 86380 86390 1
416659 99416659 1001 86380 86390 1
416344 99416344 1001 86380 86390 1
416451 99416451 1001 86380 86390 1
416278 99416278 1001 86380 86390 1
415933 99415933 1001 86380 86390 1
416035 99416035 1001 86380 86390 1
415816 99415816 1001 86380 86390 1
415878 99415878 1001 86380 86390 1
417114 99417114 1001 86380 86390 1
417533 99417533 1001 86380 86390 1
417491 99417491 1001 86380 86390 1
418458 99418458 1001 86380 86390 1
418735 99418735 1001 86380 86390 1
418504 99418504 1001 86380 86390 1
418697 99418697 1001 86380 86390 1
418698 99418698 1001 86380 86390 1
418656 99418656 1001 86380 86390 1
418601 99418601 1001 86380 86390 1
418077 99418077 1001 86380 86390 1
418378 99418378 1001 86380 86390 1
418342 99418342 1001 86380 86390 1
418321 99418321 1001 86380 86390 1
417765 99417765 1001 86380 86390 1
417663 99417663 1001 86380 86390 1
417912 99417912 1001 86380 86390 1
419207 99419207 1001 86380 86390 1
418910 99418910 1001 86380 86390 1
419079 99419079 1001 86380 86390 1
418870 99418870 1001 86380 86390 1
420077 99420077 1001 86380 86390 1
420324 99420324 1001 86380 86390 1
420187 99420187 1001 86380 86390 1
419938 99419938 1001 86380 86390 1
419704 99419704 1001 86380 86390 1
419950 99419950 1001 86380 86390 1
419546 99419546 1001 86380 86390 1
419501 99419501 1001 86380 86390 1
420468 99420468 1001 86380 86390 1
420605 99420605 1001 86380 86390 1
421890 99421890 1001 86380 86390 1
421691 99421691 1001 86380 86390 1
421695 99421695 1001 86380 86390 1
421476 99421476 1001 86380 86390 1
421346 99421346 1001 86380 86390 1
421612 99421612 1001 86380 86390 1
421296 99421296 1001 86380 86390 1
421456 99421456 1001 86380 86390 1
421629 99421629 1001 86380 86390 1
421313 99421313 1001 86380 86390 1
420942 99420942 1001 86380 86390 1
421155 99421155 1001 86380 86390 1
421023 99421023 1001 86380 86390 1
422493 99422493 1001 86380 86390 1
423680 99423680 1001 86380 86390 1
423329 99423329 1001 86380 86390 1
423740 99423740 1001 86380 86390 1
422986 99422986 1001 86380 86390 1
423938 99423938 1001 86380 86390 1
423866 99423866 1001 86380 86390 1
422941 99422941 1001 86380 86390 1
424011 99424011 1001 86380 86390 1
425320 99425320 1001 86380 86390 1
425148 99425148 1001 86380 86390 1
425304 99425304 1001 86380 86390 1
425346 99425346 1001 86380 86390 1
424707 99424707 1001 86380 86390 1
424649 99424649 1001 86380 86390 1
424741 99424741 1001 86380 86390 1
424945 99424945 1001 86380 86390 1
424159 99424159 1001 86380 86390 1
425476 99425476 1001 86380 86390 1
425591 99425591 1001 86380 86390 1
425391 99425391 1001 86380 86390 1
426697 99426697 1001 86380 86390 1
426767 99426767 1001 86380 86390 1
427048 99427048 1001 86380 86390 1
426588 99426588 1001 86380 86390 1
426096 99426096 1001 86380 86390 1
426256 99426256 1001 86380 86390 1
426181 99426181 1001 86380 86390 1
427424 99427424 1001 86380 86390 1
427361 99427361 1001 86380 86390 1
428586 99428586 1001 86380 86390 1
428675 99428675 1001 86380 86390 1
428445 99428445 1001 86380 86390 1
428701 99428701 1001 86380 86390 1
428435 99428435 1001 86380 86390 1
428174 99428174 1001 86380 86390 1
428252 99428252 1001 86380 86390 1
427777 99427777 1001 86380 86390 1
429046 99429046 1001 86380 86390 1
429731 99429731 1001 86380 86390 1
429860 99429860 1001 86380 86390 1
429264 99429264 1001 86380 86390 1
429265 99429265 1001 86380 86390 1
429440 99429440 1001 86380 86390 1
429498 99429498 1001 86380 86390 1
429413 99429413 1001 86380 86390 1
429303 99429303 1001 86380 86390 1
430664 99430664 1001 86380 86390 1
430795 99430795 1001 86380 86390 1
430489 99430489 1001 86380 86390 1
430447 99430447 1001 86380 86390 1
431791 99431791 1001 86380 86390 1
431987 99431987 1001 86380 86390 1
431795 99431795 1001 86380 86390 1
431503 99431503 1001 86380 86390 1
431542 99431542 1001 86380 86390 1
430851 99430851 1001 86380 86390 1
431165 99431165 1001 86380 86390 1
433638 99433638 1001 86380 86390 1
433212 99433212 1001 86380 86390 1
433021 99433021 1001 86380 86390 1
433083 99433083 1001 86380 86390 1
433003 99433003 1001 86380 86390 1
432939 99432939 1001 86380 86390 1
433014 99433014 1001 86380 86390 1
432703 99432703 1001 86380 86390 1
432861 99432861 1001 86380 86390 1
432501 99432501 1001 86380 86390 1
432787 99432787 1001 86380 86390 1
433815 99433815 1001 86380 86390 1
435011 99435011 1001 86380 86390 1
434640 99434640 1001 86380 86390 1
434708 99434708 1001 86380 86390 1
434828 99434828 1001 86380 86390 1
434769 99434769 1001 86380 86390 1
434169 99434169 1001 86380 86390 1
434566 99434566 1001 86380 86390 1
434453 99434453 1001 86380 86390 1
434523 99434523 1001 86380 86390 1
434525 99434525 1001 86380 86390 1
435545 99435545 1001 86380 86390 1
435656 99435656 1001 86380 86390 1
435578 99435578 1001 86380 86390 1
436917 99436917 1001 86380 86390 1
436863 99436863 1001 86380 86390 1
436996 99436996 1001 86380 86390 1
436383 99436383 1001 86380 86390 1
436685 99436685 1001 86380 86390 1
436602 99436602 1001 86380 86390 1
436647 99436647 1001 86380 86390 1
436653 99436653 1001 86380 86390 1
436137 99436137 1001 86380 86390 1
435917 99435917 1001 86380 86390 1
437336 99437336 1001 86380 86390 1
300543 99300543 1001 86380 86390 1
300382 99300382 1001 86380 86390 1
300405 99300405 1001 86380 86390 1
300150 99300150 1001 86380 86390 1
300158 99300158 1001 86380 86390 1
300236 99300236 1001 86380 86390 1
300751 99300751 1001 86380 86390 1
301325 99301325 1001 86380 86390 1
301200 99301200 1001 86380 86390 1
301255 99301255 1001 86380 86390 1
301053 99301053 1001 86380 86390 1
301669 99301669 1001 86380 86390 1
301581 99301581 1001 86380 86390 1
301737 99301737 1001 86380 86390 1
301700 99301700 1001 86380 86390 1
301689 99301689 1001 86380 86390 1
302242 99302242 1001 86380 86390 1
302269 99302269 1001 86380 86390 1
302287 99302287 1001 86380 86390 1
302276 99302276 1001 86380 86390 1
302376 99302376 1001 86380 86390 1
302142 99302142 1001 86380 86390 1
302171 99302171 1001 86380 86390 1
302134 99302134 1001 86380 86390 1
301904 99301904 1001 86380 86390 1
301832 99301832 1001 86380 86390 1
301847 99301847 1001 86380 86390 1
301875 99301875 1001 86380 86390 1
302537 99302537 1001 86380 86390 1
302513 99302513 1001 86380 86390 1
302526 99302526 1001 86380 86390 1
302488 99302488 1001 86380 86390 1
302491 99302491 1001 86380 86390 1
302402 99302402 1001 86380 86390 1
303170 99303170 1001 86380 86390 1
303106 99303106 1001 86380 86390 1
303107 99303107 1001 86380 86390 1
303178 99303178 1001 86380 86390 1
303189 99303189 1001 86380 86390 1
303100 99303100 1001 86380 86390 1
302964 99302964 1001 86380 86390 1
302978 99302978 1001 86380 86390 1
302812 99302812 1001 86380 86390 1
302805 99302805 1001 86380 86390 1
302703 99302703 1001 86380 86390 1
302652 99302652 1001 86380 86390 1
302761 99302761 1001 86380 86390 1
302788 99302788 1001 86380 86390 1
302609 99302609 1001 86380 86390 1
302778 99302778 1001 86380 86390 1
303382 99303382 1001 86380 86390 1
303344 99303344 1001 86380 86390 1
303857 99303857 1001 86380 86390 1
303962 99303962 1001 86380 86390 1
304015 99304015 1001 86380 86390 1
303674 99303674 1001 86380 86390 1
303779 99303779 1001 86380 86390 1
303679 99303679 1001 86380 86390 1
303809 99303809 1001 86380 86390 1
303466 99303466 1001 86380 86390 1
303459 99303459 1001 86380 86390 1
303537 99303537 1001 86380 86390 1
303433 99303433 1001 86380 86390 1
304153 99304153 1001 86380 86390 1
304666 99304666 1001 86380 86390 1
304745 99304745 1001 86380 86390 1
304785 99304785 1001 86380 86390 1
304748 99304748 1001 86380 86390 1
304841 99304841 1001 86380 86390 1
304565 99304565 1001 86380 86390 1
304476 99304476 1001 86380 86390 1
304463 99304463 1001 86380 86390 1
304467 99304467 1001 86380 86390 1
304639 99304639 1001 86380 86390 1
304313 99304313 1001 86380 86390 1
305057 99305057 1001 86380 86390 1
304881 99304881 1001 86380 86390 1
305637 99305637 1001 86380 86390 1
305644 99305644 1001 86380 86390 1
305404 99305404 1001 86380 86390 1
305318 99305318 1001 86380 86390 1
305425 99305425 1001 86380 86390 1
305464 99305464 1001 86380 86390 1
305271 99305271 1001 86380 86390 1
305118 99305118 1001 86380 86390 1
305248 99305248 1001 86380 86390 1
305210 99305210 1001 86380 86390 1
305146 99305146 1001 86380 86390 1
305199 99305199 1001 86380 86390 1
305175 99305175 1001 86380 86390 1
305241 99305241 1001 86380 86390 1
305244 99305244 1001 86380 86390 1
500143 99500143 1001 86380 86390 1
500018 99500018 1001 86380 86390 1
500162 99500162 1001 86380 86390 1
500704 99500704 1001 86380 86390 1
500642 99500642 1001 86380 86390 1
500734 99500734 1001 86380 86390 1
500426 99500426 1001 86380 86390 1
500407 99500407 1001 86380 86390 1
500360 99500360 1001 86380 86390 1
500348 99500348 1001 86380 86390 1
500953 99500953 1001 86380 86390 1
500876 99500876 1001 86380 86390 1
500945 99500945 1001 86380 86390 1
501421 99501421 1001 86380 86390 1
501339 99501339 1001 86380 86390 1
501392 99501392 1001 86380 86390 1
501431 99501431 1001 86380 86390 1
501264 99501264 1001 86380 86390 1
501806 99501806 1001 86380 86390 1
501824 99501824 1001 86380 86390 1
501778 99501778 1001 86380 86390 1
502407 99502407 1001 86380 86390 1
502173 99502173 1001 86380 86390 1
502059 99502059 1001 86380 86390 1
502179 99502179 1001 86380 86390 1
502258 99502258 1001 86380 86390 1
501938 99501938 1001 86380 86390 1
501890 99501890 1001 86380 86390 1
502585 99502585 1001 86380 86390 1
503193 99503193 1001 86380 86390 1
503171 99503171 1001 86380 86390 1
503279 99503279 1001 86380 86390 1
503060 99503060 1001 86380 86390 1
503035 99503035 1001 86380 86390 1
503050 99503050 1001 86380 86390 1
503077 99503077 1001 86380 86390 1
502938 99502938 1001 86380 86390 1
502900 99502900 1001 86380 86390 1
503019 99503019 1001 86380 86390 1
502763 99502763 1001 86380 86390 1
502875 99502875 1001 86380 86390 1
503489 99503489 1001 86380 86390 1
503480 99503480 1001 86380 86390 1
503915 99503915 1001 86380 86390 1
503979 99503979 1001 86380 86390 1
503943 99503943 1001 86380 86390 1
503933 99503933 1001 86380 86390 1
504062 99504062 1001 86380 86390 1
504011 99504011 1001 86380 86390 1
504012 99504012 1001 86380 86390 1
504113 99504113 1001 86380 86390 1
503847 99503847 1001 86380 86390 1
503825 99503825 1001 86380 86390 1
503816 99503816 1001 86380 86390 1
503666 99503666 1001 86380 86390 1
503595 99503595 1001 86380 86390 1
503598 99503598 1001 86380 86390 1
504243 99504243 1001 86380 86390 1
504871 99504871 1001 86380 86390 1
504915 99504915 1001 86380 86390 1
504688 99504688 1001 86380 86390 1
504654 99504654 1001 86380 86390 1
504667 99504667 1001 86380 86390 1
504426 99504426 1001 86380 86390 1
504452 99504452 1001 86380 86390 1
504447 99504447 1001 86380 86390 1
504372 99504372 1001 86380 86390 1
504954 99504954 1001 86380 86390 1
505008 99505008 1001 86380 86390 1
505102 99505102 1001 86380 86390 1
505116 99505116 1001 86380 86390 1
505768 99505768 1001 86380 86390 1
505582 99505582 1001 86380 86390 1
505750 99505750 1001 86380 86390 1
505491 99505491 1001 86380 86390 1
505389 99505389 1001 86380 86390 1
505456 99505456 1001 86380 86390 1
505457 99505457 1001 86380 86390 1
505563 99505563 1001 86380 86390 1
505272 99505272 1001 86380 86390 1
505170 99505170 1001 86380 86390 1
505342 99505342 1001 86380 86390 1
505800 99505800 1001 86380 86390 1
505830 99505830 1001 86380 86390 1
506409 99506409 1001 86380 86390 1
506231 99506231 1001 86380 86390 1
506193 99506193 1001 86380 86390 1
506194 99506194 1001 86380 86390 1
506128 99506128 1001 86380 86390 1
506750 99506750 1001 86380 86390 1
506643 99506643 1001 86380 86390 1
507320 99507320 1001 86380 86390 1
507074 99507074 1001 86380 86390 1
507107 99507107 1001 86380 86390 1
506803 99506803 1001 86380 86390 1
506937 99506937 1001 86380 86390 1
506925 99506925 1001 86380 86390 1
506952 99506952 1001 86380 86390 1
507471 99507471 1001 86380 86390 1
507615 99507615 1001 86380 86390 1
507490 99507490 1001 86380 86390 1
508069 99508069 1001 86380 86390 1
508213 99508213 1001 86380 86390 1
508115 99508115 1001 86380 86390 1
508142 99508142 1001 86380 86390 1
507850 99507850 1001 86380 86390 1
507760 99507760 1001 86380 86390 1
507831 99507831 1001 86380 86390 1
509039 99509039 1001 86380 86390 1
508925 99508925 1001 86380 86390 1
509059 99509059 1001 86380 86390 1
508752 99508752 1001 86380 86390 1
508807 99508807 1001 86380 86390 1
508664 99508664 1001 86380 86390 1
508815 99508815 1001 86380 86390 1
508725 99508725 1001 86380 86390 1
508479 99508479 1001 86380 86390 1
508469 99508469 1001 86380 86390 1
508483 99508483 1001 86380 86390 1
508562 99508562 1001 86380 86390 1
508606 99508606 1001 86380 86390 1
508568 99508568 1001 86380 86390 1
509229 99509229 1001 86380 86390 1
509225 99509225 1001 86380 86390 1
509813 99509813 1001 86380 86390 1
509699 99509699 1001 86380 86390 1
509755 99509755 1001 86380 86390 1
509645 99509645 1001 86380 86390 1
509587 99509587 1001 86380 86390 1
509613 99509613 1001 86380 86390 1
509451 99509451 1001 86380 86390 1
510010 99510010 1001 86380 86390 1
510063 99510063 1001 86380 86390 1
510586 99510586 1001 86380 86390 1
510651 99510651 1001 86380 86390 1
510574 99510574 1001 86380 86390 1
510699 99510699 1001 86380 86390 1
510680 99510680 1001 86380 86390 1
510419 99510419 1001 86380 86390 1
510356 99510356 1001 86380 86390 1
510371 99510371 1001 86380 86390 1
510158 99510158 1001 86380 86390 1
510120 99510120 1001 86380 86390 1
510148 99510148 1001 86380 86390 1
510286 99510286 1001 86380 86390 1
510840 99510840 1001 86380 86390 1
510736 99510736 1001 86380 86390 1
510751 99510751 1001 86380 86390 1
510907 99510907 1001 86380 86390 1
510843 99510843 1001 86380 86390 1
510901 99510901 1001 86380 86390 1
510733 99510733 1001 86380 86390 1
510760 99510760 1001 86380 86390 1
510891 99510891 1001 86380 86390 1
510735 99510735 1001 86380 86390 1
510748 99510748 1001 86380 86390 1
511361 99511361 1001 86380 86390 1
511432 99511432 1001 86380 86390 1
511514 99511514 1001 86380 86390 1
511204 99511204 1001 86380 86390 1
511152 99511152 1001 86380 86390 1
511144 99511144 1001 86380 86390 1
511288 99511288 1001 86380 86390 1
511264 99511264 1001 86380 86390 1
511307 99511307 1001 86380 86390 1
510971 99510971 1001 86380 86390 1
510998 99510998 1001 86380 86390 1
511054 99511054 1001 86380 86390 1
510992 99510992 1001 86380 86390 1
511005 99511005 1001 86380 86390 1
511748 99511748 1001 86380 86390 1
511635 99511635 1001 86380 86390 1
511739 99511739 1001 86380 86390 1
512237 99512237 1001 86380 86390 1
512343 99512343 1001 86380 86390 1
512277 99512277 1001 86380 86390 1
512226 99512226 1001 86380 86390 1
512347 99512347 1001 86380 86390 1
512297 99512297 1001 86380 86390 1
512327 99512327 1001 86380 86390 1
512110 99512110 1001 86380 86390 1
512011 99512011 1001 86380 86390 1
512089 99512089 1001 86380 86390 1
512090 99512090 1001 86380 86390 1
512155 99512155 1001 86380 86390 1
512094 99512094 1001 86380 86390 1
511952 99511952 1001 86380 86390 1
511943 99511943 1001 86380 86390 1
511807 99511807 1001 86380 86390 1
512561 99512561 1001 86380 86390 1
512489 99512489 1001 86380 86390 1
513052 99513052 1001 86380 86390 1
513065 99513065 1001 86380 86390 1
513130 99513130 1001 86380 86390 1
513002 99513002 1001 86380 86390 1
513107 99513107 1001 86380 86390 1
513162 99513162 1001 86380 86390 1
512890 99512890 1001 86380 86390 1
512804 99512804 1001 86380 86390 1
512628 99512628 1001 86380 86390 1
512605 99512605 1001 86380 86390 1
513253 99513253 1001 86380 86390 1
513332 99513332 1001 86380 86390 1
513208 99513208 1001 86380 86390 1
513343 99513343 1001 86380 86390 1
513937 99513937 1001 86380 86390 1
513810 99513810 1001 86380 86390 1
513720 99513720 1001 86380 86390 1
513414 99513414 1001 86380 86390 1
513610 99513610 1001 86380 86390 1
513484 99513484 1001 86380 86390 1
513472 99513472 1001 86380 86390 1
513498 99513498 1001 86380 86390 1
513511 99513511 1001 86380 86390 1
514198 99514198 1001 86380 86390 1
514173 99514173 1001 86380 86390 1
514032 99514032 1001 86380 86390 1
514060 99514060 1001 86380 86390 1
514152 99514152 1001 86380 86390 1
514655 99514655 1001 86380 86390 1
514797 99514797 1001 86380 86390 1
514832 99514832 1001 86380 86390 1
514682 99514682 1001 86380 86390 1
514588 99514588 1001 86380 86390 1
514642 99514642 1001 86380 86390 1
514647 99514647 1001 86380 86390 1
514585 99514585 1001 86380 86390 1
514482 99514482 1001 86380 86390 1
514599 99514599 1001 86380 86390 1
514340 99514340 1001 86380 86390 1
514264 99514264 1001 86380 86390 1
515058 99515058 1001 86380 86390 1
515571 99515571 1001 86380 86390 1
515415 99515415 1001 86380 86390 1
515286 99515286 1001 86380 86390 1
515100 99515100 1001 86380 86390 1
515879 99515879 1001 86380 86390 1
515741 99515741 1001 86380 86390 1
515858 99515858 1001 86380 86390 1
516462 99516462 1001 86380 86390 1
516309 99516309 1001 86380 86390 1
516468 99516468 1001 86380 86390 1
516201 99516201 1001 86380 86390 1
516298 99516298 1001 86380 86390 1
516049 99516049 1001 86380 86390 1
516037 99516037 1001 86380 86390 1
515923 99515923 1001 86380 86390 1
516091 99516091 1001 86380 86390 1
516534 99516534 1001 86380 86390 1
517263 99517263 1001 86380 86390 1
517289 99517289 1001 86380 86390 1
517188 99517188 1001 86380 86390 1
517163 99517163 1001 86380 86390 1
517189 99517189 1001 86380 86390 1
517282 99517282 1001 86380 86390 1
517083 99517083 1001 86380 86390 1
517085 99517085 1001 86380 86390 1
516984 99516984 1001 86380 86390 1
516844 99516844 1001 86380 86390 1
516921 99516921 1001 86380 86390 1
517378 99517378 1001 86380 86390 1
517369 99517369 1001 86380 86390 1
517395 99517395 1001 86380 86390 1
517434 99517434 1001 86380 86390 1
518098 99518098 1001 86380 86390 1
518141 99518141 1001 86380 86390 1
518065 99518065 1001 86380 86390 1
518104 99518104 1001 86380 86390 1
518017 99518017 1001 86380 86390 1
518097 99518097 1001 86380 86390 1
517801 99517801 1001 86380 86390 1
517921 99517921 1001 86380 86390 1
517716 99517716 1001 86380 86390 1
517708 99517708 1001 86380 86390 1
518168 99518168 1001 86380 86390 1
518272 99518272 1001 86380 86390 1
518847 99518847 1001 86380 86390 1
518848 99518848 1001 86380 86390 1
518785 99518785 1001 86380 86390 1
518901 99518901 1001 86380 86390 1
518985 99518985 1001 86380 86390 1
518718 99518718 1001 86380 86390 1
518699 99518699 1001 86380 86390 1
518609 99518609 1001 86380 86390 1
518525 99518525 1001 86380 86390 1
518396 99518396 1001 86380 86390 1
518387 99518387 1001 86380 86390 1
518443 99518443 1001 86380 86390 1
519101 99519101 1001 86380 86390 1
519078 99519078 1001 86380 86390 1
519164 99519164 1001 86380 86390 1
519804 99519804 1001 86380 86390 1
519588 99519588 1001 86380 86390 1
519576 99519576 1001 86380 86390 1
519539 99519539 1001 86380 86390 1
519436 99519436 1001 86380 86390 1
519205 99519205 1001 86380 86390 1
519837 99519837 1001 86380 86390 1
519864 99519864 1001 86380 86390 1
519956 99519956 1001 86380 86390 1
519931 99519931 1001 86380 86390 1
519828 99519828 1001 86380 86390 1
520002 99520002 1001 86380 86390 1
520576 99520576 1001 86380 86390 1
520606 99520606 1001 86380 86390 1
520527 99520527 1001 86380 86390 1
520541 99520541 1001 86380 86390 1
520266 99520266 1001 86380 86390 1
520279 99520279 1001 86380 86390 1
520393 99520393 1001 86380 86390 1
520126 99520126 1001 86380 86390 1
520067 99520067 1001 86380 86390 1
520080 99520080 1001 86380 86390 1
520773 99520773 1001 86380 86390 1
520799 99520799 1001 86380 86390 1
520686 99520686 1001 86380 86390 1
520687 99520687 1001 86380 86390 1
521389 99521389 1001 86380 86390 1
521390 99521390 1001 86380 86390 1
521395 99521395 1001 86380 86390 1
521396 99521396 1001 86380 86390 1
521235 99521235 1001 86380 86390 1
521110 99521110 1001 86380 86390 1
521163 99521163 1001 86380 86390 1
521206 99521206 1001 86380 86390 1
520979 99520979 1001 86380 86390 1
520968 99520968 1001 86380 86390 1
520934 99520934 1001 86380 86390 1
521660 99521660 1001 86380 86390 1
521480 99521480 1001 86380 86390 1
521623 99521623 1001 86380 86390 1
521649 99521649 1001 86380 86390 1
521945 99521945 1001 86380 86390 1
522036 99522036 1001 86380 86390 1
522051 99522051 1001 86380 86390 1
521889 99521889 1001 86380 86390 1
521879 99521879 1001 86380 86390 1
521752 99521752 1001 86380 86390 1
521744 99521744 1001 86380 86390 1
522337 99522337 1001 86380 86390 1
523032 99523032 1001 86380 86390 1
523058 99523058 1001 86380 86390 1
523094 99523094 1001 86380 86390 1
522946 99522946 1001 86380 86390 1
523108 99523108 1001 86380 86390 1
522732 99522732 1001 86380 86390 1
522501 99522501 1001 86380 86390 1
522509 99522509 1001 86380 86390 1
523311 99523311 1001 86380 86390 1
523135 99523135 1001 86380 86390 1
523267 99523267 1001 86380 86390 1
523824 99523824 1001 86380 86390 1
523825 99523825 1001 86380 86390 1
523627 99523627 1001 86380 86390 1
523668 99523668 1001 86380 86390 1
523683 99523683 1001 86380 86390 1
523723 99523723 1001 86380 86390 1
523346 99523346 1001 86380 86390 1
523385 99523385 1001 86380 86390 1
524063 99524063 1001 86380 86390 1
524054 99524054 1001 86380 86390 1
524464 99524464 1001 86380 86390 1
524533 99524533 1001 86380 86390 1
524524 99524524 1001 86380 86390 1
524251 99524251 1001 86380 86390 1
524796 99524796 1001 86380 86390 1
525404 99525404 1001 86380 86390 1
525423 99525423 1001 86380 86390 1
525107 99525107 1001 86380 86390 1
525125 99525125 1001 86380 86390 1
525711 99525711 1001 86380 86390 1
525663 99525663 1001 86380 86390 1
526334 99526334 1001 86380 86390 1
526287 99526287 1001 86380 86390 1
526404 99526404 1001 86380 86390 1
526316 99526316 1001 86380 86390 1
526252 99526252 1001 86380 86390 1
525814 99525814 1001 86380 86390 1
525815 99525815 1001 86380 86390 1
525847 99525847 1001 86380 86390 1
525899 99525899 1001 86380 86390 1
526510 99526510 1001 86380 86390 1
526485 99526485 1001 86380 86390 1
526617 99526617 1001 86380 86390 1
526580 99526580 1001 86380 86390 1
526587 99526587 1001 86380 86390 1
527047 99527047 1001 86380 86390 1
527208 99527208 1001 86380 86390 1
527006 99527006 1001 86380 86390 1
526918 99526918 1001 86380 86390 1
526706 99526706 1001 86380 86390 1
526826 99526826 1001 86380 86390 1
526737 99526737 1001 86380 86390 1
526764 99526764 1001 86380 86390 1
527376 99527376 1001 86380 86390 1
527286 99527286 1001 86380 86390 1
527378 99527378 1001 86380 86390 1
527418 99527418 1001 86380 86390 1
527255 99527255 1001 86380 86390 1
527283 99527283 1001 86380 86390 1
527935 99527935 1001 86380 86390 1
528004 99528004 1001 86380 86390 1
527727 99527727 1001 86380 86390 1
527792 99527792 1001 86380 86390 1
527704 99527704 1001 86380 86390 1
527802 99527802 1001 86380 86390 1
527544 99527544 1001 86380 86390 1
527462 99527462 1001 86380 86390 1
527476 99527476 1001 86380 86390 1
528232 99528232 1001 86380 86390 1
528850 99528850 1001 86380 86390 1
528870 99528870 1001 86380 86390 1
528789 99528789 1001 86380 86390 1
528880 99528880 1001 86380 86390 1
528888 99528888 1001 86380 86390 1
528729 99528729 1001 86380 86390 1
528808 99528808 1001 86380 86390 1
528835 99528835 1001 86380 86390 1
528501 99528501 1001 86380 86390 1
528683 99528683 1001 86380 86390 1
528528 99528528 1001 86380 86390 1
528685 99528685 1001 86380 86390 1
528621 99528621 1001 86380 86390 1
528491 99528491 1001 86380 86390 1
528942 99528942 1001 86380 86390 1
528916 99528916 1001 86380 86390 1
529008 99529008 1001 86380 86390 1
528904 99528904 1001 86380 86390 1
528998 99528998 1001 86380 86390 1
529624 99529624 1001 86380 86390 1
529341 99529341 1001 86380 86390 1
529368 99529368 1001 86380 86390 1
529488 99529488 1001 86380 86390 1
529450 99529450 1001 86380 86390 1
529387 99529387 1001 86380 86390 1
529306 99529306 1001 86380 86390 1
529165 99529165 1001 86380 86390 1
529231 99529231 1001 86380 86390 1
529183 99529183 1001 86380 86390 1
529898 99529898 1001 86380 86390 1
529798 99529798 1001 86380 86390 1
529850 99529850 1001 86380 86390 1
529774 99529774 1001 86380 86390 1
530376 99530376 1001 86380 86390 1
530469 99530469 1001 86380 86390 1
530538 99530538 1001 86380 86390 1
530433 99530433 1001 86380 86390 1
530220 99530220 1001 86380 86390 1
530246 99530246 1001 86380 86390 1
530328 99530328 1001 86380 86390 1
530343 99530343 1001 86380 86390 1
530268 99530268 1001 86380 86390 1
530334 99530334 1001 86380 86390 1
530078 99530078 1001 86380 86390 1
530105 99530105 1001 86380 86390 1
529969 99529969 1001 86380 86390 1
530752 99530752 1001 86380 86390 1
530714 99530714 1001 86380 86390 1
530587 99530587 1001 86380 86390 1
531302 99531302 1001 86380 86390 1
531180 99531180 1001 86380 86390 1
531261 99531261 1001 86380 86390 1
531197 99531197 1001 86380 86390 1
531018 99531018 1001 86380 86390 1
531122 99531122 1001 86380 86390 1
531052 99531052 1001 86380 86390 1
531170 99531170 1001 86380 86390 1
531108 99531108 1001 86380 86390 1
530875 99530875 1001 86380 86390 1
530891 99530891 1001 86380 86390 1
530791 99530791 1001 86380 86390 1
531394 99531394 1001 86380 86390 1
531399 99531399 1001 86380 86390 1
532036 99532036 1001 86380 86390 1
531920 99531920 1001 86380 86390 1
531715 99531715 1001 86380 86390 1
531586 99531586 1001 86380 86390 1
531628 99531628 1001 86380 86390 1
531772 99531772 1001 86380 86390 1
531762 99531762 1001 86380 86390 1
531789 99531789 1001 86380 86390 1
531595 99531595 1001 86380 86390 1
532345 99532345 1001 86380 86390 1
532265 99532265 1001 86380 86390 1
532240 99532240 1001 86380 86390 1
532659 99532659 1001 86380 86390 1
532724 99532724 1001 86380 86390 1
532649 99532649 1001 86380 86390 1
532665 99532665 1001 86380 86390 1
533054 99533054 1001 86380 86390 1
533042 99533042 1001 86380 86390 1
533614 99533614 1001 86380 86390 1
533579 99533579 1001 86380 86390 1
533571 99533571 1001 86380 86390 1
533467 99533467 1001 86380 86390 1
533419 99533419 1001 86380 86390 1
533426 99533426 1001 86380 86390 1
533984 99533984 1001 86380 86390 1
534023 99534023 1001 86380 86390 1
534039 99534039 1001 86380 86390 1
534055 99534055 1001 86380 86390 1
534571 99534571 1001 86380 86390 1
534375 99534375 1001 86380 86390 1
534388 99534388 1001 86380 86390 1
534193 99534193 1001 86380 86390 1
534190 99534190 1001 86380 86390 1
534191 99534191 1001 86380 86390 1
534876 99534876 1001 86380 86390 1
534789 99534789 1001 86380 86390 1
534790 99534790 1001 86380 86390 1
534726 99534726 1001 86380 86390 1
534687 99534687 1001 86380 86390 1
535383 99535383 1001 86380 86390 1
535282 99535282 1001 86380 86390 1
535167 99535167 1001 86380 86390 1
534994 99534994 1001 86380 86390 1
534894 99534894 1001 86380 86390 1
534974 99534974 1001 86380 86390 1
535064 99535064 1001 86380 86390 1
535040 99535040 1001 86380 86390 1
534976 99534976 1001 86380 86390 1
535561 99535561 1001 86380 86390 1
535564 99535564 1001 86380 86390 1
535642 99535642 1001 86380 86390 1
535672 99535672 1001 86380 86390 1
535557 99535557 1001 86380 86390 1
536195 99536195 1001 86380 86390 1
536199 99536199 1001 86380 86390 1
536252 99536252 1001 86380 86390 1
536265 99536265 1001 86380 86390 1
536243 99536243 1001 86380 86390 1
536219 99536219 1001 86380 86390 1
535966 99535966 1001 86380 86390 1
536021 99536021 1001 86380 86390 1
535897 99535897 1001 86380 86390 1
535859 99535859 1001 86380 86390 1
535902 99535902 1001 86380 86390 1
535904 99535904 1001 86380 86390 1
536385 99536385 1001 86380 86390 1
536374 99536374 1001 86380 86390 1
536395 99536395 1001 86380 86390 1
536384 99536384 1001 86380 86390 1
536976 99536976 1001 86380 86390 1
536989 99536989 1001 86380 86390 1
536967 99536967 1001 86380 86390 1
537057 99537057 1001 86380 86390 1
536954 99536954 1001 86380 86390 1
536878 99536878 1001 86380 86390 1
536684 99536684 1001 86380 86390 1
536641 99536641 1001 86380 86390 1
536669 99536669 1001 86380 86390 1
537283 99537283 1001 86380 86390 1
537798 99537798 1001 86380 86390 1
537943 99537943 1001 86380 86390 1
537602 99537602 1001 86380 86390 1
537720 99537720 1001 86380 86390 1
537609 99537609 1001 86380 86390 1
537663 99537663 1001 86380 86390 1
537691 99537691 1001 86380 86390 1
537433 99537433 1001 86380 86390 1
537460 99537460 1001 86380 86390 1
537424 99537424 1001 86380 86390 1
537553 99537553 1001 86380 86390 1
537467 99537467 1001 86380 86390 1
537405 99537405 1001 86380 86390 1
538035 99538035 1001 86380 86390 1
537998 99537998 1001 86380 86390 1
538005 99538005 1001 86380 86390 1
538019 99538019 1001 86380 86390 1
538165 99538165 1001 86380 86390 1
538100 99538100 1001 86380 86390 1
538144 99538144 1001 86380 86390 1
538634 99538634 1001 86380 86390 1
538768 99538768 1001 86380 86390 1
538653 99538653 1001 86380 86390 1
538770 99538770 1001 86380 86390 1
538723 99538723 1001 86380 86390 1
538337 99538337 1001 86380 86390 1
538287 99538287 1001 86380 86390 1
538330 99538330 1001 86380 86390 1
538343 99538343 1001 86380 86390 1
538373 99538373 1001 86380 86390 1
538387 99538387 1001 86380 86390 1
538837 99538837 1001 86380 86390 1
539007 99539007 1001 86380 86390 1
539602 99539602 1001 86380 86390 1
539547 99539547 1001 86380 86390 1
539401 99539401 1001 86380 86390 1
539352 99539352 1001 86380 86390 1
539236 99539236 1001 86380 86390 1
539277 99539277 1001 86380 86390 1
539077 99539077 1001 86380 86390 1
539172 99539172 1001 86380 86390 1
539070 99539070 1001 86380 86390 1
539122 99539122 1001 86380 86390 1
539200 99539200 1001 86380 86390 1
539226 99539226 1001 86380 86390 1
539800 99539800 1001 86380 86390 1
540448 99540448 1001 86380 86390 1
540412 99540412 1001 86380 86390 1
540141 99540141 1001 86380 86390 1
539913 99539913 1001 86380 86390 1
540490 99540490 1001 86380 86390 1
540481 99540481 1001 86380 86390 1
540534 99540534 1001 86380 86390 1
540639 99540639 1001 86380 86390 1
541243 99541243 1001 86380 86390 1
541143 99541143 1001 86380 86390 1
541182 99541182 1001 86380 86390 1
541028 99541028 1001 86380 86390 1
541086 99541086 1001 86380 86390 1
540802 99540802 1001 86380 86390 1
540867 99540867 1001 86380 86390 1
540701 99540701 1001 86380 86390 1
540794 99540794 1001 86380 86390 1
540770 99540770 1001 86380 86390 1
541307 99541307 1001 86380 86390 1
541969 99541969 1001 86380 86390 1
542008 99542008 1001 86380 86390 1
541961 99541961 1001 86380 86390 1
541746 99541746 1001 86380 86390 1
541840 99541840 1001 86380 86390 1
541884 99541884 1001 86380 86390 1
541623 99541623 1001 86380 86390 1
542271 99542271 1001 86380 86390 1
542156 99542156 1001 86380 86390 1
542237 99542237 1001 86380 86390 1
542266 99542266 1001 86380 86390 1
542279 99542279 1001 86380 86390 1
542140 99542140 1001 86380 86390 1
542231 99542231 1001 86380 86390 1
542831 99542831 1001 86380 86390 1
542914 99542914 1001 86380 86390 1
542926 99542926 1001 86380 86390 1
542867 99542867 1001 86380 86390 1
542665 99542665 1001 86380 86390 1
542363 99542363 1001 86380 86390 1
542516 99542516 1001 86380 86390 1
542983 99542983 1001 86380 86390 1
543065 99543065 1001 86380 86390 1
543770 99543770 1001 86380 86390 1
543645 99543645 1001 86380 86390 1
543599 99543599 1001 86380 86390 1
543729 99543729 1001 86380 86390 1
543558 99543558 1001 86380 86390 1
543430 99543430 1001 86380 86390 1
543368 99543368 1001 86380 86390 1
543408 99543408 1001 86380 86390 1
543499 99543499 1001 86380 86390 1
543244 99543244 1001 86380 86390 1
543315 99543315 1001 86380 86390 1
543874 99543874 1001 86380 86390 1
544444 99544444 1001 86380 86390 1
544413 99544413 1001 86380 86390 1
544531 99544531 1001 86380 86390 1
544290 99544290 1001 86380 86390 1
544305 99544305 1001 86380 86390 1
544335 99544335 1001 86380 86390 1
544205 99544205 1001 86380 86390 1
544222 99544222 1001 86380 86390 1
544235 99544235 1001 86380 86390 1
544002 99544002 1001 86380 86390 1
544003 99544003 1001 86380 86390 1
544112 99544112 1001 86380 86390 1
543982 99543982 1001 86380 86390 1
544651 99544651 1001 86380 86390 1
410113 615 1001 35280 41517 1
428876 346 1001 3240 3597 1
429827 346 1001 31200 31737 1
500648 1119 1002 61144 71411 1
511724 834 1001 66364 66664 1
534080 768 1002 25892 31979 1
400003 99400003 1001 86380 86390 1
400039 99400039 1001 86380 86390 1
400512 99400512 1001 86380 86390 1
400519 99400519 1001 86380 86390 1
400439 99400439 1001 86380 86390 1
400848 99400848 1001 86380 86390 1
401105 99401105 1001 86380 86390 1
401106 99401106 1001 86380 86390 1
401235 99401235 1001 86380 86390 1
401452 99401452 1001 86380 86390 1
401830 99401830 1001 86380 86390 1
401821 99401821 1001 86380 86390 1
402039 99402039 1001 86380 86390 1
402068 99402068 1001 86380 86390 1
402234 99402234 1001 86380 86390 1
402192 99402192 1001 86380 86390 1
402470 99402470 1001 86380 86390 1
402642 99402642 1001 86380 86390 1
402765 99402765 1001 86380 86390 1
402733 99402733 1001 86380 86390 1
402699 99402699 1001 86380 86390 1
402763 99402763 1001 86380 86390 1
402982 99402982 1001 86380 86390 1
402955 99402955 1001 86380 86390 1
402964 99402964 1001 86380 86390 1
403597 99403597 1001 86380 86390 1
403889 99403889 1001 86380 86390 1
404137 99404137 1001 86380 86390 1
404323 99404323 1001 86380 86390 1
404432 99404432 1001 86380 86390 1
404596 99404596 1001 86380 86390 1
404824 99404824 1001 86380 86390 1
404948 99404948 1001 86380 86390 1
405288 99405288 1001 86380 86390 1
405382 99405382 1001 86380 86390 1
405506 99405506 1001 86380 86390 1
405592 99405592 1001 86380 86390 1
405838 99405838 1001 86380 86390 1
405897 99405897 1001 86380 86390 1
406101 99406101 1001 86380 86390 1
406414 99406414 1001 86380 86390 1
406546 99406546 1001 86380 86390 1
406619 99406619 1001 86380 86390 1
406530 99406530 1001 86380 86390 1
406751 99406751 1001 86380 86390 1
407105 99407105 1001 86380 86390 1
407341 99407341 1001 86380 86390 1
407713 99407713 1001 86380 86390 1
407828 99407828 1001 86380 86390 1
407892 99407892 1001 86380 86390 1
408240 99408240 1001 86380 86390 1
408267 99408267 1001 86380 86390 1
408492 99408492 1001 86380 86390 1
408428 99408428 1001 86380 86390 1
408551 99408551 1001 86380 86390 1
408778 99408778 1001 86380 86390 1
408788 99408788 1001 86380 86390 1
408925 99408925 1001 86380 86390 1
408951 99408951 1001 86380 86390 1
409188 99409188 1001 86380 86390 1
409254 99409254 1001 86380 86390 1
409236 99409236 1001 86380 86390 1
409364 99409364 1001 86380 86390 1
409480 99409480 1001 86380 86390 1
409545 99409545 1001 86380 86390 1
409596 99409596 1001 86380 86390 1
409742 99409742 1001 86380 86390 1
409881 99409881 1001 86380 86390 1
409787 99409787 1001 86380 86390 1
409993 99409993 1001 86380 86390 1
410021 99410021 1001 86380 86390 1
410401 99410401 1001 86380 86390 1
410322 99410322 1001 86380 86390 1
410551 99410551 1001 86380 86390 1
410552 99410552 1001 86380 86390 1
410657 99410657 1001 86380 86390 1
410762 99410762 1001 86380 86390 1
410935 99410935 1001 86380 86390 1
410993 99410993 1001 86380 86390 1
411095 99411095 1001 86380 86390 1
411153 99411153 1001 86380 86390 1
411018 99411018 1001 86380 86390 1
411313 99411313 1001 86380 86390 1
411378 99411378 1001 86380 86390 1
411698 99411698 1001 86380 86390 1
412079 99412079 1001 86380 86390 1
412022 99412022 1001 86380 86390 1
411959 99411959 1001 86380 86390 1
412152 99412152 1001 86380 86390 1
412258 99412258 1001 86380 86390 1
412314 99412314 1001 86380 86390 1
412389 99412389 1001 86380 86390 1
413402 99413402 1001 86380 86390 1
413497 99413497 1001 86380 86390 1
413655 99413655 1001 86380 86390 1
413173 99413173 1001 86380 86390 1
413204 99413204 1001 86380 86390 1
413154 99413154 1001 86380 86390 1
412638 99412638 1001 86380 86390 1
412745 99412745 1001 86380 86390 1
413806 99413806 1001 86380 86390 1
415264 99415264 1001 86380 86390 1
415231 99415231 1001 86380 86390 1
414824 99414824 1001 86380 86390 1
414805 99414805 1001 86380 86390 1
414197 99414197 1001 86380 86390 1
414225 99414225 1001 86380 86390 1
414382 99414382 1001 86380 86390 1
414212 99414212 1001 86380 86390 1
415383 99415383 1001 86380 86390 1
416678 99416678 1001 86380 86390 1
416616 99416616 1001 86380 86390 1
416721 99416721 1001 86380 86390 1
416229 99416229 1001 86380 86390 1
416250 99416250 1001 86380 86390 1
416313 99416313 1001 86380 86390 1
416065 99416065 1001 86380 86390 1
415998 99415998 1001 86380 86390 1
415857 99415857 1001 86380 86390 1
417356 99417356 1001 86380 86390 1
417078 99417078 1001 86380 86390 1
418674 99418674 1001 86380 86390 1
418742 99418742 1001 86380 86390 1
418173 99418173 1001 86380 86390 1
417734 99417734 1001 86380 86390 1
417816 99417816 1001 86380 86390 1
417868 99417868 1001 86380 86390 1
417966 99417966 1001 86380 86390 1
419158 99419158 1001 86380 86390 1
417608 99417608 1001 86380 86390 1
418959 99418959 1001 86380 86390 1
418806 99418806 1001 86380 86390 1
418865 99418865 1001 86380 86390 1
419151 99419151 1001 86380 86390 1
420439 99420439 1001 86380 86390 1
420094 99420094 1001 86380 86390 1
420399 99420399 1001 86380 86390 1
420421 99420421 1001 86380 86390 1
419665 99419665 1001 86380 86390 1
419787 99419787 1001 86380 86390 1
419952 99419952 1001 86380 86390 1
419352 99419352 1001 86380 86390 1
419215 99419215 1001 86380 86390 1
419365 99419365 1001 86380 86390 1
420562 99420562 1001 86380 86390 1
420653 99420653 1001 86380 86390 1
421740 99421740 1001 86380 86390 1
421759 99421759 1001 86380 86390 1
421848 99421848 1001 86380 86390 1
421395 99421395 1001 86380 86390 1
421308 99421308 1001 86380 86390 1
421559 99421559 1001 86380 86390 1
421561 99421561 1001 86380 86390 1
421291 99421291 1001 86380 86390 1
421063 99421063 1001 86380 86390 1
421212 99421212 1001 86380 86390 1
421223 99421223 1001 86380 86390 1
422149 99422149 1001 86380 86390 1
422283 99422283 1001 86380 86390 1
422490 99422490 1001 86380 86390 1
422130 99422130 1001 86380 86390 1
422268 99422268 1001 86380 86390 1
422378 99422378 1001 86380 86390 1
422158 99422158 1001 86380 86390 1
423386 99423386 1001 86380 86390 1
423388 99423388 1001 86380 86390 1
423586 99423586 1001 86380 86390 1
423456 99423456 1001 86380 86390 1
423647 99423647 1001 86380 86390 1
423287 99423287 1001 86380 86390 1
423234 99423234 1001 86380 86390 1
423140 99423140 1001 86380 86390 1
423214 99423214 1001 86380 86390 1
422691 99422691 1001 86380 86390 1
425248 99425248 1001 86380 86390 1
425175 99425175 1001 86380 86390 1
425062 99425062 1001 86380 86390 1
425139 99425139 1001 86380 86390 1
425238 99425238 1001 86380 86390 1
425289 99425289 1001 86380 86390 1
424675 99424675 1001 86380 86390 1
424792 99424792 1001 86380 86390 1
424793 99424793 1001 86380 86390 1
424589 99424589 1001 86380 86390 1
424478 99424478 1001 86380 86390 1
425495 99425495 1001 86380 86390 1
425752 99425752 1001 86380 86390 1
425703 99425703 1001 86380 86390 1
425492 99425492 1001 86380 86390 1
425737 99425737 1001 86380 86390 1
426943 99426943 1001 86380 86390 1
426824 99426824 1001 86380 86390 1
426993 99426993 1001 86380 86390 1
426810 99426810 1001 86380 86390 1
426668 99426668 1001 86380 86390 1
426290 99426290 1001 86380 86390 1
426152 99426152 1001 86380 86390 1
426157 99426157 1001 86380 86390 1
426073 99426073 1001 86380 86390 1
426235 99426235 1001 86380 86390 1
427197 99427197 1001 86380 86390 1
427483 99427483 1001 86380 86390 1
427391 99427391 1001 86380 86390 1
427397 99427397 1001 86380 86390 1
428390 99428390 1001 86380 86390 1
428540 99428540 1001 86380 86390 1
428504 99428504 1001 86380 86390 1
428413 99428413 1001 86380 86390 1
428509 99428509 1001 86380 86390 1
428579 99428579 1001 86380 86390 1
428486 99428486 1001 86380 86390 1
428536 99428536 1001 86380 86390 1
428188 99428188 1001 86380 86390 1
428048 99428048 1001 86380 86390 1
427782 99427782 1001 86380 86390 1
427761 99427761 1001 86380 86390 1
427744 99427744 1001 86380 86390 1
427645 99427645 1001 86380 86390 1
429100 99429100 1001 86380 86390 1
428767 99428767 1001 86380 86390 1
429103 99429103 1001 86380 86390 1
429132 99429132 1001 86380 86390 1
429104 99429104 1001 86380 86390 1
428770 99428770 1001 86380 86390 1
428772 99428772 1001 86380 86390 1
428797 99428797 1001 86380 86390 1
430146 99430146 1001 86380 86390 1
430083 99430083 1001 86380 86390 1
429628 99429628 1001 86380 86390 1
429387 99429387 1001 86380 86390 1
429369 99429369 1001 86380 86390 1
429180 99429180 1001 86380 86390 1
430505 99430505 1001 86380 86390 1
430554 99430554 1001 86380 86390 1
430466 99430466 1001 86380 86390 1
430649 99430649 1001 86380 86390 1
430390 99430390 1001 86380 86390 1
430545 99430545 1001 86380 86390 1
430816 99430816 1001 86380 86390 1
431673 99431673 1001 86380 86390 1
431605 99431605 1001 86380 86390 1
431493 99431493 1001 86380 86390 1
430887 99430887 1001 86380 86390 1
430998 99430998 1001 86380 86390 1
430956 99430956 1001 86380 86390 1
430963 99430963 1001 86380 86390 1
431077 99431077 1001 86380 86390 1
430841 99430841 1001 86380 86390 1
431234 99431234 1001 86380 86390 1
432375 99432375 1001 86380 86390 1
432308 99432308 1001 86380 86390 1
432361 99432361 1001 86380 86390 1
432312 99432312 1001 86380 86390 1
432236 99432236 1001 86380 86390 1
433349 99433349 1001 86380 86390 1
433491 99433491 1001 86380 86390 1
433297 99433297 1001 86380 86390 1
433169 99433169 1001 86380 86390 1
433265 99433265 1001 86380 86390 1
432606 99432606 1001 86380 86390 1
432723 99432723 1001 86380 86390 1
432739 99432739 1001 86380 86390 1
433840 99433840 1001 86380 86390 1
433929 99433929 1001 86380 86390 1
435248 99435248 1001 86380 86390 1
435321 99435321 1001 86380 86390 1
435120 99435120 1001 86380 86390 1
435146 99435146 1001 86380 86390 1
435025 99435025 1001 86380 86390 1
434611 99434611 1001 86380 86390 1
434451 99434451 1001 86380 86390 1
434458 99434458 1001 86380 86390 1
434186 99434186 1001 86380 86390 1
434219 99434219 1001 86380 86390 1
437046 99437046 1001 86380 86390 1
436894 99436894 1001 86380 86390 1
437022 99437022 1001 86380 86390 1
436986 99436986 1001 86380 86390 1
436959 99436959 1001 86380 86390 1
436899 99436899 1001 86380 86390 1
436346 99436346 1001 86380 86390 1
436297 99436297 1001 86380 86390 1
300093 99300093 1001 86380 86390 1
300017 99300017 1001 86380 86390 1
300062 99300062 1001 86380 86390 1
437254 99437254 1001 86380 86390 1
300629 99300629 1001 86380 86390 1
300700 99300700 1001 86380 86390 1
300608 99300608 1001 86380 86390 1
300718 99300718 1001 86380 86390 1
300661 99300661 1001 86380 86390 1
300611 99300611 1001 86380 86390 1
300722 99300722 1001 86380 86390 1
300547 99300547 1001 86380 86390 1
300419 99300419 1001 86380 86390 1
300395 99300395 1001 86380 86390 1
300518 99300518 1001 86380 86390 1
300290 99300290 1001 86380 86390 1
300136 99300136 1001 86380 86390 1
300293 99300293 1001 86380 86390 1
300206 99300206 1001 86380 86390 1
300142 99300142 1001 86380 86390 1
300168 99300168 1001 86380 86390 1
300132 99300132 1001 86380 86390 1
300848 99300848 1001 86380 86390 1
301392 99301392 1001 86380 86390 1
301370 99301370 1001 86380 86390 1
301545 99301545 1001 86380 86390 1
301323 99301323 1001 86380 86390 1
301247 99301247 1001 86380 86390 1
301300 99301300 1001 86380 86390 1
301288 99301288 1001 86380 86390 1
301185 99301185 1001 86380 86390 1
301290 99301290 1001 86380 86390 1
301342 99301342 1001 86380 86390 1
301309 99301309 1001 86380 86390 1
301748 99301748 1001 86380 86390 1
301697 99301697 1001 86380 86390 1
301597 99301597 1001 86380 86390 1
302345 99302345 1001 86380 86390 1
302357 99302357 1001 86380 86390 1
302233 99302233 1001 86380 86390 1
302288 99302288 1001 86380 86390 1
302225 99302225 1001 86380 86390 1
302264 99302264 1001 86380 86390 1
301982 99301982 1001 86380 86390 1
302101 99302101 1001 86380 86390 1
302013 99302013 1001 86380 86390 1
301989 99301989 1001 86380 86390 1
301945 99301945 1001 86380 86390 1
301861 99301861 1001 86380 86390 1
302484 99302484 1001 86380 86390 1
302524 99302524 1001 86380 86390 1
302385 99302385 1001 86380 86390 1
302503 99302503 1001 86380 86390 1
302439 99302439 1001 86380 86390 1
302428 99302428 1001 86380 86390 1
303143 99303143 1001 86380 86390 1
303032 99303032 1001 86380 86390 1
303024 99303024 1001 86380 86390 1
303116 99303116 1001 86380 86390 1
302854 99302854 1001 86380 86390 1
302908 99302908 1001 86380 86390 1
302693 99302693 1001 86380 86390 1
302593 99302593 1001 86380 86390 1
303359 99303359 1001 86380 86390 1
303322 99303322 1001 86380 86390 1
303379 99303379 1001 86380 86390 1
303316 99303316 1001 86380 86390 1
303280 99303280 1001 86380 86390 1
303984 99303984 1001 86380 86390 1
303871 99303871 1001 86380 86390 1
304027 99304027 1001 86380 86390 1
303876 99303876 1001 86380 86390 1
303929 99303929 1001 86380 86390 1
303767 99303767 1001 86380 86390 1
303807 99303807 1001 86380 86390 1
303706 99303706 1001 86380 86390 1
303467 99303467 1001 86380 86390 1
303599 99303599 1001 86380 86390 1
304107 99304107 1001 86380 86390 1
304133 99304133 1001 86380 86390 1
304061 99304061 1001 86380 86390 1
304105 99304105 1001 86380 86390 1
304750 99304750 1001 86380 86390 1
304725 99304725 1001 86380 86390 1
304726 99304726 1001 86380 86390 1
304804 99304804 1001 86380 86390 1
304754 99304754 1001 86380 86390 1
304819 99304819 1001 86380 86390 1
304472 99304472 1001 86380 86390 1
304554 99304554 1001 86380 86390 1
304334 99304334 1001 86380 86390 1
304270 99304270 1001 86380 86390 1
304271 99304271 1001 86380 86390 1
304312 99304312 1001 86380 86390 1
305013 99305013 1001 86380 86390 1
304238 99304238 1001 86380 86390 1
304925 99304925 1001 86380 86390 1
304990 99304990 1001 86380 86390 1
304860 99304860 1001 86380 86390 1
305017 99305017 1001 86380 86390 1
304861 99304861 1001 86380 86390 1
305033 99305033 1001 86380 86390 1
304917 99304917 1001 86380 86390 1
305653 99305653 1001 86380 86390 1
305536 99305536 1001 86380 86390 1
305466 99305466 1001 86380 86390 1
305432 99305432 1001 86380 86390 1
305458 99305458 1001 86380 86390 1
305282 99305282 1001 86380 86390 1
500049 99500049 1001 86380 86390 1
500062 99500062 1001 86380 86390 1
500180 99500180 1001 86380 86390 1
305696 99305696 1001 86380 86390 1
305273 99305273 1001 86380 86390 1
500176 99500176 1001 86380 86390 1
500471 99500471 1001 86380 86390 1
500524 99500524 1001 86380 86390 1
500409 99500409 1001 86380 86390 1
500463 99500463 1001 86380 86390 1
500390 99500390 1001 86380 86390 1
500200 99500200 1001 86380 86390 1
500833 99500833 1001 86380 86390 1
500860 99500860 1001 86380 86390 1
500977 99500977 1001 86380 86390 1
500861 99500861 1001 86380 86390 1
501487 99501487 1001 86380 86390 1
501509 99501509 1001 86380 86390 1
501587 99501587 1001 86380 86390 1
501369 99501369 1001 86380 86390 1
501361 99501361 1001 86380 86390 1
501419 99501419 1001 86380 86390 1
501085 99501085 1001 86380 86390 1
501113 99501113 1001 86380 86390 1
501063 99501063 1001 86380 86390 1
501128 99501128 1001 86380 86390 1
501195 99501195 1001 86380 86390 1
501043 99501043 1001 86380 86390 1
501729 99501729 1001 86380 86390 1
502433 99502433 1001 86380 86390 1
502276 99502276 1001 86380 86390 1
502321 99502321 1001 86380 86390 1
502195 99502195 1001 86380 86390 1
502068 99502068 1001 86380 86390 1
502203 99502203 1001 86380 86390 1
501910 99501910 1001 86380 86390 1
501952 99501952 1001 86380 86390 1
501852 99501852 1001 86380 86390 1
502504 99502504 1001 86380 86390 1
502532 99502532 1001 86380 86390 1
502498 99502498 1001 86380 86390 1
503290 99503290 1001 86380 86390 1
503236 99503236 1001 86380 86390 1
503146 99503146 1001 86380 86390 1
503211 99503211 1001 86380 86390 1
503284 99503284 1001 86380 86390 1
502957 99502957 1001 86380 86390 1
502880 99502880 1001 86380 86390 1
502882 99502882 1001 86380 86390 1
503027 99503027 1001 86380 86390 1
502736 99502736 1001 86380 86390 1
502756 99502756 1001 86380 86390 1
502861 99502861 1001 86380 86390 1
502708 99502708 1001 86380 86390 1
503488 99503488 1001 86380 86390 1
503388 99503388 1001 86380 86390 1
503324 99503324 1001 86380 86390 1
503929 99503929 1001 86380 86390 1
504106 99504106 1001 86380 86390 1
503823 99503823 1001 86380 86390 1
503799 99503799 1001 86380 86390 1
503812 99503812 1001 86380 86390 1
503842 99503842 1001 86380 86390 1
503630 99503630 1001 86380 86390 1
503631 99503631 1001 86380 86390 1
503514 99503514 1001 86380 86390 1
504192 99504192 1001 86380 86390 1
504297 99504297 1001 86380 86390 1
504265 99504265 1001 86380 86390 1
504229 99504229 1001 86380 86390 1
504828 99504828 1001 86380 86390 1
504648 99504648 1001 86380 86390 1
504604 99504604 1001 86380 86390 1
504592 99504592 1001 86380 86390 1
504540 99504540 1001 86380 86390 1
504645 99504645 1001 86380 86390 1
504350 99504350 1001 86380 86390 1
504352 99504352 1001 86380 86390 1
504483 99504483 1001 86380 86390 1
504422 99504422 1001 86380 86390 1
504992 99504992 1001 86380 86390 1
505031 99505031 1001 86380 86390 1
504955 99504955 1001 86380 86390 1
505099 99505099 1001 86380 86390 1
505088 99505088 1001 86380 86390 1
504946 99504946 1001 86380 86390 1
505042 99505042 1001 86380 86390 1
505693 99505693 1001 86380 86390 1
505605 99505605 1001 86380 86390 1
505645 99505645 1001 86380 86390 1
505760 99505760 1001 86380 86390 1
505692 99505692 1001 86380 86390 1
505528 99505528 1001 86380 86390 1
505458 99505458 1001 86380 86390 1
505394 99505394 1001 86380 86390 1
505291 99505291 1001 86380 86390 1
505154 99505154 1001 86380 86390 1
505168 99505168 1001 86380 86390 1
505260 99505260 1001 86380 86390 1
505916 99505916 1001 86380 86390 1
505931 99505931 1001 86380 86390 1
505893 99505893 1001 86380 86390 1
506545 99506545 1001 86380 86390 1
506456 99506456 1001 86380 86390 1
506222 99506222 1001 86380 86390 1
506352 99506352 1001 86380 86390 1
506348 99506348 1001 86380 86390 1
506027 99506027 1001 86380 86390 1
506140 99506140 1001 86380 86390 1
506645 99506645 1001 86380 86390 1
506725 99506725 1001 86380 86390 1
506717 99506717 1001 86380 86390 1
506795 99506795 1001 86380 86390 1
506721 99506721 1001 86380 86390 1
507277 99507277 1001 86380 86390 1
507317 99507317 1001 86380 86390 1
507164 99507164 1001 86380 86390 1
507126 99507126 1001 86380 86390 1
507204 99507204 1001 86380 86390 1
507166 99507166 1001 86380 86390 1
507050 99507050 1001 86380 86390 1
507018 99507018 1001 86380 86390 1
507460 99507460 1001 86380 86390 1
508166 99508166 1001 86380 86390 1
507943 99507943 1001 86380 86390 1
507976 99507976 1001 86380 86390 1
507708 99507708 1001 86380 86390 1
507752 99507752 1001 86380 86390 1
508383 99508383 1001 86380 86390 1
508335 99508335 1001 86380 86390 1
508361 99508361 1001 86380 86390 1
508438 99508438 1001 86380 86390 1
509038 99509038 1001 86380 86390 1
509070 99509070 1001 86380 86390 1
508958 99508958 1001 86380 86390 1
509036 99509036 1001 86380 86390 1
508699 99508699 1001 86380 86390 1
508651 99508651 1001 86380 86390 1
508645 99508645 1001 86380 86390 1
508658 99508658 1001 86380 86390 1
508659 99508659 1001 86380 86390 1
509217 99509217 1001 86380 86390 1
509114 99509114 1001 86380 86390 1
509275 99509275 1001 86380 86390 1
509108 99509108 1001 86380 86390 1
509083 99509083 1001 86380 86390 1
509823 99509823 1001 86380 86390 1
509871 99509871 1001 86380 86390 1
509701 99509701 1001 86380 86390 1
509844 99509844 1001 86380 86390 1
509597 99509597 1001 86380 86390 1
509585 99509585 1001 86380 86390 1
509537 99509537 1001 86380 86390 1
509680 99509680 1001 86380 86390 1
509629 99509629 1001 86380 86390 1
509371 99509371 1001 86380 86390 1
509436 99509436 1001 86380 86390 1
509304 99509304 1001 86380 86390 1
509911 99509911 1001 86380 86390 1
510041 99510041 1001 86380 86390 1
510050 99510050 1001 86380 86390 1
510703 99510703 1001 86380 86390 1
510656 99510656 1001 86380 86390 1
510223 99510223 1001 86380 86390 1
510250 99510250 1001 86380 86390 1
510160 99510160 1001 86380 86390 1
510285 99510285 1001 86380 86390 1
510854 99510854 1001 86380 86390 1
510855 99510855 1001 86380 86390 1
510837 99510837 1001 86380 86390 1
511382 99511382 1001 86380 86390 1
511370 99511370 1001 86380 86390 1
511301 99511301 1001 86380 86390 1
511251 99511251 1001 86380 86390 1
511061 99511061 1001 86380 86390 1
511069 99511069 1001 86380 86390 1
511032 99511032 1001 86380 86390 1
511084 99511084 1001 86380 86390 1
511701 99511701 1001 86380 86390 1
511650 99511650 1001 86380 86390 1
512200 99512200 1001 86380 86390 1
512344 99512344 1001 86380 86390 1
512309 99512309 1001 86380 86390 1
512272 99512272 1001 86380 86390 1
512373 99512373 1001 86380 86390 1
512084 99512084 1001 86380 86390 1
512139 99512139 1001 86380 86390 1
512167 99512167 1001 86380 86390 1
512104 99512104 1001 86380 86390 1
511948 99511948 1001 86380 86390 1
511806 99511806 1001 86380 86390 1
511846 99511846 1001 86380 86390 1
512544 99512544 1001 86380 86390 1
512484 99512484 1001 86380 86390 1
513077 99513077 1001 86380 86390 1
513174 99513174 1001 86380 86390 1
513113 99513113 1001 86380 86390 1
512824 99512824 1001 86380 86390 1
512798 99512798 1001 86380 86390 1
512839 99512839 1001 86380 86390 1
512865 99512865 1001 86380 86390 1
512894 99512894 1001 86380 86390 1
512650 99512650 1001 86380 86390 1
512663 99512663 1001 86380 86390 1
512731 99512731 1001 86380 86390 1
512643 99512643 1001 86380 86390 1
512747 99512747 1001 86380 86390 1
513268 99513268 1001 86380 86390 1
513269 99513269 1001 86380 86390 1
513389 99513389 1001 86380 86390 1
513948 99513948 1001 86380 86390 1
513737 99513737 1001 86380 86390 1
513763 99513763 1001 86380 86390 1
513790 99513790 1001 86380 86390 1
513768 99513768 1001 86380 86390 1
513513 99513513 1001 86380 86390 1
513597 99513597 1001 86380 86390 1
513429 99513429 1001 86380 86390 1
513537 99513537 1001 86380 86390 1
514100 99514100 1001 86380 86390 1
514219 99514219 1001 86380 86390 1
514066 99514066 1001 86380 86390 1
514715 99514715 1001 86380 86390 1
514783 99514783 1001 86380 86390 1
514751 99514751 1001 86380 86390 1
514614 99514614 1001 86380 86390 1
514459 99514459 1001 86380 86390 1
514538 99514538 1001 86380 86390 1
514593 99514593 1001 86380 86390 1
514555 99514555 1001 86380 86390 1
514246 99514246 1001 86380 86390 1
514653 99514653 1001 86380 86390 1
515014 99515014 1001 86380 86390 1
515055 99515055 1001 86380 86390 1
515031 99515031 1001 86380 86390 1
515020 99515020 1001 86380 86390 1
514943 99514943 1001 86380 86390 1
514956 99514956 1001 86380 86390 1
515645 99515645 1001 86380 86390 1
515491 99515491 1001 86380 86390 1
515493 99515493 1001 86380 86390 1
515535 99515535 1001 86380 86390 1
515614 99515614 1001 86380 86390 1
515603 99515603 1001 86380 86390 1
515352 99515352 1001 86380 86390 1
515404 99515404 1001 86380 86390 1
515270 99515270 1001 86380 86390 1
515254 99515254 1001 86380 86390 1
515191 99515191 1001 86380 86390 1
515732 99515732 1001 86380 86390 1
515740 99515740 1001 86380 86390 1
516345 99516345 1001 86380 86390 1
516450 99516450 1001 86380 86390 1
516377 99516377 1001 86380 86390 1
516288 99516288 1001 86380 86390 1
515979 99515979 1001 86380 86390 1
516521 99516521 1001 86380 86390 1
516653 99516653 1001 86380 86390 1
516603 99516603 1001 86380 86390 1
516668 99516668 1001 86380 86390 1
516580 99516580 1001 86380 86390 1
516607 99516607 1001 86380 86390 1
517309 99517309 1001 86380 86390 1
517313 99517313 1001 86380 86390 1
517293 99517293 1001 86380 86390 1
516988 99516988 1001 86380 86390 1
517054 99517054 1001 86380 86390 1
516927 99516927 1001 86380 86390 1
517111 99517111 1001 86380 86390 1
516957 99516957 1001 86380 86390 1
517050 99517050 1001 86380 86390 1
516843 99516843 1001 86380 86390 1
517372 99517372 1001 86380 86390 1
517400 99517400 1001 86380 86390 1
517383 99517383 1001 86380 86390 1
518072 99518072 1001 86380 86390 1
518131 99518131 1001 86380 86390 1
518134 99518134 1001 86380 86390 1
518053 99518053 1001 86380 86390 1
518095 99518095 1001 86380 86390 1
518057 99518057 1001 86380 86390 1
517827 99517827 1001 86380 86390 1
517914 99517914 1001 86380 86390 1
517621 99517621 1001 86380 86390 1
517637 99517637 1001 86380 86390 1
518315 99518315 1001 86380 86390 1
518240 99518240 1001 86380 86390 1
518259 99518259 1001 86380 86390 1
518918 99518918 1001 86380 86390 1
518842 99518842 1001 86380 86390 1
518639 99518639 1001 86380 86390 1
518749 99518749 1001 86380 86390 1
518775 99518775 1001 86380 86390 1
518742 99518742 1001 86380 86390 1
518562 99518562 1001 86380 86390 1
518382 99518382 1001 86380 86390 1
518538 99518538 1001 86380 86390 1
518386 99518386 1001 86380 86390 1
518391 99518391 1001 86380 86390 1
519174 99519174 1001 86380 86390 1
519742 99519742 1001 86380 86390 1
519792 99519792 1001 86380 86390 1
519693 99519693 1001 86380 86390 1
519531 99519531 1001 86380 86390 1
519493 99519493 1001 86380 86390 1
519411 99519411 1001 86380 86390 1
519412 99519412 1001 86380 86390 1
519272 99519272 1001 86380 86390 1
519901 99519901 1001 86380 86390 1
520552 99520552 1001 86380 86390 1
520614 99520614 1001 86380 86390 1
520491 99520491 1001 86380 86390 1
520620 99520620 1001 86380 86390 1
520330 99520330 1001 86380 86390 1
520370 99520370 1001 86380 86390 1
520294 99520294 1001 86380 86390 1
520375 99520375 1001 86380 86390 1
520272 99520272 1001 86380 86390 1
520273 99520273 1001 86380 86390 1
520288 99520288 1001 86380 86390 1
520263 99520263 1001 86380 86390 1
520237 99520237 1001 86380 86390 1
520278 99520278 1001 86380 86390 1
520407 99520407 1001 86380 86390 1
520078 99520078 1001 86380 86390 1
520805 99520805 1001 86380 86390 1
520793 99520793 1001 86380 86390 1
520768 99520768 1001 86380 86390 1
520693 99520693 1001 86380 86390 1
520764 99520764 1001 86380 86390 1
521304 99521304 1001 86380 86390 1
521152 99521152 1001 86380 86390 1
521166 99521166 1001 86380 86390 1
521245 99521245 1001 86380 86390 1
520860 99520860 1001 86380 86390 1
520882 99520882 1001 86380 86390 1
521579 99521579 1001 86380 86390 1
521596 99521596 1001 86380 86390 1
521510 99521510 1001 86380 86390 1
521523 99521523 1001 86380 86390 1
522124 99522124 1001 86380 86390 1
522259 99522259 1001 86380 86390 1
522265 99522265 1001 86380 86390 1
521819 99521819 1001 86380 86390 1
522368 99522368 1001 86380 86390 1
522306 99522306 1001 86380 86390 1
522411 99522411 1001 86380 86390 1
522376 99522376 1001 86380 86390 1
523002 99523002 1001 86380 86390 1
523056 99523056 1001 86380 86390 1
523027 99523027 1001 86380 86390 1
522831 99522831 1001 86380 86390 1
522604 99522604 1001 86380 86390 1
522645 99522645 1001 86380 86390 1
522516 99522516 1001 86380 86390 1
523259 99523259 1001 86380 86390 1
523287 99523287 1001 86380 86390 1
523199 99523199 1001 86380 86390 1
523238 99523238 1001 86380 86390 1
523869 99523869 1001 86380 86390 1
523795 99523795 1001 86380 86390 1
523887 99523887 1001 86380 86390 1
523760 99523760 1001 86380 86390 1
523866 99523866 1001 86380 86390 1
523648 99523648 1001 86380 86390 1
523564 99523564 1001 86380 86390 1
523669 99523669 1001 86380 86390 1
523710 99523710 1001 86380 86390 1
523647 99523647 1001 86380 86390 1
523949 99523949 1001 86380 86390 1
524107 99524107 1001 86380 86390 1
524658 99524658 1001 86380 86390 1
524744 99524744 1001 86380 86390 1
524636 99524636 1001 86380 86390 1
524758 99524758 1001 86380 86390 1
524495 99524495 1001 86380 86390 1
524322 99524322 1001 86380 86390 1
524263 99524263 1001 86380 86390 1
524858 99524858 1001 86380 86390 1
524943 99524943 1001 86380 86390 1
524879 99524879 1001 86380 86390 1
525417 99525417 1001 86380 86390 1
525407 99525407 1001 86380 86390 1
525401 99525401 1001 86380 86390 1
525301 99525301 1001 86380 86390 1
525374 99525374 1001 86380 86390 1
525207 99525207 1001 86380 86390 1
525286 99525286 1001 86380 86390 1
524989 99524989 1001 86380 86390 1
525151 99525151 1001 86380 86390 1
525743 99525743 1001 86380 86390 1
525799 99525799 1001 86380 86390 1
525644 99525644 1001 86380 86390 1
526272 99526272 1001 86380 86390 1
526285 99526285 1001 86380 86390 1
526306 99526306 1001 86380 86390 1
526041 99526041 1001 86380 86390 1
526202 99526202 1001 86380 86390 1
526022 99526022 1001 86380 86390 1
525909 99525909 1001 86380 86390 1
525884 99525884 1001 86380 86390 1
526005 99526005 1001 86380 86390 1
526471 99526471 1001 86380 86390 1
527224 99527224 1001 86380 86390 1
527244 99527244 1001 86380 86390 1
526939 99526939 1001 86380 86390 1
527018 99527018 1001 86380 86390 1
526878 99526878 1001 86380 86390 1
526891 99526891 1001 86380 86390 1
526994 99526994 1001 86380 86390 1
526976 99526976 1001 86380 86390 1
526711 99526711 1001 86380 86390 1
526728 99526728 1001 86380 86390 1
526729 99526729 1001 86380 86390 1
526639 99526639 1001 86380 86390 1
527271 99527271 1001 86380 86390 1
527263 99527263 1001 86380 86390 1
527280 99527280 1001 86380 86390 1
527745 99527745 1001 86380 86390 1
527797 99527797 1001 86380 86390 1
528179 99528179 1001 86380 86390 1
528195 99528195 1001 86380 86390 1
528249 99528249 1001 86380 86390 1
528717 99528717 1001 86380 86390 1
528582 99528582 1001 86380 86390 1
528634 99528634 1001 86380 86390 1
528574 99528574 1001 86380 86390 1
528667 99528667 1001 86380 86390 1
528629 99528629 1001 86380 86390 1
528327 99528327 1001 86380 86390 1
529106 99529106 1001 86380 86390 1
529043 99529043 1001 86380 86390 1
529021 99529021 1001 86380 86390 1
528999 99528999 1001 86380 86390 1
529038 99529038 1001 86380 86390 1
529090 99529090 1001 86380 86390 1
529052 99529052 1001 86380 86390 1
529684 99529684 1001 86380 86390 1
529410 99529410 1001 86380 86390 1
529374 99529374 1001 86380 86390 1
529439 99529439 1001 86380 86390 1
529388 99529388 1001 86380 86390 1
529204 99529204 1001 86380 86390 1
529230 99529230 1001 86380 86390 1
529777 99529777 1001 86380 86390 1
529730 99529730 1001 86380 86390 1
529734 99529734 1001 86380 86390 1
529735 99529735 1001 86380 86390 1
530505 99530505 1001 86380 86390 1
530416 99530416 1001 86380 86390 1
530365 99530365 1001 86380 86390 1
530274 99530274 1001 86380 86390 1
530144 99530144 1001 86380 86390 1
530342 99530342 1001 86380 86390 1
530113 99530113 1001 86380 86390 1
530140 99530140 1001 86380 86390 1
530014 99530014 1001 86380 86390 1
529977 99529977 1001 86380 86390 1
530045 99530045 1001 86380 86390 1
530098 99530098 1001 86380 86390 1
530660 99530660 1001 86380 86390 1
530661 99530661 1001 86380 86390 1
530560 99530560 1001 86380 86390 1
531303 99531303 1001 86380 86390 1
531293 99531293 1001 86380 86390 1
531309 99531309 1001 86380 86390 1
531245 99531245 1001 86380 86390 1
531311 99531311 1001 86380 86390 1
531249 99531249 1001 86380 86390 1
531263 99531263 1001 86380 86390 1
531085 99531085 1001 86380 86390 1
531013 99531013 1001 86380 86390 1
530841 99530841 1001 86380 86390 1
530819 99530819 1001 86380 86390 1
530962 99530962 1001 86380 86390 1
530965 99530965 1001 86380 86390 1
531380 99531380 1001 86380 86390 1
531499 99531499 1001 86380 86390 1
531461 99531461 1001 86380 86390 1
531552 99531552 1001 86380 86390 1
531540 99531540 1001 86380 86390 1
531401 99531401 1001 86380 86390 1
532116 99532116 1001 86380 86390 1
532030 99532030 1001 86380 86390 1
532005 99532005 1001 86380 86390 1
532115 99532115 1001 86380 86390 1
531924 99531924 1001 86380 86390 1
531969 99531969 1001 86380 86390 1
531919 99531919 1001 86380 86390 1
531829 99531829 1001 86380 86390 1
531596 99531596 1001 86380 86390 1
532298 99532298 1001 86380 86390 1
532340 99532340 1001 86380 86390 1
533030 99533030 1001 86380 86390 1
532865 99532865 1001 86380 86390 1
532866 99532866 1001 86380 86390 1
532963 99532963 1001 86380 86390 1
532873 99532873 1001 86380 86390 1
532801 99532801 1001 86380 86390 1
532712 99532712 1001 86380 86390 1
532765 99532765 1001 86380 86390 1
532717 99532717 1001 86380 86390 1
532430 99532430 1001 86380 86390 1
532418 99532418 1001 86380 86390 1
532421 99532421 1001 86380 86390 1
532577 99532577 1001 86380 86390 1
533111 99533111 1001 86380 86390 1
533192 99533192 1001 86380 86390 1
533155 99533155 1001 86380 86390 1
533748 99533748 1001 86380 86390 1
533471 99533471 1001 86380 86390 1
533578 99533578 1001 86380 86390 1
533492 99533492 1001 86380 86390 1
533570 99533570 1001 86380 86390 1
533289 99533289 1001 86380 86390 1
533280 99533280 1001 86380 86390 1
533324 99533324 1001 86380 86390 1
533325 99533325 1001 86380 86390 1
533881 99533881 1001 86380 86390 1
533863 99533863 1001 86380 86390 1
533981 99533981 1001 86380 86390 1
533879 99533879 1001 86380 86390 1
534653 99534653 1001 86380 86390 1
534585 99534585 1001 86380 86390 1
534561 99534561 1001 86380 86390 1
534466 99534466 1001 86380 86390 1
534363 99534363 1001 86380 86390 1
534389 99534389 1001 86380 86390 1
534365 99534365 1001 86380 86390 1
534433 99534433 1001 86380 86390 1
534472 99534472 1001 86380 86390 1
534128 99534128 1001 86380 86390 1
534087 99534087 1001 86380 86390 1
534803 99534803 1001 86380 86390 1
535424 99535424 1001 86380 86390 1
535310 99535310 1001 86380 86390 1
535389 99535389 1001 86380 86390 1
535500 99535500 1001 86380 86390 1
535501 99535501 1001 86380 86390 1
535151 99535151 1001 86380 86390 1
535195 99535195 1001 86380 86390 1
535196 99535196 1001 86380 86390 1
535132 99535132 1001 86380 86390 1
535048 99535048 1001 86380 86390 1
535050 99535050 1001 86380 86390 1
535093 99535093 1001 86380 86390 1
535568 99535568 1001 86380 86390 1
535609 99535609 1001 86380 86390 1
536001 99536001 1001 86380 86390 1
536130 99536130 1001 86380 86390 1
536093 99536093 1001 86380 86390 1
535991 99535991 1001 86380 86390 1
535972 99535972 1001 86380 86390 1
536052 99536052 1001 86380 86390 1
535819 99535819 1001 86380 86390 1
535748 99535748 1001 86380 86390 1
536402 99536402 1001 86380 86390 1
536455 99536455 1001 86380 86390 1
536468 99536468 1001 86380 86390 1
536443 99536443 1001 86380 86390 1
536433 99536433 1001 86380 86390 1
536984 99536984 1001 86380 86390 1
537137 99537137 1001 86380 86390 1
537136 99537136 1001 86380 86390 1
537029 99537029 1001 86380 86390 1
537158 99537158 1001 86380 86390 1
536802 99536802 1001 86380 86390 1
536854 99536854 1001 86380 86390 1
536803 99536803 1001 86380 86390 1
536915 99536915 1001 86380 86390 1
536635 99536635 1001 86380 86390 1
536589 99536589 1001 86380 86390 1
537172 99537172 1001 86380 86390 1
537225 99537225 1001 86380 86390 1
537355 99537355 1001 86380 86390 1
537218 99537218 1001 86380 86390 1
537337 99537337 1001 86380 86390 1
537901 99537901 1001 86380 86390 1
537929 99537929 1001 86380 86390 1
537854 99537854 1001 86380 86390 1
537867 99537867 1001 86380 86390 1
537674 99537674 1001 86380 86390 1
537511 99537511 1001 86380 86390 1
537439 99537439 1001 86380 86390 1
537560 99537560 1001 86380 86390 1
538081 99538081 1001 86380 86390 1
538082 99538082 1001 86380 86390 1
538119 99538119 1001 86380 86390 1
538108 99538108 1001 86380 86390 1
538635 99538635 1001 86380 86390 1
538619 99538619 1001 86380 86390 1
538496 99538496 1001 86380 86390 1
538527 99538527 1001 86380 86390 1
538528 99538528 1001 86380 86390 1
538213 99538213 1001 86380 86390 1
538841 99538841 1001 86380 86390 1
538978 99538978 1001 86380 86390 1
539473 99539473 1001 86380 86390 1
539630 99539630 1001 86380 86390 1
539521 99539521 1001 86380 86390 1
539485 99539485 1001 86380 86390 1
539383 99539383 1001 86380 86390 1
539347 99539347 1001 86380 86390 1
539273 99539273 1001 86380 86390 1
539367 99539367 1001 86380 86390 1
539251 99539251 1001 86380 86390 1
539082 99539082 1001 86380 86390 1
539095 99539095 1001 86380 86390 1
539031 99539031 1001 86380 86390 1
539807 99539807 1001 86380 86390 1
539692 99539692 1001 86380 86390 1
539694 99539694 1001 86380 86390 1
539746 99539746 1001 86380 86390 1
539700 99539700 1001 86380 86390 1
539714 99539714 1001 86380 86390 1
540269 99540269 1001 86380 86390 1
540283 99540283 1001 86380 86390 1
540118 99540118 1001 86380 86390 1
540070 99540070 1001 86380 86390 1
540148 99540148 1001 86380 86390 1
540226 99540226 1001 86380 86390 1
540098 99540098 1001 86380 86390 1
540164 99540164 1001 86380 86390 1
540065 99540065 1001 86380 86390 1
540053 99540053 1001 86380 86390 1
539885 99539885 1001 86380 86390 1
539977 99539977 1001 86380 86390 1
539979 99539979 1001 86380 86390 1
539930 99539930 1001 86380 86390 1
539879 99539879 1001 86380 86390 1
539934 99539934 1001 86380 86390 1
540478 99540478 1001 86380 86390 1
540557 99540557 1001 86380 86390 1
540546 99540546 1001 86380 86390 1
540470 99540470 1001 86380 86390 1
540655 99540655 1001 86380 86390 1
541129 99541129 1001 86380 86390 1
541267 99541267 1001 86380 86390 1
541253 99541253 1001 86380 86390 1
540984 99540984 1001 86380 86390 1
540895 99540895 1001 86380 86390 1
541082 99541082 1001 86380 86390 1
540982 99540982 1001 86380 86390 1
540803 99540803 1001 86380 86390 1
540844 99540844 1001 86380 86390 1
540756 99540756 1001 86380 86390 1
541406 99541406 1001 86380 86390 1
541485 99541485 1001 86380 86390 1
541396 99541396 1001 86380 86390 1
541461 99541461 1001 86380 86390 1
541477 99541477 1001 86380 86390 1
541401 99541401 1001 86380 86390 1
541416 99541416 1001 86380 86390 1
541301 99541301 1001 86380 86390 1
542003 99542003 1001 86380 86390 1
541978 99541978 1001 86380 86390 1
542071 99542071 1001 86380 86390 1
542020 99542020 1001 86380 86390 1
541983 99541983 1001 86380 86390 1
542052 99542052 1001 86380 86390 1
541758 99541758 1001 86380 86390 1
541710 99541710 1001 86380 86390 1
541881 99541881 1001 86380 86390 1
541778 99541778 1001 86380 86390 1
541505 99541505 1001 86380 86390 1
541507 99541507 1001 86380 86390 1
542142 99542142 1001 86380 86390 1
542195 99542195 1001 86380 86390 1
542287 99542287 1001 86380 86390 1
542198 99542198 1001 86380 86390 1
542121 99542121 1001 86380 86390 1
542319 99542319 1001 86380 86390 1
542242 99542242 1001 86380 86390 1
542753 99542753 1001 86380 86390 1
542742 99542742 1001 86380 86390 1
542833 99542833 1001 86380 86390 1
542756 99542756 1001 86380 86390 1
542848 99542848 1001 86380 86390 1
542900 99542900 1001 86380 86390 1
542787 99542787 1001 86380 86390 1
542622 99542622 1001 86380 86390 1
542480 99542480 1001 86380 86390 1
542493 99542493 1001 86380 86390 1
542353 99542353 1001 86380 86390 1
542446 99542446 1001 86380 86390 1
542447 99542447 1001 86380 86390 1
542491 99542491 1001 86380 86390 1
543034 99543034 1001 86380 86390 1
542998 99542998 1001 86380 86390 1
543089 99543089 1001 86380 86390 1
543028 99543028 1001 86380 86390 1
543042 99543042 1001 86380 86390 1
543017 99543017 1001 86380 86390 1
543644 99543644 1001 86380 86390 1
543423 99543423 1001 86380 86390 1
543565 99543565 1001 86380 86390 1
543527 99543527 1001 86380 86390 1
543447 99543447 1001 86380 86390 1
543551 99543551 1001 86380 86390 1
543203 99543203 1001 86380 86390 1
543247 99543247 1001 86380 86390 1
543172 99543172 1001 86380 86390 1
543818 99543818 1001 86380 86390 1
544293 99544293 1001 86380 86390 1
544384 99544384 1001 86380 86390 1
544320 99544320 1001 86380 86390 1
544218 99544218 1001 86380 86390 1
544206 99544206 1001 86380 86390 1
544151 99544151 1001 86380 86390 1
544062 99544062 1001 86380 86390 1
544661 99544661 1001 86380 86390 1
544677 99544677 1001 86380 86390 1
544652 99544652 1001 86380 86390 1
544640 99544640 1001 86380 86390 1
426458 575 1001 23460 25437 1
434004 751 1001 73860 83757 1
506159 950 1002 44037 52137 1
528485 739 1001 64356 64655 1
539770 1063 1002 44470 46767 1
542569 1030 1002 29790 33765 1
400040 99400040 1001 86380 86390 1
400490 99400490 1001 86380 86390 1
400766 99400766 1001 86380 86390 1
401097 99401097 1001 86380 86390 1
401451 99401451 1001 86380 86390 1
401551 99401551 1001 86380 86390 1
401926 99401926 1001 86380 86390 1
402021 99402021 1001 86380 86390 1
402244 99402244 1001 86380 86390 1
402358 99402358 1001 86380 86390 1
402676 99402676 1001 86380 86390 1
403472 99403472 1001 86380 86390 1
404005 99404005 1001 86380 86390 1
404069 99404069 1001 86380 86390 1
404224 99404224 1001 86380 86390 1
404204 99404204 1001 86380 86390 1
404308 99404308 1001 86380 86390 1
404399 99404399 1001 86380 86390 1
404743 99404743 1001 86380 86390 1
404875 99404875 1001 86380 86390 1
404822 99404822 1001 86380 86390 1
404881 99404881 1001 86380 86390 1
404914 99404914 1001 86380 86390 1
405042 99405042 1001 86380 86390 1
405436 99405436 1001 86380 86390 1
405580 99405580 1001 86380 86390 1
405663 99405663 1001 86380 86390 1
405831 99405831 1001 86380 86390 1
406271 99406271 1001 86380 86390 1
406346 99406346 1001 86380 86390 1
406411 99406411 1001 86380 86390 1
406472 99406472 1001 86380 86390 1
406680 99406680 1001 86380 86390 1
406884 99406884 1001 86380 86390 1
406866 99406866 1001 86380 86390 1
407158 99407158 1001 86380 86390 1
407329 99407329 1001 86380 86390 1
407345 99407345 1001 86380 86390 1
407501 99407501 1001 86380 86390 1
408058 99408058 1001 86380 86390 1
408138 99408138 1001 86380 86390 1
408687 99408687 1001 86380 86390 1
408692 99408692 1001 86380 86390 1
409422 99409422 1001 86380 86390 1
409571 99409571 1001 86380 86390 1
409602 99409602 1001 86380 86390 1
409634 99409634 1001 86380 86390 1
409772 99409772 1001 86380 86390 1
409713 99409713 1001 86380 86390 1
410099 99410099 1001 86380 86390 1
410189 99410189 1001 86380 86390 1
410363 99410363 1001 86380 86390 1
410371 99410371 1001 86380 86390 1
410425 99410425 1001 86380 86390 1
410450 99410450 1001 86380 86390 1
410640 99410640 1001 86380 86390 1
410643 99410643 1001 86380 86390 1
410776 99410776 1001 86380 86390 1
411097 99411097 1001 86380 86390 1
411371 99411371 1001 86380 86390 1
411436 99411436 1001 86380 86390 1
411442 99411442 1001 86380 86390 1
411637 99411637 1001 86380 86390 1
411714 99411714 1001 86380 86390 1
411741 99411741 1001 86380 86390 1
411745 99411745 1001 86380 86390 1
411884 99411884 1001 86380 86390 1
412221 99412221 1001 86380 86390 1
412254 99412254 1001 86380 86390 1
412192 99412192 1001 86380 86390 1
412415 99412415 1001 86380 86390 1
413400 99413400 1001 86380 86390 1
413565 99413565 1001 86380 86390 1
413566 99413566 1001 86380 86390 1
413456 99413456 1001 86380 86390 1
413581 99413581 1001 86380 86390 1
413162 99413162 1001 86380 86390 1
413045 99413045 1001 86380 86390 1
413096 99413096 1001 86380 86390 1
412508 99412508 1001 86380 86390 1
412780 99412780 1001 86380 86390 1
412624 99412624 1001 86380 86390 1
412733 99412733 1001 86380 86390 1
412859 99412859 1001 86380 86390 1
412523 99412523 1001 86380 86390 1
414066 99414066 1001 86380 86390 1
414573 99414573 1001 86380 86390 1
414575 99414575 1001 86380 86390 1
414231 99414231 1001 86380 86390 1
415703 99415703 1001 86380 86390 1
415453 99415453 1001 86380 86390 1
415558 99415558 1001 86380 86390 1
415585 99415585 1001 86380 86390 1
416782 99416782 1001 86380 86390 1
416639 99416639 1001 86380 86390 1
416706 99416706 1001 86380 86390 1
416799 99416799 1001 86380 86390 1
416878 99416878 1001 86380 86390 1
416185 99416185 1001 86380 86390 1
416346 99416346 1001 86380 86390 1
416411 99416411 1001 86380 86390 1
416192 99416192 1001 86380 86390 1
416098 99416098 1001 86380 86390 1
416070 99416070 1001 86380 86390 1
417335 99417335 1001 86380 86390 1
417382 99417382 1001 86380 86390 1
417264 99417264 1001 86380 86390 1
417156 99417156 1001 86380 86390 1
417193 99417193 1001 86380 86390 1
418439 99418439 1001 86380 86390 1
418628 99418628 1001 86380 86390 1
418489 99418489 1001 86380 86390 1
418497 99418497 1001 86380 86390 1
418162 99418162 1001 86380 86390 1
418202 99418202 1001 86380 86390 1
418341 99418341 1001 86380 86390 1
418257 99418257 1001 86380 86390 1
418186 99418186 1001 86380 86390 1
418000 99418000 1001 86380 86390 1
417797 99417797 1001 86380 86390 1
417871 99417871 1001 86380 86390 1
417835 99417835 1001 86380 86390 1
417836 99417836 1001 86380 86390 1
418952 99418952 1001 86380 86390 1
419118 99419118 1001 86380 86390 1
418920 99418920 1001 86380 86390 1
420235 99420235 1001 86380 86390 1
420300 99420300 1001 86380 86390 1
419817 99419817 1001 86380 86390 1
419408 99419408 1001 86380 86390 1
419519 99419519 1001 86380 86390 1
419412 99419412 1001 86380 86390 1
420730 99420730 1001 86380 86390 1
422057 99422057 1001 86380 86390 1
421900 99421900 1001 86380 86390 1
421969 99421969 1001 86380 86390 1
421422 99421422 1001 86380 86390 1
421099 99421099 1001 86380 86390 1
421247 99421247 1001 86380 86390 1
420877 99420877 1001 86380 86390 1
420907 99420907 1001 86380 86390 1
422169 99422169 1001 86380 86390 1
422390 99422390 1001 86380 86390 1
422209 99422209 1001 86380 86390 1
423508 99423508 1001 86380 86390 1
423463 99423463 1001 86380 86390 1
423563 99423563 1001 86380 86390 1
423622 99423622 1001 86380 86390 1
423499 99423499 1001 86380 86390 1
422982 99422982 1001 86380 86390 1
422944 99422944 1001 86380 86390 1
423207 99423207 1001 86380 86390 1
422550 99422550 1001 86380 86390 1
422862 99422862 1001 86380 86390 1
422688 99422688 1001 86380 86390 1
422590 99422590 1001 86380 86390 1
423792 99423792 1001 86380 86390 1
423825 99423825 1001 86380 86390 1
423775 99423775 1001 86380 86390 1
423994 99423994 1001 86380 86390 1
424055 99424055 1001 86380 86390 1
425337 99425337 1001 86380 86390 1
425264 99425264 1001 86380 86390 1
424754 99424754 1001 86380 86390 1
424992 99424992 1001 86380 86390 1
424892 99424892 1001 86380 86390 1
424691 99424691 1001 86380 86390 1
424999 99424999 1001 86380 86390 1
425000 99425000 1001 86380 86390 1
424290 99424290 1001 86380 86390 1
424262 99424262 1001 86380 86390 1
424529 99424529 1001 86380 86390 1
424516 99424516 1001 86380 86390 1
425665 99425665 1001 86380 86390 1
425459 99425459 1001 86380 86390 1
425818 99425818 1001 86380 86390 1
427030 99427030 1001 86380 86390 1
426956 99426956 1001 86380 86390 1
426829 99426829 1001 86380 86390 1
426710 99426710 1001 86380 86390 1
426345 99426345 1001 86380 86390 1
426391 99426391 1001 86380 86390 1
426572 99426572 1001 86380 86390 1
425864 99425864 1001 86380 86390 1
426048 99426048 1001 86380 86390 1
426015 99426015 1001 86380 86390 1
425871 99425871 1001 86380 86390 1
426055 99426055 1001 86380 86390 1
425851 99425851 1001 86380 86390 1
427509 99427509 1001 86380 86390 1
428680 99428680 1001 86380 86390 1
428643 99428643 1001 86380 86390 1
428056 99428056 1001 86380 86390 1
427576 99427576 1001 86380 86390 1
427603 99427603 1001 86380 86390 1
427629 99427629 1001 86380 86390 1
427870 99427870 1001 86380 86390 1
428905 99428905 1001 86380 86390 1
428970 99428970 1001 86380 86390 1
430120 99430120 1001 86380 86390 1
430170 99430170 1001 86380 86390 1
430258 99430258 1001 86380 86390 1
430263 99430263 1001 86380 86390 1
430141 99430141 1001 86380 86390 1
430162 99430162 1001 86380 86390 1
429916 99429916 1001 86380 86390 1
429653 99429653 1001 86380 86390 1
429390 99429390 1001 86380 86390 1
429411 99429411 1001 86380 86390 1
429427 99429427 1001 86380 86390 1
430818 99430818 1001 86380 86390 1
431688 99431688 1001 86380 86390 1
431782 99431782 1001 86380 86390 1
431948 99431948 1001 86380 86390 1
431584 99431584 1001 86380 86390 1
431609 99431609 1001 86380 86390 1
431293 99431293 1001 86380 86390 1
431593 99431593 1001 86380 86390 1
433344 99433344 1001 86380 86390 1
433503 99433503 1001 86380 86390 1
433408 99433408 1001 86380 86390 1
432909 99432909 1001 86380 86390 1
432957 99432957 1001 86380 86390 1
432700 99432700 1001 86380 86390 1
432702 99432702 1001 86380 86390 1
432712 99432712 1001 86380 86390 1
433900 99433900 1001 86380 86390 1
434034 99434034 1001 86380 86390 1
435318 99435318 1001 86380 86390 1
434620 99434620 1001 86380 86390 1
434974 99434974 1001 86380 86390 1
434609 99434609 1001 86380 86390 1
434989 99434989 1001 86380 86390 1
434813 99434813 1001 86380 86390 1
434520 99434520 1001 86380 86390 1
434558 99434558 1001 86380 86390 1
434337 99434337 1001 86380 86390 1
435824 99435824 1001 86380 86390 1
435678 99435678 1001 86380 86390 1
435600 99435600 1001 86380 86390 1
436761 99436761 1001 86380 86390 1
437012 99437012 1001 86380 86390 1
436795 99436795 1001 86380 86390 1
436365 99436365 1001 86380 86390 1
436553 99436553 1001 86380 86390 1
436528 99436528 1001 86380 86390 1
436069 99436069 1001 86380 86390 1
436204 99436204 1001 86380 86390 1
436328 99436328 1001 86380 86390 1
436189 99436189 1001 86380 86390 1
300054 99300054 1001 86380 86390 1
300045 99300045 1001 86380 86390 1
300035 99300035 1001 86380 86390 1
437196 99437196 1001 86380 86390 1
300039 99300039 1001 86380 86390 1
300052 99300052 1001 86380 86390 1
300633 99300633 1001 86380 86390 1
300572 99300572 1001 86380 86390 1
300485 99300485 1001 86380 86390 1
300437 99300437 1001 86380 86390 1
300430 99300430 1001 86380 86390 1
300188 99300188 1001 86380 86390 1
300164 99300164 1001 86380 86390 1
300816 99300816 1001 86380 86390 1
300933 99300933 1001 86380 86390 1
300804 99300804 1001 86380 86390 1
300928 99300928 1001 86380 86390 1
301378 99301378 1001 86380 86390 1
301533 99301533 1001 86380 86390 1
300970 99300970 1001 86380 86390 1
301682 99301682 1001 86380 86390 1
301686 99301686 1001 86380 86390 1
301622 99301622 1001 86380 86390 1
302283 99302283 1001 86380 86390 1
302258 99302258 1001 86380 86390 1
302323 99302323 1001 86380 86390 1
302184 99302184 1001 86380 86390 1
302136 99302136 1001 86380 86390 1
301972 99301972 1001 86380 86390 1
301954 99301954 1001 86380 86390 1
302393 99302393 1001 86380 86390 1
302525 99302525 1001 86380 86390 1
302568 99302568 1001 86380 86390 1
302479 99302479 1001 86380 86390 1
302917 99302917 1001 86380 86390 1
302906 99302906 1001 86380 86390 1
302589 99302589 1001 86380 86390 1
302721 99302721 1001 86380 86390 1
303373 99303373 1001 86380 86390 1
303973 99303973 1001 86380 86390 1
303939 99303939 1001 86380 86390 1
303735 99303735 1001 86380 86390 1
303430 99303430 1001 86380 86390 1
303587 99303587 1001 86380 86390 1
303485 99303485 1001 86380 86390 1
303526 99303526 1001 86380 86390 1
303553 99303553 1001 86380 86390 1
304139 99304139 1001 86380 86390 1
304232 99304232 1001 86380 86390 1
304052 99304052 1001 86380 86390 1
304756 99304756 1001 86380 86390 1
304773 99304773 1001 86380 86390 1
304776 99304776 1001 86380 86390 1
304673 99304673 1001 86380 86390 1
304689 99304689 1001 86380 86390 1
304524 99304524 1001 86380 86390 1
304558 99304558 1001 86380 86390 1
304374 99304374 1001 86380 86390 1
304388 99304388 1001 86380 86390 1
304311 99304311 1001 86380 86390 1
304392 99304392 1001 86380 86390 1
304871 99304871 1001 86380 86390 1
305014 99305014 1001 86380 86390 1
304951 99304951 1001 86380 86390 1
305045 99305045 1001 86380 86390 1
305596 99305596 1001 86380 86390 1
305525 99305525 1001 86380 86390 1
305565 99305565 1001 86380 86390 1
305542 99305542 1001 86380 86390 1
305327 99305327 1001 86380 86390 1
305353 99305353 1001 86380 86390 1
305379 99305379 1001 86380 86390 1
305315 99305315 1001 86380 86390 1
305436 99305436 1001 86380 86390 1
305193 99305193 1001 86380 86390 1
305207 99305207 1001 86380 86390 1
305246 99305246 1001 86380 86390 1
305263 99305263 1001 86380 86390 1
305179 99305179 1001 86380 86390 1
500091 99500091 1001 86380 86390 1
500104 99500104 1001 86380 86390 1
500177 99500177 1001 86380 86390 1
500753 99500753 1001 86380 86390 1
500626 99500626 1001 86380 86390 1
500640 99500640 1001 86380 86390 1
500479 99500479 1001 86380 86390 1
500430 99500430 1001 86380 86390 1
500550 99500550 1001 86380 86390 1
500225 99500225 1001 86380 86390 1
500268 99500268 1001 86380 86390 1
500984 99500984 1001 86380 86390 1
501447 99501447 1001 86380 86390 1
501608 99501608 1001 86380 86390 1
501530 99501530 1001 86380 86390 1
501625 99501625 1001 86380 86390 1
501494 99501494 1001 86380 86390 1
501470 99501470 1001 86380 86390 1
501360 99501360 1001 86380 86390 1
501325 99501325 1001 86380 86390 1
501261 99501261 1001 86380 86390 1
501098 99501098 1001 86380 86390 1
501112 99501112 1001 86380 86390 1
501181 99501181 1001 86380 86390 1
501703 99501703 1001 86380 86390 1
501756 99501756 1001 86380 86390 1
501721 99501721 1001 86380 86390 1
502285 99502285 1001 86380 86390 1
502436 99502436 1001 86380 86390 1
502330 99502330 1001 86380 86390 1
502444 99502444 1001 86380 86390 1
502294 99502294 1001 86380 86390 1
502456 99502456 1001 86380 86390 1
502132 99502132 1001 86380 86390 1
502096 99502096 1001 86380 86390 1
502176 99502176 1001 86380 86390 1
501947 99501947 1001 86380 86390 1
502634 99502634 1001 86380 86390 1
502558 99502558 1001 86380 86390 1
502551 99502551 1001 86380 86390 1
503244 99503244 1001 86380 86390 1
503207 99503207 1001 86380 86390 1
503274 99503274 1001 86380 86390 1
503281 99503281 1001 86380 86390 1
503225 99503225 1001 86380 86390 1
502970 99502970 1001 86380 86390 1
502974 99502974 1001 86380 86390 1
502990 99502990 1001 86380 86390 1
502843 99502843 1001 86380 86390 1
502793 99502793 1001 86380 86390 1
503379 99503379 1001 86380 86390 1
503426 99503426 1001 86380 86390 1
503940 99503940 1001 86380 86390 1
504006 99504006 1001 86380 86390 1
504009 99504009 1001 86380 86390 1
504103 99504103 1001 86380 86390 1
504026 99504026 1001 86380 86390 1
503936 99503936 1001 86380 86390 1
503860 99503860 1001 86380 86390 1
503809 99503809 1001 86380 86390 1
503745 99503745 1001 86380 86390 1
503824 99503824 1001 86380 86390 1
503587 99503587 1001 86380 86390 1
503525 99503525 1001 86380 86390 1
503681 99503681 1001 86380 86390 1
503565 99503565 1001 86380 86390 1
503500 99503500 1001 86380 86390 1
503599 99503599 1001 86380 86390 1
504278 99504278 1001 86380 86390 1
504282 99504282 1001 86380 86390 1
504843 99504843 1001 86380 86390 1
504800 99504800 1001 86380 86390 1
504641 99504641 1001 86380 86390 1
504656 99504656 1001 86380 86390 1
504486 99504486 1001 86380 86390 1
504333 99504333 1001 86380 86390 1
505072 99505072 1001 86380 86390 1
505021 99505021 1001 86380 86390 1
505036 99505036 1001 86380 86390 1
505030 99505030 1001 86380 86390 1
505628 99505628 1001 86380 86390 1
505656 99505656 1001 86380 86390 1
505434 99505434 1001 86380 86390 1
505378 99505378 1001 86380 86390 1
505239 99505239 1001 86380 86390 1
505175 99505175 1001 86380 86390 1
505227 99505227 1001 86380 86390 1
505223 99505223 1001 86380 86390 1
505950 99505950 1001 86380 86390 1
505799 99505799 1001 86380 86390 1
505866 99505866 1001 86380 86390 1
506534 99506534 1001 86380 86390 1
506223 99506223 1001 86380 86390 1
506200 99506200 1001 86380 86390 1
506272 99506272 1001 86380 86390 1
506143 99506143 1001 86380 86390 1
506093 99506093 1001 86380 86390 1
506031 99506031 1001 86380 86390 1
506136 99506136 1001 86380 86390 1
506112 99506112 1001 86380 86390 1
506683 99506683 1001 86380 86390 1
506693 99506693 1001 86380 86390 1
506759 99506759 1001 86380 86390 1
507373 99507373 1001 86380 86390 1
507376 99507376 1001 86380 86390 1
507316 99507316 1001 86380 86390 1
507305 99507305 1001 86380 86390 1
507181 99507181 1001 86380 86390 1
506989 99506989 1001 86380 86390 1
506848 99506848 1001 86380 86390 1
507509 99507509 1001 86380 86390 1
507474 99507474 1001 86380 86390 1
507529 99507529 1001 86380 86390 1
508125 99508125 1001 86380 86390 1
508228 99508228 1001 86380 86390 1
508139 99508139 1001 86380 86390 1
508007 99508007 1001 86380 86390 1
507852 99507852 1001 86380 86390 1
507668 99507668 1001 86380 86390 1
507794 99507794 1001 86380 86390 1
507638 99507638 1001 86380 86390 1
508420 99508420 1001 86380 86390 1
508251 99508251 1001 86380 86390 1
509014 99509014 1001 86380 86390 1
508886 99508886 1001 86380 86390 1
509004 99509004 1001 86380 86390 1
509071 99509071 1001 86380 86390 1
508688 99508688 1001 86380 86390 1
508819 99508819 1001 86380 86390 1
508798 99508798 1001 86380 86390 1
508850 99508850 1001 86380 86390 1
508534 99508534 1001 86380 86390 1
509188 99509188 1001 86380 86390 1
509177 99509177 1001 86380 86390 1
509868 99509868 1001 86380 86390 1
509887 99509887 1001 86380 86390 1
509894 99509894 1001 86380 86390 1
509540 99509540 1001 86380 86390 1
509560 99509560 1001 86380 86390 1
509344 99509344 1001 86380 86390 1
509346 99509346 1001 86380 86390 1
509324 99509324 1001 86380 86390 1
509302 99509302 1001 86380 86390 1
509934 99509934 1001 86380 86390 1
510723 99510723 1001 86380 86390 1
510626 99510626 1001 86380 86390 1
510554 99510554 1001 86380 86390 1
510330 99510330 1001 86380 86390 1
510396 99510396 1001 86380 86390 1
510331 99510331 1001 86380 86390 1
510494 99510494 1001 86380 86390 1
510263 99510263 1001 86380 86390 1
510278 99510278 1001 86380 86390 1
510306 99510306 1001 86380 86390 1
510314 99510314 1001 86380 86390 1
510739 99510739 1001 86380 86390 1
510860 99510860 1001 86380 86390 1
510732 99510732 1001 86380 86390 1
510798 99510798 1001 86380 86390 1
511351 99511351 1001 86380 86390 1
511538 99511538 1001 86380 86390 1
511543 99511543 1001 86380 86390 1
511410 99511410 1001 86380 86390 1
511230 99511230 1001 86380 86390 1
511283 99511283 1001 86380 86390 1
511197 99511197 1001 86380 86390 1
511316 99511316 1001 86380 86390 1
510935 99510935 1001 86380 86390 1
510988 99510988 1001 86380 86390 1
511706 99511706 1001 86380 86390 1
511621 99511621 1001 86380 86390 1
511660 99511660 1001 86380 86390 1
511571 99511571 1001 86380 86390 1
511652 99511652 1001 86380 86390 1
512244 99512244 1001 86380 86390 1
512174 99512174 1001 86380 86390 1
512124 99512124 1001 86380 86390 1
511957 99511957 1001 86380 86390 1
511894 99511894 1001 86380 86390 1
511833 99511833 1001 86380 86390 1
511963 99511963 1001 86380 86390 1
512535 99512535 1001 86380 86390 1
512488 99512488 1001 86380 86390 1
512527 99512527 1001 86380 86390 1
513189 99513189 1001 86380 86390 1
513008 99513008 1001 86380 86390 1
512943 99512943 1001 86380 86390 1
512637 99512637 1001 86380 86390 1
512707 99512707 1001 86380 86390 1
512658 99512658 1001 86380 86390 1
513889 99513889 1001 86380 86390 1
513776 99513776 1001 86380 86390 1
513675 99513675 1001 86380 86390 1
513680 99513680 1001 86380 86390 1
513798 99513798 1001 86380 86390 1
513412 99513412 1001 86380 86390 1
513466 99513466 1001 86380 86390 1
513519 99513519 1001 86380 86390 1
513474 99513474 1001 86380 86390 1
514120 99514120 1001 86380 86390 1
514185 99514185 1001 86380 86390 1
514099 99514099 1001 86380 86390 1
514062 99514062 1001 86380 86390 1
514206 99514206 1001 86380 86390 1
514195 99514195 1001 86380 86390 1
514730 99514730 1001 86380 86390 1
514753 99514753 1001 86380 86390 1
514500 99514500 1001 86380 86390 1
514618 99514618 1001 86380 86390 1
514515 99514515 1001 86380 86390 1
514559 99514559 1001 86380 86390 1
514586 99514586 1001 86380 86390 1
514295 99514295 1001 86380 86390 1
514364 99514364 1001 86380 86390 1
515061 99515061 1001 86380 86390 1
514936 99514936 1001 86380 86390 1
515015 99515015 1001 86380 86390 1
514901 99514901 1001 86380 86390 1
514981 99514981 1001 86380 86390 1
515033 99515033 1001 86380 86390 1
515606 99515606 1001 86380 86390 1
515629 99515629 1001 86380 86390 1
515413 99515413 1001 86380 86390 1
515363 99515363 1001 86380 86390 1
515429 99515429 1001 86380 86390 1
515379 99515379 1001 86380 86390 1
515282 99515282 1001 86380 86390 1
515192 99515192 1001 86380 86390 1
515234 99515234 1001 86380 86390 1
515159 99515159 1001 86380 86390 1
515250 99515250 1001 86380 86390 1
515252 99515252 1001 86380 86390 1
515178 99515178 1001 86380 86390 1
515863 99515863 1001 86380 86390 1
515818 99515818 1001 86380 86390 1
515767 99515767 1001 86380 86390 1
515690 99515690 1001 86380 86390 1
516499 99516499 1001 86380 86390 1
516429 99516429 1001 86380 86390 1
516457 99516457 1001 86380 86390 1
516135 99516135 1001 86380 86390 1
516255 99516255 1001 86380 86390 1
516209 99516209 1001 86380 86390 1
516146 99516146 1001 86380 86390 1
516095 99516095 1001 86380 86390 1
516044 99516044 1001 86380 86390 1
516073 99516073 1001 86380 86390 1
515920 99515920 1001 86380 86390 1
516546 99516546 1001 86380 86390 1
516616 99516616 1001 86380 86390 1
516518 99516518 1001 86380 86390 1
517197 99517197 1001 86380 86390 1
517135 99517135 1001 86380 86390 1
517325 99517325 1001 86380 86390 1
517331 99517331 1001 86380 86390 1
516956 99516956 1001 86380 86390 1
516875 99516875 1001 86380 86390 1
516877 99516877 1001 86380 86390 1
516726 99516726 1001 86380 86390 1
517490 99517490 1001 86380 86390 1
517466 99517466 1001 86380 86390 1
517349 99517349 1001 86380 86390 1
517481 99517481 1001 86380 86390 1
517484 99517484 1001 86380 86390 1
517525 99517525 1001 86380 86390 1
518073 99518073 1001 86380 86390 1
517986 99517986 1001 86380 86390 1
517930 99517930 1001 86380 86390 1
517951 99517951 1001 86380 86390 1
517636 99517636 1001 86380 86390 1
517690 99517690 1001 86380 86390 1
517691 99517691 1001 86380 86390 1
518250 99518250 1001 86380 86390 1
518234 99518234 1001 86380 86390 1
518941 99518941 1001 86380 86390 1
518968 99518968 1001 86380 86390 1
518922 99518922 1001 86380 86390 1
518642 99518642 1001 86380 86390 1
518638 99518638 1001 86380 86390 1
518549 99518549 1001 86380 86390 1
518462 99518462 1001 86380 86390 1
518468 99518468 1001 86380 86390 1
519166 99519166 1001 86380 86390 1
519141 99519141 1001 86380 86390 1
519764 99519764 1001 86380 86390 1
519641 99519641 1001 86380 86390 1
519629 99519629 1001 86380 86390 1
519571 99519571 1001 86380 86390 1
519408 99519408 1001 86380 86390 1
519387 99519387 1001 86380 86390 1
519311 99519311 1001 86380 86390 1
519288 99519288 1001 86380 86390 1
519213 99519213 1001 86380 86390 1
519343 99519343 1001 86380 86390 1
519344 99519344 1001 86380 86390 1
519875 99519875 1001 86380 86390 1
519865 99519865 1001 86380 86390 1
519826 99519826 1001 86380 86390 1
519904 99519904 1001 86380 86390 1
520640 99520640 1001 86380 86390 1
520617 99520617 1001 86380 86390 1
520618 99520618 1001 86380 86390 1
520544 99520544 1001 86380 86390 1
520625 99520625 1001 86380 86390 1
520573 99520573 1001 86380 86390 1
520228 99520228 1001 86380 86390 1
520256 99520256 1001 86380 86390 1
520404 99520404 1001 86380 86390 1
520353 99520353 1001 86380 86390 1
520405 99520405 1001 86380 86390 1
520213 99520213 1001 86380 86390 1
520175 99520175 1001 86380 86390 1
520087 99520087 1001 86380 86390 1
520178 99520178 1001 86380 86390 1
520207 99520207 1001 86380 86390 1
520209 99520209 1001 86380 86390 1
520068 99520068 1001 86380 86390 1
520172 99520172 1001 86380 86390 1
520692 99520692 1001 86380 86390 1
521438 99521438 1001 86380 86390 1
521356 99521356 1001 86380 86390 1
521413 99521413 1001 86380 86390 1
521209 99521209 1001 86380 86390 1
521121 99521121 1001 86380 86390 1
521122 99521122 1001 86380 86390 1
521162 99521162 1001 86380 86390 1
521255 99521255 1001 86380 86390 1
521143 99521143 1001 86380 86390 1
520949 99520949 1001 86380 86390 1
520966 99520966 1001 86380 86390 1
520967 99520967 1001 86380 86390 1
520878 99520878 1001 86380 86390 1
521022 99521022 1001 86380 86390 1
520920 99520920 1001 86380 86390 1
521567 99521567 1001 86380 86390 1
521494 99521494 1001 86380 86390 1
521495 99521495 1001 86380 86390 1
521499 99521499 1001 86380 86390 1
522204 99522204 1001 86380 86390 1
522257 99522257 1001 86380 86390 1
522167 99522167 1001 86380 86390 1
521997 99521997 1001 86380 86390 1
522040 99522040 1001 86380 86390 1
522028 99522028 1001 86380 86390 1
521954 99521954 1001 86380 86390 1
522007 99522007 1001 86380 86390 1
521814 99521814 1001 86380 86390 1
521828 99521828 1001 86380 86390 1
522331 99522331 1001 86380 86390 1
522295 99522295 1001 86380 86390 1
522413 99522413 1001 86380 86390 1
523016 99523016 1001 86380 86390 1
523020 99523020 1001 86380 86390 1
523104 99523104 1001 86380 86390 1
522936 99522936 1001 86380 86390 1
522822 99522822 1001 86380 86390 1
522838 99522838 1001 86380 86390 1
522894 99522894 1001 86380 86390 1
522820 99522820 1001 86380 86390 1
522616 99522616 1001 86380 86390 1
522581 99522581 1001 86380 86390 1
523322 99523322 1001 86380 86390 1
523920 99523920 1001 86380 86390 1
523852 99523852 1001 86380 86390 1
523376 99523376 1001 86380 86390 1
523364 99523364 1001 86380 86390 1
523419 99523419 1001 86380 86390 1
523981 99523981 1001 86380 86390 1
524138 99524138 1001 86380 86390 1
523957 99523957 1001 86380 86390 1
523962 99523962 1001 86380 86390 1
524003 99524003 1001 86380 86390 1
524096 99524096 1001 86380 86390 1
524741 99524741 1001 86380 86390 1
524725 99524725 1001 86380 86390 1
524727 99524727 1001 86380 86390 1
524451 99524451 1001 86380 86390 1
524428 99524428 1001 86380 86390 1
524283 99524283 1001 86380 86390 1
524872 99524872 1001 86380 86390 1
524874 99524874 1001 86380 86390 1
524839 99524839 1001 86380 86390 1
524827 99524827 1001 86380 86390 1
524893 99524893 1001 86380 86390 1
525406 99525406 1001 86380 86390 1
525467 99525467 1001 86380 86390 1
525370 99525370 1001 86380 86390 1
525230 99525230 1001 86380 86390 1
525142 99525142 1001 86380 86390 1
524987 99524987 1001 86380 86390 1
525766 99525766 1001 86380 86390 1
526362 99526362 1001 86380 86390 1
526248 99526248 1001 86380 86390 1
526265 99526265 1001 86380 86390 1
526178 99526178 1001 86380 86390 1
526179 99526179 1001 86380 86390 1
526130 99526130 1001 86380 86390 1
526195 99526195 1001 86380 86390 1
526060 99526060 1001 86380 86390 1
526551 99526551 1001 86380 86390 1
526539 99526539 1001 86380 86390 1
527121 99527121 1001 86380 86390 1
527214 99527214 1001 86380 86390 1
527191 99527191 1001 86380 86390 1
527142 99527142 1001 86380 86390 1
526988 99526988 1001 86380 86390 1
527015 99527015 1001 86380 86390 1
527029 99527029 1001 86380 86390 1
526718 99526718 1001 86380 86390 1
526801 99526801 1001 86380 86390 1
526768 99526768 1001 86380 86390 1
527390 99527390 1001 86380 86390 1
527327 99527327 1001 86380 86390 1
527380 99527380 1001 86380 86390 1
528001 99528001 1001 86380 86390 1
527927 99527927 1001 86380 86390 1
528035 99528035 1001 86380 86390 1
527791 99527791 1001 86380 86390 1
527469 99527469 1001 86380 86390 1
527522 99527522 1001 86380 86390 1
527654 99527654 1001 86380 86390 1
527486 99527486 1001 86380 86390 1
527500 99527500 1001 86380 86390 1
527502 99527502 1001 86380 86390 1
527632 99527632 1001 86380 86390 1
527517 99527517 1001 86380 86390 1
528214 99528214 1001 86380 86390 1
528242 99528242 1001 86380 86390 1
528139 99528139 1001 86380 86390 1
528178 99528178 1001 86380 86390 1
528217 99528217 1001 86380 86390 1
528144 99528144 1001 86380 86390 1
528145 99528145 1001 86380 86390 1
528223 99528223 1001 86380 86390 1
528262 99528262 1001 86380 86390 1
528874 99528874 1001 86380 86390 1
528861 99528861 1001 86380 86390 1
528684 99528684 1001 86380 86390 1
528673 99528673 1001 86380 86390 1
528562 99528562 1001 86380 86390 1
528614 99528614 1001 86380 86390 1
528668 99528668 1001 86380 86390 1
528384 99528384 1001 86380 86390 1
528411 99528411 1001 86380 86390 1
528289 99528289 1001 86380 86390 1
529042 99529042 1001 86380 86390 1
529094 99529094 1001 86380 86390 1
528944 99528944 1001 86380 86390 1
529063 99529063 1001 86380 86390 1
529650 99529650 1001 86380 86390 1
529578 99529578 1001 86380 86390 1
529569 99529569 1001 86380 86390 1
529507 99529507 1001 86380 86390 1
529108 99529108 1001 86380 86390 1
529181 99529181 1001 86380 86390 1
529751 99529751 1001 86380 86390 1
530489 99530489 1001 86380 86390 1
530364 99530364 1001 86380 86390 1
530390 99530390 1001 86380 86390 1
530442 99530442 1001 86380 86390 1
530432 99530432 1001 86380 86390 1
530356 99530356 1001 86380 86390 1
530499 99530499 1001 86380 86390 1
530155 99530155 1001 86380 86390 1
530199 99530199 1001 86380 86390 1
530040 99530040 1001 86380 86390 1
530066 99530066 1001 86380 86390 1
530004 99530004 1001 86380 86390 1
530125 99530125 1001 86380 86390 1
530642 99530642 1001 86380 86390 1
530619 99530619 1001 86380 86390 1
530748 99530748 1001 86380 86390 1
530713 99530713 1001 86380 86390 1
530613 99530613 1001 86380 86390 1
531268 99531268 1001 86380 86390 1
531282 99531282 1001 86380 86390 1
531336 99531336 1001 86380 86390 1
530972 99530972 1001 86380 86390 1
531134 99531134 1001 86380 86390 1
531173 99531173 1001 86380 86390 1
530932 99530932 1001 86380 86390 1
530792 99530792 1001 86380 86390 1
531526 99531526 1001 86380 86390 1
532191 99532191 1001 86380 86390 1
532124 99532124 1001 86380 86390 1
532165 99532165 1001 86380 86390 1
531896 99531896 1001 86380 86390 1
531988 99531988 1001 86380 86390 1
531841 99531841 1001 86380 86390 1
531780 99531780 1001 86380 86390 1
531601 99531601 1001 86380 86390 1
532281 99532281 1001 86380 86390 1
532391 99532391 1001 86380 86390 1
532316 99532316 1001 86380 86390 1
532942 99532942 1001 86380 86390 1
532982 99532982 1001 86380 86390 1
532859 99532859 1001 86380 86390 1
533024 99533024 1001 86380 86390 1
532685 99532685 1001 86380 86390 1
532737 99532737 1001 86380 86390 1
532676 99532676 1001 86380 86390 1
532741 99532741 1001 86380 86390 1
532682 99532682 1001 86380 86390 1
532798 99532798 1001 86380 86390 1
532574 99532574 1001 86380 86390 1
532471 99532471 1001 86380 86390 1
533124 99533124 1001 86380 86390 1
533034 99533034 1001 86380 86390 1
533088 99533088 1001 86380 86390 1
533179 99533179 1001 86380 86390 1
533115 99533115 1001 86380 86390 1
533052 99533052 1001 86380 86390 1
533130 99533130 1001 86380 86390 1
533683 99533683 1001 86380 86390 1
533671 99533671 1001 86380 86390 1
533472 99533472 1001 86380 86390 1
533551 99533551 1001 86380 86390 1
533475 99533475 1001 86380 86390 1
533355 99533355 1001 86380 86390 1
533930 99533930 1001 86380 86390 1
534460 99534460 1001 86380 86390 1
534207 99534207 1001 86380 86390 1
534249 99534249 1001 86380 86390 1
534162 99534162 1001 86380 86390 1
534137 99534137 1001 86380 86390 1
534138 99534138 1001 86380 86390 1
534849 99534849 1001 86380 86390 1
534811 99534811 1001 86380 86390 1
534844 99534844 1001 86380 86390 1
535347 99535347 1001 86380 86390 1
535419 99535419 1001 86380 86390 1
535123 99535123 1001 86380 86390 1
535259 99535259 1001 86380 86390 1
535007 99535007 1001 86380 86390 1
534892 99534892 1001 86380 86390 1
535037 99535037 1001 86380 86390 1
535559 99535559 1001 86380 86390 1
535703 99535703 1001 86380 86390 1
535694 99535694 1001 86380 86390 1
535645 99535645 1001 86380 86390 1
535698 99535698 1001 86380 86390 1
536334 99536334 1001 86380 86390 1
536212 99536212 1001 86380 86390 1
536314 99536314 1001 86380 86390 1
536255 99536255 1001 86380 86390 1
536330 99536330 1001 86380 86390 1
535963 99535963 1001 86380 86390 1
536066 99536066 1001 86380 86390 1
535994 99535994 1001 86380 86390 1
536007 99536007 1001 86380 86390 1
535780 99535780 1001 86380 86390 1
535864 99535864 1001 86380 86390 1
535918 99535918 1001 86380 86390 1
536501 99536501 1001 86380 86390 1
536502 99536502 1001 86380 86390 1
536495 99536495 1001 86380 86390 1
537129 99537129 1001 86380 86390 1
537131 99537131 1001 86380 86390 1
537090 99537090 1001 86380 86390 1
537040 99537040 1001 86380 86390 1
536568 99536568 1001 86380 86390 1
536594 99536594 1001 86380 86390 1
536634 99536634 1001 86380 86390 1
536622 99536622 1001 86380 86390 1
536668 99536668 1001 86380 86390 1
536605 99536605 1001 86380 86390 1
537329 99537329 1001 86380 86390 1
537333 99537333 1001 86380 86390 1
537205 99537205 1001 86380 86390 1
537860 99537860 1001 86380 86390 1
537902 99537902 1001 86380 86390 1
537853 99537853 1001 86380 86390 1
537933 99537933 1001 86380 86390 1
537883 99537883 1001 86380 86390 1
537982 99537982 1001 86380 86390 1
537708 99537708 1001 86380 86390 1
537685 99537685 1001 86380 86390 1
537583 99537583 1001 86380 86390 1
537566 99537566 1001 86380 86390 1
537557 99537557 1001 86380 86390 1
538076 99538076 1001 86380 86390 1
538013 99538013 1001 86380 86390 1
538028 99538028 1001 86380 86390 1
538029 99538029 1001 86380 86390 1
538167 99538167 1001 86380 86390 1
538116 99538116 1001 86380 86390 1
538111 99538111 1001 86380 86390 1
538765 99538765 1001 86380 86390 1
538740 99538740 1001 86380 86390 1
538681 99538681 1001 86380 86390 1
538801 99538801 1001 86380 86390 1
538803 99538803 1001 86380 86390 1
538498 99538498 1001 86380 86390 1
538248 99538248 1001 86380 86390 1
538852 99538852 1001 86380 86390 1
538975 99538975 1001 86380 86390 1
538926 99538926 1001 86380 86390 1
539531 99539531 1001 86380 86390 1
539563 99539563 1001 86380 86390 1
539372 99539372 1001 86380 86390 1
539399 99539399 1001 86380 86390 1
539432 99539432 1001 86380 86390 1
539139 99539139 1001 86380 86390 1
539147 99539147 1001 86380 86390 1
539777 99539777 1001 86380 86390 1
540315 99540315 1001 86380 86390 1
540409 99540409 1001 86380 86390 1
540284 99540284 1001 86380 86390 1
540235 99540235 1001 86380 86390 1
540083 99540083 1001 86380 86390 1
540109 99540109 1001 86380 86390 1
540113 99540113 1001 86380 86390 1
540257 99540257 1001 86380 86390 1
540003 99540003 1001 86380 86390 1
540029 99540029 1001 86380 86390 1
540020 99540020 1001 86380 86390 1
540049 99540049 1001 86380 86390 1
540476 99540476 1001 86380 86390 1
540635 99540635 1001 86380 86390 1
540579 99540579 1001 86380 86390 1
541218 99541218 1001 86380 86390 1
541251 99541251 1001 86380 86390 1
541214 99541214 1001 86380 86390 1
541189 99541189 1001 86380 86390 1
540989 99540989 1001 86380 86390 1
540952 99540952 1001 86380 86390 1
540853 99540853 1001 86380 86390 1
540829 99540829 1001 86380 86390 1
540812 99540812 1001 86380 86390 1
541395 99541395 1001 86380 86390 1
541370 99541370 1001 86380 86390 1
541305 99541305 1001 86380 86390 1
541385 99541385 1001 86380 86390 1
541975 99541975 1001 86380 86390 1
541853 99541853 1001 86380 86390 1
541727 99541727 1001 86380 86390 1
541805 99541805 1001 86380 86390 1
541578 99541578 1001 86380 86390 1
541580 99541580 1001 86380 86390 1
541632 99541632 1001 86380 86390 1
541506 99541506 1001 86380 86390 1
542289 99542289 1001 86380 86390 1
542149 99542149 1001 86380 86390 1
542292 99542292 1001 86380 86390 1
542908 99542908 1001 86380 86390 1
542919 99542919 1001 86380 86390 1
542784 99542784 1001 86380 86390 1
542924 99542924 1001 86380 86390 1
542863 99542863 1001 86380 86390 1
542776 99542776 1001 86380 86390 1
542906 99542906 1001 86380 86390 1
542642 99542642 1001 86380 86390 1
542390 99542390 1001 86380 86390 1
542508 99542508 1001 86380 86390 1
542383 99542383 1001 86380 86390 1
542529 99542529 1001 86380 86390 1
543032 99543032 1001 86380 86390 1
543071 99543071 1001 86380 86390 1
543047 99543047 1001 86380 86390 1
542947 99542947 1001 86380 86390 1
542987 99542987 1001 86380 86390 1
543068 99543068 1001 86380 86390 1
542979 99542979 1001 86380 86390 1
543607 99543607 1001 86380 86390 1
543754 99543754 1001 86380 86390 1
543756 99543756 1001 86380 86390 1
543613 99543613 1001 86380 86390 1
543405 99543405 1001 86380 86390 1
543512 99543512 1001 86380 86390 1
543281 99543281 1001 86380 86390 1
543151 99543151 1001 86380 86390 1
543892 99543892 1001 86380 86390 1
543895 99543895 1001 86380 86390 1
543883 99543883 1001 86380 86390 1
544495 99544495 1001 86380 86390 1
544526 99544526 1001 86380 86390 1
544347 99544347 1001 86380 86390 1
544231 99544231 1001 86380 86390 1
544232 99544232 1001 86380 86390 1
544374 99544374 1001 86380 86390 1
544221 99544221 1001 86380 86390 1
544325 99544325 1001 86380 86390 1
544274 99544274 1001 86380 86390 1
544609 99544609 1001 86380 86390 1
500605 869 1001 36993 37292 1
506179 943 1001 60155 60454 1
531374 988 1002 64986 67318 1
400026 99400026 1001 86380 86390 1
400029 99400029 1001 86380 86390 1
400015 99400015 1001 86380 86390 1
400108 99400108 1001 86380 86390 1
400157 99400157 1001 86380 86390 1
400493 99400493 1001 86380 86390 1
400786 99400786 1001 86380 86390 1
400798 99400798 1001 86380 86390 1
400837 99400837 1001 86380 86390 1
400889 99400889 1001 86380 86390 1
401156 99401156 1001 86380 86390 1
401159 99401159 1001 86380 86390 1
401311 99401311 1001 86380 86390 1
401440 99401440 1001 86380 86390 1
401805 99401805 1001 86380 86390 1
401856 99401856 1001 86380 86390 1
402190 99402190 1001 86380 86390 1
402214 99402214 1001 86380 86390 1
402338 99402338 1001 86380 86390 1
402290 99402290 1001 86380 86390 1
402378 99402378 1001 86380 86390 1
402657 99402657 1001 86380 86390 1
402721 99402721 1001 86380 86390 1
402713 99402713 1001 86380 86390 1
402863 99402863 1001 86380 86390 1
402907 99402907 1001 86380 86390 1
403044 99403044 1001 86380 86390 1
403084 99403084 1001 86380 86390 1
403280 99403280 1001 86380 86390 1
403373 99403373 1001 86380 86390 1
403383 99403383 1001 86380 86390 1
403413 99403413 1001 86380 86390 1
403478 99403478 1001 86380 86390 1
403481 99403481 1001 86380 86390 1
403560 99403560 1001 86380 86390 1
403880 99403880 1001 86380 86390 1
404256 99404256 1001 86380 86390 1
404387 99404387 1001 86380 86390 1
404545 99404545 1001 86380 86390 1
404533 99404533 1001 86380 86390 1
404767 99404767 1001 86380 86390 1
404692 99404692 1001 86380 86390 1
404804 99404804 1001 86380 86390 1
404878 99404878 1001 86380 86390 1
405187 99405187 1001 86380 86390 1
405225 99405225 1001 86380 86390 1
405285 99405285 1001 86380 86390 1
405290 99405290 1001 86380 86390 1
405423 99405423 1001 86380 86390 1
405627 99405627 1001 86380 86390 1
405699 99405699 1001 86380 86390 1
405817 99405817 1001 86380 86390 1
406099 99406099 1001 86380 86390 1
406354 99406354 1001 86380 86390 1
406469 99406469 1001 86380 86390 1
406605 99406605 1001 86380 86390 1
406978 99406978 1001 86380 86390 1
407057 99407057 1001 86380 86390 1
407027 99407027 1001 86380 86390 1
407327 99407327 1001 86380 86390 1
407394 99407394 1001 86380 86390 1
407467 99407467 1001 86380 86390 1
407469 99407469 1001 86380 86390 1
407538 99407538 1001 86380 86390 1
408026 99408026 1001 86380 86390 1
408375 99408375 1001 86380 86390 1
408627 99408627 1001 86380 86390 1
408729 99408729 1001 86380 86390 1
408749 99408749 1001 86380 86390 1
408865 99408865 1001 86380 86390 1
408795 99408795 1001 86380 86390 1
408964 99408964 1001 86380 86390 1
409069 99409069 1001 86380 86390 1
409158 99409158 1001 86380 86390 1
409270 99409270 1001 86380 86390 1
409311 99409311 1001 86380 86390 1
409397 99409397 1001 86380 86390 1
409386 99409386 1001 86380 86390 1
409424 99409424 1001 86380 86390 1
409458 99409458 1001 86380 86390 1
409535 99409535 1001 86380 86390 1
409649 99409649 1001 86380 86390 1
409662 99409662 1001 86380 86390 1
409726 99409726 1001 86380 86390 1
409958 99409958 1001 86380 86390 1
409962 99409962 1001 86380 86390 1
410187 99410187 1001 86380 86390 1
410385 99410385 1001 86380 86390 1
410448 99410448 1001 86380 86390 1
411023 99411023 1001 86380 86390 1
411610 99411610 1001 86380 86390 1
412042 99412042 1001 86380 86390 1
412036 99412036 1001 86380 86390 1
412183 99412183 1001 86380 86390 1
413609 99413609 1001 86380 86390 1
413390 99413390 1001 86380 86390 1
413357 99413357 1001 86380 86390 1
413416 99413416 1001 86380 86390 1
413224 99413224 1001 86380 86390 1
412796 99412796 1001 86380 86390 1
412865 99412865 1001 86380 86390 1
412752 99412752 1001 86380 86390 1
412515 99412515 1001 86380 86390 1
412881 99412881 1001 86380 86390 1
413864 99413864 1001 86380 86390 1
414107 99414107 1001 86380 86390 1
415253 99415253 1001 86380 86390 1
415033 99415033 1001 86380 86390 1
415228 99415228 1001 86380 86390 1
415239 99415239 1001 86380 86390 1
414572 99414572 1001 86380 86390 1
414628 99414628 1001 86380 86390 1
414649 99414649 1001 86380 86390 1
414423 99414423 1001 86380 86390 1
414206 99414206 1001 86380 86390 1
414171 99414171 1001 86380 86390 1
415336 99415336 1001 86380 86390 1
416747 99416747 1001 86380 86390 1
416248 99416248 1001 86380 86390 1
415989 99415989 1001 86380 86390 1
417235 99417235 1001 86380 86390 1
417384 99417384 1001 86380 86390 1
417126 99417126 1001 86380 86390 1
417265 99417265 1001 86380 86390 1
417321 99417321 1001 86380 86390 1
417086 99417086 1001 86380 86390 1
417501 99417501 1001 86380 86390 1
418248 99418248 1001 86380 86390 1
418080 99418080 1001 86380 86390 1
418308 99418308 1001 86380 86390 1
417878 99417878 1001 86380 86390 1
417652 99417652 1001 86380 86390 1
418987 99418987 1001 86380 86390 1
419143 99419143 1001 86380 86390 1
419147 99419147 1001 86380 86390 1
420192 99420192 1001 86380 86390 1
420076 99420076 1001 86380 86390 1
420062 99420062 1001 86380 86390 1
420366 99420366 1001 86380 86390 1
420368 99420368 1001 86380 86390 1
420420 99420420 1001 86380 86390 1
419883 99419883 1001 86380 86390 1
419748 99419748 1001 86380 86390 1
419701 99419701 1001 86380 86390 1
419568 99419568 1001 86380 86390 1
419329 99419329 1001 86380 86390 1
419615 99419615 1001 86380 86390 1
419332 99419332 1001 86380 86390 1
420767 99420767 1001 86380 86390 1
420613 99420613 1001 86380 86390 1
420788 99420788 1001 86380 86390 1
420599 99420599 1001 86380 86390 1
420760 99420760 1001 86380 86390 1
421546 99421546 1001 86380 86390 1
421441 99421441 1001 86380 86390 1
421417 99421417 1001 86380 86390 1
420977 99420977 1001 86380 86390 1
422192 99422192 1001 86380 86390 1
422219 99422219 1001 86380 86390 1
422220 99422220 1001 86380 86390 1
422440 99422440 1001 86380 86390 1
422178 99422178 1001 86380 86390 1
422293 99422293 1001 86380 86390 1
422157 99422157 1001 86380 86390 1
422212 99422212 1001 86380 86390 1
423750 99423750 1001 86380 86390 1
423646 99423646 1001 86380 86390 1
423365 99423365 1001 86380 86390 1
423005 99423005 1001 86380 86390 1
423296 99423296 1001 86380 86390 1
423101 99423101 1001 86380 86390 1
423213 99423213 1001 86380 86390 1
422978 99422978 1001 86380 86390 1
422826 99422826 1001 86380 86390 1
422655 99422655 1001 86380 86390 1
422579 99422579 1001 86380 86390 1
422825 99422825 1001 86380 86390 1
423769 99423769 1001 86380 86390 1
423998 99423998 1001 86380 86390 1
425032 99425032 1001 86380 86390 1
425334 99425334 1001 86380 86390 1
425033 99425033 1001 86380 86390 1
425065 99425065 1001 86380 86390 1
424642 99424642 1001 86380 86390 1
424614 99424614 1001 86380 86390 1
424882 99424882 1001 86380 86390 1
424710 99424710 1001 86380 86390 1
425002 99425002 1001 86380 86390 1
424242 99424242 1001 86380 86390 1
424292 99424292 1001 86380 86390 1
424459 99424459 1001 86380 86390 1
424417 99424417 1001 86380 86390 1
425405 99425405 1001 86380 86390 1
425631 99425631 1001 86380 86390 1
425446 99425446 1001 86380 86390 1
425506 99425506 1001 86380 86390 1
425387 99425387 1001 86380 86390 1
425410 99425410 1001 86380 86390 1
425619 99425619 1001 86380 86390 1
425399 99425399 1001 86380 86390 1
425467 99425467 1001 86380 86390 1
425652 99425652 1001 86380 86390 1
426719 99426719 1001 86380 86390 1
426740 99426740 1001 86380 86390 1
426608 99426608 1001 86380 86390 1
426289 99426289 1001 86380 86390 1
426515 99426515 1001 86380 86390 1
426187 99426187 1001 86380 86390 1
425866 99425866 1001 86380 86390 1
426165 99426165 1001 86380 86390 1
425850 99425850 1001 86380 86390 1
426257 99426257 1001 86380 86390 1
426258 99426258 1001 86380 86390 1
426210 99426210 1001 86380 86390 1
425858 99425858 1001 86380 86390 1
427235 99427235 1001 86380 86390 1
427484 99427484 1001 86380 86390 1
427495 99427495 1001 86380 86390 1
428687 99428687 1001 86380 86390 1
428434 99428434 1001 86380 86390 1
428420 99428420 1001 86380 86390 1
428026 99428026 1001 86380 86390 1
428041 99428041 1001 86380 86390 1
427830 99427830 1001 86380 86390 1
427885 99427885 1001 86380 86390 1
427868 99427868 1001 86380 86390 1
428968 99428968 1001 86380 86390 1
429093 99429093 1001 86380 86390 1
430069 99430069 1001 86380 86390 1
430336 99430336 1001 86380 86390 1
430130 99430130 1001 86380 86390 1
430060 99430060 1001 86380 86390 1
430239 99430239 1001 86380 86390 1
429755 99429755 1001 86380 86390 1
429557 99429557 1001 86380 86390 1
429542 99429542 1001 86380 86390 1
430549 99430549 1001 86380 86390 1
430775 99430775 1001 86380 86390 1
430415 99430415 1001 86380 86390 1
431689 99431689 1001 86380 86390 1
431937 99431937 1001 86380 86390 1
431655 99431655 1001 86380 86390 1
431698 99431698 1001 86380 86390 1
431260 99431260 1001 86380 86390 1
431386 99431386 1001 86380 86390 1
431412 99431412 1001 86380 86390 1
431364 99431364 1001 86380 86390 1
431469 99431469 1001 86380 86390 1
431643 99431643 1001 86380 86390 1
432142 99432142 1001 86380 86390 1
432274 99432274 1001 86380 86390 1
432332 99432332 1001 86380 86390 1
433580 99433580 1001 86380 86390 1
433200 99433200 1001 86380 86390 1
433038 99433038 1001 86380 86390 1
432586 99432586 1001 86380 86390 1
432592 99432592 1001 86380 86390 1
432767 99432767 1001 86380 86390 1
433911 99433911 1001 86380 86390 1
434040 99434040 1001 86380 86390 1
433898 99433898 1001 86380 86390 1
433806 99433806 1001 86380 86390 1
435428 99435428 1001 86380 86390 1
435055 99435055 1001 86380 86390 1
435184 99435184 1001 86380 86390 1
435172 99435172 1001 86380 86390 1
434735 99434735 1001 86380 86390 1
434653 99434653 1001 86380 86390 1
434370 99434370 1001 86380 86390 1
434460 99434460 1001 86380 86390 1
435756 99435756 1001 86380 86390 1
437035 99437035 1001 86380 86390 1
437039 99437039 1001 86380 86390 1
436630 99436630 1001 86380 86390 1
435936 99435936 1001 86380 86390 1
436206 99436206 1001 86380 86390 1
437290 99437290 1001 86380 86390 1
437186 99437186 1001 86380 86390 1
437267 99437267 1001 86380 86390 1
437326 99437326 1001 86380 86390 1
437227 99437227 1001 86380 86390 1
437285 99437285 1001 86380 86390 1
300091 99300091 1001 86380 86390 1
300677 99300677 1001 86380 86390 1
300562 99300562 1001 86380 86390 1
300704 99300704 1001 86380 86390 1
300674 99300674 1001 86380 86390 1
300624 99300624 1001 86380 86390 1
300394 99300394 1001 86380 86390 1
300387 99300387 1001 86380 86390 1
300400 99300400 1001 86380 86390 1
300301 99300301 1001 86380 86390 1
300239 99300239 1001 86380 86390 1
300752 99300752 1001 86380 86390 1
300838 99300838 1001 86380 86390 1
301534 99301534 1001 86380 86390 1
301489 99301489 1001 86380 86390 1
301156 99301156 1001 86380 86390 1
301252 99301252 1001 86380 86390 1
301253 99301253 1001 86380 86390 1
301103 99301103 1001 86380 86390 1
301130 99301130 1001 86380 86390 1
301027 99301027 1001 86380 86390 1
301632 99301632 1001 86380 86390 1
301701 99301701 1001 86380 86390 1
301714 99301714 1001 86380 86390 1
302330 99302330 1001 86380 86390 1
302260 99302260 1001 86380 86390 1
302197 99302197 1001 86380 86390 1
302316 99302316 1001 86380 86390 1
301983 99301983 1001 86380 86390 1
301976 99301976 1001 86380 86390 1
301906 99301906 1001 86380 86390 1
301843 99301843 1001 86380 86390 1
301819 99301819 1001 86380 86390 1
301858 99301858 1001 86380 86390 1
301860 99301860 1001 86380 86390 1
301963 99301963 1001 86380 86390 1
302456 99302456 1001 86380 86390 1
302495 99302495 1001 86380 86390 1
302408 99302408 1001 86380 86390 1
303040 99303040 1001 86380 86390 1
303179 99303179 1001 86380 86390 1
303122 99303122 1001 86380 86390 1
303101 99303101 1001 86380 86390 1
302872 99302872 1001 86380 86390 1
302853 99302853 1001 86380 86390 1
302841 99302841 1001 86380 86390 1
302599 99302599 1001 86380 86390 1
302604 99302604 1001 86380 86390 1
302645 99302645 1001 86380 86390 1
302738 99302738 1001 86380 86390 1
303307 99303307 1001 86380 86390 1
303216 99303216 1001 86380 86390 1
303361 99303361 1001 86380 86390 1
303225 99303225 1001 86380 86390 1
303959 99303959 1001 86380 86390 1
303967 99303967 1001 86380 86390 1
304028 99304028 1001 86380 86390 1
303749 99303749 1001 86380 86390 1
303646 99303646 1001 86380 86390 1
303649 99303649 1001 86380 86390 1
303819 99303819 1001 86380 86390 1
303639 99303639 1001 86380 86390 1
303668 99303668 1001 86380 86390 1
303798 99303798 1001 86380 86390 1
303567 99303567 1001 86380 86390 1
303573 99303573 1001 86380 86390 1
303446 99303446 1001 86380 86390 1
303436 99303436 1001 86380 86390 1
304058 99304058 1001 86380 86390 1
304038 99304038 1001 86380 86390 1
304118 99304118 1001 86380 86390 1
304800 99304800 1001 86380 86390 1
304740 99304740 1001 86380 86390 1
304462 99304462 1001 86380 86390 1
304650 99304650 1001 86380 86390 1
304329 99304329 1001 86380 86390 1
304345 99304345 1001 86380 86390 1
304399 99304399 1001 86380 86390 1
304298 99304298 1001 86380 86390 1
304884 99304884 1001 86380 86390 1
304911 99304911 1001 86380 86390 1
305042 99305042 1001 86380 86390 1
304913 99304913 1001 86380 86390 1
304993 99304993 1001 86380 86390 1
305683 99305683 1001 86380 86390 1
305609 99305609 1001 86380 86390 1
305622 99305622 1001 86380 86390 1
305288 99305288 1001 86380 86390 1
305446 99305446 1001 86380 86390 1
305369 99305369 1001 86380 86390 1
305373 99305373 1001 86380 86390 1
305185 99305185 1001 86380 86390 1
500154 99500154 1001 86380 86390 1
500043 99500043 1001 86380 86390 1
500004 99500004 1001 86380 86390 1
500148 99500148 1001 86380 86390 1
500749 99500749 1001 86380 86390 1
500612 99500612 1001 86380 86390 1
500451 99500451 1001 86380 86390 1
500529 99500529 1001 86380 86390 1
500347 99500347 1001 86380 86390 1
500215 99500215 1001 86380 86390 1
500243 99500243 1001 86380 86390 1
500966 99500966 1001 86380 86390 1
500904 99500904 1001 86380 86390 1
500932 99500932 1001 86380 86390 1
500895 99500895 1001 86380 86390 1
500898 99500898 1001 86380 86390 1
501490 99501490 1001 86380 86390 1
501598 99501598 1001 86380 86390 1
501433 99501433 1001 86380 86390 1
501300 99501300 1001 86380 86390 1
501047 99501047 1001 86380 86390 1
501053 99501053 1001 86380 86390 1
501029 99501029 1001 86380 86390 1
502465 99502465 1001 86380 86390 1
502336 99502336 1001 86380 86390 1
502104 99502104 1001 86380 86390 1
502169 99502169 1001 86380 86390 1
502106 99502106 1001 86380 86390 1
502081 99502081 1001 86380 86390 1
502074 99502074 1001 86380 86390 1
501923 99501923 1001 86380 86390 1
501988 99501988 1001 86380 86390 1
501940 99501940 1001 86380 86390 1
502594 99502594 1001 86380 86390 1
502499 99502499 1001 86380 86390 1
503202 99503202 1001 86380 86390 1
503073 99503073 1001 86380 86390 1
502891 99502891 1001 86380 86390 1
502789 99502789 1001 86380 86390 1
502785 99502785 1001 86380 86390 1
503303 99503303 1001 86380 86390 1
503331 99503331 1001 86380 86390 1
503383 99503383 1001 86380 86390 1
503476 99503476 1001 86380 86390 1
503401 99503401 1001 86380 86390 1
504004 99504004 1001 86380 86390 1
504022 99504022 1001 86380 86390 1
504035 99504035 1001 86380 86390 1
503912 99503912 1001 86380 86390 1
503786 99503786 1001 86380 86390 1
503827 99503827 1001 86380 86390 1
503857 99503857 1001 86380 86390 1
503656 99503656 1001 86380 86390 1
504183 99504183 1001 86380 86390 1
504159 99504159 1001 86380 86390 1
504842 99504842 1001 86380 86390 1
504795 99504795 1001 86380 86390 1
504864 99504864 1001 86380 86390 1
504594 99504594 1001 86380 86390 1
504364 99504364 1001 86380 86390 1
504342 99504342 1001 86380 86390 1
504995 99504995 1001 86380 86390 1
504984 99504984 1001 86380 86390 1
505105 99505105 1001 86380 86390 1
505144 99505144 1001 86380 86390 1
504989 99504989 1001 86380 86390 1
505657 99505657 1001 86380 86390 1
505741 99505741 1001 86380 86390 1
505635 99505635 1001 86380 86390 1
505598 99505598 1001 86380 86390 1
505625 99505625 1001 86380 86390 1
505653 99505653 1001 86380 86390 1
505514 99505514 1001 86380 86390 1
505554 99505554 1001 86380 86390 1
505279 99505279 1001 86380 86390 1
505289 99505289 1001 86380 86390 1
505290 99505290 1001 86380 86390 1
505963 99505963 1001 86380 86390 1
505887 99505887 1001 86380 86390 1
505901 99505901 1001 86380 86390 1
505841 99505841 1001 86380 86390 1
506470 99506470 1001 86380 86390 1
506583 99506583 1001 86380 86390 1
506502 99506502 1001 86380 86390 1
506464 99506464 1001 86380 86390 1
506477 99506477 1001 86380 86390 1
506591 99506591 1001 86380 86390 1
506427 99506427 1001 86380 86390 1
506531 99506531 1001 86380 86390 1
506226 99506226 1001 86380 86390 1
506220 99506220 1001 86380 86390 1
506130 99506130 1001 86380 86390 1
506066 99506066 1001 86380 86390 1
506054 99506054 1001 86380 86390 1
506019 99506019 1001 86380 86390 1
506129 99506129 1001 86380 86390 1
506671 99506671 1001 86380 86390 1
506646 99506646 1001 86380 86390 1
506714 99506714 1001 86380 86390 1
506637 99506637 1001 86380 86390 1
507332 99507332 1001 86380 86390 1
507398 99507398 1001 86380 86390 1
507383 99507383 1001 86380 86390 1
507025 99507025 1001 86380 86390 1
507213 99507213 1001 86380 86390 1
506880 99506880 1001 86380 86390 1
506976 99506976 1001 86380 86390 1
506835 99506835 1001 86380 86390 1
506887 99506887 1001 86380 86390 1
507536 99507536 1001 86380 86390 1
507473 99507473 1001 86380 86390 1
507444 99507444 1001 86380 86390 1
508119 99508119 1001 86380 86390 1
508232 99508232 1001 86380 86390 1
508052 99508052 1001 86380 86390 1
508042 99508042 1001 86380 86390 1
507964 99507964 1001 86380 86390 1
507712 99507712 1001 86380 86390 1
508389 99508389 1001 86380 86390 1
508443 99508443 1001 86380 86390 1
508433 99508433 1001 86380 86390 1
508385 99508385 1001 86380 86390 1
508322 99508322 1001 86380 86390 1
508894 99508894 1001 86380 86390 1
509011 99509011 1001 86380 86390 1
509016 99509016 1001 86380 86390 1
508901 99508901 1001 86380 86390 1
509019 99509019 1001 86380 86390 1
508857 99508857 1001 86380 86390 1
508821 99508821 1001 86380 86390 1
508796 99508796 1001 86380 86390 1
508583 99508583 1001 86380 86390 1
509239 99509239 1001 86380 86390 1
509255 99509255 1001 86380 86390 1
509166 99509166 1001 86380 86390 1
509128 99509128 1001 86380 86390 1
509258 99509258 1001 86380 86390 1
509155 99509155 1001 86380 86390 1
509078 99509078 1001 86380 86390 1
509145 99509145 1001 86380 86390 1
509698 99509698 1001 86380 86390 1
509816 99509816 1001 86380 86390 1
509780 99509780 1001 86380 86390 1
509718 99509718 1001 86380 86390 1
509745 99509745 1001 86380 86390 1
509604 99509604 1001 86380 86390 1
509592 99509592 1001 86380 86390 1
509550 99509550 1001 86380 86390 1
509370 99509370 1001 86380 86390 1
509295 99509295 1001 86380 86390 1
509311 99509311 1001 86380 86390 1
509351 99509351 1001 86380 86390 1
509430 99509430 1001 86380 86390 1
509431 99509431 1001 86380 86390 1
509962 99509962 1001 86380 86390 1
509912 99509912 1001 86380 86390 1
509488 99509488 1001 86380 86390 1
509952 99509952 1001 86380 86390 1
510615 99510615 1001 86380 86390 1
510616 99510616 1001 86380 86390 1
510383 99510383 1001 86380 86390 1
510427 99510427 1001 86380 86390 1
510288 99510288 1001 86380 86390 1
510239 99510239 1001 86380 86390 1
510293 99510293 1001 86380 86390 1
510220 99510220 1001 86380 86390 1
510897 99510897 1001 86380 86390 1
510846 99510846 1001 86380 86390 1
510848 99510848 1001 86380 86390 1
510759 99510759 1001 86380 86390 1
510916 99510916 1001 86380 86390 1
510774 99510774 1001 86380 86390 1
511360 99511360 1001 86380 86390 1
511489 99511489 1001 86380 86390 1
511522 99511522 1001 86380 86390 1
511480 99511480 1001 86380 86390 1
511544 99511544 1001 86380 86390 1
511499 99511499 1001 86380 86390 1
511435 99511435 1001 86380 86390 1
511513 99511513 1001 86380 86390 1
511332 99511332 1001 86380 86390 1
511242 99511242 1001 86380 86390 1
511115 99511115 1001 86380 86390 1
511031 99511031 1001 86380 86390 1
511615 99511615 1001 86380 86390 1
511581 99511581 1001 86380 86390 1
511560 99511560 1001 86380 86390 1
512378 99512378 1001 86380 86390 1
512346 99512346 1001 86380 86390 1
512162 99512162 1001 86380 86390 1
512060 99512060 1001 86380 86390 1
511918 99511918 1001 86380 86390 1
512572 99512572 1001 86380 86390 1
512511 99512511 1001 86380 86390 1
512381 99512381 1001 86380 86390 1
512397 99512397 1001 86380 86390 1
513199 99513199 1001 86380 86390 1
512835 99512835 1001 86380 86390 1
512912 99512912 1001 86380 86390 1
512687 99512687 1001 86380 86390 1
513400 99513400 1001 86380 86390 1
513337 99513337 1001 86380 86390 1
513289 99513289 1001 86380 86390 1
513865 99513865 1001 86380 86390 1
513895 99513895 1001 86380 86390 1
513973 99513973 1001 86380 86390 1
513888 99513888 1001 86380 86390 1
513992 99513992 1001 86380 86390 1
513688 99513688 1001 86380 86390 1
513637 99513637 1001 86380 86390 1
513691 99513691 1001 86380 86390 1
513616 99513616 1001 86380 86390 1
514184 99514184 1001 86380 86390 1
514041 99514041 1001 86380 86390 1
514134 99514134 1001 86380 86390 1
514160 99514160 1001 86380 86390 1
514166 99514166 1001 86380 86390 1
514117 99514117 1001 86380 86390 1
514053 99514053 1001 86380 86390 1
514767 99514767 1001 86380 86390 1
514819 99514819 1001 86380 86390 1
514791 99514791 1001 86380 86390 1
514804 99514804 1001 86380 86390 1
514470 99514470 1001 86380 86390 1
514629 99514629 1001 86380 86390 1
514592 99514592 1001 86380 86390 1
514419 99514419 1001 86380 86390 1
514426 99514426 1001 86380 86390 1
515049 99515049 1001 86380 86390 1
515056 99515056 1001 86380 86390 1
515680 99515680 1001 86380 86390 1
515490 99515490 1001 86380 86390 1
515584 99515584 1001 86380 86390 1
515636 99515636 1001 86380 86390 1
515599 99515599 1001 86380 86390 1
515364 99515364 1001 86380 86390 1
515416 99515416 1001 86380 86390 1
515341 99515341 1001 86380 86390 1
515303 99515303 1001 86380 86390 1
515423 99515423 1001 86380 86390 1
515206 99515206 1001 86380 86390 1
515186 99515186 1001 86380 86390 1
515271 99515271 1001 86380 86390 1
515778 99515778 1001 86380 86390 1
515870 99515870 1001 86380 86390 1
515847 99515847 1001 86380 86390 1
516333 99516333 1001 86380 86390 1
516484 99516484 1001 86380 86390 1
516466 99516466 1001 86380 86390 1
516165 99516165 1001 86380 86390 1
516178 99516178 1001 86380 86390 1
516159 99516159 1001 86380 86390 1
515934 99515934 1001 86380 86390 1
516052 99516052 1001 86380 86390 1
515965 99515965 1001 86380 86390 1
516610 99516610 1001 86380 86390 1
516519 99516519 1001 86380 86390 1
516672 99516672 1001 86380 86390 1
517285 99517285 1001 86380 86390 1
517039 99517039 1001 86380 86390 1
517092 99517092 1001 86380 86390 1
516990 99516990 1001 86380 86390 1
516997 99516997 1001 86380 86390 1
516818 99516818 1001 86380 86390 1
516878 99516878 1001 86380 86390 1
516919 99516919 1001 86380 86390 1
517540 99517540 1001 86380 86390 1
517491 99517491 1001 86380 86390 1
517428 99517428 1001 86380 86390 1
517351 99517351 1001 86380 86390 1
517520 99517520 1001 86380 86390 1
517533 99517533 1001 86380 86390 1
517353 99517353 1001 86380 86390 1
517407 99517407 1001 86380 86390 1
518116 99518116 1001 86380 86390 1
517816 99517816 1001 86380 86390 1
517883 99517883 1001 86380 86390 1
517837 99517837 1001 86380 86390 1
517627 99517627 1001 86380 86390 1
517706 99517706 1001 86380 86390 1
518226 99518226 1001 86380 86390 1
518189 99518189 1001 86380 86390 1
518164 99518164 1001 86380 86390 1
518233 99518233 1001 86380 86390 1
518261 99518261 1001 86380 86390 1
518967 99518967 1001 86380 86390 1
518917 99518917 1001 86380 86390 1
518907 99518907 1001 86380 86390 1
518685 99518685 1001 86380 86390 1
518777 99518777 1001 86380 86390 1
518675 99518675 1001 86380 86390 1
518379 99518379 1001 86380 86390 1
518572 99518572 1001 86380 86390 1
519070 99519070 1001 86380 86390 1
519112 99519112 1001 86380 86390 1
519191 99519191 1001 86380 86390 1
519648 99519648 1001 86380 86390 1
519649 99519649 1001 86380 86390 1
519689 99519689 1001 86380 86390 1
519773 99519773 1001 86380 86390 1
519545 99519545 1001 86380 86390 1
519442 99519442 1001 86380 86390 1
519446 99519446 1001 86380 86390 1
519526 99519526 1001 86380 86390 1
519514 99519514 1001 86380 86390 1
519297 99519297 1001 86380 86390 1
519392 99519392 1001 86380 86390 1
519238 99519238 1001 86380 86390 1
519908 99519908 1001 86380 86390 1
[truncated: 4,084,979 more chars]
