# Supplementary material for: Fast and near-optimal monitoring for healthcare acquired infection outbreaks
Source: PLoS Comput Biol. 2019 Sep 16;15(9):e1007284. doi: 10.1371/journal.pcbi.1007284 (PMC6762212; doi:10.1371/journal.pcbi.1007284)
Supplement: S1 Data — (ZIP) [file pcbi.1007284.s006.zip › MobilityLogs1/HAISE_Carilion_all_visits_day_82.txt]

#Person location Sublocation StartTime EndTime Type
424388 240 1001 960 1437 1
400929 1167 1001 79380 80817 1
500605 869 1002 41416 47305 1
520020 763 1002 39575 51540 1
542643 743 1001 67350 67649 1
400044 99400044 1001 86380 86390 1
400263 99400263 1001 86380 86390 1
400330 99400330 1001 86380 86390 1
400486 99400486 1001 86380 86390 1
400579 99400579 1001 86380 86390 1
400710 99400710 1001 86380 86390 1
400757 99400757 1001 86380 86390 1
400909 99400909 1001 86380 86390 1
401016 99401016 1001 86380 86390 1
401142 99401142 1001 86380 86390 1
401175 99401175 1001 86380 86390 1
401292 99401292 1001 86380 86390 1
401905 99401905 1001 86380 86390 1
402000 99402000 1001 86380 86390 1
402296 99402296 1001 86380 86390 1
402509 99402509 1001 86380 86390 1
402526 99402526 1001 86380 86390 1
402640 99402640 1001 86380 86390 1
402742 99402742 1001 86380 86390 1
402818 99402818 1001 86380 86390 1
402784 99402784 1001 86380 86390 1
403033 99403033 1001 86380 86390 1
403192 99403192 1001 86380 86390 1
403607 99403607 1001 86380 86390 1
403703 99403703 1001 86380 86390 1
404320 99404320 1001 86380 86390 1
404457 99404457 1001 86380 86390 1
404403 99404403 1001 86380 86390 1
404552 99404552 1001 86380 86390 1
404597 99404597 1001 86380 86390 1
404666 99404666 1001 86380 86390 1
404625 99404625 1001 86380 86390 1
404763 99404763 1001 86380 86390 1
404811 99404811 1001 86380 86390 1
405072 99405072 1001 86380 86390 1
405049 99405049 1001 86380 86390 1
405251 99405251 1001 86380 86390 1
405365 99405365 1001 86380 86390 1
405445 99405445 1001 86380 86390 1
405464 99405464 1001 86380 86390 1
405435 99405435 1001 86380 86390 1
405508 99405508 1001 86380 86390 1
405584 99405584 1001 86380 86390 1
405733 99405733 1001 86380 86390 1
405721 99405721 1001 86380 86390 1
406054 99406054 1001 86380 86390 1
406064 99406064 1001 86380 86390 1
406266 99406266 1001 86380 86390 1
406193 99406193 1001 86380 86390 1
406301 99406301 1001 86380 86390 1
406423 99406423 1001 86380 86390 1
406424 99406424 1001 86380 86390 1
406589 99406589 1001 86380 86390 1
406667 99406667 1001 86380 86390 1
406720 99406720 1001 86380 86390 1
406775 99406775 1001 86380 86390 1
406923 99406923 1001 86380 86390 1
407385 99407385 1001 86380 86390 1
407439 99407439 1001 86380 86390 1
407671 99407671 1001 86380 86390 1
407640 99407640 1001 86380 86390 1
407919 99407919 1001 86380 86390 1
407938 99407938 1001 86380 86390 1
408292 99408292 1001 86380 86390 1
408387 99408387 1001 86380 86390 1
408332 99408332 1001 86380 86390 1
408905 99408905 1001 86380 86390 1
409013 99409013 1001 86380 86390 1
409014 99409014 1001 86380 86390 1
409242 99409242 1001 86380 86390 1
409872 99409872 1001 86380 86390 1
409788 99409788 1001 86380 86390 1
409931 99409931 1001 86380 86390 1
409945 99409945 1001 86380 86390 1
410095 99410095 1001 86380 86390 1
410193 99410193 1001 86380 86390 1
410291 99410291 1001 86380 86390 1
410232 99410232 1001 86380 86390 1
410718 99410718 1001 86380 86390 1
410643 99410643 1001 86380 86390 1
410670 99410670 1001 86380 86390 1
410771 99410771 1001 86380 86390 1
411121 99411121 1001 86380 86390 1
411385 99411385 1001 86380 86390 1
411749 99411749 1001 86380 86390 1
411932 99411932 1001 86380 86390 1
412002 99412002 1001 86380 86390 1
412098 99412098 1001 86380 86390 1
412311 99412311 1001 86380 86390 1
413453 99413453 1001 86380 86390 1
413376 99413376 1001 86380 86390 1
413568 99413568 1001 86380 86390 1
413504 99413504 1001 86380 86390 1
413326 99413326 1001 86380 86390 1
413032 99413032 1001 86380 86390 1
413049 99413049 1001 86380 86390 1
413282 99413282 1001 86380 86390 1
412616 99412616 1001 86380 86390 1
412799 99412799 1001 86380 86390 1
412625 99412625 1001 86380 86390 1
412657 99412657 1001 86380 86390 1
412768 99412768 1001 86380 86390 1
413758 99413758 1001 86380 86390 1
413934 99413934 1001 86380 86390 1
415257 99415257 1001 86380 86390 1
415231 99415231 1001 86380 86390 1
415020 99415020 1001 86380 86390 1
414531 99414531 1001 86380 86390 1
414779 99414779 1001 86380 86390 1
414714 99414714 1001 86380 86390 1
414722 99414722 1001 86380 86390 1
414909 99414909 1001 86380 86390 1
414633 99414633 1001 86380 86390 1
414307 99414307 1001 86380 86390 1
415389 99415389 1001 86380 86390 1
415603 99415603 1001 86380 86390 1
415390 99415390 1001 86380 86390 1
415322 99415322 1001 86380 86390 1
416903 99416903 1001 86380 86390 1
417000 99417000 1001 86380 86390 1
416732 99416732 1001 86380 86390 1
416748 99416748 1001 86380 86390 1
416008 99416008 1001 86380 86390 1
416086 99416086 1001 86380 86390 1
415857 99415857 1001 86380 86390 1
417391 99417391 1001 86380 86390 1
417155 99417155 1001 86380 86390 1
417111 99417111 1001 86380 86390 1
417413 99417413 1001 86380 86390 1
418715 99418715 1001 86380 86390 1
418139 99418139 1001 86380 86390 1
418063 99418063 1001 86380 86390 1
418402 99418402 1001 86380 86390 1
417634 99417634 1001 86380 86390 1
417820 99417820 1001 86380 86390 1
417850 99417850 1001 86380 86390 1
417685 99417685 1001 86380 86390 1
419107 99419107 1001 86380 86390 1
419154 99419154 1001 86380 86390 1
420422 99420422 1001 86380 86390 1
420004 99420004 1001 86380 86390 1
419939 99419939 1001 86380 86390 1
419749 99419749 1001 86380 86390 1
419593 99419593 1001 86380 86390 1
419476 99419476 1001 86380 86390 1
419477 99419477 1001 86380 86390 1
419608 99419608 1001 86380 86390 1
419464 99419464 1001 86380 86390 1
420740 99420740 1001 86380 86390 1
420710 99420710 1001 86380 86390 1
420449 99420449 1001 86380 86390 1
420638 99420638 1001 86380 86390 1
420801 99420801 1001 86380 86390 1
422075 99422075 1001 86380 86390 1
421953 99421953 1001 86380 86390 1
421270 99421270 1001 86380 86390 1
421334 99421334 1001 86380 86390 1
421473 99421473 1001 86380 86390 1
421258 99421258 1001 86380 86390 1
421099 99421099 1001 86380 86390 1
421193 99421193 1001 86380 86390 1
422291 99422291 1001 86380 86390 1
422296 99422296 1001 86380 86390 1
423750 99423750 1001 86380 86390 1
423694 99423694 1001 86380 86390 1
423559 99423559 1001 86380 86390 1
423351 99423351 1001 86380 86390 1
423331 99423331 1001 86380 86390 1
423022 99423022 1001 86380 86390 1
423089 99423089 1001 86380 86390 1
423110 99423110 1001 86380 86390 1
422945 99422945 1001 86380 86390 1
423122 99423122 1001 86380 86390 1
422788 99422788 1001 86380 86390 1
423790 99423790 1001 86380 86390 1
425304 99425304 1001 86380 86390 1
425350 99425350 1001 86380 86390 1
425118 99425118 1001 86380 86390 1
425271 99425271 1001 86380 86390 1
425360 99425360 1001 86380 86390 1
424636 99424636 1001 86380 86390 1
424390 99424390 1001 86380 86390 1
424255 99424255 1001 86380 86390 1
424487 99424487 1001 86380 86390 1
425580 99425580 1001 86380 86390 1
425772 99425772 1001 86380 86390 1
426717 99426717 1001 86380 86390 1
426796 99426796 1001 86380 86390 1
426751 99426751 1001 86380 86390 1
426801 99426801 1001 86380 86390 1
426999 99426999 1001 86380 86390 1
426522 99426522 1001 86380 86390 1
426457 99426457 1001 86380 86390 1
426605 99426605 1001 86380 86390 1
426312 99426312 1001 86380 86390 1
426047 99426047 1001 86380 86390 1
425917 99425917 1001 86380 86390 1
427167 99427167 1001 86380 86390 1
427236 99427236 1001 86380 86390 1
427355 99427355 1001 86380 86390 1
427334 99427334 1001 86380 86390 1
427469 99427469 1001 86380 86390 1
427505 99427505 1001 86380 86390 1
427310 99427310 1001 86380 86390 1
427367 99427367 1001 86380 86390 1
428569 99428569 1001 86380 86390 1
428608 99428608 1001 86380 86390 1
428577 99428577 1001 86380 86390 1
428359 99428359 1001 86380 86390 1
428629 99428629 1001 86380 86390 1
428049 99428049 1001 86380 86390 1
428196 99428196 1001 86380 86390 1
427805 99427805 1001 86380 86390 1
427759 99427759 1001 86380 86390 1
427794 99427794 1001 86380 86390 1
427647 99427647 1001 86380 86390 1
429079 99429079 1001 86380 86390 1
429114 99429114 1001 86380 86390 1
429994 99429994 1001 86380 86390 1
430082 99430082 1001 86380 86390 1
429983 99429983 1001 86380 86390 1
429523 99429523 1001 86380 86390 1
429254 99429254 1001 86380 86390 1
429508 99429508 1001 86380 86390 1
429561 99429561 1001 86380 86390 1
430783 99430783 1001 86380 86390 1
430414 99430414 1001 86380 86390 1
431684 99431684 1001 86380 86390 1
431645 99431645 1001 86380 86390 1
431332 99431332 1001 86380 86390 1
431397 99431397 1001 86380 86390 1
431091 99431091 1001 86380 86390 1
431011 99431011 1001 86380 86390 1
431054 99431054 1001 86380 86390 1
432375 99432375 1001 86380 86390 1
432430 99432430 1001 86380 86390 1
433469 99433469 1001 86380 86390 1
433404 99433404 1001 86380 86390 1
432664 99432664 1001 86380 86390 1
432758 99432758 1001 86380 86390 1
432533 99432533 1001 86380 86390 1
432890 99432890 1001 86380 86390 1
434607 99434607 1001 86380 86390 1
434613 99434613 1001 86380 86390 1
434835 99434835 1001 86380 86390 1
434614 99434614 1001 86380 86390 1
434224 99434224 1001 86380 86390 1
435775 99435775 1001 86380 86390 1
435586 99435586 1001 86380 86390 1
435722 99435722 1001 86380 86390 1
437011 99437011 1001 86380 86390 1
436414 99436414 1001 86380 86390 1
436512 99436512 1001 86380 86390 1
436561 99436561 1001 86380 86390 1
436238 99436238 1001 86380 86390 1
436295 99436295 1001 86380 86390 1
435939 99435939 1001 86380 86390 1
436228 99436228 1001 86380 86390 1
437305 99437305 1001 86380 86390 1
300563 99300563 1001 86380 86390 1
300528 99300528 1001 86380 86390 1
300579 99300579 1001 86380 86390 1
300650 99300650 1001 86380 86390 1
300459 99300459 1001 86380 86390 1
300466 99300466 1001 86380 86390 1
300351 99300351 1001 86380 86390 1
300213 99300213 1001 86380 86390 1
300196 99300196 1001 86380 86390 1
300868 99300868 1001 86380 86390 1
300739 99300739 1001 86380 86390 1
300884 99300884 1001 86380 86390 1
300794 99300794 1001 86380 86390 1
300833 99300833 1001 86380 86390 1
300876 99300876 1001 86380 86390 1
300928 99300928 1001 86380 86390 1
301297 99301297 1001 86380 86390 1
301225 99301225 1001 86380 86390 1
301329 99301329 1001 86380 86390 1
301178 99301178 1001 86380 86390 1
300985 99300985 1001 86380 86390 1
301066 99301066 1001 86380 86390 1
301131 99301131 1001 86380 86390 1
301069 99301069 1001 86380 86390 1
301112 99301112 1001 86380 86390 1
301736 99301736 1001 86380 86390 1
302347 99302347 1001 86380 86390 1
302349 99302349 1001 86380 86390 1
302323 99302323 1001 86380 86390 1
302251 99302251 1001 86380 86390 1
302376 99302376 1001 86380 86390 1
302084 99302084 1001 86380 86390 1
302134 99302134 1001 86380 86390 1
301828 99301828 1001 86380 86390 1
301841 99301841 1001 86380 86390 1
301899 99301899 1001 86380 86390 1
302573 99302573 1001 86380 86390 1
303015 99303015 1001 86380 86390 1
303029 99303029 1001 86380 86390 1
303057 99303057 1001 86380 86390 1
303181 99303181 1001 86380 86390 1
303201 99303201 1001 86380 86390 1
303103 99303103 1001 86380 86390 1
302859 99302859 1001 86380 86390 1
302822 99302822 1001 86380 86390 1
302979 99302979 1001 86380 86390 1
302800 99302800 1001 86380 86390 1
302868 99302868 1001 86380 86390 1
302676 99302676 1001 86380 86390 1
302605 99302605 1001 86380 86390 1
302623 99302623 1001 86380 86390 1
303320 99303320 1001 86380 86390 1
303349 99303349 1001 86380 86390 1
303259 99303259 1001 86380 86390 1
303355 99303355 1001 86380 86390 1
303409 99303409 1001 86380 86390 1
303855 99303855 1001 86380 86390 1
303990 99303990 1001 86380 86390 1
303781 99303781 1001 86380 86390 1
303628 99303628 1001 86380 86390 1
303709 99303709 1001 86380 86390 1
303555 99303555 1001 86380 86390 1
303581 99303581 1001 86380 86390 1
303543 99303543 1001 86380 86390 1
304149 99304149 1001 86380 86390 1
304228 99304228 1001 86380 86390 1
304721 99304721 1001 86380 86390 1
304834 99304834 1001 86380 86390 1
304673 99304673 1001 86380 86390 1
304472 99304472 1001 86380 86390 1
304460 99304460 1001 86380 86390 1
304513 99304513 1001 86380 86390 1
304502 99304502 1001 86380 86390 1
304503 99304503 1001 86380 86390 1
304466 99304466 1001 86380 86390 1
304277 99304277 1001 86380 86390 1
304368 99304368 1001 86380 86390 1
304340 99304340 1001 86380 86390 1
305026 99305026 1001 86380 86390 1
305613 99305613 1001 86380 86390 1
305615 99305615 1001 86380 86390 1
305389 99305389 1001 86380 86390 1
305364 99305364 1001 86380 86390 1
305409 99305409 1001 86380 86390 1
305110 99305110 1001 86380 86390 1
305231 99305231 1001 86380 86390 1
500054 99500054 1001 86380 86390 1
500612 99500612 1001 86380 86390 1
500676 99500676 1001 86380 86390 1
500568 99500568 1001 86380 86390 1
500556 99500556 1001 86380 86390 1
500582 99500582 1001 86380 86390 1
500531 99500531 1001 86380 86390 1
500588 99500588 1001 86380 86390 1
500448 99500448 1001 86380 86390 1
500258 99500258 1001 86380 86390 1
500323 99500323 1001 86380 86390 1
500195 99500195 1001 86380 86390 1
500824 99500824 1001 86380 86390 1
500998 99500998 1001 86380 86390 1
501433 99501433 1001 86380 86390 1
501371 99501371 1001 86380 86390 1
501284 99501284 1001 86380 86390 1
501338 99501338 1001 86380 86390 1
501342 99501342 1001 86380 86390 1
501104 99501104 1001 86380 86390 1
501118 99501118 1001 86380 86390 1
501054 99501054 1001 86380 86390 1
501068 99501068 1001 86380 86390 1
501133 99501133 1001 86380 86390 1
501172 99501172 1001 86380 86390 1
501791 99501791 1001 86380 86390 1
501732 99501732 1001 86380 86390 1
501837 99501837 1001 86380 86390 1
501726 99501726 1001 86380 86390 1
502307 99502307 1001 86380 86390 1
502078 99502078 1001 86380 86390 1
502222 99502222 1001 86380 86390 1
502148 99502148 1001 86380 86390 1
502216 99502216 1001 86380 86390 1
501937 99501937 1001 86380 86390 1
501976 99501976 1001 86380 86390 1
502017 99502017 1001 86380 86390 1
501941 99501941 1001 86380 86390 1
502020 99502020 1001 86380 86390 1
501919 99501919 1001 86380 86390 1
502622 99502622 1001 86380 86390 1
502523 99502523 1001 86380 86390 1
502578 99502578 1001 86380 86390 1
503246 99503246 1001 86380 86390 1
503213 99503213 1001 86380 86390 1
503136 99503136 1001 86380 86390 1
502982 99502982 1001 86380 86390 1
503054 99503054 1001 86380 86390 1
502798 99502798 1001 86380 86390 1
502863 99502863 1001 86380 86390 1
504076 99504076 1001 86380 86390 1
504053 99504053 1001 86380 86390 1
503843 99503843 1001 86380 86390 1
503716 99503716 1001 86380 86390 1
503523 99503523 1001 86380 86390 1
503646 99503646 1001 86380 86390 1
503547 99503547 1001 86380 86390 1
504207 99504207 1001 86380 86390 1
504183 99504183 1001 86380 86390 1
504226 99504226 1001 86380 86390 1
504253 99504253 1001 86380 86390 1
504203 99504203 1001 86380 86390 1
504230 99504230 1001 86380 86390 1
504919 99504919 1001 86380 86390 1
504850 99504850 1001 86380 86390 1
504876 99504876 1001 86380 86390 1
504621 99504621 1001 86380 86390 1
504674 99504674 1001 86380 86390 1
504637 99504637 1001 86380 86390 1
504578 99504578 1001 86380 86390 1
504605 99504605 1001 86380 86390 1
504414 99504414 1001 86380 86390 1
504427 99504427 1001 86380 86390 1
504339 99504339 1001 86380 86390 1
504366 99504366 1001 86380 86390 1
504477 99504477 1001 86380 86390 1
504959 99504959 1001 86380 86390 1
505710 99505710 1001 86380 86390 1
505653 99505653 1001 86380 86390 1
505435 99505435 1001 86380 86390 1
505513 99505513 1001 86380 86390 1
505504 99505504 1001 86380 86390 1
505445 99505445 1001 86380 86390 1
505357 99505357 1001 86380 86390 1
505220 99505220 1001 86380 86390 1
505155 99505155 1001 86380 86390 1
505352 99505352 1001 86380 86390 1
505846 99505846 1001 86380 86390 1
505887 99505887 1001 86380 86390 1
505913 99505913 1001 86380 86390 1
506459 99506459 1001 86380 86390 1
506302 99506302 1001 86380 86390 1
506278 99506278 1001 86380 86390 1
506387 99506387 1001 86380 86390 1
506259 99506259 1001 86380 86390 1
506221 99506221 1001 86380 86390 1
506776 99506776 1001 86380 86390 1
506713 99506713 1001 86380 86390 1
506739 99506739 1001 86380 86390 1
506676 99506676 1001 86380 86390 1
506728 99506728 1001 86380 86390 1
506768 99506768 1001 86380 86390 1
506760 99506760 1001 86380 86390 1
507282 99507282 1001 86380 86390 1
507312 99507312 1001 86380 86390 1
507364 99507364 1001 86380 86390 1
507318 99507318 1001 86380 86390 1
507113 99507113 1001 86380 86390 1
507013 99507013 1001 86380 86390 1
507144 99507144 1001 86380 86390 1
507054 99507054 1001 86380 86390 1
507210 99507210 1001 86380 86390 1
507073 99507073 1001 86380 86390 1
506909 99506909 1001 86380 86390 1
506924 99506924 1001 86380 86390 1
506912 99506912 1001 86380 86390 1
506954 99506954 1001 86380 86390 1
507587 99507587 1001 86380 86390 1
507626 99507626 1001 86380 86390 1
507551 99507551 1001 86380 86390 1
507564 99507564 1001 86380 86390 1
507478 99507478 1001 86380 86390 1
507543 99507543 1001 86380 86390 1
507556 99507556 1001 86380 86390 1
507441 99507441 1001 86380 86390 1
508247 99508247 1001 86380 86390 1
508216 99508216 1001 86380 86390 1
508142 99508142 1001 86380 86390 1
507955 99507955 1001 86380 86390 1
507871 99507871 1001 86380 86390 1
507739 99507739 1001 86380 86390 1
508426 99508426 1001 86380 86390 1
508337 99508337 1001 86380 86390 1
508314 99508314 1001 86380 86390 1
508279 99508279 1001 86380 86390 1
508373 99508373 1001 86380 86390 1
509037 99509037 1001 86380 86390 1
508909 99508909 1001 86380 86390 1
509058 99509058 1001 86380 86390 1
509009 99509009 1001 86380 86390 1
508765 99508765 1001 86380 86390 1
508689 99508689 1001 86380 86390 1
508862 99508862 1001 86380 86390 1
508673 99508673 1001 86380 86390 1
508518 99508518 1001 86380 86390 1
508593 99508593 1001 86380 86390 1
509214 99509214 1001 86380 86390 1
509268 99509268 1001 86380 86390 1
509230 99509230 1001 86380 86390 1
509179 99509179 1001 86380 86390 1
509089 99509089 1001 86380 86390 1
509181 99509181 1001 86380 86390 1
509277 99509277 1001 86380 86390 1
509788 99509788 1001 86380 86390 1
509881 99509881 1001 86380 86390 1
509556 99509556 1001 86380 86390 1
509508 99509508 1001 86380 86390 1
509450 99509450 1001 86380 86390 1
509308 99509308 1001 86380 86390 1
509477 99509477 1001 86380 86390 1
509286 99509286 1001 86380 86390 1
509395 99509395 1001 86380 86390 1
509951 99509951 1001 86380 86390 1
510081 99510081 1001 86380 86390 1
510045 99510045 1001 86380 86390 1
510726 99510726 1001 86380 86390 1
510530 99510530 1001 86380 86390 1
510352 99510352 1001 86380 86390 1
510376 99510376 1001 86380 86390 1
510466 99510466 1001 86380 86390 1
510235 99510235 1001 86380 86390 1
510145 99510145 1001 86380 86390 1
510249 99510249 1001 86380 86390 1
510237 99510237 1001 86380 86390 1
510173 99510173 1001 86380 86390 1
510186 99510186 1001 86380 86390 1
510279 99510279 1001 86380 86390 1
510128 99510128 1001 86380 86390 1
510805 99510805 1001 86380 86390 1
510727 99510727 1001 86380 86390 1
511450 99511450 1001 86380 86390 1
511388 99511388 1001 86380 86390 1
511440 99511440 1001 86380 86390 1
511505 99511505 1001 86380 86390 1
511488 99511488 1001 86380 86390 1
511161 99511161 1001 86380 86390 1
511033 99511033 1001 86380 86390 1
510995 99510995 1001 86380 86390 1
511752 99511752 1001 86380 86390 1
512242 99512242 1001 86380 86390 1
512294 99512294 1001 86380 86390 1
512193 99512193 1001 86380 86390 1
512271 99512271 1001 86380 86390 1
511972 99511972 1001 86380 86390 1
511987 99511987 1001 86380 86390 1
511816 99511816 1001 86380 86390 1
512531 99512531 1001 86380 86390 1
512446 99512446 1001 86380 86390 1
512447 99512447 1001 86380 86390 1
512525 99512525 1001 86380 86390 1
512491 99512491 1001 86380 86390 1
513115 99513115 1001 86380 86390 1
513170 99513170 1001 86380 86390 1
513145 99513145 1001 86380 86390 1
513184 99513184 1001 86380 86390 1
513126 99513126 1001 86380 86390 1
513075 99513075 1001 86380 86390 1
512882 99512882 1001 86380 86390 1
512896 99512896 1001 86380 86390 1
512808 99512808 1001 86380 86390 1
512925 99512925 1001 86380 86390 1
512940 99512940 1001 86380 86390 1
512992 99512992 1001 86380 86390 1
512797 99512797 1001 86380 86390 1
512825 99512825 1001 86380 86390 1
512968 99512968 1001 86380 86390 1
512904 99512904 1001 86380 86390 1
512946 99512946 1001 86380 86390 1
512757 99512757 1001 86380 86390 1
512770 99512770 1001 86380 86390 1
512590 99512590 1001 86380 86390 1
512683 99512683 1001 86380 86390 1
513240 99513240 1001 86380 86390 1
513359 99513359 1001 86380 86390 1
513296 99513296 1001 86380 86390 1
513301 99513301 1001 86380 86390 1
513946 99513946 1001 86380 86390 1
513640 99513640 1001 86380 86390 1
513758 99513758 1001 86380 86390 1
513668 99513668 1001 86380 86390 1
513695 99513695 1001 86380 86390 1
513504 99513504 1001 86380 86390 1
513608 99513608 1001 86380 86390 1
513597 99513597 1001 86380 86390 1
513613 99513613 1001 86380 86390 1
513484 99513484 1001 86380 86390 1
513474 99513474 1001 86380 86390 1
514118 99514118 1001 86380 86390 1
514210 99514210 1001 86380 86390 1
514081 99514081 1001 86380 86390 1
514793 99514793 1001 86380 86390 1
514829 99514829 1001 86380 86390 1
514515 99514515 1001 86380 86390 1
514482 99514482 1001 86380 86390 1
514382 99514382 1001 86380 86390 1
514362 99514362 1001 86380 86390 1
514864 99514864 1001 86380 86390 1
515530 99515530 1001 86380 86390 1
515587 99515587 1001 86380 86390 1
515604 99515604 1001 86380 86390 1
515465 99515465 1001 86380 86390 1
515338 99515338 1001 86380 86390 1
515351 99515351 1001 86380 86390 1
515455 99515455 1001 86380 86390 1
515275 99515275 1001 86380 86390 1
515457 99515457 1001 86380 86390 1
515357 99515357 1001 86380 86390 1
515475 99515475 1001 86380 86390 1
515307 99515307 1001 86380 86390 1
515399 99515399 1001 86380 86390 1
515100 99515100 1001 86380 86390 1
515687 99515687 1001 86380 86390 1
516458 99516458 1001 86380 86390 1
516381 99516381 1001 86380 86390 1
516408 99516408 1001 86380 86390 1
516348 99516348 1001 86380 86390 1
516226 99516226 1001 86380 86390 1
516267 99516267 1001 86380 86390 1
516008 99516008 1001 86380 86390 1
515904 99515904 1001 86380 86390 1
515937 99515937 1001 86380 86390 1
517272 99517272 1001 86380 86390 1
517308 99517308 1001 86380 86390 1
517200 99517200 1001 86380 86390 1
516989 99516989 1001 86380 86390 1
517092 99517092 1001 86380 86390 1
516940 99516940 1001 86380 86390 1
517099 99517099 1001 86380 86390 1
517022 99517022 1001 86380 86390 1
517051 99517051 1001 86380 86390 1
516782 99516782 1001 86380 86390 1
516797 99516797 1001 86380 86390 1
516798 99516798 1001 86380 86390 1
516878 99516878 1001 86380 86390 1
517514 99517514 1001 86380 86390 1
517346 99517346 1001 86380 86390 1
517532 99517532 1001 86380 86390 1
517520 99517520 1001 86380 86390 1
518050 99518050 1001 86380 86390 1
518151 99518151 1001 86380 86390 1
517853 99517853 1001 86380 86390 1
517790 99517790 1001 86380 86390 1
517822 99517822 1001 86380 86390 1
517593 99517593 1001 86380 86390 1
517711 99517711 1001 86380 86390 1
517578 99517578 1001 86380 86390 1
518356 99518356 1001 86380 86390 1
518305 99518305 1001 86380 86390 1
518333 99518333 1001 86380 86390 1
518243 99518243 1001 86380 86390 1
518182 99518182 1001 86380 86390 1
518694 99518694 1001 86380 86390 1
518735 99518735 1001 86380 86390 1
518723 99518723 1001 86380 86390 1
518433 99518433 1001 86380 86390 1
518492 99518492 1001 86380 86390 1
518506 99518506 1001 86380 86390 1
518547 99518547 1001 86380 86390 1
519051 99519051 1001 86380 86390 1
519168 99519168 1001 86380 86390 1
519185 99519185 1001 86380 86390 1
519022 99519022 1001 86380 86390 1
519612 99519612 1001 86380 86390 1
519771 99519771 1001 86380 86390 1
519760 99519760 1001 86380 86390 1
519478 99519478 1001 86380 86390 1
519583 99519583 1001 86380 86390 1
519598 99519598 1001 86380 86390 1
519457 99519457 1001 86380 86390 1
519509 99519509 1001 86380 86390 1
519408 99519408 1001 86380 86390 1
519512 99519512 1001 86380 86390 1
519567 99519567 1001 86380 86390 1
519555 99519555 1001 86380 86390 1
519224 99519224 1001 86380 86390 1
519894 99519894 1001 86380 86390 1
520344 99520344 1001 86380 86390 1
520345 99520345 1001 86380 86390 1
520364 99520364 1001 86380 86390 1
520252 99520252 1001 86380 86390 1
520070 99520070 1001 86380 86390 1
520072 99520072 1001 86380 86390 1
520085 99520085 1001 86380 86390 1
520047 99520047 1001 86380 86390 1
520178 99520178 1001 86380 86390 1
520205 99520205 1001 86380 86390 1
520077 99520077 1001 86380 86390 1
520221 99520221 1001 86380 86390 1
520755 99520755 1001 86380 86390 1
520723 99520723 1001 86380 86390 1
520762 99520762 1001 86380 86390 1
521324 99521324 1001 86380 86390 1
521162 99521162 1001 86380 86390 1
521098 99521098 1001 86380 86390 1
521101 99521101 1001 86380 86390 1
521103 99521103 1001 86380 86390 1
521207 99521207 1001 86380 86390 1
520910 99520910 1001 86380 86390 1
520854 99520854 1001 86380 86390 1
521657 99521657 1001 86380 86390 1
521543 99521543 1001 86380 86390 1
521637 99521637 1001 86380 86390 1
521639 99521639 1001 86380 86390 1
521653 99521653 1001 86380 86390 1
522289 99522289 1001 86380 86390 1
522169 99522169 1001 86380 86390 1
522106 99522106 1001 86380 86390 1
521975 99521975 1001 86380 86390 1
522057 99522057 1001 86380 86390 1
521902 99521902 1001 86380 86390 1
521793 99521793 1001 86380 86390 1
522394 99522394 1001 86380 86390 1
522422 99522422 1001 86380 86390 1
522449 99522449 1001 86380 86390 1
522360 99522360 1001 86380 86390 1
522438 99522438 1001 86380 86390 1
522387 99522387 1001 86380 86390 1
522478 99522478 1001 86380 86390 1
522376 99522376 1001 86380 86390 1
523055 99523055 1001 86380 86390 1
523095 99523095 1001 86380 86390 1
522934 99522934 1001 86380 86390 1
522963 99522963 1001 86380 86390 1
522893 99522893 1001 86380 86390 1
522910 99522910 1001 86380 86390 1
522604 99522604 1001 86380 86390 1
522580 99522580 1001 86380 86390 1
522584 99522584 1001 86380 86390 1
522703 99522703 1001 86380 86390 1
523272 99523272 1001 86380 86390 1
523237 99523237 1001 86380 86390 1
523176 99523176 1001 86380 86390 1
523279 99523279 1001 86380 86390 1
523202 99523202 1001 86380 86390 1
523138 99523138 1001 86380 86390 1
523894 99523894 1001 86380 86390 1
523742 99523742 1001 86380 86390 1
523743 99523743 1001 86380 86390 1
523872 99523872 1001 86380 86390 1
523876 99523876 1001 86380 86390 1
523557 99523557 1001 86380 86390 1
523625 99523625 1001 86380 86390 1
523725 99523725 1001 86380 86390 1
523434 99523434 1001 86380 86390 1
523435 99523435 1001 86380 86390 1
524126 99524126 1001 86380 86390 1
523974 99523974 1001 86380 86390 1
524131 99524131 1001 86380 86390 1
524713 99524713 1001 86380 86390 1
524587 99524587 1001 86380 86390 1
524435 99524435 1001 86380 86390 1
524528 99524528 1001 86380 86390 1
524446 99524446 1001 86380 86390 1
524202 99524202 1001 86380 86390 1
524280 99524280 1001 86380 86390 1
524876 99524876 1001 86380 86390 1
524947 99524947 1001 86380 86390 1
525534 99525534 1001 86380 86390 1
525444 99525444 1001 86380 86390 1
525484 99525484 1001 86380 86390 1
525415 99525415 1001 86380 86390 1
525226 99525226 1001 86380 86390 1
525158 99525158 1001 86380 86390 1
525143 99525143 1001 86380 86390 1
525762 99525762 1001 86380 86390 1
525618 99525618 1001 86380 86390 1
526259 99526259 1001 86380 86390 1
526339 99526339 1001 86380 86390 1
526371 99526371 1001 86380 86390 1
526049 99526049 1001 86380 86390 1
526182 99526182 1001 86380 86390 1
526054 99526054 1001 86380 86390 1
526133 99526133 1001 86380 86390 1
525905 99525905 1001 86380 86390 1
525829 99525829 1001 86380 86390 1
525923 99525923 1001 86380 86390 1
525847 99525847 1001 86380 86390 1
526501 99526501 1001 86380 86390 1
526569 99526569 1001 86380 86390 1
526609 99526609 1001 86380 86390 1
527167 99527167 1001 86380 86390 1
527195 99527195 1001 86380 86390 1
526927 99526927 1001 86380 86390 1
526915 99526915 1001 86380 86390 1
526881 99526881 1001 86380 86390 1
526855 99526855 1001 86380 86390 1
526936 99526936 1001 86380 86390 1
527041 99527041 1001 86380 86390 1
526732 99526732 1001 86380 86390 1
526812 99526812 1001 86380 86390 1
526828 99526828 1001 86380 86390 1
526664 99526664 1001 86380 86390 1
527299 99527299 1001 86380 86390 1
527276 99527276 1001 86380 86390 1
527434 99527434 1001 86380 86390 1
527410 99527410 1001 86380 86390 1
527894 99527894 1001 86380 86390 1
527937 99527937 1001 86380 86390 1
528030 99528030 1001 86380 86390 1
528068 99528068 1001 86380 86390 1
527845 99527845 1001 86380 86390 1
527742 99527742 1001 86380 86390 1
527842 99527842 1001 86380 86390 1
527472 99527472 1001 86380 86390 1
528180 99528180 1001 86380 86390 1
528236 99528236 1001 86380 86390 1
528250 99528250 1001 86380 86390 1
528870 99528870 1001 86380 86390 1
528815 99528815 1001 86380 86390 1
528751 99528751 1001 86380 86390 1
528856 99528856 1001 86380 86390 1
528808 99528808 1001 86380 86390 1
528893 99528893 1001 86380 86390 1
528686 99528686 1001 86380 86390 1
528509 99528509 1001 86380 86390 1
528372 99528372 1001 86380 86390 1
528348 99528348 1001 86380 86390 1
528286 99528286 1001 86380 86390 1
528352 99528352 1001 86380 86390 1
528329 99528329 1001 86380 86390 1
528927 99528927 1001 86380 86390 1
529037 99529037 1001 86380 86390 1
529103 99529103 1001 86380 86390 1
529652 99529652 1001 86380 86390 1
529640 99529640 1001 86380 86390 1
529606 99529606 1001 86380 86390 1
529595 99529595 1001 86380 86390 1
529597 99529597 1001 86380 86390 1
529511 99529511 1001 86380 86390 1
529357 99529357 1001 86380 86390 1
529454 99529454 1001 86380 86390 1
529200 99529200 1001 86380 86390 1
529164 99529164 1001 86380 86390 1
529863 99529863 1001 86380 86390 1
530437 99530437 1001 86380 86390 1
530464 99530464 1001 86380 86390 1
530507 99530507 1001 86380 86390 1
530533 99530533 1001 86380 86390 1
530473 99530473 1001 86380 86390 1
530474 99530474 1001 86380 86390 1
530513 99530513 1001 86380 86390 1
530270 99530270 1001 86380 86390 1
530286 99530286 1001 86380 86390 1
530161 99530161 1001 86380 86390 1
530201 99530201 1001 86380 86390 1
530253 99530253 1001 86380 86390 1
530041 99530041 1001 86380 86390 1
530107 99530107 1001 86380 86390 1
530133 99530133 1001 86380 86390 1
530021 99530021 1001 86380 86390 1
530073 99530073 1001 86380 86390 1
530745 99530745 1001 86380 86390 1
530668 99530668 1001 86380 86390 1
530600 99530600 1001 86380 86390 1
531135 99531135 1001 86380 86390 1
531020 99531020 1001 86380 86390 1
531164 99531164 1001 86380 86390 1
531062 99531062 1001 86380 86390 1
531054 99531054 1001 86380 86390 1
531055 99531055 1001 86380 86390 1
530786 99530786 1001 86380 86390 1
530954 99530954 1001 86380 86390 1
530906 99530906 1001 86380 86390 1
530833 99530833 1001 86380 86390 1
531425 99531425 1001 86380 86390 1
531581 99531581 1001 86380 86390 1
531440 99531440 1001 86380 86390 1
532131 99532131 1001 86380 86390 1
532041 99532041 1001 86380 86390 1
532133 99532133 1001 86380 86390 1
531925 99531925 1001 86380 86390 1
531824 99531824 1001 86380 86390 1
531917 99531917 1001 86380 86390 1
531855 99531855 1001 86380 86390 1
531666 99531666 1001 86380 86390 1
531786 99531786 1001 86380 86390 1
531606 99531606 1001 86380 86390 1
531687 99531687 1001 86380 86390 1
532254 99532254 1001 86380 86390 1
532233 99532233 1001 86380 86390 1
532363 99532363 1001 86380 86390 1
532402 99532402 1001 86380 86390 1
532222 99532222 1001 86380 86390 1
532877 99532877 1001 86380 86390 1
533028 99533028 1001 86380 86390 1
532984 99532984 1001 86380 86390 1
532894 99532894 1001 86380 86390 1
532895 99532895 1001 86380 86390 1
533022 99533022 1001 86380 86390 1
532803 99532803 1001 86380 86390 1
532628 99532628 1001 86380 86390 1
532551 99532551 1001 86380 86390 1
533223 99533223 1001 86380 86390 1
533159 99533159 1001 86380 86390 1
533108 99533108 1001 86380 86390 1
533084 99533084 1001 86380 86390 1
533163 99533163 1001 86380 86390 1
533775 99533775 1001 86380 86390 1
533664 99533664 1001 86380 86390 1
533484 99533484 1001 86380 86390 1
533578 99533578 1001 86380 86390 1
533533 99533533 1001 86380 86390 1
533278 99533278 1001 86380 86390 1
533305 99533305 1001 86380 86390 1
533309 99533309 1001 86380 86390 1
533335 99533335 1001 86380 86390 1
533271 99533271 1001 86380 86390 1
533349 99533349 1001 86380 86390 1
533339 99533339 1001 86380 86390 1
533883 99533883 1001 86380 86390 1
534013 99534013 1001 86380 86390 1
533939 99533939 1001 86380 86390 1
534534 99534534 1001 86380 86390 1
534458 99534458 1001 86380 86390 1
534461 99534461 1001 86380 86390 1
534257 99534257 1001 86380 86390 1
534117 99534117 1001 86380 86390 1
534134 99534134 1001 86380 86390 1
534214 99534214 1001 86380 86390 1
534099 99534099 1001 86380 86390 1
534152 99534152 1001 86380 86390 1
534784 99534784 1001 86380 86390 1
534685 99534685 1001 86380 86390 1
534700 99534700 1001 86380 86390 1
534769 99534769 1001 86380 86390 1
535329 99535329 1001 86380 86390 1
535485 99535485 1001 86380 86390 1
535321 99535321 1001 86380 86390 1
535465 99535465 1001 86380 86390 1
535110 99535110 1001 86380 86390 1
535189 99535189 1001 86380 86390 1
535121 99535121 1001 86380 86390 1
535032 99535032 1001 86380 86390 1
535033 99535033 1001 86380 86390 1
534984 99534984 1001 86380 86390 1
535055 99535055 1001 86380 86390 1
535552 99535552 1001 86380 86390 1
535592 99535592 1001 86380 86390 1
535515 99535515 1001 86380 86390 1
535658 99535658 1001 86380 86390 1
536333 99536333 1001 86380 86390 1
536299 99536299 1001 86380 86390 1
536137 99536137 1001 86380 86390 1
536258 99536258 1001 86380 86390 1
536029 99536029 1001 86380 86390 1
536018 99536018 1001 86380 86390 1
536124 99536124 1001 86380 86390 1
535945 99535945 1001 86380 86390 1
535948 99535948 1001 86380 86390 1
535875 99535875 1001 86380 86390 1
535733 99535733 1001 86380 86390 1
536429 99536429 1001 86380 86390 1
536339 99536339 1001 86380 86390 1
536433 99536433 1001 86380 86390 1
536409 99536409 1001 86380 86390 1
536435 99536435 1001 86380 86390 1
537010 99537010 1001 86380 86390 1
537089 99537089 1001 86380 86390 1
536988 99536988 1001 86380 86390 1
537148 99537148 1001 86380 86390 1
536802 99536802 1001 86380 86390 1
536794 99536794 1001 86380 86390 1
536795 99536795 1001 86380 86390 1
536759 99536759 1001 86380 86390 1
536582 99536582 1001 86380 86390 1
536660 99536660 1001 86380 86390 1
536676 99536676 1001 86380 86390 1
536702 99536702 1001 86380 86390 1
536718 99536718 1001 86380 86390 1
536721 99536721 1001 86380 86390 1
537316 99537316 1001 86380 86390 1
537319 99537319 1001 86380 86390 1
537255 99537255 1001 86380 86390 1
537322 99537322 1001 86380 86390 1
537988 99537988 1001 86380 86390 1
537842 99537842 1001 86380 86390 1
537857 99537857 1001 86380 86390 1
537922 99537922 1001 86380 86390 1
537984 99537984 1001 86380 86390 1
537605 99537605 1001 86380 86390 1
537632 99537632 1001 86380 86390 1
537608 99537608 1001 86380 86390 1
537583 99537583 1001 86380 86390 1
537688 99537688 1001 86380 86390 1
537729 99537729 1001 86380 86390 1
537393 99537393 1001 86380 86390 1
537497 99537497 1001 86380 86390 1
537503 99537503 1001 86380 86390 1
537452 99537452 1001 86380 86390 1
537428 99537428 1001 86380 86390 1
537533 99537533 1001 86380 86390 1
538047 99538047 1001 86380 86390 1
538049 99538049 1001 86380 86390 1
538027 99538027 1001 86380 86390 1
538177 99538177 1001 86380 86390 1
538180 99538180 1001 86380 86390 1
538611 99538611 1001 86380 86390 1
538624 99538624 1001 86380 86390 1
538680 99538680 1001 86380 86390 1
538441 99538441 1001 86380 86390 1
538423 99538423 1001 86380 86390 1
538279 99538279 1001 86380 86390 1
538293 99538293 1001 86380 86390 1
538215 99538215 1001 86380 86390 1
539007 99539007 1001 86380 86390 1
538932 99538932 1001 86380 86390 1
538858 99538858 1001 86380 86390 1
539615 99539615 1001 86380 86390 1
539582 99539582 1001 86380 86390 1
539344 99539344 1001 86380 86390 1
539351 99539351 1001 86380 86390 1
539313 99539313 1001 86380 86390 1
539050 99539050 1001 86380 86390 1
539690 99539690 1001 86380 86390 1
539838 99539838 1001 86380 86390 1
539648 99539648 1001 86380 86390 1
540264 99540264 1001 86380 86390 1
540437 99540437 1001 86380 86390 1
540358 99540358 1001 86380 86390 1
540385 99540385 1001 86380 86390 1
540105 99540105 1001 86380 86390 1
540156 99540156 1001 86380 86390 1
539943 99539943 1001 86380 86390 1
539971 99539971 1001 86380 86390 1
539896 99539896 1001 86380 86390 1
540582 99540582 1001 86380 86390 1
540621 99540621 1001 86380 86390 1
540498 99540498 1001 86380 86390 1
540590 99540590 1001 86380 86390 1
541208 99541208 1001 86380 86390 1
541275 99541275 1001 86380 86390 1
540921 99540921 1001 86380 86390 1
540960 99540960 1001 86380 86390 1
540890 99540890 1001 86380 86390 1
540816 99540816 1001 86380 86390 1
540778 99540778 1001 86380 86390 1
540805 99540805 1001 86380 86390 1
540678 99540678 1001 86380 86390 1
540759 99540759 1001 86380 86390 1
540721 99540721 1001 86380 86390 1
540825 99540825 1001 86380 86390 1
541385 99541385 1001 86380 86390 1
541323 99541323 1001 86380 86390 1
541298 99541298 1001 86380 86390 1
542082 99542082 1001 86380 86390 1
542043 99542043 1001 86380 86390 1
541916 99541916 1001 86380 86390 1
542047 99542047 1001 86380 86390 1
541996 99541996 1001 86380 86390 1
541802 99541802 1001 86380 86390 1
541803 99541803 1001 86380 86390 1
541692 99541692 1001 86380 86390 1
541524 99541524 1001 86380 86390 1
541661 99541661 1001 86380 86390 1
542287 99542287 1001 86380 86390 1
542132 99542132 1001 86380 86390 1
542188 99542188 1001 86380 86390 1
542758 99542758 1001 86380 86390 1
542773 99542773 1001 86380 86390 1
542611 99542611 1001 86380 86390 1
542608 99542608 1001 86380 86390 1
542442 99542442 1001 86380 86390 1
542443 99542443 1001 86380 86390 1
542496 99542496 1001 86380 86390 1
542394 99542394 1001 86380 86390 1
542433 99542433 1001 86380 86390 1
542409 99542409 1001 86380 86390 1
542410 99542410 1001 86380 86390 1
542349 99542349 1001 86380 86390 1
543071 99543071 1001 86380 86390 1
543110 99543110 1001 86380 86390 1
543087 99543087 1001 86380 86390 1
543089 99543089 1001 86380 86390 1
543147 99543147 1001 86380 86390 1
543669 99543669 1001 86380 86390 1
543737 99543737 1001 86380 86390 1
543725 99543725 1001 86380 86390 1
543756 99543756 1001 86380 86390 1
543612 99543612 1001 86380 86390 1
543690 99543690 1001 86380 86390 1
543652 99543652 1001 86380 86390 1
543766 99543766 1001 86380 86390 1
543539 99543539 1001 86380 86390 1
543561 99543561 1001 86380 86390 1
543216 99543216 1001 86380 86390 1
543172 99543172 1001 86380 86390 1
543266 99543266 1001 86380 86390 1
543356 99543356 1001 86380 86390 1
543794 99543794 1001 86380 86390 1
543926 99543926 1001 86380 86390 1
543798 99543798 1001 86380 86390 1
543830 99543830 1001 86380 86390 1
543791 99543791 1001 86380 86390 1
544534 99544534 1001 86380 86390 1
544471 99544471 1001 86380 86390 1
544566 99544566 1001 86380 86390 1
544412 99544412 1001 86380 86390 1
544265 99544265 1001 86380 86390 1
544370 99544370 1001 86380 86390 1
544221 99544221 1001 86380 86390 1
544707 99544707 1001 86380 86390 1
544658 99544658 1001 86380 86390 1
401411 257 1001 50640 51177 1
422360 239 1001 14460 14877 1
436040 794 1001 31680 32097 1
505611 1200 1001 40512 40811 1
400196 99400196 1001 86380 86390 1
400243 99400243 1001 86380 86390 1
400233 99400233 1001 86380 86390 1
400323 99400323 1001 86380 86390 1
400420 99400420 1001 86380 86390 1
400666 99400666 1001 86380 86390 1
400853 99400853 1001 86380 86390 1
400984 99400984 1001 86380 86390 1
401015 99401015 1001 86380 86390 1
401415 99401415 1001 86380 86390 1
401666 99401666 1001 86380 86390 1
402210 99402210 1001 86380 86390 1
402436 99402436 1001 86380 86390 1
402527 99402527 1001 86380 86390 1
402595 99402595 1001 86380 86390 1
402484 99402484 1001 86380 86390 1
402767 99402767 1001 86380 86390 1
402863 99402863 1001 86380 86390 1
403060 99403060 1001 86380 86390 1
403176 99403176 1001 86380 86390 1
403206 99403206 1001 86380 86390 1
403396 99403396 1001 86380 86390 1
403386 99403386 1001 86380 86390 1
403456 99403456 1001 86380 86390 1
403486 99403486 1001 86380 86390 1
403714 99403714 1001 86380 86390 1
403741 99403741 1001 86380 86390 1
404334 99404334 1001 86380 86390 1
404413 99404413 1001 86380 86390 1
404516 99404516 1001 86380 86390 1
405106 99405106 1001 86380 86390 1
405273 99405273 1001 86380 86390 1
405415 99405415 1001 86380 86390 1
405456 99405456 1001 86380 86390 1
405475 99405475 1001 86380 86390 1
405461 99405461 1001 86380 86390 1
405581 99405581 1001 86380 86390 1
405727 99405727 1001 86380 86390 1
406114 99406114 1001 86380 86390 1
406249 99406249 1001 86380 86390 1
406322 99406322 1001 86380 86390 1
406506 99406506 1001 86380 86390 1
406718 99406718 1001 86380 86390 1
406767 99406767 1001 86380 86390 1
406818 99406818 1001 86380 86390 1
406925 99406925 1001 86380 86390 1
406930 99406930 1001 86380 86390 1
406918 99406918 1001 86380 86390 1
407100 99407100 1001 86380 86390 1
407256 99407256 1001 86380 86390 1
407421 99407421 1001 86380 86390 1
407970 99407970 1001 86380 86390 1
408254 99408254 1001 86380 86390 1
408446 99408446 1001 86380 86390 1
408420 99408420 1001 86380 86390 1
408712 99408712 1001 86380 86390 1
409152 99409152 1001 86380 86390 1
409167 99409167 1001 86380 86390 1
409237 99409237 1001 86380 86390 1
409292 99409292 1001 86380 86390 1
409194 99409194 1001 86380 86390 1
409375 99409375 1001 86380 86390 1
409547 99409547 1001 86380 86390 1
409663 99409663 1001 86380 86390 1
409781 99409781 1001 86380 86390 1
409796 99409796 1001 86380 86390 1
410073 99410073 1001 86380 86390 1
410164 99410164 1001 86380 86390 1
410197 99410197 1001 86380 86390 1
410226 99410226 1001 86380 86390 1
410686 99410686 1001 86380 86390 1
410699 99410699 1001 86380 86390 1
410886 99410886 1001 86380 86390 1
410824 99410824 1001 86380 86390 1
410961 99410961 1001 86380 86390 1
411021 99411021 1001 86380 86390 1
411235 99411235 1001 86380 86390 1
411440 99411440 1001 86380 86390 1
411465 99411465 1001 86380 86390 1
411840 99411840 1001 86380 86390 1
411870 99411870 1001 86380 86390 1
412112 99412112 1001 86380 86390 1
412251 99412251 1001 86380 86390 1
412330 99412330 1001 86380 86390 1
412310 99412310 1001 86380 86390 1
413419 99413419 1001 86380 86390 1
413593 99413593 1001 86380 86390 1
413476 99413476 1001 86380 86390 1
413569 99413569 1001 86380 86390 1
413538 99413538 1001 86380 86390 1
413683 99413683 1001 86380 86390 1
413490 99413490 1001 86380 86390 1
413241 99413241 1001 86380 86390 1
412890 99412890 1001 86380 86390 1
412943 99412943 1001 86380 86390 1
412946 99412946 1001 86380 86390 1
412859 99412859 1001 86380 86390 1
413839 99413839 1001 86380 86390 1
413990 99413990 1001 86380 86390 1
413706 99413706 1001 86380 86390 1
415191 99415191 1001 86380 86390 1
415263 99415263 1001 86380 86390 1
414930 99414930 1001 86380 86390 1
415149 99415149 1001 86380 86390 1
415177 99415177 1001 86380 86390 1
414601 99414601 1001 86380 86390 1
414834 99414834 1001 86380 86390 1
414421 99414421 1001 86380 86390 1
414445 99414445 1001 86380 86390 1
415644 99415644 1001 86380 86390 1
415720 99415720 1001 86380 86390 1
415386 99415386 1001 86380 86390 1
415371 99415371 1001 86380 86390 1
416928 99416928 1001 86380 86390 1
416939 99416939 1001 86380 86390 1
416369 99416369 1001 86380 86390 1
416401 99416401 1001 86380 86390 1
416301 99416301 1001 86380 86390 1
416511 99416511 1001 86380 86390 1
415787 99415787 1001 86380 86390 1
415871 99415871 1001 86380 86390 1
415939 99415939 1001 86380 86390 1
416070 99416070 1001 86380 86390 1
417051 99417051 1001 86380 86390 1
417084 99417084 1001 86380 86390 1
417347 99417347 1001 86380 86390 1
417454 99417454 1001 86380 86390 1
417569 99417569 1001 86380 86390 1
418509 99418509 1001 86380 86390 1
418716 99418716 1001 86380 86390 1
418581 99418581 1001 86380 86390 1
418585 99418585 1001 86380 86390 1
418705 99418705 1001 86380 86390 1
418392 99418392 1001 86380 86390 1
418165 99418165 1001 86380 86390 1
418314 99418314 1001 86380 86390 1
418072 99418072 1001 86380 86390 1
418002 99418002 1001 86380 86390 1
417639 99417639 1001 86380 86390 1
417798 99417798 1001 86380 86390 1
419050 99419050 1001 86380 86390 1
419130 99419130 1001 86380 86390 1
419055 99419055 1001 86380 86390 1
420440 99420440 1001 86380 86390 1
420307 99420307 1001 86380 86390 1
420308 99420308 1001 86380 86390 1
420211 99420211 1001 86380 86390 1
419665 99419665 1001 86380 86390 1
419214 99419214 1001 86380 86390 1
419497 99419497 1001 86380 86390 1
419577 99419577 1001 86380 86390 1
420646 99420646 1001 86380 86390 1
420702 99420702 1001 86380 86390 1
421944 99421944 1001 86380 86390 1
421695 99421695 1001 86380 86390 1
421455 99421455 1001 86380 86390 1
421372 99421372 1001 86380 86390 1
421511 99421511 1001 86380 86390 1
421277 99421277 1001 86380 86390 1
421422 99421422 1001 86380 86390 1
421475 99421475 1001 86380 86390 1
420971 99420971 1001 86380 86390 1
422207 99422207 1001 86380 86390 1
423486 99423486 1001 86380 86390 1
423733 99423733 1001 86380 86390 1
423188 99423188 1001 86380 86390 1
422998 99422998 1001 86380 86390 1
422979 99422979 1001 86380 86390 1
422695 99422695 1001 86380 86390 1
422841 99422841 1001 86380 86390 1
422900 99422900 1001 86380 86390 1
424118 99424118 1001 86380 86390 1
423989 99423989 1001 86380 86390 1
423777 99423777 1001 86380 86390 1
423833 99423833 1001 86380 86390 1
424054 99424054 1001 86380 86390 1
423960 99423960 1001 86380 86390 1
425126 99425126 1001 86380 86390 1
425283 99425283 1001 86380 86390 1
425208 99425208 1001 86380 86390 1
424727 99424727 1001 86380 86390 1
424495 99424495 1001 86380 86390 1
424329 99424329 1001 86380 86390 1
425387 99425387 1001 86380 86390 1
425589 99425589 1001 86380 86390 1
425670 99425670 1001 86380 86390 1
425774 99425774 1001 86380 86390 1
426943 99426943 1001 86380 86390 1
427004 99427004 1001 86380 86390 1
426748 99426748 1001 86380 86390 1
426903 99426903 1001 86380 86390 1
426759 99426759 1001 86380 86390 1
426908 99426908 1001 86380 86390 1
426456 99426456 1001 86380 86390 1
426333 99426333 1001 86380 86390 1
426654 99426654 1001 86380 86390 1
426337 99426337 1001 86380 86390 1
426112 99426112 1001 86380 86390 1
426189 99426189 1001 86380 86390 1
426029 99426029 1001 86380 86390 1
425854 99425854 1001 86380 86390 1
426061 99426061 1001 86380 86390 1
427206 99427206 1001 86380 86390 1
427472 99427472 1001 86380 86390 1
427341 99427341 1001 86380 86390 1
428547 99428547 1001 86380 86390 1
428575 99428575 1001 86380 86390 1
427970 99427970 1001 86380 86390 1
428233 99428233 1001 86380 86390 1
428025 99428025 1001 86380 86390 1
427747 99427747 1001 86380 86390 1
427770 99427770 1001 86380 86390 1
427573 99427573 1001 86380 86390 1
428845 99428845 1001 86380 86390 1
429021 99429021 1001 86380 86390 1
428958 99428958 1001 86380 86390 1
430020 99430020 1001 86380 86390 1
430147 99430147 1001 86380 86390 1
430107 99430107 1001 86380 86390 1
429632 99429632 1001 86380 86390 1
429736 99429736 1001 86380 86390 1
429758 99429758 1001 86380 86390 1
429832 99429832 1001 86380 86390 1
429809 99429809 1001 86380 86390 1
429576 99429576 1001 86380 86390 1
429943 99429943 1001 86380 86390 1
429396 99429396 1001 86380 86390 1
429415 99429415 1001 86380 86390 1
430483 99430483 1001 86380 86390 1
430486 99430486 1001 86380 86390 1
430774 99430774 1001 86380 86390 1
430466 99430466 1001 86380 86390 1
430626 99430626 1001 86380 86390 1
430518 99430518 1001 86380 86390 1
430752 99430752 1001 86380 86390 1
430499 99430499 1001 86380 86390 1
430731 99430731 1001 86380 86390 1
432006 99432006 1001 86380 86390 1
431900 99431900 1001 86380 86390 1
431306 99431306 1001 86380 86390 1
431527 99431527 1001 86380 86390 1
431559 99431559 1001 86380 86390 1
431286 99431286 1001 86380 86390 1
431599 99431599 1001 86380 86390 1
431325 99431325 1001 86380 86390 1
431096 99431096 1001 86380 86390 1
430984 99430984 1001 86380 86390 1
432345 99432345 1001 86380 86390 1
430822 99430822 1001 86380 86390 1
432207 99432207 1001 86380 86390 1
432128 99432128 1001 86380 86390 1
432438 99432438 1001 86380 86390 1
432384 99432384 1001 86380 86390 1
433548 99433548 1001 86380 86390 1
433341 99433341 1001 86380 86390 1
433349 99433349 1001 86380 86390 1
433491 99433491 1001 86380 86390 1
433589 99433589 1001 86380 86390 1
433642 99433642 1001 86380 86390 1
433418 99433418 1001 86380 86390 1
433029 99433029 1001 86380 86390 1
433007 99433007 1001 86380 86390 1
432959 99432959 1001 86380 86390 1
432982 99432982 1001 86380 86390 1
432550 99432550 1001 86380 86390 1
433740 99433740 1001 86380 86390 1
433804 99433804 1001 86380 86390 1
435386 99435386 1001 86380 86390 1
435009 99435009 1001 86380 86390 1
435063 99435063 1001 86380 86390 1
435147 99435147 1001 86380 86390 1
434638 99434638 1001 86380 86390 1
434740 99434740 1001 86380 86390 1
434974 99434974 1001 86380 86390 1
434839 99434839 1001 86380 86390 1
434467 99434467 1001 86380 86390 1
434523 99434523 1001 86380 86390 1
435622 99435622 1001 86380 86390 1
435626 99435626 1001 86380 86390 1
437143 99437143 1001 86380 86390 1
436563 99436563 1001 86380 86390 1
436628 99436628 1001 86380 86390 1
436730 99436730 1001 86380 86390 1
436714 99436714 1001 86380 86390 1
436484 99436484 1001 86380 86390 1
436377 99436377 1001 86380 86390 1
436412 99436412 1001 86380 86390 1
436034 99436034 1001 86380 86390 1
435928 99435928 1001 86380 86390 1
436056 99436056 1001 86380 86390 1
437241 99437241 1001 86380 86390 1
437160 99437160 1001 86380 86390 1
300059 99300059 1001 86380 86390 1
437254 99437254 1001 86380 86390 1
300628 99300628 1001 86380 86390 1
300707 99300707 1001 86380 86390 1
300648 99300648 1001 86380 86390 1
300435 99300435 1001 86380 86390 1
300415 99300415 1001 86380 86390 1
300482 99300482 1001 86380 86390 1
300186 99300186 1001 86380 86390 1
300180 99300180 1001 86380 86390 1
300181 99300181 1001 86380 86390 1
300132 99300132 1001 86380 86390 1
300767 99300767 1001 86380 86390 1
300784 99300784 1001 86380 86390 1
301542 99301542 1001 86380 86390 1
301487 99301487 1001 86380 86390 1
301545 99301545 1001 86380 86390 1
301385 99301385 1001 86380 86390 1
301168 99301168 1001 86380 86390 1
301315 99301315 1001 86380 86390 1
301149 99301149 1001 86380 86390 1
301228 99301228 1001 86380 86390 1
301216 99301216 1001 86380 86390 1
300998 99300998 1001 86380 86390 1
301126 99301126 1001 86380 86390 1
301747 99301747 1001 86380 86390 1
300934 99300934 1001 86380 86390 1
301724 99301724 1001 86380 86390 1
301636 99301636 1001 86380 86390 1
302243 99302243 1001 86380 86390 1
302282 99302282 1001 86380 86390 1
302274 99302274 1001 86380 86390 1
302301 99302301 1001 86380 86390 1
302123 99302123 1001 86380 86390 1
302076 99302076 1001 86380 86390 1
302117 99302117 1001 86380 86390 1
302160 99302160 1001 86380 86390 1
301890 99301890 1001 86380 86390 1
301775 99301775 1001 86380 86390 1
301804 99301804 1001 86380 86390 1
301807 99301807 1001 86380 86390 1
301924 99301924 1001 86380 86390 1
301849 99301849 1001 86380 86390 1
302513 99302513 1001 86380 86390 1
302541 99302541 1001 86380 86390 1
303117 99303117 1001 86380 86390 1
303061 99303061 1001 86380 86390 1
303165 99303165 1001 86380 86390 1
302850 99302850 1001 86380 86390 1
302877 99302877 1001 86380 86390 1
302867 99302867 1001 86380 86390 1
302628 99302628 1001 86380 86390 1
302760 99302760 1001 86380 86390 1
302684 99302684 1001 86380 86390 1
302648 99302648 1001 86380 86390 1
303298 99303298 1001 86380 86390 1
303260 99303260 1001 86380 86390 1
303287 99303287 1001 86380 86390 1
303280 99303280 1001 86380 86390 1
303905 99303905 1001 86380 86390 1
304008 99304008 1001 86380 86390 1
304016 99304016 1001 86380 86390 1
303701 99303701 1001 86380 86390 1
303722 99303722 1001 86380 86390 1
303489 99303489 1001 86380 86390 1
303528 99303528 1001 86380 86390 1
304160 99304160 1001 86380 86390 1
304043 99304043 1001 86380 86390 1
304037 99304037 1001 86380 86390 1
304181 99304181 1001 86380 86390 1
304195 99304195 1001 86380 86390 1
304702 99304702 1001 86380 86390 1
304793 99304793 1001 86380 86390 1
304807 99304807 1001 86380 86390 1
304615 99304615 1001 86380 86390 1
304564 99304564 1001 86380 86390 1
304501 99304501 1001 86380 86390 1
304514 99304514 1001 86380 86390 1
304554 99304554 1001 86380 86390 1
304471 99304471 1001 86380 86390 1
304380 99304380 1001 86380 86390 1
304329 99304329 1001 86380 86390 1
304356 99304356 1001 86380 86390 1
304382 99304382 1001 86380 86390 1
304440 99304440 1001 86380 86390 1
304390 99304390 1001 86380 86390 1
305035 99305035 1001 86380 86390 1
304971 99304971 1001 86380 86390 1
305507 99305507 1001 86380 86390 1
305576 99305576 1001 86380 86390 1
305566 99305566 1001 86380 86390 1
305455 99305455 1001 86380 86390 1
305352 99305352 1001 86380 86390 1
305341 99305341 1001 86380 86390 1
305446 99305446 1001 86380 86390 1
305373 99305373 1001 86380 86390 1
305401 99305401 1001 86380 86390 1
500080 99500080 1001 86380 86390 1
500188 99500188 1001 86380 86390 1
500782 99500782 1001 86380 86390 1
500717 99500717 1001 86380 86390 1
500627 99500627 1001 86380 86390 1
500803 99500803 1001 86380 86390 1
500709 99500709 1001 86380 86390 1
500427 99500427 1001 86380 86390 1
500480 99500480 1001 86380 86390 1
500511 99500511 1001 86380 86390 1
500603 99500603 1001 86380 86390 1
500288 99500288 1001 86380 86390 1
500204 99500204 1001 86380 86390 1
500936 99500936 1001 86380 86390 1
501577 99501577 1001 86380 86390 1
501443 99501443 1001 86380 86390 1
501471 99501471 1001 86380 86390 1
501267 99501267 1001 86380 86390 1
501245 99501245 1001 86380 86390 1
501247 99501247 1001 86380 86390 1
501162 99501162 1001 86380 86390 1
501036 99501036 1001 86380 86390 1
501834 99501834 1001 86380 86390 1
501647 99501647 1001 86380 86390 1
502344 99502344 1001 86380 86390 1
502452 99502452 1001 86380 86390 1
502332 99502332 1001 86380 86390 1
502458 99502458 1001 86380 86390 1
502260 99502260 1001 86380 86390 1
502133 99502133 1001 86380 86390 1
502159 99502159 1001 86380 86390 1
502064 99502064 1001 86380 86390 1
501859 99501859 1001 86380 86390 1
502041 99502041 1001 86380 86390 1
502003 99502003 1001 86380 86390 1
502043 99502043 1001 86380 86390 1
502005 99502005 1001 86380 86390 1
501880 99501880 1001 86380 86390 1
501946 99501946 1001 86380 86390 1
501985 99501985 1001 86380 86390 1
502605 99502605 1001 86380 86390 1
501845 99501845 1001 86380 86390 1
502585 99502585 1001 86380 86390 1
502552 99502552 1001 86380 86390 1
503111 99503111 1001 86380 86390 1
503288 99503288 1001 86380 86390 1
503101 99503101 1001 86380 86390 1
503263 99503263 1001 86380 86390 1
503104 99503104 1001 86380 86390 1
502997 99502997 1001 86380 86390 1
502946 99502946 1001 86380 86390 1
503011 99503011 1001 86380 86390 1
503013 99503013 1001 86380 86390 1
502897 99502897 1001 86380 86390 1
502709 99502709 1001 86380 86390 1
502841 99502841 1001 86380 86390 1
502743 99502743 1001 86380 86390 1
502824 99502824 1001 86380 86390 1
503392 99503392 1001 86380 86390 1
503347 99503347 1001 86380 86390 1
503386 99503386 1001 86380 86390 1
503438 99503438 1001 86380 86390 1
504090 99504090 1001 86380 86390 1
504064 99504064 1001 86380 86390 1
503706 99503706 1001 86380 86390 1
503814 99503814 1001 86380 86390 1
503742 99503742 1001 86380 86390 1
503755 99503755 1001 86380 86390 1
503667 99503667 1001 86380 86390 1
503577 99503577 1001 86380 86390 1
503556 99503556 1001 86380 86390 1
503634 99503634 1001 86380 86390 1
504258 99504258 1001 86380 86390 1
504278 99504278 1001 86380 86390 1
504828 99504828 1001 86380 86390 1
504818 99504818 1001 86380 86390 1
504767 99504767 1001 86380 86390 1
504884 99504884 1001 86380 86390 1
504902 99504902 1001 86380 86390 1
504938 99504938 1001 86380 86390 1
504608 99504608 1001 86380 86390 1
504547 99504547 1001 86380 86390 1
504616 99504616 1001 86380 86390 1
504453 99504453 1001 86380 86390 1
504403 99504403 1001 86380 86390 1
504526 99504526 1001 86380 86390 1
504424 99504424 1001 86380 86390 1
504968 99504968 1001 86380 86390 1
504969 99504969 1001 86380 86390 1
504945 99504945 1001 86380 86390 1
505672 99505672 1001 86380 86390 1
505574 99505574 1001 86380 86390 1
505587 99505587 1001 86380 86390 1
505729 99505729 1001 86380 86390 1
505564 99505564 1001 86380 86390 1
505558 99505558 1001 86380 86390 1
505378 99505378 1001 86380 86390 1
505524 99505524 1001 86380 86390 1
505292 99505292 1001 86380 86390 1
505255 99505255 1001 86380 86390 1
505269 99505269 1001 86380 86390 1
505311 99505311 1001 86380 86390 1
505287 99505287 1001 86380 86390 1
505315 99505315 1001 86380 86390 1
505848 99505848 1001 86380 86390 1
506572 99506572 1001 86380 86390 1
506307 99506307 1001 86380 86390 1
506182 99506182 1001 86380 86390 1
506063 99506063 1001 86380 86390 1
506077 99506077 1001 86380 86390 1
506013 99506013 1001 86380 86390 1
506671 99506671 1001 86380 86390 1
506698 99506698 1001 86380 86390 1
506777 99506777 1001 86380 86390 1
507389 99507389 1001 86380 86390 1
507393 99507393 1001 86380 86390 1
507236 99507236 1001 86380 86390 1
507343 99507343 1001 86380 86390 1
507153 99507153 1001 86380 86390 1
507182 99507182 1001 86380 86390 1
507209 99507209 1001 86380 86390 1
507213 99507213 1001 86380 86390 1
506879 99506879 1001 86380 86390 1
506958 99506958 1001 86380 86390 1
506881 99506881 1001 86380 86390 1
506874 99506874 1001 86380 86390 1
506929 99506929 1001 86380 86390 1
507499 99507499 1001 86380 86390 1
507557 99507557 1001 86380 86390 1
507611 99507611 1001 86380 86390 1
508068 99508068 1001 86380 86390 1
508201 99508201 1001 86380 86390 1
508231 99508231 1001 86380 86390 1
507900 99507900 1001 86380 86390 1
507965 99507965 1001 86380 86390 1
507943 99507943 1001 86380 86390 1
507945 99507945 1001 86380 86390 1
507958 99507958 1001 86380 86390 1
508038 99508038 1001 86380 86390 1
507897 99507897 1001 86380 86390 1
507899 99507899 1001 86380 86390 1
507744 99507744 1001 86380 86390 1
507835 99507835 1001 86380 86390 1
507771 99507771 1001 86380 86390 1
507773 99507773 1001 86380 86390 1
507636 99507636 1001 86380 86390 1
507717 99507717 1001 86380 86390 1
508362 99508362 1001 86380 86390 1
508356 99508356 1001 86380 86390 1
509016 99509016 1001 86380 86390 1
508900 99508900 1001 86380 86390 1
508793 99508793 1001 86380 86390 1
508480 99508480 1001 86380 86390 1
508648 99508648 1001 86380 86390 1
508481 99508481 1001 86380 86390 1
508611 99508611 1001 86380 86390 1
509172 99509172 1001 86380 86390 1
509225 99509225 1001 86380 86390 1
509825 99509825 1001 86380 86390 1
509740 99509740 1001 86380 86390 1
509846 99509846 1001 86380 86390 1
509847 99509847 1001 86380 86390 1
509719 99509719 1001 86380 86390 1
509672 99509672 1001 86380 86390 1
509285 99509285 1001 86380 86390 1
509402 99509402 1001 86380 86390 1
509444 99509444 1001 86380 86390 1
509433 99509433 1001 86380 86390 1
510092 99510092 1001 86380 86390 1
510028 99510028 1001 86380 86390 1
510044 99510044 1001 86380 86390 1
509994 99509994 1001 86380 86390 1
510103 99510103 1001 86380 86390 1
509948 99509948 1001 86380 86390 1
509974 99509974 1001 86380 86390 1
510665 99510665 1001 86380 86390 1
510602 99510602 1001 86380 86390 1
510444 99510444 1001 86380 86390 1
510420 99510420 1001 86380 86390 1
510358 99510358 1001 86380 86390 1
510335 99510335 1001 86380 86390 1
510160 99510160 1001 86380 86390 1
510843 99510843 1001 86380 86390 1
510809 99510809 1001 86380 86390 1
510797 99510797 1001 86380 86390 1
510836 99510836 1001 86380 86390 1
510865 99510865 1001 86380 86390 1
511525 99511525 1001 86380 86390 1
511365 99511365 1001 86380 86390 1
511429 99511429 1001 86380 86390 1
511326 99511326 1001 86380 86390 1
511185 99511185 1001 86380 86390 1
511314 99511314 1001 86380 86390 1
511159 99511159 1001 86380 86390 1
510958 99510958 1001 86380 86390 1
510971 99510971 1001 86380 86390 1
511077 99511077 1001 86380 86390 1
510948 99510948 1001 86380 86390 1
510990 99510990 1001 86380 86390 1
511056 99511056 1001 86380 86390 1
510992 99510992 1001 86380 86390 1
511096 99511096 1001 86380 86390 1
511021 99511021 1001 86380 86390 1
511668 99511668 1001 86380 86390 1
511610 99511610 1001 86380 86390 1
511571 99511571 1001 86380 86390 1
511624 99511624 1001 86380 86390 1
511652 99511652 1001 86380 86390 1
512331 99512331 1001 86380 86390 1
512114 99512114 1001 86380 86390 1
512094 99512094 1001 86380 86390 1
511870 99511870 1001 86380 86390 1
511950 99511950 1001 86380 86390 1
512395 99512395 1001 86380 86390 1
512568 99512568 1001 86380 86390 1
513154 99513154 1001 86380 86390 1
513151 99513151 1001 86380 86390 1
512977 99512977 1001 86380 86390 1
512991 99512991 1001 86380 86390 1
512639 99512639 1001 86380 86390 1
512629 99512629 1001 86380 86390 1
512735 99512735 1001 86380 86390 1
513981 99513981 1001 86380 86390 1
513990 99513990 1001 86380 86390 1
513702 99513702 1001 86380 86390 1
513642 99513642 1001 86380 86390 1
513506 99513506 1001 86380 86390 1
513428 99513428 1001 86380 86390 1
513434 99513434 1001 86380 86390 1
514775 99514775 1001 86380 86390 1
514852 99514852 1001 86380 86390 1
514727 99514727 1001 86380 86390 1
514497 99514497 1001 86380 86390 1
514467 99514467 1001 86380 86390 1
514314 99514314 1001 86380 86390 1
514919 99514919 1001 86380 86390 1
515011 99515011 1001 86380 86390 1
514969 99514969 1001 86380 86390 1
515542 99515542 1001 86380 86390 1
515633 99515633 1001 86380 86390 1
515648 99515648 1001 86380 86390 1
515651 99515651 1001 86380 86390 1
515507 99515507 1001 86380 86390 1
515546 99515546 1001 86380 86390 1
515524 99515524 1001 86380 86390 1
515401 99515401 1001 86380 86390 1
515372 99515372 1001 86380 86390 1
515101 99515101 1001 86380 86390 1
515153 99515153 1001 86380 86390 1
515244 99515244 1001 86380 86390 1
515270 99515270 1001 86380 86390 1
515115 99515115 1001 86380 86390 1
515141 99515141 1001 86380 86390 1
515132 99515132 1001 86380 86390 1
515249 99515249 1001 86380 86390 1
515172 99515172 1001 86380 86390 1
515250 99515250 1001 86380 86390 1
515139 99515139 1001 86380 86390 1
515734 99515734 1001 86380 86390 1
515761 99515761 1001 86380 86390 1
515802 99515802 1001 86380 86390 1
515740 99515740 1001 86380 86390 1
515702 99515702 1001 86380 86390 1
515780 99515780 1001 86380 86390 1
515834 99515834 1001 86380 86390 1
515809 99515809 1001 86380 86390 1
516135 99516135 1001 86380 86390 1
516239 99516239 1001 86380 86390 1
516165 99516165 1001 86380 86390 1
516179 99516179 1001 86380 86390 1
516283 99516283 1001 86380 86390 1
516007 99516007 1001 86380 86390 1
515944 99515944 1001 86380 86390 1
516093 99516093 1001 86380 86390 1
515990 99515990 1001 86380 86390 1
516016 99516016 1001 86380 86390 1
516042 99516042 1001 86380 86390 1
516599 99516599 1001 86380 86390 1
517261 99517261 1001 86380 86390 1
517185 99517185 1001 86380 86390 1
517252 99517252 1001 86380 86390 1
517268 99517268 1001 86380 86390 1
517057 99517057 1001 86380 86390 1
517007 99517007 1001 86380 86390 1
516728 99516728 1001 86380 86390 1
516852 99516852 1001 86380 86390 1
517489 99517489 1001 86380 86390 1
517386 99517386 1001 86380 86390 1
517402 99517402 1001 86380 86390 1
517484 99517484 1001 86380 86390 1
517355 99517355 1001 86380 86390 1
517409 99517409 1001 86380 86390 1
518023 99518023 1001 86380 86390 1
518012 99518012 1001 86380 86390 1
518083 99518083 1001 86380 86390 1
517873 99517873 1001 86380 86390 1
517555 99517555 1001 86380 86390 1
517608 99517608 1001 86380 86390 1
517676 99517676 1001 86380 86390 1
517729 99517729 1001 86380 86390 1
517731 99517731 1001 86380 86390 1
517681 99517681 1001 86380 86390 1
517733 99517733 1001 86380 86390 1
518212 99518212 1001 86380 86390 1
518256 99518256 1001 86380 86390 1
518905 99518905 1001 86380 86390 1
518933 99518933 1001 86380 86390 1
518646 99518646 1001 86380 86390 1
518583 99518583 1001 86380 86390 1
519187 99519187 1001 86380 86390 1
519707 99519707 1001 86380 86390 1
519671 99519671 1001 86380 86390 1
519455 99519455 1001 86380 86390 1
519244 99519244 1001 86380 86390 1
519323 99519323 1001 86380 86390 1
519207 99519207 1001 86380 86390 1
519236 99519236 1001 86380 86390 1
519264 99519264 1001 86380 86390 1
519303 99519303 1001 86380 86390 1
519380 99519380 1001 86380 86390 1
519396 99519396 1001 86380 86390 1
520000 99520000 1001 86380 86390 1
519819 99519819 1001 86380 86390 1
519989 99519989 1001 86380 86390 1
520485 99520485 1001 86380 86390 1
520526 99520526 1001 86380 86390 1
520598 99520598 1001 86380 86390 1
520509 99520509 1001 86380 86390 1
520269 99520269 1001 86380 86390 1
520290 99520290 1001 86380 86390 1
520433 99520433 1001 86380 86390 1
520084 99520084 1001 86380 86390 1
520115 99520115 1001 86380 86390 1
520079 99520079 1001 86380 86390 1
520041 99520041 1001 86380 86390 1
520108 99520108 1001 86380 86390 1
520744 99520744 1001 86380 86390 1
521350 99521350 1001 86380 86390 1
521363 99521363 1001 86380 86390 1
521428 99521428 1001 86380 86390 1
521356 99521356 1001 86380 86390 1
521408 99521408 1001 86380 86390 1
521371 99521371 1001 86380 86390 1
521079 99521079 1001 86380 86390 1
521197 99521197 1001 86380 86390 1
521173 99521173 1001 86380 86390 1
521226 99521226 1001 86380 86390 1
521136 99521136 1001 86380 86390 1
521112 99521112 1001 86380 86390 1
521138 99521138 1001 86380 86390 1
520961 99520961 1001 86380 86390 1
521030 99521030 1001 86380 86390 1
520969 99520969 1001 86380 86390 1
520865 99520865 1001 86380 86390 1
521048 99521048 1001 86380 86390 1
521557 99521557 1001 86380 86390 1
521533 99521533 1001 86380 86390 1
521599 99521599 1001 86380 86390 1
522127 99522127 1001 86380 86390 1
522196 99522196 1001 86380 86390 1
522149 99522149 1001 86380 86390 1
521988 99521988 1001 86380 86390 1
521903 99521903 1001 86380 86390 1
521791 99521791 1001 86380 86390 1
521780 99521780 1001 86380 86390 1
521861 99521861 1001 86380 86390 1
522367 99522367 1001 86380 86390 1
522330 99522330 1001 86380 86390 1
522918 99522918 1001 86380 86390 1
522923 99522923 1001 86380 86390 1
523066 99523066 1001 86380 86390 1
522911 99522911 1001 86380 86390 1
522537 99522537 1001 86380 86390 1
522564 99522564 1001 86380 86390 1
522539 99522539 1001 86380 86390 1
522566 99522566 1001 86380 86390 1
523220 99523220 1001 86380 86390 1
523301 99523301 1001 86380 86390 1
523122 99523122 1001 86380 86390 1
523281 99523281 1001 86380 86390 1
523127 99523127 1001 86380 86390 1
523842 99523842 1001 86380 86390 1
523676 99523676 1001 86380 86390 1
523612 99523612 1001 86380 86390 1
523692 99523692 1001 86380 86390 1
523593 99523593 1001 86380 86390 1
523621 99523621 1001 86380 86390 1
523466 99523466 1001 86380 86390 1
523338 99523338 1001 86380 86390 1
523397 99523397 1001 86380 86390 1
523955 99523955 1001 86380 86390 1
523324 99523324 1001 86380 86390 1
524041 99524041 1001 86380 86390 1
524043 99524043 1001 86380 86390 1
524668 99524668 1001 86380 86390 1
524724 99524724 1001 86380 86390 1
524751 99524751 1001 86380 86390 1
524527 99524527 1001 86380 86390 1
524521 99524521 1001 86380 86390 1
524405 99524405 1001 86380 86390 1
524509 99524509 1001 86380 86390 1
524289 99524289 1001 86380 86390 1
524316 99524316 1001 86380 86390 1
524877 99524877 1001 86380 86390 1
524929 99524929 1001 86380 86390 1
524791 99524791 1001 86380 86390 1
525591 99525591 1001 86380 86390 1
525339 99525339 1001 86380 86390 1
525185 99525185 1001 86380 86390 1
525290 99525290 1001 86380 86390 1
525254 99525254 1001 86380 86390 1
525191 99525191 1001 86380 86390 1
525177 99525177 1001 86380 86390 1
524996 99524996 1001 86380 86390 1
525078 99525078 1001 86380 86390 1
525752 99525752 1001 86380 86390 1
525623 99525623 1001 86380 86390 1
525714 99525714 1001 86380 86390 1
526403 99526403 1001 86380 86390 1
526410 99526410 1001 86380 86390 1
526036 99526036 1001 86380 86390 1
526127 99526127 1001 86380 86390 1
526146 99526146 1001 86380 86390 1
526190 99526190 1001 86380 86390 1
525998 99525998 1001 86380 86390 1
527214 99527214 1001 86380 86390 1
527165 99527165 1001 86380 86390 1
526838 99526838 1001 86380 86390 1
527036 99527036 1001 86380 86390 1
526750 99526750 1001 86380 86390 1
526633 99526633 1001 86380 86390 1
526634 99526634 1001 86380 86390 1
526649 99526649 1001 86380 86390 1
527947 99527947 1001 86380 86390 1
527885 99527885 1001 86380 86390 1
527938 99527938 1001 86380 86390 1
528058 99528058 1001 86380 86390 1
527754 99527754 1001 86380 86390 1
527733 99527733 1001 86380 86390 1
527789 99527789 1001 86380 86390 1
527545 99527545 1001 86380 86390 1
528235 99528235 1001 86380 86390 1
528901 99528901 1001 86380 86390 1
528841 99528841 1001 86380 86390 1
528777 99528777 1001 86380 86390 1
528849 99528849 1001 86380 86390 1
528669 99528669 1001 86380 86390 1
528632 99528632 1001 86380 86390 1
528689 99528689 1001 86380 86390 1
528573 99528573 1001 86380 86390 1
528380 99528380 1001 86380 86390 1
529017 99529017 1001 86380 86390 1
528992 99528992 1001 86380 86390 1
529070 99529070 1001 86380 86390 1
529045 99529045 1001 86380 86390 1
529060 99529060 1001 86380 86390 1
529064 99529064 1001 86380 86390 1
528936 99528936 1001 86380 86390 1
529548 99529548 1001 86380 86390 1
529549 99529549 1001 86380 86390 1
529704 99529704 1001 86380 86390 1
529579 99529579 1001 86380 86390 1
529583 99529583 1001 86380 86390 1
529350 99529350 1001 86380 86390 1
529389 99529389 1001 86380 86390 1
529314 99529314 1001 86380 86390 1
529267 99529267 1001 86380 86390 1
529151 99529151 1001 86380 86390 1
529179 99529179 1001 86380 86390 1
529805 99529805 1001 86380 86390 1
530375 99530375 1001 86380 86390 1
530505 99530505 1001 86380 86390 1
530497 99530497 1001 86380 86390 1
530220 99530220 1001 86380 86390 1
530234 99530234 1001 86380 86390 1
530261 99530261 1001 86380 86390 1
530315 99530315 1001 86380 86390 1
530176 99530176 1001 86380 86390 1
530189 99530189 1001 86380 86390 1
530320 99530320 1001 86380 86390 1
530054 99530054 1001 86380 86390 1
530059 99530059 1001 86380 86390 1
530706 99530706 1001 86380 86390 1
530605 99530605 1001 86380 86390 1
530724 99530724 1001 86380 86390 1
530738 99530738 1001 86380 86390 1
530751 99530751 1001 86380 86390 1
530700 99530700 1001 86380 86390 1
530726 99530726 1001 86380 86390 1
530739 99530739 1001 86380 86390 1
530701 99530701 1001 86380 86390 1
530574 99530574 1001 86380 86390 1
531245 99531245 1001 86380 86390 1
531284 99531284 1001 86380 86390 1
530994 99530994 1001 86380 86390 1
530851 99530851 1001 86380 86390 1
530916 99530916 1001 86380 86390 1
530866 99530866 1001 86380 86390 1
530925 99530925 1001 86380 86390 1
531522 99531522 1001 86380 86390 1
532055 99532055 1001 86380 86390 1
532044 99532044 1001 86380 86390 1
532037 99532037 1001 86380 86390 1
531834 99531834 1001 86380 86390 1
531924 99531924 1001 86380 86390 1
531940 99531940 1001 86380 86390 1
531877 99531877 1001 86380 86390 1
531968 99531968 1001 86380 86390 1
531826 99531826 1001 86380 86390 1
531766 99531766 1001 86380 86390 1
531730 99531730 1001 86380 86390 1
532260 99532260 1001 86380 86390 1
532238 99532238 1001 86380 86390 1
532919 99532919 1001 86380 86390 1
532873 99532873 1001 86380 86390 1
532938 99532938 1001 86380 86390 1
532807 99532807 1001 86380 86390 1
532821 99532821 1001 86380 86390 1
532641 99532641 1001 86380 86390 1
532707 99532707 1001 86380 86390 1
532669 99532669 1001 86380 86390 1
532772 99532772 1001 86380 86390 1
532515 99532515 1001 86380 86390 1
532415 99532415 1001 86380 86390 1
532612 99532612 1001 86380 86390 1
532613 99532613 1001 86380 86390 1
532419 99532419 1001 86380 86390 1
532498 99532498 1001 86380 86390 1
532616 99532616 1001 86380 86390 1
533215 99533215 1001 86380 86390 1
533179 99533179 1001 86380 86390 1
533104 99533104 1001 86380 86390 1
533235 99533235 1001 86380 86390 1
533857 99533857 1001 86380 86390 1
533756 99533756 1001 86380 86390 1
533800 99533800 1001 86380 86390 1
533777 99533777 1001 86380 86390 1
533855 99533855 1001 86380 86390 1
533512 99533512 1001 86380 86390 1
533579 99533579 1001 86380 86390 1
533455 99533455 1001 86380 86390 1
533508 99533508 1001 86380 86390 1
533252 99533252 1001 86380 86390 1
533408 99533408 1001 86380 86390 1
533383 99533383 1001 86380 86390 1
533324 99533324 1001 86380 86390 1
533971 99533971 1001 86380 86390 1
533981 99533981 1001 86380 86390 1
534531 99534531 1001 86380 86390 1
534570 99534570 1001 86380 86390 1
534658 99534658 1001 86380 86390 1
534665 99534665 1001 86380 86390 1
534671 99534671 1001 86380 86390 1
534440 99534440 1001 86380 86390 1
534377 99534377 1001 86380 86390 1
534391 99534391 1001 86380 86390 1
534341 99534341 1001 86380 86390 1
534307 99534307 1001 86380 86390 1
534398 99534398 1001 86380 86390 1
534218 99534218 1001 86380 86390 1
534116 99534116 1001 86380 86390 1
534246 99534246 1001 86380 86390 1
534836 99534836 1001 86380 86390 1
534849 99534849 1001 86380 86390 1
534748 99534748 1001 86380 86390 1
534749 99534749 1001 86380 86390 1
534840 99534840 1001 86380 86390 1
534791 99534791 1001 86380 86390 1
535474 99535474 1001 86380 86390 1
535461 99535461 1001 86380 86390 1
535308 99535308 1001 86380 86390 1
535361 99535361 1001 86380 86390 1
535326 99535326 1001 86380 86390 1
535404 99535404 1001 86380 86390 1
535304 99535304 1001 86380 86390 1
535296 99535296 1001 86380 86390 1
535115 99535115 1001 86380 86390 1
534942 99534942 1001 86380 86390 1
534920 99534920 1001 86380 86390 1
535709 99535709 1001 86380 86390 1
535634 99535634 1001 86380 86390 1
536237 99536237 1001 86380 86390 1
536228 99536228 1001 86380 86390 1
536098 99536098 1001 86380 86390 1
536086 99536086 1001 86380 86390 1
536011 99536011 1001 86380 86390 1
535901 99535901 1001 86380 86390 1
535799 99535799 1001 86380 86390 1
535918 99535918 1001 86380 86390 1
536478 99536478 1001 86380 86390 1
536362 99536362 1001 86380 86390 1
536505 99536505 1001 86380 86390 1
536370 99536370 1001 86380 86390 1
537142 99537142 1001 86380 86390 1
537157 99537157 1001 86380 86390 1
536907 99536907 1001 86380 86390 1
536889 99536889 1001 86380 86390 1
536650 99536650 1001 86380 86390 1
537340 99537340 1001 86380 86390 1
537293 99537293 1001 86380 86390 1
537229 99537229 1001 86380 86390 1
537209 99537209 1001 86380 86390 1
537852 99537852 1001 86380 86390 1
537819 99537819 1001 86380 86390 1
537795 99537795 1001 86380 86390 1
537693 99537693 1001 86380 86390 1
537672 99537672 1001 86380 86390 1
537685 99537685 1001 86380 86390 1
537550 99537550 1001 86380 86390 1
537566 99537566 1001 86380 86390 1
537463 99537463 1001 86380 86390 1
537573 99537573 1001 86380 86390 1
538059 99538059 1001 86380 86390 1
538107 99538107 1001 86380 86390 1
538660 99538660 1001 86380 86390 1
538613 99538613 1001 86380 86390 1
538653 99538653 1001 86380 86390 1
538707 99538707 1001 86380 86390 1
538533 99538533 1001 86380 86390 1
538602 99538602 1001 86380 86390 1
538595 99538595 1001 86380 86390 1
538274 99538274 1001 86380 86390 1
538366 99538366 1001 86380 86390 1
538357 99538357 1001 86380 86390 1
538203 99538203 1001 86380 86390 1
539008 99539008 1001 86380 86390 1
538931 99538931 1001 86380 86390 1
538961 99538961 1001 86380 86390 1
538899 99538899 1001 86380 86390 1
539276 99539276 1001 86380 86390 1
539072 99539072 1001 86380 86390 1
539141 99539141 1001 86380 86390 1
539786 99539786 1001 86380 86390 1
539686 99539686 1001 86380 86390 1
540463 99540463 1001 86380 86390 1
540466 99540466 1001 86380 86390 1
540345 99540345 1001 86380 86390 1
540285 99540285 1001 86380 86390 1
540157 99540157 1001 86380 86390 1
540070 99540070 1001 86380 86390 1
540201 99540201 1001 86380 86390 1
540206 99540206 1001 86380 86390 1
540660 99540660 1001 86380 86390 1
540493 99540493 1001 86380 86390 1
540600 99540600 1001 86380 86390 1
540628 99540628 1001 86380 86390 1
541265 99541265 1001 86380 86390 1
541142 99541142 1001 86380 86390 1
541270 99541270 1001 86380 86390 1
541147 99541147 1001 86380 86390 1
541109 99541109 1001 86380 86390 1
540961 99540961 1001 86380 86390 1
540912 99540912 1001 86380 86390 1
540854 99540854 1001 86380 86390 1
540725 99540725 1001 86380 86390 1
540806 99540806 1001 86380 86390 1
540758 99540758 1001 86380 86390 1
541308 99541308 1001 86380 86390 1
541982 99541982 1001 86380 86390 1
541932 99541932 1001 86380 86390 1
541749 99541749 1001 86380 86390 1
541762 99541762 1001 86380 86390 1
541739 99541739 1001 86380 86390 1
541743 99541743 1001 86380 86390 1
541685 99541685 1001 86380 86390 1
541609 99541609 1001 86380 86390 1
542181 99542181 1001 86380 86390 1
542208 99542208 1001 86380 86390 1
542277 99542277 1001 86380 86390 1
542320 99542320 1001 86380 86390 1
542125 99542125 1001 86380 86390 1
542309 99542309 1001 86380 86390 1
542784 99542784 1001 86380 86390 1
542876 99542876 1001 86380 86390 1
542853 99542853 1001 86380 86390 1
542714 99542714 1001 86380 86390 1
542727 99542727 1001 86380 86390 1
542640 99542640 1001 86380 86390 1
542669 99542669 1001 86380 86390 1
542721 99542721 1001 86380 86390 1
542593 99542593 1001 86380 86390 1
542455 99542455 1001 86380 86390 1
542431 99542431 1001 86380 86390 1
542521 99542521 1001 86380 86390 1
542368 99542368 1001 86380 86390 1
542395 99542395 1001 86380 86390 1
542421 99542421 1001 86380 86390 1
542373 99542373 1001 86380 86390 1
542516 99542516 1001 86380 86390 1
542530 99542530 1001 86380 86390 1
543106 99543106 1001 86380 86390 1
543121 99543121 1001 86380 86390 1
542992 99542992 1001 86380 86390 1
543617 99543617 1001 86380 86390 1
543611 99543611 1001 86380 86390 1
543467 99543467 1001 86380 86390 1
543494 99543494 1001 86380 86390 1
543533 99543533 1001 86380 86390 1
543380 99543380 1001 86380 86390 1
543536 99543536 1001 86380 86390 1
543308 99543308 1001 86380 86390 1
543285 99543285 1001 86380 86390 1
543274 99543274 1001 86380 86390 1
543952 99543952 1001 86380 86390 1
543786 99543786 1001 86380 86390 1
543853 99543853 1001 86380 86390 1
543776 99543776 1001 86380 86390 1
543920 99543920 1001 86380 86390 1
543946 99543946 1001 86380 86390 1
543947 99543947 1001 86380 86390 1
544496 99544496 1001 86380 86390 1
544464 99544464 1001 86380 86390 1
544555 99544555 1001 86380 86390 1
544380 99544380 1001 86380 86390 1
544226 99544226 1001 86380 86390 1
544383 99544383 1001 86380 86390 1
544332 99544332 1001 86380 86390 1
544170 99544170 1001 86380 86390 1
544125 99544125 1001 86380 86390 1
544090 99544090 1001 86380 86390 1
544104 99544104 1001 86380 86390 1
508837 1129 1001 70561 70861 1
519998 772 1001 59537 59837 1
525687 603 1002 41645 46109 1
400038 99400038 1001 86380 86390 1
400200 99400200 1001 86380 86390 1
400368 99400368 1001 86380 86390 1
400609 99400609 1001 86380 86390 1
401212 99401212 1001 86380 86390 1
401313 99401313 1001 86380 86390 1
401539 99401539 1001 86380 86390 1
401967 99401967 1001 86380 86390 1
402040 99402040 1001 86380 86390 1
401948 99401948 1001 86380 86390 1
402143 99402143 1001 86380 86390 1
402347 99402347 1001 86380 86390 1
402413 99402413 1001 86380 86390 1
402524 99402524 1001 86380 86390 1
402716 99402716 1001 86380 86390 1
402872 99402872 1001 86380 86390 1
402806 99402806 1001 86380 86390 1
403028 99403028 1001 86380 86390 1
402992 99402992 1001 86380 86390 1
403013 99403013 1001 86380 86390 1
403169 99403169 1001 86380 86390 1
403175 99403175 1001 86380 86390 1
403433 99403433 1001 86380 86390 1
403532 99403532 1001 86380 86390 1
403543 99403543 1001 86380 86390 1
403569 99403569 1001 86380 86390 1
403586 99403586 1001 86380 86390 1
403627 99403627 1001 86380 86390 1
403779 99403779 1001 86380 86390 1
403981 99403981 1001 86380 86390 1
404606 99404606 1001 86380 86390 1
404874 99404874 1001 86380 86390 1
404926 99404926 1001 86380 86390 1
405092 99405092 1001 86380 86390 1
405208 99405208 1001 86380 86390 1
405261 99405261 1001 86380 86390 1
405289 99405289 1001 86380 86390 1
405552 99405552 1001 86380 86390 1
405736 99405736 1001 86380 86390 1
405948 99405948 1001 86380 86390 1
406038 99406038 1001 86380 86390 1
406328 99406328 1001 86380 86390 1
406582 99406582 1001 86380 86390 1
406620 99406620 1001 86380 86390 1
406787 99406787 1001 86380 86390 1
406829 99406829 1001 86380 86390 1
407017 99407017 1001 86380 86390 1
407003 99407003 1001 86380 86390 1
407009 99407009 1001 86380 86390 1
407092 99407092 1001 86380 86390 1
407105 99407105 1001 86380 86390 1
407528 99407528 1001 86380 86390 1
407530 99407530 1001 86380 86390 1
407630 99407630 1001 86380 86390 1
407680 99407680 1001 86380 86390 1
407758 99407758 1001 86380 86390 1
408006 99408006 1001 86380 86390 1
408223 99408223 1001 86380 86390 1
408370 99408370 1001 86380 86390 1
408525 99408525 1001 86380 86390 1
408569 99408569 1001 86380 86390 1
408716 99408716 1001 86380 86390 1
409039 99409039 1001 86380 86390 1
409126 99409126 1001 86380 86390 1
409236 99409236 1001 86380 86390 1
409251 99409251 1001 86380 86390 1
409322 99409322 1001 86380 86390 1
409555 99409555 1001 86380 86390 1
409675 99409675 1001 86380 86390 1
409635 99409635 1001 86380 86390 1
409600 99409600 1001 86380 86390 1
409958 99409958 1001 86380 86390 1
410107 99410107 1001 86380 86390 1
410297 99410297 1001 86380 86390 1
410367 99410367 1001 86380 86390 1
410576 99410576 1001 86380 86390 1
410807 99410807 1001 86380 86390 1
410851 99410851 1001 86380 86390 1
410979 99410979 1001 86380 86390 1
411051 99411051 1001 86380 86390 1
411037 99411037 1001 86380 86390 1
411133 99411133 1001 86380 86390 1
411371 99411371 1001 86380 86390 1
411445 99411445 1001 86380 86390 1
411758 99411758 1001 86380 86390 1
411824 99411824 1001 86380 86390 1
411887 99411887 1001 86380 86390 1
411913 99411913 1001 86380 86390 1
411972 99411972 1001 86380 86390 1
412184 99412184 1001 86380 86390 1
412344 99412344 1001 86380 86390 1
412305 99412305 1001 86380 86390 1
412287 99412287 1001 86380 86390 1
413630 99413630 1001 86380 86390 1
413327 99413327 1001 86380 86390 1
413539 99413539 1001 86380 86390 1
413084 99413084 1001 86380 86390 1
412955 99412955 1001 86380 86390 1
413195 99413195 1001 86380 86390 1
413020 99413020 1001 86380 86390 1
413122 99413122 1001 86380 86390 1
413079 99413079 1001 86380 86390 1
412904 99412904 1001 86380 86390 1
412485 99412485 1001 86380 86390 1
412563 99412563 1001 86380 86390 1
412881 99412881 1001 86380 86390 1
415084 99415084 1001 86380 86390 1
415042 99415042 1001 86380 86390 1
414701 99414701 1001 86380 86390 1
414528 99414528 1001 86380 86390 1
414326 99414326 1001 86380 86390 1
415598 99415598 1001 86380 86390 1
415697 99415697 1001 86380 86390 1
415484 99415484 1001 86380 86390 1
415686 99415686 1001 86380 86390 1
415515 99415515 1001 86380 86390 1
415376 99415376 1001 86380 86390 1
416639 99416639 1001 86380 86390 1
416676 99416676 1001 86380 86390 1
416589 99416589 1001 86380 86390 1
416944 99416944 1001 86380 86390 1
416795 99416795 1001 86380 86390 1
416619 99416619 1001 86380 86390 1
416201 99416201 1001 86380 86390 1
416460 99416460 1001 86380 86390 1
415835 99415835 1001 86380 86390 1
416003 99416003 1001 86380 86390 1
417027 99417027 1001 86380 86390 1
417219 99417219 1001 86380 86390 1
417057 99417057 1001 86380 86390 1
417127 99417127 1001 86380 86390 1
417393 99417393 1001 86380 86390 1
417132 99417132 1001 86380 86390 1
417326 99417326 1001 86380 86390 1
418622 99418622 1001 86380 86390 1
418758 99418758 1001 86380 86390 1
418719 99418719 1001 86380 86390 1
418720 99418720 1001 86380 86390 1
418710 99418710 1001 86380 86390 1
418178 99418178 1001 86380 86390 1
418051 99418051 1001 86380 86390 1
418100 99418100 1001 86380 86390 1
417849 99417849 1001 86380 86390 1
417692 99417692 1001 86380 86390 1
417946 99417946 1001 86380 86390 1
417781 99417781 1001 86380 86390 1
417912 99417912 1001 86380 86390 1
417844 99417844 1001 86380 86390 1
419207 99419207 1001 86380 86390 1
419077 99419077 1001 86380 86390 1
419008 99419008 1001 86380 86390 1
419118 99419118 1001 86380 86390 1
420192 99420192 1001 86380 86390 1
420122 99420122 1001 86380 86390 1
420095 99420095 1001 86380 86390 1
420031 99420031 1001 86380 86390 1
419777 99419777 1001 86380 86390 1
419972 99419972 1001 86380 86390 1
419932 99419932 1001 86380 86390 1
419935 99419935 1001 86380 86390 1
420054 99420054 1001 86380 86390 1
420709 99420709 1001 86380 86390 1
420513 99420513 1001 86380 86390 1
420620 99420620 1001 86380 86390 1
420499 99420499 1001 86380 86390 1
422026 99422026 1001 86380 86390 1
421818 99421818 1001 86380 86390 1
421787 99421787 1001 86380 86390 1
421304 99421304 1001 86380 86390 1
421178 99421178 1001 86380 86390 1
421206 99421206 1001 86380 86390 1
421128 99421128 1001 86380 86390 1
420979 99420979 1001 86380 86390 1
421029 99421029 1001 86380 86390 1
421061 99421061 1001 86380 86390 1
422149 99422149 1001 86380 86390 1
422206 99422206 1001 86380 86390 1
422354 99422354 1001 86380 86390 1
423650 99423650 1001 86380 86390 1
423547 99423547 1001 86380 86390 1
423713 99423713 1001 86380 86390 1
423455 99423455 1001 86380 86390 1
423499 99423499 1001 86380 86390 1
422961 99422961 1001 86380 86390 1
423269 99423269 1001 86380 86390 1
423291 99423291 1001 86380 86390 1
422986 99422986 1001 86380 86390 1
422578 99422578 1001 86380 86390 1
422837 99422837 1001 86380 86390 1
422886 99422886 1001 86380 86390 1
424017 99424017 1001 86380 86390 1
423853 99423853 1001 86380 86390 1
425046 99425046 1001 86380 86390 1
424993 99424993 1001 86380 86390 1
424438 99424438 1001 86380 86390 1
424327 99424327 1001 86380 86390 1
425532 99425532 1001 86380 86390 1
425483 99425483 1001 86380 86390 1
426895 99426895 1001 86380 86390 1
426951 99426951 1001 86380 86390 1
426899 99426899 1001 86380 86390 1
427075 99427075 1001 86380 86390 1
427111 99427111 1001 86380 86390 1
426445 99426445 1001 86380 86390 1
425848 99425848 1001 86380 86390 1
425902 99425902 1001 86380 86390 1
427464 99427464 1001 86380 86390 1
428363 99428363 1001 86380 86390 1
428715 99428715 1001 86380 86390 1
428242 99428242 1001 86380 86390 1
427957 99427957 1001 86380 86390 1
428270 99428270 1001 86380 86390 1
428309 99428309 1001 86380 86390 1
427941 99427941 1001 86380 86390 1
427967 99427967 1001 86380 86390 1
427730 99427730 1001 86380 86390 1
427876 99427876 1001 86380 86390 1
427910 99427910 1001 86380 86390 1
427643 99427643 1001 86380 86390 1
427745 99427745 1001 86380 86390 1
427619 99427619 1001 86380 86390 1
428871 99428871 1001 86380 86390 1
429126 99429126 1001 86380 86390 1
428966 99428966 1001 86380 86390 1
428878 99428878 1001 86380 86390 1
430222 99430222 1001 86380 86390 1
430049 99430049 1001 86380 86390 1
429997 99429997 1001 86380 86390 1
429743 99429743 1001 86380 86390 1
429820 99429820 1001 86380 86390 1
429945 99429945 1001 86380 86390 1
429751 99429751 1001 86380 86390 1
429346 99429346 1001 86380 86390 1
429492 99429492 1001 86380 86390 1
430462 99430462 1001 86380 86390 1
431991 99431991 1001 86380 86390 1
431894 99431894 1001 86380 86390 1
431966 99431966 1001 86380 86390 1
431864 99431864 1001 86380 86390 1
431870 99431870 1001 86380 86390 1
431975 99431975 1001 86380 86390 1
432037 99432037 1001 86380 86390 1
431267 99431267 1001 86380 86390 1
431577 99431577 1001 86380 86390 1
430845 99430845 1001 86380 86390 1
431020 99431020 1001 86380 86390 1
430995 99430995 1001 86380 86390 1
432084 99432084 1001 86380 86390 1
432213 99432213 1001 86380 86390 1
433653 99433653 1001 86380 86390 1
433720 99433720 1001 86380 86390 1
433400 99433400 1001 86380 86390 1
433266 99433266 1001 86380 86390 1
433076 99433076 1001 86380 86390 1
432954 99432954 1001 86380 86390 1
433131 99433131 1001 86380 86390 1
432928 99432928 1001 86380 86390 1
432751 99432751 1001 86380 86390 1
432707 99432707 1001 86380 86390 1
433862 99433862 1001 86380 86390 1
433789 99433789 1001 86380 86390 1
434003 99434003 1001 86380 86390 1
434004 99434004 1001 86380 86390 1
433825 99433825 1001 86380 86390 1
435392 99435392 1001 86380 86390 1
435208 99435208 1001 86380 86390 1
434738 99434738 1001 86380 86390 1
434741 99434741 1001 86380 86390 1
434512 99434512 1001 86380 86390 1
434328 99434328 1001 86380 86390 1
434187 99434187 1001 86380 86390 1
434311 99434311 1001 86380 86390 1
435525 99435525 1001 86380 86390 1
435767 99435767 1001 86380 86390 1
435563 99435563 1001 86380 86390 1
437099 99437099 1001 86380 86390 1
436788 99436788 1001 86380 86390 1
436878 99436878 1001 86380 86390 1
436970 99436970 1001 86380 86390 1
436948 99436948 1001 86380 86390 1
436480 99436480 1001 86380 86390 1
436646 99436646 1001 86380 86390 1
436720 99436720 1001 86380 86390 1
436540 99436540 1001 86380 86390 1
436308 99436308 1001 86380 86390 1
436213 99436213 1001 86380 86390 1
436166 99436166 1001 86380 86390 1
435907 99435907 1001 86380 86390 1
436177 99436177 1001 86380 86390 1
437252 99437252 1001 86380 86390 1
300574 99300574 1001 86380 86390 1
300665 99300665 1001 86380 86390 1
300576 99300576 1001 86380 86390 1
300552 99300552 1001 86380 86390 1
300581 99300581 1001 86380 86390 1
300620 99300620 1001 86380 86390 1
300458 99300458 1001 86380 86390 1
300329 99300329 1001 86380 86390 1
300365 99300365 1001 86380 86390 1
300250 99300250 1001 86380 86390 1
300200 99300200 1001 86380 86390 1
300162 99300162 1001 86380 86390 1
300138 99300138 1001 86380 86390 1
300858 99300858 1001 86380 86390 1
300757 99300757 1001 86380 86390 1
301519 99301519 1001 86380 86390 1
301428 99301428 1001 86380 86390 1
301467 99301467 1001 86380 86390 1
301528 99301528 1001 86380 86390 1
301248 99301248 1001 86380 86390 1
301184 99301184 1001 86380 86390 1
301262 99301262 1001 86380 86390 1
301175 99301175 1001 86380 86390 1
301129 99301129 1001 86380 86390 1
301716 99301716 1001 86380 86390 1
301693 99301693 1001 86380 86390 1
302229 99302229 1001 86380 86390 1
302196 99302196 1001 86380 86390 1
302034 99302034 1001 86380 86390 1
302156 99302156 1001 86380 86390 1
301988 99301988 1001 86380 86390 1
302041 99302041 1001 86380 86390 1
301762 99301762 1001 86380 86390 1
301779 99301779 1001 86380 86390 1
301760 99301760 1001 86380 86390 1
302393 99302393 1001 86380 86390 1
302407 99302407 1001 86380 86390 1
302459 99302459 1001 86380 86390 1
302485 99302485 1001 86380 86390 1
303098 99303098 1001 86380 86390 1
303154 99303154 1001 86380 86390 1
302880 99302880 1001 86380 86390 1
302920 99302920 1001 86380 86390 1
302726 99302726 1001 86380 86390 1
303242 99303242 1001 86380 86390 1
303294 99303294 1001 86380 86390 1
303347 99303347 1001 86380 86390 1
303376 99303376 1001 86380 86390 1
303893 99303893 1001 86380 86390 1
303963 99303963 1001 86380 86390 1
303740 99303740 1001 86380 86390 1
303753 99303753 1001 86380 86390 1
303425 99303425 1001 86380 86390 1
303428 99303428 1001 86380 86390 1
303600 99303600 1001 86380 86390 1
303588 99303588 1001 86380 86390 1
303473 99303473 1001 86380 86390 1
303434 99303434 1001 86380 86390 1
303422 99303422 1001 86380 86390 1
304087 99304087 1001 86380 86390 1
304077 99304077 1001 86380 86390 1
304713 99304713 1001 86380 86390 1
304852 99304852 1001 86380 86390 1
304563 99304563 1001 86380 86390 1
304569 99304569 1001 86380 86390 1
304505 99304505 1001 86380 86390 1
304372 99304372 1001 86380 86390 1
304894 99304894 1001 86380 86390 1
304882 99304882 1001 86380 86390 1
304897 99304897 1001 86380 86390 1
305058 99305058 1001 86380 86390 1
305657 99305657 1001 86380 86390 1
305525 99305525 1001 86380 86390 1
305669 99305669 1001 86380 86390 1
305396 99305396 1001 86380 86390 1
305180 99305180 1001 86380 86390 1
305142 99305142 1001 86380 86390 1
305157 99305157 1001 86380 86390 1
305132 99305132 1001 86380 86390 1
305083 99305083 1001 86380 86390 1
305136 99305136 1001 86380 86390 1
500026 99500026 1001 86380 86390 1
305688 99305688 1001 86380 86390 1
500124 99500124 1001 86380 86390 1
500047 99500047 1001 86380 86390 1
500060 99500060 1001 86380 86390 1
500662 99500662 1001 86380 86390 1
500688 99500688 1001 86380 86390 1
500536 99500536 1001 86380 86390 1
500377 99500377 1001 86380 86390 1
500255 99500255 1001 86380 86390 1
500926 99500926 1001 86380 86390 1
500853 99500853 1001 86380 86390 1
500997 99500997 1001 86380 86390 1
501475 99501475 1001 86380 86390 1
501533 99501533 1001 86380 86390 1
501257 99501257 1001 86380 86390 1
501389 99501389 1001 86380 86390 1
501368 99501368 1001 86380 86390 1
501420 99501420 1001 86380 86390 1
501200 99501200 1001 86380 86390 1
501080 99501080 1001 86380 86390 1
501210 99501210 1001 86380 86390 1
501055 99501055 1001 86380 86390 1
501727 99501727 1001 86380 86390 1
501692 99501692 1001 86380 86390 1
501718 99501718 1001 86380 86390 1
501770 99501770 1001 86380 86390 1
501841 99501841 1001 86380 86390 1
502367 99502367 1001 86380 86390 1
502342 99502342 1001 86380 86390 1
502408 99502408 1001 86380 86390 1
502221 99502221 1001 86380 86390 1
502112 99502112 1001 86380 86390 1
502229 99502229 1001 86380 86390 1
502245 99502245 1001 86380 86390 1
502220 99502220 1001 86380 86390 1
501989 99501989 1001 86380 86390 1
501945 99501945 1001 86380 86390 1
502037 99502037 1001 86380 86390 1
502477 99502477 1001 86380 86390 1
502596 99502596 1001 86380 86390 1
503259 99503259 1001 86380 86390 1
503166 99503166 1001 86380 86390 1
503211 99503211 1001 86380 86390 1
503175 99503175 1001 86380 86390 1
502930 99502930 1001 86380 86390 1
503064 99503064 1001 86380 86390 1
502883 99502883 1001 86380 86390 1
502923 99502923 1001 86380 86390 1
503067 99503067 1001 86380 86390 1
502764 99502764 1001 86380 86390 1
502817 99502817 1001 86380 86390 1
502674 99502674 1001 86380 86390 1
502792 99502792 1001 86380 86390 1
502760 99502760 1001 86380 86390 1
503436 99503436 1001 86380 86390 1
503335 99503335 1001 86380 86390 1
503365 99503365 1001 86380 86390 1
503985 99503985 1001 86380 86390 1
503549 99503549 1001 86380 86390 1
503664 99503664 1001 86380 86390 1
504310 99504310 1001 86380 86390 1
504170 99504170 1001 86380 86390 1
504313 99504313 1001 86380 86390 1
504132 99504132 1001 86380 86390 1
504133 99504133 1001 86380 86390 1
504305 99504305 1001 86380 86390 1
504791 99504791 1001 86380 86390 1
504646 99504646 1001 86380 86390 1
504543 99504543 1001 86380 86390 1
504337 99504337 1001 86380 86390 1
504456 99504456 1001 86380 86390 1
504433 99504433 1001 86380 86390 1
504408 99504408 1001 86380 86390 1
504460 99504460 1001 86380 86390 1
504333 99504333 1001 86380 86390 1
505063 99505063 1001 86380 86390 1
505569 99505569 1001 86380 86390 1
505702 99505702 1001 86380 86390 1
505436 99505436 1001 86380 86390 1
505462 99505462 1001 86380 86390 1
505543 99505543 1001 86380 86390 1
505443 99505443 1001 86380 86390 1
505392 99505392 1001 86380 86390 1
505470 99505470 1001 86380 86390 1
505152 99505152 1001 86380 86390 1
505245 99505245 1001 86380 86390 1
505795 99505795 1001 86380 86390 1
506432 99506432 1001 86380 86390 1
506410 99506410 1001 86380 86390 1
506451 99506451 1001 86380 86390 1
506213 99506213 1001 86380 86390 1
506355 99506355 1001 86380 86390 1
506292 99506292 1001 86380 86390 1
506246 99506246 1001 86380 86390 1
506017 99506017 1001 86380 86390 1
506100 99506100 1001 86380 86390 1
506049 99506049 1001 86380 86390 1
506026 99506026 1001 86380 86390 1
506800 99506800 1001 86380 86390 1
506392 99506392 1001 86380 86390 1
506598 99506598 1001 86380 86390 1
506782 99506782 1001 86380 86390 1
506719 99506719 1001 86380 86390 1
507281 99507281 1001 86380 86390 1
507346 99507346 1001 86380 86390 1
507396 99507396 1001 86380 86390 1
507325 99507325 1001 86380 86390 1
506973 99506973 1001 86380 86390 1
507539 99507539 1001 86380 86390 1
507591 99507591 1001 86380 86390 1
508081 99508081 1001 86380 86390 1
508211 99508211 1001 86380 86390 1
508188 99508188 1001 86380 86390 1
508150 99508150 1001 86380 86390 1
508207 99508207 1001 86380 86390 1
507882 99507882 1001 86380 86390 1
507795 99507795 1001 86380 86390 1
507668 99507668 1001 86380 86390 1
508339 99508339 1001 86380 86390 1
508901 99508901 1001 86380 86390 1
509023 99509023 1001 86380 86390 1
508791 99508791 1001 86380 86390 1
508743 99508743 1001 86380 86390 1
508570 99508570 1001 86380 86390 1
508536 99508536 1001 86380 86390 1
508525 99508525 1001 86380 86390 1
508540 99508540 1001 86380 86390 1
508566 99508566 1001 86380 86390 1
509098 99509098 1001 86380 86390 1
509127 99509127 1001 86380 86390 1
509205 99509205 1001 86380 86390 1
509187 99509187 1001 86380 86390 1
509723 99509723 1001 86380 86390 1
509331 99509331 1001 86380 86390 1
509359 99509359 1001 86380 86390 1
509295 99509295 1001 86380 86390 1
509978 99509978 1001 86380 86390 1
510563 99510563 1001 86380 86390 1
510644 99510644 1001 86380 86390 1
510545 99510545 1001 86380 86390 1
510471 99510471 1001 86380 86390 1
510236 99510236 1001 86380 86390 1
510741 99510741 1001 86380 86390 1
510731 99510731 1001 86380 86390 1
511502 99511502 1001 86380 86390 1
511504 99511504 1001 86380 86390 1
511506 99511506 1001 86380 86390 1
511417 99511417 1001 86380 86390 1
511431 99511431 1001 86380 86390 1
511472 99511472 1001 86380 86390 1
511448 99511448 1001 86380 86390 1
511207 99511207 1001 86380 86390 1
511339 99511339 1001 86380 86390 1
511224 99511224 1001 86380 86390 1
511078 99511078 1001 86380 86390 1
511614 99511614 1001 86380 86390 1
511682 99511682 1001 86380 86390 1
511553 99511553 1001 86380 86390 1
511676 99511676 1001 86380 86390 1
512194 99512194 1001 86380 86390 1
512327 99512327 1001 86380 86390 1
512014 99512014 1001 86380 86390 1
511771 99511771 1001 86380 86390 1
511760 99511760 1001 86380 86390 1
511761 99511761 1001 86380 86390 1
511892 99511892 1001 86380 86390 1
511962 99511962 1001 86380 86390 1
511808 99511808 1001 86380 86390 1
512560 99512560 1001 86380 86390 1
512392 99512392 1001 86380 86390 1
512537 99512537 1001 86380 86390 1
512487 99512487 1001 86380 86390 1
512410 99512410 1001 86380 86390 1
513159 99513159 1001 86380 86390 1
513166 99513166 1001 86380 86390 1
512831 99512831 1001 86380 86390 1
512849 99512849 1001 86380 86390 1
512851 99512851 1001 86380 86390 1
512853 99512853 1001 86380 86390 1
512920 99512920 1001 86380 86390 1
512627 99512627 1001 86380 86390 1
512643 99512643 1001 86380 86390 1
513307 99513307 1001 86380 86390 1
513216 99513216 1001 86380 86390 1
513930 99513930 1001 86380 86390 1
513974 99513974 1001 86380 86390 1
513859 99513859 1001 86380 86390 1
513924 99513924 1001 86380 86390 1
513835 99513835 1001 86380 86390 1
513747 99513747 1001 86380 86390 1
513810 99513810 1001 86380 86390 1
513669 99513669 1001 86380 86390 1
513811 99513811 1001 86380 86390 1
513605 99513605 1001 86380 86390 1
513411 99513411 1001 86380 86390 1
513555 99513555 1001 86380 86390 1
513546 99513546 1001 86380 86390 1
513457 99513457 1001 86380 86390 1
514032 99514032 1001 86380 86390 1
514097 99514097 1001 86380 86390 1
514201 99514201 1001 86380 86390 1
514098 99514098 1001 86380 86390 1
514202 99514202 1001 86380 86390 1
514718 99514718 1001 86380 86390 1
514747 99514747 1001 86380 86390 1
514773 99514773 1001 86380 86390 1
514470 99514470 1001 86380 86390 1
514419 99514419 1001 86380 86390 1
514333 99514333 1001 86380 86390 1
514361 99514361 1001 86380 86390 1
515031 99515031 1001 86380 86390 1
514890 99514890 1001 86380 86390 1
515683 99515683 1001 86380 86390 1
515552 99515552 1001 86380 86390 1
515432 99515432 1001 86380 86390 1
515218 99515218 1001 86380 86390 1
515130 99515130 1001 86380 86390 1
515174 99515174 1001 86380 86390 1
515227 99515227 1001 86380 86390 1
515774 99515774 1001 86380 86390 1
515793 99515793 1001 86380 86390 1
515821 99515821 1001 86380 86390 1
516420 99516420 1001 86380 86390 1
516382 99516382 1001 86380 86390 1
516474 99516474 1001 86380 86390 1
516437 99516437 1001 86380 86390 1
516425 99516425 1001 86380 86390 1
516174 99516174 1001 86380 86390 1
516137 99516137 1001 86380 86390 1
516253 99516253 1001 86380 86390 1
516204 99516204 1001 86380 86390 1
516116 99516116 1001 86380 86390 1
516107 99516107 1001 86380 86390 1
516095 99516095 1001 86380 86390 1
516075 99516075 1001 86380 86390 1
516649 99516649 1001 86380 86390 1
517143 99517143 1001 86380 86390 1
517301 99517301 1001 86380 86390 1
517313 99517313 1001 86380 86390 1
517162 99517162 1001 86380 86390 1
517166 99517166 1001 86380 86390 1
517068 99517068 1001 86380 86390 1
517018 99517018 1001 86380 86390 1
517032 99517032 1001 86380 86390 1
516922 99516922 1001 86380 86390 1
516758 99516758 1001 86380 86390 1
516915 99516915 1001 86380 86390 1
516877 99516877 1001 86380 86390 1
517436 99517436 1001 86380 86390 1
517463 99517463 1001 86380 86390 1
517387 99517387 1001 86380 86390 1
518008 99518008 1001 86380 86390 1
518016 99518016 1001 86380 86390 1
517831 99517831 1001 86380 86390 1
517793 99517793 1001 86380 86390 1
517955 99517955 1001 86380 86390 1
517722 99517722 1001 86380 86390 1
517684 99517684 1001 86380 86390 1
517582 99517582 1001 86380 86390 1
517624 99517624 1001 86380 86390 1
518194 99518194 1001 86380 86390 1
518169 99518169 1001 86380 86390 1
518325 99518325 1001 86380 86390 1
518183 99518183 1001 86380 86390 1
518861 99518861 1001 86380 86390 1
518791 99518791 1001 86380 86390 1
518979 99518979 1001 86380 86390 1
518805 99518805 1001 86380 86390 1
518806 99518806 1001 86380 86390 1
518819 99518819 1001 86380 86390 1
518661 99518661 1001 86380 86390 1
518636 99518636 1001 86380 86390 1
518753 99518753 1001 86380 86390 1
518382 99518382 1001 86380 86390 1
519153 99519153 1001 86380 86390 1
519166 99519166 1001 86380 86390 1
519003 99519003 1001 86380 86390 1
519110 99519110 1001 86380 86390 1
519678 99519678 1001 86380 86390 1
519629 99519629 1001 86380 86390 1
519802 99519802 1001 86380 86390 1
519558 99519558 1001 86380 86390 1
519549 99519549 1001 86380 86390 1
519447 99519447 1001 86380 86390 1
519564 99519564 1001 86380 86390 1
519476 99519476 1001 86380 86390 1
519297 99519297 1001 86380 86390 1
519299 99519299 1001 86380 86390 1
519876 99519876 1001 86380 86390 1
519902 99519902 1001 86380 86390 1
519851 99519851 1001 86380 86390 1
519942 99519942 1001 86380 86390 1
519968 99519968 1001 86380 86390 1
519975 99519975 1001 86380 86390 1
520488 99520488 1001 86380 86390 1
520540 99520540 1001 86380 86390 1
520612 99520612 1001 86380 86390 1
520614 99520614 1001 86380 86390 1
520531 99520531 1001 86380 86390 1
520454 99520454 1001 86380 86390 1
520164 99520164 1001 86380 86390 1
520191 99520191 1001 86380 86390 1
520154 99520154 1001 86380 86390 1
520143 99520143 1001 86380 86390 1
520082 99520082 1001 86380 86390 1
520766 99520766 1001 86380 86390 1
520787 99520787 1001 86380 86390 1
521437 99521437 1001 86380 86390 1
521387 99521387 1001 86380 86390 1
521251 99521251 1001 86380 86390 1
521100 99521100 1001 86380 86390 1
521167 99521167 1001 86380 86390 1
521258 99521258 1001 86380 86390 1
521076 99521076 1001 86380 86390 1
521130 99521130 1001 86380 86390 1
521040 99521040 1001 86380 86390 1
520911 99520911 1001 86380 86390 1
520875 99520875 1001 86380 86390 1
521045 99521045 1001 86380 86390 1
521038 99521038 1001 86380 86390 1
521583 99521583 1001 86380 86390 1
521497 99521497 1001 86380 86390 1
522163 99522163 1001 86380 86390 1
522165 99522165 1001 86380 86390 1
522155 99522155 1001 86380 86390 1
522117 99522117 1001 86380 86390 1
522277 99522277 1001 86380 86390 1
522041 99522041 1001 86380 86390 1
521766 99521766 1001 86380 86390 1
521759 99521759 1001 86380 86390 1
521772 99521772 1001 86380 86390 1
522496 99522496 1001 86380 86390 1
521880 99521880 1001 86380 86390 1
522414 99522414 1001 86380 86390 1
523030 99523030 1001 86380 86390 1
523008 99523008 1001 86380 86390 1
522932 99522932 1001 86380 86390 1
523105 99523105 1001 86380 86390 1
523110 99523110 1001 86380 86390 1
523109 99523109 1001 86380 86390 1
522902 99522902 1001 86380 86390 1
522775 99522775 1001 86380 86390 1
522792 99522792 1001 86380 86390 1
522588 99522588 1001 86380 86390 1
522558 99522558 1001 86380 86390 1
523316 99523316 1001 86380 86390 1
523924 99523924 1001 86380 86390 1
523935 99523935 1001 86380 86390 1
523775 99523775 1001 86380 86390 1
523789 99523789 1001 86380 86390 1
523802 99523802 1001 86380 86390 1
523650 99523650 1001 86380 86390 1
523588 99523588 1001 86380 86390 1
523679 99523679 1001 86380 86390 1
523705 99523705 1001 86380 86390 1
523667 99523667 1001 86380 86390 1
523706 99523706 1001 86380 86390 1
523581 99523581 1001 86380 86390 1
523647 99523647 1001 86380 86390 1
523518 99523518 1001 86380 86390 1
523490 99523490 1001 86380 86390 1
523954 99523954 1001 86380 86390 1
524036 99524036 1001 86380 86390 1
524065 99524065 1001 86380 86390 1
524105 99524105 1001 86380 86390 1
523990 99523990 1001 86380 86390 1
524620 99524620 1001 86380 86390 1
524473 99524473 1001 86380 86390 1
524413 99524413 1001 86380 86390 1
524505 99524505 1001 86380 86390 1
524319 99524319 1001 86380 86390 1
524354 99524354 1001 86380 86390 1
524213 99524213 1001 86380 86390 1
524797 99524797 1001 86380 86390 1
524824 99524824 1001 86380 86390 1
524851 99524851 1001 86380 86390 1
524957 99524957 1001 86380 86390 1
524906 99524906 1001 86380 86390 1
524907 99524907 1001 86380 86390 1
525445 99525445 1001 86380 86390 1
525407 99525407 1001 86380 86390 1
525486 99525486 1001 86380 86390 1
525576 99525576 1001 86380 86390 1
525581 99525581 1001 86380 86390 1
525585 99525585 1001 86380 86390 1
525590 99525590 1001 86380 86390 1
525032 99525032 1001 86380 86390 1
525062 99525062 1001 86380 86390 1
525647 99525647 1001 86380 86390 1
525770 99525770 1001 86380 86390 1
525783 99525783 1001 86380 86390 1
525629 99525629 1001 86380 86390 1
525709 99525709 1001 86380 86390 1
526386 99526386 1001 86380 86390 1
526221 99526221 1001 86380 86390 1
526288 99526288 1001 86380 86390 1
526340 99526340 1001 86380 86390 1
526252 99526252 1001 86380 86390 1
526064 99526064 1001 86380 86390 1
526066 99526066 1001 86380 86390 1
526067 99526067 1001 86380 86390 1
526120 99526120 1001 86380 86390 1
526108 99526108 1001 86380 86390 1
525892 99525892 1001 86380 86390 1
525871 99525871 1001 86380 86390 1
525833 99525833 1001 86380 86390 1
525890 99525890 1001 86380 86390 1
525930 99525930 1001 86380 86390 1
526008 99526008 1001 86380 86390 1
526486 99526486 1001 86380 86390 1
526617 99526617 1001 86380 86390 1
526619 99526619 1001 86380 86390 1
526571 99526571 1001 86380 86390 1
526441 99526441 1001 86380 86390 1
526456 99526456 1001 86380 86390 1
527124 99527124 1001 86380 86390 1
527065 99527065 1001 86380 86390 1
526891 99526891 1001 86380 86390 1
527026 99527026 1001 86380 86390 1
527014 99527014 1001 86380 86390 1
526747 99526747 1001 86380 86390 1
526736 99526736 1001 86380 86390 1
526672 99526672 1001 86380 86390 1
527388 99527388 1001 86380 86390 1
527361 99527361 1001 86380 86390 1
527792 99527792 1001 86380 86390 1
527728 99527728 1001 86380 86390 1
527820 99527820 1001 86380 86390 1
527811 99527811 1001 86380 86390 1
527749 99527749 1001 86380 86390 1
527829 99527829 1001 86380 86390 1
527459 99527459 1001 86380 86390 1
527527 99527527 1001 86380 86390 1
527592 99527592 1001 86380 86390 1
528206 99528206 1001 86380 86390 1
528089 99528089 1001 86380 86390 1
528265 99528265 1001 86380 86390 1
528883 99528883 1001 86380 86390 1
528848 99528848 1001 86380 86390 1
528771 99528771 1001 86380 86390 1
528547 99528547 1001 86380 86390 1
528324 99528324 1001 86380 86390 1
528357 99528357 1001 86380 86390 1
528937 99528937 1001 86380 86390 1
528905 99528905 1001 86380 86390 1
528971 99528971 1001 86380 86390 1
529580 99529580 1001 86380 86390 1
529555 99529555 1001 86380 86390 1
529432 99529432 1001 86380 86390 1
529459 99529459 1001 86380 86390 1
529370 99529370 1001 86380 86390 1
529423 99529423 1001 86380 86390 1
529505 99529505 1001 86380 86390 1
529287 99529287 1001 86380 86390 1
529236 99529236 1001 86380 86390 1
529249 99529249 1001 86380 86390 1
530207 99530207 1001 86380 86390 1
529945 99529945 1001 86380 86390 1
530096 99530096 1001 86380 86390 1
530061 99530061 1001 86380 86390 1
530579 99530579 1001 86380 86390 1
530715 99530715 1001 86380 86390 1
530626 99530626 1001 86380 86390 1
530691 99530691 1001 86380 86390 1
531303 99531303 1001 86380 86390 1
531213 99531213 1001 86380 86390 1
531124 99531124 1001 86380 86390 1
531021 99531021 1001 86380 86390 1
531115 99531115 1001 86380 86390 1
531077 99531077 1001 86380 86390 1
531093 99531093 1001 86380 86390 1
530891 99530891 1001 86380 86390 1
530766 99530766 1001 86380 86390 1
530963 99530963 1001 86380 86390 1
531410 99531410 1001 86380 86390 1
531514 99531514 1001 86380 86390 1
532067 99532067 1001 86380 86390 1
532132 99532132 1001 86380 86390 1
532120 99532120 1001 86380 86390 1
532189 99532189 1001 86380 86390 1
531942 99531942 1001 86380 86390 1
531994 99531994 1001 86380 86390 1
531852 99531852 1001 86380 86390 1
531996 99531996 1001 86380 86390 1
531945 99531945 1001 86380 86390 1
531604 99531604 1001 86380 86390 1
531657 99531657 1001 86380 86390 1
532401 99532401 1001 86380 86390 1
532221 99532221 1001 86380 86390 1
532354 99532354 1001 86380 86390 1
532380 99532380 1001 86380 86390 1
532394 99532394 1001 86380 86390 1
532851 99532851 1001 86380 86390 1
532866 99532866 1001 86380 86390 1
532829 99532829 1001 86380 86390 1
532934 99532934 1001 86380 86390 1
532975 99532975 1001 86380 86390 1
532978 99532978 1001 86380 86390 1
532792 99532792 1001 86380 86390 1
532808 99532808 1001 86380 86390 1
532426 99532426 1001 86380 86390 1
532589 99532589 1001 86380 86390 1
533200 99533200 1001 86380 86390 1
533217 99533217 1001 86380 86390 1
533153 99533153 1001 86380 86390 1
533051 99533051 1001 86380 86390 1
533798 99533798 1001 86380 86390 1
533751 99533751 1001 86380 86390 1
533848 99533848 1001 86380 86390 1
533852 99533852 1001 86380 86390 1
533522 99533522 1001 86380 86390 1
533590 99533590 1001 86380 86390 1
533616 99533616 1001 86380 86390 1
533572 99533572 1001 86380 86390 1
533444 99533444 1001 86380 86390 1
533407 99533407 1001 86380 86390 1
533268 99533268 1001 86380 86390 1
533298 99533298 1001 86380 86390 1
533898 99533898 1001 86380 86390 1
533938 99533938 1001 86380 86390 1
533917 99533917 1001 86380 86390 1
534530 99534530 1001 86380 86390 1
534481 99534481 1001 86380 86390 1
534561 99534561 1001 86380 86390 1
534364 99534364 1001 86380 86390 1
534404 99534404 1001 86380 86390 1
534368 99534368 1001 86380 86390 1
534154 99534154 1001 86380 86390 1
534080 99534080 1001 86380 86390 1
534198 99534198 1001 86380 86390 1
534736 99534736 1001 86380 86390 1
534830 99534830 1001 86380 86390 1
535359 99535359 1001 86380 86390 1
535424 99535424 1001 86380 86390 1
535450 99535450 1001 86380 86390 1
535310 99535310 1001 86380 86390 1
535348 99535348 1001 86380 86390 1
535504 99535504 1001 86380 86390 1
535216 99535216 1001 86380 86390 1
535243 99535243 1001 86380 86390 1
535282 99535282 1001 86380 86390 1
535276 99535276 1001 86380 86390 1
535187 99535187 1001 86380 86390 1
535303 99535303 1001 86380 86390 1
534947 99534947 1001 86380 86390 1
535052 99535052 1001 86380 86390 1
535663 99535663 1001 86380 86390 1
535588 99535588 1001 86380 86390 1
535589 99535589 1001 86380 86390 1
535670 99535670 1001 86380 86390 1
535672 99535672 1001 86380 86390 1
536144 99536144 1001 86380 86390 1
536159 99536159 1001 86380 86390 1
536288 99536288 1001 86380 86390 1
536269 99536269 1001 86380 86390 1
536068 99536068 1001 86380 86390 1
535939 99535939 1001 86380 86390 1
536096 99536096 1001 86380 86390 1
536076 99536076 1001 86380 86390 1
535999 99535999 1001 86380 86390 1
536025 99536025 1001 86380 86390 1
535870 99535870 1001 86380 86390 1
535743 99535743 1001 86380 86390 1
535861 99535861 1001 86380 86390 1
535849 99535849 1001 86380 86390 1
535891 99535891 1001 86380 86390 1
536468 99536468 1001 86380 86390 1
536534 99536534 1001 86380 86390 1
536447 99536447 1001 86380 86390 1
537020 99537020 1001 86380 86390 1
537125 99537125 1001 86380 86390 1
536959 99536959 1001 86380 86390 1
537102 99537102 1001 86380 86390 1
537082 99537082 1001 86380 86390 1
536967 99536967 1001 86380 86390 1
536868 99536868 1001 86380 86390 1
536894 99536894 1001 86380 86390 1
536792 99536792 1001 86380 86390 1
536713 99536713 1001 86380 86390 1
536714 99536714 1001 86380 86390 1
537250 99537250 1001 86380 86390 1
537227 99537227 1001 86380 86390 1
537345 99537345 1001 86380 86390 1
537811 99537811 1001 86380 86390 1
537757 99537757 1001 86380 86390 1
537633 99537633 1001 86380 86390 1
537551 99537551 1001 86380 86390 1
537410 99537410 1001 86380 86390 1
538008 99538008 1001 86380 86390 1
538142 99538142 1001 86380 86390 1
538175 99538175 1001 86380 86390 1
538678 99538678 1001 86380 86390 1
538762 99538762 1001 86380 86390 1
538462 99538462 1001 86380 86390 1
538553 99538553 1001 86380 86390 1
538541 99538541 1001 86380 86390 1
538607 99538607 1001 86380 86390 1
538376 99538376 1001 86380 86390 1
538321 99538321 1001 86380 86390 1
538909 99538909 1001 86380 86390 1
539477 99539477 1001 86380 86390 1
539594 99539594 1001 86380 86390 1
539596 99539596 1001 86380 86390 1
539636 99539636 1001 86380 86390 1
539387 99539387 1001 86380 86390 1
539336 99539336 1001 86380 86390 1
539419 99539419 1001 86380 86390 1
539021 99539021 1001 86380 86390 1
539216 99539216 1001 86380 86390 1
539022 99539022 1001 86380 86390 1
539142 99539142 1001 86380 86390 1
539183 99539183 1001 86380 86390 1
539834 99539834 1001 86380 86390 1
539784 99539784 1001 86380 86390 1
539785 99539785 1001 86380 86390 1
539656 99539656 1001 86380 86390 1
540315 99540315 1001 86380 86390 1
540395 99540395 1001 86380 86390 1
540334 99540334 1001 86380 86390 1
540272 99540272 1001 86380 86390 1
540042 99540042 1001 86380 86390 1
539876 99539876 1001 86380 86390 1
540038 99540038 1001 86380 86390 1
541151 99541151 1001 86380 86390 1
541252 99541252 1001 86380 86390 1
540993 99540993 1001 86380 86390 1
540755 99540755 1001 86380 86390 1
540835 99540835 1001 86380 86390 1
540784 99540784 1001 86380 86390 1
540838 99540838 1001 86380 86390 1
541367 99541367 1001 86380 86390 1
541434 99541434 1001 86380 86390 1
541462 99541462 1001 86380 86390 1
541412 99541412 1001 86380 86390 1
541348 99541348 1001 86380 86390 1
541387 99541387 1001 86380 86390 1
541363 99541363 1001 86380 86390 1
541402 99541402 1001 86380 86390 1
541480 99541480 1001 86380 86390 1
541455 99541455 1001 86380 86390 1
541797 99541797 1001 86380 86390 1
541855 99541855 1001 86380 86390 1
541765 99541765 1001 86380 86390 1
541550 99541550 1001 86380 86390 1
541547 99541547 1001 86380 86390 1
542829 99542829 1001 86380 86390 1
542742 99542742 1001 86380 86390 1
542847 99542847 1001 86380 86390 1
542649 99542649 1001 86380 86390 1
542676 99542676 1001 86380 86390 1
542628 99542628 1001 86380 86390 1
542565 99542565 1001 86380 86390 1
542621 99542621 1001 86380 86390 1
542404 99542404 1001 86380 86390 1
542385 99542385 1001 86380 86390 1
542502 99542502 1001 86380 86390 1
542425 99542425 1001 86380 86390 1
542533 99542533 1001 86380 86390 1
542971 99542971 1001 86380 86390 1
543014 99543014 1001 86380 86390 1
542950 99542950 1001 86380 86390 1
543108 99543108 1001 86380 86390 1
542952 99542952 1001 86380 86390 1
543733 99543733 1001 86380 86390 1
543570 99543570 1001 86380 86390 1
543412 99543412 1001 86380 86390 1
543537 99543537 1001 86380 86390 1
543499 99543499 1001 86380 86390 1
543526 99543526 1001 86380 86390 1
543306 99543306 1001 86380 86390 1
543287 99543287 1001 86380 86390 1
543341 99543341 1001 86380 86390 1
543175 99543175 1001 86380 86390 1
543856 99543856 1001 86380 86390 1
543948 99543948 1001 86380 86390 1
544407 99544407 1001 86380 86390 1
544435 99544435 1001 86380 86390 1
544583 99544583 1001 86380 86390 1
544543 99544543 1001 86380 86390 1
544223 99544223 1001 86380 86390 1
544375 99544375 1001 86380 86390 1
544377 99544377 1001 86380 86390 1
544046 99544046 1001 86380 86390 1
544085 99544085 1001 86380 86390 1
544139 99544139 1001 86380 86390 1
544154 99544154 1001 86380 86390 1
544676 99544676 1001 86380 86390 1
544702 99544702 1001 86380 86390 1
544677 99544677 1001 86380 86390 1
544692 99544692 1001 86380 86390 1
407257 685 1001 48480 58737 1
432515 211 1001 74160 74517 1
506195 956 1002 47006 49059 1
519953 849 1002 60257 68738 1
520040 1005 1001 71597 71896 1
531051 809 1002 62924 68726 1
534053 820 1001 29058 29357 1
400182 99400182 1001 86380 86390 1
400150 99400150 1001 86380 86390 1
400268 99400268 1001 86380 86390 1
400332 99400332 1001 86380 86390 1
400339 99400339 1001 86380 86390 1
400508 99400508 1001 86380 86390 1
400755 99400755 1001 86380 86390 1
400910 99400910 1001 86380 86390 1
400921 99400921 1001 86380 86390 1
400970 99400970 1001 86380 86390 1
400988 99400988 1001 86380 86390 1
401121 99401121 1001 86380 86390 1
401296 99401296 1001 86380 86390 1
401300 99401300 1001 86380 86390 1
401443 99401443 1001 86380 86390 1
401425 99401425 1001 86380 86390 1
401681 99401681 1001 86380 86390 1
401798 99401798 1001 86380 86390 1
401715 99401715 1001 86380 86390 1
402216 99402216 1001 86380 86390 1
402285 99402285 1001 86380 86390 1
402373 99402373 1001 86380 86390 1
402752 99402752 1001 86380 86390 1
402817 99402817 1001 86380 86390 1
402839 99402839 1001 86380 86390 1
402944 99402944 1001 86380 86390 1
402950 99402950 1001 86380 86390 1
402932 99402932 1001 86380 86390 1
403004 99403004 1001 86380 86390 1
403037 99403037 1001 86380 86390 1
403202 99403202 1001 86380 86390 1
403296 99403296 1001 86380 86390 1
403421 99403421 1001 86380 86390 1
403616 99403616 1001 86380 86390 1
403841 99403841 1001 86380 86390 1
404003 99404003 1001 86380 86390 1
404120 99404120 1001 86380 86390 1
404073 99404073 1001 86380 86390 1
404300 99404300 1001 86380 86390 1
404460 99404460 1001 86380 86390 1
404629 99404629 1001 86380 86390 1
404789 99404789 1001 86380 86390 1
405003 99405003 1001 86380 86390 1
404983 99404983 1001 86380 86390 1
405159 99405159 1001 86380 86390 1
405171 99405171 1001 86380 86390 1
405656 99405656 1001 86380 86390 1
405593 99405593 1001 86380 86390 1
405654 99405654 1001 86380 86390 1
405746 99405746 1001 86380 86390 1
405670 99405670 1001 86380 86390 1
405739 99405739 1001 86380 86390 1
406174 99406174 1001 86380 86390 1
405983 99405983 1001 86380 86390 1
406156 99406156 1001 86380 86390 1
406229 99406229 1001 86380 86390 1
406260 99406260 1001 86380 86390 1
406404 99406404 1001 86380 86390 1
406545 99406545 1001 86380 86390 1
406497 99406497 1001 86380 86390 1
406946 99406946 1001 86380 86390 1
407023 99407023 1001 86380 86390 1
406983 99406983 1001 86380 86390 1
407062 99407062 1001 86380 86390 1
407151 99407151 1001 86380 86390 1
407190 99407190 1001 86380 86390 1
407416 99407416 1001 86380 86390 1
407382 99407382 1001 86380 86390 1
407880 99407880 1001 86380 86390 1
407768 99407768 1001 86380 86390 1
407957 99407957 1001 86380 86390 1
408469 99408469 1001 86380 86390 1
409129 99409129 1001 86380 86390 1
409297 99409297 1001 86380 86390 1
409524 99409524 1001 86380 86390 1
409401 99409401 1001 86380 86390 1
409775 99409775 1001 86380 86390 1
409940 99409940 1001 86380 86390 1
409924 99409924 1001 86380 86390 1
410068 99410068 1001 86380 86390 1
410411 99410411 1001 86380 86390 1
410454 99410454 1001 86380 86390 1
410590 99410590 1001 86380 86390 1
410638 99410638 1001 86380 86390 1
410939 99410939 1001 86380 86390 1
410913 99410913 1001 86380 86390 1
411137 99411137 1001 86380 86390 1
411139 99411139 1001 86380 86390 1
411282 99411282 1001 86380 86390 1
411430 99411430 1001 86380 86390 1
411572 99411572 1001 86380 86390 1
411688 99411688 1001 86380 86390 1
411845 99411845 1001 86380 86390 1
411848 99411848 1001 86380 86390 1
412474 99412474 1001 86380 86390 1
412424 99412424 1001 86380 86390 1
413495 99413495 1001 86380 86390 1
413549 99413549 1001 86380 86390 1
413478 99413478 1001 86380 86390 1
413647 99413647 1001 86380 86390 1
412919 99412919 1001 86380 86390 1
412841 99412841 1001 86380 86390 1
412755 99412755 1001 86380 86390 1
412530 99412530 1001 86380 86390 1
412761 99412761 1001 86380 86390 1
412857 99412857 1001 86380 86390 1
413785 99413785 1001 86380 86390 1
413925 99413925 1001 86380 86390 1
414014 99414014 1001 86380 86390 1
413992 99413992 1001 86380 86390 1
415102 99415102 1001 86380 86390 1
415159 99415159 1001 86380 86390 1
414741 99414741 1001 86380 86390 1
414565 99414565 1001 86380 86390 1
414455 99414455 1001 86380 86390 1
414334 99414334 1001 86380 86390 1
415576 99415576 1001 86380 86390 1
416780 99416780 1001 86380 86390 1
416757 99416757 1001 86380 86390 1
416687 99416687 1001 86380 86390 1
416805 99416805 1001 86380 86390 1
416878 99416878 1001 86380 86390 1
416437 99416437 1001 86380 86390 1
416139 99416139 1001 86380 86390 1
416305 99416305 1001 86380 86390 1
416487 99416487 1001 86380 86390 1
415780 99415780 1001 86380 86390 1
415725 99415725 1001 86380 86390 1
415978 99415978 1001 86380 86390 1
417063 99417063 1001 86380 86390 1
417606 99417606 1001 86380 86390 1
417408 99417408 1001 86380 86390 1
418618 99418618 1001 86380 86390 1
418534 99418534 1001 86380 86390 1
418555 99418555 1001 86380 86390 1
418681 99418681 1001 86380 86390 1
418638 99418638 1001 86380 86390 1
418103 99418103 1001 86380 86390 1
418394 99418394 1001 86380 86390 1
418382 99418382 1001 86380 86390 1
418234 99418234 1001 86380 86390 1
417769 99417769 1001 86380 86390 1
417683 99417683 1001 86380 86390 1
417744 99417744 1001 86380 86390 1
417672 99417672 1001 86380 86390 1
417697 99417697 1001 86380 86390 1
417911 99417911 1001 86380 86390 1
417785 99417785 1001 86380 86390 1
418873 99418873 1001 86380 86390 1
418907 99418907 1001 86380 86390 1
419161 99419161 1001 86380 86390 1
418827 99418827 1001 86380 86390 1
419199 99419199 1001 86380 86390 1
419174 99419174 1001 86380 86390 1
418920 99418920 1001 86380 86390 1
418839 99418839 1001 86380 86390 1
420314 99420314 1001 86380 86390 1
420164 99420164 1001 86380 86390 1
419866 99419866 1001 86380 86390 1
419873 99419873 1001 86380 86390 1
419489 99419489 1001 86380 86390 1
419522 99419522 1001 86380 86390 1
419460 99419460 1001 86380 86390 1
420587 99420587 1001 86380 86390 1
420676 99420676 1001 86380 86390 1
420820 99420820 1001 86380 86390 1
420760 99420760 1001 86380 86390 1
420800 99420800 1001 86380 86390 1
422000 99422000 1001 86380 86390 1
422057 99422057 1001 86380 86390 1
422018 99422018 1001 86380 86390 1
421831 99421831 1001 86380 86390 1
421592 99421592 1001 86380 86390 1
421313 99421313 1001 86380 86390 1
420938 99420938 1001 86380 86390 1
421096 99421096 1001 86380 86390 1
422436 99422436 1001 86380 86390 1
422360 99422360 1001 86380 86390 1
423395 99423395 1001 86380 86390 1
423216 99423216 1001 86380 86390 1
423091 99423091 1001 86380 86390 1
423062 99423062 1001 86380 86390 1
423293 99423293 1001 86380 86390 1
422623 99422623 1001 86380 86390 1
422748 99422748 1001 86380 86390 1
422602 99422602 1001 86380 86390 1
422792 99422792 1001 86380 86390 1
422618 99422618 1001 86380 86390 1
423820 99423820 1001 86380 86390 1
423965 99423965 1001 86380 86390 1
423888 99423888 1001 86380 86390 1
424020 99424020 1001 86380 86390 1
423879 99423879 1001 86380 86390 1
424087 99424087 1001 86380 86390 1
425342 99425342 1001 86380 86390 1
425351 99425351 1001 86380 86390 1
425242 99425242 1001 86380 86390 1
425361 99425361 1001 86380 86390 1
424828 99424828 1001 86380 86390 1
424598 99424598 1001 86380 86390 1
424996 99424996 1001 86380 86390 1
424742 99424742 1001 86380 86390 1
424657 99424657 1001 86380 86390 1
424332 99424332 1001 86380 86390 1
425804 99425804 1001 86380 86390 1
426983 99426983 1001 86380 86390 1
427014 99427014 1001 86380 86390 1
427060 99427060 1001 86380 86390 1
426276 99426276 1001 86380 86390 1
426397 99426397 1001 86380 86390 1
425837 99425837 1001 86380 86390 1
425918 99425918 1001 86380 86390 1
426241 99426241 1001 86380 86390 1
427509 99427509 1001 86380 86390 1
427316 99427316 1001 86380 86390 1
427120 99427120 1001 86380 86390 1
427252 99427252 1001 86380 86390 1
427282 99427282 1001 86380 86390 1
428348 99428348 1001 86380 86390 1
428724 99428724 1001 86380 86390 1
428488 99428488 1001 86380 86390 1
428628 99428628 1001 86380 86390 1
428006 99428006 1001 86380 86390 1
427958 99427958 1001 86380 86390 1
427587 99427587 1001 86380 86390 1
427618 99427618 1001 86380 86390 1
428763 99428763 1001 86380 86390 1
429153 99429153 1001 86380 86390 1
429006 99429006 1001 86380 86390 1
428887 99428887 1001 86380 86390 1
429090 99429090 1001 86380 86390 1
430093 99430093 1001 86380 86390 1
430345 99430345 1001 86380 86390 1
430112 99430112 1001 86380 86390 1
430188 99430188 1001 86380 86390 1
429872 99429872 1001 86380 86390 1
429884 99429884 1001 86380 86390 1
429608 99429608 1001 86380 86390 1
429397 99429397 1001 86380 86390 1
429210 99429210 1001 86380 86390 1
429402 99429402 1001 86380 86390 1
430818 99430818 1001 86380 86390 1
430609 99430609 1001 86380 86390 1
430616 99430616 1001 86380 86390 1
431961 99431961 1001 86380 86390 1
431557 99431557 1001 86380 86390 1
431535 99431535 1001 86380 86390 1
431593 99431593 1001 86380 86390 1
431122 99431122 1001 86380 86390 1
431029 99431029 1001 86380 86390 1
431155 99431155 1001 86380 86390 1
431078 99431078 1001 86380 86390 1
432123 99432123 1001 86380 86390 1
432194 99432194 1001 86380 86390 1
432113 99432113 1001 86380 86390 1
433534 99433534 1001 86380 86390 1
433649 99433649 1001 86380 86390 1
433075 99433075 1001 86380 86390 1
433247 99433247 1001 86380 86390 1
433117 99433117 1001 86380 86390 1
433014 99433014 1001 86380 86390 1
432744 99432744 1001 86380 86390 1
432699 99432699 1001 86380 86390 1
432829 99432829 1001 86380 86390 1
433972 99433972 1001 86380 86390 1
433949 99433949 1001 86380 86390 1
435083 99435083 1001 86380 86390 1
435311 99435311 1001 86380 86390 1
434629 99434629 1001 86380 86390 1
434725 99434725 1001 86380 86390 1
434832 99434832 1001 86380 86390 1
434958 99434958 1001 86380 86390 1
434734 99434734 1001 86380 86390 1
434138 99434138 1001 86380 86390 1
434453 99434453 1001 86380 86390 1
434381 99434381 1001 86380 86390 1
434391 99434391 1001 86380 86390 1
437077 99437077 1001 86380 86390 1
437122 99437122 1001 86380 86390 1
436819 99436819 1001 86380 86390 1
437017 99437017 1001 86380 86390 1
436368 99436368 1001 86380 86390 1
436371 99436371 1001 86380 86390 1
436647 99436647 1001 86380 86390 1
436066 99436066 1001 86380 86390 1
436072 99436072 1001 86380 86390 1
436162 99436162 1001 86380 86390 1
300058 99300058 1001 86380 86390 1
300086 99300086 1001 86380 86390 1
300048 99300048 1001 86380 86390 1
437174 99437174 1001 86380 86390 1
437359 99437359 1001 86380 86390 1
300695 99300695 1001 86380 86390 1
300536 99300536 1001 86380 86390 1
300640 99300640 1001 86380 86390 1
300555 99300555 1001 86380 86390 1
300717 99300717 1001 86380 86390 1
300623 99300623 1001 86380 86390 1
300586 99300586 1001 86380 86390 1
300320 99300320 1001 86380 86390 1
300463 99300463 1001 86380 86390 1
300428 99300428 1001 86380 86390 1
300229 99300229 1001 86380 86390 1
300126 99300126 1001 86380 86390 1
300270 99300270 1001 86380 86390 1
300881 99300881 1001 86380 86390 1
300740 99300740 1001 86380 86390 1
300889 99300889 1001 86380 86390 1
300800 99300800 1001 86380 86390 1
301544 99301544 1001 86380 86390 1
301312 99301312 1001 86380 86390 1
301343 99301343 1001 86380 86390 1
301335 99301335 1001 86380 86390 1
301153 99301153 1001 86380 86390 1
301043 99301043 1001 86380 86390 1
301046 99301046 1001 86380 86390 1
301113 99301113 1001 86380 86390 1
300997 99300997 1001 86380 86390 1
301630 99301630 1001 86380 86390 1
302183 99302183 1001 86380 86390 1
302368 99302368 1001 86380 86390 1
301969 99301969 1001 86380 86390 1
301998 99301998 1001 86380 86390 1
301869 99301869 1001 86380 86390 1
301895 99301895 1001 86380 86390 1
301834 99301834 1001 86380 86390 1
301886 99301886 1001 86380 86390 1
302417 99302417 1001 86380 86390 1
302482 99302482 1001 86380 86390 1
302561 99302561 1001 86380 86390 1
302563 99302563 1001 86380 86390 1
302491 99302491 1001 86380 86390 1
302557 99302557 1001 86380 86390 1
303039 99303039 1001 86380 86390 1
303171 99303171 1001 86380 86390 1
302833 99302833 1001 86380 86390 1
302899 99302899 1001 86380 86390 1
302824 99302824 1001 86380 86390 1
302917 99302917 1001 86380 86390 1
302767 99302767 1001 86380 86390 1
302773 99302773 1001 86380 86390 1
302752 99302752 1001 86380 86390 1
303335 99303335 1001 86380 86390 1
303246 99303246 1001 86380 86390 1
303350 99303350 1001 86380 86390 1
303393 99303393 1001 86380 86390 1
303304 99303304 1001 86380 86390 1
303880 99303880 1001 86380 86390 1
303919 99303919 1001 86380 86390 1
303882 99303882 1001 86380 86390 1
303908 99303908 1001 86380 86390 1
303872 99303872 1001 86380 86390 1
304017 99304017 1001 86380 86390 1
303886 99303886 1001 86380 86390 1
303874 99303874 1001 86380 86390 1
303659 99303659 1001 86380 86390 1
303725 99303725 1001 86380 86390 1
303691 99303691 1001 86380 86390 1
303746 99303746 1001 86380 86390 1
304139 99304139 1001 86380 86390 1
304693 99304693 1001 86380 86390 1
304760 99304760 1001 86380 86390 1
304774 99304774 1001 86380 86390 1
304839 99304839 1001 86380 86390 1
304576 99304576 1001 86380 86390 1
304523 99304523 1001 86380 86390 1
304264 99304264 1001 86380 86390 1
304317 99304317 1001 86380 86390 1
304408 99304408 1001 86380 86390 1
304437 99304437 1001 86380 86390 1
305025 99305025 1001 86380 86390 1
304238 99304238 1001 86380 86390 1
304923 99304923 1001 86380 86390 1
304925 99304925 1001 86380 86390 1
304887 99304887 1001 86380 86390 1
304944 99304944 1001 86380 86390 1
305585 99305585 1001 86380 86390 1
305654 99305654 1001 86380 86390 1
305575 99305575 1001 86380 86390 1
305316 99305316 1001 86380 86390 1
305423 99305423 1001 86380 86390 1
305375 99305375 1001 86380 86390 1
305194 99305194 1001 86380 86390 1
305074 99305074 1001 86380 86390 1
500150 99500150 1001 86380 86390 1
500675 99500675 1001 86380 86390 1
500638 99500638 1001 86380 86390 1
500732 99500732 1001 86380 86390 1
500643 99500643 1001 86380 86390 1
500774 99500774 1001 86380 86390 1
500518 99500518 1001 86380 86390 1
500520 99500520 1001 86380 86390 1
500472 99500472 1001 86380 86390 1
500447 99500447 1001 86380 86390 1
500527 99500527 1001 86380 86390 1
500553 99500553 1001 86380 86390 1
500387 99500387 1001 86380 86390 1
500367 99500367 1001 86380 86390 1
500279 99500279 1001 86380 86390 1
500320 99500320 1001 86380 86390 1
500991 99500991 1001 86380 86390 1
500908 99500908 1001 86380 86390 1
500830 99500830 1001 86380 86390 1
501511 99501511 1001 86380 86390 1
501584 99501584 1001 86380 86390 1
501396 99501396 1001 86380 86390 1
501311 99501311 1001 86380 86390 1
501302 99501302 1001 86380 86390 1
501060 99501060 1001 86380 86390 1
501027 99501027 1001 86380 86390 1
501157 99501157 1001 86380 86390 1
501041 99501041 1001 86380 86390 1
501224 99501224 1001 86380 86390 1
501030 99501030 1001 86380 86390 1
501806 99501806 1001 86380 86390 1
501810 99501810 1001 86380 86390 1
501824 99501824 1001 86380 86390 1
501825 99501825 1001 86380 86390 1
502264 99502264 1001 86380 86390 1
502420 99502420 1001 86380 86390 1
502164 99502164 1001 86380 86390 1
501990 99501990 1001 86380 86390 1
502485 99502485 1001 86380 86390 1
502602 99502602 1001 86380 86390 1
503176 99503176 1001 86380 86390 1
503151 99503151 1001 86380 86390 1
503209 99503209 1001 86380 86390 1
503021 99503021 1001 86380 86390 1
503061 99503061 1001 86380 86390 1
503066 99503066 1001 86380 86390 1
502889 99502889 1001 86380 86390 1
503072 99503072 1001 86380 86390 1
502683 99502683 1001 86380 86390 1
502828 99502828 1001 86380 86390 1
502806 99502806 1001 86380 86390 1
502717 99502717 1001 86380 86390 1
502691 99502691 1001 86380 86390 1
503477 99503477 1001 86380 86390 1
503478 99503478 1001 86380 86390 1
503955 99503955 1001 86380 86390 1
504027 99504027 1001 86380 86390 1
503791 99503791 1001 86380 86390 1
503806 99503806 1001 86380 86390 1
503588 99503588 1001 86380 86390 1
503640 99503640 1001 86380 86390 1
503564 99503564 1001 86380 86390 1
503590 99503590 1001 86380 86390 1
503685 99503685 1001 86380 86390 1
503520 99503520 1001 86380 86390 1
503572 99503572 1001 86380 86390 1
504252 99504252 1001 86380 86390 1
504867 99504867 1001 86380 86390 1
504766 99504766 1001 86380 86390 1
504913 99504913 1001 86380 86390 1
504795 99504795 1001 86380 86390 1
504936 99504936 1001 86380 86390 1
504788 99504788 1001 86380 86390 1
504624 99504624 1001 86380 86390 1
504350 99504350 1001 86380 86390 1
504481 99504481 1001 86380 86390 1
504380 99504380 1001 86380 86390 1
504513 99504513 1001 86380 86390 1
504384 99504384 1001 86380 86390 1
505008 99505008 1001 86380 86390 1
504991 99504991 1001 86380 86390 1
505659 99505659 1001 86380 86390 1
505480 99505480 1001 86380 86390 1
505510 99505510 1001 86380 86390 1
505240 99505240 1001 86380 86390 1
505313 99505313 1001 86380 86390 1
505185 99505185 1001 86380 86390 1
505872 99505872 1001 86380 86390 1
505888 99505888 1001 86380 86390 1
505811 99505811 1001 86380 86390 1
506417 99506417 1001 86380 86390 1
506571 99506571 1001 86380 86390 1
506498 99506498 1001 86380 86390 1
506570 99506570 1001 86380 86390 1
506502 99506502 1001 86380 86390 1
506464 99506464 1001 86380 86390 1
506516 99506516 1001 86380 86390 1
506235 99506235 1001 86380 86390 1
506318 99506318 1001 86380 86390 1
506362 99506362 1001 86380 86390 1
505988 99505988 1001 86380 86390 1
506069 99506069 1001 86380 86390 1
506006 99506006 1001 86380 86390 1
506088 99506088 1001 86380 86390 1
506168 99506168 1001 86380 86390 1
506765 99506765 1001 86380 86390 1
506667 99506667 1001 86380 86390 1
506771 99506771 1001 86380 86390 1
506656 99506656 1001 86380 86390 1
507359 99507359 1001 86380 86390 1
507036 99507036 1001 86380 86390 1
507039 99507039 1001 86380 86390 1
507212 99507212 1001 86380 86390 1
507096 99507096 1001 86380 86390 1
506961 99506961 1001 86380 86390 1
506978 99506978 1001 86380 86390 1
506940 99506940 1001 86380 86390 1
507432 99507432 1001 86380 86390 1
507476 99507476 1001 86380 86390 1
508158 99508158 1001 86380 86390 1
508058 99508058 1001 86380 86390 1
508177 99508177 1001 86380 86390 1
508165 99508165 1001 86380 86390 1
508183 99508183 1001 86380 86390 1
508025 99508025 1001 86380 86390 1
507752 99507752 1001 86380 86390 1
507702 99507702 1001 86380 86390 1
508364 99508364 1001 86380 86390 1
508249 99508249 1001 86380 86390 1
508265 99508265 1001 86380 86390 1
508255 99508255 1001 86380 86390 1
508936 99508936 1001 86380 86390 1
508952 99508952 1001 86380 86390 1
508967 99508967 1001 86380 86390 1
508993 99508993 1001 86380 86390 1
508739 99508739 1001 86380 86390 1
508809 99508809 1001 86380 86390 1
508721 99508721 1001 86380 86390 1
508736 99508736 1001 86380 86390 1
508802 99508802 1001 86380 86390 1
508803 99508803 1001 86380 86390 1
508588 99508588 1001 86380 86390 1
508606 99508606 1001 86380 86390 1
509153 99509153 1001 86380 86390 1
509208 99509208 1001 86380 86390 1
509772 99509772 1001 86380 86390 1
509882 99509882 1001 86380 86390 1
509704 99509704 1001 86380 86390 1
509892 99509892 1001 86380 86390 1
509797 99509797 1001 86380 86390 1
509565 99509565 1001 86380 86390 1
509491 99509491 1001 86380 86390 1
509422 99509422 1001 86380 86390 1
509332 99509332 1001 86380 86390 1
509451 99509451 1001 86380 86390 1
509452 99509452 1001 86380 86390 1
509403 99509403 1001 86380 86390 1
509992 99509992 1001 86380 86390 1
509915 99509915 1001 86380 86390 1
510058 99510058 1001 86380 86390 1
510683 99510683 1001 86380 86390 1
510584 99510584 1001 86380 86390 1
510419 99510419 1001 86380 86390 1
510171 99510171 1001 86380 86390 1
510136 99510136 1001 86380 86390 1
510267 99510267 1001 86380 86390 1
510259 99510259 1001 86380 86390 1
510272 99510272 1001 86380 86390 1
510182 99510182 1001 86380 86390 1
510762 99510762 1001 86380 86390 1
510880 99510880 1001 86380 86390 1
510770 99510770 1001 86380 86390 1
511442 99511442 1001 86380 86390 1
511354 99511354 1001 86380 86390 1
511367 99511367 1001 86380 86390 1
511206 99511206 1001 86380 86390 1
511209 99511209 1001 86380 86390 1
511304 99511304 1001 86380 86390 1
511319 99511319 1001 86380 86390 1
511049 99511049 1001 86380 86390 1
510989 99510989 1001 86380 86390 1
511138 99511138 1001 86380 86390 1
510932 99510932 1001 86380 86390 1
512296 99512296 1001 86380 86390 1
512030 99512030 1001 86380 86390 1
512092 99512092 1001 86380 86390 1
511925 99511925 1001 86380 86390 1
512489 99512489 1001 86380 86390 1
513143 99513143 1001 86380 86390 1
513094 99513094 1001 86380 86390 1
513194 99513194 1001 86380 86390 1
513193 99513193 1001 86380 86390 1
512949 99512949 1001 86380 86390 1
512941 99512941 1001 86380 86390 1
512916 99512916 1001 86380 86390 1
512971 99512971 1001 86380 86390 1
512802 99512802 1001 86380 86390 1
512739 99512739 1001 86380 86390 1
512767 99512767 1001 86380 86390 1
512646 99512646 1001 86380 86390 1
512724 99512724 1001 86380 86390 1
513318 99513318 1001 86380 86390 1
513398 99513398 1001 86380 86390 1
513354 99513354 1001 86380 86390 1
513343 99513343 1001 86380 86390 1
513970 99513970 1001 86380 86390 1
513884 99513884 1001 86380 86390 1
513712 99513712 1001 86380 86390 1
513687 99513687 1001 86380 86390 1
513819 99513819 1001 86380 86390 1
513756 99513756 1001 86380 86390 1
513719 99513719 1001 86380 86390 1
513543 99513543 1001 86380 86390 1
513495 99513495 1001 86380 86390 1
513574 99513574 1001 86380 86390 1
513550 99513550 1001 86380 86390 1
514095 99514095 1001 86380 86390 1
514215 99514215 1001 86380 86390 1
514800 99514800 1001 86380 86390 1
514843 99514843 1001 86380 86390 1
514687 99514687 1001 86380 86390 1
514562 99514562 1001 86380 86390 1
514462 99514462 1001 86380 86390 1
514368 99514368 1001 86380 86390 1
514409 99514409 1001 86380 86390 1
514311 99514311 1001 86380 86390 1
515061 99515061 1001 86380 86390 1
514984 99514984 1001 86380 86390 1
515023 99515023 1001 86380 86390 1
514913 99514913 1001 86380 86390 1
514879 99514879 1001 86380 86390 1
515653 99515653 1001 86380 86390 1
515622 99515622 1001 86380 86390 1
515623 99515623 1001 86380 86390 1
515398 99515398 1001 86380 86390 1
515749 99515749 1001 86380 86390 1
515856 99515856 1001 86380 86390 1
515886 99515886 1001 86380 86390 1
516359 99516359 1001 86380 86390 1
516486 99516486 1001 86380 86390 1
516201 99516201 1001 86380 86390 1
516257 99516257 1001 86380 86390 1
515956 99515956 1001 86380 86390 1
515957 99515957 1001 86380 86390 1
515983 99515983 1001 86380 86390 1
515908 99515908 1001 86380 86390 1
515987 99515987 1001 86380 86390 1
515952 99515952 1001 86380 86390 1
516524 99516524 1001 86380 86390 1
516707 99516707 1001 86380 86390 1
516516 99516516 1001 86380 86390 1
516543 99516543 1001 86380 86390 1
517304 99517304 1001 86380 86390 1
517236 99517236 1001 86380 86390 1
517214 99517214 1001 86380 86390 1
517319 99517319 1001 86380 86390 1
517244 99517244 1001 86380 86390 1
516993 99516993 1001 86380 86390 1
516996 99516996 1001 86380 86390 1
517100 99517100 1001 86380 86390 1
516814 99516814 1001 86380 86390 1
516828 99516828 1001 86380 86390 1
516881 99516881 1001 86380 86390 1
517530 99517530 1001 86380 86390 1
518002 99518002 1001 86380 86390 1
517906 99517906 1001 86380 86390 1
517881 99517881 1001 86380 86390 1
517792 99517792 1001 86380 86390 1
517909 99517909 1001 86380 86390 1
517824 99517824 1001 86380 86390 1
517928 99517928 1001 86380 86390 1
517592 99517592 1001 86380 86390 1
518276 99518276 1001 86380 86390 1
518240 99518240 1001 86380 86390 1
518167 99518167 1001 86380 86390 1
518784 99518784 1001 86380 86390 1
518851 99518851 1001 86380 86390 1
518969 99518969 1001 86380 86390 1
518973 99518973 1001 86380 86390 1
518641 99518641 1001 86380 86390 1
518406 99518406 1001 86380 86390 1
518437 99518437 1001 86380 86390 1
518400 99518400 1001 86380 86390 1
518442 99518442 1001 86380 86390 1
519101 99519101 1001 86380 86390 1
519055 99519055 1001 86380 86390 1
519069 99519069 1001 86380 86390 1
519672 99519672 1001 86380 86390 1
519784 99519784 1001 86380 86390 1
519638 99519638 1001 86380 86390 1
519791 99519791 1001 86380 86390 1
519794 99519794 1001 86380 86390 1
519808 99519808 1001 86380 86390 1
519736 99519736 1001 86380 86390 1
519403 99519403 1001 86380 86390 1
519590 99519590 1001 86380 86390 1
519542 99519542 1001 86380 86390 1
519594 99519594 1001 86380 86390 1
519363 99519363 1001 86380 86390 1
519197 99519197 1001 86380 86390 1
519263 99519263 1001 86380 86390 1
519239 99519239 1001 86380 86390 1
519330 99519330 1001 86380 86390 1
519866 99519866 1001 86380 86390 1
520013 99520013 1001 86380 86390 1
519859 99519859 1001 86380 86390 1
520455 99520455 1001 86380 86390 1
520631 99520631 1001 86380 86390 1
520484 99520484 1001 86380 86390 1
520419 99520419 1001 86380 86390 1
520237 99520237 1001 86380 86390 1
520188 99520188 1001 86380 86390 1
520111 99520111 1001 86380 86390 1
520436 99520436 1001 86380 86390 1
520643 99520643 1001 86380 86390 1
520711 99520711 1001 86380 86390 1
520739 99520739 1001 86380 86390 1
521416 99521416 1001 86380 86390 1
521393 99521393 1001 86380 86390 1
521369 99521369 1001 86380 86390 1
521449 99521449 1001 86380 86390 1
521372 99521372 1001 86380 86390 1
521455 99521455 1001 86380 86390 1
521336 99521336 1001 86380 86390 1
521132 99521132 1001 86380 86390 1
521186 99521186 1001 86380 86390 1
521002 99521002 1001 86380 86390 1
521016 99521016 1001 86380 86390 1
520877 99520877 1001 86380 86390 1
521490 99521490 1001 86380 86390 1
521608 99521608 1001 86380 86390 1
521663 99521663 1001 86380 86390 1
522202 99522202 1001 86380 86390 1
521958 99521958 1001 86380 86390 1
522036 99522036 1001 86380 86390 1
521897 99521897 1001 86380 86390 1
521900 99521900 1001 86380 86390 1
521941 99521941 1001 86380 86390 1
522047 99522047 1001 86380 86390 1
521675 99521675 1001 86380 86390 1
521704 99521704 1001 86380 86390 1
522431 99522431 1001 86380 86390 1
522457 99522457 1001 86380 86390 1
522458 99522458 1001 86380 86390 1
522448 99522448 1001 86380 86390 1
522309 99522309 1001 86380 86390 1
522469 99522469 1001 86380 86390 1
523058 99523058 1001 86380 86390 1
523072 99523072 1001 86380 86390 1
522800 99522800 1001 86380 86390 1
522880 99522880 1001 86380 86390 1
522816 99522816 1001 86380 86390 1
522686 99522686 1001 86380 86390 1
523270 99523270 1001 86380 86390 1
523245 99523245 1001 86380 86390 1
523297 99523297 1001 86380 86390 1
523181 99523181 1001 86380 86390 1
523125 99523125 1001 86380 86390 1
523791 99523791 1001 86380 86390 1
523817 99523817 1001 86380 86390 1
523919 99523919 1001 86380 86390 1
523808 99523808 1001 86380 86390 1
523787 99523787 1001 86380 86390 1
523536 99523536 1001 86380 86390 1
523712 99523712 1001 86380 86390 1
523353 99523353 1001 86380 86390 1
523523 99523523 1001 86380 86390 1
523329 99523329 1001 86380 86390 1
523476 99523476 1001 86380 86390 1
524103 99524103 1001 86380 86390 1
524147 99524147 1001 86380 86390 1
524723 99524723 1001 86380 86390 1
524701 99524701 1001 86380 86390 1
524427 99524427 1001 86380 86390 1
524445 99524445 1001 86380 86390 1
524162 99524162 1001 86380 86390 1
524335 99524335 1001 86380 86390 1
524222 99524222 1001 86380 86390 1
524225 99524225 1001 86380 86390 1
524238 99524238 1001 86380 86390 1
524329 99524329 1001 86380 86390 1
524924 99524924 1001 86380 86390 1
524925 99524925 1001 86380 86390 1
524942 99524942 1001 86380 86390 1
524789 99524789 1001 86380 86390 1
525417 99525417 1001 86380 86390 1
525552 99525552 1001 86380 86390 1
525197 99525197 1001 86380 86390 1
525211 99525211 1001 86380 86390 1
525370 99525370 1001 86380 86390 1
525345 99525345 1001 86380 86390 1
525204 99525204 1001 86380 86390 1
525295 99525295 1001 86380 86390 1
525219 99525219 1001 86380 86390 1
525312 99525312 1001 86380 86390 1
525153 99525153 1001 86380 86390 1
525711 99525711 1001 86380 86390 1
525794 99525794 1001 86380 86390 1
525652 99525652 1001 86380 86390 1
525640 99525640 1001 86380 86390 1
525615 99525615 1001 86380 86390 1
525748 99525748 1001 86380 86390 1
526268 99526268 1001 86380 86390 1
526349 99526349 1001 86380 86390 1
526226 99526226 1001 86380 86390 1
526128 99526128 1001 86380 86390 1
526172 99526172 1001 86380 86390 1
526058 99526058 1001 86380 86390 1
526019 99526019 1001 86380 86390 1
525893 99525893 1001 86380 86390 1
525922 99525922 1001 86380 86390 1
525903 99525903 1001 86380 86390 1
526498 99526498 1001 86380 86390 1
527047 99527047 1001 86380 86390 1
527163 99527163 1001 86380 86390 1
527102 99527102 1001 86380 86390 1
526955 99526955 1001 86380 86390 1
526869 99526869 1001 86380 86390 1
527003 99527003 1001 86380 86390 1
526784 99526784 1001 86380 86390 1
526696 99526696 1001 86380 86390 1
526774 99526774 1001 86380 86390 1
526653 99526653 1001 86380 86390 1
527320 99527320 1001 86380 86390 1
527952 99527952 1001 86380 86390 1
527968 99527968 1001 86380 86390 1
528034 99528034 1001 86380 86390 1
527957 99527957 1001 86380 86390 1
527983 99527983 1001 86380 86390 1
527755 99527755 1001 86380 86390 1
527861 99527861 1001 86380 86390 1
527667 99527667 1001 86380 86390 1
527759 99527759 1001 86380 86390 1
527643 99527643 1001 86380 86390 1
527569 99527569 1001 86380 86390 1
527871 99527871 1001 86380 86390 1
528115 99528115 1001 86380 86390 1
528208 99528208 1001 86380 86390 1
528147 99528147 1001 86380 86390 1
528864 99528864 1001 86380 86390 1
528802 99528802 1001 86380 86390 1
528791 99528791 1001 86380 86390 1
528879 99528879 1001 86380 86390 1
528845 99528845 1001 86380 86390 1
528716 99528716 1001 86380 86390 1
528504 99528504 1001 86380 86390 1
528463 99528463 1001 86380 86390 1
528321 99528321 1001 86380 86390 1
528363 99528363 1001 86380 86390 1
528924 99528924 1001 86380 86390 1
529081 99529081 1001 86380 86390 1
529071 99529071 1001 86380 86390 1
529020 99529020 1001 86380 86390 1
529587 99529587 1001 86380 86390 1
529134 99529134 1001 86380 86390 1
529278 99529278 1001 86380 86390 1
529307 99529307 1001 86380 86390 1
529129 99529129 1001 86380 86390 1
529221 99529221 1001 86380 86390 1
529764 99529764 1001 86380 86390 1
529778 99529778 1001 86380 86390 1
529865 99529865 1001 86380 86390 1
530456 99530456 1001 86380 86390 1
530471 99530471 1001 86380 86390 1
530472 99530472 1001 86380 86390 1
529999 99529999 1001 86380 86390 1
529949 99529949 1001 86380 86390 1
529991 99529991 1001 86380 86390 1
530693 99530693 1001 86380 86390 1
530618 99530618 1001 86380 86390 1
530696 99530696 1001 86380 86390 1
530740 99530740 1001 86380 86390 1
531341 99531341 1001 86380 86390 1
531281 99531281 1001 86380 86390 1
531294 99531294 1001 86380 86390 1
531333 99531333 1001 86380 86390 1
531221 99531221 1001 86380 86390 1
531235 99531235 1001 86380 86390 1
531237 99531237 1001 86380 86390 1
531167 99531167 1001 86380 86390 1
531029 99531029 1001 86380 86390 1
530801 99530801 1001 86380 86390 1
530905 99530905 1001 86380 86390 1
530918 99530918 1001 86380 86390 1
530882 99530882 1001 86380 86390 1
530807 99530807 1001 86380 86390 1
530924 99530924 1001 86380 86390 1
530848 99530848 1001 86380 86390 1
531485 99531485 1001 86380 86390 1
531568 99531568 1001 86380 86390 1
532047 99532047 1001 86380 86390 1
532192 99532192 1001 86380 86390 1
532000 99532000 1001 86380 86390 1
531811 99531811 1001 86380 86390 1
531878 99531878 1001 86380 86390 1
531932 99531932 1001 86380 86390 1
531803 99531803 1001 86380 86390 1
531638 99531638 1001 86380 86390 1
531716 99531716 1001 86380 86390 1
531693 99531693 1001 86380 86390 1
531621 99531621 1001 86380 86390 1
532345 99532345 1001 86380 86390 1
532230 99532230 1001 86380 86390 1
532399 99532399 1001 86380 86390 1
532310 99532310 1001 86380 86390 1
532376 99532376 1001 86380 86390 1
532366 99532366 1001 86380 86390 1
532210 99532210 1001 86380 86390 1
532409 99532409 1001 86380 86390 1
532959 99532959 1001 86380 86390 1
532926 99532926 1001 86380 86390 1
532738 99532738 1001 86380 86390 1
532778 99532778 1001 86380 86390 1
532678 99532678 1001 86380 86390 1
532629 99532629 1001 86380 86390 1
532453 99532453 1001 86380 86390 1
532492 99532492 1001 86380 86390 1
532428 99532428 1001 86380 86390 1
532485 99532485 1001 86380 86390 1
532511 99532511 1001 86380 86390 1
533226 99533226 1001 86380 86390 1
533178 99533178 1001 86380 86390 1
533233 99533233 1001 86380 86390 1
533066 99533066 1001 86380 86390 1
533716 99533716 1001 86380 86390 1
533725 99533725 1001 86380 86390 1
533543 99533543 1001 86380 86390 1
533558 99533558 1001 86380 86390 1
533381 99533381 1001 86380 86390 1
533424 99533424 1001 86380 86390 1
534046 99534046 1001 86380 86390 1
533892 99533892 1001 86380 86390 1
534060 99534060 1001 86380 86390 1
534545 99534545 1001 86380 86390 1
534613 99534613 1001 86380 86390 1
534663 99534663 1001 86380 86390 1
534523 99534523 1001 86380 86390 1
534413 99534413 1001 86380 86390 1
534363 99534363 1001 86380 86390 1
534278 99534278 1001 86380 86390 1
534383 99534383 1001 86380 86390 1
534475 99534475 1001 86380 86390 1
534245 99534245 1001 86380 86390 1
534160 99534160 1001 86380 86390 1
534241 99534241 1001 86380 86390 1
534165 99534165 1001 86380 86390 1
534217 99534217 1001 86380 86390 1
534734 99534734 1001 86380 86390 1
534885 99534885 1001 86380 86390 1
535375 99535375 1001 86380 86390 1
535242 99535242 1001 86380 86390 1
535205 99535205 1001 86380 86390 1
535145 99535145 1001 86380 86390 1
535083 99535083 1001 86380 86390 1
534994 99534994 1001 86380 86390 1
535572 99535572 1001 86380 86390 1
536335 99536335 1001 86380 86390 1
536158 99536158 1001 86380 86390 1
536306 99536306 1001 86380 86390 1
536308 99536308 1001 86380 86390 1
535963 99535963 1001 86380 86390 1
536126 99536126 1001 86380 86390 1
536078 99536078 1001 86380 86390 1
535755 99535755 1001 86380 86390 1
536426 99536426 1001 86380 86390 1
536491 99536491 1001 86380 86390 1
536517 99536517 1001 86380 86390 1
537061 99537061 1001 86380 86390 1
537132 99537132 1001 86380 86390 1
537101 99537101 1001 86380 86390 1
537140 99537140 1001 86380 86390 1
537097 99537097 1001 86380 86390 1
536796 99536796 1001 86380 86390 1
536659 99536659 1001 86380 86390 1
536707 99536707 1001 86380 86390 1
537197 99537197 1001 86380 86390 1
537275 99537275 1001 86380 86390 1
537944 99537944 1001 86380 86390 1
537738 99537738 1001 86380 86390 1
537702 99537702 1001 86380 86390 1
537370 99537370 1001 86380 86390 1
537501 99537501 1001 86380 86390 1
537373 99537373 1001 86380 86390 1
537440 99537440 1001 86380 86390 1
538173 99538173 1001 86380 86390 1
538162 99538162 1001 86380 86390 1
538712 99538712 1001 86380 86390 1
538612 99538612 1001 86380 86390 1
538625 99538625 1001 86380 86390 1
538638 99538638 1001 86380 86390 1
538706 99538706 1001 86380 86390 1
538697 99538697 1001 86380 86390 1
538518 99538518 1001 86380 86390 1
538431 99538431 1001 86380 86390 1
538458 99538458 1001 86380 86390 1
538471 99538471 1001 86380 86390 1
538576 99538576 1001 86380 86390 1
538568 99538568 1001 86380 86390 1
538569 99538569 1001 86380 86390 1
538223 99538223 1001 86380 86390 1
538277 99538277 1001 86380 86390 1
538318 99538318 1001 86380 86390 1
538334 99538334 1001 86380 86390 1
538231 99538231 1001 86380 86390 1
538829 99538829 1001 86380 86390 1
538872 99538872 1001 86380 86390 1
539527 99539527 1001 86380 86390 1
539541 99539541 1001 86380 86390 1
539478 99539478 1001 86380 86390 1
539595 99539595 1001 86380 86390 1
539570 99539570 1001 86380 86390 1
539558 99539558 1001 86380 86390 1
539455 99539455 1001 86380 86390 1
539574 99539574 1001 86380 86390 1
539634 99539634 1001 86380 86390 1
539410 99539410 1001 86380 86390 1
539221 99539221 1001 86380 86390 1
539705 99539705 1001 86380 86390 1
539736 99539736 1001 86380 86390 1
539776 99539776 1001 86380 86390 1
539766 99539766 1001 86380 86390 1
540171 99540171 1001 86380 86390 1
540135 99540135 1001 86380 86390 1
540226 99540226 1001 86380 86390 1
540065 99540065 1001 86380 86390 1
540079 99540079 1001 86380 86390 1
539904 99539904 1001 86380 86390 1
540596 99540596 1001 86380 86390 1
540662 99540662 1001 86380 86390 1
540615 99540615 1001 86380 86390 1
541129 99541129 1001 86380 86390 1
540948 99540948 1001 86380 86390 1
541077 99541077 1001 86380 86390 1
540975 99540975 1001 86380 86390 1
540963 99540963 1001 86380 86390 1
540913 99540913 1001 86380 86390 1
540939 99540939 1001 86380 86390 1
540887 99540887 1001 86380 86390 1
540902 99540902 1001 86380 86390 1
540879 99540879 1001 86380 86390 1
540774 99540774 1001 86380 86390 1
541411 99541411 1001 86380 86390 1
541440 99541440 1001 86380 86390 1
541977 99541977 1001 86380 86390 1
542030 99542030 1001 86380 86390 1
542024 99542024 1001 86380 86390 1
541949 99541949 1001 86380 86390 1
542115 99542115 1001 86380 86390 1
541777 99541777 1001 86380 86390 1
541527 99541527 1001 86380 86390 1
541523 99541523 1001 86380 86390 1
542207 99542207 1001 86380 86390 1
542213 99542213 1001 86380 86390 1
542178 99542178 1001 86380 86390 1
542166 99542166 1001 86380 86390 1
542911 99542911 1001 86380 86390 1
542782 99542782 1001 86380 86390 1
542887 99542887 1001 86380 86390 1
542888 99542888 1001 86380 86390 1
542929 99542929 1001 86380 86390 1
542717 99542717 1001 86380 86390 1
542483 99542483 1001 86380 86390 1
542458 99542458 1001 86380 86390 1
542345 99542345 1001 86380 86390 1
542438 99542438 1001 86380 86390 1
542426 99542426 1001 86380 86390 1
542999 99542999 1001 86380 86390 1
543146 99543146 1001 86380 86390 1
542993 99542993 1001 86380 86390 1
543695 99543695 1001 86380 86390 1
543709 99543709 1001 86380 86390 1
543623 99543623 1001 86380 86390 1
543625 99543625 1001 86380 86390 1
543501 99543501 1001 86380 86390 1
543215 99543215 1001 86380 86390 1
543223 99543223 1001 86380 86390 1
543933 99543933 1001 86380 86390 1
543804 99543804 1001 86380 86390 1
543793 99543793 1001 86380 86390 1
544446 99544446 1001 86380 86390 1
544587 99544587 1001 86380 86390 1
544592 99544592 1001 86380 86390 1
544251 99544251 1001 86380 86390 1
544147 99544147 1001 86380 86390 1
544088 99544088 1001 86380 86390 1
544167 99544167 1001 86380 86390 1
417324 1177 1001 85140 86277 1
517268 596 1002 61460 65203 1
534123 1041 1002 53725 56627 1
400003 99400003 1001 86380 86390 1
400272 99400272 1001 86380 86390 1
400392 99400392 1001 86380 86390 1
400661 99400661 1001 86380 86390 1
400719 99400719 1001 86380 86390 1
400980 99400980 1001 86380 86390 1
401206 99401206 1001 86380 86390 1
401165 99401165 1001 86380 86390 1
401250 99401250 1001 86380 86390 1
401170 99401170 1001 86380 86390 1
401356 99401356 1001 86380 86390 1
401380 99401380 1001 86380 86390 1
401762 99401762 1001 86380 86390 1
401906 99401906 1001 86380 86390 1
401947 99401947 1001 86380 86390 1
402118 99402118 1001 86380 86390 1
402184 99402184 1001 86380 86390 1
402181 99402181 1001 86380 86390 1
402329 99402329 1001 86380 86390 1
402636 99402636 1001 86380 86390 1
402643 99402643 1001 86380 86390 1
402747 99402747 1001 86380 86390 1
402854 99402854 1001 86380 86390 1
403152 99403152 1001 86380 86390 1
403183 99403183 1001 86380 86390 1
403185 99403185 1001 86380 86390 1
403297 99403297 1001 86380 86390 1
403526 99403526 1001 86380 86390 1
404122 99404122 1001 86380 86390 1
404125 99404125 1001 86380 86390 1
404254 99404254 1001 86380 86390 1
404643 99404643 1001 86380 86390 1
404742 99404742 1001 86380 86390 1
405015 99405015 1001 86380 86390 1
405314 99405314 1001 86380 86390 1
405755 99405755 1001 86380 86390 1
405901 99405901 1001 86380 86390 1
406082 99406082 1001 86380 86390 1
406113 99406113 1001 86380 86390 1
406220 99406220 1001 86380 86390 1
406252 99406252 1001 86380 86390 1
406240 99406240 1001 86380 86390 1
406357 99406357 1001 86380 86390 1
406402 99406402 1001 86380 86390 1
406520 99406520 1001 86380 86390 1
406728 99406728 1001 86380 86390 1
406734 99406734 1001 86380 86390 1
406796 99406796 1001 86380 86390 1
406854 99406854 1001 86380 86390 1
406973 99406973 1001 86380 86390 1
407121 99407121 1001 86380 86390 1
407199 99407199 1001 86380 86390 1
407187 99407187 1001 86380 86390 1
407423 99407423 1001 86380 86390 1
407629 99407629 1001 86380 86390 1
407804 99407804 1001 86380 86390 1
407950 99407950 1001 86380 86390 1
408017 99408017 1001 86380 86390 1
408147 99408147 1001 86380 86390 1
408309 99408309 1001 86380 86390 1
408622 99408622 1001 86380 86390 1
408625 99408625 1001 86380 86390 1
408533 99408533 1001 86380 86390 1
408699 99408699 1001 86380 86390 1
408839 99408839 1001 86380 86390 1
409064 99409064 1001 86380 86390 1
409026 99409026 1001 86380 86390 1
409171 99409171 1001 86380 86390 1
409140 99409140 1001 86380 86390 1
409219 99409219 1001 86380 86390 1
409379 99409379 1001 86380 86390 1
409447 99409447 1001 86380 86390 1
409596 99409596 1001 86380 86390 1
409632 99409632 1001 86380 86390 1
410006 99410006 1001 86380 86390 1
410657 99410657 1001 86380 86390 1
410764 99410764 1001 86380 86390 1
411000 99411000 1001 86380 86390 1
410949 99410949 1001 86380 86390 1
411102 99411102 1001 86380 86390 1
411103 99411103 1001 86380 86390 1
411216 99411216 1001 86380 86390 1
411310 99411310 1001 86380 86390 1
411249 99411249 1001 86380 86390 1
411608 99411608 1001 86380 86390 1
411542 99411542 1001 86380 86390 1
411892 99411892 1001 86380 86390 1
411928 99411928 1001 86380 86390 1
412025 99412025 1001 86380 86390 1
412115 99412115 1001 86380 86390 1
412125 99412125 1001 86380 86390 1
412221 99412221 1001 86380 86390 1
412392 99412392 1001 86380 86390 1
412329 99412329 1001 86380 86390 1
412378 99412378 1001 86380 86390 1
412308 99412308 1001 86380 86390 1
413493 99413493 1001 86380 86390 1
413570 99413570 1001 86380 86390 1
413617 99413617 1001 86380 86390 1
412979 99412979 1001 86380 86390 1
412960 99412960 1001 86380 86390 1
412639 99412639 1001 86380 86390 1
415101 99415101 1001 86380 86390 1
415205 99415205 1001 86380 86390 1
414943 99414943 1001 86380 86390 1
414844 99414844 1001 86380 86390 1
414649 99414649 1001 86380 86390 1
414271 99414271 1001 86380 86390 1
414119 99414119 1001 86380 86390 1
414407 99414407 1001 86380 86390 1
414436 99414436 1001 86380 86390 1
414468 99414468 1001 86380 86390 1
414494 99414494 1001 86380 86390 1
415337 99415337 1001 86380 86390 1
415321 99415321 1001 86380 86390 1
415534 99415534 1001 86380 86390 1
416952 99416952 1001 86380 86390 1
416396 99416396 1001 86380 86390 1
416546 99416546 1001 86380 86390 1
416191 99416191 1001 86380 86390 1
416144 99416144 1001 86380 86390 1
416432 99416432 1001 86380 86390 1
415838 99415838 1001 86380 86390 1
415937 99415937 1001 86380 86390 1
416096 99416096 1001 86380 86390 1
415890 99415890 1001 86380 86390 1
415876 99415876 1001 86380 86390 1
417281 99417281 1001 86380 86390 1
417025 99417025 1001 86380 86390 1
417105 99417105 1001 86380 86390 1
417496 99417496 1001 86380 86390 1
418757 99418757 1001 86380 86390 1
418661 99418661 1001 86380 86390 1
418569 99418569 1001 86380 86390 1
418449 99418449 1001 86380 86390 1
418378 99418378 1001 86380 86390 1
418229 99418229 1001 86380 86390 1
418399 99418399 1001 86380 86390 1
418064 99418064 1001 86380 86390 1
418231 99418231 1001 86380 86390 1
417777 99417777 1001 86380 86390 1
417620 99417620 1001 86380 86390 1
417646 99417646 1001 86380 86390 1
419001 99419001 1001 86380 86390 1
419002 99419002 1001 86380 86390 1
418805 99418805 1001 86380 86390 1
420195 99420195 1001 86380 86390 1
420061 99420061 1001 86380 86390 1
420382 99420382 1001 86380 86390 1
420311 99420311 1001 86380 86390 1
420372 99420372 1001 86380 86390 1
420425 99420425 1001 86380 86390 1
420325 99420325 1001 86380 86390 1
419667 99419667 1001 86380 86390 1
419425 99419425 1001 86380 86390 1
420610 99420610 1001 86380 86390 1
420698 99420698 1001 86380 86390 1
420518 99420518 1001 86380 86390 1
420603 99420603 1001 86380 86390 1
420668 99420668 1001 86380 86390 1
420481 99420481 1001 86380 86390 1
421794 99421794 1001 86380 86390 1
421870 99421870 1001 86380 86390 1
421748 99421748 1001 86380 86390 1
421848 99421848 1001 86380 86390 1
421702 99421702 1001 86380 86390 1
421936 99421936 1001 86380 86390 1
421391 99421391 1001 86380 86390 1
421687 99421687 1001 86380 86390 1
420990 99420990 1001 86380 86390 1
421213 99421213 1001 86380 86390 1
420902 99420902 1001 86380 86390 1
422402 99422402 1001 86380 86390 1
422435 99422435 1001 86380 86390 1
423653 99423653 1001 86380 86390 1
423464 99423464 1001 86380 86390 1
423720 99423720 1001 86380 86390 1
423664 99423664 1001 86380 86390 1
423596 99423596 1001 86380 86390 1
423199 99423199 1001 86380 86390 1
423182 99423182 1001 86380 86390 1
423189 99423189 1001 86380 86390 1
423884 99423884 1001 86380 86390 1
424035 99424035 1001 86380 86390 1
424025 99424025 1001 86380 86390 1
423883 99423883 1001 86380 86390 1
425008 99425008 1001 86380 86390 1
425199 99425199 1001 86380 86390 1
425062 99425062 1001 86380 86390 1
424754 99424754 1001 86380 86390 1
424641 99424641 1001 86380 86390 1
424728 99424728 1001 86380 86390 1
424729 99424729 1001 86380 86390 1
424395 99424395 1001 86380 86390 1
424416 99424416 1001 86380 86390 1
424516 99424516 1001 86380 86390 1
424356 99424356 1001 86380 86390 1
424307 99424307 1001 86380 86390 1
425549 99425549 1001 86380 86390 1
427036 99427036 1001 86380 86390 1
426896 99426896 1001 86380 86390 1
426822 99426822 1001 86380 86390 1
426984 99426984 1001 86380 86390 1
426736 99426736 1001 86380 86390 1
427087 99427087 1001 86380 86390 1
426643 99426643 1001 86380 86390 1
426662 99426662 1001 86380 86390 1
426344 99426344 1001 86380 86390 1
426325 99426325 1001 86380 86390 1
426645 99426645 1001 86380 86390 1
426646 99426646 1001 86380 86390 1
426668 99426668 1001 86380 86390 1
425897 99425897 1001 86380 86390 1
426026 99426026 1001 86380 86390 1
427420 99427420 1001 86380 86390 1
427177 99427177 1001 86380 86390 1
427359 99427359 1001 86380 86390 1
427448 99427448 1001 86380 86390 1
428690 99428690 1001 86380 86390 1
428602 99428602 1001 86380 86390 1
428563 99428563 1001 86380 86390 1
428228 99428228 1001 86380 86390 1
428124 99428124 1001 86380 86390 1
428094 99428094 1001 86380 86390 1
428146 99428146 1001 86380 86390 1
428331 99428331 1001 86380 86390 1
428022 99428022 1001 86380 86390 1
427570 99427570 1001 86380 86390 1
427723 99427723 1001 86380 86390 1
427727 99427727 1001 86380 86390 1
427800 99427800 1001 86380 86390 1
428787 99428787 1001 86380 86390 1
430313 99430313 1001 86380 86390 1
430307 99430307 1001 86380 86390 1
430158 99430158 1001 86380 86390 1
429738 99429738 1001 86380 86390 1
429578 99429578 1001 86380 86390 1
429296 99429296 1001 86380 86390 1
429556 99429556 1001 86380 86390 1
429188 99429188 1001 86380 86390 1
430500 99430500 1001 86380 86390 1
430548 99430548 1001 86380 86390 1
430526 99430526 1001 86380 86390 1
430402 99430402 1001 86380 86390 1
431654 99431654 1001 86380 86390 1
431999 99431999 1001 86380 86390 1
431839 99431839 1001 86380 86390 1
431807 99431807 1001 86380 86390 1
431506 99431506 1001 86380 86390 1
431609 99431609 1001 86380 86390 1
431509 99431509 1001 86380 86390 1
431590 99431590 1001 86380 86390 1
431371 99431371 1001 86380 86390 1
431098 99431098 1001 86380 86390 1
432349 99432349 1001 86380 86390 1
433484 99433484 1001 86380 86390 1
433468 99433468 1001 86380 86390 1
433545 99433545 1001 86380 86390 1
433299 99433299 1001 86380 86390 1
433083 99433083 1001 86380 86390 1
433031 99433031 1001 86380 86390 1
433124 99433124 1001 86380 86390 1
433232 99433232 1001 86380 86390 1
433046 99433046 1001 86380 86390 1
433208 99433208 1001 86380 86390 1
432770 99432770 1001 86380 86390 1
432872 99432872 1001 86380 86390 1
433752 99433752 1001 86380 86390 1
434015 99434015 1001 86380 86390 1
435244 99435244 1001 86380 86390 1
435248 99435248 1001 86380 86390 1
435096 99435096 1001 86380 86390 1
435307 99435307 1001 86380 86390 1
435101 99435101 1001 86380 86390 1
434939 99434939 1001 86380 86390 1
434964 99434964 1001 86380 86390 1
435000 99435000 1001 86380 86390 1
434715 99434715 1001 86380 86390 1
434831 99434831 1001 86380 86390 1
434938 99434938 1001 86380 86390 1
434396 99434396 1001 86380 86390 1
434211 99434211 1001 86380 86390 1
434455 99434455 1001 86380 86390 1
434525 99434525 1001 86380 86390 1
435485 99435485 1001 86380 86390 1
435866 99435866 1001 86380 86390 1
435734 99435734 1001 86380 86390 1
436779 99436779 1001 86380 86390 1
436460 99436460 1001 86380 86390 1
436357 99436357 1001 86380 86390 1
436434 99436434 1001 86380 86390 1
436488 99436488 1001 86380 86390 1
436011 99436011 1001 86380 86390 1
436270 99436270 1001 86380 86390 1
436018 99436018 1001 86380 86390 1
436019 99436019 1001 86380 86390 1
436276 99436276 1001 86380 86390 1
436226 99436226 1001 86380 86390 1
437298 99437298 1001 86380 86390 1
300031 99300031 1001 86380 86390 1
300049 99300049 1001 86380 86390 1
300660 99300660 1001 86380 86390 1
300673 99300673 1001 86380 86390 1
300386 99300386 1001 86380 86390 1
300505 99300505 1001 86380 86390 1
300391 99300391 1001 86380 86390 1
300430 99300430 1001 86380 86390 1
300470 99300470 1001 86380 86390 1
300496 99300496 1001 86380 86390 1
300263 99300263 1001 86380 86390 1
300156 99300156 1001 86380 86390 1
300222 99300222 1001 86380 86390 1
300894 99300894 1001 86380 86390 1
300817 99300817 1001 86380 86390 1
300734 99300734 1001 86380 86390 1
301374 99301374 1001 86380 86390 1
301376 99301376 1001 86380 86390 1
301514 99301514 1001 86380 86390 1
301271 99301271 1001 86380 86390 1
301299 99301299 1001 86380 86390 1
301276 99301276 1001 86380 86390 1
301186 99301186 1001 86380 86390 1
301252 99301252 1001 86380 86390 1
301348 99301348 1001 86380 86390 1
300974 99300974 1001 86380 86390 1
301721 99301721 1001 86380 86390 1
301645 99301645 1001 86380 86390 1
301607 99301607 1001 86380 86390 1
301596 99301596 1001 86380 86390 1
301585 99301585 1001 86380 86390 1
302200 99302200 1001 86380 86390 1
302353 99302353 1001 86380 86390 1
302113 99302113 1001 86380 86390 1
302016 99302016 1001 86380 86390 1
301915 99301915 1001 86380 86390 1
301774 99301774 1001 86380 86390 1
301842 99301842 1001 86380 86390 1
302535 99302535 1001 86380 86390 1
302464 99302464 1001 86380 86390 1
302503 99302503 1001 86380 86390 1
302544 99302544 1001 86380 86390 1
302402 99302402 1001 86380 86390 1
303143 99303143 1001 86380 86390 1
303068 99303068 1001 86380 86390 1
303070 99303070 1001 86380 86390 1
303150 99303150 1001 86380 86390 1
303075 99303075 1001 86380 86390 1
303076 99303076 1001 86380 86390 1
303102 99303102 1001 86380 86390 1
302783 99302783 1001 86380 86390 1
302655 99302655 1001 86380 86390 1
302698 99302698 1001 86380 86390 1
303244 99303244 1001 86380 86390 1
303322 99303322 1001 86380 86390 1
303388 99303388 1001 86380 86390 1
303326 99303326 1001 86380 86390 1
303391 99303391 1001 86380 86390 1
303327 99303327 1001 86380 86390 1
303405 99303405 1001 86380 86390 1
303289 99303289 1001 86380 86390 1
303380 99303380 1001 86380 86390 1
303842 99303842 1001 86380 86390 1
303933 99303933 1001 86380 86390 1
303846 99303846 1001 86380 86390 1
303862 99303862 1001 86380 86390 1
303968 99303968 1001 86380 86390 1
303726 99303726 1001 86380 86390 1
303784 99303784 1001 86380 86390 1
303800 99303800 1001 86380 86390 1
303476 99303476 1001 86380 86390 1
303613 99303613 1001 86380 86390 1
303446 99303446 1001 86380 86390 1
304187 99304187 1001 86380 86390 1
304150 99304150 1001 86380 86390 1
304167 99304167 1001 86380 86390 1
304770 99304770 1001 86380 86390 1
304833 99304833 1001 86380 86390 1
304775 99304775 1001 86380 86390 1
304740 99304740 1001 86380 86390 1
304676 99304676 1001 86380 86390 1
304604 99304604 1001 86380 86390 1
304634 99304634 1001 86380 86390 1
304544 99304544 1001 86380 86390 1
304454 99304454 1001 86380 86390 1
304586 99304586 1001 86380 86390 1
304291 99304291 1001 86380 86390 1
304334 99304334 1001 86380 86390 1
304873 99304873 1001 86380 86390 1
304939 99304939 1001 86380 86390 1
304929 99304929 1001 86380 86390 1
305033 99305033 1001 86380 86390 1
304893 99304893 1001 86380 86390 1
305530 99305530 1001 86380 86390 1
305558 99305558 1001 86380 86390 1
305496 99305496 1001 86380 86390 1
305630 99305630 1001 86380 86390 1
305678 99305678 1001 86380 86390 1
305381 99305381 1001 86380 86390 1
305465 99305465 1001 86380 86390 1
305272 99305272 1001 86380 86390 1
305144 99305144 1001 86380 86390 1
305071 99305071 1001 86380 86390 1
500134 99500134 1001 86380 86390 1
500164 99500164 1001 86380 86390 1
500710 99500710 1001 86380 86390 1
500719 99500719 1001 86380 86390 1
500575 99500575 1001 86380 86390 1
500325 99500325 1001 86380 86390 1
500939 99500939 1001 86380 86390 1
500967 99500967 1001 86380 86390 1
500971 99500971 1001 86380 86390 1
500843 99500843 1001 86380 86390 1
500885 99500885 1001 86380 86390 1
500898 99500898 1001 86380 86390 1
501523 99501523 1001 86380 86390 1
501621 99501621 1001 86380 86390 1
501571 99501571 1001 86380 86390 1
501379 99501379 1001 86380 86390 1
501031 99501031 1001 86380 86390 1
501194 99501194 1001 86380 86390 1
501740 99501740 1001 86380 86390 1
501766 99501766 1001 86380 86390 1
501641 99501641 1001 86380 86390 1
501784 99501784 1001 86380 86390 1
501785 99501785 1001 86380 86390 1
501721 99501721 1001 86380 86390 1
501739 99501739 1001 86380 86390 1
502366 99502366 1001 86380 86390 1
502303 99502303 1001 86380 86390 1
502448 99502448 1001 86380 86390 1
502425 99502425 1001 86380 86390 1
502185 99502185 1001 86380 86390 1
502060 99502060 1001 86380 86390 1
501896 99501896 1001 86380 86390 1
501884 99501884 1001 86380 86390 1
502000 99502000 1001 86380 86390 1
502001 99502001 1001 86380 86390 1
501969 99501969 1001 86380 86390 1
502492 99502492 1001 86380 86390 1
502648 99502648 1001 86380 86390 1
502468 99502468 1001 86380 86390 1
502507 99502507 1001 86380 86390 1
502666 99502666 1001 86380 86390 1
503099 99503099 1001 86380 86390 1
503126 99503126 1001 86380 86390 1
503092 99503092 1001 86380 86390 1
503249 99503249 1001 86380 86390 1
503279 99503279 1001 86380 86390 1
503286 99503286 1001 86380 86390 1
502885 99502885 1001 86380 86390 1
503004 99503004 1001 86380 86390 1
503083 99503083 1001 86380 86390 1
502839 99502839 1001 86380 86390 1
502802 99502802 1001 86380 86390 1
502803 99502803 1001 86380 86390 1
502822 99502822 1001 86380 86390 1
502784 99502784 1001 86380 86390 1
503405 99503405 1001 86380 86390 1
503445 99503445 1001 86380 86390 1
503484 99503484 1001 86380 86390 1
503423 99503423 1001 86380 86390 1
503324 99503324 1001 86380 86390 1
503325 99503325 1001 86380 86390 1
503378 99503378 1001 86380 86390 1
503931 99503931 1001 86380 86390 1
504000 99504000 1001 86380 86390 1
503949 99503949 1001 86380 86390 1
503834 99503834 1001 86380 86390 1
503796 99503796 1001 86380 86390 1
503720 99503720 1001 86380 86390 1
503615 99503615 1001 86380 86390 1
503671 99503671 1001 86380 86390 1
504180 99504180 1001 86380 86390 1
504128 99504128 1001 86380 86390 1
504195 99504195 1001 86380 86390 1
504260 99504260 1001 86380 86390 1
504740 99504740 1001 86380 86390 1
504915 99504915 1001 86380 86390 1
504918 99504918 1001 86380 86390 1
504925 99504925 1001 86380 86390 1
504717 99504717 1001 86380 86390 1
504640 99504640 1001 86380 86390 1
504581 99504581 1001 86380 86390 1
504530 99504530 1001 86380 86390 1
504508 99504508 1001 86380 86390 1
504524 99504524 1001 86380 86390 1
505116 99505116 1001 86380 86390 1
505040 99505040 1001 86380 86390 1
505610 99505610 1001 86380 86390 1
505690 99505690 1001 86380 86390 1
505704 99505704 1001 86380 86390 1
505705 99505705 1001 86380 86390 1
505465 99505465 1001 86380 86390 1
505556 99505556 1001 86380 86390 1
505403 99505403 1001 86380 86390 1
505366 99505366 1001 86380 86390 1
505406 99505406 1001 86380 86390 1
505380 99505380 1001 86380 86390 1
505348 99505348 1001 86380 86390 1
505299 99505299 1001 86380 86390 1
505786 99505786 1001 86380 86390 1
505904 99505904 1001 86380 86390 1
506456 99506456 1001 86380 86390 1
506479 99506479 1001 86380 86390 1
506185 99506185 1001 86380 86390 1
506361 99506361 1001 86380 86390 1
506273 99506273 1001 86380 86390 1
506036 99506036 1001 86380 86390 1
506647 99506647 1001 86380 86390 1
506797 99506797 1001 86380 86390 1
507409 99507409 1001 86380 86390 1
507062 99507062 1001 86380 86390 1
507088 99507088 1001 86380 86390 1
507047 99507047 1001 86380 86390 1
506880 99506880 1001 86380 86390 1
506910 99506910 1001 86380 86390 1
507006 99507006 1001 86380 86390 1
506981 99506981 1001 86380 86390 1
506826 99506826 1001 86380 86390 1
507588 99507588 1001 86380 86390 1
507438 99507438 1001 86380 86390 1
507518 99507518 1001 86380 86390 1
507480 99507480 1001 86380 86390 1
507584 99507584 1001 86380 86390 1
507455 99507455 1001 86380 86390 1
507470 99507470 1001 86380 86390 1
507431 99507431 1001 86380 86390 1
508146 99508146 1001 86380 86390 1
508161 99508161 1001 86380 86390 1
508124 99508124 1001 86380 86390 1
508061 99508061 1001 86380 86390 1
508235 99508235 1001 86380 86390 1
508181 99508181 1001 86380 86390 1
508209 99508209 1001 86380 86390 1
507981 99507981 1001 86380 86390 1
507808 99507808 1001 86380 86390 1
507699 99507699 1001 86380 86390 1
508374 99508374 1001 86380 86390 1
508418 99508418 1001 86380 86390 1
508380 99508380 1001 86380 86390 1
508294 99508294 1001 86380 86390 1
509055 99509055 1001 86380 86390 1
508966 99508966 1001 86380 86390 1
509022 99509022 1001 86380 86390 1
508675 99508675 1001 86380 86390 1
508790 99508790 1001 86380 86390 1
508599 99508599 1001 86380 86390 1
508491 99508491 1001 86380 86390 1
508556 99508556 1001 86380 86390 1
509131 99509131 1001 86380 86390 1
509737 99509737 1001 86380 86390 1
509717 99509717 1001 86380 86390 1
509622 99509622 1001 86380 86390 1
509545 99509545 1001 86380 86390 1
509282 99509282 1001 86380 86390 1
509314 99509314 1001 86380 86390 1
509938 99509938 1001 86380 86390 1
509488 99509488 1001 86380 86390 1
510011 99510011 1001 86380 86390 1
510564 99510564 1001 86380 86390 1
510631 99510631 1001 86380 86390 1
510715 99510715 1001 86380 86390 1
510382 99510382 1001 86380 86390 1
510502 99510502 1001 86380 86390 1
510389 99510389 1001 86380 86390 1
510337 99510337 1001 86380 86390 1
510416 99510416 1001 86380 86390 1
510252 99510252 1001 86380 86390 1
510305 99510305 1001 86380 86390 1
510192 99510192 1001 86380 86390 1
510764 99510764 1001 86380 86390 1
510882 99510882 1001 86380 86390 1
510929 99510929 1001 86380 86390 1
511455 99511455 1001 86380 86390 1
511421 99511421 1001 86380 86390 1
511273 99511273 1001 86380 86390 1
511301 99511301 1001 86380 86390 1
511146 99511146 1001 86380 86390 1
511242 99511242 1001 86380 86390 1
511048 99511048 1001 86380 86390 1
511037 99511037 1001 86380 86390 1
510949 99510949 1001 86380 86390 1
511028 99511028 1001 86380 86390 1
511120 99511120 1001 86380 86390 1
511111 99511111 1001 86380 86390 1
511060 99511060 1001 86380 86390 1
512328 99512328 1001 86380 86390 1
512344 99512344 1001 86380 86390 1
512219 99512219 1001 86380 86390 1
512056 99512056 1001 86380 86390 1
512082 99512082 1001 86380 86390 1
511980 99511980 1001 86380 86390 1
512067 99512067 1001 86380 86390 1
511887 99511887 1001 86380 86390 1
511927 99511927 1001 86380 86390 1
511938 99511938 1001 86380 86390 1
511964 99511964 1001 86380 86390 1
512383 99512383 1001 86380 86390 1
512474 99512474 1001 86380 86390 1
513205 99513205 1001 86380 86390 1
513118 99513118 1001 86380 86390 1
512820 99512820 1001 86380 86390 1
512875 99512875 1001 86380 86390 1
512880 99512880 1001 86380 86390 1
512623 99512623 1001 86380 86390 1
512720 99512720 1001 86380 86390 1
512698 99512698 1001 86380 86390 1
512712 99512712 1001 86380 86390 1
513332 99513332 1001 86380 86390 1
513324 99513324 1001 86380 86390 1
513392 99513392 1001 86380 86390 1
513277 99513277 1001 86380 86390 1
513918 99513918 1001 86380 86390 1
513961 99513961 1001 86380 86390 1
513845 99513845 1001 86380 86390 1
514020 99514020 1001 86380 86390 1
513964 99513964 1001 86380 86390 1
513887 99513887 1001 86380 86390 1
513662 99513662 1001 86380 86390 1
513703 99513703 1001 86380 86390 1
513610 99513610 1001 86380 86390 1
513533 99513533 1001 86380 86390 1
513534 99513534 1001 86380 86390 1
513473 99513473 1001 86380 86390 1
514174 99514174 1001 86380 86390 1
514180 99514180 1001 86380 86390 1
514091 99514091 1001 86380 86390 1
514761 99514761 1001 86380 86390 1
514713 99514713 1001 86380 86390 1
514566 99514566 1001 86380 86390 1
514490 99514490 1001 86380 86390 1
514263 99514263 1001 86380 86390 1
514299 99514299 1001 86380 86390 1
514911 99514911 1001 86380 86390 1
514876 99514876 1001 86380 86390 1
515480 99515480 1001 86380 86390 1
515544 99515544 1001 86380 86390 1
515537 99515537 1001 86380 86390 1
515434 99515434 1001 86380 86390 1
515126 99515126 1001 86380 86390 1
515888 99515888 1001 86380 86390 1
515876 99515876 1001 86380 86390 1
515700 99515700 1001 86380 86390 1
515831 99515831 1001 86380 86390 1
515731 99515731 1001 86380 86390 1
516410 99516410 1001 86380 86390 1
516429 99516429 1001 86380 86390 1
516404 99516404 1001 86380 86390 1
516166 99516166 1001 86380 86390 1
516118 99516118 1001 86380 86390 1
516225 99516225 1001 86380 86390 1
516032 99516032 1001 86380 86390 1
516023 99516023 1001 86380 86390 1
515949 99515949 1001 86380 86390 1
515989 99515989 1001 86380 86390 1
516680 99516680 1001 86380 86390 1
516606 99516606 1001 86380 86390 1
517181 99517181 1001 86380 86390 1
517169 99517169 1001 86380 86390 1
517136 99517136 1001 86380 86390 1
516974 99516974 1001 86380 86390 1
516987 99516987 1001 86380 86390 1
517001 99517001 1001 86380 86390 1
517033 99517033 1001 86380 86390 1
516945 99516945 1001 86380 86390 1
517101 99517101 1001 86380 86390 1
516876 99516876 1001 86380 86390 1
516902 99516902 1001 86380 86390 1
516867 99516867 1001 86380 86390 1
516893 99516893 1001 86380 86390 1
516920 99516920 1001 86380 86390 1
517492 99517492 1001 86380 86390 1
517480 99517480 1001 86380 86390 1
517403 99517403 1001 86380 86390 1
517339 99517339 1001 86380 86390 1
518072 99518072 1001 86380 86390 1
518144 99518144 1001 86380 86390 1
518150 99518150 1001 86380 86390 1
518097 99518097 1001 86380 86390 1
517948 99517948 1001 86380 86390 1
517755 99517755 1001 86380 86390 1
517759 99517759 1001 86380 86390 1
517645 99517645 1001 86380 86390 1
517706 99517706 1001 86380 86390 1
517616 99517616 1001 86380 86390 1
517682 99517682 1001 86380 86390 1
518210 99518210 1001 86380 86390 1
518172 99518172 1001 86380 86390 1
518332 99518332 1001 86380 86390 1
518944 99518944 1001 86380 86390 1
518881 99518881 1001 86380 86390 1
518604 99518604 1001 86380 86390 1
518780 99518780 1001 86380 86390 1
518392 99518392 1001 86380 86390 1
518539 99518539 1001 86380 86390 1
518552 99518552 1001 86380 86390 1
518383 99518383 1001 86380 86390 1
518410 99518410 1001 86380 86390 1
518475 99518475 1001 86380 86390 1
519042 99519042 1001 86380 86390 1
519616 99519616 1001 86380 86390 1
519530 99519530 1001 86380 86390 1
519557 99519557 1001 86380 86390 1
519498 99519498 1001 86380 86390 1
519527 99519527 1001 86380 86390 1
519387 99519387 1001 86380 86390 1
519331 99519331 1001 86380 86390 1
519928 99519928 1001 86380 86390 1
519921 99519921 1001 86380 86390 1
520565 99520565 1001 86380 86390 1
520629 99520629 1001 86380 86390 1
520349 99520349 1001 86380 86390 1
520316 99520316 1001 86380 86390 1
520067 99520067 1001 86380 86390 1
520691 99520691 1001 86380 86390 1
520828 99520828 1001 86380 86390 1
521106 99521106 1001 86380 86390 1
521108 99521108 1001 86380 86390 1
521097 99521097 1001 86380 86390 1
521003 99521003 1001 86380 86390 1
520918 99520918 1001 86380 86390 1
520932 99520932 1001 86380 86390 1
520973 99520973 1001 86380 86390 1
521487 99521487 1001 86380 86390 1
522164 99522164 1001 86380 86390 1
522168 99522168 1001 86380 86390 1
522184 99522184 1001 86380 86390 1
522121 99522121 1001 86380 86390 1
522213 99522213 1001 86380 86390 1
522162 99522162 1001 86380 86390 1
522018 99522018 1001 86380 86390 1
521697 99521697 1001 86380 86390 1
521852 99521852 1001 86380 86390 1
521678 99521678 1001 86380 86390 1
521874 99521874 1001 86380 86390 1
521838 99521838 1001 86380 86390 1
522418 99522418 1001 86380 86390 1
522397 99522397 1001 86380 86390 1
522491 99522491 1001 86380 86390 1
522978 99522978 1001 86380 86390 1
522943 99522943 1001 86380 86390 1
522956 99522956 1001 86380 86390 1
522957 99522957 1001 86380 86390 1
523025 99523025 1001 86380 86390 1
522746 99522746 1001 86380 86390 1
522774 99522774 1001 86380 86390 1
522750 99522750 1001 86380 86390 1
522755 99522755 1001 86380 86390 1
522680 99522680 1001 86380 86390 1
522618 99522618 1001 86380 86390 1
522593 99522593 1001 86380 86390 1
523298 99523298 1001 86380 86390 1
523121 99523121 1001 86380 86390 1
523805 99523805 1001 86380 86390 1
523783 99523783 1001 86380 86390 1
523760 99523760 1001 86380 86390 1
523892 99523892 1001 86380 86390 1
523559 99523559 1001 86380 86390 1
523566 99523566 1001 86380 86390 1
523619 99523619 1001 86380 86390 1
523400 99523400 1001 86380 86390 1
523452 99523452 1001 86380 86390 1
523504 99523504 1001 86380 86390 1
524038 99524038 1001 86380 86390 1
523987 99523987 1001 86380 86390 1
524119 99524119 1001 86380 86390 1
524720 99524720 1001 86380 86390 1
524644 99524644 1001 86380 86390 1
524595 99524595 1001 86380 86390 1
524688 99524688 1001 86380 86390 1
524703 99524703 1001 86380 86390 1
524396 99524396 1001 86380 86390 1
524423 99524423 1001 86380 86390 1
524482 99524482 1001 86380 86390 1
524418 99524418 1001 86380 86390 1
524420 99524420 1001 86380 86390 1
524524 99524524 1001 86380 86390 1
524325 99524325 1001 86380 86390 1
524832 99524832 1001 86380 86390 1
524949 99524949 1001 86380 86390 1
524821 99524821 1001 86380 86390 1
524886 99524886 1001 86380 86390 1
524837 99524837 1001 86380 86390 1
524918 99524918 1001 86380 86390 1
524894 99524894 1001 86380 86390 1
524856 99524856 1001 86380 86390 1
525593 99525593 1001 86380 86390 1
525469 99525469 1001 86380 86390 1
525458 99525458 1001 86380 86390 1
525487 99525487 1001 86380 86390 1
525577 99525577 1001 86380 86390 1
525584 99525584 1001 86380 86390 1
525357 99525357 1001 86380 86390 1
525208 99525208 1001 86380 86390 1
524977 99524977 1001 86380 86390 1
525082 99525082 1001 86380 86390 1
525035 99525035 1001 86380 86390 1
525039 99525039 1001 86380 86390 1
525698 99525698 1001 86380 86390 1
525763 99525763 1001 86380 86390 1
525601 99525601 1001 86380 86390 1
526277 99526277 1001 86380 86390 1
526239 99526239 1001 86380 86390 1
526356 99526356 1001 86380 86390 1
526414 99526414 1001 86380 86390 1
526384 99526384 1001 86380 86390 1
526047 99526047 1001 86380 86390 1
525913 99525913 1001 86380 86390 1
526562 99526562 1001 86380 86390 1
526545 99526545 1001 86380 86390 1
526534 99526534 1001 86380 86390 1
527068 99527068 1001 86380 86390 1
527248 99527248 1001 86380 86390 1
527193 99527193 1001 86380 86390 1
526906 99526906 1001 86380 86390 1
527012 99527012 1001 86380 86390 1
526819 99526819 1001 86380 86390 1
527336 99527336 1001 86380 86390 1
527300 99527300 1001 86380 86390 1
527411 99527411 1001 86380 86390 1
527296 99527296 1001 86380 86390 1
528003 99528003 1001 86380 86390 1
527804 99527804 1001 86380 86390 1
527786 99527786 1001 86380 86390 1
527635 99527635 1001 86380 86390 1
527611 99527611 1001 86380 86390 1
527457 99527457 1001 86380 86390 1
527642 99527642 1001 86380 86390 1
527581 99527581 1001 86380 86390 1
528202 99528202 1001 86380 86390 1
528077 99528077 1001 86380 86390 1
528185 99528185 1001 86380 86390 1
528096 99528096 1001 86380 86390 1
528850 99528850 1001 86380 86390 1
528708 99528708 1001 86380 86390 1
528776 99528776 1001 86380 86390 1
528713 99528713 1001 86380 86390 1
528832 99528832 1001 86380 86390 1
528860 99528860 1001 86380 86390 1
528895 99528895 1001 86380 86390 1
528861 99528861 1001 86380 86390 1
528784 99528784 1001 86380 86390 1
528619 99528619 1001 86380 86390 1
528517 99528517 1001 86380 86390 1
528518 99528518 1001 86380 86390 1
528333 99528333 1001 86380 86390 1
528296 99528296 1001 86380 86390 1
528468 99528468 1001 86380 86390 1
529029 99529029 1001 86380 86390 1
529095 99529095 1001 86380 86390 1
528994 99528994 1001 86380 86390 1
528944 99528944 1001 86380 86390 1
528946 99528946 1001 86380 86390 1
528961 99528961 1001 86380 86390 1
529544 99529544 1001 86380 86390 1
529533 99529533 1001 86380 86390 1
529472 99529472 1001 86380 86390 1
529338 99529338 1001 86380 86390 1
529147 99529147 1001 86380 86390 1
529266 99529266 1001 86380 86390 1
529295 99529295 1001 86380 86390 1
529309 99529309 1001 86380 86390 1
529232 99529232 1001 86380 86390 1
529208 99529208 1001 86380 86390 1
529730 99529730 1001 86380 86390 1
529822 99529822 1001 86380 86390 1
529787 99529787 1001 86380 86390 1
529800 99529800 1001 86380 86390 1
530452 99530452 1001 86380 86390 1
530441 99530441 1001 86380 86390 1
530417 99530417 1001 86380 86390 1
530447 99530447 1001 86380 86390 1
530409 99530409 1001 86380 86390 1
530423 99530423 1001 86380 86390 1
530218 99530218 1001 86380 86390 1
530150 99530150 1001 86380 86390 1
529959 99529959 1001 86380 86390 1
529998 99529998 1001 86380 86390 1
530025 99530025 1001 86380 86390 1
530015 99530015 1001 86380 86390 1
530057 99530057 1001 86380 86390 1
530048 99530048 1001 86380 86390 1
530578 99530578 1001 86380 86390 1
530708 99530708 1001 86380 86390 1
531375 99531375 1001 86380 86390 1
531269 99531269 1001 86380 86390 1
531220 99531220 1001 86380 86390 1
531275 99531275 1001 86380 86390 1
531327 99531327 1001 86380 86390 1
531033 99531033 1001 86380 86390 1
531063 99531063 1001 86380 86390 1
530974 99530974 1001 86380 86390 1
531519 99531519 1001 86380 86390 1
531494 99531494 1001 86380 86390 1
531539 99531539 1001 86380 86390 1
531580 99531580 1001 86380 86390 1
532154 99532154 1001 86380 86390 1
532103 99532103 1001 86380 86390 1
532173 99532173 1001 86380 86390 1
532203 99532203 1001 86380 86390 1
531862 99531862 1001 86380 86390 1
531800 99531800 1001 86380 86390 1
531956 99531956 1001 86380 86390 1
531906 99531906 1001 86380 86390 1
531675 99531675 1001 86380 86390 1
531767 99531767 1001 86380 86390 1
531743 99531743 1001 86380 86390 1
531709 99531709 1001 86380 86390 1
532312 99532312 1001 86380 86390 1
532958 99532958 1001 86380 86390 1
532949 99532949 1001 86380 86390 1
532966 99532966 1001 86380 86390 1
532672 99532672 1001 86380 86390 1
532664 99532664 1001 86380 86390 1
532542 99532542 1001 86380 86390 1
532544 99532544 1001 86380 86390 1
532564 99532564 1001 86380 86390 1
533228 99533228 1001 86380 86390 1
533672 99533672 1001 86380 86390 1
533818 99533818 1001 86380 86390 1
533262 99533262 1001 86380 86390 1
533320 99533320 1001 86380 86390 1
533247 99533247 1001 86380 86390 1
533867 99533867 1001 86380 86390 1
533871 99533871 1001 86380 86390 1
533976 99533976 1001 86380 86390 1
533879 99533879 1001 86380 86390 1
534483 99534483 1001 86380 86390 1
534508 99534508 1001 86380 86390 1
534549 99534549 1001 86380 86390 1
534538 99534538 1001 86380 86390 1
534321 99534321 1001 86380 86390 1
534181 99534181 1001 86380 86390 1
534261 99534261 1001 86380 86390 1
534158 99534158 1001 86380 86390 1
534083 99534083 1001 86380 86390 1
534085 99534085 1001 86380 86390 1
534719 99534719 1001 86380 86390 1
534811 99534811 1001 86380 86390 1
534837 99534837 1001 86380 86390 1
534694 99534694 1001 86380 86390 1
534801 99534801 1001 86380 86390 1
534814 99534814 1001 86380 86390 1
534731 99534731 1001 86380 86390 1
535349 99535349 1001 86380 86390 1
535392 99535392 1001 86380 86390 1
535506 99535506 1001 86380 86390 1
535142 99535142 1001 86380 86390 1
535274 99535274 1001 86380 86390 1
535198 99535198 1001 86380 86390 1
535160 99535160 1001 86380 86390 1
534954 99534954 1001 86380 86390 1
534929 99534929 1001 86380 86390 1
535714 99535714 1001 86380 86390 1
535586 99535586 1001 86380 86390 1
535587 99535587 1001 86380 86390 1
535562 99535562 1001 86380 86390 1
535558 99535558 1001 86380 86390 1
535674 99535674 1001 86380 86390 1
536263 99536263 1001 86380 86390 1
536256 99536256 1001 86380 86390 1
536019 99536019 1001 86380 86390 1
536024 99536024 1001 86380 86390 1
536065 99536065 1001 86380 86390 1
535749 99535749 1001 86380 86390 1
535814 99535814 1001 86380 86390 1
535766 99535766 1001 86380 86390 1
536359 99536359 1001 86380 86390 1
536378 99536378 1001 86380 86390 1
536353 99536353 1001 86380 86390 1
536500 99536500 1001 86380 86390 1
537027 99537027 1001 86380 86390 1
537054 99537054 1001 86380 86390 1
536827 99536827 1001 86380 86390 1
536858 99536858 1001 86380 86390 1
536755 99536755 1001 86380 86390 1
536916 99536916 1001 86380 86390 1
536598 99536598 1001 86380 86390 1
537357 99537357 1001 86380 86390 1
537193 99537193 1001 86380 86390 1
537951 99537951 1001 86380 86390 1
537603 99537603 1001 86380 86390 1
537670 99537670 1001 86380 86390 1
537684 99537684 1001 86380 86390 1
537762 99537762 1001 86380 86390 1
537581 99537581 1001 86380 86390 1
537756 99537756 1001 86380 86390 1
537574 99537574 1001 86380 86390 1
537395 99537395 1001 86380 86390 1
537392 99537392 1001 86380 86390 1
538063 99538063 1001 86380 86390 1
538105 99538105 1001 86380 86390 1
538111 99538111 1001 86380 86390 1
538616 99538616 1001 86380 86390 1
538803 99538803 1001 86380 86390 1
538632 99538632 1001 86380 86390 1
538605 99538605 1001 86380 86390 1
538948 99538948 1001 86380 86390 1
539516 99539516 1001 86380 86390 1
539284 99539284 1001 86380 86390 1
539298 99539298 1001 86380 86390 1
539328 99539328 1001 86380 86390 1
539420 99539420 1001 86380 86390 1
539100 99539100 1001 86380 86390 1
539167 99539167 1001 86380 86390 1
539129 99539129 1001 86380 86390 1
539131 99539131 1001 86380 86390 1
539702 99539702 1001 86380 86390 1
539742 99539742 1001 86380 86390 1
539781 99539781 1001 86380 86390 1
540378 99540378 1001 86380 86390 1
540279 99540279 1001 86380 86390 1
540374 99540374 1001 86380 86390 1
540464 99540464 1001 86380 86390 1
540133 99540133 1001 86380 86390 1
540085 99540085 1001 86380 86390 1
540060 99540060 1001 86380 86390 1
540166 99540166 1001 86380 86390 1
539901 99539901 1001 86380 86390 1
540023 99540023 1001 86380 86390 1
539907 99539907 1001 86380 86390 1
540594 99540594 1001 86380 86390 1
540505 99540505 1001 86380 86390 1
540598 99540598 1001 86380 86390 1
541125 99541125 1001 86380 86390 1
541100 99541100 1001 86380 86390 1
541220 99541220 1001 86380 86390 1
541266 99541266 1001 86380 86390 1
541226 99541226 1001 86380 86390 1
541286 99541286 1001 86380 86390 1
540987 99540987 1001 86380 86390 1
541072 99541072 1001 86380 86390 1
540685 99540685 1001 86380 86390 1
540870 99540870 1001 86380 86390 1
540677 99540677 1001 86380 86390 1
540873 99540873 1001 86380 86390 1
541419 99541419 1001 86380 86390 1
541437 99541437 1001 86380 86390 1
541391 99541391 1001 86380 86390 1
541964 99541964 1001 86380 86390 1
541719 99541719 1001 86380 86390 1
541795 99541795 1001 86380 86390 1
541681 99541681 1001 86380 86390 1
541526 99541526 1001 86380 86390 1
541604 99541604 1001 86380 86390 1
541501 99541501 1001 86380 86390 1
541568 99541568 1001 86380 86390 1
541572 99541572 1001 86380 86390 1
541600 99541600 1001 86380 86390 1
541639 99541639 1001 86380 86390 1
542248 99542248 1001 86380 86390 1
542319 99542319 1001 86380 86390 1
542914 99542914 1001 86380 86390 1
542781 99542781 1001 86380 86390 1
542834 99542834 1001 86380 86390 1
542796 99542796 1001 86380 86390 1
542927 99542927 1001 86380 86390 1
542559 99542559 1001 86380 86390 1
542614 99542614 1001 86380 86390 1
542550 99542550 1001 86380 86390 1
542568 99542568 1001 86380 86390 1
542518 99542518 1001 86380 86390 1
542363 99542363 1001 86380 86390 1
542430 99542430 1001 86380 86390 1
542362 99542362 1001 86380 86390 1
542984 99542984 1001 86380 86390 1
542997 99542997 1001 86380 86390 1
543130 99543130 1001 86380 86390 1
543029 99543029 1001 86380 86390 1
543572 99543572 1001 86380 86390 1
543598 99543598 1001 86380 86390 1
543456 99543456 1001 86380 86390 1
543357 99543357 1001 86380 86390 1
543260 99543260 1001 86380 86390 1
543213 99543213 1001 86380 86390 1
543808 99543808 1001 86380 86390 1
543788 99543788 1001 86380 86390 1
543857 99543857 1001 86380 86390 1
544575 99544575 1001 86380 86390 1
544540 99544540 1001 86380 86390 1
544278 99544278 1001 86380 86390 1
544318 99544318 1001 86380 86390 1
544231 99544231 1001 86380 86390 1
544310 99544310 1001 86380 86390 1
543981 99543981 1001 86380 86390 1
543984 99543984 1001 86380 86390 1
544077 99544077 1001 86380 86390 1
544711 99544711 1001 86380 86390 1
544701 99544701 1001 86380 86390 1
544720 99544720 1001 86380 86390 1
544696 99544696 1001 86380 86390 1
416202 1136 1001 35940 36537 1
511733 680 1001 28268 28568 1
514413 1043 1001 67844 68144 1
533885 610 1001 69453 69753 1
536976 860 1002 38755 45979 1
400325 99400325 1001 86380 86390 1
400436 99400436 1001 86380 86390 1
400677 99400677 1001 86380 86390 1
400673 99400673 1001 86380 86390 1
400864 99400864 1001 86380 86390 1
400888 99400888 1001 86380 86390 1
401089 99401089 1001 86380 86390 1
401124 99401124 1001 86380 86390 1
401078 99401078 1001 86380 86390 1
401237 99401237 1001 86380 86390 1
401305 99401305 1001 86380 86390 1
401374 99401374 1001 86380 86390 1
401628 99401628 1001 86380 86390 1
401699 99401699 1001 86380 86390 1
401730 99401730 1001 86380 86390 1
402095 99402095 1001 86380 86390 1
402454 99402454 1001 86380 86390 1
402440 99402440 1001 86380 86390 1
402642 99402642 1001 86380 86390 1
402989 99402989 1001 86380 86390 1
403061 99403061 1001 86380 86390 1
403244 99403244 1001 86380 86390 1
403507 99403507 1001 86380 86390 1
403744 99403744 1001 86380 86390 1
403879 99403879 1001 86380 86390 1
403964 99403964 1001 86380 86390 1
404076 99404076 1001 86380 86390 1
404655 99404655 1001 86380 86390 1
404951 99404951 1001 86380 86390 1
404989 99404989 1001 86380 86390 1
405074 99405074 1001 86380 86390 1
405224 99405224 1001 86380 86390 1
405453 99405453 1001 86380 86390 1
405591 99405591 1001 86380 86390 1
405642 99405642 1001 86380 86390 1
405958 99405958 1001 86380 86390 1
406116 99406116 1001 86380 86390 1
406184 99406184 1001 86380 86390 1
406312 99406312 1001 86380 86390 1
406339 99406339 1001 86380 86390 1
406487 99406487 1001 86380 86390 1
406605 99406605 1001 86380 86390 1
406539 99406539 1001 86380 86390 1
406780 99406780 1001 86380 86390 1
406888 99406888 1001 86380 86390 1
406986 99406986 1001 86380 86390 1
407213 99407213 1001 86380 86390 1
407327 99407327 1001 86380 86390 1
407248 99407248 1001 86380 86390 1
407410 99407410 1001 86380 86390 1
407370 99407370 1001 86380 86390 1
407552 99407552 1001 86380 86390 1
407631 99407631 1001 86380 86390 1
407565 99407565 1001 86380 86390 1
407733 99407733 1001 86380 86390 1
407845 99407845 1001 86380 86390 1
407918 99407918 1001 86380 86390 1
408018 99408018 1001 86380 86390 1
408029 99408029 1001 86380 86390 1
408481 99408481 1001 86380 86390 1
408677 99408677 1001 86380 86390 1
408775 99408775 1001 86380 86390 1
409023 99409023 1001 86380 86390 1
409005 99409005 1001 86380 86390 1
409037 99409037 1001 86380 86390 1
409198 99409198 1001 86380 86390 1
409420 99409420 1001 86380 86390 1
409452 99409452 1001 86380 86390 1
409589 99409589 1001 86380 86390 1
409885 99409885 1001 86380 86390 1
409787 99409787 1001 86380 86390 1
409919 99409919 1001 86380 86390 1
410189 99410189 1001 86380 86390 1
410241 99410241 1001 86380 86390 1
410222 99410222 1001 86380 86390 1
410333 99410333 1001 86380 86390 1
410339 99410339 1001 86380 86390 1
410365 99410365 1001 86380 86390 1
410482 99410482 1001 86380 86390 1
410423 99410423 1001 86380 86390 1
410757 99410757 1001 86380 86390 1
410948 99410948 1001 86380 86390 1
411006 99411006 1001 86380 86390 1
411191 99411191 1001 86380 86390 1
411259 99411259 1001 86380 86390 1
411401 99411401 1001 86380 86390 1
411488 99411488 1001 86380 86390 1
411573 99411573 1001 86380 86390 1
411691 99411691 1001 86380 86390 1
411863 99411863 1001 86380 86390 1
412022 99412022 1001 86380 86390 1
412109 99412109 1001 86380 86390 1
412196 99412196 1001 86380 86390 1
412248 99412248 1001 86380 86390 1
412351 99412351 1001 86380 86390 1
413450 99413450 1001 86380 86390 1
413292 99413292 1001 86380 86390 1
413648 99413648 1001 86380 86390 1
413321 99413321 1001 86380 86390 1
413357 99413357 1001 86380 86390 1
413061 99413061 1001 86380 86390 1
413091 99413091 1001 86380 86390 1
412914 99412914 1001 86380 86390 1
412873 99412873 1001 86380 86390 1
412654 99412654 1001 86380 86390 1
412709 99412709 1001 86380 86390 1
412523 99412523 1001 86380 86390 1
413969 99413969 1001 86380 86390 1
413741 99413741 1001 86380 86390 1
415289 99415289 1001 86380 86390 1
415184 99415184 1001 86380 86390 1
414640 99414640 1001 86380 86390 1
414176 99414176 1001 86380 86390 1
414413 99414413 1001 86380 86390 1
414390 99414390 1001 86380 86390 1
414498 99414498 1001 86380 86390 1
415626 99415626 1001 86380 86390 1
415334 99415334 1001 86380 86390 1
416856 99416856 1001 86380 86390 1
416138 99416138 1001 86380 86390 1
416557 99416557 1001 86380 86390 1
416035 99416035 1001 86380 86390 1
417371 99417371 1001 86380 86390 1
417519 99417519 1001 86380 86390 1
417522 99417522 1001 86380 86390 1
418674 99418674 1001 86380 86390 1
418557 99418557 1001 86380 86390 1
418765 99418765 1001 86380 86390 1
418639 99418639 1001 86380 86390 1
418060 99418060 1001 86380 86390 1
418144 99418144 1001 86380 86390 1
418423 99418423 1001 86380 86390 1
418122 99418122 1001 86380 86390 1
417644 99417644 1001 86380 86390 1
417779 99417779 1001 86380 86390 1
417650 99417650 1001 86380 86390 1
417814 99417814 1001 86380 86390 1
417934 99417934 1001 86380 86390 1
419054 99419054 1001 86380 86390 1
418941 99418941 1001 86380 86390 1
418834 99418834 1001 86380 86390 1
420124 99420124 1001 86380 86390 1
420154 99420154 1001 86380 86390 1
419786 99419786 1001 86380 86390 1
419843 99419843 1001 86380 86390 1
419311 99419311 1001 86380 86390 1
419533 99419533 1001 86380 86390 1
419287 99419287 1001 86380 86390 1
420515 99420515 1001 86380 86390 1
420661 99420661 1001 86380 86390 1
421979 99421979 1001 86380 86390 1
421983 99421983 1001 86380 86390 1
421830 99421830 1001 86380 86390 1
421661 99421661 1001 86380 86390 1
421585 99421585 1001 86380 86390 1
421267 99421267 1001 86380 86390 1
421433 99421433 1001 86380 86390 1
421548 99421548 1001 86380 86390 1
421275 99421275 1001 86380 86390 1
421145 99421145 1001 86380 86390 1
421201 99421201 1001 86380 86390 1
420960 99420960 1001 86380 86390 1
422162 99422162 1001 86380 86390 1
422143 99422143 1001 86380 86390 1
422282 99422282 1001 86380 86390 1
422498 99422498 1001 86380 86390 1
423630 99423630 1001 86380 86390 1
423719 99423719 1001 86380 86390 1
422992 99422992 1001 86380 86390 1
423159 99423159 1001 86380 86390 1
422908 99422908 1001 86380 86390 1
424091 99424091 1001 86380 86390 1
425364 99425364 1001 86380 86390 1
424905 99424905 1001 86380 86390 1
424680 99424680 1001 86380 86390 1
424871 99424871 1001 86380 86390 1
424207 99424207 1001 86380 86390 1
424427 99424427 1001 86380 86390 1
425782 99425782 1001 86380 86390 1
427015 99427015 1001 86380 86390 1
426831 99426831 1001 86380 86390 1
426593 99426593 1001 86380 86390 1
426315 99426315 1001 86380 86390 1
426536 99426536 1001 86380 86390 1
425834 99425834 1001 86380 86390 1
426117 99426117 1001 86380 86390 1
426222 99426222 1001 86380 86390 1
425922 99425922 1001 86380 86390 1
425878 99425878 1001 86380 86390 1
425858 99425858 1001 86380 86390 1
427399 99427399 1001 86380 86390 1
428594 99428594 1001 86380 86390 1
428624 99428624 1001 86380 86390 1
428033 99428033 1001 86380 86390 1
428289 99428289 1001 86380 86390 1
427988 99427988 1001 86380 86390 1
428055 99428055 1001 86380 86390 1
427822 99427822 1001 86380 86390 1
427905 99427905 1001 86380 86390 1
427864 99427864 1001 86380 86390 1
427715 99427715 1001 86380 86390 1
427696 99427696 1001 86380 86390 1
427895 99427895 1001 86380 86390 1
428943 99428943 1001 86380 86390 1
430194 99430194 1001 86380 86390 1
429883 99429883 1001 86380 86390 1
429834 99429834 1001 86380 86390 1
429723 99429723 1001 86380 86390 1
429328 99429328 1001 86380 86390 1
429300 99429300 1001 86380 86390 1
429401 99429401 1001 86380 86390 1
429405 99429405 1001 86380 86390 1
430632 99430632 1001 86380 86390 1
430484 99430484 1001 86380 86390 1
430487 99430487 1001 86380 86390 1
431984 99431984 1001 86380 86390 1
431742 99431742 1001 86380 86390 1
431844 99431844 1001 86380 86390 1
431955 99431955 1001 86380 86390 1
431372 99431372 1001 86380 86390 1
431465 99431465 1001 86380 86390 1
431175 99431175 1001 86380 86390 1
431218 99431218 1001 86380 86390 1
430836 99430836 1001 86380 86390 1
430885 99430885 1001 86380 86390 1
432142 99432142 1001 86380 86390 1
432295 99432295 1001 86380 86390 1
432212 99432212 1001 86380 86390 1
432389 99432389 1001 86380 86390 1
432316 99432316 1001 86380 86390 1
433662 99433662 1001 86380 86390 1
433638 99433638 1001 86380 86390 1
433414 99433414 1001 86380 86390 1
433706 99433706 1001 86380 86390 1
433386 99433386 1001 86380 86390 1
432849 99432849 1001 86380 86390 1
432492 99432492 1001 86380 86390 1
432803 99432803 1001 86380 86390 1
433813 99433813 1001 86380 86390 1
434039 99434039 1001 86380 86390 1
434001 99434001 1001 86380 86390 1
433795 99433795 1001 86380 86390 1
433868 99433868 1001 86380 86390 1
434130 99434130 1001 86380 86390 1
433826 99433826 1001 86380 86390 1
433994 99433994 1001 86380 86390 1
435277 99435277 1001 86380 86390 1
435056 99435056 1001 86380 86390 1
435025 99435025 1001 86380 86390 1
434788 99434788 1001 86380 86390 1
434602 99434602 1001 86380 86390 1
434449 99434449 1001 86380 86390 1
434421 99434421 1001 86380 86390 1
434407 99434407 1001 86380 86390 1
435856 99435856 1001 86380 86390 1
435544 99435544 1001 86380 86390 1
435824 99435824 1001 86380 86390 1
435628 99435628 1001 86380 86390 1
435687 99435687 1001 86380 86390 1
436835 99436835 1001 86380 86390 1
437015 99437015 1001 86380 86390 1
436445 99436445 1001 86380 86390 1
436592 99436592 1001 86380 86390 1
436267 99436267 1001 86380 86390 1
435989 99435989 1001 86380 86390 1
436240 99436240 1001 86380 86390 1
436225 99436225 1001 86380 86390 1
435940 99435940 1001 86380 86390 1
436230 99436230 1001 86380 86390 1
300097 99300097 1001 86380 86390 1
300033 99300033 1001 86380 86390 1
300619 99300619 1001 86380 86390 1
300572 99300572 1001 86380 86390 1
300434 99300434 1001 86380 86390 1
300486 99300486 1001 86380 86390 1
300422 99300422 1001 86380 86390 1
300327 99300327 1001 86380 86390 1
300224 99300224 1001 86380 86390 1
300188 99300188 1001 86380 86390 1
300123 99300123 1001 86380 86390 1
300152 99300152 1001 86380 86390 1
300235 99300235 1001 86380 86390 1
300752 99300752 1001 86380 86390 1
300871 99300871 1001 86380 86390 1
300861 99300861 1001 86380 86390 1
301377 99301377 1001 86380 86390 1
301481 99301481 1001 86380 86390 1
301372 99301372 1001 86380 86390 1
301361 99301361 1001 86380 86390 1
301193 99301193 1001 86380 86390 1
301338 99301338 1001 86380 86390 1
300979 99300979 1001 86380 86390 1
300992 99300992 1001 86380 86390 1
300953 99300953 1001 86380 86390 1
300995 99300995 1001 86380 86390 1
301088 99301088 1001 86380 86390 1
301604 99301604 1001 86380 86390 1
301617 99301617 1001 86380 86390 1
301725 99301725 1001 86380 86390 1
301705 99301705 1001 86380 86390 1
301562 99301562 1001 86380 86390 1
302217 99302217 1001 86380 86390 1
302367 99302367 1001 86380 86390 1
302006 99302006 1001 86380 86390 1
302036 99302036 1001 86380 86390 1
302004 99302004 1001 86380 86390 1
301863 99301863 1001 86380 86390 1
301933 99301933 1001 86380 86390 1
301859 99301859 1001 86380 86390 1
302405 99302405 1001 86380 86390 1
302484 99302484 1001 86380 86390 1
302381 99302381 1001 86380 86390 1
302382 99302382 1001 86380 86390 1
303104 99303104 1001 86380 86390 1
303182 99303182 1001 86380 86390 1
303123 99303123 1001 86380 86390 1
303126 99303126 1001 86380 86390 1
303114 99303114 1001 86380 86390 1
303204 99303204 1001 86380 86390 1
302807 99302807 1001 86380 86390 1
302982 99302982 1001 86380 86390 1
302918 99302918 1001 86380 86390 1
302802 99302802 1001 86380 86390 1
302805 99302805 1001 86380 86390 1
302793 99302793 1001 86380 86390 1
302704 99302704 1001 86380 86390 1
302601 99302601 1001 86380 86390 1
302640 99302640 1001 86380 86390 1
302693 99302693 1001 86380 86390 1
302668 99302668 1001 86380 86390 1
302683 99302683 1001 86380 86390 1
302711 99302711 1001 86380 86390 1
303308 99303308 1001 86380 86390 1
303365 99303365 1001 86380 86390 1
303404 99303404 1001 86380 86390 1
303945 99303945 1001 86380 86390 1
303896 99303896 1001 86380 86390 1
303922 99303922 1001 86380 86390 1
304020 99304020 1001 86380 86390 1
303686 99303686 1001 86380 86390 1
303643 99303643 1001 86380 86390 1
303549 99303549 1001 86380 86390 1
303605 99303605 1001 86380 86390 1
304146 99304146 1001 86380 86390 1
304134 99304134 1001 86380 86390 1
304123 99304123 1001 86380 86390 1
304182 99304182 1001 86380 86390 1
304832 99304832 1001 86380 86390 1
304697 99304697 1001 86380 86390 1
304486 99304486 1001 86380 86390 1
304643 99304643 1001 86380 86390 1
304517 99304517 1001 86380 86390 1
304585 99304585 1001 86380 86390 1
304239 99304239 1001 86380 86390 1
304242 99304242 1001 86380 86390 1
304287 99304287 1001 86380 86390 1
305040 99305040 1001 86380 86390 1
304917 99304917 1001 86380 86390 1
305060 99305060 1001 86380 86390 1
305569 99305569 1001 86380 86390 1
305650 99305650 1001 86380 86390 1
305489 99305489 1001 86380 86390 1
305298 99305298 1001 86380 86390 1
305359 99305359 1001 86380 86390 1
305374 99305374 1001 86380 86390 1
305413 99305413 1001 86380 86390 1
305323 99305323 1001 86380 86390 1
305143 99305143 1001 86380 86390 1
305175 99305175 1001 86380 86390 1
500067 99500067 1001 86380 86390 1
305689 99305689 1001 86380 86390 1
500656 99500656 1001 86380 86390 1
500414 99500414 1001 86380 86390 1
500586 99500586 1001 86380 86390 1
500562 99500562 1001 86380 86390 1
500321 99500321 1001 86380 86390 1
500310 99500310 1001 86380 86390 1
500247 99500247 1001 86380 86390 1
500316 99500316 1001 86380 86390 1
500304 99500304 1001 86380 86390 1
500241 99500241 1001 86380 86390 1
500979 99500979 1001 86380 86390 1
500982 99500982 1001 86380 86390 1
500821 99500821 1001 86380 86390 1
501437 99501437 1001 86380 86390 1
501578 99501578 1001 86380 86390 1
501478 99501478 1001 86380 86390 1
501519 99501519 1001 86380 86390 1
501470 99501470 1001 86380 86390 1
501357 99501357 1001 86380 86390 1
501423 99501423 1001 86380 86390 1
501399 99501399 1001 86380 86390 1
501365 99501365 1001 86380 86390 1
501071 99501071 1001 86380 86390 1
501183 99501183 1001 86380 86390 1
501688 99501688 1001 86380 86390 1
501756 99501756 1001 86380 86390 1
501796 99501796 1001 86380 86390 1
501786 99501786 1001 86380 86390 1
501838 99501838 1001 86380 86390 1
501749 99501749 1001 86380 86390 1
501762 99501762 1001 86380 86390 1
501687 99501687 1001 86380 86390 1
502305 99502305 1001 86380 86390 1
502457 99502457 1001 86380 86390 1
502283 99502283 1001 86380 86390 1
502208 99502208 1001 86380 86390 1
502128 99502128 1001 86380 86390 1
501872 99501872 1001 86380 86390 1
501848 99501848 1001 86380 86390 1
502540 99502540 1001 86380 86390 1
502669 99502669 1001 86380 86390 1
502567 99502567 1001 86380 86390 1
502570 99502570 1001 86380 86390 1
502493 99502493 1001 86380 86390 1
502599 99502599 1001 86380 86390 1
502600 99502600 1001 86380 86390 1
503147 99503147 1001 86380 86390 1
503039 99503039 1001 86380 86390 1
503027 99503027 1001 86380 86390 1
503031 99503031 1001 86380 86390 1
503058 99503058 1001 86380 86390 1
502701 99502701 1001 86380 86390 1
502859 99502859 1001 86380 86390 1
503431 99503431 1001 86380 86390 1
503370 99503370 1001 86380 86390 1
504048 99504048 1001 86380 86390 1
504026 99504026 1001 86380 86390 1
503873 99503873 1001 86380 86390 1
503760 99503760 1001 86380 86390 1
503752 99503752 1001 86380 86390 1
503819 99503819 1001 86380 86390 1
503704 99503704 1001 86380 86390 1
503524 99503524 1001 86380 86390 1
503629 99503629 1001 86380 86390 1
503655 99503655 1001 86380 86390 1
503557 99503557 1001 86380 86390 1
503624 99503624 1001 86380 86390 1
503560 99503560 1001 86380 86390 1
504298 99504298 1001 86380 86390 1
504171 99504171 1001 86380 86390 1
504146 99504146 1001 86380 86390 1
504303 99504303 1001 86380 86390 1
504882 99504882 1001 86380 86390 1
504780 99504780 1001 86380 86390 1
504885 99504885 1001 86380 86390 1
504823 99504823 1001 86380 86390 1
504759 99504759 1001 86380 86390 1
504602 99504602 1001 86380 86390 1
504349 99504349 1001 86380 86390 1
504430 99504430 1001 86380 86390 1
504367 99504367 1001 86380 86390 1
505086 99505086 1001 86380 86390 1
505065 99505065 1001 86380 86390 1
505106 99505106 1001 86380 86390 1
505477 99505477 1001 86380 86390 1
505402 99505402 1001 86380 86390 1
505469 99505469 1001 86380 86390 1
505432 99505432 1001 86380 86390 1
505227 99505227 1001 86380 86390 1
505153 99505153 1001 86380 86390 1
505156 99505156 1001 86380 86390 1
505235 99505235 1001 86380 86390 1
505263 99505263 1001 86380 86390 1
505264 99505264 1001 86380 86390 1
505975 99505975 1001 86380 86390 1
505837 99505837 1001 86380 86390 1
506404 99506404 1001 86380 86390 1
506562 99506562 1001 86380 86390 1
506541 99506541 1001 86380 86390 1
506518 99506518 1001 86380 86390 1
506220 99506220 1001 86380 86390 1
506194 99506194 1001 86380 86390 1
506056 99506056 1001 86380 86390 1
506645 99506645 1001 86380 86390 1
506609 99506609 1001 86380 86390 1
506769 99506769 1001 86380 86390 1
506707 99506707 1001 86380 86390 1
507243 99507243 1001 86380 86390 1
507310 99507310 1001 86380 86390 1
507287 99507287 1001 86380 86390 1
507405 99507405 1001 86380 86390 1
506983 99506983 1001 86380 86390 1
507485 99507485 1001 86380 86390 1
508128 99508128 1001 86380 86390 1
508242 99508242 1001 86380 86390 1
507982 99507982 1001 86380 86390 1
507932 99507932 1001 86380 86390 1
508024 99508024 1001 86380 86390 1
507934 99507934 1001 86380 86390 1
507770 99507770 1001 86380 86390 1
507804 99507804 1001 86380 86390 1
508272 99508272 1001 86380 86390 1
508353 99508353 1001 86380 86390 1
508447 99508447 1001 86380 86390 1
508423 99508423 1001 86380 86390 1
508320 99508320 1001 86380 86390 1
508283 99508283 1001 86380 86390 1
508677 99508677 1001 86380 86390 1
508796 99508796 1001 86380 86390 1
508848 99508848 1001 86380 86390 1
508680 99508680 1001 86380 86390 1
508864 99508864 1001 86380 86390 1
508554 99508554 1001 86380 86390 1
509259 99509259 1001 86380 86390 1
509077 99509077 1001 86380 86390 1
509120 99509120 1001 86380 86390 1
509764 99509764 1001 86380 86390 1
509570 99509570 1001 86380 86390 1
509533 99509533 1001 86380 86390 1
509475 99509475 1001 86380 86390 1
509363 99509363 1001 86380 86390 1
509287 99509287 1001 86380 86390 1
509989 99509989 1001 86380 86390 1
510068 99510068 1001 86380 86390 1
509927 99509927 1001 86380 86390 1
509966 99509966 1001 86380 86390 1
509957 99509957 1001 86380 86390 1
510662 99510662 1001 86380 86390 1
510701 99510701 1001 86380 86390 1
510603 99510603 1001 86380 86390 1
510655 99510655 1001 86380 86390 1
510552 99510552 1001 86380 86390 1
510657 99510657 1001 86380 86390 1
510724 99510724 1001 86380 86390 1
510498 99510498 1001 86380 86390 1
510317 99510317 1001 86380 86390 1
510514 99510514 1001 86380 86390 1
510411 99510411 1001 86380 86390 1
510476 99510476 1001 86380 86390 1
510490 99510490 1001 86380 86390 1
510251 99510251 1001 86380 86390 1
510291 99510291 1001 86380 86390 1
510124 99510124 1001 86380 86390 1
510255 99510255 1001 86380 86390 1
510815 99510815 1001 86380 86390 1
510756 99510756 1001 86380 86390 1
510772 99510772 1001 86380 86390 1
511454 99511454 1001 86380 86390 1
511480 99511480 1001 86380 86390 1
511484 99511484 1001 86380 86390 1
511510 99511510 1001 86380 86390 1
511383 99511383 1001 86380 86390 1
511182 99511182 1001 86380 86390 1
511212 99511212 1001 86380 86390 1
511332 99511332 1001 86380 86390 1
511025 99511025 1001 86380 86390 1
511038 99511038 1001 86380 86390 1
511129 99511129 1001 86380 86390 1
511071 99511071 1001 86380 86390 1
510994 99510994 1001 86380 86390 1
511736 99511736 1001 86380 86390 1
512241 99512241 1001 86380 86390 1
512332 99512332 1001 86380 86390 1
512235 99512235 1001 86380 86390 1
512339 99512339 1001 86380 86390 1
512119 99512119 1001 86380 86390 1
512016 99512016 1001 86380 86390 1
512158 99512158 1001 86380 86390 1
511876 99511876 1001 86380 86390 1
511842 99511842 1001 86380 86390 1
511791 99511791 1001 86380 86390 1
511908 99511908 1001 86380 86390 1
512507 99512507 1001 86380 86390 1
512523 99512523 1001 86380 86390 1
512566 99512566 1001 86380 86390 1
512554 99512554 1001 86380 86390 1
513104 99513104 1001 86380 86390 1
513173 99513173 1001 86380 86390 1
513108 99513108 1001 86380 86390 1
513084 99513084 1001 86380 86390 1
513098 99513098 1001 86380 86390 1
513049 99513049 1001 86380 86390 1
512947 99512947 1001 86380 86390 1
512667 99512667 1001 86380 86390 1
512642 99512642 1001 86380 86390 1
513375 99513375 1001 86380 86390 1
513338 99513338 1001 86380 86390 1
513366 99513366 1001 86380 86390 1
513928 99513928 1001 86380 86390 1
513997 99513997 1001 86380 86390 1
513947 99513947 1001 86380 86390 1
514009 99514009 1001 86380 86390 1
513962 99513962 1001 86380 86390 1
513670 99513670 1001 86380 86390 1
513736 99513736 1001 86380 86390 1
513770 99513770 1001 86380 86390 1
513797 99513797 1001 86380 86390 1
513444 99513444 1001 86380 86390 1
513538 99513538 1001 86380 86390 1
514067 99514067 1001 86380 86390 1
514076 99514076 1001 86380 86390 1
514480 99514480 1001 86380 86390 1
514455 99514455 1001 86380 86390 1
514330 99514330 1001 86380 86390 1
514356 99514356 1001 86380 86390 1
514253 99514253 1001 86380 86390 1
514267 99514267 1001 86380 86390 1
514413 99514413 1001 86380 86390 1
514887 99514887 1001 86380 86390 1
515573 99515573 1001 86380 86390 1
515509 99515509 1001 86380 86390 1
515666 99515666 1001 86380 86390 1
515511 99515511 1001 86380 86390 1
515513 99515513 1001 86380 86390 1
515678 99515678 1001 86380 86390 1
515414 99515414 1001 86380 86390 1
515415 99515415 1001 86380 86390 1
515330 99515330 1001 86380 86390 1
515319 99515319 1001 86380 86390 1
515346 99515346 1001 86380 86390 1
515258 99515258 1001 86380 86390 1
515117 99515117 1001 86380 86390 1
515107 99515107 1001 86380 86390 1
515225 99515225 1001 86380 86390 1
515251 99515251 1001 86380 86390 1
515784 99515784 1001 86380 86390 1
516445 99516445 1001 86380 86390 1
516480 99516480 1001 86380 86390 1
516320 99516320 1001 86380 86390 1
516323 99516323 1001 86380 86390 1
516125 99516125 1001 86380 86390 1
516178 99516178 1001 86380 86390 1
516140 99516140 1001 86380 86390 1
516192 99516192 1001 86380 86390 1
516296 99516296 1001 86380 86390 1
516246 99516246 1001 86380 86390 1
516143 99516143 1001 86380 86390 1
516210 99516210 1001 86380 86390 1
516303 99516303 1001 86380 86390 1
516072 99516072 1001 86380 86390 1
515950 99515950 1001 86380 86390 1
516068 99516068 1001 86380 86390 1
515965 99515965 1001 86380 86390 1
516017 99516017 1001 86380 86390 1
516056 99516056 1001 86380 86390 1
516693 99516693 1001 86380 86390 1
516539 99516539 1001 86380 86390 1
517151 99517151 1001 86380 86390 1
517325 99517325 1001 86380 86390 1
516909 99516909 1001 86380 86390 1
516788 99516788 1001 86380 86390 1
517515 99517515 1001 86380 86390 1
518148 99518148 1001 86380 86390 1
518055 99518055 1001 86380 86390 1
518157 99518157 1001 86380 86390 1
517922 99517922 1001 86380 86390 1
517753 99517753 1001 86380 86390 1
517820 99517820 1001 86380 86390 1
517782 99517782 1001 86380 86390 1
517912 99517912 1001 86380 86390 1
517786 99517786 1001 86380 86390 1
517825 99517825 1001 86380 86390 1
517663 99517663 1001 86380 86390 1
518227 99518227 1001 86380 86390 1
518319 99518319 1001 86380 86390 1
518271 99518271 1001 86380 86390 1
518831 99518831 1001 86380 86390 1
518717 99518717 1001 86380 86390 1
518645 99518645 1001 86380 86390 1
518752 99518752 1001 86380 86390 1
518536 99518536 1001 86380 86390 1
518368 99518368 1001 86380 86390 1
518390 99518390 1001 86380 86390 1
518443 99518443 1001 86380 86390 1
519636 99519636 1001 86380 86390 1
519632 99519632 1001 86380 86390 1
519645 99519645 1001 86380 86390 1
519479 99519479 1001 86380 86390 1
519553 99519553 1001 86380 86390 1
519272 99519272 1001 86380 86390 1
519354 99519354 1001 86380 86390 1
519370 99519370 1001 86380 86390 1
519959 99519959 1001 86380 86390 1
519883 99519883 1001 86380 86390 1
519821 99519821 1001 86380 86390 1
520609 99520609 1001 86380 86390 1
520463 99520463 1001 86380 86390 1
520369 99520369 1001 86380 86390 1
520385 99520385 1001 86380 86390 1
520277 99520277 1001 86380 86390 1
520129 99520129 1001 86380 86390 1
520207 99520207 1001 86380 86390 1
520837 99520837 1001 86380 86390 1
520737 99520737 1001 86380 86390 1
520675 99520675 1001 86380 86390 1
521415 99521415 1001 86380 86390 1
521284 99521284 1001 86380 86390 1
521461 99521461 1001 86380 86390 1
521120 99521120 1001 86380 86390 1
521185 99521185 1001 86380 86390 1
521147 99521147 1001 86380 86390 1
521058 99521058 1001 86380 86390 1
521177 99521177 1001 86380 86390 1
520894 99520894 1001 86380 86390 1
521529 99521529 1001 86380 86390 1
521633 99521633 1001 86380 86390 1
521054 99521054 1001 86380 86390 1
521505 99521505 1001 86380 86390 1
522229 99522229 1001 86380 86390 1
522109 99522109 1001 86380 86390 1
521974 99521974 1001 86380 86390 1
522040 99522040 1001 86380 86390 1
521889 99521889 1001 86380 86390 1
521817 99521817 1001 86380 86390 1
521755 99521755 1001 86380 86390 1
521847 99521847 1001 86380 86390 1
521849 99521849 1001 86380 86390 1
522329 99522329 1001 86380 86390 1
522325 99522325 1001 86380 86390 1
523085 99523085 1001 86380 86390 1
523007 99523007 1001 86380 86390 1
523040 99523040 1001 86380 86390 1
522849 99522849 1001 86380 86390 1
522889 99522889 1001 86380 86390 1
522825 99522825 1001 86380 86390 1
522741 99522741 1001 86380 86390 1
522654 99522654 1001 86380 86390 1
522500 99522500 1001 86380 86390 1
522528 99522528 1001 86380 86390 1
522570 99522570 1001 86380 86390 1
523206 99523206 1001 86380 86390 1
523271 99523271 1001 86380 86390 1
523222 99523222 1001 86380 86390 1
523841 99523841 1001 86380 86390 1
523843 99523843 1001 86380 86390 1
523871 99523871 1001 86380 86390 1
523773 99523773 1001 86380 86390 1
523674 99523674 1001 86380 86390 1
523736 99523736 1001 86380 86390 1
523336 99523336 1001 86380 86390 1
524058 99524058 1001 86380 86390 1
524033 99524033 1001 86380 86390 1
523947 99523947 1001 86380 86390 1
524120 99524120 1001 86380 86390 1
524577 99524577 1001 86380 86390 1
524665 99524665 1001 86380 86390 1
524513 99524513 1001 86380 86390 1
524371 99524371 1001 86380 86390 1
524360 99524360 1001 86380 86390 1
524544 99524544 1001 86380 86390 1
524496 99524496 1001 86380 86390 1
524227 99524227 1001 86380 86390 1
524248 99524248 1001 86380 86390 1
524910 99524910 1001 86380 86390 1
524807 99524807 1001 86380 86390 1
524937 99524937 1001 86380 86390 1
524869 99524869 1001 86380 86390 1
525521 99525521 1001 86380 86390 1
525405 99525405 1001 86380 86390 1
525525 99525525 1001 86380 86390 1
525579 99525579 1001 86380 86390 1
525480 99525480 1001 86380 86390 1
525261 99525261 1001 86380 86390 1
525225 99525225 1001 86380 86390 1
525331 99525331 1001 86380 86390 1
525230 99525230 1001 86380 86390 1
525271 99525271 1001 86380 86390 1
525389 99525389 1001 86380 86390 1
525159 99525159 1001 86380 86390 1
525163 99525163 1001 86380 86390 1
525087 99525087 1001 86380 86390 1
525616 99525616 1001 86380 86390 1
526346 99526346 1001 86380 86390 1
526330 99526330 1001 86380 86390 1
526305 99526305 1001 86380 86390 1
526191 99526191 1001 86380 86390 1
526026 99526026 1001 86380 86390 1
526117 99526117 1001 86380 86390 1
526199 99526199 1001 86380 86390 1
526086 99526086 1001 86380 86390 1
525867 99525867 1001 86380 86390 1
525803 99525803 1001 86380 86390 1
525960 99525960 1001 86380 86390 1
525805 99525805 1001 86380 86390 1
525846 99525846 1001 86380 86390 1
525873 99525873 1001 86380 86390 1
525836 99525836 1001 86380 86390 1
526549 99526549 1001 86380 86390 1
526462 99526462 1001 86380 86390 1
526503 99526503 1001 86380 86390 1
526520 99526520 1001 86380 86390 1
527172 99527172 1001 86380 86390 1
527136 99527136 1001 86380 86390 1
527018 99527018 1001 86380 86390 1
526907 99526907 1001 86380 86390 1
526998 99526998 1001 86380 86390 1
526976 99526976 1001 86380 86390 1
526679 99526679 1001 86380 86390 1
526733 99526733 1001 86380 86390 1
526811 99526811 1001 86380 86390 1
526644 99526644 1001 86380 86390 1
526700 99526700 1001 86380 86390 1
526662 99526662 1001 86380 86390 1
527453 99527453 1001 86380 86390 1
527408 99527408 1001 86380 86390 1
527307 99527307 1001 86380 86390 1
527412 99527412 1001 86380 86390 1
527974 99527974 1001 86380 86390 1
527899 99527899 1001 86380 86390 1
527876 99527876 1001 86380 86390 1
528032 99528032 1001 86380 86390 1
528066 99528066 1001 86380 86390 1
527716 99527716 1001 86380 86390 1
527718 99527718 1001 86380 86390 1
527799 99527799 1001 86380 86390 1
527670 99527670 1001 86380 86390 1
527828 99527828 1001 86380 86390 1
527686 99527686 1001 86380 86390 1
527483 99527483 1001 86380 86390 1
527639 99527639 1001 86380 86390 1
527575 99527575 1001 86380 86390 1
527487 99527487 1001 86380 86390 1
527554 99527554 1001 86380 86390 1
527619 99527619 1001 86380 86390 1
527658 99527658 1001 86380 86390 1
528131 99528131 1001 86380 86390 1
528720 99528720 1001 86380 86390 1
528727 99528727 1001 86380 86390 1
528892 99528892 1001 86380 86390 1
528527 99528527 1001 86380 86390 1
528586 99528586 1001 86380 86390 1
528539 99528539 1001 86380 86390 1
528436 99528436 1001 86380 86390 1
528437 99528437 1001 86380 86390 1
528438 99528438 1001 86380 86390 1
528455 99528455 1001 86380 86390 1
528482 99528482 1001 86380 86390 1
528407 99528407 1001 86380 86390 1
529086 99529086 1001 86380 86390 1
529063 99529063 1001 86380 86390 1
529537 99529537 1001 86380 86390 1
529567 99529567 1001 86380 86390 1
529721 99529721 1001 86380 86390 1
529483 99529483 1001 86380 86390 1
529448 99529448 1001 86380 86390 1
529359 99529359 1001 86380 86390 1
529146 99529146 1001 86380 86390 1
529172 99529172 1001 86380 86390 1
529160 99529160 1001 86380 86390 1
529108 99529108 1001 86380 86390 1
529226 99529226 1001 86380 86390 1
529175 99529175 1001 86380 86390 1
529202 99529202 1001 86380 86390 1
529306 99529306 1001 86380 86390 1
529832 99529832 1001 86380 86390 1
530412 99530412 1001 86380 86390 1
530453 99530453 1001 86380 86390 1
530479 99530479 1001 86380 86390 1
530431 99530431 1001 86380 86390 1
530445 99530445 1001 86380 86390 1
530158 99530158 1001 86380 86390 1
530292 99530292 1001 86380 86390 1
529947 99529947 1001 86380 86390 1
530018 99530018 1001 86380 86390 1
529994 99529994 1001 86380 86390 1
530592 99530592 1001 86380 86390 1
530677 99530677 1001 86380 86390 1
530614 99530614 1001 86380 86390 1
531293 99531293 1001 86380 86390 1
531335 99531335 1001 86380 86390 1
531312 99531312 1001 86380 86390 1
531084 99531084 1001 86380 86390 1
530983 99530983 1001 86380 86390 1
531043 99531043 1001 86380 86390 1
531095 99531095 1001 86380 86390 1
530978 99530978 1001 86380 86390 1
530892 99530892 1001 86380 86390 1
530893 99530893 1001 86380 86390 1
530958 99530958 1001 86380 86390 1
531521 99531521 1001 86380 86390 1
531510 99531510 1001 86380 86390 1
531524 99531524 1001 86380 86390 1
531395 99531395 1001 86380 86390 1
531423 99531423 1001 86380 86390 1
531453 99531453 1001 86380 86390 1
532051 99532051 1001 86380 86390 1
532110 99532110 1001 86380 86390 1
532162 99532162 1001 86380 86390 1
532087 99532087 1001 86380 86390 1
531980 99531980 1001 86380 86390 1
531930 99531930 1001 86380 86390 1
531842 99531842 1001 86380 86390 1
531947 99531947 1001 86380 86390 1
531677 99531677 1001 86380 86390 1
531591 99531591 1001 86380 86390 1
531734 99531734 1001 86380 86390 1
531747 99531747 1001 86380 86390 1
531593 99531593 1001 86380 86390 1
531594 99531594 1001 86380 86390 1
532324 99532324 1001 86380 86390 1
532339 99532339 1001 86380 86390 1
532636 99532636 1001 86380 86390 1
532625 99532625 1001 86380 86390 1
532820 99532820 1001 86380 86390 1
532437 99532437 1001 86380 86390 1
532468 99532468 1001 86380 86390 1
532611 99532611 1001 86380 86390 1
533192 99533192 1001 86380 86390 1
533659 99533659 1001 86380 86390 1
533736 99533736 1001 86380 86390 1
533525 99533525 1001 86380 86390 1
533450 99533450 1001 86380 86390 1
533611 99533611 1001 86380 86390 1
533405 99533405 1001 86380 86390 1
533356 99533356 1001 86380 86390 1
533259 99533259 1001 86380 86390 1
533894 99533894 1001 86380 86390 1
533903 99533903 1001 86380 86390 1
534020 99534020 1001 86380 86390 1
534574 99534574 1001 86380 86390 1
534325 99534325 1001 86380 86390 1
534883 99534883 1001 86380 86390 1
535365 99535365 1001 86380 86390 1
535236 99535236 1001 86380 86390 1
535147 99535147 1001 86380 86390 1
535108 99535108 1001 86380 86390 1
535584 99535584 1001 86380 86390 1
535640 99535640 1001 86380 86390 1
535628 99535628 1001 86380 86390 1
535525 99535525 1001 86380 86390 1
535513 99535513 1001 86380 86390 1
535685 99535685 1001 86380 86390 1
535531 99535531 1001 86380 86390 1
535545 99535545 1001 86380 86390 1
536259 99536259 1001 86380 86390 1
536027 99536027 1001 86380 86390 1
536073 99536073 1001 86380 86390 1
536077 99536077 1001 86380 86390 1
535876 99535876 1001 86380 86390 1
535920 99535920 1001 86380 86390 1
536528 99536528 1001 86380 86390 1
536393 99536393 1001 86380 86390 1
537087 99537087 1001 86380 86390 1
537088 99537088 1001 86380 86390 1
537043 99537043 1001 86380 86390 1
537070 99537070 1001 86380 86390 1
536957 99536957 1001 86380 86390 1
536881 99536881 1001 86380 86390 1
536832 99536832 1001 86380 86390 1
536849 99536849 1001 86380 86390 1
536546 99536546 1001 86380 86390 1
536601 99536601 1001 86380 86390 1
536720 99536720 1001 86380 86390 1
537266 99537266 1001 86380 86390 1
537215 99537215 1001 86380 86390 1
537364 99537364 1001 86380 86390 1
537222 99537222 1001 86380 86390 1
537812 99537812 1001 86380 86390 1
537895 99537895 1001 86380 86390 1
537858 99537858 1001 86380 86390 1
537577 99537577 1001 86380 86390 1
537591 99537591 1001 86380 86390 1
537631 99537631 1001 86380 86390 1
537769 99537769 1001 86380 86390 1
537387 99537387 1001 86380 86390 1
537559 99537559 1001 86380 86390 1
537404 99537404 1001 86380 86390 1
538012 99538012 1001 86380 86390 1
538028 99538028 1001 86380 86390 1
538083 99538083 1001 86380 86390 1
538193 99538193 1001 86380 86390 1
538146 99538146 1001 86380 86390 1
538135 99538135 1001 86380 86390 1
538763 99538763 1001 86380 86390 1
538626 99538626 1001 86380 86390 1
538732 99538732 1001 86380 86390 1
538748 99538748 1001 86380 86390 1
538749 99538749 1001 86380 86390 1
538505 99538505 1001 86380 86390 1
538415 99538415 1001 86380 86390 1
538510 99538510 1001 86380 86390 1
538435 99538435 1001 86380 86390 1
538450 99538450 1001 86380 86390 1
538542 99538542 1001 86380 86390 1
538241 99538241 1001 86380 86390 1
538928 99538928 1001 86380 86390 1
538981 99538981 1001 86380 86390 1
538846 99538846 1001 86380 86390 1
539571 99539571 1001 86380 86390 1
539481 99539481 1001 86380 86390 1
539520 99539520 1001 86380 86390 1
539282 99539282 1001 86380 86390 1
539347 99539347 1001 86380 86390 1
539309 99539309 1001 86380 86390 1
539271 99539271 1001 86380 86390 1
539245 99539245 1001 86380 86390 1
539303 99539303 1001 86380 86390 1
539084 99539084 1001 86380 86390 1
539136 99539136 1001 86380 86390 1
539060 99539060 1001 86380 86390 1
539153 99539153 1001 86380 86390 1
539180 99539180 1001 86380 86390 1
539091 99539091 1001 86380 86390 1
539105 99539105 1001 86380 86390 1
539132 99539132 1001 86380 86390 1
539148 99539148 1001 86380 86390 1
539833 99539833 1001 86380 86390 1
539756 99539756 1001 86380 86390 1
540340 99540340 1001 86380 86390 1
540367 99540367 1001 86380 86390 1
540316 99540316 1001 86380 86390 1
540450 99540450 1001 86380 86390 1
540310 99540310 1001 86380 86390 1
540402 99540402 1001 86380 86390 1
540249 99540249 1001 86380 86390 1
540101 99540101 1001 86380 86390 1
540142 99540142 1001 86380 86390 1
539878 99539878 1001 86380 86390 1
539919 99539919 1001 86380 86390 1
539932 99539932 1001 86380 86390 1
539869 99539869 1001 86380 86390 1
539999 99539999 1001 86380 86390 1
540544 99540544 1001 86380 86390 1
540573 99540573 1001 86380 86390 1
540474 99540474 1001 86380 86390 1
541164 99541164 1001 86380 86390 1
541119 99541119 1001 86380 86390 1
541279 99541279 1001 86380 86390 1
541097 99541097 1001 86380 86390 1
541187 99541187 1001 86380 86390 1
541070 99541070 1001 86380 86390 1
540701 99540701 1001 86380 86390 1
540872 99540872 1001 86380 86390 1
540795 99540795 1001 86380 86390 1
540731 99540731 1001 86380 86390 1
540861 99540861 1001 86380 86390 1
540837 99540837 1001 86380 86390 1
541400 99541400 1001 86380 86390 1
541454 99541454 1001 86380 86390 1
542042 99542042 1001 86380 86390 1
542044 99542044 1001 86380 86390 1
542041 99542041 1001 86380 86390 1
541760 99541760 1001 86380 86390 1
541840 99541840 1001 86380 86390 1
541764 99541764 1001 86380 86390 1
541846 99541846 1001 86380 86390 1
541541 99541541 1001 86380 86390 1
541557 99541557 1001 86380 86390 1
542196 99542196 1001 86380 86390 1
542209 99542209 1001 86380 86390 1
542303 99542303 1001 86380 86390 1
542305 99542305 1001 86380 86390 1
542280 99542280 1001 86380 86390 1
542778 99542778 1001 86380 86390 1
542886 99542886 1001 86380 86390 1
542701 99542701 1001 86380 86390 1
542572 99542572 1001 86380 86390 1
542492 99542492 1001 86380 86390 1
542339 99542339 1001 86380 86390 1
542457 99542457 1001 86380 86390 1
542381 99542381 1001 86380 86390 1
542473 99542473 1001 86380 86390 1
542451 99542451 1001 86380 86390 1
543022 99543022 1001 86380 86390 1
542959 99542959 1001 86380 86390 1
543002 99543002 1001 86380 86390 1
543607 99543607 1001 86380 86390 1
543685 99543685 1001 86380 86390 1
543754 99543754 1001 86380 86390 1
543703 99543703 1001 86380 86390 1
543447 99543447 1001 86380 86390 1
543228 99543228 1001 86380 86390 1
543289 99543289 1001 86380 86390 1
543795 99543795 1001 86380 86390 1
543863 99543863 1001 86380 86390 1
543968 99543968 1001 86380 86390 1
544495 99544495 1001 86380 86390 1
544535 99544535 1001 86380 86390 1
544563 99544563 1001 86380 86390 1
544490 99544490 1001 86380 86390 1
544240 99544240 1001 86380 86390 1
544309 99544309 1001 86380 86390 1
544246 99544246 1001 86380 86390 1
544298 99544298 1001 86380 86390 1
544056 99544056 1001 86380 86390 1
543987 99543987 1001 86380 86390 1
544648 99544648 1001 86380 86390 1
416397 509 1001 51840 52197 1
436040 206 1001 32100 32577 1
520009 620 1001 39530 39829 1
522892 959 1002 61655 65195 1
534053 820 1002 29368 32984 1
400181 99400181 1001 86380 86390 1
400367 99400367 1001 86380 86390 1
400452 99400452 1001 86380 86390 1
400682 99400682 1001 86380 86390 1
400742 99400742 1001 86380 86390 1
401360 99401360 1001 86380 86390 1
401599 99401599 1001 86380 86390 1
401778 99401778 1001 86380 86390 1
401753 99401753 1001 86380 86390 1
401991 99401991 1001 86380 86390 1
402142 99402142 1001 86380 86390 1
402420 99402420 1001 86380 86390 1
402476 99402476 1001 86380 86390 1
402708 99402708 1001 86380 86390 1
403072 99403072 1001 86380 86390 1
403096 99403096 1001 86380 86390 1
403339 99403339 1001 86380 86390 1
403373 99403373 1001 86380 86390 1
403613 99403613 1001 86380 86390 1
403606 99403606 1001 86380 86390 1
403588 99403588 1001 86380 86390 1
403705 99403705 1001 86380 86390 1
403659 99403659 1001 86380 86390 1
403986 99403986 1001 86380 86390 1
404086 99404086 1001 86380 86390 1
404102 99404102 1001 86380 86390 1
404157 99404157 1001 86380 86390 1
404274 99404274 1001 86380 86390 1
404480 99404480 1001 86380 86390 1
404458 99404458 1001 86380 86390 1
404575 99404575 1001 86380 86390 1
404759 99404759 1001 86380 86390 1
405002 99405002 1001 86380 86390 1
405109 99405109 1001 86380 86390 1
405107 99405107 1001 86380 86390 1
405320 99405320 1001 86380 86390 1
405384 99405384 1001 86380 86390 1
405450 99405450 1001 86380 86390 1
405522 99405522 1001 86380 86390 1
405573 99405573 1001 86380 86390 1
405706 99405706 1001 86380 86390 1
405821 99405821 1001 86380 86390 1
405772 99405772 1001 86380 86390 1
405942 99405942 1001 86380 86390 1
405976 99405976 1001 86380 86390 1
405925 99405925 1001 86380 86390 1
406041 99406041 1001 86380 86390 1
406287 99406287 1001 86380 86390 1
406513 99406513 1001 86380 86390 1
406726 99406726 1001 86380 86390 1
406783 99406783 1001 86380 86390 1
406739 99406739 1001 86380 86390 1
406853 99406853 1001 86380 86390 1
406944 99406944 1001 86380 86390 1
407069 99407069 1001 86380 86390 1
407298 99407298 1001 86380 86390 1
407548 99407548 1001 86380 86390 1
407830 99407830 1001 86380 86390 1
407905 99407905 1001 86380 86390 1
408081 99408081 1001 86380 86390 1
408224 99408224 1001 86380 86390 1
408471 99408471 1001 86380 86390 1
408749 99408749 1001 86380 86390 1
408696 99408696 1001 86380 86390 1
408746 99408746 1001 86380 86390 1
408908 99408908 1001 86380 86390 1
409525 99409525 1001 86380 86390 1
409892 99409892 1001 86380 86390 1
409952 99409952 1001 86380 86390 1
410254 99410254 1001 86380 86390 1
410259 99410259 1001 86380 86390 1
410245 99410245 1001 86380 86390 1
410327 99410327 1001 86380 86390 1
410442 99410442 1001 86380 86390 1
410487 99410487 1001 86380 86390 1
410407 99410407 1001 86380 86390 1
410682 99410682 1001 86380 86390 1
410739 99410739 1001 86380 86390 1
410892 99410892 1001 86380 86390 1
410922 99410922 1001 86380 86390 1
411406 99411406 1001 86380 86390 1
411565 99411565 1001 86380 86390 1
411689 99411689 1001 86380 86390 1
411866 99411866 1001 86380 86390 1
412040 99412040 1001 86380 86390 1
412090 99412090 1001 86380 86390 1
412140 99412140 1001 86380 86390 1
412200 99412200 1001 86380 86390 1
412338 99412338 1001 86380 86390 1
412326 99412326 1001 86380 86390 1
413324 99413324 1001 86380 86390 1
413387 99413387 1001 86380 86390 1
413611 99413611 1001 86380 86390 1
413614 99413614 1001 86380 86390 1
413362 99413362 1001 86380 86390 1
413000 99413000 1001 86380 86390 1
413289 99413289 1001 86380 86390 1
413242 99413242 1001 86380 86390 1
412992 99412992 1001 86380 86390 1
413251 99413251 1001 86380 86390 1
413105 99413105 1001 86380 86390 1
412587 99412587 1001 86380 86390 1
414088 99414088 1001 86380 86390 1
413703 99413703 1001 86380 86390 1
413875 99413875 1001 86380 86390 1
415144 99415144 1001 86380 86390 1
414952 99414952 1001 86380 86390 1
415136 99415136 1001 86380 86390 1
414703 99414703 1001 86380 86390 1
414646 99414646 1001 86380 86390 1
414367 99414367 1001 86380 86390 1
414174 99414174 1001 86380 86390 1
415452 99415452 1001 86380 86390 1
415373 99415373 1001 86380 86390 1
416672 99416672 1001 86380 86390 1
416861 99416861 1001 86380 86390 1
416792 99416792 1001 86380 86390 1
416865 99416865 1001 86380 86390 1
416799 99416799 1001 86380 86390 1
416232 99416232 1001 86380 86390 1
416438 99416438 1001 86380 86390 1
416233 99416233 1001 86380 86390 1
416439 99416439 1001 86380 86390 1
416054 99416054 1001 86380 86390 1
416057 99416057 1001 86380 86390 1
416026 99416026 1001 86380 86390 1
415953 99415953 1001 86380 86390 1
417244 99417244 1001 86380 86390 1
417015 99417015 1001 86380 86390 1
417572 99417572 1001 86380 86390 1
417410 99417410 1001 86380 86390 1
417561 99417561 1001 86380 86390 1
417418 99417418 1001 86380 86390 1
418691 99418691 1001 86380 86390 1
418689 99418689 1001 86380 86390 1
418336 99418336 1001 86380 86390 1
418054 99418054 1001 86380 86390 1
418409 99418409 1001 86380 86390 1
418026 99418026 1001 86380 86390 1
419191 99419191 1001 86380 86390 1
419003 99419003 1001 86380 86390 1
418914 99418914 1001 86380 86390 1
418865 99418865 1001 86380 86390 1
420303 99420303 1001 86380 86390 1
420068 99420068 1001 86380 86390 1
420106 99420106 1001 86380 86390 1
420074 99420074 1001 86380 86390 1
419847 99419847 1001 86380 86390 1
419880 99419880 1001 86380 86390 1
419988 99419988 1001 86380 86390 1
419952 99419952 1001 86380 86390 1
419990 99419990 1001 86380 86390 1
419819 99419819 1001 86380 86390 1
419594 99419594 1001 86380 86390 1
419501 99419501 1001 86380 86390 1
419458 99419458 1001 86380 86390 1
420562 99420562 1001 86380 86390 1
420758 99420758 1001 86380 86390 1
420480 99420480 1001 86380 86390 1
420506 99420506 1001 86380 86390 1
420687 99420687 1001 86380 86390 1
421819 99421819 1001 86380 86390 1
421826 99421826 1001 86380 86390 1
421325 99421325 1001 86380 86390 1
421603 99421603 1001 86380 86390 1
421534 99421534 1001 86380 86390 1
420838 99420838 1001 86380 86390 1
420877 99420877 1001 86380 86390 1
422336 99422336 1001 86380 86390 1
423554 99423554 1001 86380 86390 1
423693 99423693 1001 86380 86390 1
423610 99423610 1001 86380 86390 1
423353 99423353 1001 86380 86390 1
423148 99423148 1001 86380 86390 1
423178 99423178 1001 86380 86390 1
423119 99423119 1001 86380 86390 1
423140 99423140 1001 86380 86390 1
423213 99423213 1001 86380 86390 1
422887 99422887 1001 86380 86390 1
422541 99422541 1001 86380 86390 1
422768 99422768 1001 86380 86390 1
423868 99423868 1001 86380 86390 1
423832 99423832 1001 86380 86390 1
424135 99424135 1001 86380 86390 1
423782 99423782 1001 86380 86390 1
423961 99423961 1001 86380 86390 1
425324 99425324 1001 86380 86390 1
425279 99425279 1001 86380 86390 1
425036 99425036 1001 86380 86390 1
424611 99424611 1001 86380 86390 1
424731 99424731 1001 86380 86390 1
424748 99424748 1001 86380 86390 1
424608 99424608 1001 86380 86390 1
424561 99424561 1001 86380 86390 1
424492 99424492 1001 86380 86390 1
424573 99424573 1001 86380 86390 1
424485 99424485 1001 86380 86390 1
424486 99424486 1001 86380 86390 1
424174 99424174 1001 86380 86390 1
425690 99425690 1001 86380 86390 1
425612 99425612 1001 86380 86390 1
425571 99425571 1001 86380 86390 1
425396 99425396 1001 86380 86390 1
425399 99425399 1001 86380 86390 1
426739 99426739 1001 86380 86390 1
426890 99426890 1001 86380 86390 1
426742 99426742 1001 86380 86390 1
426453 99426453 1001 86380 86390 1
426301 99426301 1001 86380 86390 1
425873 99425873 1001 86380 86390 1
426077 99426077 1001 86380 86390 1
426264 99426264 1001 86380 86390 1
427208 99427208 1001 86380 86390 1
428592 99428592 1001 86380 86390 1
428643 99428643 1001 86380 86390 1
428646 99428646 1001 86380 86390 1
428703 99428703 1001 86380 86390 1
428056 99428056 1001 86380 86390 1
428044 99428044 1001 86380 86390 1
428010 99428010 1001 86380 86390 1
427820 99427820 1001 86380 86390 1
427732 99427732 1001 86380 86390 1
427891 99427891 1001 86380 86390 1
427550 99427550 1001 86380 86390 1
428876 99428876 1001 86380 86390 1
428748 99428748 1001 86380 86390 1
430094 99430094 1001 86380 86390 1
430051 99430051 1001 86380 86390 1
430035 99430035 1001 86380 86390 1
430263 99430263 1001 86380 86390 1
429840 99429840 1001 86380 86390 1
429681 99429681 1001 86380 86390 1
429544 99429544 1001 86380 86390 1
429393 99429393 1001 86380 86390 1
429228 99429228 1001 86380 86390 1
429358 99429358 1001 86380 86390 1
430446 99430446 1001 86380 86390 1
431712 99431712 1001 86380 86390 1
431794 99431794 1001 86380 86390 1
432004 99432004 1001 86380 86390 1
431429 99431429 1001 86380 86390 1
431443 99431443 1001 86380 86390 1
431121 99431121 1001 86380 86390 1
431032 99431032 1001 86380 86390 1
431180 99431180 1001 86380 86390 1
431157 99431157 1001 86380 86390 1
431077 99431077 1001 86380 86390 1
431257 99431257 1001 86380 86390 1
432143 99432143 1001 86380 86390 1
432061 99432061 1001 86380 86390 1
432097 99432097 1001 86380 86390 1
432439 99432439 1001 86380 86390 1
432476 99432476 1001 86380 86390 1
432393 99432393 1001 86380 86390 1
433537 99433537 1001 86380 86390 1
432985 99432985 1001 86380 86390 1
433209 99433209 1001 86380 86390 1
433291 99433291 1001 86380 86390 1
433235 99433235 1001 86380 86390 1
432943 99432943 1001 86380 86390 1
432771 99432771 1001 86380 86390 1
432830 99432830 1001 86380 86390 1
432836 99432836 1001 86380 86390 1
432514 99432514 1001 86380 86390 1
432642 99432642 1001 86380 86390 1
432766 99432766 1001 86380 86390 1
432842 99432842 1001 86380 86390 1
435084 99435084 1001 86380 86390 1
435166 99435166 1001 86380 86390 1
435414 99435414 1001 86380 86390 1
434876 99434876 1001 86380 86390 1
434609 99434609 1001 86380 86390 1
434702 99434702 1001 86380 86390 1
434615 99434615 1001 86380 86390 1
434200 99434200 1001 86380 86390 1
434182 99434182 1001 86380 86390 1
435704 99435704 1001 86380 86390 1
435630 99435630 1001 86380 86390 1
435664 99435664 1001 86380 86390 1
437002 99437002 1001 86380 86390 1
436897 99436897 1001 86380 86390 1
436959 99436959 1001 86380 86390 1
436470 99436470 1001 86380 86390 1
436671 99436671 1001 86380 86390 1
436693 99436693 1001 86380 86390 1
436649 99436649 1001 86380 86390 1
436485 99436485 1001 86380 86390 1
436511 99436511 1001 86380 86390 1
436702 99436702 1001 86380 86390 1
436703 99436703 1001 86380 86390 1
435951 99435951 1001 86380 86390 1
300014 99300014 1001 86380 86390 1
300562 99300562 1001 86380 86390 1
300462 99300462 1001 86380 86390 1
300201 99300201 1001 86380 86390 1
300151 99300151 1001 86380 86390 1
300310 99300310 1001 86380 86390 1
300197 99300197 1001 86380 86390 1
300778 99300778 1001 86380 86390 1
301458 99301458 1001 86380 86390 1
301422 99301422 1001 86380 86390 1
301359 99301359 1001 86380 86390 1
301311 99301311 1001 86380 86390 1
301196 99301196 1001 86380 86390 1
301345 99301345 1001 86380 86390 1
301218 99301218 1001 86380 86390 1
301257 99301257 1001 86380 86390 1
301044 99301044 1001 86380 86390 1
301631 99301631 1001 86380 86390 1
301711 99301711 1001 86380 86390 1
301610 99301610 1001 86380 86390 1
301589 99301589 1001 86380 86390 1
302208 99302208 1001 86380 86390 1
302288 99302288 1001 86380 86390 1
302150 99302150 1001 86380 86390 1
301865 99301865 1001 86380 86390 1
301918 99301918 1001 86380 86390 1
301765 99301765 1001 86380 86390 1
301921 99301921 1001 86380 86390 1
301820 99301820 1001 86380 86390 1
302477 99302477 1001 86380 86390 1
302584 99302584 1001 86380 86390 1
303066 99303066 1001 86380 86390 1
303106 99303106 1001 86380 86390 1
303056 99303056 1001 86380 86390 1
303164 99303164 1001 86380 86390 1
303194 99303194 1001 86380 86390 1
303199 99303199 1001 86380 86390 1
302871 99302871 1001 86380 86390 1
302932 99302932 1001 86380 86390 1
302869 99302869 1001 86380 86390 1
302664 99302664 1001 86380 86390 1
302652 99302652 1001 86380 86390 1
302719 99302719 1001 86380 86390 1
302700 99302700 1001 86380 86390 1
303323 99303323 1001 86380 86390 1
303311 99303311 1001 86380 86390 1
303267 99303267 1001 86380 86390 1
304002 99304002 1001 86380 86390 1
303909 99303909 1001 86380 86390 1
303975 99303975 1001 86380 86390 1
304025 99304025 1001 86380 86390 1
303819 99303819 1001 86380 86390 1
303625 99303625 1001 86380 86390 1
303708 99303708 1001 86380 86390 1
303645 99303645 1001 86380 86390 1
303570 99303570 1001 86380 86390 1
303559 99303559 1001 86380 86390 1
303498 99303498 1001 86380 86390 1
304048 99304048 1001 86380 86390 1
304745 99304745 1001 86380 86390 1
304656 99304656 1001 86380 86390 1
304785 99304785 1001 86380 86390 1
304684 99304684 1001 86380 86390 1
304749 99304749 1001 86380 86390 1
304685 99304685 1001 86380 86390 1
304640 99304640 1001 86380 86390 1
304492 99304492 1001 86380 86390 1
304559 99304559 1001 86380 86390 1
304332 99304332 1001 86380 86390 1
304973 99304973 1001 86380 86390 1
304949 99304949 1001 86380 86390 1
304927 99304927 1001 86380 86390 1
305006 99305006 1001 86380 86390 1
305623 99305623 1001 86380 86390 1
305572 99305572 1001 86380 86390 1
305577 99305577 1001 86380 86390 1
305679 99305679 1001 86380 86390 1
305444 99305444 1001 86380 86390 1
305408 99305408 1001 86380 86390 1
305463 99305463 1001 86380 86390 1
305118 99305118 1001 86380 86390 1
305235 99305235 1001 86380 86390 1
305085 99305085 1001 86380 86390 1
305191 99305191 1001 86380 86390 1
500092 99500092 1001 86380 86390 1
500645 99500645 1001 86380 86390 1
500620 99500620 1001 86380 86390 1
500611 99500611 1001 86380 86390 1
500615 99500615 1001 86380 86390 1
500239 99500239 1001 86380 86390 1
500332 99500332 1001 86380 86390 1
500358 99500358 1001 86380 86390 1
500907 99500907 1001 86380 86390 1
501549 99501549 1001 86380 86390 1
501461 99501461 1001 86380 86390 1
501476 99501476 1001 86380 86390 1
501613 99501613 1001 86380 86390 1
501306 99501306 1001 86380 86390 1
501289 99501289 1001 86380 86390 1
501097 99501097 1001 86380 86390 1
501124 99501124 1001 86380 86390 1
501061 99501061 1001 86380 86390 1
501050 99501050 1001 86380 86390 1
501077 99501077 1001 86380 86390 1
501116 99501116 1001 86380 86390 1
501160 99501160 1001 86380 86390 1
501714 99501714 1001 86380 86390 1
501804 99501804 1001 86380 86390 1
501832 99501832 1001 86380 86390 1
501227 99501227 1001 86380 86390 1
501668 99501668 1001 86380 86390 1
502388 99502388 1001 86380 86390 1
502436 99502436 1001 86380 86390 1
502156 99502156 1001 86380 86390 1
502177 99502177 1001 86380 86390 1
501870 99501870 1001 86380 86390 1
501980 99501980 1001 86380 86390 1
501866 99501866 1001 86380 86390 1
502633 99502633 1001 86380 86390 1
502504 99502504 1001 86380 86390 1
502577 99502577 1001 86380 86390 1
503130 99503130 1001 86380 86390 1
503158 99503158 1001 86380 86390 1
502895 99502895 1001 86380 86390 1
502951 99502951 1001 86380 86390 1
503019 99503019 1001 86380 86390 1
502750 99502750 1001 86380 86390 1
502725 99502725 1001 86380 86390 1
503395 99503395 1001 86380 86390 1
503486 99503486 1001 86380 86390 1
503363 99503363 1001 86380 86390 1
503389 99503389 1001 86380 86390 1
503404 99503404 1001 86380 86390 1
503977 99503977 1001 86380 86390 1
503991 99503991 1001 86380 86390 1
504043 99504043 1001 86380 86390 1
504001 99504001 1001 86380 86390 1
503835 99503835 1001 86380 86390 1
503837 99503837 1001 86380 86390 1
503561 99503561 1001 86380 86390 1
503563 99503563 1001 86380 86390 1
503654 99503654 1001 86380 86390 1
503552 99503552 1001 86380 86390 1
503578 99503578 1001 86380 86390 1
503631 99503631 1001 86380 86390 1
503593 99503593 1001 86380 86390 1
503660 99503660 1001 86380 86390 1
504156 99504156 1001 86380 86390 1
504275 99504275 1001 86380 86390 1
504120 99504120 1001 86380 86390 1
504315 99504315 1001 86380 86390 1
504134 99504134 1001 86380 86390 1
504265 99504265 1001 86380 86390 1
504162 99504162 1001 86380 86390 1
504136 99504136 1001 86380 86390 1
504855 99504855 1001 86380 86390 1
504903 99504903 1001 86380 86390 1
504716 99504716 1001 86380 86390 1
504576 99504576 1001 86380 86390 1
504641 99504641 1001 86380 86390 1
504542 99504542 1001 86380 86390 1
504479 99504479 1001 86380 86390 1
504519 99504519 1001 86380 86390 1
504407 99504407 1001 86380 86390 1
504373 99504373 1001 86380 86390 1
505019 99505019 1001 86380 86390 1
504956 99504956 1001 86380 86390 1
505002 99505002 1001 86380 86390 1
505004 99505004 1001 86380 86390 1
505671 99505671 1001 86380 86390 1
505689 99505689 1001 86380 86390 1
505639 99505639 1001 86380 86390 1
505665 99505665 1001 86380 86390 1
505542 99505542 1001 86380 86390 1
505377 99505377 1001 86380 86390 1
505549 99505549 1001 86380 86390 1
505346 99505346 1001 86380 86390 1
505347 99505347 1001 86380 86390 1
505273 99505273 1001 86380 86390 1
505286 99505286 1001 86380 86390 1
505157 99505157 1001 86380 86390 1
505224 99505224 1001 86380 86390 1
505276 99505276 1001 86380 86390 1
505827 99505827 1001 86380 86390 1
505869 99505869 1001 86380 86390 1
506486 99506486 1001 86380 86390 1
506553 99506553 1001 86380 86390 1
506279 99506279 1001 86380 86390 1
506333 99506333 1001 86380 86390 1
506028 99506028 1001 86380 86390 1
506152 99506152 1001 86380 86390 1
506736 99506736 1001 86380 86390 1
506635 99506635 1001 86380 86390 1
506778 99506778 1001 86380 86390 1
506612 99506612 1001 86380 86390 1
506666 99506666 1001 86380 86390 1
506783 99506783 1001 86380 86390 1
506631 99506631 1001 86380 86390 1
507306 99507306 1001 86380 86390 1
507252 99507252 1001 86380 86390 1
507192 99507192 1001 86380 86390 1
507167 99507167 1001 86380 86390 1
507160 99507160 1001 86380 86390 1
507151 99507151 1001 86380 86390 1
506827 99506827 1001 86380 86390 1
506893 99506893 1001 86380 86390 1
506937 99506937 1001 86380 86390 1
506889 99506889 1001 86380 86390 1
506852 99506852 1001 86380 86390 1
507562 99507562 1001 86380 86390 1
507615 99507615 1001 86380 86390 1
507512 99507512 1001 86380 86390 1
507425 99507425 1001 86380 86390 1
508049 99508049 1001 86380 86390 1
507855 99507855 1001 86380 86390 1
507766 99507766 1001 86380 86390 1
508269 99508269 1001 86380 86390 1
508985 99508985 1001 86380 86390 1
509027 99509027 1001 86380 86390 1
508978 99508978 1001 86380 86390 1
508889 99508889 1001 86380 86390 1
508968 99508968 1001 86380 86390 1
508653 99508653 1001 86380 86390 1
508539 99508539 1001 86380 86390 1
508592 99508592 1001 86380 86390 1
508515 99508515 1001 86380 86390 1
509195 99509195 1001 86380 86390 1
509119 99509119 1001 86380 86390 1
509276 99509276 1001 86380 86390 1
509094 99509094 1001 86380 86390 1
509174 99509174 1001 86380 86390 1
509870 99509870 1001 86380 86390 1
509805 99509805 1001 86380 86390 1
509783 99509783 1001 86380 86390 1
509861 99509861 1001 86380 86390 1
509493 99509493 1001 86380 86390 1
509520 99509520 1001 86380 86390 1
509651 99509651 1001 86380 86390 1
509550 99509550 1001 86380 86390 1
509467 99509467 1001 86380 86390 1
509366 99509366 1001 86380 86390 1
510061 99510061 1001 86380 86390 1
509905 99509905 1001 86380 86390 1
510010 99510010 1001 86380 86390 1
510691 99510691 1001 86380 86390 1
510695 99510695 1001 86380 86390 1
510595 99510595 1001 86380 86390 1
510608 99510608 1001 86380 86390 1
510316 99510316 1001 86380 86390 1
510501 99510501 1001 86380 86390 1
510465 99510465 1001 86380 86390 1
510262 99510262 1001 86380 86390 1
510301 99510301 1001 86380 86390 1
510276 99510276 1001 86380 86390 1
510135 99510135 1001 86380 86390 1
510155 99510155 1001 86380 86390 1
510273 99510273 1001 86380 86390 1
510807 99510807 1001 86380 86390 1
510758 99510758 1001 86380 86390 1
510849 99510849 1001 86380 86390 1
511427 99511427 1001 86380 86390 1
511494 99511494 1001 86380 86390 1
511471 99511471 1001 86380 86390 1
511181 99511181 1001 86380 86390 1
511316 99511316 1001 86380 86390 1
511119 99511119 1001 86380 86390 1
511640 99511640 1001 86380 86390 1
511693 99511693 1001 86380 86390 1
511617 99511617 1001 86380 86390 1
511994 99511994 1001 86380 86390 1
512086 99512086 1001 86380 86390 1
512100 99512100 1001 86380 86390 1
511953 99511953 1001 86380 86390 1
512505 99512505 1001 86380 86390 1
512571 99512571 1001 86380 86390 1
512380 99512380 1001 86380 86390 1
512450 99512450 1001 86380 86390 1
513028 99513028 1001 86380 86390 1
513029 99513029 1001 86380 86390 1
513021 99513021 1001 86380 86390 1
513062 99513062 1001 86380 86390 1
512837 99512837 1001 86380 86390 1
512915 99512915 1001 86380 86390 1
512729 99512729 1001 86380 86390 1
512746 99512746 1001 86380 86390 1
512619 99512619 1001 86380 86390 1
513229 99513229 1001 86380 86390 1
513870 99513870 1001 86380 86390 1
514012 99514012 1001 86380 86390 1
513875 99513875 1001 86380 86390 1
513804 99513804 1001 86380 86390 1
513598 99513598 1001 86380 86390 1
514510 99514510 1001 86380 86390 1
514601 99514601 1001 86380 86390 1
514585 99514585 1001 86380 86390 1
514369 99514369 1001 86380 86390 1
514397 99514397 1001 86380 86390 1
514425 99514425 1001 86380 86390 1
514387 99514387 1001 86380 86390 1
514247 99514247 1001 86380 86390 1
515037 99515037 1001 86380 86390 1
515051 99515051 1001 86380 86390 1
514886 99514886 1001 86380 86390 1
514873 99514873 1001 86380 86390 1
514968 99514968 1001 86380 86390 1
515654 99515654 1001 86380 86390 1
515446 99515446 1001 86380 86390 1
515304 99515304 1001 86380 86390 1
515435 99515435 1001 86380 86390 1
515114 99515114 1001 86380 86390 1
515128 99515128 1001 86380 86390 1
515181 99515181 1001 86380 86390 1
515759 99515759 1001 86380 86390 1
515826 99515826 1001 86380 86390 1
515685 99515685 1001 86380 86390 1
515789 99515789 1001 86380 86390 1
515725 99515725 1001 86380 86390 1
515829 99515829 1001 86380 86390 1
515873 99515873 1001 86380 86390 1
515770 99515770 1001 86380 86390 1
516306 99516306 1001 86380 86390 1
516436 99516436 1001 86380 86390 1
516363 99516363 1001 86380 86390 1
516254 99516254 1001 86380 86390 1
516190 99516190 1001 86380 86390 1
516142 99516142 1001 86380 86390 1
516070 99516070 1001 86380 86390 1
515929 99515929 1001 86380 86390 1
515984 99515984 1001 86380 86390 1
516692 99516692 1001 86380 86390 1
516602 99516602 1001 86380 86390 1
516615 99516615 1001 86380 86390 1
516631 99516631 1001 86380 86390 1
516594 99516594 1001 86380 86390 1
517212 99517212 1001 86380 86390 1
517178 99517178 1001 86380 86390 1
517013 99517013 1001 86380 86390 1
517091 99517091 1001 86380 86390 1
516953 99516953 1001 86380 86390 1
516781 99516781 1001 86380 86390 1
516823 99516823 1001 86380 86390 1
517464 99517464 1001 86380 86390 1
517365 99517365 1001 86380 86390 1
517521 99517521 1001 86380 86390 1
517356 99517356 1001 86380 86390 1
518059 99518059 1001 86380 86390 1
518025 99518025 1001 86380 86390 1
517852 99517852 1001 86380 86390 1
517865 99517865 1001 86380 86390 1
517886 99517886 1001 86380 86390 1
517812 99517812 1001 86380 86390 1
517718 99517718 1001 86380 86390 1
518239 99518239 1001 86380 86390 1
518950 99518950 1001 86380 86390 1
518957 99518957 1001 86380 86390 1
518800 99518800 1001 86380 86390 1
518794 99518794 1001 86380 86390 1
518667 99518667 1001 86380 86390 1
518706 99518706 1001 86380 86390 1
518656 99518656 1001 86380 86390 1
518670 99518670 1001 86380 86390 1
518594 99518594 1001 86380 86390 1
518622 99518622 1001 86380 86390 1
518663 99518663 1001 86380 86390 1
518587 99518587 1001 86380 86390 1
518396 99518396 1001 86380 86390 1
518386 99518386 1001 86380 86390 1
518426 99518426 1001 86380 86390 1
519059 99519059 1001 86380 86390 1
519113 99519113 1001 86380 86390 1
519665 99519665 1001 86380 86390 1
519693 99519693 1001 86380 86390 1
519453 99519453 1001 86380 86390 1
519523 99519523 1001 86380 86390 1
519537 99519537 1001 86380 86390 1
519580 99519580 1001 86380 86390 1
519607 99519607 1001 86380 86390 1
519230 99519230 1001 86380 86390 1
519881 99519881 1001 86380 86390 1
519933 99519933 1001 86380 86390 1
520002 99520002 1001 86380 86390 1
520606 99520606 1001 86380 86390 1
520579 99520579 1001 86380 86390 1
520507 99520507 1001 86380 86390 1
520256 99520256 1001 86380 86390 1
520282 99520282 1001 86380 86390 1
520411 99520411 1001 86380 86390 1
520243 99520243 1001 86380 86390 1
520250 99520250 1001 86380 86390 1
520086 99520086 1001 86380 86390 1
520031 99520031 1001 86380 86390 1
520798 99520798 1001 86380 86390 1
520662 99520662 1001 86380 86390 1
521430 99521430 1001 86380 86390 1
521274 99521274 1001 86380 86390 1
521456 99521456 1001 86380 86390 1
521413 99521413 1001 86380 86390 1
521252 99521252 1001 86380 86390 1
521128 99521128 1001 86380 86390 1
520871 99520871 1001 86380 86390 1
521027 99521027 1001 86380 86390 1
520937 99520937 1001 86380 86390 1
520939 99520939 1001 86380 86390 1
520997 99520997 1001 86380 86390 1
521553 99521553 1001 86380 86390 1
521588 99521588 1001 86380 86390 1
521601 99521601 1001 86380 86390 1
521630 99521630 1001 86380 86390 1
522189 99522189 1001 86380 86390 1
522152 99522152 1001 86380 86390 1
522142 99522142 1001 86380 86390 1
522197 99522197 1001 86380 86390 1
522110 99522110 1001 86380 86390 1
522136 99522136 1001 86380 86390 1
521951 99521951 1001 86380 86390 1
521914 99521914 1001 86380 86390 1
521856 99521856 1001 86380 86390 1
521745 99521745 1001 86380 86390 1
521862 99521862 1001 86380 86390 1
522366 99522366 1001 86380 86390 1
522951 99522951 1001 86380 86390 1
523029 99523029 1001 86380 86390 1
522916 99522916 1001 86380 86390 1
522980 99522980 1001 86380 86390 1
523052 99523052 1001 86380 86390 1
522809 99522809 1001 86380 86390 1
522829 99522829 1001 86380 86390 1
522716 99522716 1001 86380 86390 1
522756 99522756 1001 86380 86390 1
522656 99522656 1001 86380 86390 1
522527 99522527 1001 86380 86390 1
522518 99522518 1001 86380 86390 1
522545 99522545 1001 86380 86390 1
523233 99523233 1001 86380 86390 1
523171 99523171 1001 86380 86390 1
523291 99523291 1001 86380 86390 1
523177 99523177 1001 86380 86390 1
523700 99523700 1001 86380 86390 1
523571 99523571 1001 86380 86390 1
523668 99523668 1001 86380 86390 1
523632 99523632 1001 86380 86390 1
523672 99523672 1001 86380 86390 1
523453 99523453 1001 86380 86390 1
523521 99523521 1001 86380 86390 1
523431 99523431 1001 86380 86390 1
523382 99523382 1001 86380 86390 1
524071 99524071 1001 86380 86390 1
524149 99524149 1001 86380 86390 1
524061 99524061 1001 86380 86390 1
523740 99523740 1001 86380 86390 1
524638 99524638 1001 86380 86390 1
524453 99524453 1001 86380 86390 1
524201 99524201 1001 86380 86390 1
524155 99524155 1001 86380 86390 1
524260 99524260 1001 86380 86390 1
524312 99524312 1001 86380 86390 1
524186 99524186 1001 86380 86390 1
524200 99524200 1001 86380 86390 1
524859 99524859 1001 86380 86390 1
524901 99524901 1001 86380 86390 1
524928 99524928 1001 86380 86390 1
524968 99524968 1001 86380 86390 1
524922 99524922 1001 86380 86390 1
525520 99525520 1001 86380 86390 1
525393 99525393 1001 86380 86390 1
525412 99525412 1001 86380 86390 1
525587 99525587 1001 86380 86390 1
525316 99525316 1001 86380 86390 1
525381 99525381 1001 86380 86390 1
525346 99525346 1001 86380 86390 1
525310 99525310 1001 86380 86390 1
525029 99525029 1001 86380 86390 1
525148 99525148 1001 86380 86390 1
525175 99525175 1001 86380 86390 1
524982 99524982 1001 86380 86390 1
525775 99525775 1001 86380 86390 1
525777 99525777 1001 86380 86390 1
525622 99525622 1001 86380 86390 1
526355 99526355 1001 86380 86390 1
526370 99526370 1001 86380 86390 1
526051 99526051 1001 86380 86390 1
526013 99526013 1001 86380 86390 1
526069 99526069 1001 86380 86390 1
525909 99525909 1001 86380 86390 1
525851 99525851 1001 86380 86390 1
526459 99526459 1001 86380 86390 1
526424 99526424 1001 86380 86390 1
526598 99526598 1001 86380 86390 1
527179 99527179 1001 86380 86390 1
526965 99526965 1001 86380 86390 1
526969 99526969 1001 86380 86390 1
527024 99527024 1001 86380 86390 1
526949 99526949 1001 86380 86390 1
526825 99526825 1001 86380 86390 1
526690 99526690 1001 86380 86390 1
526756 99526756 1001 86380 86390 1
527404 99527404 1001 86380 86390 1
527431 99527431 1001 86380 86390 1
527341 99527341 1001 86380 86390 1
527354 99527354 1001 86380 86390 1
527283 99527283 1001 86380 86390 1
527452 99527452 1001 86380 86390 1
527978 99527978 1001 86380 86390 1
528057 99528057 1001 86380 86390 1
528031 99528031 1001 86380 86390 1
527955 99527955 1001 86380 86390 1
528064 99528064 1001 86380 86390 1
527819 99527819 1001 86380 86390 1
527772 99527772 1001 86380 86390 1
527824 99527824 1001 86380 86390 1
527826 99527826 1001 86380 86390 1
527469 99527469 1001 86380 86390 1
527522 99527522 1001 86380 86390 1
527615 99527615 1001 86380 86390 1
527608 99527608 1001 86380 86390 1
528114 99528114 1001 86380 86390 1
528166 99528166 1001 86380 86390 1
528205 99528205 1001 86380 86390 1
528232 99528232 1001 86380 86390 1
528122 99528122 1001 86380 86390 1
528495 99528495 1001 86380 86390 1
528537 99528537 1001 86380 86390 1
528590 99528590 1001 86380 86390 1
528323 99528323 1001 86380 86390 1
528408 99528408 1001 86380 86390 1
528291 99528291 1001 86380 86390 1
529079 99529079 1001 86380 86390 1
528968 99528968 1001 86380 86390 1
529007 99529007 1001 86380 86390 1
529021 99529021 1001 86380 86390 1
528984 99528984 1001 86380 86390 1
528960 99528960 1001 86380 86390 1
529591 99529591 1001 86380 86390 1
529392 99529392 1001 86380 86390 1
529360 99529360 1001 86380 86390 1
529387 99529387 1001 86380 86390 1
529375 99529375 1001 86380 86390 1
529429 99529429 1001 86380 86390 1
529265 99529265 1001 86380 86390 1
529204 99529204 1001 86380 86390 1
529244 99529244 1001 86380 86390 1
529868 99529868 1001 86380 86390 1
529801 99529801 1001 86380 86390 1
530363 99530363 1001 86380 86390 1
530415 99530415 1001 86380 86390 1
530394 99530394 1001 86380 86390 1
530484 99530484 1001 86380 86390 1
530309 99530309 1001 86380 86390 1
530197 99530197 1001 86380 86390 1
530023 99530023 1001 86380 86390 1
530075 99530075 1001 86380 86390 1
530039 99530039 1001 86380 86390 1
530006 99530006 1001 86380 86390 1
530060 99530060 1001 86380 86390 1
530099 99530099 1001 86380 86390 1
530623 99530623 1001 86380 86390 1
530653 99530653 1001 86380 86390 1
531339 99531339 1001 86380 86390 1
531102 99531102 1001 86380 86390 1
531042 99531042 1001 86380 86390 1
531533 99531533 1001 86380 86390 1
531508 99531508 1001 86380 86390 1
530967 99530967 1001 86380 86390 1
531496 99531496 1001 86380 86390 1
531489 99531489 1001 86380 86390 1
531515 99531515 1001 86380 86390 1
532004 99532004 1001 86380 86390 1
531978 99531978 1001 86380 86390 1
531863 99531863 1001 86380 86390 1
531867 99531867 1001 86380 86390 1
531678 99531678 1001 86380 86390 1
532384 99532384 1001 86380 86390 1
532998 99532998 1001 86380 86390 1
532943 99532943 1001 86380 86390 1
533007 99533007 1001 86380 86390 1
532832 99532832 1001 86380 86390 1
533017 99533017 1001 86380 86390 1
532655 99532655 1001 86380 86390 1
533097 99533097 1001 86380 86390 1
533154 99533154 1001 86380 86390 1
533808 99533808 1001 86380 86390 1
533718 99533718 1001 86380 86390 1
533695 99533695 1001 86380 86390 1
533673 99533673 1001 86380 86390 1
533473 99533473 1001 86380 86390 1
533447 99533447 1001 86380 86390 1
533501 99533501 1001 86380 86390 1
533517 99533517 1001 86380 86390 1
533301 99533301 1001 86380 86390 1
533292 99533292 1001 86380 86390 1
533254 99533254 1001 86380 86390 1
533978 99533978 1001 86380 86390 1
534005 99534005 1001 86380 86390 1
533916 99533916 1001 86380 86390 1
533996 99533996 1001 86380 86390 1
534585 99534585 1001 86380 86390 1
534547 99534547 1001 86380 86390 1
534672 99534672 1001 86380 86390 1
534566 99534566 1001 86380 86390 1
534300 99534300 1001 86380 86390 1
534206 99534206 1001 86380 86390 1
534112 99534112 1001 86380 86390 1
534177 99534177 1001 86380 86390 1
534819 99534819 1001 86380 86390 1
535406 99535406 1001 86380 86390 1
535278 99535278 1001 86380 86390 1
535214 99535214 1001 86380 86390 1
535150 99535150 1001 86380 86390 1
535272 99535272 1001 86380 86390 1
535299 99535299 1001 86380 86390 1
535132 99535132 1001 86380 86390 1
535172 99535172 1001 86380 86390 1
534930 99534930 1001 86380 86390 1
535036 99535036 1001 86380 86390 1
535011 99535011 1001 86380 86390 1
534960 99534960 1001 86380 86390 1
535093 99535093 1001 86380 86390 1
535688 99535688 1001 86380 86390 1
535522 99535522 1001 86380 86390 1
536199 99536199 1001 86380 86390 1
536243 99536243 1001 86380 86390 1
535798 99535798 1001 86380 86390 1
535866 99535866 1001 86380 86390 1
535882 99535882 1001 86380 86390 1
536488 99536488 1001 86380 86390 1
536380 99536380 1001 86380 86390 1
537092 99537092 1001 86380 86390 1
536810 99536810 1001 86380 86390 1
536837 99536837 1001 86380 86390 1
536852 99536852 1001 86380 86390 1
536747 99536747 1001 86380 86390 1
536605 99536605 1001 86380 86390 1
537366 99537366 1001 86380 86390 1
537263 99537263 1001 86380 86390 1
537186 99537186 1001 86380 86390 1
537938 99537938 1001 86380 86390 1
537861 99537861 1001 86380 86390 1
537866 99537866 1001 86380 86390 1
537640 99537640 1001 86380 86390 1
537708 99537708 1001 86380 86390 1
537580 99537580 1001 86380 86390 1
537750 99537750 1001 86380 86390 1
537649 99537649 1001 86380 86390 1
537450 99537450 1001 86380 86390 1
537477 99537477 1001 86380 86390 1
537555 99537555 1001 86380 86390 1
538636 99538636 1001 86380 86390 1
538788 99538788 1001 86380 86390 1
538631 99538631 1001 86380 86390 1
538466 99538466 1001 86380 86390 1
538554 99538554 1001 86380 86390 1
538837 99538837 1001 86380 86390 1
539005 99539005 1001 86380 86390 1
539440 99539440 1001 86380 86390 1
539543 99539543 1001 86380 86390 1
539508 99539508 1001 86380 86390 1
539370 99539370 1001 86380 86390 1
539270 99539270 1001 86380 86390 1
539381 99539381 1001 86380 86390 1
539252 99539252 1001 86380 86390 1
539278 99539278 1001 86380 86390 1
539052 99539052 1001 86380 86390 1
539657 99539657 1001 86380 86390 1
539800 99539800 1001 86380 86390 1
539751 99539751 1001 86380 86390 1
540381 99540381 1001 86380 86390 1
540438 99540438 1001 86380 86390 1
540349 99540349 1001 86380 86390 1
540362 99540362 1001 86380 86390 1
540217 99540217 1001 86380 86390 1
540205 99540205 1001 86380 86390 1
540089 99540089 1001 86380 86390 1
540091 99540091 1001 86380 86390 1
539915 99539915 1001 86380 86390 1
539890 99539890 1001 86380 86390 1
539981 99539981 1001 86380 86390 1
540009 99540009 1001 86380 86390 1
539882 99539882 1001 86380 86390 1
540037 99540037 1001 86380 86390 1
539947 99539947 1001 86380 86390 1
540051 99540051 1001 86380 86390 1
539922 99539922 1001 86380 86390 1
540645 99540645 1001 86380 86390 1
540671 99540671 1001 86380 86390 1
540555 99540555 1001 86380 86390 1
540496 99540496 1001 86380 86390 1
540642 99540642 1001 86380 86390 1
540566 99540566 1001 86380 86390 1
541166 99541166 1001 86380 86390 1
541115 99541115 1001 86380 86390 1
541288 99541288 1001 86380 86390 1
541043 99541043 1001 86380 86390 1
540967 99540967 1001 86380 86390 1
540980 99540980 1001 86380 86390 1
540878 99540878 1001 86380 86390 1
541447 99541447 1001 86380 86390 1
541371 99541371 1001 86380 86390 1
541296 99541296 1001 86380 86390 1
542109 99542109 1001 86380 86390 1
541988 99541988 1001 86380 86390 1
541904 99541904 1001 86380 86390 1
541821 99541821 1001 86380 86390 1
541683 99541683 1001 86380 86390 1
541570 99541570 1001 86380 86390 1
541626 99541626 1001 86380 86390 1
542243 99542243 1001 86380 86390 1
542560 99542560 1001 86380 86390 1
542602 99542602 1001 86380 86390 1
542365 99542365 1001 86380 86390 1
542474 99542474 1001 86380 86390 1
542490 99542490 1001 86380 86390 1
543150 99543150 1001 86380 86390 1
543113 99543113 1001 86380 86390 1
543064 99543064 1001 86380 86390 1
543119 99543119 1001 86380 86390 1
543668 99543668 1001 86380 86390 1
543759 99543759 1001 86380 86390 1
543614 99543614 1001 86380 86390 1
543565 99543565 1001 86380 86390 1
543372 99543372 1001 86380 86390 1
543783 99543783 1001 86380 86390 1
543891 99543891 1001 86380 86390 1
544437 99544437 1001 86380 86390 1
544260 99544260 1001 86380 86390 1
544146 99544146 1001 86380 86390 1
544099 99544099 1001 86380 86390 1
543982 99543982 1001 86380 86390 1
544037 99544037 1001 86380 86390 1
544012 99544012 1001 86380 86390 1
544703 99544703 1001 86380 86390 1
544679 99544679 1001 86380 86390 1
544706 99544706 1001 86380 86390 1
407746 383 1001 20160 20637 1
431311 632 1001 72060 75957 1
514416 614 1002 56354 61079 1
525661 480 1002 61514 66902 1
536998 971 1001 43205 43304 1
400193 99400193 1001 86380 86390 1
400260 99400260 1001 86380 86390 1
400386 99400386 1001 86380 86390 1
400460 99400460 1001 86380 86390 1
400573 99400573 1001 86380 86390 1
400689 99400689 1001 86380 86390 1
400700 99400700 1001 86380 86390 1
400725 99400725 1001 86380 86390 1
401119 99401119 1001 86380 86390 1
401352 99401352 1001 86380 86390 1
401355 99401355 1001 86380 86390 1
401568 99401568 1001 86380 86390 1
401532 99401532 1001 86380 86390 1
402064 99402064 1001 86380 86390 1
401831 99401831 1001 86380 86390 1
402089 99402089 1001 86380 86390 1
402175 99402175 1001 86380 86390 1
402214 99402214 1001 86380 86390 1
402365 99402365 1001 86380 86390 1
402441 99402441 1001 86380 86390 1
402579 99402579 1001 86380 86390 1
402699 99402699 1001 86380 86390 1
402917 99402917 1001 86380 86390 1
402906 99402906 1001 86380 86390 1
403018 99403018 1001 86380 86390 1
403082 99403082 1001 86380 86390 1
403269 99403269 1001 86380 86390 1
403395 99403395 1001 86380 86390 1
403593 99403593 1001 86380 86390 1
403583 99403583 1001 86380 86390 1
403648 99403648 1001 86380 86390 1
403671 99403671 1001 86380 86390 1
403798 99403798 1001 86380 86390 1
403921 99403921 1001 86380 86390 1
403906 99403906 1001 86380 86390 1
403827 99403827 1001 86380 86390 1
404036 99404036 1001 86380 86390 1
403995 99403995 1001 86380 86390 1
404074 99404074 1001 86380 86390 1
404066 99404066 1001 86380 86390 1
404214 99404214 1001 86380 86390 1
404318 99404318 1001 86380 86390 1
404536 99404536 1001 86380 86390 1
404663 99404663 1001 86380 86390 1
404667 99404667 1001 86380 86390 1
404906 99404906 1001 86380 86390 1
404929 99404929 1001 86380 86390 1
404991 99404991 1001 86380 86390 1
405082 99405082 1001 86380 86390 1
405114 99405114 1001 86380 86390 1
405040 99405040 1001 86380 86390 1
405279 99405279 1001 86380 86390 1
405303 99405303 1001 86380 86390 1
405246 99405246 1001 86380 86390 1
405388 99405388 1001 86380 86390 1
405443 99405443 1001 86380 86390 1
405553 99405553 1001 86380 86390 1
405501 99405501 1001 86380 86390 1
405752 99405752 1001 86380 86390 1
406143 99406143 1001 86380 86390 1
406368 99406368 1001 86380 86390 1
406418 99406418 1001 86380 86390 1
406693 99406693 1001 86380 86390 1
406836 99406836 1001 86380 86390 1
406870 99406870 1001 86380 86390 1
406904 99406904 1001 86380 86390 1
406843 99406843 1001 86380 86390 1
406995 99406995 1001 86380 86390 1
406977 99406977 1001 86380 86390 1
406955 99406955 1001 86380 86390 1
407001 99407001 1001 86380 86390 1
406964 99406964 1001 86380 86390 1
407308 99407308 1001 86380 86390 1
407344 99407344 1001 86380 86390 1
407465 99407465 1001 86380 86390 1
407659 99407659 1001 86380 86390 1
407572 99407572 1001 86380 86390 1
408276 99408276 1001 86380 86390 1
408388 99408388 1001 86380 86390 1
408447 99408447 1001 86380 86390 1
408493 99408493 1001 86380 86390 1
408426 99408426 1001 86380 86390 1
408803 99408803 1001 86380 86390 1
408849 99408849 1001 86380 86390 1
408912 99408912 1001 86380 86390 1
408998 99408998 1001 86380 86390 1
409252 99409252 1001 86380 86390 1
409261 99409261 1001 86380 86390 1
409333 99409333 1001 86380 86390 1
409311 99409311 1001 86380 86390 1
409746 99409746 1001 86380 86390 1
409700 99409700 1001 86380 86390 1
409801 99409801 1001 86380 86390 1
409909 99409909 1001 86380 86390 1
409947 99409947 1001 86380 86390 1
410188 99410188 1001 86380 86390 1
410360 99410360 1001 86380 86390 1
410508 99410508 1001 86380 86390 1
410621 99410621 1001 86380 86390 1
410798 99410798 1001 86380 86390 1
410883 99410883 1001 86380 86390 1
411092 99411092 1001 86380 86390 1
411056 99411056 1001 86380 86390 1
411027 99411027 1001 86380 86390 1
411019 99411019 1001 86380 86390 1
411230 99411230 1001 86380 86390 1
411223 99411223 1001 86380 86390 1
411271 99411271 1001 86380 86390 1
411397 99411397 1001 86380 86390 1
411326 99411326 1001 86380 86390 1
411379 99411379 1001 86380 86390 1
411746 99411746 1001 86380 86390 1
411726 99411726 1001 86380 86390 1
411810 99411810 1001 86380 86390 1
412325 99412325 1001 86380 86390 1
413374 99413374 1001 86380 86390 1
413635 99413635 1001 86380 86390 1
413477 99413477 1001 86380 86390 1
413641 99413641 1001 86380 86390 1
413330 99413330 1001 86380 86390 1
413197 99413197 1001 86380 86390 1
412901 99412901 1001 86380 86390 1
412774 99412774 1001 86380 86390 1
412855 99412855 1001 86380 86390 1
412731 99412731 1001 86380 86390 1
413805 99413805 1001 86380 86390 1
414037 99414037 1001 86380 86390 1
413814 99413814 1001 86380 86390 1
415268 99415268 1001 86380 86390 1
415198 99415198 1001 86380 86390 1
415180 99415180 1001 86380 86390 1
415305 99415305 1001 86380 86390 1
414755 99414755 1001 86380 86390 1
414818 99414818 1001 86380 86390 1
414573 99414573 1001 86380 86390 1
414808 99414808 1001 86380 86390 1
414669 99414669 1001 86380 86390 1
414476 99414476 1001 86380 86390 1
414171 99414171 1001 86380 86390 1
415532 99415532 1001 86380 86390 1
415689 99415689 1001 86380 86390 1
415519 99415519 1001 86380 86390 1
416914 99416914 1001 86380 86390 1
416749 99416749 1001 86380 86390 1
416237 99416237 1001 86380 86390 1
416352 99416352 1001 86380 86390 1
416359 99416359 1001 86380 86390 1
416181 99416181 1001 86380 86390 1
415961 99415961 1001 86380 86390 1
415811 99415811 1001 86380 86390 1
416094 99416094 1001 86380 86390 1
415865 99415865 1001 86380 86390 1
417163 99417163 1001 86380 86390 1
417232 99417232 1001 86380 86390 1
417075 99417075 1001 86380 86390 1
417054 99417054 1001 86380 86390 1
417080 99417080 1001 86380 86390 1
417130 99417130 1001 86380 86390 1
417447 99417447 1001 86380 86390 1
418650 99418650 1001 86380 86390 1
418682 99418682 1001 86380 86390 1
418468 99418468 1001 86380 86390 1
418497 99418497 1001 86380 86390 1
417937 99417937 1001 86380 86390 1
418011 99418011 1001 86380 86390 1
419042 99419042 1001 86380 86390 1
419046 99419046 1001 86380 86390 1
420238 99420238 1001 86380 86390 1
420216 99420216 1001 86380 86390 1
420133 99420133 1001 86380 86390 1
420265 99420265 1001 86380 86390 1
419800 99419800 1001 86380 86390 1
419820 99419820 1001 86380 86390 1
419906 99419906 1001 86380 86390 1
419936 99419936 1001 86380 86390 1
419420 99419420 1001 86380 86390 1
419470 99419470 1001 86380 86390 1
419226 99419226 1001 86380 86390 1
419282 99419282 1001 86380 86390 1
419442 99419442 1001 86380 86390 1
420468 99420468 1001 86380 86390 1
420719 99420719 1001 86380 86390 1
420628 99420628 1001 86380 86390 1
420503 99420503 1001 86380 86390 1
420577 99420577 1001 86380 86390 1
421941 99421941 1001 86380 86390 1
422084 99422084 1001 86380 86390 1
421328 99421328 1001 86380 86390 1
421464 99421464 1001 86380 86390 1
421624 99421624 1001 86380 86390 1
421447 99421447 1001 86380 86390 1
420837 99420837 1001 86380 86390 1
422316 99422316 1001 86380 86390 1
423379 99423379 1001 86380 86390 1
423669 99423669 1001 86380 86390 1
423005 99423005 1001 86380 86390 1
422987 99422987 1001 86380 86390 1
423205 99423205 1001 86380 86390 1
423214 99423214 1001 86380 86390 1
422632 99422632 1001 86380 86390 1
422681 99422681 1001 86380 86390 1
422862 99422862 1001 86380 86390 1
422617 99422617 1001 86380 86390 1
423795 99423795 1001 86380 86390 1
424099 99424099 1001 86380 86390 1
425007 99425007 1001 86380 86390 1
425341 99425341 1001 86380 86390 1
425363 99425363 1001 86380 86390 1
424962 99424962 1001 86380 86390 1
424625 99424625 1001 86380 86390 1
424944 99424944 1001 86380 86390 1
424605 99424605 1001 86380 86390 1
424500 99424500 1001 86380 86390 1
424370 99424370 1001 86380 86390 1
424158 99424158 1001 86380 86390 1
424306 99424306 1001 86380 86390 1
424584 99424584 1001 86380 86390 1
424166 99424166 1001 86380 86390 1
424287 99424287 1001 86380 86390 1
425388 99425388 1001 86380 86390 1
425700 99425700 1001 86380 86390 1
425702 99425702 1001 86380 86390 1
426765 99426765 1001 86380 86390 1
426718 99426718 1001 86380 86390 1
427020 99427020 1001 86380 86390 1
427086 99427086 1001 86380 86390 1
427023 99427023 1001 86380 86390 1
426712 99426712 1001 86380 86390 1
426299 99426299 1001 86380 86390 1
426377 99426377 1001 86380 86390 1
426677 99426677 1001 86380 86390 1
426608 99426608 1001 86380 86390 1
426500 99426500 1001 86380 86390 1
425912 99425912 1001 86380 86390 1
426012 99426012 1001 86380 86390 1
426190 99426190 1001 86380 86390 1
426097 99426097 1001 86380 86390 1
426002 99426002 1001 86380 86390 1
427174 99427174 1001 86380 86390 1
427241 99427241 1001 86380 86390 1
428597 99428597 1001 86380 86390 1
428282 99428282 1001 86380 86390 1
427740 99427740 1001 86380 86390 1
427569 99427569 1001 86380 86390 1
427593 99427593 1001 86380 86390 1
428855 99428855 1001 86380 86390 1
429064 99429064 1001 86380 86390 1
430225 99430225 1001 86380 86390 1
430153 99430153 1001 86380 86390 1
430174 99430174 1001 86380 86390 1
430111 99430111 1001 86380 86390 1
429804 99429804 1001 86380 86390 1
429805 99429805 1001 86380 86390 1
429863 99429863 1001 86380 86390 1
429823 99429823 1001 86380 86390 1
429612 99429612 1001 86380 86390 1
429179 99429179 1001 86380 86390 1
429356 99429356 1001 86380 86390 1
430551 99430551 1001 86380 86390 1
430438 99430438 1001 86380 86390 1
430538 99430538 1001 86380 86390 1
431862 99431862 1001 86380 86390 1
431841 99431841 1001 86380 86390 1
431949 99431949 1001 86380 86390 1
431457 99431457 1001 86380 86390 1
431335 99431335 1001 86380 86390 1
431363 99431363 1001 86380 86390 1
431537 99431537 1001 86380 86390 1
431445 99431445 1001 86380 86390 1
431302 99431302 1001 86380 86390 1
430890 99430890 1001 86380 86390 1
430891 99430891 1001 86380 86390 1
430854 99430854 1001 86380 86390 1
431220 99431220 1001 86380 86390 1
430966 99430966 1001 86380 86390 1
432149 99432149 1001 86380 86390 1
432290 99432290 1001 86380 86390 1
432417 99432417 1001 86380 86390 1
432283 99432283 1001 86380 86390 1
433675 99433675 1001 86380 86390 1
433678 99433678 1001 86380 86390 1
433442 99433442 1001 86380 86390 1
433419 99433419 1001 86380 86390 1
433623 99433623 1001 86380 86390 1
433450 99433450 1001 86380 86390 1
433190 99433190 1001 86380 86390 1
433301 99433301 1001 86380 86390 1
433045 99433045 1001 86380 86390 1
433264 99433264 1001 86380 86390 1
432962 99432962 1001 86380 86390 1
432674 99432674 1001 86380 86390 1
432835 99432835 1001 86380 86390 1
432822 99432822 1001 86380 86390 1
433853 99433853 1001 86380 86390 1
433995 99433995 1001 86380 86390 1
434022 99434022 1001 86380 86390 1
433926 99433926 1001 86380 86390 1
433990 99433990 1001 86380 86390 1
435184 99435184 1001 86380 86390 1
435043 99435043 1001 86380 86390 1
435233 99435233 1001 86380 86390 1
434597 99434597 1001 86380 86390 1
434748 99434748 1001 86380 86390 1
434982 99434982 1001 86380 86390 1
434563 99434563 1001 86380 86390 1
434144 99434144 1001 86380 86390 1
434448 99434448 1001 86380 86390 1
435582 99435582 1001 86380 86390 1
435476 99435476 1001 86380 86390 1
436992 99436992 1001 86380 86390 1
436881 99436881 1001 86380 86390 1
436777 99436777 1001 86380 86390 1
437043 99437043 1001 86380 86390 1
436471 99436471 1001 86380 86390 1
436706 99436706 1001 86380 86390 1
436367 99436367 1001 86380 86390 1
436234 99436234 1001 86380 86390 1
436246 99436246 1001 86380 86390 1
300077 99300077 1001 86380 86390 1
300646 99300646 1001 86380 86390 1
300485 99300485 1001 86380 86390 1
300323 99300323 1001 86380 86390 1
300481 99300481 1001 86380 86390 1
300166 99300166 1001 86380 86390 1
300777 99300777 1001 86380 86390 1
300803 99300803 1001 86380 86390 1
300781 99300781 1001 86380 86390 1
300822 99300822 1001 86380 86390 1
300901 99300901 1001 86380 86390 1
300786 99300786 1001 86380 86390 1
300789 99300789 1001 86380 86390 1
301478 99301478 1001 86380 86390 1
301457 99301457 1001 86380 86390 1
301367 99301367 1001 86380 86390 1
301407 99301407 1001 86380 86390 1
301383 99301383 1001 86380 86390 1
301409 99301409 1001 86380 86390 1
301461 99301461 1001 86380 86390 1
301502 99301502 1001 86380 86390 1
301233 99301233 1001 86380 86390 1
301249 99301249 1001 86380 86390 1
301199 99301199 1001 86380 86390 1
301342 99301342 1001 86380 86390 1
301215 99301215 1001 86380 86390 1
300986 99300986 1001 86380 86390 1
301128 99301128 1001 86380 86390 1
300987 99300987 1001 86380 86390 1
300938 99300938 1001 86380 86390 1
301124 99301124 1001 86380 86390 1
301086 99301086 1001 86380 86390 1
301642 99301642 1001 86380 86390 1
302293 99302293 1001 86380 86390 1
302354 99302354 1001 86380 86390 1
302358 99302358 1001 86380 86390 1
302233 99302233 1001 86380 86390 1
302378 99302378 1001 86380 86390 1
302162 99302162 1001 86380 86390 1
302007 99302007 1001 86380 86390 1
301919 99301919 1001 86380 86390 1
301939 99301939 1001 86380 86390 1
301797 99301797 1001 86380 86390 1
302443 99302443 1001 86380 86390 1
302426 99302426 1001 86380 86390 1
302400 99302400 1001 86380 86390 1
303031 99303031 1001 86380 86390 1
302984 99302984 1001 86380 86390 1
302830 99302830 1001 86380 86390 1
302804 99302804 1001 86380 86390 1
302922 99302922 1001 86380 86390 1
302707 99302707 1001 86380 86390 1
303288 99303288 1001 86380 86390 1
303367 99303367 1001 86380 86390 1
303870 99303870 1001 86380 86390 1
303847 99303847 1001 86380 86390 1
303660 99303660 1001 86380 86390 1
303700 99303700 1001 86380 86390 1
303637 99303637 1001 86380 86390 1
303690 99303690 1001 86380 86390 1
303638 99303638 1001 86380 86390 1
303450 99303450 1001 86380 86390 1
303607 99303607 1001 86380 86390 1
303414 99303414 1001 86380 86390 1
303592 99303592 1001 86380 86390 1
304185 99304185 1001 86380 86390 1
304224 99304224 1001 86380 86390 1
304121 99304121 1001 86380 86390 1
304188 99304188 1001 86380 86390 1
304124 99304124 1001 86380 86390 1
304190 99304190 1001 86380 86390 1
304204 99304204 1001 86380 86390 1
304680 99304680 1001 86380 86390 1
304723 99304723 1001 86380 86390 1
304597 99304597 1001 86380 86390 1
304468 99304468 1001 86380 86390 1
304625 99304625 1001 86380 86390 1
304426 99304426 1001 86380 86390 1
304441 99304441 1001 86380 86390 1
304286 99304286 1001 86380 86390 1
304366 99304366 1001 86380 86390 1
305017 99305017 1001 86380 86390 1
304984 99304984 1001 86380 86390 1
305682 99305682 1001 86380 86390 1
305510 99305510 1001 86380 86390 1
305498 99305498 1001 86380 86390 1
305589 99305589 1001 86380 86390 1
305631 99305631 1001 86380 86390 1
305632 99305632 1001 86380 86390 1
305377 99305377 1001 86380 86390 1
305403 99305403 1001 86380 86390 1
305330 99305330 1001 86380 86390 1
305421 99305421 1001 86380 86390 1
305292 99305292 1001 86380 86390 1
305361 99305361 1001 86380 86390 1
305156 99305156 1001 86380 86390 1
305138 99305138 1001 86380 86390 1
500024 99500024 1001 86380 86390 1
500056 99500056 1001 86380 86390 1
500057 99500057 1001 86380 86390 1
500637 99500637 1001 86380 86390 1
500690 99500690 1001 86380 86390 1
500491 99500491 1001 86380 86390 1
500479 99500479 1001 86380 86390 1
500559 99500559 1001 86380 86390 1
500417 99500417 1001 86380 86390 1
500434 99500434 1001 86380 86390 1
500250 99500250 1001 86380 86390 1
500211 99500211 1001 86380 86390 1
500227 99500227 1001 86380 86390 1
500875 99500875 1001 86380 86390 1
501639 99501639 1001 86380 86390 1
501500 99501500 1001 86380 86390 1
501530 99501530 1001 86380 86390 1
501409 99501409 1001 86380 86390 1
501281 99501281 1001 86380 86390 1
501308 99501308 1001 86380 86390 1
501350 99501350 1001 86380 86390 1
501419 99501419 1001 86380 86390 1
501226 99501226 1001 86380 86390 1
501111 99501111 1001 86380 86390 1
501021 99501021 1001 86380 86390 1
501100 99501100 1001 86380 86390 1
501217 99501217 1001 86380 86390 1
501130 99501130 1001 86380 86390 1
501106 99501106 1001 86380 86390 1
501663 99501663 1001 86380 86390 1
501716 99501716 1001 86380 86390 1
501757 99501757 1001 86380 86390 1
501763 99501763 1001 86380 86390 1
502416 99502416 1001 86380 86390 1
502327 99502327 1001 86380 86390 1
502392 99502392 1001 86380 86390 1
502423 99502423 1001 86380 86390 1
502270 99502270 1001 86380 86390 1
502092 99502092 1001 86380 86390 1
502226 99502226 1001 86380 86390 1
502058 99502058 1001 86380 86390 1
502124 99502124 1001 86380 86390 1
502035 99502035 1001 86380 86390 1
501907 99501907 1001 86380 86390 1
503232 99503232 1001 86380 86390 1
503236 99503236 1001 86380 86390 1
502978 99502978 1001 86380 86390 1
502673 99502673 1001 86380 86390 1
502740 99502740 1001 86380 86390 1
502833 99502833 1001 86380 86390 1
502678 99502678 1001 86380 86390 1
502705 99502705 1001 86380 86390 1
503374 99503374 1001 86380 86390 1
504057 99504057 1001 86380 86390 1
503969 99503969 1001 86380 86390 1
503907 99503907 1001 86380 86390 1
503884 99503884 1001 86380 86390 1
503656 99503656 1001 86380 86390 1
503566 99503566 1001 86380 86390 1
503580 99503580 1001 86380 86390 1
503687 99503687 1001 86380 86390 1
504239 99504239 1001 86380 86390 1
504216 99504216 1001 86380 86390 1
504928 99504928 1001 86380 86390 1
504728 99504728 1001 86380 86390 1
504679 99504679 1001 86380 86390 1
504628 99504628 1001 86380 86390 1
504565 99504565 1001 86380 86390 1
504684 99504684 1001 86380 86390 1
504478 99504478 1001 86380 86390 1
504404 99504404 1001 86380 86390 1
504357 99504357 1001 86380 86390 1
504476 99504476 1001 86380 86390 1
504980 99504980 1001 86380 86390 1
505060 99505060 1001 86380 86390 1
504978 99504978 1001 86380 86390 1
505735 99505735 1001 86380 86390 1
505697 99505697 1001 86380 86390 1
505746 99505746 1001 86380 86390 1
505622 99505622 1001 86380 86390 1
505611 99505611 1001 86380 86390 1
505625 99505625 1001 86380 86390 1
505499 99505499 1001 86380 86390 1
505475 99505475 1001 86380 86390 1
505413 99505413 1001 86380 86390 1
505482 99505482 1001 86380 86390 1
505393 99505393 1001 86380 86390 1
505471 99505471 1001 86380 86390 1
505214 99505214 1001 86380 86390 1
505158 99505158 1001 86380 86390 1
505212 99505212 1001 86380 86390 1
505806 99505806 1001 86380 86390 1
505900 99505900 1001 86380 86390 1
505775 99505775 1001 86380 86390 1
505788 99505788 1001 86380 86390 1
505959 99505959 1001 86380 86390 1
506463 99506463 1001 86380 86390 1
506466 99506466 1001 86380 86390 1
506309 99506309 1001 86380 86390 1
506284 99506284 1001 86380 86390 1
506323 99506323 1001 86380 86390 1
506106 99506106 1001 86380 86390 1
506709 99506709 1001 86380 86390 1
506790 99506790 1001 86380 86390 1
506740 99506740 1001 86380 86390 1
506767 99506767 1001 86380 86390 1
507242 99507242 1001 86380 86390 1
507249 99507249 1001 86380 86390 1
507289 99507289 1001 86380 86390 1
506859 99506859 1001 86380 86390 1
506951 99506951 1001 86380 86390 1
506822 99506822 1001 86380 86390 1
507517 99507517 1001 86380 86390 1
508092 99508092 1001 86380 86390 1
507858 99507858 1001 86380 86390 1
507635 99507635 1001 86380 86390 1
508368 99508368 1001 86380 86390 1
508916 99508916 1001 86380 86390 1
508760 99508760 1001 86380 86390 1
508786 99508786 1001 86380 86390 1
508789 99508789 1001 86380 86390 1
509255 99509255 1001 86380 86390 1
509101 99509101 1001 86380 86390 1
509078 99509078 1001 86380 86390 1
509121 99509121 1001 86380 86390 1
509213 99509213 1001 86380 86390 1
509862 99509862 1001 86380 86390 1
509824 99509824 1001 86380 86390 1
509643 99509643 1001 86380 86390 1
509406 99509406 1001 86380 86390 1
509926 99509926 1001 86380 86390 1
509943 99509943 1001 86380 86390 1
510064 99510064 1001 86380 86390 1
510611 99510611 1001 86380 86390 1
510651 99510651 1001 86380 86390 1
510591 99510591 1001 86380 86390 1
510543 99510543 1001 86380 86390 1
510321 99510321 1001 86380 86390 1
510438 99510438 1001 86380 86390 1
510126 99510126 1001 86380 86390 1
510219 99510219 1001 86380 86390 1
510208 99510208 1001 86380 86390 1
510879 99510879 1001 86380 86390 1
511364 99511364 1001 86380 86390 1
511378 99511378 1001 86380 86390 1
511430 99511430 1001 86380 86390 1
511508 99511508 1001 86380 86390 1
511397 99511397 1001 86380 86390 1
511279 99511279 1001 86380 86390 1
511254 99511254 1001 86380 86390 1
511064 99511064 1001 86380 86390 1
511065 99511065 1001 86380 86390 1
510936 99510936 1001 86380 86390 1
511123 99511123 1001 86380 86390 1
511112 99511112 1001 86380 86390 1
511749 99511749 1001 86380 86390 1
512278 99512278 1001 86380 86390 1
512177 99512177 1001 86380 86390 1
512281 99512281 1001 86380 86390 1
512217 99512217 1001 86380 86390 1
512244 99512244 1001 86380 86390 1
512171 99512171 1001 86380 86390 1
511916 99511916 1001 86380 86390 1
511779 99511779 1001 86380 86390 1
511897 99511897 1001 86380 86390 1
512469 99512469 1001 86380 86390 1
512460 99512460 1001 86380 86390 1
512552 99512552 1001 86380 86390 1
513016 99513016 1001 86380 86390 1
513005 99513005 1001 86380 86390 1
513190 99513190 1001 86380 86390 1
513048 99513048 1001 86380 86390 1
512819 99512819 1001 86380 86390 1
512861 99512861 1001 86380 86390 1
512824 99512824 1001 86380 86390 1
512879 99512879 1001 86380 86390 1
512754 99512754 1001 86380 86390 1
512718 99512718 1001 86380 86390 1
512771 99512771 1001 86380 86390 1
512708 99512708 1001 86380 86390 1
512621 99512621 1001 86380 86390 1
513361 99513361 1001 86380 86390 1
513234 99513234 1001 86380 86390 1
513235 99513235 1001 86380 86390 1
513222 99513222 1001 86380 86390 1
513317 99513317 1001 86380 86390 1
513850 99513850 1001 86380 86390 1
514030 99514030 1001 86380 86390 1
514008 99514008 1001 86380 86390 1
514014 99514014 1001 86380 86390 1
514027 99514027 1001 86380 86390 1
513660 99513660 1001 86380 86390 1
513778 99513778 1001 86380 86390 1
513689 99513689 1001 86380 86390 1
513488 99513488 1001 86380 86390 1
513429 99513429 1001 86380 86390 1
513575 99513575 1001 86380 86390 1
513576 99513576 1001 86380 86390 1
514120 99514120 1001 86380 86390 1
514121 99514121 1001 86380 86390 1
514228 99514228 1001 86380 86390 1
514101 99514101 1001 86380 86390 1
514768 99514768 1001 86380 86390 1
514822 99514822 1001 86380 86390 1
514692 99514692 1001 86380 86390 1
514758 99514758 1001 86380 86390 1
514760 99514760 1001 86380 86390 1
514722 99514722 1001 86380 86390 1
514672 99514672 1001 86380 86390 1
514701 99514701 1001 86380 86390 1
514459 99514459 1001 86380 86390 1
514516 99514516 1001 86380 86390 1
514291 99514291 1001 86380 86390 1
514304 99514304 1001 86380 86390 1
514306 99514306 1001 86380 86390 1
514867 99514867 1001 86380 86390 1
514958 99514958 1001 86380 86390 1
514894 99514894 1001 86380 86390 1
514923 99514923 1001 86380 86390 1
514889 99514889 1001 86380 86390 1
515033 99515033 1001 86380 86390 1
515581 99515581 1001 86380 86390 1
515650 99515650 1001 86380 86390 1
515518 99515518 1001 86380 86390 1
515644 99515644 1001 86380 86390 1
515395 99515395 1001 86380 86390 1
515422 99515422 1001 86380 86390 1
515360 99515360 1001 86380 86390 1
515217 99515217 1001 86380 86390 1
515185 99515185 1001 86380 86390 1
515733 99515733 1001 86380 86390 1
516447 99516447 1001 86380 86390 1
516362 99516362 1001 86380 86390 1
516402 99516402 1001 86380 86390 1
516391 99516391 1001 86380 86390 1
516175 99516175 1001 86380 86390 1
515933 99515933 1001 86380 86390 1
516026 99516026 1001 86380 86390 1
515910 99515910 1001 86380 86390 1
516030 99516030 1001 86380 86390 1
515889 99515889 1001 86380 86390 1
516561 99516561 1001 86380 86390 1
516678 99516678 1001 86380 86390 1
516570 99516570 1001 86380 86390 1
517305 99517305 1001 86380 86390 1
517147 99517147 1001 86380 86390 1
517277 99517277 1001 86380 86390 1
517266 99517266 1001 86380 86390 1
517230 99517230 1001 86380 86390 1
516948 99516948 1001 86380 86390 1
517005 99517005 1001 86380 86390 1
516919 99516919 1001 86380 86390 1
516895 99516895 1001 86380 86390 1
517449 99517449 1001 86380 86390 1
517359 99517359 1001 86380 86390 1
517447 99517447 1001 86380 86390 1
518086 99518086 1001 86380 86390 1
517998 99517998 1001 86380 86390 1
518089 99518089 1001 86380 86390 1
517897 99517897 1001 86380 86390 1
517952 99517952 1001 86380 86390 1
517658 99517658 1001 86380 86390 1
517634 99517634 1001 86380 86390 1
517651 99517651 1001 86380 86390 1
518197 99518197 1001 86380 86390 1
518249 99518249 1001 86380 86390 1
518211 99518211 1001 86380 86390 1
518266 99518266 1001 86380 86390 1
518162 99518162 1001 86380 86390 1
518273 99518273 1001 86380 86390 1
518821 99518821 1001 86380 86390 1
518926 99518926 1001 86380 86390 1
518823 99518823 1001 86380 86390 1
518961 99518961 1001 86380 86390 1
518935 99518935 1001 86380 86390 1
518705 99518705 1001 86380 86390 1
518760 99518760 1001 86380 86390 1
518529 99518529 1001 86380 86390 1
518401 99518401 1001 86380 86390 1
519018 99519018 1001 86380 86390 1
519785 99519785 1001 86380 86390 1
519758 99519758 1001 86380 86390 1
519694 99519694 1001 86380 86390 1
519508 99519508 1001 86380 86390 1
519302 99519302 1001 86380 86390 1
519215 99519215 1001 86380 86390 1
519849 99519849 1001 86380 86390 1
519850 99519850 1001 86380 86390 1
520008 99520008 1001 86380 86390 1
519996 99519996 1001 86380 86390 1
520012 99520012 1001 86380 86390 1
519845 99519845 1001 86380 86390 1
519950 99519950 1001 86380 86390 1
520538 99520538 1001 86380 86390 1
520487 99520487 1001 86380 86390 1
520605 99520605 1001 86380 86390 1
520554 99520554 1001 86380 86390 1
520453 99520453 1001 86380 86390 1
520457 99520457 1001 86380 86390 1
520358 99520358 1001 86380 86390 1
520307 99520307 1001 86380 86390 1
520372 99520372 1001 86380 86390 1
520347 99520347 1001 86380 86390 1
520201 99520201 1001 86380 86390 1
520206 99520206 1001 86380 86390 1
520197 99520197 1001 86380 86390 1
520746 99520746 1001 86380 86390 1
520812 99520812 1001 86380 86390 1
521377 99521377 1001 86380 86390 1
521304 99521304 1001 86380 86390 1
521281 99521281 1001 86380 86390 1
521424 99521424 1001 86380 86390 1
521159 99521159 1001 86380 86390 1
520955 99520955 1001 86380 86390 1
521035 99521035 1001 86380 86390 1
521540 99521540 1001 86380 86390 1
521521 99521521 1001 86380 86390 1
521932 99521932 1001 86380 86390 1
522050 99522050 1001 86380 86390 1
521775 99521775 1001 86380 86390 1
521717 99521717 1001 86380 86390 1
521718 99521718 1001 86380 86390 1
521848 99521848 1001 86380 86390 1
522444 99522444 1001 86380 86390 1
522354 99522354 1001 86380 86390 1
522356 99522356 1001 86380 86390 1
522351 99522351 1001 86380 86390 1
522456 99522456 1001 86380 86390 1
522300 99522300 1001 86380 86390 1
522353 99522353 1001 86380 86390 1
522917 99522917 1001 86380 86390 1
522968 99522968 1001 86380 86390 1
522920 99522920 1001 86380 86390 1
523075 99523075 1001 86380 86390 1
522988 99522988 1001 86380 86390 1
522718 99522718 1001 86380 86390 1
522745 99522745 1001 86380 86390 1
522723 99522723 1001 86380 86390 1
522856 99522856 1001 86380 86390 1
522602 99522602 1001 86380 86390 1
522605 99522605 1001 86380 86390 1
522632 99522632 1001 86380 86390 1
523130 99523130 1001 86380 86390 1
523230 99523230 1001 86380 86390 1
523764 99523764 1001 86380 86390 1
523807 99523807 1001 86380 86390 1
523714 99523714 1001 86380 86390 1
523351 99523351 1001 86380 86390 1
523406 99523406 1001 86380 86390 1
523359 99523359 1001 86380 86390 1
523465 99523465 1001 86380 86390 1
523993 99523993 1001 86380 86390 1
524026 99524026 1001 86380 86390 1
524029 99524029 1001 86380 86390 1
524551 99524551 1001 86380 86390 1
524463 99524463 1001 86380 86390 1
524464 99524464 1001 86380 86390 1
524429 99524429 1001 86380 86390 1
524560 99524560 1001 86380 86390 1
524431 99524431 1001 86380 86390 1
524470 99524470 1001 86380 86390 1
524240 99524240 1001 86380 86390 1
524176 99524176 1001 86380 86390 1
524950 99524950 1001 86380 86390 1
525371 99525371 1001 86380 86390 1
525137 99525137 1001 86380 86390 1
525167 99525167 1001 86380 86390 1
525613 99525613 1001 86380 86390 1
526373 99526373 1001 86380 86390 1
526261 99526261 1001 86380 86390 1
526251 99526251 1001 86380 86390 1
526240 99526240 1001 86380 86390 1
526055 99526055 1001 86380 86390 1
525919 99525919 1001 86380 86390 1
525972 99525972 1001 86380 86390 1
525872 99525872 1001 86380 86390 1
525956 99525956 1001 86380 86390 1
526526 99526526 1001 86380 86390 1
526541 99526541 1001 86380 86390 1
526455 99526455 1001 86380 86390 1
526587 99526587 1001 86380 86390 1
527159 99527159 1001 86380 86390 1
527086 99527086 1001 86380 86390 1
527181 99527181 1001 86380 86390 1
526966 99526966 1001 86380 86390 1
526757 99526757 1001 86380 86390 1
526708 99526708 1001 86380 86390 1
526734 99526734 1001 86380 86390 1
526697 99526697 1001 86380 86390 1
526775 99526775 1001 86380 86390 1
526779 99526779 1001 86380 86390 1
526715 99526715 1001 86380 86390 1
526704 99526704 1001 86380 86390 1
527346 99527346 1001 86380 86390 1
527372 99527372 1001 86380 86390 1
528070 99528070 1001 86380 86390 1
527714 99527714 1001 86380 86390 1
527831 99527831 1001 86380 86390 1
527706 99527706 1001 86380 86390 1
527707 99527707 1001 86380 86390 1
527737 99527737 1001 86380 86390 1
527672 99527672 1001 86380 86390 1
527510 99527510 1001 86380 86390 1
527485 99527485 1001 86380 86390 1
528136 99528136 1001 86380 86390 1
528226 99528226 1001 86380 86390 1
528790 99528790 1001 86380 86390 1
528818 99528818 1001 86380 86390 1
528648 99528648 1001 86380 86390 1
528599 99528599 1001 86380 86390 1
528499 99528499 1001 86380 86390 1
528313 99528313 1001 86380 86390 1
528395 99528395 1001 86380 86390 1
529093 99529093 1001 86380 86390 1
528965 99528965 1001 86380 86390 1
528943 99528943 1001 86380 86390 1
529663 99529663 1001 86380 86390 1
529677 99529677 1001 86380 86390 1
529614 99529614 1001 86380 86390 1
529570 99529570 1001 86380 86390 1
529723 99529723 1001 86380 86390 1
529328 99529328 1001 86380 86390 1
529401 99529401 1001 86380 86390 1
529165 99529165 1001 86380 86390 1
529311 99529311 1001 86380 86390 1
529907 99529907 1001 86380 86390 1
529895 99529895 1001 86380 86390 1
529910 99529910 1001 86380 86390 1
529873 99529873 1001 86380 86390 1
529874 99529874 1001 86380 86390 1
529851 99529851 1001 86380 86390 1
529878 99529878 1001 86380 86390 1
530492 99530492 1001 86380 86390 1
530499 99530499 1001 86380 86390 1
530298 99530298 1001 86380 86390 1
530274 99530274 1001 86380 86390 1
530318 99530318 1001 86380 86390 1
530293 99530293 1001 86380 86390 1
530026 99530026 1001 86380 86390 1
530004 99530004 1001 86380 86390 1
530056 99530056 1001 86380 86390 1
530135 99530135 1001 86380 86390 1
530615 99530615 1001 86380 86390 1
530560 99530560 1001 86380 86390 1
531266 99531266 1001 86380 86390 1
531186 99531186 1001 86380 86390 1
531044 99531044 1001 86380 86390 1
530946 99530946 1001 86380 86390 1
530817 99530817 1001 86380 86390 1
530885 99530885 1001 86380 86390 1
530847 99530847 1001 86380 86390 1
531392 99531392 1001 86380 86390 1
531459 99531459 1001 86380 86390 1
531577 99531577 1001 86380 86390 1
531422 99531422 1001 86380 86390 1
531556 99531556 1001 86380 86390 1
532054 99532054 1001 86380 86390 1
532080 99532080 1001 86380 86390 1
532107 99532107 1001 86380 86390 1
532045 99532045 1001 86380 86390 1
531891 99531891 1001 86380 86390 1
531828 99531828 1001 86380 86390 1
531701 99531701 1001 86380 86390 1
531676 99531676 1001 86380 86390 1
531631 99531631 1001 86380 86390 1
531661 99531661 1001 86380 86390 1
532904 99532904 1001 86380 86390 1
532999 99532999 1001 86380 86390 1
532963 99532963 1001 86380 86390 1
532823 99532823 1001 86380 86390 1
532656 99532656 1001 86380 86390 1
532506 99532506 1001 86380 86390 1
532443 99532443 1001 86380 86390 1
532431 99532431 1001 86380 86390 1
533171 99533171 1001 86380 86390 1
533121 99533121 1001 86380 86390 1
533077 99533077 1001 86380 86390 1
533729 99533729 1001 86380 86390 1
533796 99533796 1001 86380 86390 1
533710 99533710 1001 86380 86390 1
533737 99533737 1001 86380 86390 1
533688 99533688 1001 86380 86390 1
533500 99533500 1001 86380 86390 1
533604 99533604 1001 86380 86390 1
533623 99533623 1001 86380 86390 1
533624 99533624 1001 86380 86390 1
533250 99533250 1001 86380 86390 1
533369 99533369 1001 86380 86390 1
533438 99533438 1001 86380 86390 1
533415 99533415 1001 86380 86390 1
533378 99533378 1001 86380 86390 1
533977 99533977 1001 86380 86390 1
533873 99533873 1001 86380 86390 1
533966 99533966 1001 86380 86390 1
533941 99533941 1001 86380 86390 1
534033 99534033 1001 86380 86390 1
534659 99534659 1001 86380 86390 1
534550 99534550 1001 86380 86390 1
534349 99534349 1001 86380 86390 1
534276 99534276 1001 86380 86390 1
534296 99534296 1001 86380 86390 1
534169 99534169 1001 86380 86390 1
534764 99534764 1001 86380 86390 1
534777 99534777 1001 86380 86390 1
534687 99534687 1001 86380 86390 1
534884 99534884 1001 86380 86390 1
534887 99534887 1001 86380 86390 1
535482 99535482 1001 86380 86390 1
535438 99535438 1001 86380 86390 1
535379 99535379 1001 86380 86390 1
535163 99535163 1001 86380 86390 1
535114 99535114 1001 86380 86390 1
535283 99535283 1001 86380 86390 1
534993 99534993 1001 86380 86390 1
534934 99534934 1001 86380 86390 1
535563 99535563 1001 86380 86390 1
535554 99535554 1001 86380 86390 1
535645 99535645 1001 86380 86390 1
535530 99535530 1001 86380 86390 1
536168 99536168 1001 86380 86390 1
536272 99536272 1001 86380 86390 1
536214 99536214 1001 86380 86390 1
535991 99535991 1001 86380 86390 1
535957 99535957 1001 86380 86390 1
535877 99535877 1001 86380 86390 1
535801 99535801 1001 86380 86390 1
536440 99536440 1001 86380 86390 1
536376 99536376 1001 86380 86390 1
536494 99536494 1001 86380 86390 1
536513 99536513 1001 86380 86390 1
537038 99537038 1001 86380 86390 1
537147 99537147 1001 86380 86390 1
536879 99536879 1001 86380 86390 1
536910 99536910 1001 86380 86390 1
536615 99536615 1001 86380 86390 1
536669 99536669 1001 86380 86390 1
536579 99536579 1001 86380 86390 1
536644 99536644 1001 86380 86390 1
536683 99536683 1001 86380 86390 1
537257 99537257 1001 86380 86390 1
537234 99537234 1001 86380 86390 1
537339 99537339 1001 86380 86390 1
537889 99537889 1001 86380 86390 1
537839 99537839 1001 86380 86390 1
537893 99537893 1001 86380 86390 1
537654 99537654 1001 86380 86390 1
537720 99537720 1001 86380 86390 1
537737 99537737 1001 86380 86390 1
537650 99537650 1001 86380 86390 1
537676 99537676 1001 86380 86390 1
537625 99537625 1001 86380 86390 1
537664 99537664 1001 86380 86390 1
537730 99537730 1001 86380 86390 1
537406 99537406 1001 86380 86390 1
537461 99537461 1001 86380 86390 1
537390 99537390 1001 86380 86390 1
537416 99537416 1001 86380 86390 1
538013 99538013 1001 86380 86390 1
538112 99538112 1001 86380 86390 1
538118 99538118 1001 86380 86390 1
538791 99538791 1001 86380 86390 1
538683 99538683 1001 86380 86390 1
538527 99538527 1001 86380 86390 1
538224 99538224 1001 86380 86390 1
538330 99538330 1001 86380 86390 1
538202 99538202 1001 86380 86390 1
538869 99538869 1001 86380 86390 1
539540 99539540 1001 86380 86390 1
539490 99539490 1001 86380 86390 1
539614 99539614 1001 86380 86390 1
539534 99539534 1001 86380 86390 1
539485 99539485 1001 86380 86390 1
539349 99539349 1001 86380 86390 1
539389 99539389 1001 86380 86390 1
539117 99539117 1001 86380 86390 1
539212 99539212 1001 86380 86390 1
539716 99539716 1001 86380 86390 1
539680 99539680 1001 86380 86390 1
539706 99539706 1001 86380 86390 1
539738 99539738 1001 86380 86390 1
539779 99539779 1001 86380 86390 1
540290 99540290 1001 86380 86390 1
540348 99540348 1001 86380 86390 1
540082 99540082 1001 86380 86390 1
540253 99540253 1001 86380 86390 1
540071 99540071 1001 86380 86390 1
540125 99540125 1001 86380 86390 1
540138 99540138 1001 86380 86390 1
540061 99540061 1001 86380 86390 1
540126 99540126 1001 86380 86390 1
539976 99539976 1001 86380 86390 1
539939 99539939 1001 86380 86390 1
539952 99539952 1001 86380 86390 1
539877 99539877 1001 86380 86390 1
540639 99540639 1001 86380 86390 1
540500 99540500 1001 86380 86390 1
541242 99541242 1001 86380 86390 1
541126 99541126 1001 86380 86390 1
541153 99541153 1001 86380 86390 1
541054 99541054 1001 86380 86390 1
540751 99540751 1001 86380 86390 1
540714 99540714 1001 86380 86390 1
540740 99540740 1001 86380 86390 1
540715 99540715 1001 86380 86390 1
541317 99541317 1001 86380 86390 1
541421 99541421 1001 86380 86390 1
541325 99541325 1001 86380 86390 1
541431 99541431 1001 86380 86390 1
542083 99542083 1001 86380 86390 1
542086 99542086 1001 86380 86390 1
542008 99542008 1001 86380 86390 1
542035 99542035 1001 86380 86390 1
541922 99541922 1001 86380 86390 1
541851 99541851 1001 86380 86390 1
541751 99541751 1001 86380 86390 1
541830 99541830 1001 86380 86390 1
541767 99541767 1001 86380 86390 1
541730 99541730 1001 86380 86390 1
541642 99541642 1001 86380 86390 1
541655 99541655 1001 86380 86390 1
541503 99541503 1001 86380 86390 1
542263 99542263 1001 86380 86390 1
542161 99542161 1001 86380 86390 1
542165 99542165 1001 86380 86390 1
542897 99542897 1001 86380 86390 1
542918 99542918 1001 86380 86390 1
542903 99542903 1001 86380 86390 1
542937 99542937 1001 86380 86390 1
542353 99542353 1001 86380 86390 1
542359 99542359 1001 86380 86390 1
542411 99542411 1001 86380 86390 1
543044 99543044 1001 86380 86390 1
543581 99543581 1001 86380 86390 1
543665 99543665 1001 86380 86390 1
543760 99543760 1001 86380 86390 1
543514 99543514 1001 86380 86390 1
543490 99543490 1001 86380 86390 1
543542 99543542 1001 86380 86390 1
543555 99543555 1001 86380 86390 1
543401 99543401 1001 86380 86390 1
543492 99543492 1001 86380 86390 1
543455 99543455 1001 86380 86390 1
543365 99543365 1001 86380 86390 1
543293 99543293 1001 86380 86390 1
543332 99543332 1001 86380 86390 1
543243 99543243 1001 86380 86390 1
543166 99543166 1001 86380 86390 1
543195 99543195 1001 86380 86390 1
543240 99543240 1001 86380 86390 1
543868 99543868 1001 86380 86390 1
544448 99544448 1001 86380 86390 1
544450 99544450 1001 86380 86390 1
544392 99544392 1001 86380 86390 1
544289 99544289 1001 86380 86390 1
544374 99544374 1001 86380 86390 1
544195 99544195 1001 86380 86390 1
544300 99544300 1001 86380 86390 1
544006 99544006 1001 86380 86390 1
544027 99544027 1001 86380 86390 1
544694 99544694 1001 86380 86390 1
544735 99544735 1001 86380 86390 1
432421 216 1001 37800 38157 1
423022 240 1001 36660 37137 1
413942 209 1001 71580 72957 1
514410 992 1002 62797 65298 1
519953 849 1001 59947 60246 1
525661 480 1001 27813 28112 1
400039 99400039 1001 86380 86390 1
400147 99400147 1001 86380 86390 1
400177 99400177 1001 86380 86390 1
400258 99400258 1001 86380 86390 1
400250 99400250 1001 86380 86390 1
400318 99400318 1001 86380 86390 1
400435 99400435 1001 86380 86390 1
400501 99400501 1001 86380 86390 1
400531 99400531 1001 86380 86390 1
400950 99400950 1001 86380 86390 1
401140 99401140 1001 86380 86390 1
401288 99401288 1001 86380 86390 1
401320 99401320 1001 86380 86390 1
401464 99401464 1001 86380 86390 1
401480 99401480 1001 86380 86390 1
401452 99401452 1001 86380 86390 1
401627 99401627 1001 86380 86390 1
401937 99401937 1001 86380 86390 1
401946 99401946 1001 86380 86390 1
402106 99402106 1001 86380 86390 1
402092 99402092 1001 86380 86390 1
402187 99402187 1001 86380 86390 1
402221 99402221 1001 86380 86390 1
402682 99402682 1001 86380 86390 1
402583 99402583 1001 86380 86390 1
402701 99402701 1001 86380 86390 1
403329 99403329 1001 86380 86390 1
403225 99403225 1001 86380 86390 1
403427 99403427 1001 86380 86390 1
403742 99403742 1001 86380 86390 1
403771 99403771 1001 86380 86390 1
403756 99403756 1001 86380 86390 1
404110 99404110 1001 86380 86390 1
404514 99404514 1001 86380 86390 1
404675 99404675 1001 86380 86390 1
404875 99404875 1001 86380 86390 1
404907 99404907 1001 86380 86390 1
405359 99405359 1001 86380 86390 1
405337 99405337 1001 86380 86390 1
405350 99405350 1001 86380 86390 1
405577 99405577 1001 86380 86390 1
405641 99405641 1001 86380 86390 1
405650 99405650 1001 86380 86390 1
405674 99405674 1001 86380 86390 1
405737 99405737 1001 86380 86390 1
405740 99405740 1001 86380 86390 1
405828 99405828 1001 86380 86390 1
406070 99406070 1001 86380 86390 1
406031 99406031 1001 86380 86390 1
406011 99406011 1001 86380 86390 1
406272 99406272 1001 86380 86390 1
406233 99406233 1001 86380 86390 1
406235 99406235 1001 86380 86390 1
406326 99406326 1001 86380 86390 1
406492 99406492 1001 86380 86390 1
406535 99406535 1001 86380 86390 1
406912 99406912 1001 86380 86390 1
407048 99407048 1001 86380 86390 1
407207 99407207 1001 86380 86390 1
407402 99407402 1001 86380 86390 1
407707 99407707 1001 86380 86390 1
407740 99407740 1001 86380 86390 1
407678 99407678 1001 86380 86390 1
408071 99408071 1001 86380 86390 1
408100 99408100 1001 86380 86390 1
408353 99408353 1001 86380 86390 1
408527 99408527 1001 86380 86390 1
408438 99408438 1001 86380 86390 1
408611 99408611 1001 86380 86390 1
408532 99408532 1001 86380 86390 1
408782 99408782 1001 86380 86390 1
409007 99409007 1001 86380 86390 1
409259 99409259 1001 86380 86390 1
409330 99409330 1001 86380 86390 1
409349 99409349 1001 86380 86390 1
409324 99409324 1001 86380 86390 1
409439 99409439 1001 86380 86390 1
409631 99409631 1001 86380 86390 1
409773 99409773 1001 86380 86390 1
410031 99410031 1001 86380 86390 1
410104 99410104 1001 86380 86390 1
410058 99410058 1001 86380 86390 1
410190 99410190 1001 86380 86390 1
410280 99410280 1001 86380 86390 1
410322 99410322 1001 86380 86390 1
410795 99410795 1001 86380 86390 1
410878 99410878 1001 86380 86390 1
410880 99410880 1001 86380 86390 1
410881 99410881 1001 86380 86390 1
411057 99411057 1001 86380 86390 1
411160 99411160 1001 86380 86390 1
411237 99411237 1001 86380 86390 1
411547 99411547 1001 86380 86390 1
411536 99411536 1001 86380 86390 1
411670 99411670 1001 86380 86390 1
411692 99411692 1001 86380 86390 1
411760 99411760 1001 86380 86390 1
411778 99411778 1001 86380 86390 1
411896 99411896 1001 86380 86390 1
411860 99411860 1001 86380 86390 1
412110 99412110 1001 86380 86390 1
412143 99412143 1001 86380 86390 1
412157 99412157 1001 86380 86390 1
413652 99413652 1001 86380 86390 1
413501 99413501 1001 86380 86390 1
413486 99413486 1001 86380 86390 1
413511 99413511 1001 86380 86390 1
412907 99412907 1001 86380 86390 1
413186 99413186 1001 86380 86390 1
412915 99412915 1001 86380 86390 1
413153 99413153 1001 86380 86390 1
413176 99413176 1001 86380 86390 1
412827 99412827 1001 86380 86390 1
412815 99412815 1001 86380 86390 1
413862 99413862 1001 86380 86390 1
413993 99413993 1001 86380 86390 1
415019 99415019 1001 86380 86390 1
415207 99415207 1001 86380 86390 1
414991 99414991 1001 86380 86390 1
414880 99414880 1001 86380 86390 1
414610 99414610 1001 86380 86390 1
414672 99414672 1001 86380 86390 1
414423 99414423 1001 86380 86390 1
414139 99414139 1001 86380 86390 1
414298 99414298 1001 86380 86390 1
414387 99414387 1001 86380 86390 1
414284 99414284 1001 86380 86390 1
414417 99414417 1001 86380 86390 1
414446 99414446 1001 86380 86390 1
415526 99415526 1001 86380 86390 1
415383 99415383 1001 86380 86390 1
416592 99416592 1001 86380 86390 1
416492 99416492 1001 86380 86390 1
416346 99416346 1001 86380 86390 1
416531 99416531 1001 86380 86390 1
416146 99416146 1001 86380 86390 1
416130 99416130 1001 86380 86390 1
417129 99417129 1001 86380 86390 1
417584 99417584 1001 86380 86390 1
417533 99417533 1001 86380 86390 1
417437 99417437 1001 86380 86390 1
417514 99417514 1001 86380 86390 1
417415 99417415 1001 86380 86390 1
417441 99417441 1001 86380 86390 1
418476 99418476 1001 86380 86390 1
418307 99418307 1001 86380 86390 1
418291 99418291 1001 86380 86390 1
418211 99418211 1001 86380 86390 1
417690 99417690 1001 86380 86390 1
417902 99417902 1001 86380 86390 1
418433 99418433 1001 86380 86390 1
420213 99420213 1001 86380 86390 1
420147 99420147 1001 86380 86390 1
419823 99419823 1001 86380 86390 1
419946 99419946 1001 86380 86390 1
420015 99420015 1001 86380 86390 1
419979 99419979 1001 86380 86390 1
419436 99419436 1001 86380 86390 1
420565 99420565 1001 86380 86390 1
420701 99420701 1001 86380 86390 1
420782 99420782 1001 86380 86390 1
420554 99420554 1001 86380 86390 1
420829 99420829 1001 86380 86390 1
421885 99421885 1001 86380 86390 1
421432 99421432 1001 86380 86390 1
421487 99421487 1001 86380 86390 1
421308 99421308 1001 86380 86390 1
420910 99420910 1001 86380 86390 1
421204 99421204 1001 86380 86390 1
420866 99420866 1001 86380 86390 1
421160 99421160 1001 86380 86390 1
420850 99420850 1001 86380 86390 1
422371 99422371 1001 86380 86390 1
422427 99422427 1001 86380 86390 1
423625 99423625 1001 86380 86390 1
423638 99423638 1001 86380 86390 1
423722 99423722 1001 86380 86390 1
422984 99422984 1001 86380 86390 1
423201 99423201 1001 86380 86390 1
423097 99423097 1001 86380 86390 1
423242 99423242 1001 86380 86390 1
422930 99422930 1001 86380 86390 1
424147 99424147 1001 86380 86390 1
423964 99423964 1001 86380 86390 1
424042 99424042 1001 86380 86390 1
424073 99424073 1001 86380 86390 1
423999 99423999 1001 86380 86390 1
423906 99423906 1001 86380 86390 1
423982 99423982 1001 86380 86390 1
424061 99424061 1001 86380 86390 1
425107 99425107 1001 86380 86390 1
425359 99425359 1001 86380 86390 1
425122 99425122 1001 86380 86390 1
425078 99425078 1001 86380 86390 1
424732 99424732 1001 86380 86390 1
424765 99424765 1001 86380 86390 1
424875 99424875 1001 86380 86390 1
424441 99424441 1001 86380 86390 1
424228 99424228 1001 86380 86390 1
424401 99424401 1001 86380 86390 1
424203 99424203 1001 86380 86390 1
424409 99424409 1001 86380 86390 1
424432 99424432 1001 86380 86390 1
424558 99424558 1001 86380 86390 1
425795 99425795 1001 86380 86390 1
425585 99425585 1001 86380 86390 1
425411 99425411 1001 86380 86390 1
425719 99425719 1001 86380 86390 1
425727 99425727 1001 86380 86390 1
426793 99426793 1001 86380 86390 1
426970 99426970 1001 86380 86390 1
426323 99426323 1001 86380 86390 1
426521 99426521 1001 86380 86390 1
426577 99426577 1001 86380 86390 1
426280 99426280 1001 86380 86390 1
426063 99426063 1001 86380 86390 1
425959 99425959 1001 86380 86390 1
425915 99425915 1001 86380 86390 1
427235 99427235 1001 86380 86390 1
427488 99427488 1001 86380 86390 1
428523 99428523 1001 86380 86390 1
428562 99428562 1001 86380 86390 1
428057 99428057 1001 86380 86390 1
428138 99428138 1001 86380 86390 1
428330 99428330 1001 86380 86390 1
428107 99428107 1001 86380 86390 1
428221 99428221 1001 86380 86390 1
427601 99427601 1001 86380 86390 1
427631 99427631 1001 86380 86390 1
427568 99427568 1001 86380 86390 1
427640 99427640 1001 86380 86390 1
427588 99427588 1001 86380 86390 1
428794 99428794 1001 86380 86390 1
430375 99430375 1001 86380 86390 1
429964 99429964 1001 86380 86390 1
430206 99430206 1001 86380 86390 1
429858 99429858 1001 86380 86390 1
429853 99429853 1001 86380 86390 1
429545 99429545 1001 86380 86390 1
429471 99429471 1001 86380 86390 1
429527 99429527 1001 86380 86390 1
429239 99429239 1001 86380 86390 1
430454 99430454 1001 86380 86390 1
430513 99430513 1001 86380 86390 1
430782 99430782 1001 86380 86390 1
431882 99431882 1001 86380 86390 1
431738 99431738 1001 86380 86390 1
432015 99432015 1001 86380 86390 1
431403 99431403 1001 86380 86390 1
431499 99431499 1001 86380 86390 1
431024 99431024 1001 86380 86390 1
431027 99431027 1001 86380 86390 1
430881 99430881 1001 86380 86390 1
432202 99432202 1001 86380 86390 1
432470 99432470 1001 86380 86390 1
433615 99433615 1001 86380 86390 1
433421 99433421 1001 86380 86390 1
433405 99433405 1001 86380 86390 1
433052 99433052 1001 86380 86390 1
433214 99433214 1001 86380 86390 1
432970 99432970 1001 86380 86390 1
433101 99433101 1001 86380 86390 1
433251 99433251 1001 86380 86390 1
433043 99433043 1001 86380 86390 1
433287 99433287 1001 86380 86390 1
432585 99432585 1001 86380 86390 1
432759 99432759 1001 86380 86390 1
432737 99432737 1001 86380 86390 1
434040 99434040 1001 86380 86390 1
433733 99433733 1001 86380 86390 1
433918 99433918 1001 86380 86390 1
433756 99433756 1001 86380 86390 1
433770 99433770 1001 86380 86390 1
435032 99435032 1001 86380 86390 1
435220 99435220 1001 86380 86390 1
435356 99435356 1001 86380 86390 1
434417 99434417 1001 86380 86390 1
435870 99435870 1001 86380 86390 1
436916 99436916 1001 86380 86390 1
437004 99437004 1001 86380 86390 1
436843 99436843 1001 86380 86390 1
436799 99436799 1001 86380 86390 1
436715 99436715 1001 86380 86390 1
436358 99436358 1001 86380 86390 1
436210 99436210 1001 86380 86390 1
437300 99437300 1001 86380 86390 1
300015 99300015 1001 86380 86390 1
300709 99300709 1001 86380 86390 1
300253 99300253 1001 86380 86390 1
300113 99300113 1001 86380 86390 1
300831 99300831 1001 86380 86390 1
300826 99300826 1001 86380 86390 1
300749 99300749 1001 86380 86390 1
301390 99301390 1001 86380 86390 1
301357 99301357 1001 86380 86390 1
301511 99301511 1001 86380 86390 1
301501 99301501 1001 86380 86390 1
301155 99301155 1001 86380 86390 1
301050 99301050 1001 86380 86390 1
301110 99301110 1001 86380 86390 1
301100 99301100 1001 86380 86390 1
300945 99300945 1001 86380 86390 1
301555 99301555 1001 86380 86390 1
301744 99301744 1001 86380 86390 1
302330 99302330 1001 86380 86390 1
302202 99302202 1001 86380 86390 1
302190 99302190 1001 86380 86390 1
302334 99302334 1001 86380 86390 1
302180 99302180 1001 86380 86390 1
301994 99301994 1001 86380 86390 1
302112 99302112 1001 86380 86390 1
302140 99302140 1001 86380 86390 1
302066 99302066 1001 86380 86390 1
302093 99302093 1001 86380 86390 1
302146 99302146 1001 86380 86390 1
301907 99301907 1001 86380 86390 1
301819 99301819 1001 86380 86390 1
301950 99301950 1001 86380 86390 1
302546 99302546 1001 86380 86390 1
302547 99302547 1001 86380 86390 1
302510 99302510 1001 86380 86390 1
302450 99302450 1001 86380 86390 1
303053 99303053 1001 86380 86390 1
303159 99303159 1001 86380 86390 1
303043 99303043 1001 86380 86390 1
303180 99303180 1001 86380 86390 1
303161 99303161 1001 86380 86390 1
303032 99303032 1001 86380 86390 1
302864 99302864 1001 86380 86390 1
302891 99302891 1001 86380 86390 1
302642 99302642 1001 86380 86390 1
302699 99302699 1001 86380 86390 1
303250 99303250 1001 86380 86390 1
303996 99303996 1001 86380 86390 1
304000 99304000 1001 86380 86390 1
303960 99303960 1001 86380 86390 1
304009 99304009 1001 86380 86390 1
303964 99303964 1001 86380 86390 1
303926 99303926 1001 86380 86390 1
303929 99303929 1001 86380 86390 1
303723 99303723 1001 86380 86390 1
303762 99303762 1001 86380 86390 1
303652 99303652 1001 86380 86390 1
303795 99303795 1001 86380 86390 1
303694 99303694 1001 86380 86390 1
303670 99303670 1001 86380 86390 1
303584 99303584 1001 86380 86390 1
303521 99303521 1001 86380 86390 1
303562 99303562 1001 86380 86390 1
303589 99303589 1001 86380 86390 1
304086 99304086 1001 86380 86390 1
304104 99304104 1001 86380 86390 1
304668 99304668 1001 86380 86390 1
304789 99304789 1001 86380 86390 1
304577 99304577 1001 86380 86390 1
304582 99304582 1001 86380 86390 1
304598 99304598 1001 86380 86390 1
304240 99304240 1001 86380 86390 1
304263 99304263 1001 86380 86390 1
304999 99304999 1001 86380 86390 1
305038 99305038 1001 86380 86390 1
304892 99304892 1001 86380 86390 1
305036 99305036 1001 86380 86390 1
305642 99305642 1001 86380 86390 1
305555 99305555 1001 86380 86390 1
305414 99305414 1001 86380 86390 1
305383 99305383 1001 86380 86390 1
305372 99305372 1001 86380 86390 1
305334 99305334 1001 86380 86390 1
305184 99305184 1001 86380 86390 1
305236 99305236 1001 86380 86390 1
305147 99305147 1001 86380 86390 1
305111 99305111 1001 86380 86390 1
500061 99500061 1001 86380 86390 1
500074 99500074 1001 86380 86390 1
500179 99500179 1001 86380 86390 1
500094 99500094 1001 86380 86390 1
500121 99500121 1001 86380 86390 1
500096 99500096 1001 86380 86390 1
500019 99500019 1001 86380 86390 1
500647 99500647 1001 86380 86390 1
500809 99500809 1001 86380 86390 1
500495 99500495 1001 86380 86390 1
500419 99500419 1001 86380 86390 1
500554 99500554 1001 86380 86390 1
500593 99500593 1001 86380 86390 1
500464 99500464 1001 86380 86390 1
500271 99500271 1001 86380 86390 1
500317 99500317 1001 86380 86390 1
500281 99500281 1001 86380 86390 1
500928 99500928 1001 86380 86390 1
500609 99500609 1001 86380 86390 1
500956 99500956 1001 86380 86390 1
500814 99500814 1001 86380 86390 1
500957 99500957 1001 86380 86390 1
500909 99500909 1001 86380 86390 1
501013 99501013 1001 86380 86390 1
501505 99501505 1001 86380 86390 1
501481 99501481 1001 86380 86390 1
501495 99501495 1001 86380 86390 1
501361 99501361 1001 86380 86390 1
501413 99501413 1001 86380 86390 1
501201 99501201 1001 86380 86390 1
501189 99501189 1001 86380 86390 1
501181 99501181 1001 86380 86390 1
501094 99501094 1001 86380 86390 1
502431 99502431 1001 86380 86390 1
502406 99502406 1001 86380 86390 1
502395 99502395 1001 86380 86390 1
502359 99502359 1001 86380 86390 1
502400 99502400 1001 86380 86390 1
502077 99502077 1001 86380 86390 1
501857 99501857 1001 86380 86390 1
501992 99501992 1001 86380 86390 1
501958 99501958 1001 86380 86390 1
501997 99501997 1001 86380 86390 1
502645 99502645 1001 86380 86390 1
502517 99502517 1001 86380 86390 1
502487 99502487 1001 86380 86390 1
503203 99503203 1001 86380 86390 1
503113 99503113 1001 86380 86390 1
503103 99503103 1001 86380 86390 1
503221 99503221 1001 86380 86390 1
502971 99502971 1001 86380 86390 1
503000 99503000 1001 86380 86390 1
502686 99502686 1001 86380 86390 1
502689 99502689 1001 86380 86390 1
502704 99502704 1001 86380 86390 1
503368 99503368 1001 86380 86390 1
503384 99503384 1001 86380 86390 1
504082 99504082 1001 86380 86390 1
503919 99503919 1001 86380 86390 1
503932 99503932 1001 86380 86390 1
503948 99503948 1001 86380 86390 1
503821 99503821 1001 86380 86390 1
503899 99503899 1001 86380 86390 1
503731 99503731 1001 86380 86390 1
503805 99503805 1001 86380 86390 1
503741 99503741 1001 86380 86390 1
503767 99503767 1001 86380 86390 1
503781 99503781 1001 86380 86390 1
503666 99503666 1001 86380 86390 1
503616 99503616 1001 86380 86390 1
503568 99503568 1001 86380 86390 1
503651 99503651 1001 86380 86390 1
504200 99504200 1001 86380 86390 1
504213 99504213 1001 86380 86390 1
504268 99504268 1001 86380 86390 1
504907 99504907 1001 86380 86390 1
504779 99504779 1001 86380 86390 1
504781 99504781 1001 86380 86390 1
504595 99504595 1001 86380 86390 1
504727 99504727 1001 86380 86390 1
504533 99504533 1001 86380 86390 1
504703 99504703 1001 86380 86390 1
504733 99504733 1001 86380 86390 1
504670 99504670 1001 86380 86390 1
504696 99504696 1001 86380 86390 1
504400 99504400 1001 86380 86390 1
504362 99504362 1001 86380 86390 1
504443 99504443 1001 86380 86390 1
504345 99504345 1001 86380 86390 1
505089 99505089 1001 86380 86390 1
505128 99505128 1001 86380 86390 1
505644 99505644 1001 86380 86390 1
505762 99505762 1001 86380 86390 1
505552 99505552 1001 86380 86390 1
505517 99505517 1001 86380 86390 1
505521 99505521 1001 86380 86390 1
505522 99505522 1001 86380 86390 1
505408 99505408 1001 86380 86390 1
505291 99505291 1001 86380 86390 1
505236 99505236 1001 86380 86390 1
505301 99505301 1001 86380 86390 1
505251 99505251 1001 86380 86390 1
505316 99505316 1001 86380 86390 1
505938 99505938 1001 86380 86390 1
505787 99505787 1001 86380 86390 1
505814 99505814 1001 86380 86390 1
506471 99506471 1001 86380 86390 1
506526 99506526 1001 86380 86390 1
506552 99506552 1001 86380 86390 1
506555 99506555 1001 86380 86390 1
506248 99506248 1001 86380 86390 1
506367 99506367 1001 86380 86390 1
506199 99506199 1001 86380 86390 1
506214 99506214 1001 86380 86390 1
506334 99506334 1001 86380 86390 1
506118 99506118 1001 86380 86390 1
506044 99506044 1001 86380 86390 1
506174 99506174 1001 86380 86390 1
506633 99506633 1001 86380 86390 1
507313 99507313 1001 86380 86390 1
507288 99507288 1001 86380 86390 1
507355 99507355 1001 86380 86390 1
507414 99507414 1001 86380 86390 1
507131 99507131 1001 86380 86390 1
507106 99507106 1001 86380 86390 1
507055 99507055 1001 86380 86390 1
506867 99506867 1001 86380 86390 1
506906 99506906 1001 86380 86390 1
506868 99506868 1001 86380 86390 1
506974 99506974 1001 86380 86390 1
506979 99506979 1001 86380 86390 1
506915 99506915 1001 86380 86390 1
507621 99507621 1001 86380 86390 1
507468 99507468 1001 86380 86390 1
507625 99507625 1001 86380 86390 1
508184 99508184 1001 86380 86390 1
508191 99508191 1001 86380 86390 1
508156 99508156 1001 86380 86390 1
507902 99507902 1001 86380 86390 1
507851 99507851 1001 86380 86390 1
507946 99507946 1001 86380 86390 1
507949 99507949 1001 86380 86390 1
508028 99508028 1001 86380 86390 1
507645 99507645 1001 86380 86390 1
507672 99507672 1001 86380 86390 1
507716 99507716 1001 86380 86390 1
507729 99507729 1001 86380 86390 1
508297 99508297 1001 86380 86390 1
508312 99508312 1001 86380 86390 1
509014 99509014 1001 86380 86390 1
508767 99508767 1001 86380 86390 1
508690 99508690 1001 86380 86390 1
508692 99508692 1001 86380 86390 1
508770 99508770 1001 86380 86390 1
508696 99508696 1001 86380 86390 1
508585 99508585 1001 86380 86390 1
508522 99508522 1001 86380 86390 1
508497 99508497 1001 86380 86390 1
508619 99508619 1001 86380 86390 1
508503 99508503 1001 86380 86390 1
509178 99509178 1001 86380 86390 1
509128 99509128 1001 86380 86390 1
509076 99509076 1001 86380 86390 1
509197 99509197 1001 86380 86390 1
509724 99509724 1001 86380 86390 1
509789 99509789 1001 86380 86390 1
509557 99509557 1001 86380 86390 1
509573 99509573 1001 86380 86390 1
509425 99509425 1001 86380 86390 1
509696 99509696 1001 86380 86390 1
509942 99509942 1001 86380 86390 1
509956 99509956 1001 86380 86390 1
510723 99510723 1001 86380 86390 1
510643 99510643 1001 86380 86390 1
510716 99510716 1001 86380 86390 1
510646 99510646 1001 86380 86390 1
510432 99510432 1001 86380 86390 1
510475 99510475 1001 86380 86390 1
510414 99510414 1001 86380 86390 1
510363 99510363 1001 86380 86390 1
510158 99510158 1001 86380 86390 1
510288 99510288 1001 86380 86390 1
510250 99510250 1001 86380 86390 1
510178 99510178 1001 86380 86390 1
510868 99510868 1001 86380 86390 1
510752 99510752 1001 86380 86390 1
510891 99510891 1001 86380 86390 1
511456 99511456 1001 86380 86390 1
511141 99511141 1001 86380 86390 1
510972 99510972 1001 86380 86390 1
510973 99510973 1001 86380 86390 1
510982 99510982 1001 86380 86390 1
511034 99511034 1001 86380 86390 1
511639 99511639 1001 86380 86390 1
512303 99512303 1001 86380 86390 1
512330 99512330 1001 86380 86390 1
512323 99512323 1001 86380 86390 1
512234 99512234 1001 86380 86390 1
512122 99512122 1001 86380 86390 1
512148 99512148 1001 86380 86390 1
512084 99512084 1001 86380 86390 1
512128 99512128 1001 86380 86390 1
512156 99512156 1001 86380 86390 1
512508 99512508 1001 86380 86390 1
512381 99512381 1001 86380 86390 1
512423 99512423 1001 86380 86390 1
513187 99513187 1001 86380 86390 1
513096 99513096 1001 86380 86390 1
513124 99513124 1001 86380 86390 1
513009 99513009 1001 86380 86390 1
512870 99512870 1001 86380 86390 1
512832 99512832 1001 86380 86390 1
512984 99512984 1001 86380 86390 1
512985 99512985 1001 86380 86390 1
512637 99512637 1001 86380 86390 1
512657 99512657 1001 86380 86390 1
512594 99512594 1001 86380 86390 1
513248 99513248 1001 86380 86390 1
513274 99513274 1001 86380 86390 1
513353 99513353 1001 86380 86390 1
513972 99513972 1001 86380 86390 1
514019 99514019 1001 86380 86390 1
513848 99513848 1001 86380 86390 1
513508 99513508 1001 86380 86390 1
514068 99514068 1001 86380 86390 1
514216 99514216 1001 86380 86390 1
514217 99514217 1001 86380 86390 1
514666 99514666 1001 86380 86390 1
514838 99514838 1001 86380 86390 1
514240 99514240 1001 86380 86390 1
515024 99515024 1001 86380 86390 1
514922 99514922 1001 86380 86390 1
515532 99515532 1001 86380 86390 1
515496 99515496 1001 86380 86390 1
515335 99515335 1001 86380 86390 1
515341 99515341 1001 86380 86390 1
515329 99515329 1001 86380 86390 1
515230 99515230 1001 86380 86390 1
515136 99515136 1001 86380 86390 1
515188 99515188 1001 86380 86390 1
515072 99515072 1001 86380 86390 1
515706 99515706 1001 86380 86390 1
516442 99516442 1001 86380 86390 1
516469 99516469 1001 86380 86390 1
516315 99516315 1001 86380 86390 1
516176 99516176 1001 86380 86390 1
516228 99516228 1001 86380 86390 1
516280 99516280 1001 86380 86390 1
516216 99516216 1001 86380 86390 1
516218 99516218 1001 86380 86390 1
516195 99516195 1001 86380 86390 1
516158 99516158 1001 86380 86390 1
516038 99516038 1001 86380 86390 1
515977 99515977 1001 86380 86390 1
515926 99515926 1001 86380 86390 1
516653 99516653 1001 86380 86390 1
516646 99516646 1001 86380 86390 1
516582 99516582 1001 86380 86390 1
516634 99516634 1001 86380 86390 1
517197 99517197 1001 86380 86390 1
517250 99517250 1001 86380 86390 1
517023 99517023 1001 86380 86390 1
516767 99516767 1001 86380 86390 1
516821 99516821 1001 86380 86390 1
516745 99516745 1001 86380 86390 1
516732 99516732 1001 86380 86390 1
516824 99516824 1001 86380 86390 1
516850 99516850 1001 86380 86390 1
517452 99517452 1001 86380 86390 1
517478 99517478 1001 86380 86390 1
517513 99517513 1001 86380 86390 1
517981 99517981 1001 86380 86390 1
518062 99518062 1001 86380 86390 1
517878 99517878 1001 86380 86390 1
517857 99517857 1001 86380 86390 1
517543 99517543 1001 86380 86390 1
517739 99517739 1001 86380 86390 1
517563 99517563 1001 86380 86390 1
518259 99518259 1001 86380 86390 1
518874 99518874 1001 86380 86390 1
518914 99518914 1001 86380 86390 1
518945 99518945 1001 86380 86390 1
518855 99518855 1001 86380 86390 1
518793 99518793 1001 86380 86390 1
518745 99518745 1001 86380 86390 1
518707 99518707 1001 86380 86390 1
518708 99518708 1001 86380 86390 1
518566 99518566 1001 86380 86390 1
518376 99518376 1001 86380 86390 1
518456 99518456 1001 86380 86390 1
518997 99518997 1001 86380 86390 1
519737 99519737 1001 86380 86390 1
519763 99519763 1001 86380 86390 1
519637 99519637 1001 86380 86390 1
519627 99519627 1001 86380 86390 1
519762 99519762 1001 86380 86390 1
519533 99519533 1001 86380 86390 1
519411 99519411 1001 86380 86390 1
519208 99519208 1001 86380 86390 1
519381 99519381 1001 86380 86390 1
519826 99519826 1001 86380 86390 1
519880 99519880 1001 86380 86390 1
519963 99519963 1001 86380 86390 1
520504 99520504 1001 86380 86390 1
520350 99520350 1001 86380 86390 1
520339 99520339 1001 86380 86390 1
520213 99520213 1001 86380 86390 1
520033 99520033 1001 86380 86390 1
520120 99520120 1001 86380 86390 1
520832 99520832 1001 86380 86390 1
520810 99520810 1001 86380 86390 1
521298 99521298 1001 86380 86390 1
521325 99521325 1001 86380 86390 1
521436 99521436 1001 86380 86390 1
521409 99521409 1001 86380 86390 1
521323 99521323 1001 86380 86390 1
521196 99521196 1001 86380 86390 1
521178 99521178 1001 86380 86390 1
521218 99521218 1001 86380 86390 1
520858 99520858 1001 86380 86390 1
521017 99521017 1001 86380 86390 1
520903 99520903 1001 86380 86390 1
520904 99520904 1001 86380 86390 1
521262 99521262 1001 86380 86390 1
521600 99521600 1001 86380 86390 1
521472 99521472 1001 86380 86390 1
521590 99521590 1001 86380 86390 1
522254 99522254 1001 86380 86390 1
522151 99522151 1001 86380 86390 1
522191 99522191 1001 86380 86390 1
522183 99522183 1001 86380 86390 1
522095 99522095 1001 86380 86390 1
522250 99522250 1001 86380 86390 1
522287 99522287 1001 86380 86390 1
522062 99522062 1001 86380 86390 1
522064 99522064 1001 86380 86390 1
521923 99521923 1001 86380 86390 1
521867 99521867 1001 86380 86390 1
521777 99521777 1001 86380 86390 1
521794 99521794 1001 86380 86390 1
521807 99521807 1001 86380 86390 1
522486 99522486 1001 86380 86390 1
522319 99522319 1001 86380 86390 1
522359 99522359 1001 86380 86390 1
523084 99523084 1001 86380 86390 1
523046 99523046 1001 86380 86390 1
522786 99522786 1001 86380 86390 1
522735 99522735 1001 86380 86390 1
522870 99522870 1001 86380 86390 1
523154 99523154 1001 86380 86390 1
523132 99523132 1001 86380 86390 1
523318 99523318 1001 86380 86390 1
523151 99523151 1001 86380 86390 1
523282 99523282 1001 86380 86390 1
523818 99523818 1001 86380 86390 1
523770 99523770 1001 86380 86390 1
523727 99523727 1001 86380 86390 1
523560 99523560 1001 86380 86390 1
523651 99523651 1001 86380 86390 1
523553 99523553 1001 86380 86390 1
523697 99523697 1001 86380 86390 1
523582 99523582 1001 86380 86390 1
523355 99523355 1001 86380 86390 1
523946 99523946 1001 86380 86390 1
524129 99524129 1001 86380 86390 1
524042 99524042 1001 86380 86390 1
523979 99523979 1001 86380 86390 1
524605 99524605 1001 86380 86390 1
524753 99524753 1001 86380 86390 1
524512 99524512 1001 86380 86390 1
524564 99524564 1001 86380 86390 1
524518 99524518 1001 86380 86390 1
524458 99524458 1001 86380 86390 1
524258 99524258 1001 86380 86390 1
524181 99524181 1001 86380 86390 1
524323 99524323 1001 86380 86390 1
524172 99524172 1001 86380 86390 1
524187 99524187 1001 86380 86390 1
524814 99524814 1001 86380 86390 1
525404 99525404 1001 86380 86390 1
525572 99525572 1001 86380 86390 1
525526 99525526 1001 86380 86390 1
525475 99525475 1001 86380 86390 1
525278 99525278 1001 86380 86390 1
525266 99525266 1001 86380 86390 1
525002 99525002 1001 86380 86390 1
525727 99525727 1001 86380 86390 1
525683 99525683 1001 86380 86390 1
526333 99526333 1001 86380 86390 1
526299 99526299 1001 86380 86390 1
526358 99526358 1001 86380 86390 1
526217 99526217 1001 86380 86390 1
526050 99526050 1001 86380 86390 1
526077 99526077 1001 86380 86390 1
526052 99526052 1001 86380 86390 1
526142 99526142 1001 86380 86390 1
526181 99526181 1001 86380 86390 1
526042 99526042 1001 86380 86390 1
525947 99525947 1001 86380 86390 1
525889 99525889 1001 86380 86390 1
526487 99526487 1001 86380 86390 1
526581 99526581 1001 86380 86390 1
526573 99526573 1001 86380 86390 1
527112 99527112 1001 86380 86390 1
527180 99527180 1001 86380 86390 1
527237 99527237 1001 86380 86390 1
527183 99527183 1001 86380 86390 1
527197 99527197 1001 86380 86390 1
526918 99526918 1001 86380 86390 1
526961 99526961 1001 86380 86390 1
526798 99526798 1001 86380 86390 1
526815 99526815 1001 86380 86390 1
526755 99526755 1001 86380 86390 1
527272 99527272 1001 86380 86390 1
527315 99527315 1001 86380 86390 1
527383 99527383 1001 86380 86390 1
527333 99527333 1001 86380 86390 1
527973 99527973 1001 86380 86390 1
527887 99527887 1001 86380 86390 1
527954 99527954 1001 86380 86390 1
527945 99527945 1001 86380 86390 1
528023 99528023 1001 86380 86390 1
527863 99527863 1001 86380 86390 1
527802 99527802 1001 86380 86390 1
527777 99527777 1001 86380 86390 1
527586 99527586 1001 86380 86390 1
527625 99527625 1001 86380 86390 1
527536 99527536 1001 86380 86390 1
527640 99527640 1001 86380 86390 1
527577 99527577 1001 86380 86390 1
527621 99527621 1001 86380 86390 1
528263 99528263 1001 86380 86390 1
528264 99528264 1001 86380 86390 1
528293 99528293 1001 86380 86390 1
528398 99528398 1001 86380 86390 1
528322 99528322 1001 86380 86390 1
528285 99528285 1001 86380 86390 1
528287 99528287 1001 86380 86390 1
528393 99528393 1001 86380 86390 1
528955 99528955 1001 86380 86390 1
529726 99529726 1001 86380 86390 1
529552 99529552 1001 86380 86390 1
529530 99529530 1001 86380 86390 1
529488 99529488 1001 86380 86390 1
529424 99529424 1001 86380 86390 1
529402 99529402 1001 86380 86390 1
529325 99529325 1001 86380 86390 1
529277 99529277 1001 86380 86390 1
529219 99529219 1001 86380 86390 1
529220 99529220 1001 86380 86390 1
529855 99529855 1001 86380 86390 1
529916 99529916 1001 86380 86390 1
529747 99529747 1001 86380 86390 1
529748 99529748 1001 86380 86390 1
530426 99530426 1001 86380 86390 1
530391 99530391 1001 86380 86390 1
530531 99530531 1001 86380 86390 1
530144 99530144 1001 86380 86390 1
530262 99530262 1001 86380 86390 1
530216 99530216 1001 86380 86390 1
530063 99530063 1001 86380 86390 1
529987 99529987 1001 86380 86390 1
529975 99529975 1001 86380 86390 1
530125 99530125 1001 86380 86390 1
530719 99530719 1001 86380 86390 1
530575 99530575 1001 86380 86390 1
531290 99531290 1001 86380 86390 1
531188 99531188 1001 86380 86390 1
531268 99531268 1001 86380 86390 1
531364 99531364 1001 86380 86390 1
530998 99530998 1001 86380 86390 1
531169 99531169 1001 86380 86390 1
530976 99530976 1001 86380 86390 1
530876 99530876 1001 86380 86390 1
530904 99530904 1001 86380 86390 1
530816 99530816 1001 86380 86390 1
530831 99530831 1001 86380 86390 1
530949 99530949 1001 86380 86390 1
532171 99532171 1001 86380 86390 1
531949 99531949 1001 86380 86390 1
531890 99531890 1001 86380 86390 1
531841 99531841 1001 86380 86390 1
532306 99532306 1001 86380 86390 1
532360 99532360 1001 86380 86390 1
532392 99532392 1001 86380 86390 1
532277 99532277 1001 86380 86390 1
532891 99532891 1001 86380 86390 1
532848 99532848 1001 86380 86390 1
532914 99532914 1001 86380 86390 1
532775 99532775 1001 86380 86390 1
532490 99532490 1001 86380 86390 1
532543 99532543 1001 86380 86390 1
532441 99532441 1001 86380 86390 1
532499 99532499 1001 86380 86390 1
532448 99532448 1001 86380 86390 1
533187 99533187 1001 86380 86390 1
533189 99533189 1001 86380 86390 1
533760 99533760 1001 86380 86390 1
533452 99533452 1001 86380 86390 1
533307 99533307 1001 86380 86390 1
533897 99533897 1001 86380 86390 1
533886 99533886 1001 86380 86390 1
533965 99533965 1001 86380 86390 1
533864 99533864 1001 86380 86390 1
534526 99534526 1001 86380 86390 1
534374 99534374 1001 86380 86390 1
534375 99534375 1001 86380 86390 1
534127 99534127 1001 86380 86390 1
534270 99534270 1001 86380 86390 1
534167 99534167 1001 86380 86390 1
534238 99534238 1001 86380 86390 1
534125 99534125 1001 86380 86390 1
534852 99534852 1001 86380 86390 1
534750 99534750 1001 86380 86390 1
534726 99534726 1001 86380 86390 1
535398 99535398 1001 86380 86390 1
535466 99535466 1001 86380 86390 1
535324 99535324 1001 86380 86390 1
535468 99535468 1001 86380 86390 1
535255 99535255 1001 86380 86390 1
535207 99535207 1001 86380 86390 1
535301 99535301 1001 86380 86390 1
535107 99535107 1001 86380 86390 1
535148 99535148 1001 86380 86390 1
535002 99535002 1001 86380 86390 1
534926 99534926 1001 86380 86390 1
535598 99535598 1001 86380 86390 1
535665 99535665 1001 86380 86390 1
535641 99535641 1001 86380 86390 1
535619 99535619 1001 86380 86390 1
535671 99535671 1001 86380 86390 1
535659 99535659 1001 86380 86390 1
536289 99536289 1001 86380 86390 1
536175 99536175 1001 86380 86390 1
536154 99536154 1001 86380 86390 1
536270 99536270 1001 86380 86390 1
535981 99535981 1001 86380 86390 1
536020 99536020 1001 86380 86390 1
535840 99535840 1001 86380 86390 1
536541 99536541 1001 86380 86390 1
536416 99536416 1001 86380 86390 1
536471 99536471 1001 86380 86390 1
536484 99536484 1001 86380 86390 1
537046 99537046 1001 86380 86390 1
537050 99537050 1001 86380 86390 1
536853 99536853 1001 86380 86390 1
536842 99536842 1001 86380 86390 1
536899 99536899 1001 86380 86390 1
536838 99536838 1001 86380 86390 1
536800 99536800 1001 86380 86390 1
536865 99536865 1001 86380 86390 1
536710 99536710 1001 86380 86390 1
536725 99536725 1001 86380 86390 1
536610 99536610 1001 86380 86390 1
536701 99536701 1001 86380 86390 1
536629 99536629 1001 86380 86390 1
536668 99536668 1001 86380 86390 1
537328 99537328 1001 86380 86390 1
537217 99537217 1001 86380 86390 1
537283 99537283 1001 86380 86390 1
537901 99537901 1001 86380 86390 1
537914 99537914 1001 86380 86390 1
537976 99537976 1001 86380 86390 1
537859 99537859 1001 86380 86390 1
537936 99537936 1001 86380 86390 1
537707 99537707 1001 86380 86390 1
537607 99537607 1001 86380 86390 1
537727 99537727 1001 86380 86390 1
537637 99537637 1001 86380 86390 1
537472 99537472 1001 86380 86390 1
537540 99537540 1001 86380 86390 1
538071 99538071 1001 86380 86390 1
538090 99538090 1001 86380 86390 1
538106 99538106 1001 86380 86390 1
538729 99538729 1001 86380 86390 1
538794 99538794 1001 86380 86390 1
538793 99538793 1001 86380 86390 1
538772 99538772 1001 86380 86390 1
538633 99538633 1001 86380 86390 1
538444 99538444 1001 86380 86390 1
538530 99538530 1001 86380 86390 1
538323 99538323 1001 86380 86390 1
538227 99538227 1001 86380 86390 1
538933 99538933 1001 86380 86390 1
538972 99538972 1001 86380 86390 1
538986 99538986 1001 86380 86390 1
538949 99538949 1001 86380 86390 1
538924 99538924 1001 86380 86390 1
538834 99538834 1001 86380 86390 1
539624 99539624 1001 86380 86390 1
539563 99539563 1001 86380 86390 1
539362 99539362 1001 86380 86390 1
539299 99539299 1001 86380 86390 1
539365 99539365 1001 86380 86390 1
539188 99539188 1001 86380 86390 1
539124 99539124 1001 86380 86390 1
539140 99539140 1001 86380 86390 1
539166 99539166 1001 86380 86390 1
539037 99539037 1001 86380 86390 1
539158 99539158 1001 86380 86390 1
539095 99539095 1001 86380 86390 1
539808 99539808 1001 86380 86390 1
539733 99539733 1001 86380 86390 1
539683 99539683 1001 86380 86390 1
539816 99539816 1001 86380 86390 1
540300 99540300 1001 86380 86390 1
540327 99540327 1001 86380 86390 1
540394 99540394 1001 86380 86390 1
540408 99540408 1001 86380 86390 1
540273 99540273 1001 86380 86390 1
540230 99540230 1001 86380 86390 1
539846 99539846 1001 86380 86390 1
540492 99540492 1001 86380 86390 1
540521 99540521 1001 86380 86390 1
540499 99540499 1001 86380 86390 1
540616 99540616 1001 86380 86390 1
541194 99541194 1001 86380 86390 1
541249 99541249 1001 86380 86390 1
540944 99540944 1001 86380 86390 1
541025 99541025 1001 86380 86390 1
541028 99541028 1001 86380 86390 1
541021 99541021 1001 86380 86390 1
541047 99541047 1001 86380 86390 1
540767 99540767 1001 86380 86390 1
540871 99540871 1001 86380 86390 1
541938 99541938 1001 86380 86390 1
542057 99542057 1001 86380 86390 1
542010 99542010 1001 86380 86390 1
541933 99541933 1001 86380 86390 1
541999 99541999 1001 86380 86390 1
541804 99541804 1001 86380 86390 1
541727 99541727 1001 86380 86390 1
541731 99541731 1001 86380 86390 1
541706 99541706 1001 86380 86390 1
542917 99542917 1001 86380 86390 1
542757 99542757 1001 86380 86390 1
542713 99542713 1001 86380 86390 1
542691 99542691 1001 86380 86390 1
542668 99542668 1001 86380 86390 1
542696 99542696 1001 86380 86390 1
542470 99542470 1001 86380 86390 1
542380 99542380 1001 86380 86390 1
542422 99542422 1001 86380 86390 1
542423 99542423 1001 86380 86390 1
542360 99542360 1001 86380 86390 1
543013 99543013 1001 86380 86390 1
543094 99543094 1001 86380 86390 1
543017 99543017 1001 86380 86390 1
543712 99543712 1001 86380 86390 1
543757 99543757 1001 86380 86390 1
543761 99543761 1001 86380 86390 1
543718 99543718 1001 86380 86390 1
543459 99543459 1001 86380 86390 1
543202 99543202 1001 86380 86390 1
543294 99543294 1001 86380 86390 1
543270 99543270 1001 86380 86390 1
543887 99543887 1001 86380 86390 1
543567 99543567 1001 86380 86390 1
543784 99543784 1001 86380 86390 1
543927 99543927 1001 86380 86390 1
543955 99543955 1001 86380 86390 1
544483 99544483 1001 86380 86390 1
544502 99544502 1001 86380 86390 1
544585 99544585 1001 86380 86390 1
544466 99544466 1001 86380 86390 1
544249 99544249 1001 86380 86390 1
544342 99544342 1001 86380 86390 1
544227 99544227 1001 86380 86390 1
544189 99544189 1001 86380 86390 1
544202 99544202 1001 86380 86390 1
544334 99544334 1001 86380 86390 1
544218 99544218 1001 86380 86390 1
544245 99544245 1001 86380 86390 1
544076 99544076 1001 86380 86390 1
544714 99544714 1001 86380 86390 1
544663 99544663 1001 86380 86390 1
417324 1189 1001 83760 85137 1
500440 1210 1002 52449 60356 1
506189 744 1001 26746 27046 1
517267 1026 1002 38178 52095 1
400013 99400013 1001 86380 86390 1
400180 99400180 1001 86380 86390 1
400133 99400133 1001 86380 86390 1
400462 99400462 1001 86380 86390 1
400419 99400419 1001 86380 86390 1
400614 99400614 1001 86380 86390 1
400616 99400616 1001 86380 86390 1
401002 99401002 1001 86380 86390 1
400974 99400974 1001 86380 86390 1
401571 99401571 1001 86380 86390 1
401531 99401531 1001 86380 86390 1
401519 99401519 1001 86380 86390 1
402061 99402061 1001 86380 86390 1
402006 99402006 1001 86380 86390 1
402155 99402155 1001 86380 86390 1
402271 99402271 1001 86380 86390 1
402338 99402338 1001 86380 86390 1
402293 99402293 1001 86380 86390 1
402690 99402690 1001 86380 86390 1
403288 99403288 1001 86380 86390 1
403335 99403335 1001 86380 86390 1
403680 99403680 1001 86380 86390 1
403823 99403823 1001 86380 86390 1
404022 99404022 1001 86380 86390 1
404052 99404052 1001 86380 86390 1
404062 99404062 1001 86380 86390 1
404127 99404127 1001 86380 86390 1
404265 99404265 1001 86380 86390 1
404319 99404319 1001 86380 86390 1
404453 99404453 1001 86380 86390 1
404520 99404520 1001 86380 86390 1
404626 99404626 1001 86380 86390 1
404837 99404837 1001 86380 86390 1
404881 99404881 1001 86380 86390 1
404982 99404982 1001 86380 86390 1
405103 99405103 1001 86380 86390 1
405045 99405045 1001 86380 86390 1
405364 99405364 1001 86380 86390 1
405411 99405411 1001 86380 86390 1
405368 99405368 1001 86380 86390 1
405421 99405421 1001 86380 86390 1
405513 99405513 1001 86380 86390 1
405662 99405662 1001 86380 86390 1
405753 99405753 1001 86380 86390 1
405763 99405763 1001 86380 86390 1
405830 99405830 1001 86380 86390 1
405893 99405893 1001 86380 86390 1
405899 99405899 1001 86380 86390 1
406091 99406091 1001 86380 86390 1
406192 99406192 1001 86380 86390 1
406331 99406331 1001 86380 86390 1
406549 99406549 1001 86380 86390 1
406745 99406745 1001 86380 86390 1
407070 99407070 1001 86380 86390 1
407162 99407162 1001 86380 86390 1
407137 99407137 1001 86380 86390 1
407414 99407414 1001 86380 86390 1
407527 99407527 1001 86380 86390 1
407444 99407444 1001 86380 86390 1
407771 99407771 1001 86380 86390 1
407976 99407976 1001 86380 86390 1
408400 99408400 1001 86380 86390 1
408322 99408322 1001 86380 86390 1
408374 99408374 1001 86380 86390 1
408518 99408518 1001 86380 86390 1
408523 99408523 1001 86380 86390 1
408614 99408614 1001 86380 86390 1
408672 99408672 1001 86380 86390 1
408934 99408934 1001 86380 86390 1
409281 99409281 1001 86380 86390 1
409484 99409484 1001 86380 86390 1
409571 99409571 1001 86380 86390 1
409842 99409842 1001 86380 86390 1
409904 99409904 1001 86380 86390 1
409955 99409955 1001 86380 86390 1
409962 99409962 1001 86380 86390 1
410014 99410014 1001 86380 86390 1
410281 99410281 1001 86380 86390 1
410328 99410328 1001 86380 86390 1
410447 99410447 1001 86380 86390 1
410575 99410575 1001 86380 86390 1
410587 99410587 1001 86380 86390 1
410864 99410864 1001 86380 86390 1
410847 99410847 1001 86380 86390 1
411097 99411097 1001 86380 86390 1
411195 99411195 1001 86380 86390 1
411334 99411334 1001 86380 86390 1
411610 99411610 1001 86380 86390 1
411717 99411717 1001 86380 86390 1
411917 99411917 1001 86380 86390 1
412254 99412254 1001 86380 86390 1
412205 99412205 1001 86380 86390 1
412340 99412340 1001 86380 86390 1
412294 99412294 1001 86380 86390 1
412295 99412295 1001 86380 86390 1
412328 99412328 1001 86380 86390 1
413515 99413515 1001 86380 86390 1
413460 99413460 1001 86380 86390 1
413684 99413684 1001 86380 86390 1
413063 99413063 1001 86380 86390 1
413019 99413019 1001 86380 86390 1
413253 99413253 1001 86380 86390 1
412726 99412726 1001 86380 86390 1
412623 99412623 1001 86380 86390 1
412886 99412886 1001 86380 86390 1
413701 99413701 1001 86380 86390 1
413738 99413738 1001 86380 86390 1
413908 99413908 1001 86380 86390 1
413879 99413879 1001 86380 86390 1
414945 99414945 1001 86380 86390 1
414642 99414642 1001 86380 86390 1
414625 99414625 1001 86380 86390 1
414434 99414434 1001 86380 86390 1
415646 99415646 1001 86380 86390 1
416762 99416762 1001 86380 86390 1
416620 99416620 1001 86380 86390 1
416328 99416328 1001 86380 86390 1
416174 99416174 1001 86380 86390 1
416489 99416489 1001 86380 86390 1
415970 99415970 1001 86380 86390 1
416129 99416129 1001 86380 86390 1
417200 99417200 1001 86380 86390 1
417202 99417202 1001 86380 86390 1
417078 99417078 1001 86380 86390 1
418577 99418577 1001 86380 86390 1
418657 99418657 1001 86380 86390 1
418193 99418193 1001 86380 86390 1
418080 99418080 1001 86380 86390 1
418221 99418221 1001 86380 86390 1
418039 99418039 1001 86380 86390 1
417716 99417716 1001 86380 86390 1
417668 99417668 1001 86380 86390 1
417948 99417948 1001 86380 86390 1
419206 99419206 1001 86380 86390 1
418828 99418828 1001 86380 86390 1
420333 99420333 1001 86380 86390 1
420196 99420196 1001 86380 86390 1
420100 99420100 1001 86380 86390 1
420351 99420351 1001 86380 86390 1
419938 99419938 1001 86380 86390 1
419864 99419864 1001 86380 86390 1
419715 99419715 1001 86380 86390 1
419794 99419794 1001 86380 86390 1
419374 99419374 1001 86380 86390 1
419417 99419417 1001 86380 86390 1
420833 99420833 1001 86380 86390 1
420695 99420695 1001 86380 86390 1
420547 99420547 1001 86380 86390 1
420663 99420663 1001 86380 86390 1
421922 99421922 1001 86380 86390 1
422108 99422108 1001 86380 86390 1
421273 99421273 1001 86380 86390 1
421440 99421440 1001 86380 86390 1
421579 99421579 1001 86380 86390 1
421653 99421653 1001 86380 86390 1
421039 99421039 1001 86380 86390 1
420947 99420947 1001 86380 86390 1
421104 99421104 1001 86380 86390 1
422385 99422385 1001 86380 86390 1
422228 99422228 1001 86380 86390 1
422378 99422378 1001 86380 86390 1
422235 99422235 1001 86380 86390 1
423684 99423684 1001 86380 86390 1
423608 99423608 1001 86380 86390 1
423710 99423710 1001 86380 86390 1
423714 99423714 1001 86380 86390 1
423646 99423646 1001 86380 86390 1
423399 99423399 1001 86380 86390 1
423737 99423737 1001 86380 86390 1
423191 99423191 1001 86380 86390 1
423066 99423066 1001 86380 86390 1
423050 99423050 1001 86380 86390 1
422883 99422883 1001 86380 86390 1
422736 99422736 1001 86380 86390 1
423966 99423966 1001 86380 86390 1
423846 99423846 1001 86380 86390 1
423971 99423971 1001 86380 86390 1
423931 99423931 1001 86380 86390 1
423766 99423766 1001 86380 86390 1
425088 99425088 1001 86380 86390 1
425093 99425093 1001 86380 86390 1
424345 99424345 1001 86380 86390 1
424538 99424538 1001 86380 86390 1
425446 99425446 1001 86380 86390 1
425506 99425506 1001 86380 86390 1
425573 99425573 1001 86380 86390 1
425467 99425467 1001 86380 86390 1
426865 99426865 1001 86380 86390 1
426699 99426699 1001 86380 86390 1
426873 99426873 1001 86380 86390 1
426769 99426769 1001 86380 86390 1
426996 99426996 1001 86380 86390 1
426319 99426319 1001 86380 86390 1
426586 99426586 1001 86380 86390 1
425841 99425841 1001 86380 86390 1
425869 99425869 1001 86380 86390 1
426126 99426126 1001 86380 86390 1
426018 99426018 1001 86380 86390 1
427136 99427136 1001 86380 86390 1
427419 99427419 1001 86380 86390 1
427439 99427439 1001 86380 86390 1
427255 99427255 1001 86380 86390 1
428670 99428670 1001 86380 86390 1
428476 99428476 1001 86380 86390 1
428477 99428477 1001 86380 86390 1
428574 99428574 1001 86380 86390 1
428319 99428319 1001 86380 86390 1
428262 99428262 1001 86380 86390 1
428181 99428181 1001 86380 86390 1
427779 99427779 1001 86380 86390 1
427692 99427692 1001 86380 86390 1
427610 99427610 1001 86380 86390 1
427672 99427672 1001 86380 86390 1
429134 99429134 1001 86380 86390 1
429160 99429160 1001 86380 86390 1
428859 99428859 1001 86380 86390 1
430144 99430144 1001 86380 86390 1
430106 99430106 1001 86380 86390 1
430344 99430344 1001 86380 86390 1
430348 99430348 1001 86380 86390 1
429775 99429775 1001 86380 86390 1
429633 99429633 1001 86380 86390 1
429780 99429780 1001 86380 86390 1
429909 99429909 1001 86380 86390 1
429465 99429465 1001 86380 86390 1
429353 99429353 1001 86380 86390 1
429379 99429379 1001 86380 86390 1
429456 99429456 1001 86380 86390 1
429404 99429404 1001 86380 86390 1
429342 99429342 1001 86380 86390 1
430807 99430807 1001 86380 86390 1
430545 99430545 1001 86380 86390 1
431670 99431670 1001 86380 86390 1
431723 99431723 1001 86380 86390 1
431876 99431876 1001 86380 86390 1
430904 99430904 1001 86380 86390 1
431194 99431194 1001 86380 86390 1
432373 99432373 1001 86380 86390 1
432274 99432274 1001 86380 86390 1
432189 99432189 1001 86380 86390 1
432215 99432215 1001 86380 86390 1
433439 99433439 1001 86380 86390 1
433490 99433490 1001 86380 86390 1
433622 99433622 1001 86380 86390 1
433572 99433572 1001 86380 86390 1
433359 99433359 1001 86380 86390 1
433515 99433515 1001 86380 86390 1
433071 99433071 1001 86380 86390 1
432931 99432931 1001 86380 86390 1
432932 99432932 1001 86380 86390 1
432999 99432999 1001 86380 86390 1
433255 99433255 1001 86380 86390 1
433132 99433132 1001 86380 86390 1
432881 99432881 1001 86380 86390 1
432620 99432620 1001 86380 86390 1
432738 99432738 1001 86380 86390 1
432603 99432603 1001 86380 86390 1
433838 99433838 1001 86380 86390 1
434074 99434074 1001 86380 86390 1
435179 99435179 1001 86380 86390 1
435109 99435109 1001 86380 86390 1
434703 99434703 1001 86380 86390 1
434620 99434620 1001 86380 86390 1
434934 99434934 1001 86380 86390 1
434470 99434470 1001 86380 86390 1
434218 99434218 1001 86380 86390 1
434276 99434276 1001 86380 86390 1
434279 99434279 1001 86380 86390 1
434464 99434464 1001 86380 86390 1
435545 99435545 1001 86380 86390 1
435627 99435627 1001 86380 86390 1
435551 99435551 1001 86380 86390 1
435495 99435495 1001 86380 86390 1
435887 99435887 1001 86380 86390 1
436713 99436713 1001 86380 86390 1
436559 99436559 1001 86380 86390 1
436539 99436539 1001 86380 86390 1
436046 99436046 1001 86380 86390 1
436335 99436335 1001 86380 86390 1
300055 99300055 1001 86380 86390 1
300004 99300004 1001 86380 86390 1
437301 99437301 1001 86380 86390 1
300026 99300026 1001 86380 86390 1
300639 99300639 1001 86380 86390 1
300700 99300700 1001 86380 86390 1
300688 99300688 1001 86380 86390 1
300337 99300337 1001 86380 86390 1
300444 99300444 1001 86380 86390 1
300805 99300805 1001 86380 86390 1
300806 99300806 1001 86380 86390 1
300768 99300768 1001 86380 86390 1
300898 99300898 1001 86380 86390 1
300730 99300730 1001 86380 86390 1
300837 99300837 1001 86380 86390 1
301388 99301388 1001 86380 86390 1
301352 99301352 1001 86380 86390 1
301169 99301169 1001 86380 86390 1
301289 99301289 1001 86380 86390 1
301341 99301341 1001 86380 86390 1
301309 99301309 1001 86380 86390 1
301051 99301051 1001 86380 86390 1
300991 99300991 1001 86380 86390 1
301643 99301643 1001 86380 86390 1
301580 99301580 1001 86380 86390 1
301560 99301560 1001 86380 86390 1
302228 99302228 1001 86380 86390 1
302357 99302357 1001 86380 86390 1
302297 99302297 1001 86380 86390 1
301967 99301967 1001 86380 86390 1
301952 99301952 1001 86380 86390 1
301953 99301953 1001 86380 86390 1
302583 99302583 1001 86380 86390 1
303062 99303062 1001 86380 86390 1
303101 99303101 1001 86380 86390 1
303115 99303115 1001 86380 86390 1
302854 99302854 1001 86380 86390 1
302754 99302754 1001 86380 86390 1
302598 99302598 1001 86380 86390 1
302717 99302717 1001 86380 86390 1
302629 99302629 1001 86380 86390 1
302695 99302695 1001 86380 86390 1
302747 99302747 1001 86380 86390 1
302774 99302774 1001 86380 86390 1
302673 99302673 1001 86380 86390 1
303255 99303255 1001 86380 86390 1
304010 99304010 1001 86380 86390 1
304022 99304022 1001 86380 86390 1
303778 99303778 1001 86380 86390 1
303541 99303541 1001 86380 86390 1
303477 99303477 1001 86380 86390 1
303544 99303544 1001 86380 86390 1
303523 99303523 1001 86380 86390 1
303614 99303614 1001 86380 86390 1
303448 99303448 1001 86380 86390 1
304072 99304072 1001 86380 86390 1
304035 99304035 1001 86380 86390 1
304191 99304191 1001 86380 86390 1
304221 99304221 1001 86380 86390 1
304158 99304158 1001 86380 86390 1
304718 99304718 1001 86380 86390 1
304772 99304772 1001 86380 86390 1
304811 99304811 1001 86380 86390 1
304767 99304767 1001 86380 86390 1
304690 99304690 1001 86380 86390 1
304623 99304623 1001 86380 86390 1
304533 99304533 1001 86380 86390 1
304496 99304496 1001 86380 86390 1
304267 99304267 1001 86380 86390 1
304363 99304363 1001 86380 86390 1
304377 99304377 1001 86380 86390 1
304260 99304260 1001 86380 86390 1
304352 99304352 1001 86380 86390 1
304911 99304911 1001 86380 86390 1
304924 99304924 1001 86380 86390 1
304914 99304914 1001 86380 86390 1
305046 99305046 1001 86380 86390 1
305621 99305621 1001 86380 86390 1
305609 99305609 1001 86380 86390 1
305509 99305509 1001 86380 86390 1
305500 99305500 1001 86380 86390 1
305617 99305617 1001 86380 86390 1
305514 99305514 1001 86380 86390 1
305322 99305322 1001 86380 86390 1
305161 99305161 1001 86380 86390 1
305213 99305213 1001 86380 86390 1
305239 99305239 1001 86380 86390 1
305162 99305162 1001 86380 86390 1
305204 99305204 1001 86380 86390 1
305270 99305270 1001 86380 86390 1
500087 99500087 1001 86380 86390 1
500063 99500063 1001 86380 86390 1
500128 99500128 1001 86380 86390 1
500103 99500103 1001 86380 86390 1
500170 99500170 1001 86380 86390 1
500723 99500723 1001 86380 86390 1
500763 99500763 1001 86380 86390 1
500660 99500660 1001 86380 86390 1
500623 99500623 1001 86380 86390 1
500793 99500793 1001 86380 86390 1
500745 99500745 1001 86380 86390 1
500569 99500569 1001 86380 86390 1
500470 99500470 1001 86380 86390 1
500525 99500525 1001 86380 86390 1
500564 99500564 1001 86380 86390 1
500590 99500590 1001 86380 86390 1
500337 99500337 1001 86380 86390 1
500207 99500207 1001 86380 86390 1
500277 99500277 1001 86380 86390 1
500256 99500256 1001 86380 86390 1
500910 99500910 1001 86380 86390 1
500988 99500988 1001 86380 86390 1
500873 99500873 1001 86380 86390 1
500822 99500822 1001 86380 86390 1
501609 99501609 1001 86380 86390 1
501488 99501488 1001 86380 86390 1
501611 99501611 1001 86380 86390 1
501614 99501614 1001 86380 86390 1
501347 99501347 1001 86380 86390 1
501400 99501400 1001 86380 86390 1
501313 99501313 1001 86380 86390 1
501069 99501069 1001 86380 86390 1
501669 99501669 1001 86380 86390 1
501776 99501776 1001 86380 86390 1
501777 99501777 1001 86380 86390 1
502377 99502377 1001 86380 86390 1
502371 99502371 1001 86380 86390 1
502334 99502334 1001 86380 86390 1
502323 99502323 1001 86380 86390 1
501858 99501858 1001 86380 86390 1
501966 99501966 1001 86380 86390 1
501893 99501893 1001 86380 86390 1
502624 99502624 1001 86380 86390 1
503262 99503262 1001 86380 86390 1
503144 99503144 1001 86380 86390 1
503197 99503197 1001 86380 86390 1
502918 99502918 1001 86380 86390 1
502972 99502972 1001 86380 86390 1
502914 99502914 1001 86380 86390 1
502710 99502710 1001 86380 86390 1
502765 99502765 1001 86380 86390 1
502796 99502796 1001 86380 86390 1
502758 99502758 1001 86380 86390 1
503393 99503393 1001 86380 86390 1
503306 99503306 1001 86380 86390 1
503307 99503307 1001 86380 86390 1
503454 99503454 1001 86380 86390 1
503983 99503983 1001 86380 86390 1
503750 99503750 1001 86380 86390 1
503678 99503678 1001 86380 86390 1
503527 99503527 1001 86380 86390 1
503673 99503673 1001 86380 86390 1
503676 99503676 1001 86380 86390 1
504166 99504166 1001 86380 86390 1
504234 99504234 1001 86380 86390 1
504273 99504273 1001 86380 86390 1
504288 99504288 1001 86380 86390 1
504277 99504277 1001 86380 86390 1
504813 99504813 1001 86380 86390 1
504801 99504801 1001 86380 86390 1
504577 99504577 1001 86380 86390 1
504720 99504720 1001 86380 86390 1
504683 99504683 1001 86380 86390 1
504368 99504368 1001 86380 86390 1
504356 99504356 1001 86380 86390 1
504499 99504499 1001 86380 86390 1
505127 99505127 1001 86380 86390 1
505720 99505720 1001 86380 86390 1
505634 99505634 1001 86380 86390 1
505609 99505609 1001 86380 86390 1
505525 99505525 1001 86380 86390 1
505514 99505514 1001 86380 86390 1
505385 99505385 1001 86380 86390 1
505415 99505415 1001 86380 86390 1
505367 99505367 1001 86380 86390 1
505216 99505216 1001 86380 86390 1
505195 99505195 1001 86380 86390 1
505277 99505277 1001 86380 86390 1
505919 99505919 1001 86380 86390 1
506494 99506494 1001 86380 86390 1
506510 99506510 1001 86380 86390 1
506436 99506436 1001 86380 86390 1
506585 99506585 1001 86380 86390 1
506477 99506477 1001 86380 86390 1
506439 99506439 1001 86380 86390 1
506556 99506556 1001 86380 86390 1
506236 99506236 1001 86380 86390 1
506366 99506366 1001 86380 86390 1
506081 99506081 1001 86380 86390 1
506099 99506099 1001 86380 86390 1
506684 99506684 1001 86380 86390 1
506725 99506725 1001 86380 86390 1
506745 99506745 1001 86380 86390 1
507320 99507320 1001 86380 86390 1
507385 99507385 1001 86380 86390 1
507392 99507392 1001 86380 86390 1
507022 99507022 1001 86380 86390 1
507168 99507168 1001 86380 86390 1
507183 99507183 1001 86380 86390 1
507149 99507149 1001 86380 86390 1
507033 99507033 1001 86380 86390 1
508019 99508019 1001 86380 86390 1
508035 99508035 1001 86380 86390 1
507933 99507933 1001 86380 86390 1
508012 99508012 1001 86380 86390 1
507989 99507989 1001 86380 86390 1
507977 99507977 1001 86380 86390 1
507666 99507666 1001 86380 86390 1
507683 99507683 1001 86380 86390 1
507713 99507713 1001 86380 86390 1
507819 99507819 1001 86380 86390 1
507691 99507691 1001 86380 86390 1
508443 99508443 1001 86380 86390 1
508366 99508366 1001 86380 86390 1
508303 99508303 1001 86380 86390 1
508921 99508921 1001 86380 86390 1
509001 99509001 1001 86380 86390 1
508944 99508944 1001 86380 86390 1
508678 99508678 1001 86380 86390 1
508718 99508718 1001 86380 86390 1
508693 99508693 1001 86380 86390 1
508826 99508826 1001 86380 86390 1
508531 99508531 1001 86380 86390 1
508639 99508639 1001 86380 86390 1
508603 99508603 1001 86380 86390 1
509123 99509123 1001 86380 86390 1
509112 99509112 1001 86380 86390 1
509151 99509151 1001 86380 86390 1
509264 99509264 1001 86380 86390 1
509708 99509708 1001 86380 86390 1
509874 99509874 1001 86380 86390 1
509716 99509716 1001 86380 86390 1
509742 99509742 1001 86380 86390 1
509809 99509809 1001 86380 86390 1
509638 99509638 1001 86380 86390 1
509613 99509613 1001 86380 86390 1
509370 99509370 1001 86380 86390 1
509437 99509437 1001 86380 86390 1
509315 99509315 1001 86380 86390 1
509394 99509394 1001 86380 86390 1
509420 99509420 1001 86380 86390 1
509975 99509975 1001 86380 86390 1
510001 99510001 1001 86380 86390 1
510016 99510016 1001 86380 86390 1
510060 99510060 1001 86380 86390 1
509918 99509918 1001 86380 86390 1
509972 99509972 1001 86380 86390 1
510559 99510559 1001 86380 86390 1
510640 99510640 1001 86380 86390 1
510593 99510593 1001 86380 86390 1
510636 99510636 1001 86380 86390 1
510448 99510448 1001 86380 86390 1
510474 99510474 1001 86380 86390 1
510413 99510413 1001 86380 86390 1
510183 99510183 1001 86380 86390 1
510829 99510829 1001 86380 86390 1
510897 99510897 1001 86380 86390 1
510887 99510887 1001 86380 86390 1
511302 99511302 1001 86380 86390 1
511333 99511333 1001 86380 86390 1
510967 99510967 1001 86380 86390 1
511124 99511124 1001 86380 86390 1
511653 99511653 1001 86380 86390 1
511705 99511705 1001 86380 86390 1
511630 99511630 1001 86380 86390 1
511594 99511594 1001 86380 86390 1
511611 99511611 1001 86380 86390 1
511651 99511651 1001 86380 86390 1
511587 99511587 1001 86380 86390 1
511665 99511665 1001 86380 86390 1
512250 99512250 1001 86380 86390 1
512226 99512226 1001 86380 86390 1
512245 99512245 1001 86380 86390 1
512285 99512285 1001 86380 86390 1
512174 99512174 1001 86380 86390 1
512010 99512010 1001 86380 86390 1
511991 99511991 1001 86380 86390 1
511903 99511903 1001 86380 86390 1
511794 99511794 1001 86380 86390 1
512520 99512520 1001 86380 86390 1
512495 99512495 1001 86380 86390 1
512485 99512485 1001 86380 86390 1
513133 99513133 1001 86380 86390 1
513007 99513007 1001 86380 86390 1
512858 99512858 1001 86380 86390 1
512897 99512897 1001 86380 86390 1
512873 99512873 1001 86380 86390 1
512817 99512817 1001 86380 86390 1
512650 99512650 1001 86380 86390 1
513385 99513385 1001 86380 86390 1
513342 99513342 1001 86380 86390 1
513406 99513406 1001 86380 86390 1
513988 99513988 1001 86380 86390 1
513834 99513834 1001 86380 86390 1
513837 99513837 1001 86380 86390 1
513862 99513862 1001 86380 86390 1
513701 99513701 1001 86380 86390 1
513823 99513823 1001 86380 86390 1
513607 99513607 1001 86380 86390 1
514762 99514762 1001 86380 86390 1
514841 99514841 1001 86380 86390 1
514625 99514625 1001 86380 86390 1
514590 99514590 1001 86380 86390 1
514599 99514599 1001 86380 86390 1
514262 99514262 1001 86380 86390 1
515012 99515012 1001 86380 86390 1
514976 99514976 1001 86380 86390 1
515042 99515042 1001 86380 86390 1
515607 99515607 1001 86380 86390 1
515664 99515664 1001 86380 86390 1
515284 99515284 1001 86380 86390 1
515324 99515324 1001 86380 86390 1
515419 99515419 1001 86380 86390 1
515142 99515142 1001 86380 86390 1
515109 99515109 1001 86380 86390 1
516383 99516383 1001 86380 86390 1
516438 99516438 1001 86380 86390 1
516105 99516105 1001 86380 86390 1
516184 99516184 1001 86380 86390 1
516262 99516262 1001 86380 86390 1
516120 99516120 1001 86380 86390 1
516289 99516289 1001 86380 86390 1
516134 99516134 1001 86380 86390 1
515942 99515942 1001 86380 86390 1
515924 99515924 1001 86380 86390 1
516652 99516652 1001 86380 86390 1
516590 99516590 1001 86380 86390 1
516514 99516514 1001 86380 86390 1
516568 99516568 1001 86380 86390 1
516661 99516661 1001 86380 86390 1
517187 99517187 1001 86380 86390 1
517205 99517205 1001 86380 86390 1
517040 99517040 1001 86380 86390 1
517123 99517123 1001 86380 86390 1
517046 99517046 1001 86380 86390 1
517050 99517050 1001 86380 86390 1
517115 99517115 1001 86380 86390 1
516847 99516847 1001 86380 86390 1
516838 99516838 1001 86380 86390 1
516764 99516764 1001 86380 86390 1
516855 99516855 1001 86380 86390 1
517529 99517529 1001 86380 86390 1
517401 99517401 1001 86380 86390 1
517382 99517382 1001 86380 86390 1
517538 99517538 1001 86380 86390 1
518021 99518021 1001 86380 86390 1
518142 99518142 1001 86380 86390 1
517891 99517891 1001 86380 86390 1
517789 99517789 1001 86380 86390 1
517841 99517841 1001 86380 86390 1
517919 99517919 1001 86380 86390 1
517798 99517798 1001 86380 86390 1
517727 99517727 1001 86380 86390 1
517550 99517550 1001 86380 86390 1
518173 99518173 1001 86380 86390 1
518189 99518189 1001 86380 86390 1
518347 99518347 1001 86380 86390 1
518899 99518899 1001 86380 86390 1
518917 99518917 1001 86380 86390 1
518718 99518718 1001 86380 86390 1
518628 99518628 1001 86380 86390 1
518674 99518674 1001 86380 86390 1
519155 99519155 1001 86380 86390 1
519091 99519091 1001 86380 86390 1
519053 99519053 1001 86380 86390 1
519067 99519067 1001 86380 86390 1
519032 99519032 1001 86380 86390 1
519647 99519647 1001 86380 86390 1
519674 99519674 1001 86380 86390 1
519611 99519611 1001 86380 86390 1
519787 99519787 1001 86380 86390 1
519639 99519639 1001 86380 86390 1
519496 99519496 1001 86380 86390 1
519412 99519412 1001 86380 86390 1
519229 99519229 1001 86380 86390 1
519216 99519216 1001 86380 86390 1
519916 99519916 1001 86380 86390 1
519815 99519815 1001 86380 86390 1
519886 99519886 1001 86380 86390 1
520004 99520004 1001 86380 86390 1
520489 99520489 1001 86380 86390 1
520529 99520529 1001 86380 86390 1
520600 99520600 1001 86380 86390 1
520637 99520637 1001 86380 86390 1
520381 99520381 1001 86380 86390 1
520045 99520045 1001 86380 86390 1
520162 99520162 1001 86380 86390 1
520192 99520192 1001 86380 86390 1
520689 99520689 1001 86380 86390 1
520705 99520705 1001 86380 86390 1
520809 99520809 1001 86380 86390 1
520826 99520826 1001 86380 86390 1
521383 99521383 1001 86380 86390 1
521057 99521057 1001 86380 86390 1
521243 99521243 1001 86380 86390 1
520899 99520899 1001 86380 86390 1
520986 99520986 1001 86380 86390 1
521468 99521468 1001 86380 86390 1
521587 99521587 1001 86380 86390 1
522111 99522111 1001 86380 86390 1
522177 99522177 1001 86380 86390 1
522242 99522242 1001 86380 86390 1
522255 99522255 1001 86380 86390 1
522100 99522100 1001 86380 86390 1
522278 99522278 1001 86380 86390 1
522096 99522096 1001 86380 86390 1
522200 99522200 1001 86380 86390 1
522201 99522201 1001 86380 86390 1
522037 99522037 1001 86380 86390 1
521986 99521986 1001 86380 86390 1
522038 99522038 1001 86380 86390 1
521969 99521969 1001 86380 86390 1
521723 99521723 1001 86380 86390 1
521826 99521826 1001 86380 86390 1
521765 99521765 1001 86380 86390 1
521702 99521702 1001 86380 86390 1
522357 99522357 1001 86380 86390 1
522399 99522399 1001 86380 86390 1
522375 99522375 1001 86380 86390 1
522954 99522954 1001 86380 86390 1
522712 99522712 1001 86380 86390 1
522899 99522899 1001 86380 86390 1
522700 99522700 1001 86380 86390 1
522506 99522506 1001 86380 86390 1
523845 99523845 1001 86380 86390 1
523925 99523925 1001 86380 86390 1
523810 99523810 1001 86380 86390 1
523888 99523888 1001 86380 86390 1
523801 99523801 1001 86380 86390 1
523609 99523609 1001 86380 86390 1
523680 99523680 1001 86380 86390 1
523738 99523738 1001 86380 86390 1
523454 99523454 1001 86380 86390 1
523405 99523405 1001 86380 86390 1
523522 99523522 1001 86380 86390 1
523459 99523459 1001 86380 86390 1
523383 99523383 1001 86380 86390 1
524051 99524051 1001 86380 86390 1
524592 99524592 1001 86380 86390 1
524568 99524568 1001 86380 86390 1
524570 99524570 1001 86380 86390 1
524613 99524613 1001 86380 86390 1
524454 99524454 1001 86380 86390 1
524532 99524532 1001 86380 86390 1
524563 99524563 1001 86380 86390 1
524830 99524830 1001 86380 86390 1
525574 99525574 1001 86380 86390 1
525477 99525477 1001 86380 86390 1
525313 99525313 1001 86380 86390 1
525199 99525199 1001 86380 86390 1
525333 99525333 1001 86380 86390 1
525244 99525244 1001 86380 86390 1
525348 99525348 1001 86380 86390 1
525259 99525259 1001 86380 86390 1
525109 99525109 1001 86380 86390 1
525126 99525126 1001 86380 86390 1
525633 99525633 1001 86380 86390 1
525799 99525799 1001 86380 86390 1
526308 99526308 1001 86380 86390 1
526246 99526246 1001 86380 86390 1
526337 99526337 1001 86380 86390 1
526223 99526223 1001 86380 86390 1
526316 99526316 1001 86380 86390 1
526228 99526228 1001 86380 86390 1
526420 99526420 1001 86380 86390 1
526095 99526095 1001 86380 86390 1
526084 99526084 1001 86380 86390 1
526162 99526162 1001 86380 86390 1
526150 99526150 1001 86380 86390 1
525981 99525981 1001 86380 86390 1
526627 99526627 1001 86380 86390 1
526564 99526564 1001 86380 86390 1
526552 99526552 1001 86380 86390 1
527121 99527121 1001 86380 86390 1
527083 99527083 1001 86380 86390 1
527135 99527135 1001 86380 86390 1
527210 99527210 1001 86380 86390 1
526840 99526840 1001 86380 86390 1
526932 99526932 1001 86380 86390 1
527001 99527001 1001 86380 86390 1
526899 99526899 1001 86380 86390 1
526695 99526695 1001 86380 86390 1
526826 99526826 1001 86380 86390 1
526791 99526791 1001 86380 86390 1
526807 99526807 1001 86380 86390 1
526833 99526833 1001 86380 86390 1
527365 99527365 1001 86380 86390 1
527266 99527266 1001 86380 86390 1
528063 99528063 1001 86380 86390 1
527668 99527668 1001 86380 86390 1
527865 99527865 1001 86380 86390 1
527801 99527801 1001 86380 86390 1
527685 99527685 1001 86380 86390 1
527557 99527557 1001 86380 86390 1
527572 99527572 1001 86380 86390 1
527505 99527505 1001 86380 86390 1
528100 99528100 1001 86380 86390 1
528774 99528774 1001 86380 86390 1
528794 99528794 1001 86380 86390 1
528685 99528685 1001 86380 86390 1
528675 99528675 1001 86380 86390 1
528587 99528587 1001 86380 86390 1
528496 99528496 1001 86380 86390 1
528628 99528628 1001 86380 86390 1
528307 99528307 1001 86380 86390 1
528966 99528966 1001 86380 86390 1
528979 99528979 1001 86380 86390 1
529082 99529082 1001 86380 86390 1
528983 99528983 1001 86380 86390 1
529102 99529102 1001 86380 86390 1
528962 99528962 1001 86380 86390 1
529626 99529626 1001 86380 86390 1
529653 99529653 1001 86380 86390 1
529646 99529646 1001 86380 86390 1
529457 99529457 1001 86380 86390 1
529434 99529434 1001 86380 86390 1
529317 99529317 1001 86380 86390 1
529440 99529440 1001 86380 86390 1
529428 99529428 1001 86380 86390 1
529122 99529122 1001 86380 86390 1
529127 99529127 1001 86380 86390 1
529154 99529154 1001 86380 86390 1
529286 99529286 1001 86380 86390 1
529209 99529209 1001 86380 86390 1
529763 99529763 1001 86380 86390 1
529896 99529896 1001 86380 86390 1
529849 99529849 1001 86380 86390 1
529761 99529761 1001 86380 86390 1
530532 99530532 1001 86380 86390 1
530393 99530393 1001 86380 86390 1
530432 99530432 1001 86380 86390 1
530167 99530167 1001 86380 86390 1
530260 99530260 1001 86380 86390 1
529988 99529988 1001 86380 86390 1
530092 99530092 1001 86380 86390 1
529978 99529978 1001 86380 86390 1
529969 99529969 1001 86380 86390 1
530641 99530641 1001 86380 86390 1
530582 99530582 1001 86380 86390 1
530583 99530583 1001 86380 86390 1
530753 99530753 1001 86380 86390 1
531160 99531160 1001 86380 86390 1
530797 99530797 1001 86380 86390 1
530842 99530842 1001 86380 86390 1
531571 99531571 1001 86380 86390 1
531574 99531574 1001 86380 86390 1
531384 99531384 1001 86380 86390 1
531439 99531439 1001 86380 86390 1
531505 99531505 1001 86380 86390 1
532066 99532066 1001 86380 86390 1
532148 99532148 1001 86380 86390 1
532164 99532164 1001 86380 86390 1
531853 99531853 1001 86380 86390 1
531869 99531869 1001 86380 86390 1
531772 99531772 1001 86380 86390 1
532246 99532246 1001 86380 86390 1
532338 99532338 1001 86380 86390 1
532313 99532313 1001 86380 86390 1
532327 99532327 1001 86380 86390 1
532880 99532880 1001 86380 86390 1
532861 99532861 1001 86380 86390 1
532784 99532784 1001 86380 86390 1
532785 99532785 1001 86380 86390 1
532436 99532436 1001 86380 86390 1
532423 99532423 1001 86380 86390 1
532520 99532520 1001 86380 86390 1
532418 99532418 1001 86380 86390 1
532500 99532500 1001 86380 86390 1
533155 99533155 1001 86380 86390 1
533655 99533655 1001 86380 86390 1
533833 99533833 1001 86380 86390 1
533671 99533671 1001 86380 86390 1
533754 99533754 1001 86380 86390 1
533587 99533587 1001 86380 86390 1
533603 99533603 1001 86380 86390 1
533555 99533555 1001 86380 86390 1
533480 99533480 1001 86380 86390 1
533610 99533610 1001 86380 86390 1
533507 99533507 1001 86380 86390 1
533457 99533457 1001 86380 86390 1
533293 99533293 1001 86380 86390 1
533274 99533274 1001 86380 86390 1
533940 99533940 1001 86380 86390 1
534044 99534044 1001 86380 86390 1
534650 99534650 1001 86380 86390 1
534571 99534571 1001 86380 86390 1
534560 99534560 1001 86380 86390 1
534625 99534625 1001 86380 86390 1
534525 99534525 1001 86380 86390 1
534674 99534674 1001 86380 86390 1
534618 99534618 1001 86380 86390 1
534379 99534379 1001 86380 86390 1
534328 99534328 1001 86380 86390 1
534396 99534396 1001 86380 86390 1
534295 99534295 1001 86380 86390 1
534234 99534234 1001 86380 86390 1
534098 99534098 1001 86380 86390 1
534267 99534267 1001 86380 86390 1
534139 99534139 1001 86380 86390 1
534722 99534722 1001 86380 86390 1
534803 99534803 1001 86380 86390 1
534806 99534806 1001 86380 86390 1
534755 99534755 1001 86380 86390 1
535381 99535381 1001 86380 86390 1
535362 99535362 1001 86380 86390 1
535445 99535445 1001 86380 86390 1
535281 99535281 1001 86380 86390 1
535153 99535153 1001 86380 86390 1
535031 99535031 1001 86380 86390 1
534891 99534891 1001 86380 86390 1
534965 99534965 1001 86380 86390 1
535585 99535585 1001 86380 86390 1
535627 99535627 1001 86380 86390 1
535680 99535680 1001 86380 86390 1
535681 99535681 1001 86380 86390 1
536178 99536178 1001 86380 86390 1
536328 99536328 1001 86380 86390 1
535988 99535988 1001 86380 86390 1
535879 99535879 1001 86380 86390 1
535725 99535725 1001 86380 86390 1
536503 99536503 1001 86380 86390 1
536465 99536465 1001 86380 86390 1
537095 99537095 1001 86380 86390 1
536766 99536766 1001 86380 86390 1
536935 99536935 1001 86380 86390 1
536863 99536863 1001 86380 86390 1
536632 99536632 1001 86380 86390 1
536622 99536622 1001 86380 86390 1
536639 99536639 1001 86380 86390 1
536590 99536590 1001 86380 86390 1
537264 99537264 1001 86380 86390 1
537180 99537180 1001 86380 86390 1
537233 99537233 1001 86380 86390 1
537261 99537261 1001 86380 86390 1
537847 99537847 1001 86380 86390 1
537980 99537980 1001 86380 86390 1
537884 99537884 1001 86380 86390 1
537616 99537616 1001 86380 86390 1
537760 99537760 1001 86380 86390 1
537755 99537755 1001 86380 86390 1
537509 99537509 1001 86380 86390 1
537995 99537995 1001 86380 86390 1
538114 99538114 1001 86380 86390 1
538455 99538455 1001 86380 86390 1
538540 99538540 1001 86380 86390 1
538312 99538312 1001 86380 86390 1
538355 99538355 1001 86380 86390 1
538920 99538920 1001 86380 86390 1
539638 99539638 1001 86380 86390 1
539358 99539358 1001 86380 86390 1
539118 99539118 1001 86380 86390 1
539170 99539170 1001 86380 86390 1
539665 99539665 1001 86380 86390 1
539675 99539675 1001 86380 86390 1
539727 99539727 1001 86380 86390 1
540287 99540287 1001 86380 86390 1
540445 99540445 1001 86380 86390 1
540210 99540210 1001 86380 86390 1
540161 99540161 1001 86380 86390 1
540232 99540232 1001 86380 86390 1
540007 99540007 1001 86380 86390 1
540611 99540611 1001 86380 86390 1
540637 99540637 1001 86380 86390 1
540641 99540641 1001 86380 86390 1
540655 99540655 1001 86380 86390 1
540604 99540604 1001 86380 86390 1
540670 99540670 1001 86380 86390 1
541127 99541127 1001 86380 86390 1
541238 99541238 1001 86380 86390 1
540883 99540883 1001 86380 86390 1
541033 99541033 1001 86380 86390 1
540841 99540841 1001 86380 86390 1
540868 99540868 1001 86380 86390 1
540768 99540768 1001 86380 86390 1
540809 99540809 1001 86380 86390 1
541310 99541310 1001 86380 86390 1
541457 99541457 1001 86380 86390 1
541919 99541919 1001 86380 86390 1
541823 99541823 1001 86380 86390 1
541785 99541785 1001 86380 86390 1
541798 99541798 1001 86380 86390 1
541816 99541816 1001 86380 86390 1
541782 99541782 1001 86380 86390 1
541620 99541620 1001 86380 86390 1
541608 99541608 1001 86380 86390 1
541648 99541648 1001 86380 86390 1
542197 99542197 1001 86380 86390 1
542780 99542780 1001 86380 86390 1
542645 99542645 1001 86380 86390 1
542329 99542329 1001 86380 86390 1
543045 99543045 1001 86380 86390 1
542946 99542946 1001 86380 86390 1
543076 99543076 1001 86380 86390 1
543425 99543425 1001 86380 86390 1
543477 99543477 1001 86380 86390 1
543415 99543415 1001 86380 86390 1
543521 99543521 1001 86380 86390 1
543381 99543381 1001 86380 86390 1
543343 99543343 1001 86380 86390 1
543962 99543962 1001 86380 86390 1
543859 99543859 1001 86380 86390 1
543796 99543796 1001 86380 86390 1
543901 99543901 1001 86380 86390 1
543852 99543852 1001 86380 86390 1
544431 99544431 1001 86380 86390 1
544516 99544516 1001 86380 86390 1
544427 99544427 1001 86380 86390 1
544518 99544518 1001 86380 86390 1
544595 99544595 1001 86380 86390 1
544200 99544200 1001 86380 86390 1
544385 99544385 1001 86380 86390 1
544347 99544347 1001 86380 86390 1
544387 99544387 1001 86380 86390 1
544248 99544248 1001 86380 86390 1
544018 99544018 1001 86380 86390 1
544084 99544084 1001 86380 86390 1
544177 99544177 1001 86380 86390 1
544662 99544662 1001 86380 86390 1
544668 99544668 1001 86380 86390 1
400153 703 1001 33880 35577 1
506190 744 1001 39662 39962 1
514405 1117 1001 32537 32836 1
514452 697 1002 54149 59083 1
400124 99400124 1001 86380 86390 1
400179 99400179 1001 86380 86390 1
400634 99400634 1001 86380 86390 1
400766 99400766 1001 86380 86390 1
400828 99400828 1001 86380 86390 1
400775 99400775 1001 86380 86390 1
400813 99400813 1001 86380 86390 1
400925 99400925 1001 86380 86390 1
400911 99400911 1001 86380 86390 1
401157 99401157 1001 86380 86390 1
401325 99401325 1001 86380 86390 1
401470 99401470 1001 86380 86390 1
401685 99401685 1001 86380 86390 1
401723 99401723 1001 86380 86390 1
401773 99401773 1001 86380 86390 1
402023 99402023 1001 86380 86390 1
401978 99401978 1001 86380 86390 1
402456 99402456 1001 86380 86390 1
402275 99402275 1001 86380 86390 1
402497 99402497 1001 86380 86390 1
402659 99402659 1001 86380 86390 1
402667 99402667 1001 86380 86390 1
402710 99402710 1001 86380 86390 1
402819 99402819 1001 86380 86390 1
402953 99402953 1001 86380 86390 1
403181 99403181 1001 86380 86390 1
403367 99403367 1001 86380 86390 1
403491 99403491 1001 86380 86390 1
403643 99403643 1001 86380 86390 1
403770 99403770 1001 86380 86390 1
403927 99403927 1001 86380 86390 1
403883 99403883 1001 86380 86390 1
404119 99404119 1001 86380 86390 1
404217 99404217 1001 86380 86390 1
404291 99404291 1001 86380 86390 1
404429 99404429 1001 86380 86390 1
404743 99404743 1001 86380 86390 1
404847 99404847 1001 86380 86390 1
405191 99405191 1001 86380 86390 1
405257 99405257 1001 86380 86390 1
405325 99405325 1001 86380 86390 1
405373 99405373 1001 86380 86390 1
405430 99405430 1001 86380 86390 1
405433 99405433 1001 86380 86390 1
405606 99405606 1001 86380 86390 1
405667 99405667 1001 86380 86390 1
405855 99405855 1001 86380 86390 1
405770 99405770 1001 86380 86390 1
406001 99406001 1001 86380 86390 1
406360 99406360 1001 86380 86390 1
406426 99406426 1001 86380 86390 1
406622 99406622 1001 86380 86390 1
406679 99406679 1001 86380 86390 1
406750 99406750 1001 86380 86390 1
407015 99407015 1001 86380 86390 1
407236 99407236 1001 86380 86390 1
407689 99407689 1001 86380 86390 1
407677 99407677 1001 86380 86390 1
407816 99407816 1001 86380 86390 1
408421 99408421 1001 86380 86390 1
408524 99408524 1001 86380 86390 1
408597 99408597 1001 86380 86390 1
408738 99408738 1001 86380 86390 1
408743 99408743 1001 86380 86390 1
408717 99408717 1001 86380 86390 1
408747 99408747 1001 86380 86390 1
408788 99408788 1001 86380 86390 1
408927 99408927 1001 86380 86390 1
409028 99409028 1001 86380 86390 1
409260 99409260 1001 86380 86390 1
409298 99409298 1001 86380 86390 1
409740 99409740 1001 86380 86390 1
409853 99409853 1001 86380 86390 1
410174 99410174 1001 86380 86390 1
410609 99410609 1001 86380 86390 1
410530 99410530 1001 86380 86390 1
410745 99410745 1001 86380 86390 1
410754 99410754 1001 86380 86390 1
411094 99411094 1001 86380 86390 1
411087 99411087 1001 86380 86390 1
411206 99411206 1001 86380 86390 1
411173 99411173 1001 86380 86390 1
411220 99411220 1001 86380 86390 1
411574 99411574 1001 86380 86390 1
411613 99411613 1001 86380 86390 1
411588 99411588 1001 86380 86390 1
411811 99411811 1001 86380 86390 1
411804 99411804 1001 86380 86390 1
411893 99411893 1001 86380 86390 1
411884 99411884 1001 86380 86390 1
412166 99412166 1001 86380 86390 1
412276 99412276 1001 86380 86390 1
412341 99412341 1001 86380 86390 1
413311 99413311 1001 86380 86390 1
413583 99413583 1001 86380 86390 1
413116 99413116 1001 86380 86390 1
412941 99412941 1001 86380 86390 1
413042 99413042 1001 86380 86390 1
413276 99413276 1001 86380 86390 1
412694 99412694 1001 86380 86390 1
412699 99412699 1001 86380 86390 1
412570 99412570 1001 86380 86390 1
414061 99414061 1001 86380 86390 1
413773 99413773 1001 86380 86390 1
413961 99413961 1001 86380 86390 1
414946 99414946 1001 86380 86390 1
415192 99415192 1001 86380 86390 1
414973 99414973 1001 86380 86390 1
414944 99414944 1001 86380 86390 1
414653 99414653 1001 86380 86390 1
414821 99414821 1001 86380 86390 1
414828 99414828 1001 86380 86390 1
414699 99414699 1001 86380 86390 1
414911 99414911 1001 86380 86390 1
414793 99414793 1001 86380 86390 1
414919 99414919 1001 86380 86390 1
414272 99414272 1001 86380 86390 1
414167 99414167 1001 86380 86390 1
414464 99414464 1001 86380 86390 1
414195 99414195 1001 86380 86390 1
414137 99414137 1001 86380 86390 1
415442 99415442 1001 86380 86390 1
415369 99415369 1001 86380 86390 1
415713 99415713 1001 86380 86390 1
415714 99415714 1001 86380 86390 1
415497 99415497 1001 86380 86390 1
416756 99416756 1001 86380 86390 1
416957 99416957 1001 86380 86390 1
416321 99416321 1001 86380 86390 1
416309 99416309 1001 86380 86390 1
415828 99415828 1001 86380 86390 1
415864 99415864 1001 86380 86390 1
415724 99415724 1001 86380 86390 1
416027 99416027 1001 86380 86390 1
415772 99415772 1001 86380 86390 1
415900 99415900 1001 86380 86390 1
417123 99417123 1001 86380 86390 1
417085 99417085 1001 86380 86390 1
417229 99417229 1001 86380 86390 1
417445 99417445 1001 86380 86390 1
417573 99417573 1001 86380 86390 1
417586 99417586 1001 86380 86390 1
418595 99418595 1001 86380 86390 1
418714 99418714 1001 86380 86390 1
418556 99418556 1001 86380 86390 1
418077 99418077 1001 86380 86390 1
418173 99418173 1001 86380 86390 1
417936 99417936 1001 86380 86390 1
417652 99417652 1001 86380 86390 1
418943 99418943 1001 86380 86390 1
420170 99420170 1001 86380 86390 1
420084 99420084 1001 86380 86390 1
420104 99420104 1001 86380 86390 1
420139 99420139 1001 86380 86390 1
419701 99419701 1001 86380 86390 1
420049 99420049 1001 86380 86390 1
420053 99420053 1001 86380 86390 1
419625 99419625 1001 86380 86390 1
419615 99419615 1001 86380 86390 1
419557 99419557 1001 86380 86390 1
419258 99419258 1001 86380 86390 1
419312 99419312 1001 86380 86390 1
420538 99420538 1001 86380 86390 1
420790 99420790 1001 86380 86390 1
420516 99420516 1001 86380 86390 1
420783 99420783 1001 86380 86390 1
421688 99421688 1001 86380 86390 1
421802 99421802 1001 86380 86390 1
421357 99421357 1001 86380 86390 1
421231 99421231 1001 86380 86390 1
422454 99422454 1001 86380 86390 1
423491 99423491 1001 86380 86390 1
423057 99423057 1001 86380 86390 1
423128 99423128 1001 86380 86390 1
423246 99423246 1001 86380 86390 1
422903 99422903 1001 86380 86390 1
422655 99422655 1001 86380 86390 1
422658 99422658 1001 86380 86390 1
422838 99422838 1001 86380 86390 1
422686 99422686 1001 86380 86390 1
422897 99422897 1001 86380 86390 1
422716 99422716 1001 86380 86390 1
423865 99423865 1001 86380 86390 1
424038 99424038 1001 86380 86390 1
424100 99424100 1001 86380 86390 1
425029 99425029 1001 86380 86390 1
425061 99425061 1001 86380 86390 1
425117 99425117 1001 86380 86390 1
425186 99425186 1001 86380 86390 1
425294 99425294 1001 86380 86390 1
424992 99424992 1001 86380 86390 1
424626 99424626 1001 86380 86390 1
424789 99424789 1001 86380 86390 1
424690 99424690 1001 86380 86390 1
424418 99424418 1001 86380 86390 1
425559 99425559 1001 86380 86390 1
425533 99425533 1001 86380 86390 1
425780 99425780 1001 86380 86390 1
425616 99425616 1001 86380 86390 1
425418 99425418 1001 86380 86390 1
425599 99425599 1001 86380 86390 1
426790 99426790 1001 86380 86390 1
426854 99426854 1001 86380 86390 1
426707 99426707 1001 86380 86390 1
426936 99426936 1001 86380 86390 1
426861 99426861 1001 86380 86390 1
426371 99426371 1001 86380 86390 1
426524 99426524 1001 86380 86390 1
426336 99426336 1001 86380 86390 1
426414 99426414 1001 86380 86390 1
426515 99426515 1001 86380 86390 1
426094 99426094 1001 86380 86390 1
426108 99426108 1001 86380 86390 1
427388 99427388 1001 86380 86390 1
427119 99427119 1001 86380 86390 1
427376 99427376 1001 86380 86390 1
427387 99427387 1001 86380 86390 1
428505 99428505 1001 86380 86390 1
428416 99428416 1001 86380 86390 1
428219 99428219 1001 86380 86390 1
428207 99428207 1001 86380 86390 1
428335 99428335 1001 86380 86390 1
427920 99427920 1001 86380 86390 1
429128 99429128 1001 86380 86390 1
429007 99429007 1001 86380 86390 1
428924 99428924 1001 86380 86390 1
429009 99429009 1001 86380 86390 1
428892 99428892 1001 86380 86390 1
428955 99428955 1001 86380 86390 1
429142 99429142 1001 86380 86390 1
430042 99430042 1001 86380 86390 1
430046 99430046 1001 86380 86390 1
429854 99429854 1001 86380 86390 1
429613 99429613 1001 86380 86390 1
429887 99429887 1001 86380 86390 1
430443 99430443 1001 86380 86390 1
430645 99430645 1001 86380 86390 1
430451 99430451 1001 86380 86390 1
431736 99431736 1001 86380 86390 1
431965 99431965 1001 86380 86390 1
431925 99431925 1001 86380 86390 1
431763 99431763 1001 86380 86390 1
431627 99431627 1001 86380 86390 1
431263 99431263 1001 86380 86390 1
431610 99431610 1001 86380 86390 1
431494 99431494 1001 86380 86390 1
431303 99431303 1001 86380 86390 1
431238 99431238 1001 86380 86390 1
430855 99430855 1001 86380 86390 1
431167 99431167 1001 86380 86390 1
431196 99431196 1001 86380 86390 1
432115 99432115 1001 86380 86390 1
432485 99432485 1001 86380 86390 1
432486 99432486 1001 86380 86390 1
432292 99432292 1001 86380 86390 1
432330 99432330 1001 86380 86390 1
433549 99433549 1001 86380 86390 1
433585 99433585 1001 86380 86390 1
433467 99433467 1001 86380 86390 1
433489 99433489 1001 86380 86390 1
433430 99433430 1001 86380 86390 1
433188 99433188 1001 86380 86390 1
432974 99432974 1001 86380 86390 1
432626 99432626 1001 86380 86390 1
432873 99432873 1001 86380 86390 1
433967 99433967 1001 86380 86390 1
434096 99434096 1001 86380 86390 1
434076 99434076 1001 86380 86390 1
434013 99434013 1001 86380 86390 1
434082 99434082 1001 86380 86390 1
435105 99435105 1001 86380 86390 1
435214 99435214 1001 86380 86390 1
435372 99435372 1001 86380 86390 1
435296 99435296 1001 86380 86390 1
435212 99435212 1001 86380 86390 1
435423 99435423 1001 86380 86390 1
434622 99434622 1001 86380 86390 1
434717 99434717 1001 86380 86390 1
434855 99434855 1001 86380 86390 1
434199 99434199 1001 86380 86390 1
434260 99434260 1001 86380 86390 1
434261 99434261 1001 86380 86390 1
434458 99434458 1001 86380 86390 1
434356 99434356 1001 86380 86390 1
435517 99435517 1001 86380 86390 1
435795 99435795 1001 86380 86390 1
435577 99435577 1001 86380 86390 1
435490 99435490 1001 86380 86390 1
435879 99435879 1001 86380 86390 1
436919 99436919 1001 86380 86390 1
437059 99437059 1001 86380 86390 1
436821 99436821 1001 86380 86390 1
437039 99437039 1001 86380 86390 1
436727 99436727 1001 86380 86390 1
436347 99436347 1001 86380 86390 1
436097 99436097 1001 86380 86390 1
436195 99436195 1001 86380 86390 1
436140 99436140 1001 86380 86390 1
300044 99300044 1001 86380 86390 1
300032 99300032 1001 86380 86390 1
300050 99300050 1001 86380 86390 1
300076 99300076 1001 86380 86390 1
437307 99437307 1001 86380 86390 1
300652 99300652 1001 86380 86390 1
300543 99300543 1001 86380 86390 1
300557 99300557 1001 86380 86390 1
300635 99300635 1001 86380 86390 1
300722 99300722 1001 86380 86390 1
300410 99300410 1001 86380 86390 1
300490 99300490 1001 86380 86390 1
300503 99300503 1001 86380 86390 1
300325 99300325 1001 86380 86390 1
300121 99300121 1001 86380 86390 1
300254 99300254 1001 86380 86390 1
300307 99300307 1001 86380 86390 1
300308 99300308 1001 86380 86390 1
300193 99300193 1001 86380 86390 1
300207 99300207 1001 86380 86390 1
300220 99300220 1001 86380 86390 1
300145 99300145 1001 86380 86390 1
300210 99300210 1001 86380 86390 1
300783 99300783 1001 86380 86390 1
301427 99301427 1001 86380 86390 1
301396 99301396 1001 86380 86390 1
301253 99301253 1001 86380 86390 1
301293 99301293 1001 86380 86390 1
301192 99301192 1001 86380 86390 1
300962 99300962 1001 86380 86390 1
301081 99301081 1001 86380 86390 1
300940 99300940 1001 86380 86390 1
301019 99301019 1001 86380 86390 1
301045 99301045 1001 86380 86390 1
300981 99300981 1001 86380 86390 1
301697 99301697 1001 86380 86390 1
301620 99301620 1001 86380 86390 1
301661 99301661 1001 86380 86390 1
301700 99301700 1001 86380 86390 1
301688 99301688 1001 86380 86390 1
301625 99301625 1001 86380 86390 1
302239 99302239 1001 86380 86390 1
302246 99302246 1001 86380 86390 1
302131 99302131 1001 86380 86390 1
302028 99302028 1001 86380 86390 1
301840 99301840 1001 86380 86390 1
301931 99301931 1001 86380 86390 1
301791 99301791 1001 86380 86390 1
301911 99301911 1001 86380 86390 1
301769 99301769 1001 86380 86390 1
302474 99302474 1001 86380 86390 1
303014 99303014 1001 86380 86390 1
303099 99303099 1001 86380 86390 1
303011 99303011 1001 86380 86390 1
302797 99302797 1001 86380 86390 1
302928 99302928 1001 86380 86390 1
302968 99302968 1001 86380 86390 1
302907 99302907 1001 86380 86390 1
302987 99302987 1001 86380 86390 1
302638 99302638 1001 86380 86390 1
302588 99302588 1001 86380 86390 1
302667 99302667 1001 86380 86390 1
302643 99302643 1001 86380 86390 1
302658 99302658 1001 86380 86390 1
303333 99303333 1001 86380 86390 1
303309 99303309 1001 86380 86390 1
302794 99302794 1001 86380 86390 1
303336 99303336 1001 86380 86390 1
303234 99303234 1001 86380 86390 1
303208 99303208 1001 86380 86390 1
303211 99303211 1001 86380 86390 1
303343 99303343 1001 86380 86390 1
303971 99303971 1001 86380 86390 1
303765 99303765 1001 86380 86390 1
303767 99303767 1001 86380 86390 1
303732 99303732 1001 86380 86390 1
303671 99303671 1001 86380 86390 1
303787 99303787 1001 86380 86390 1
303568 99303568 1001 86380 86390 1
303573 99303573 1001 86380 86390 1
303431 99303431 1001 86380 86390 1
304082 99304082 1001 86380 86390 1
304041 99304041 1001 86380 86390 1
304782 99304782 1001 86380 86390 1
304734 99304734 1001 86380 86390 1
304630 99304630 1001 86380 86390 1
304650 99304650 1001 86380 86390 1
304278 99304278 1001 86380 86390 1
304398 99304398 1001 86380 86390 1
304428 99304428 1001 86380 86390 1
304273 99304273 1001 86380 86390 1
304313 99304313 1001 86380 86390 1
304353 99304353 1001 86380 86390 1
304933 99304933 1001 86380 86390 1
305001 99305001 1001 86380 86390 1
304967 99304967 1001 86380 86390 1
304945 99304945 1001 86380 86390 1
305622 99305622 1001 86380 86390 1
305490 99305490 1001 86380 86390 1
305193 99305193 1001 86380 86390 1
305163 99305163 1001 86380 86390 1
500001 99500001 1001 86380 86390 1
500069 99500069 1001 86380 86390 1
500173 99500173 1001 86380 86390 1
500749 99500749 1001 86380 86390 1
500762 99500762 1001 86380 86390 1
500646 99500646 1001 86380 86390 1
500757 99500757 1001 86380 86390 1
500797 99500797 1001 86380 86390 1
500706 99500706 1001 86380 86390 1
500802 99500802 1001 86380 86390 1
500631 99500631 1001 86380 86390 1
500530 99500530 1001 86380 86390 1
500889 99500889 1001 86380 86390 1
500874 99500874 1001 86380 86390 1
501003 99501003 1001 86380 86390 1
501636 99501636 1001 86380 86390 1
501498 99501498 1001 86380 86390 1
501516 99501516 1001 86380 86390 1
501599 99501599 1001 86380 86390 1
501304 99501304 1001 86380 86390 1
501241 99501241 1001 86380 86390 1
501345 99501345 1001 86380 86390 1
501282 99501282 1001 86380 86390 1
501322 99501322 1001 86380 86390 1
501353 99501353 1001 86380 86390 1
501405 99501405 1001 86380 86390 1
501225 99501225 1001 86380 86390 1
501035 99501035 1001 86380 86390 1
501768 99501768 1001 86380 86390 1
501771 99501771 1001 86380 86390 1
501813 99501813 1001 86380 86390 1
501710 99501710 1001 86380 86390 1
502326 99502326 1001 86380 86390 1
502368 99502368 1001 86380 86390 1
502306 99502306 1001 86380 86390 1
502346 99502346 1001 86380 86390 1
502295 99502295 1001 86380 86390 1
502297 99502297 1001 86380 86390 1
502254 99502254 1001 86380 86390 1
502191 99502191 1001 86380 86390 1
502194 99502194 1001 86380 86390 1
501924 99501924 1001 86380 86390 1
502635 99502635 1001 86380 86390 1
502561 99502561 1001 86380 86390 1
502499 99502499 1001 86380 86390 1
502564 99502564 1001 86380 86390 1
503256 99503256 1001 86380 86390 1
503267 99503267 1001 86380 86390 1
503170 99503170 1001 86380 86390 1
503277 99503277 1001 86380 86390 1
503120 99503120 1001 86380 86390 1
503134 99503134 1001 86380 86390 1
503047 99503047 1001 86380 86390 1
503005 99503005 1001 86380 86390 1
502790 99502790 1001 86380 86390 1
502770 99502770 1001 86380 86390 1
503362 99503362 1001 86380 86390 1
503350 99503350 1001 86380 86390 1
504030 99504030 1001 86380 86390 1
504100 99504100 1001 86380 86390 1
503971 99503971 1001 86380 86390 1
504103 99504103 1001 86380 86390 1
503773 99503773 1001 86380 86390 1
503838 99503838 1001 86380 86390 1
503754 99503754 1001 86380 86390 1
503614 99503614 1001 86380 86390 1
503659 99503659 1001 86380 86390 1
503623 99503623 1001 86380 86390 1
503506 99503506 1001 86380 86390 1
504149 99504149 1001 86380 86390 1
504295 99504295 1001 86380 86390 1
504776 99504776 1001 86380 86390 1
504768 99504768 1001 86380 86390 1
504770 99504770 1001 86380 86390 1
504758 99504758 1001 86380 86390 1
504929 99504929 1001 86380 86390 1
504932 99504932 1001 86380 86390 1
504892 99504892 1001 86380 86390 1
504687 99504687 1001 86380 86390 1
504653 99504653 1001 86380 86390 1
504592 99504592 1001 86380 86390 1
504620 99504620 1001 86380 86390 1
504394 99504394 1001 86380 86390 1
504450 99504450 1001 86380 86390 1
505023 99505023 1001 86380 86390 1
505734 99505734 1001 86380 86390 1
505687 99505687 1001 86380 86390 1
505624 99505624 1001 86380 86390 1
505538 99505538 1001 86380 86390 1
505520 99505520 1001 86380 86390 1
505534 99505534 1001 86380 86390 1
505394 99505394 1001 86380 86390 1
505368 99505368 1001 86380 86390 1
505201 99505201 1001 86380 86390 1
505323 99505323 1001 86380 86390 1
505871 99505871 1001 86380 86390 1
505892 99505892 1001 86380 86390 1
506565 99506565 1001 86380 86390 1
506491 99506491 1001 86380 86390 1
506383 99506383 1001 86380 86390 1
506384 99506384 1001 86380 86390 1
506068 99506068 1001 86380 86390 1
506094 99506094 1001 86380 86390 1
506097 99506097 1001 86380 86390 1
507345 99507345 1001 86380 86390 1
507268 99507268 1001 86380 86390 1
507246 99507246 1001 86380 86390 1
507222 99507222 1001 86380 86390 1
507223 99507223 1001 86380 86390 1
507341 99507341 1001 86380 86390 1
507117 99507117 1001 86380 86390 1
507042 99507042 1001 86380 86390 1
507120 99507120 1001 86380 86390 1
507032 99507032 1001 86380 86390 1
506845 99506845 1001 86380 86390 1
506976 99506976 1001 86380 86390 1
506860 99506860 1001 86380 86390 1
506864 99506864 1001 86380 86390 1
507487 99507487 1001 86380 86390 1
507500 99507500 1001 86380 86390 1
507571 99507571 1001 86380 86390 1
508245 99508245 1001 86380 86390 1
508186 99508186 1001 86380 86390 1
508136 99508136 1001 86380 86390 1
508048 99508048 1001 86380 86390 1
507838 99507838 1001 86380 86390 1
507879 99507879 1001 86380 86390 1
507892 99507892 1001 86380 86390 1
507853 99507853 1001 86380 86390 1
507999 99507999 1001 86380 86390 1
507845 99507845 1001 86380 86390 1
508040 99508040 1001 86380 86390 1
507769 99507769 1001 86380 86390 1
507759 99507759 1001 86380 86390 1
507800 99507800 1001 86380 86390 1
507710 99507710 1001 86380 86390 1
508401 99508401 1001 86380 86390 1
508327 99508327 1001 86380 86390 1
508276 99508276 1001 86380 86390 1
508319 99508319 1001 86380 86390 1
508410 99508410 1001 86380 86390 1
509073 99509073 1001 86380 86390 1
509030 99509030 1001 86380 86390 1
509065 99509065 1001 86380 86390 1
508881 99508881 1001 86380 86390 1
509010 99509010 1001 86380 86390 1
508714 99508714 1001 86380 86390 1
508716 99508716 1001 86380 86390 1
508781 99508781 1001 86380 86390 1
508782 99508782 1001 86380 86390 1
508720 99508720 1001 86380 86390 1
508850 99508850 1001 86380 86390 1
508708 99508708 1001 86380 86390 1
508622 99508622 1001 86380 86390 1
508661 99508661 1001 86380 86390 1
508508 99508508 1001 86380 86390 1
508485 99508485 1001 86380 86390 1
509136 99509136 1001 86380 86390 1
509216 99509216 1001 86380 86390 1
509166 99509166 1001 86380 86390 1
509760 99509760 1001 86380 86390 1
509761 99509761 1001 86380 86390 1
509839 99509839 1001 86380 86390 1
509841 99509841 1001 86380 86390 1
509713 99509713 1001 86380 86390 1
509806 99509806 1001 86380 86390 1
509807 99509807 1001 86380 86390 1
509682 99509682 1001 86380 86390 1
509631 99509631 1001 86380 86390 1
509597 99509597 1001 86380 86390 1
509525 99509525 1001 86380 86390 1
509423 99509423 1001 86380 86390 1
509455 99509455 1001 86380 86390 1
509299 99509299 1001 86380 86390 1
509330 99509330 1001 86380 86390 1
509976 99509976 1001 86380 86390 1
509902 99509902 1001 86380 86390 1
510097 99510097 1001 86380 86390 1
510098 99510098 1001 86380 86390 1
510589 99510589 1001 86380 86390 1
510712 99510712 1001 86380 86390 1
510719 99510719 1001 86380 86390 1
510341 99510341 1001 86380 86390 1
510344 99510344 1001 86380 86390 1
510487 99510487 1001 86380 86390 1
510346 99510346 1001 86380 86390 1
510503 99510503 1001 86380 86390 1
510351 99510351 1001 86380 86390 1
510170 99510170 1001 86380 86390 1
510226 99510226 1001 86380 86390 1
510281 99510281 1001 86380 86390 1
510129 99510129 1001 86380 86390 1
510775 99510775 1001 86380 86390 1
510924 99510924 1001 86380 86390 1
510744 99510744 1001 86380 86390 1
510903 99510903 1001 86380 86390 1
511503 99511503 1001 86380 86390 1
511538 99511538 1001 86380 86390 1
511541 99511541 1001 86380 86390 1
511370 99511370 1001 86380 86390 1
511230 99511230 1001 86380 86390 1
511250 99511250 1001 86380 86390 1
511341 99511341 1001 86380 86390 1
511174 99511174 1001 86380 86390 1
511202 99511202 1001 86380 86390 1
511280 99511280 1001 86380 86390 1
511031 99511031 1001 86380 86390 1
511603 99511603 1001 86380 86390 1
511637 99511637 1001 86380 86390 1
511625 99511625 1001 86380 86390 1
512227 99512227 1001 86380 86390 1
512150 99512150 1001 86380 86390 1
512049 99512049 1001 86380 86390 1
512064 99512064 1001 86380 86390 1
511933 99511933 1001 86380 86390 1
511898 99511898 1001 86380 86390 1
512466 99512466 1001 86380 86390 1
512443 99512443 1001 86380 86390 1
512420 99512420 1001 86380 86390 1
512422 99512422 1001 86380 86390 1
512464 99512464 1001 86380 86390 1
513204 99513204 1001 86380 86390 1
513070 99513070 1001 86380 86390 1
513188 99513188 1001 86380 86390 1
513112 99513112 1001 86380 86390 1
512924 99512924 1001 86380 86390 1
512905 99512905 1001 86380 86390 1
512918 99512918 1001 86380 86390 1
512958 99512958 1001 86380 86390 1
512972 99512972 1001 86380 86390 1
512742 99512742 1001 86380 86390 1
512614 99512614 1001 86380 86390 1
513001 99513001 1001 86380 86390 1
513957 99513957 1001 86380 86390 1
513960 99513960 1001 86380 86390 1
513937 99513937 1001 86380 86390 1
513686 99513686 1001 86380 86390 1
513651 99513651 1001 86380 86390 1
513666 99513666 1001 86380 86390 1
513426 99513426 1001 86380 86390 1
513422 99513422 1001 86380 86390 1
514222 99514222 1001 86380 86390 1
514223 99514223 1001 86380 86390 1
514154 99514154 1001 86380 86390 1
514543 99514543 1001 86380 86390 1
514556 99514556 1001 86380 86390 1
514596 99514596 1001 86380 86390 1
514264 99514264 1001 86380 86390 1
514296 99514296 1001 86380 86390 1
514286 99514286 1001 86380 86390 1
515044 99515044 1001 86380 86390 1
514863 99514863 1001 86380 86390 1
515006 99515006 1001 86380 86390 1
515642 99515642 1001 86380 86390 1
515489 99515489 1001 86380 86390 1
515389 99515389 1001 86380 86390 1
515403 99515403 1001 86380 86390 1
515340 99515340 1001 86380 86390 1
515292 99515292 1001 86380 86390 1
515293 99515293 1001 86380 86390 1
515411 99515411 1001 86380 86390 1
515438 99515438 1001 86380 86390 1
515220 99515220 1001 86380 86390 1
515133 99515133 1001 86380 86390 1
515214 99515214 1001 86380 86390 1
515242 99515242 1001 86380 86390 1
515862 99515862 1001 86380 86390 1
515881 99515881 1001 86380 86390 1
515805 99515805 1001 86380 86390 1
516419 99516419 1001 86380 86390 1
516446 99516446 1001 86380 86390 1
516472 99516472 1001 86380 86390 1
516330 99516330 1001 86380 86390 1
516396 99516396 1001 86380 86390 1
516470 99516470 1001 86380 86390 1
516214 99516214 1001 86380 86390 1
516217 99516217 1001 86380 86390 1
516208 99516208 1001 86380 86390 1
516172 99516172 1001 86380 86390 1
516224 99516224 1001 86380 86390 1
515993 99515993 1001 86380 86390 1
516065 99516065 1001 86380 86390 1
516598 99516598 1001 86380 86390 1
516637 99516637 1001 86380 86390 1
516639 99516639 1001 86380 86390 1
516523 99516523 1001 86380 86390 1
516563 99516563 1001 86380 86390 1
516669 99516669 1001 86380 86390 1
516697 99516697 1001 86380 86390 1
516889 99516889 1001 86380 86390 1
516724 99516724 1001 86380 86390 1
517423 99517423 1001 86380 86390 1
517437 99517437 1001 86380 86390 1
517528 99517528 1001 86380 86390 1
517519 99517519 1001 86380 86390 1
517338 99517338 1001 86380 86390 1
517418 99517418 1001 86380 86390 1
517367 99517367 1001 86380 86390 1
517460 99517460 1001 86380 86390 1
517962 99517962 1001 86380 86390 1
518052 99518052 1001 86380 86390 1
518057 99518057 1001 86380 86390 1
517895 99517895 1001 86380 86390 1
517780 99517780 1001 86380 86390 1
517823 99517823 1001 86380 86390 1
517864 99517864 1001 86380 86390 1
517748 99517748 1001 86380 86390 1
517570 99517570 1001 86380 86390 1
517557 99517557 1001 86380 86390 1
517740 99517740 1001 86380 86390 1
517600 99517600 1001 86380 86390 1
517692 99517692 1001 86380 86390 1
518252 99518252 1001 86380 86390 1
518268 99518268 1001 86380 86390 1
518846 99518846 1001 86380 86390 1
518873 99518873 1001 86380 86390 1
518928 99518928 1001 86380 86390 1
518802 99518802 1001 86380 86390 1
518828 99518828 1001 86380 86390 1
518921 99518921 1001 86380 86390 1
518909 99518909 1001 86380 86390 1
518601 99518601 1001 86380 86390 1
518590 99518590 1001 86380 86390 1
518746 99518746 1001 86380 86390 1
518633 99518633 1001 86380 86390 1
518650 99518650 1001 86380 86390 1
518728 99518728 1001 86380 86390 1
518397 99518397 1001 86380 86390 1
518998 99518998 1001 86380 86390 1
519025 99519025 1001 86380 86390 1
[truncated: 4,086,985 more chars]
