# Supplementary material for: Fast and near-optimal monitoring for healthcare acquired infection outbreaks
Source: PLoS Comput Biol. 2019 Sep 16;15(9):e1007284. doi: 10.1371/journal.pcbi.1007284 (PMC6762212; doi:10.1371/journal.pcbi.1007284)
Supplement: S1 Data — (ZIP) [file pcbi.1007284.s006.zip › MobilityLogs1/HAISE_Carilion_all_visits_day_83.txt]

#Person location Sublocation StartTime EndTime Type
505849 755 1002 30406 31604 1
536983 1022 1002 35344 36712 1
400053 99400053 1001 86380 86390 1
400177 99400177 1001 86380 86390 1
400132 99400132 1001 86380 86390 1
400543 99400543 1001 86380 86390 1
400710 99400710 1001 86380 86390 1
400694 99400694 1001 86380 86390 1
400837 99400837 1001 86380 86390 1
400909 99400909 1001 86380 86390 1
400921 99400921 1001 86380 86390 1
401230 99401230 1001 86380 86390 1
401332 99401332 1001 86380 86390 1
401293 99401293 1001 86380 86390 1
401701 99401701 1001 86380 86390 1
401765 99401765 1001 86380 86390 1
402003 99402003 1001 86380 86390 1
402219 99402219 1001 86380 86390 1
402309 99402309 1001 86380 86390 1
402439 99402439 1001 86380 86390 1
402679 99402679 1001 86380 86390 1
402685 99402685 1001 86380 86390 1
402805 99402805 1001 86380 86390 1
402900 99402900 1001 86380 86390 1
402984 99402984 1001 86380 86390 1
403057 99403057 1001 86380 86390 1
403143 99403143 1001 86380 86390 1
403209 99403209 1001 86380 86390 1
403306 99403306 1001 86380 86390 1
403601 99403601 1001 86380 86390 1
403691 99403691 1001 86380 86390 1
403638 99403638 1001 86380 86390 1
403825 99403825 1001 86380 86390 1
403857 99403857 1001 86380 86390 1
403903 99403903 1001 86380 86390 1
404026 99404026 1001 86380 86390 1
404017 99404017 1001 86380 86390 1
404254 99404254 1001 86380 86390 1
404338 99404338 1001 86380 86390 1
404474 99404474 1001 86380 86390 1
404537 99404537 1001 86380 86390 1
404514 99404514 1001 86380 86390 1
404603 99404603 1001 86380 86390 1
404668 99404668 1001 86380 86390 1
404703 99404703 1001 86380 86390 1
404992 99404992 1001 86380 86390 1
404961 99404961 1001 86380 86390 1
404970 99404970 1001 86380 86390 1
405026 99405026 1001 86380 86390 1
405061 99405061 1001 86380 86390 1
405088 99405088 1001 86380 86390 1
405207 99405207 1001 86380 86390 1
405197 99405197 1001 86380 86390 1
405359 99405359 1001 86380 86390 1
405723 99405723 1001 86380 86390 1
406020 99406020 1001 86380 86390 1
406272 99406272 1001 86380 86390 1
406421 99406421 1001 86380 86390 1
406448 99406448 1001 86380 86390 1
406472 99406472 1001 86380 86390 1
406397 99406397 1001 86380 86390 1
406685 99406685 1001 86380 86390 1
406715 99406715 1001 86380 86390 1
406634 99406634 1001 86380 86390 1
406746 99406746 1001 86380 86390 1
406850 99406850 1001 86380 86390 1
407228 99407228 1001 86380 86390 1
407297 99407297 1001 86380 86390 1
407707 99407707 1001 86380 86390 1
408094 99408094 1001 86380 86390 1
408183 99408183 1001 86380 86390 1
408250 99408250 1001 86380 86390 1
408285 99408285 1001 86380 86390 1
408292 99408292 1001 86380 86390 1
408419 99408419 1001 86380 86390 1
408756 99408756 1001 86380 86390 1
408747 99408747 1001 86380 86390 1
408966 99408966 1001 86380 86390 1
409071 99409071 1001 86380 86390 1
408984 99408984 1001 86380 86390 1
409179 99409179 1001 86380 86390 1
409167 99409167 1001 86380 86390 1
409140 99409140 1001 86380 86390 1
409459 99409459 1001 86380 86390 1
409675 99409675 1001 86380 86390 1
409892 99409892 1001 86380 86390 1
410180 99410180 1001 86380 86390 1
410193 99410193 1001 86380 86390 1
410272 99410272 1001 86380 86390 1
410298 99410298 1001 86380 86390 1
410263 99410263 1001 86380 86390 1
410265 99410265 1001 86380 86390 1
410452 99410452 1001 86380 86390 1
410409 99410409 1001 86380 86390 1
410769 99410769 1001 86380 86390 1
410746 99410746 1001 86380 86390 1
410824 99410824 1001 86380 86390 1
411160 99411160 1001 86380 86390 1
411260 99411260 1001 86380 86390 1
411383 99411383 1001 86380 86390 1
411337 99411337 1001 86380 86390 1
411403 99411403 1001 86380 86390 1
411520 99411520 1001 86380 86390 1
411743 99411743 1001 86380 86390 1
411705 99411705 1001 86380 86390 1
411726 99411726 1001 86380 86390 1
411688 99411688 1001 86380 86390 1
411884 99411884 1001 86380 86390 1
412135 99412135 1001 86380 86390 1
412279 99412279 1001 86380 86390 1
412379 99412379 1001 86380 86390 1
413478 99413478 1001 86380 86390 1
413387 99413387 1001 86380 86390 1
413489 99413489 1001 86380 86390 1
413006 99413006 1001 86380 86390 1
412889 99412889 1001 86380 86390 1
413195 99413195 1001 86380 86390 1
412997 99412997 1001 86380 86390 1
413081 99413081 1001 86380 86390 1
412930 99412930 1001 86380 86390 1
412691 99412691 1001 86380 86390 1
412798 99412798 1001 86380 86390 1
412483 99412483 1001 86380 86390 1
412824 99412824 1001 86380 86390 1
412757 99412757 1001 86380 86390 1
413720 99413720 1001 86380 86390 1
413785 99413785 1001 86380 86390 1
413910 99413910 1001 86380 86390 1
415272 99415272 1001 86380 86390 1
415129 99415129 1001 86380 86390 1
415203 99415203 1001 86380 86390 1
415204 99415204 1001 86380 86390 1
414623 99414623 1001 86380 86390 1
414910 99414910 1001 86380 86390 1
414857 99414857 1001 86380 86390 1
414187 99414187 1001 86380 86390 1
414133 99414133 1001 86380 86390 1
414174 99414174 1001 86380 86390 1
415697 99415697 1001 86380 86390 1
415478 99415478 1001 86380 86390 1
415678 99415678 1001 86380 86390 1
415455 99415455 1001 86380 86390 1
415666 99415666 1001 86380 86390 1
416363 99416363 1001 86380 86390 1
416514 99416514 1001 86380 86390 1
416224 99416224 1001 86380 86390 1
416034 99416034 1001 86380 86390 1
415998 99415998 1001 86380 86390 1
415900 99415900 1001 86380 86390 1
416106 99416106 1001 86380 86390 1
417314 99417314 1001 86380 86390 1
417358 99417358 1001 86380 86390 1
417109 99417109 1001 86380 86390 1
417277 99417277 1001 86380 86390 1
417470 99417470 1001 86380 86390 1
418691 99418691 1001 86380 86390 1
418678 99418678 1001 86380 86390 1
418718 99418718 1001 86380 86390 1
418443 99418443 1001 86380 86390 1
418707 99418707 1001 86380 86390 1
418790 99418790 1001 86380 86390 1
418593 99418593 1001 86380 86390 1
418615 99418615 1001 86380 86390 1
418323 99418323 1001 86380 86390 1
417915 99417915 1001 86380 86390 1
417966 99417966 1001 86380 86390 1
419193 99419193 1001 86380 86390 1
419166 99419166 1001 86380 86390 1
418853 99418853 1001 86380 86390 1
418830 99418830 1001 86380 86390 1
419041 99419041 1001 86380 86390 1
418834 99418834 1001 86380 86390 1
420415 99420415 1001 86380 86390 1
420288 99420288 1001 86380 86390 1
420318 99420318 1001 86380 86390 1
420135 99420135 1001 86380 86390 1
420071 99420071 1001 86380 86390 1
419935 99419935 1001 86380 86390 1
419269 99419269 1001 86380 86390 1
419302 99419302 1001 86380 86390 1
419389 99419389 1001 86380 86390 1
419257 99419257 1001 86380 86390 1
419488 99419488 1001 86380 86390 1
420610 99420610 1001 86380 86390 1
420464 99420464 1001 86380 86390 1
420694 99420694 1001 86380 86390 1
420777 99420777 1001 86380 86390 1
420817 99420817 1001 86380 86390 1
420821 99420821 1001 86380 86390 1
420475 99420475 1001 86380 86390 1
420577 99420577 1001 86380 86390 1
421838 99421838 1001 86380 86390 1
421839 99421839 1001 86380 86390 1
421841 99421841 1001 86380 86390 1
421726 99421726 1001 86380 86390 1
421825 99421825 1001 86380 86390 1
421826 99421826 1001 86380 86390 1
422097 99422097 1001 86380 86390 1
421830 99421830 1001 86380 86390 1
421503 99421503 1001 86380 86390 1
421666 99421666 1001 86380 86390 1
421505 99421505 1001 86380 86390 1
421380 99421380 1001 86380 86390 1
421447 99421447 1001 86380 86390 1
421202 99421202 1001 86380 86390 1
421240 99421240 1001 86380 86390 1
421161 99421161 1001 86380 86390 1
420884 99420884 1001 86380 86390 1
420885 99420885 1001 86380 86390 1
422330 99422330 1001 86380 86390 1
422415 99422415 1001 86380 86390 1
423567 99423567 1001 86380 86390 1
423091 99423091 1001 86380 86390 1
422994 99422994 1001 86380 86390 1
422622 99422622 1001 86380 86390 1
422711 99422711 1001 86380 86390 1
423828 99423828 1001 86380 86390 1
423926 99423926 1001 86380 86390 1
423930 99423930 1001 86380 86390 1
424005 99424005 1001 86380 86390 1
424007 99424007 1001 86380 86390 1
425047 99425047 1001 86380 86390 1
425376 99425376 1001 86380 86390 1
425050 99425050 1001 86380 86390 1
425232 99425232 1001 86380 86390 1
425062 99425062 1001 86380 86390 1
424868 99424868 1001 86380 86390 1
424728 99424728 1001 86380 86390 1
424661 99424661 1001 86380 86390 1
424536 99424536 1001 86380 86390 1
425689 99425689 1001 86380 86390 1
425565 99425565 1001 86380 86390 1
425585 99425585 1001 86380 86390 1
425418 99425418 1001 86380 86390 1
425399 99425399 1001 86380 86390 1
426898 99426898 1001 86380 86390 1
426752 99426752 1001 86380 86390 1
426827 99426827 1001 86380 86390 1
426787 99426787 1001 86380 86390 1
426810 99426810 1001 86380 86390 1
426500 99426500 1001 86380 86390 1
426658 99426658 1001 86380 86390 1
426612 99426612 1001 86380 86390 1
426008 99426008 1001 86380 86390 1
426114 99426114 1001 86380 86390 1
425942 99425942 1001 86380 86390 1
426144 99426144 1001 86380 86390 1
427202 99427202 1001 86380 86390 1
427239 99427239 1001 86380 86390 1
428518 99428518 1001 86380 86390 1
428348 99428348 1001 86380 86390 1
428374 99428374 1001 86380 86390 1
428594 99428594 1001 86380 86390 1
428138 99428138 1001 86380 86390 1
428332 99428332 1001 86380 86390 1
428275 99428275 1001 86380 86390 1
429114 99429114 1001 86380 86390 1
429035 99429035 1001 86380 86390 1
428864 99428864 1001 86380 86390 1
430284 99430284 1001 86380 86390 1
430131 99430131 1001 86380 86390 1
430158 99430158 1001 86380 86390 1
430141 99430141 1001 86380 86390 1
429693 99429693 1001 86380 86390 1
429622 99429622 1001 86380 86390 1
429899 99429899 1001 86380 86390 1
429383 99429383 1001 86380 86390 1
430746 99430746 1001 86380 86390 1
430700 99430700 1001 86380 86390 1
431766 99431766 1001 86380 86390 1
432047 99432047 1001 86380 86390 1
431472 99431472 1001 86380 86390 1
431623 99431623 1001 86380 86390 1
431145 99431145 1001 86380 86390 1
432129 99432129 1001 86380 86390 1
433412 99433412 1001 86380 86390 1
432981 99432981 1001 86380 86390 1
432775 99432775 1001 86380 86390 1
432538 99432538 1001 86380 86390 1
432590 99432590 1001 86380 86390 1
432781 99432781 1001 86380 86390 1
432767 99432767 1001 86380 86390 1
434096 99434096 1001 86380 86390 1
433926 99433926 1001 86380 86390 1
433957 99433957 1001 86380 86390 1
435178 99435178 1001 86380 86390 1
435036 99435036 1001 86380 86390 1
435055 99435055 1001 86380 86390 1
435414 99435414 1001 86380 86390 1
434974 99434974 1001 86380 86390 1
434745 99434745 1001 86380 86390 1
434938 99434938 1001 86380 86390 1
434300 99434300 1001 86380 86390 1
434419 99434419 1001 86380 86390 1
434529 99434529 1001 86380 86390 1
435551 99435551 1001 86380 86390 1
435578 99435578 1001 86380 86390 1
435586 99435586 1001 86380 86390 1
435509 99435509 1001 86380 86390 1
436842 99436842 1001 86380 86390 1
436879 99436879 1001 86380 86390 1
437117 99437117 1001 86380 86390 1
436865 99436865 1001 86380 86390 1
437130 99437130 1001 86380 86390 1
436881 99436881 1001 86380 86390 1
436368 99436368 1001 86380 86390 1
436711 99436711 1001 86380 86390 1
436507 99436507 1001 86380 86390 1
436615 99436615 1001 86380 86390 1
436128 99436128 1001 86380 86390 1
435951 99435951 1001 86380 86390 1
436002 99436002 1001 86380 86390 1
436230 99436230 1001 86380 86390 1
437316 99437316 1001 86380 86390 1
300679 99300679 1001 86380 86390 1
300684 99300684 1001 86380 86390 1
300586 99300586 1001 86380 86390 1
300161 99300161 1001 86380 86390 1
300218 99300218 1001 86380 86390 1
300143 99300143 1001 86380 86390 1
300738 99300738 1001 86380 86390 1
300781 99300781 1001 86380 86390 1
300864 99300864 1001 86380 86390 1
300788 99300788 1001 86380 86390 1
300918 99300918 1001 86380 86390 1
301352 99301352 1001 86380 86390 1
301391 99301391 1001 86380 86390 1
301533 99301533 1001 86380 86390 1
301211 99301211 1001 86380 86390 1
301189 99301189 1001 86380 86390 1
301309 99301309 1001 86380 86390 1
301050 99301050 1001 86380 86390 1
300951 99300951 1001 86380 86390 1
301083 99301083 1001 86380 86390 1
300983 99300983 1001 86380 86390 1
302188 99302188 1001 86380 86390 1
302330 99302330 1001 86380 86390 1
302348 99302348 1001 86380 86390 1
302235 99302235 1001 86380 86390 1
302166 99302166 1001 86380 86390 1
301987 99301987 1001 86380 86390 1
302031 99302031 1001 86380 86390 1
301811 99301811 1001 86380 86390 1
301815 99301815 1001 86380 86390 1
301924 99301924 1001 86380 86390 1
302562 99302562 1001 86380 86390 1
302487 99302487 1001 86380 86390 1
302427 99302427 1001 86380 86390 1
302519 99302519 1001 86380 86390 1
302545 99302545 1001 86380 86390 1
303156 99303156 1001 86380 86390 1
303106 99303106 1001 86380 86390 1
303081 99303081 1001 86380 86390 1
303123 99303123 1001 86380 86390 1
303047 99303047 1001 86380 86390 1
303166 99303166 1001 86380 86390 1
303128 99303128 1001 86380 86390 1
303167 99303167 1001 86380 86390 1
302923 99302923 1001 86380 86390 1
302807 99302807 1001 86380 86390 1
302999 99302999 1001 86380 86390 1
302715 99302715 1001 86380 86390 1
302614 99302614 1001 86380 86390 1
302641 99302641 1001 86380 86390 1
303257 99303257 1001 86380 86390 1
303363 99303363 1001 86380 86390 1
303954 99303954 1001 86380 86390 1
303745 99303745 1001 86380 86390 1
303771 99303771 1001 86380 86390 1
303668 99303668 1001 86380 86390 1
303798 99303798 1001 86380 86390 1
303813 99303813 1001 86380 86390 1
303594 99303594 1001 86380 86390 1
303466 99303466 1001 86380 86390 1
303534 99303534 1001 86380 86390 1
303419 99303419 1001 86380 86390 1
303617 99303617 1001 86380 86390 1
304058 99304058 1001 86380 86390 1
304077 99304077 1001 86380 86390 1
304103 99304103 1001 86380 86390 1
304208 99304208 1001 86380 86390 1
304667 99304667 1001 86380 86390 1
304780 99304780 1001 86380 86390 1
304592 99304592 1001 86380 86390 1
304502 99304502 1001 86380 86390 1
304465 99304465 1001 86380 86390 1
304599 99304599 1001 86380 86390 1
304396 99304396 1001 86380 86390 1
304347 99304347 1001 86380 86390 1
305548 99305548 1001 86380 86390 1
305600 99305600 1001 86380 86390 1
305524 99305524 1001 86380 86390 1
305602 99305602 1001 86380 86390 1
305551 99305551 1001 86380 86390 1
305488 99305488 1001 86380 86390 1
305299 99305299 1001 86380 86390 1
305364 99305364 1001 86380 86390 1
305392 99305392 1001 86380 86390 1
305275 99305275 1001 86380 86390 1
305341 99305341 1001 86380 86390 1
305354 99305354 1001 86380 86390 1
305304 99305304 1001 86380 86390 1
305108 99305108 1001 86380 86390 1
500104 99500104 1001 86380 86390 1
500081 99500081 1001 86380 86390 1
500662 99500662 1001 86380 86390 1
500670 99500670 1001 86380 86390 1
500603 99500603 1001 86380 86390 1
500234 99500234 1001 86380 86390 1
500339 99500339 1001 86380 86390 1
500888 99500888 1001 86380 86390 1
500915 99500915 1001 86380 86390 1
500893 99500893 1001 86380 86390 1
500886 99500886 1001 86380 86390 1
501473 99501473 1001 86380 86390 1
501486 99501486 1001 86380 86390 1
501624 99501624 1001 86380 86390 1
501600 99501600 1001 86380 86390 1
501403 99501403 1001 86380 86390 1
501342 99501342 1001 86380 86390 1
501031 99501031 1001 86380 86390 1
501190 99501190 1001 86380 86390 1
501074 99501074 1001 86380 86390 1
501117 99501117 1001 86380 86390 1
501068 99501068 1001 86380 86390 1
501834 99501834 1001 86380 86390 1
501694 99501694 1001 86380 86390 1
501661 99501661 1001 86380 86390 1
502290 99502290 1001 86380 86390 1
502396 99502396 1001 86380 86390 1
502213 99502213 1001 86380 86390 1
502026 99502026 1001 86380 86390 1
502015 99502015 1001 86380 86390 1
501877 99501877 1001 86380 86390 1
502635 99502635 1001 86380 86390 1
502558 99502558 1001 86380 86390 1
503240 99503240 1001 86380 86390 1
503176 99503176 1001 86380 86390 1
503283 99503283 1001 86380 86390 1
503096 99503096 1001 86380 86390 1
502947 99502947 1001 86380 86390 1
503042 99503042 1001 86380 86390 1
502814 99502814 1001 86380 86390 1
502702 99502702 1001 86380 86390 1
502694 99502694 1001 86380 86390 1
503330 99503330 1001 86380 86390 1
503486 99503486 1001 86380 86390 1
503468 99503468 1001 86380 86390 1
504045 99504045 1001 86380 86390 1
504020 99504020 1001 86380 86390 1
504033 99504033 1001 86380 86390 1
504034 99504034 1001 86380 86390 1
503984 99503984 1001 86380 86390 1
504049 99504049 1001 86380 86390 1
504040 99504040 1001 86380 86390 1
503905 99503905 1001 86380 86390 1
503780 99503780 1001 86380 86390 1
503679 99503679 1001 86380 86390 1
503669 99503669 1001 86380 86390 1
503543 99503543 1001 86380 86390 1
503518 99503518 1001 86380 86390 1
503701 99503701 1001 86380 86390 1
503599 99503599 1001 86380 86390 1
504167 99504167 1001 86380 86390 1
504129 99504129 1001 86380 86390 1
504320 99504320 1001 86380 86390 1
504754 99504754 1001 86380 86390 1
504887 99504887 1001 86380 86390 1
504747 99504747 1001 86380 86390 1
504941 99504941 1001 86380 86390 1
504827 99504827 1001 86380 86390 1
504738 99504738 1001 86380 86390 1
504574 99504574 1001 86380 86390 1
504617 99504617 1001 86380 86390 1
504696 99504696 1001 86380 86390 1
504425 99504425 1001 86380 86390 1
505083 99505083 1001 86380 86390 1
505078 99505078 1001 86380 86390 1
505662 99505662 1001 86380 86390 1
505476 99505476 1001 86380 86390 1
505528 99505528 1001 86380 86390 1
505503 99505503 1001 86380 86390 1
505364 99505364 1001 86380 86390 1
505348 99505348 1001 86380 86390 1
505166 99505166 1001 86380 86390 1
505180 99505180 1001 86380 86390 1
505155 99505155 1001 86380 86390 1
505324 99505324 1001 86380 86390 1
505315 99505315 1001 86380 86390 1
505238 99505238 1001 86380 86390 1
505886 99505886 1001 86380 86390 1
505822 99505822 1001 86380 86390 1
505784 99505784 1001 86380 86390 1
506403 99506403 1001 86380 86390 1
506405 99506405 1001 86380 86390 1
506562 99506562 1001 86380 86390 1
506524 99506524 1001 86380 86390 1
506574 99506574 1001 86380 86390 1
506398 99506398 1001 86380 86390 1
506231 99506231 1001 86380 86390 1
506094 99506094 1001 86380 86390 1
506120 99506120 1001 86380 86390 1
506025 99506025 1001 86380 86390 1
506168 99506168 1001 86380 86390 1
507409 99507409 1001 86380 86390 1
507194 99507194 1001 86380 86390 1
507207 99507207 1001 86380 86390 1
507032 99507032 1001 86380 86390 1
507046 99507046 1001 86380 86390 1
506879 99506879 1001 86380 86390 1
506963 99506963 1001 86380 86390 1
506821 99506821 1001 86380 86390 1
506979 99506979 1001 86380 86390 1
507447 99507447 1001 86380 86390 1
507578 99507578 1001 86380 86390 1
507568 99507568 1001 86380 86390 1
507558 99507558 1001 86380 86390 1
507584 99507584 1001 86380 86390 1
507507 99507507 1001 86380 86390 1
507598 99507598 1001 86380 86390 1
508220 99508220 1001 86380 86390 1
508111 99508111 1001 86380 86390 1
508087 99508087 1001 86380 86390 1
508236 99508236 1001 86380 86390 1
507864 99507864 1001 86380 86390 1
508010 99508010 1001 86380 86390 1
507809 99507809 1001 86380 86390 1
507644 99507644 1001 86380 86390 1
507649 99507649 1001 86380 86390 1
507780 99507780 1001 86380 86390 1
507690 99507690 1001 86380 86390 1
508301 99508301 1001 86380 86390 1
508406 99508406 1001 86380 86390 1
508331 99508331 1001 86380 86390 1
508411 99508411 1001 86380 86390 1
508257 99508257 1001 86380 86390 1
509001 99509001 1001 86380 86390 1
509062 99509062 1001 86380 86390 1
509007 99509007 1001 86380 86390 1
508970 99508970 1001 86380 86390 1
509069 99509069 1001 86380 86390 1
508782 99508782 1001 86380 86390 1
508860 99508860 1001 86380 86390 1
508867 99508867 1001 86380 86390 1
508829 99508829 1001 86380 86390 1
508482 99508482 1001 86380 86390 1
508521 99508521 1001 86380 86390 1
508612 99508612 1001 86380 86390 1
508509 99508509 1001 86380 86390 1
508652 99508652 1001 86380 86390 1
508524 99508524 1001 86380 86390 1
508629 99508629 1001 86380 86390 1
508607 99508607 1001 86380 86390 1
509191 99509191 1001 86380 86390 1
509210 99509210 1001 86380 86390 1
509160 99509160 1001 86380 86390 1
509200 99509200 1001 86380 86390 1
509871 99509871 1001 86380 86390 1
509712 99509712 1001 86380 86390 1
509754 99509754 1001 86380 86390 1
509860 99509860 1001 86380 86390 1
509745 99509745 1001 86380 86390 1
509661 99509661 1001 86380 86390 1
509636 99509636 1001 86380 86390 1
509522 99509522 1001 86380 86390 1
509589 99509589 1001 86380 86390 1
509642 99509642 1001 86380 86390 1
509344 99509344 1001 86380 86390 1
510104 99510104 1001 86380 86390 1
510043 99510043 1001 86380 86390 1
510082 99510082 1001 86380 86390 1
509913 99509913 1001 86380 86390 1
509973 99509973 1001 86380 86390 1
510570 99510570 1001 86380 86390 1
510331 99510331 1001 86380 86390 1
510360 99510360 1001 86380 86390 1
510481 99510481 1001 86380 86390 1
510305 99510305 1001 86380 86390 1
510166 99510166 1001 86380 86390 1
510156 99510156 1001 86380 86390 1
510802 99510802 1001 86380 86390 1
510831 99510831 1001 86380 86390 1
510822 99510822 1001 86380 86390 1
510887 99510887 1001 86380 86390 1
510771 99510771 1001 86380 86390 1
510733 99510733 1001 86380 86390 1
510890 99510890 1001 86380 86390 1
510839 99510839 1001 86380 86390 1
511522 99511522 1001 86380 86390 1
511365 99511365 1001 86380 86390 1
511396 99511396 1001 86380 86390 1
511170 99511170 1001 86380 86390 1
511301 99511301 1001 86380 86390 1
511327 99511327 1001 86380 86390 1
510957 99510957 1001 86380 86390 1
511093 99511093 1001 86380 86390 1
511084 99511084 1001 86380 86390 1
511125 99511125 1001 86380 86390 1
511679 99511679 1001 86380 86390 1
511348 99511348 1001 86380 86390 1
512302 99512302 1001 86380 86390 1
512352 99512352 1001 86380 86390 1
512281 99512281 1001 86380 86390 1
512043 99512043 1001 86380 86390 1
512099 99512099 1001 86380 86390 1
511813 99511813 1001 86380 86390 1
512441 99512441 1001 86380 86390 1
512403 99512403 1001 86380 86390 1
512483 99512483 1001 86380 86390 1
512484 99512484 1001 86380 86390 1
512459 99512459 1001 86380 86390 1
512975 99512975 1001 86380 86390 1
512911 99512911 1001 86380 86390 1
512927 99512927 1001 86380 86390 1
512837 99512837 1001 86380 86390 1
512799 99512799 1001 86380 86390 1
512933 99512933 1001 86380 86390 1
512758 99512758 1001 86380 86390 1
512771 99512771 1001 86380 86390 1
512656 99512656 1001 86380 86390 1
512593 99512593 1001 86380 86390 1
512621 99512621 1001 86380 86390 1
513385 99513385 1001 86380 86390 1
513261 99513261 1001 86380 86390 1
513209 99513209 1001 86380 86390 1
513905 99513905 1001 86380 86390 1
513987 99513987 1001 86380 86390 1
513846 99513846 1001 86380 86390 1
513531 99513531 1001 86380 86390 1
513469 99513469 1001 86380 86390 1
513459 99513459 1001 86380 86390 1
514222 99514222 1001 86380 86390 1
514211 99514211 1001 86380 86390 1
514128 99514128 1001 86380 86390 1
514743 99514743 1001 86380 86390 1
514757 99514757 1001 86380 86390 1
514810 99514810 1001 86380 86390 1
514681 99514681 1001 86380 86390 1
514669 99514669 1001 86380 86390 1
514791 99514791 1001 86380 86390 1
514446 99514446 1001 86380 86390 1
514619 99514619 1001 86380 86390 1
514598 99514598 1001 86380 86390 1
514370 99514370 1001 86380 86390 1
514310 99514310 1001 86380 86390 1
515009 99515009 1001 86380 86390 1
514947 99514947 1001 86380 86390 1
514973 99514973 1001 86380 86390 1
515045 99515045 1001 86380 86390 1
514876 99514876 1001 86380 86390 1
514891 99514891 1001 86380 86390 1
514995 99514995 1001 86380 86390 1
515558 99515558 1001 86380 86390 1
515322 99515322 1001 86380 86390 1
515468 99515468 1001 86380 86390 1
515380 99515380 1001 86380 86390 1
515295 99515295 1001 86380 86390 1
515270 99515270 1001 86380 86390 1
515233 99515233 1001 86380 86390 1
515122 99515122 1001 86380 86390 1
515200 99515200 1001 86380 86390 1
515836 99515836 1001 86380 86390 1
515731 99515731 1001 86380 86390 1
516394 99516394 1001 86380 86390 1
516508 99516508 1001 86380 86390 1
516395 99516395 1001 86380 86390 1
516509 99516509 1001 86380 86390 1
516409 99516409 1001 86380 86390 1
516335 99516335 1001 86380 86390 1
516361 99516361 1001 86380 86390 1
516313 99516313 1001 86380 86390 1
516204 99516204 1001 86380 86390 1
516269 99516269 1001 86380 86390 1
516146 99516146 1001 86380 86390 1
516058 99516058 1001 86380 86390 1
515998 99515998 1001 86380 86390 1
516054 99516054 1001 86380 86390 1
516069 99516069 1001 86380 86390 1
516627 99516627 1001 86380 86390 1
516511 99516511 1001 86380 86390 1
516680 99516680 1001 86380 86390 1
516684 99516684 1001 86380 86390 1
517146 99517146 1001 86380 86390 1
517309 99517309 1001 86380 86390 1
517212 99517212 1001 86380 86390 1
517265 99517265 1001 86380 86390 1
517282 99517282 1001 86380 86390 1
517166 99517166 1001 86380 86390 1
516935 99516935 1001 86380 86390 1
517054 99517054 1001 86380 86390 1
517119 99517119 1001 86380 86390 1
516965 99516965 1001 86380 86390 1
517116 99517116 1001 86380 86390 1
516922 99516922 1001 86380 86390 1
516838 99516838 1001 86380 86390 1
516721 99516721 1001 86380 86390 1
516801 99516801 1001 86380 86390 1
517438 99517438 1001 86380 86390 1
517517 99517517 1001 86380 86390 1
517430 99517430 1001 86380 86390 1
517499 99517499 1001 86380 86390 1
518119 99518119 1001 86380 86390 1
518055 99518055 1001 86380 86390 1
518109 99518109 1001 86380 86390 1
517771 99517771 1001 86380 86390 1
517863 99517863 1001 86380 86390 1
517620 99517620 1001 86380 86390 1
517646 99517646 1001 86380 86390 1
517560 99517560 1001 86380 86390 1
517665 99517665 1001 86380 86390 1
517719 99517719 1001 86380 86390 1
517707 99517707 1001 86380 86390 1
518201 99518201 1001 86380 86390 1
518230 99518230 1001 86380 86390 1
518205 99518205 1001 86380 86390 1
518219 99518219 1001 86380 86390 1
518245 99518245 1001 86380 86390 1
518208 99518208 1001 86380 86390 1
518808 99518808 1001 86380 86390 1
518937 99518937 1001 86380 86390 1
518810 99518810 1001 86380 86390 1
518940 99518940 1001 86380 86390 1
518717 99518717 1001 86380 86390 1
518759 99518759 1001 86380 86390 1
518439 99518439 1001 86380 86390 1
518454 99518454 1001 86380 86390 1
518533 99518533 1001 86380 86390 1
519180 99519180 1001 86380 86390 1
519040 99519040 1001 86380 86390 1
519053 99519053 1001 86380 86390 1
519170 99519170 1001 86380 86390 1
519081 99519081 1001 86380 86390 1
519686 99519686 1001 86380 86390 1
519617 99519617 1001 86380 86390 1
519707 99519707 1001 86380 86390 1
519505 99519505 1001 86380 86390 1
519445 99519445 1001 86380 86390 1
519564 99519564 1001 86380 86390 1
519422 99519422 1001 86380 86390 1
519411 99519411 1001 86380 86390 1
519349 99519349 1001 86380 86390 1
519274 99519274 1001 86380 86390 1
519250 99519250 1001 86380 86390 1
519252 99519252 1001 86380 86390 1
519369 99519369 1001 86380 86390 1
519359 99519359 1001 86380 86390 1
519841 99519841 1001 86380 86390 1
519869 99519869 1001 86380 86390 1
519886 99519886 1001 86380 86390 1
519912 99519912 1001 86380 86390 1
520583 99520583 1001 86380 86390 1
520596 99520596 1001 86380 86390 1
520344 99520344 1001 86380 86390 1
520272 99520272 1001 86380 86390 1
520285 99520285 1001 86380 86390 1
520237 99520237 1001 86380 86390 1
520250 99520250 1001 86380 86390 1
520304 99520304 1001 86380 86390 1
520110 99520110 1001 86380 86390 1
520123 99520123 1001 86380 86390 1
520033 99520033 1001 86380 86390 1
520064 99520064 1001 86380 86390 1
520118 99520118 1001 86380 86390 1
520711 99520711 1001 86380 86390 1
521164 99521164 1001 86380 86390 1
521141 99521141 1001 86380 86390 1
520961 99520961 1001 86380 86390 1
520965 99520965 1001 86380 86390 1
520889 99520889 1001 86380 86390 1
520916 99520916 1001 86380 86390 1
521033 99521033 1001 86380 86390 1
521046 99521046 1001 86380 86390 1
520906 99520906 1001 86380 86390 1
520854 99520854 1001 86380 86390 1
521625 99521625 1001 86380 86390 1
521588 99521588 1001 86380 86390 1
522139 99522139 1001 86380 86390 1
522184 99522184 1001 86380 86390 1
522120 99522120 1001 86380 86390 1
522011 99522011 1001 86380 86390 1
521881 99521881 1001 86380 86390 1
522065 99522065 1001 86380 86390 1
522056 99522056 1001 86380 86390 1
522084 99522084 1001 86380 86390 1
521763 99521763 1001 86380 86390 1
521689 99521689 1001 86380 86390 1
521877 99521877 1001 86380 86390 1
522376 99522376 1001 86380 86390 1
523036 99523036 1001 86380 86390 1
523052 99523052 1001 86380 86390 1
522835 99522835 1001 86380 86390 1
522773 99522773 1001 86380 86390 1
522814 99522814 1001 86380 86390 1
522779 99522779 1001 86380 86390 1
522608 99522608 1001 86380 86390 1
522661 99522661 1001 86380 86390 1
523167 99523167 1001 86380 86390 1
523182 99523182 1001 86380 86390 1
523223 99523223 1001 86380 86390 1
523293 99523293 1001 86380 86390 1
523138 99523138 1001 86380 86390 1
523907 99523907 1001 86380 86390 1
523918 99523918 1001 86380 86390 1
523930 99523930 1001 86380 86390 1
523936 99523936 1001 86380 86390 1
523891 99523891 1001 86380 86390 1
523600 99523600 1001 86380 86390 1
523668 99523668 1001 86380 86390 1
523721 99523721 1001 86380 86390 1
523568 99523568 1001 86380 86390 1
523660 99523660 1001 86380 86390 1
523456 99523456 1001 86380 86390 1
523955 99523955 1001 86380 86390 1
524085 99524085 1001 86380 86390 1
523977 99523977 1001 86380 86390 1
524768 99524768 1001 86380 86390 1
524515 99524515 1001 86380 86390 1
524177 99524177 1001 86380 86390 1
524238 99524238 1001 86380 86390 1
524355 99524355 1001 86380 86390 1
524867 99524867 1001 86380 86390 1
525482 99525482 1001 86380 86390 1
525408 99525408 1001 86380 86390 1
525435 99525435 1001 86380 86390 1
525358 99525358 1001 86380 86390 1
525348 99525348 1001 86380 86390 1
525297 99525297 1001 86380 86390 1
525337 99525337 1001 86380 86390 1
524992 99524992 1001 86380 86390 1
525022 99525022 1001 86380 86390 1
525152 99525152 1001 86380 86390 1
525088 99525088 1001 86380 86390 1
525672 99525672 1001 86380 86390 1
525702 99525702 1001 86380 86390 1
525755 99525755 1001 86380 86390 1
525722 99525722 1001 86380 86390 1
526385 99526385 1001 86380 86390 1
526308 99526308 1001 86380 86390 1
526348 99526348 1001 86380 86390 1
526396 99526396 1001 86380 86390 1
526379 99526379 1001 86380 86390 1
526037 99526037 1001 86380 86390 1
526129 99526129 1001 86380 86390 1
525920 99525920 1001 86380 86390 1
525858 99525858 1001 86380 86390 1
526459 99526459 1001 86380 86390 1
526010 99526010 1001 86380 86390 1
526593 99526593 1001 86380 86390 1
526529 99526529 1001 86380 86390 1
526571 99526571 1001 86380 86390 1
526494 99526494 1001 86380 86390 1
527124 99527124 1001 86380 86390 1
527089 99527089 1001 86380 86390 1
527236 99527236 1001 86380 86390 1
526943 99526943 1001 86380 86390 1
526956 99526956 1001 86380 86390 1
526972 99526972 1001 86380 86390 1
527039 99527039 1001 86380 86390 1
526911 99526911 1001 86380 86390 1
526835 99526835 1001 86380 86390 1
526706 99526706 1001 86380 86390 1
526827 99526827 1001 86380 86390 1
526815 99526815 1001 86380 86390 1
526664 99526664 1001 86380 86390 1
527428 99527428 1001 86380 86390 1
527364 99527364 1001 86380 86390 1
527946 99527946 1001 86380 86390 1
527892 99527892 1001 86380 86390 1
528072 99528072 1001 86380 86390 1
527663 99527663 1001 86380 86390 1
527745 99527745 1001 86380 86390 1
527734 99527734 1001 86380 86390 1
527813 99527813 1001 86380 86390 1
527660 99527660 1001 86380 86390 1
528182 99528182 1001 86380 86390 1
528722 99528722 1001 86380 86390 1
528830 99528830 1001 86380 86390 1
528861 99528861 1001 86380 86390 1
528849 99528849 1001 86380 86390 1
528632 99528632 1001 86380 86390 1
528635 99528635 1001 86380 86390 1
528666 99528666 1001 86380 86390 1
528488 99528488 1001 86380 86390 1
528320 99528320 1001 86380 86390 1
528375 99528375 1001 86380 86390 1
528324 99528324 1001 86380 86390 1
528988 99528988 1001 86380 86390 1
529093 99529093 1001 86380 86390 1
529086 99529086 1001 86380 86390 1
529039 99529039 1001 86380 86390 1
529648 99529648 1001 86380 86390 1
529369 99529369 1001 86380 86390 1
529434 99529434 1001 86380 86390 1
529516 99529516 1001 86380 86390 1
529391 99529391 1001 86380 86390 1
529223 99529223 1001 86380 86390 1
529267 99529267 1001 86380 86390 1
529832 99529832 1001 86380 86390 1
529745 99529745 1001 86380 86390 1
529811 99529811 1001 86380 86390 1
530355 99530355 1001 86380 86390 1
530449 99530449 1001 86380 86390 1
530234 99530234 1001 86380 86390 1
530288 99530288 1001 86380 86390 1
530291 99530291 1001 86380 86390 1
530190 99530190 1001 86380 86390 1
530164 99530164 1001 86380 86390 1
530152 99530152 1001 86380 86390 1
529947 99529947 1001 86380 86390 1
529937 99529937 1001 86380 86390 1
530056 99530056 1001 86380 86390 1
530137 99530137 1001 86380 86390 1
530563 99530563 1001 86380 86390 1
530605 99530605 1001 86380 86390 1
530749 99530749 1001 86380 86390 1
530751 99530751 1001 86380 86390 1
530623 99530623 1001 86380 86390 1
530588 99530588 1001 86380 86390 1
530562 99530562 1001 86380 86390 1
531333 99531333 1001 86380 86390 1
531181 99531181 1001 86380 86390 1
531374 99531374 1001 86380 86390 1
530970 99530970 1001 86380 86390 1
531103 99531103 1001 86380 86390 1
531121 99531121 1001 86380 86390 1
530905 99530905 1001 86380 86390 1
530804 99530804 1001 86380 86390 1
530792 99530792 1001 86380 86390 1
531423 99531423 1001 86380 86390 1
531425 99531425 1001 86380 86390 1
531386 99531386 1001 86380 86390 1
531543 99531543 1001 86380 86390 1
532038 99532038 1001 86380 86390 1
532175 99532175 1001 86380 86390 1
532069 99532069 1001 86380 86390 1
531831 99531831 1001 86380 86390 1
532000 99532000 1001 86380 86390 1
531943 99531943 1001 86380 86390 1
531801 99531801 1001 86380 86390 1
531675 99531675 1001 86380 86390 1
531715 99531715 1001 86380 86390 1
531742 99531742 1001 86380 86390 1
531640 99531640 1001 86380 86390 1
531744 99531744 1001 86380 86390 1
531722 99531722 1001 86380 86390 1
531699 99531699 1001 86380 86390 1
532398 99532398 1001 86380 86390 1
532349 99532349 1001 86380 86390 1
532389 99532389 1001 86380 86390 1
532208 99532208 1001 86380 86390 1
532355 99532355 1001 86380 86390 1
532369 99532369 1001 86380 86390 1
532905 99532905 1001 86380 86390 1
532948 99532948 1001 86380 86390 1
533012 99533012 1001 86380 86390 1
532910 99532910 1001 86380 86390 1
532979 99532979 1001 86380 86390 1
532863 99532863 1001 86380 86390 1
532738 99532738 1001 86380 86390 1
532466 99532466 1001 86380 86390 1
532467 99532467 1001 86380 86390 1
532604 99532604 1001 86380 86390 1
533160 99533160 1001 86380 86390 1
533136 99533136 1001 86380 86390 1
533053 99533053 1001 86380 86390 1
533807 99533807 1001 86380 86390 1
533858 99533858 1001 86380 86390 1
533721 99533721 1001 86380 86390 1
533709 99533709 1001 86380 86390 1
533711 99533711 1001 86380 86390 1
533725 99533725 1001 86380 86390 1
533662 99533662 1001 86380 86390 1
533727 99533727 1001 86380 86390 1
533473 99533473 1001 86380 86390 1
533544 99533544 1001 86380 86390 1
533650 99533650 1001 86380 86390 1
533586 99533586 1001 86380 86390 1
533306 99533306 1001 86380 86390 1
533332 99533332 1001 86380 86390 1
533294 99533294 1001 86380 86390 1
533416 99533416 1001 86380 86390 1
533893 99533893 1001 86380 86390 1
534049 99534049 1001 86380 86390 1
534547 99534547 1001 86380 86390 1
534487 99534487 1001 86380 86390 1
534590 99534590 1001 86380 86390 1
534403 99534403 1001 86380 86390 1
534327 99534327 1001 86380 86390 1
534328 99534328 1001 86380 86390 1
534258 99534258 1001 86380 86390 1
534091 99534091 1001 86380 86390 1
534236 99534236 1001 86380 86390 1
534263 99534263 1001 86380 86390 1
534097 99534097 1001 86380 86390 1
534126 99534126 1001 86380 86390 1
534243 99534243 1001 86380 86390 1
534786 99534786 1001 86380 86390 1
534879 99534879 1001 86380 86390 1
535307 99535307 1001 86380 86390 1
535451 99535451 1001 86380 86390 1
535443 99535443 1001 86380 86390 1
535252 99535252 1001 86380 86390 1
535178 99535178 1001 86380 86390 1
535205 99535205 1001 86380 86390 1
535261 99535261 1001 86380 86390 1
534891 99534891 1001 86380 86390 1
534894 99534894 1001 86380 86390 1
534910 99534910 1001 86380 86390 1
535663 99535663 1001 86380 86390 1
535625 99535625 1001 86380 86390 1
535613 99535613 1001 86380 86390 1
535614 99535614 1001 86380 86390 1
536194 99536194 1001 86380 86390 1
536286 99536286 1001 86380 86390 1
536147 99536147 1001 86380 86390 1
536239 99536239 1001 86380 86390 1
536323 99536323 1001 86380 86390 1
536165 99536165 1001 86380 86390 1
536192 99536192 1001 86380 86390 1
535886 99535886 1001 86380 86390 1
535740 99535740 1001 86380 86390 1
536488 99536488 1001 86380 86390 1
536363 99536363 1001 86380 86390 1
536376 99536376 1001 86380 86390 1
536521 99536521 1001 86380 86390 1
536419 99536419 1001 86380 86390 1
536473 99536473 1001 86380 86390 1
537098 99537098 1001 86380 86390 1
537022 99537022 1001 86380 86390 1
536963 99536963 1001 86380 86390 1
536965 99536965 1001 86380 86390 1
537030 99537030 1001 86380 86390 1
537071 99537071 1001 86380 86390 1
536934 99536934 1001 86380 86390 1
536872 99536872 1001 86380 86390 1
536783 99536783 1001 86380 86390 1
536759 99536759 1001 86380 86390 1
536876 99536876 1001 86380 86390 1
536553 99536553 1001 86380 86390 1
537851 99537851 1001 86380 86390 1
537975 99537975 1001 86380 86390 1
537897 99537897 1001 86380 86390 1
537774 99537774 1001 86380 86390 1
537474 99537474 1001 86380 86390 1
537999 99537999 1001 86380 86390 1
538039 99538039 1001 86380 86390 1
538112 99538112 1001 86380 86390 1
538158 99538158 1001 86380 86390 1
538663 99538663 1001 86380 86390 1
538797 99538797 1001 86380 86390 1
538427 99538427 1001 86380 86390 1
538564 99538564 1001 86380 86390 1
538542 99538542 1001 86380 86390 1
538350 99538350 1001 86380 86390 1
538250 99538250 1001 86380 86390 1
538251 99538251 1001 86380 86390 1
538305 99538305 1001 86380 86390 1
538241 99538241 1001 86380 86390 1
538980 99538980 1001 86380 86390 1
538842 99538842 1001 86380 86390 1
538831 99538831 1001 86380 86390 1
538913 99538913 1001 86380 86390 1
539613 99539613 1001 86380 86390 1
539439 99539439 1001 86380 86390 1
539542 99539542 1001 86380 86390 1
539597 99539597 1001 86380 86390 1
539576 99539576 1001 86380 86390 1
539388 99539388 1001 86380 86390 1
539274 99539274 1001 86380 86390 1
539287 99539287 1001 86380 86390 1
539090 99539090 1001 86380 86390 1
539103 99539103 1001 86380 86390 1
539118 99539118 1001 86380 86390 1
539668 99539668 1001 86380 86390 1
539740 99539740 1001 86380 86390 1
540370 99540370 1001 86380 86390 1
540282 99540282 1001 86380 86390 1
540321 99540321 1001 86380 86390 1
540239 99540239 1001 86380 86390 1
540207 99540207 1001 86380 86390 1
539888 99539888 1001 86380 86390 1
539980 99539980 1001 86380 86390 1
539879 99539879 1001 86380 86390 1
539907 99539907 1001 86380 86390 1
539868 99539868 1001 86380 86390 1
540671 99540671 1001 86380 86390 1
541126 99541126 1001 86380 86390 1
541178 99541178 1001 86380 86390 1
541180 99541180 1001 86380 86390 1
541135 99541135 1001 86380 86390 1
540948 99540948 1001 86380 86390 1
541052 99541052 1001 86380 86390 1
541057 99541057 1001 86380 86390 1
540713 99540713 1001 86380 86390 1
540717 99540717 1001 86380 86390 1
540823 99540823 1001 86380 86390 1
541393 99541393 1001 86380 86390 1
541337 99541337 1001 86380 86390 1
541415 99541415 1001 86380 86390 1
542068 99542068 1001 86380 86390 1
541926 99541926 1001 86380 86390 1
542092 99542092 1001 86380 86390 1
542010 99542010 1001 86380 86390 1
541998 99541998 1001 86380 86390 1
542063 99542063 1001 86380 86390 1
542025 99542025 1001 86380 86390 1
541752 99541752 1001 86380 86390 1
541869 99541869 1001 86380 86390 1
541756 99541756 1001 86380 86390 1
542313 99542313 1001 86380 86390 1
542262 99542262 1001 86380 86390 1
542690 99542690 1001 86380 86390 1
542729 99542729 1001 86380 86390 1
542568 99542568 1001 86380 86390 1
542646 99542646 1001 86380 86390 1
542724 99542724 1001 86380 86390 1
542543 99542543 1001 86380 86390 1
542364 99542364 1001 86380 86390 1
542522 99542522 1001 86380 86390 1
542419 99542419 1001 86380 86390 1
542384 99542384 1001 86380 86390 1
542411 99542411 1001 86380 86390 1
543045 99543045 1001 86380 86390 1
543008 99543008 1001 86380 86390 1
542957 99542957 1001 86380 86390 1
542959 99542959 1001 86380 86390 1
543037 99543037 1001 86380 86390 1
543050 99543050 1001 86380 86390 1
543000 99543000 1001 86380 86390 1
543618 99543618 1001 86380 86390 1
543740 99543740 1001 86380 86390 1
543688 99543688 1001 86380 86390 1
543406 99543406 1001 86380 86390 1
543460 99543460 1001 86380 86390 1
543279 99543279 1001 86380 86390 1
543835 99543835 1001 86380 86390 1
543836 99543836 1001 86380 86390 1
543878 99543878 1001 86380 86390 1
543829 99543829 1001 86380 86390 1
543868 99543868 1001 86380 86390 1
543804 99543804 1001 86380 86390 1
544395 99544395 1001 86380 86390 1
544212 99544212 1001 86380 86390 1
544293 99544293 1001 86380 86390 1
544230 99544230 1001 86380 86390 1
544337 99544337 1001 86380 86390 1
544261 99544261 1001 86380 86390 1
544029 99544029 1001 86380 86390 1
544083 99544083 1001 86380 86390 1
544174 99544174 1001 86380 86390 1
544661 99544661 1001 86380 86390 1
544610 99544610 1001 86380 86390 1
544689 99544689 1001 86380 86390 1
544627 99544627 1001 86380 86390 1
544641 99544641 1001 86380 86390 1
544615 99544615 1001 86380 86390 1
506123 1056 1001 60719 61018 1
506172 817 1002 38767 47750 1
522905 662 1002 63318 66731 1
517207 950 1002 57697 65229 1
400027 99400027 1001 86380 86390 1
400182 99400182 1001 86380 86390 1
400178 99400178 1001 86380 86390 1
400208 99400208 1001 86380 86390 1
400259 99400259 1001 86380 86390 1
400404 99400404 1001 86380 86390 1
400414 99400414 1001 86380 86390 1
400398 99400398 1001 86380 86390 1
400511 99400511 1001 86380 86390 1
400612 99400612 1001 86380 86390 1
400580 99400580 1001 86380 86390 1
400658 99400658 1001 86380 86390 1
400683 99400683 1001 86380 86390 1
400717 99400717 1001 86380 86390 1
400632 99400632 1001 86380 86390 1
400925 99400925 1001 86380 86390 1
400842 99400842 1001 86380 86390 1
400980 99400980 1001 86380 86390 1
401049 99401049 1001 86380 86390 1
401177 99401177 1001 86380 86390 1
401261 99401261 1001 86380 86390 1
401512 99401512 1001 86380 86390 1
401853 99401853 1001 86380 86390 1
402450 99402450 1001 86380 86390 1
402643 99402643 1001 86380 86390 1
402875 99402875 1001 86380 86390 1
402972 99402972 1001 86380 86390 1
403214 99403214 1001 86380 86390 1
403504 99403504 1001 86380 86390 1
403533 99403533 1001 86380 86390 1
403679 99403679 1001 86380 86390 1
403831 99403831 1001 86380 86390 1
403981 99403981 1001 86380 86390 1
404207 99404207 1001 86380 86390 1
404300 99404300 1001 86380 86390 1
404275 99404275 1001 86380 86390 1
404376 99404376 1001 86380 86390 1
404353 99404353 1001 86380 86390 1
404459 99404459 1001 86380 86390 1
404596 99404596 1001 86380 86390 1
404681 99404681 1001 86380 86390 1
404684 99404684 1001 86380 86390 1
404689 99404689 1001 86380 86390 1
404588 99404588 1001 86380 86390 1
404753 99404753 1001 86380 86390 1
404855 99404855 1001 86380 86390 1
404983 99404983 1001 86380 86390 1
405022 99405022 1001 86380 86390 1
405128 99405128 1001 86380 86390 1
405164 99405164 1001 86380 86390 1
405198 99405198 1001 86380 86390 1
405264 99405264 1001 86380 86390 1
405446 99405446 1001 86380 86390 1
406038 99406038 1001 86380 86390 1
406270 99406270 1001 86380 86390 1
406231 99406231 1001 86380 86390 1
406938 99406938 1001 86380 86390 1
406909 99406909 1001 86380 86390 1
406842 99406842 1001 86380 86390 1
407039 99407039 1001 86380 86390 1
407168 99407168 1001 86380 86390 1
407317 99407317 1001 86380 86390 1
407465 99407465 1001 86380 86390 1
407513 99407513 1001 86380 86390 1
407687 99407687 1001 86380 86390 1
408194 99408194 1001 86380 86390 1
408156 99408156 1001 86380 86390 1
408332 99408332 1001 86380 86390 1
408503 99408503 1001 86380 86390 1
408434 99408434 1001 86380 86390 1
408602 99408602 1001 86380 86390 1
408556 99408556 1001 86380 86390 1
408644 99408644 1001 86380 86390 1
408748 99408748 1001 86380 86390 1
408810 99408810 1001 86380 86390 1
409013 99409013 1001 86380 86390 1
409055 99409055 1001 86380 86390 1
409422 99409422 1001 86380 86390 1
409674 99409674 1001 86380 86390 1
409695 99409695 1001 86380 86390 1
410015 99410015 1001 86380 86390 1
410117 99410117 1001 86380 86390 1
410190 99410190 1001 86380 86390 1
410207 99410207 1001 86380 86390 1
410141 99410141 1001 86380 86390 1
410357 99410357 1001 86380 86390 1
410330 99410330 1001 86380 86390 1
410807 99410807 1001 86380 86390 1
410832 99410832 1001 86380 86390 1
410878 99410878 1001 86380 86390 1
410996 99410996 1001 86380 86390 1
411288 99411288 1001 86380 86390 1
411237 99411237 1001 86380 86390 1
411379 99411379 1001 86380 86390 1
411329 99411329 1001 86380 86390 1
411595 99411595 1001 86380 86390 1
411701 99411701 1001 86380 86390 1
411704 99411704 1001 86380 86390 1
412041 99412041 1001 86380 86390 1
412366 99412366 1001 86380 86390 1
412386 99412386 1001 86380 86390 1
413376 99413376 1001 86380 86390 1
413402 99413402 1001 86380 86390 1
413500 99413500 1001 86380 86390 1
412928 99412928 1001 86380 86390 1
413176 99413176 1001 86380 86390 1
412579 99412579 1001 86380 86390 1
412835 99412835 1001 86380 86390 1
412573 99412573 1001 86380 86390 1
413734 99413734 1001 86380 86390 1
414101 99414101 1001 86380 86390 1
413743 99413743 1001 86380 86390 1
415171 99415171 1001 86380 86390 1
415038 99415038 1001 86380 86390 1
414733 99414733 1001 86380 86390 1
414150 99414150 1001 86380 86390 1
414371 99414371 1001 86380 86390 1
414419 99414419 1001 86380 86390 1
415686 99415686 1001 86380 86390 1
415694 99415694 1001 86380 86390 1
416861 99416861 1001 86380 86390 1
416993 99416993 1001 86380 86390 1
416750 99416750 1001 86380 86390 1
416398 99416398 1001 86380 86390 1
416142 99416142 1001 86380 86390 1
416426 99416426 1001 86380 86390 1
417197 99417197 1001 86380 86390 1
417387 99417387 1001 86380 86390 1
418801 99418801 1001 86380 86390 1
418580 99418580 1001 86380 86390 1
418796 99418796 1001 86380 86390 1
418414 99418414 1001 86380 86390 1
418124 99418124 1001 86380 86390 1
418217 99418217 1001 86380 86390 1
417735 99417735 1001 86380 86390 1
417875 99417875 1001 86380 86390 1
417625 99417625 1001 86380 86390 1
418950 99418950 1001 86380 86390 1
418883 99418883 1001 86380 86390 1
420353 99420353 1001 86380 86390 1
420084 99420084 1001 86380 86390 1
420373 99420373 1001 86380 86390 1
420003 99420003 1001 86380 86390 1
420004 99420004 1001 86380 86390 1
419923 99419923 1001 86380 86390 1
419959 99419959 1001 86380 86390 1
419936 99419936 1001 86380 86390 1
419417 99419417 1001 86380 86390 1
419583 99419583 1001 86380 86390 1
420833 99420833 1001 86380 86390 1
420510 99420510 1001 86380 86390 1
420501 99420501 1001 86380 86390 1
420634 99420634 1001 86380 86390 1
420508 99420508 1001 86380 86390 1
420804 99420804 1001 86380 86390 1
422042 99422042 1001 86380 86390 1
421926 99421926 1001 86380 86390 1
421454 99421454 1001 86380 86390 1
421482 99421482 1001 86380 86390 1
420910 99420910 1001 86380 86390 1
421097 99421097 1001 86380 86390 1
421127 99421127 1001 86380 86390 1
421245 99421245 1001 86380 86390 1
421133 99421133 1001 86380 86390 1
421249 99421249 1001 86380 86390 1
422401 99422401 1001 86380 86390 1
422219 99422219 1001 86380 86390 1
422448 99422448 1001 86380 86390 1
423505 99423505 1001 86380 86390 1
423680 99423680 1001 86380 86390 1
423590 99423590 1001 86380 86390 1
423714 99423714 1001 86380 86390 1
423719 99423719 1001 86380 86390 1
423136 99423136 1001 86380 86390 1
423295 99423295 1001 86380 86390 1
423039 99423039 1001 86380 86390 1
423263 99423263 1001 86380 86390 1
422690 99422690 1001 86380 86390 1
424108 99424108 1001 86380 86390 1
423756 99423756 1001 86380 86390 1
423817 99423817 1001 86380 86390 1
425015 99425015 1001 86380 86390 1
425351 99425351 1001 86380 86390 1
425352 99425352 1001 86380 86390 1
424880 99424880 1001 86380 86390 1
424863 99424863 1001 86380 86390 1
424867 99424867 1001 86380 86390 1
424944 99424944 1001 86380 86390 1
424771 99424771 1001 86380 86390 1
424365 99424365 1001 86380 86390 1
424269 99424269 1001 86380 86390 1
424296 99424296 1001 86380 86390 1
424370 99424370 1001 86380 86390 1
424203 99424203 1001 86380 86390 1
425584 99425584 1001 86380 86390 1
425387 99425387 1001 86380 86390 1
425700 99425700 1001 86380 86390 1
426979 99426979 1001 86380 86390 1
427074 99427074 1001 86380 86390 1
426762 99426762 1001 86380 86390 1
426343 99426343 1001 86380 86390 1
426645 99426645 1001 86380 86390 1
426650 99426650 1001 86380 86390 1
425900 99425900 1001 86380 86390 1
425924 99425924 1001 86380 86390 1
427235 99427235 1001 86380 86390 1
427448 99427448 1001 86380 86390 1
427160 99427160 1001 86380 86390 1
427507 99427507 1001 86380 86390 1
428349 99428349 1001 86380 86390 1
428096 99428096 1001 86380 86390 1
428048 99428048 1001 86380 86390 1
428135 99428135 1001 86380 86390 1
428209 99428209 1001 86380 86390 1
427875 99427875 1001 86380 86390 1
427633 99427633 1001 86380 86390 1
428972 99428972 1001 86380 86390 1
428929 99428929 1001 86380 86390 1
430014 99430014 1001 86380 86390 1
430051 99430051 1001 86380 86390 1
430028 99430028 1001 86380 86390 1
430340 99430340 1001 86380 86390 1
430092 99430092 1001 86380 86390 1
430114 99430114 1001 86380 86390 1
429591 99429591 1001 86380 86390 1
429883 99429883 1001 86380 86390 1
429745 99429745 1001 86380 86390 1
429578 99429578 1001 86380 86390 1
429314 99429314 1001 86380 86390 1
429401 99429401 1001 86380 86390 1
430556 99430556 1001 86380 86390 1
431835 99431835 1001 86380 86390 1
431917 99431917 1001 86380 86390 1
431318 99431318 1001 86380 86390 1
431519 99431519 1001 86380 86390 1
431301 99431301 1001 86380 86390 1
431323 99431323 1001 86380 86390 1
431001 99431001 1001 86380 86390 1
431220 99431220 1001 86380 86390 1
432382 99432382 1001 86380 86390 1
432194 99432194 1001 86380 86390 1
432314 99432314 1001 86380 86390 1
433395 99433395 1001 86380 86390 1
433364 99433364 1001 86380 86390 1
433334 99433334 1001 86380 86390 1
433272 99433272 1001 86380 86390 1
433169 99433169 1001 86380 86390 1
432700 99432700 1001 86380 86390 1
432621 99432621 1001 86380 86390 1
433923 99433923 1001 86380 86390 1
434034 99434034 1001 86380 86390 1
435362 99435362 1001 86380 86390 1
435195 99435195 1001 86380 86390 1
434789 99434789 1001 86380 86390 1
434902 99434902 1001 86380 86390 1
434855 99434855 1001 86380 86390 1
434931 99434931 1001 86380 86390 1
434861 99434861 1001 86380 86390 1
434991 99434991 1001 86380 86390 1
434536 99434536 1001 86380 86390 1
434289 99434289 1001 86380 86390 1
434217 99434217 1001 86380 86390 1
435480 99435480 1001 86380 86390 1
435862 99435862 1001 86380 86390 1
437092 99437092 1001 86380 86390 1
437007 99437007 1001 86380 86390 1
437008 99437008 1001 86380 86390 1
436903 99436903 1001 86380 86390 1
437015 99437015 1001 86380 86390 1
436560 99436560 1001 86380 86390 1
436288 99436288 1001 86380 86390 1
435988 99435988 1001 86380 86390 1
436244 99436244 1001 86380 86390 1
435938 99435938 1001 86380 86390 1
436024 99436024 1001 86380 86390 1
436062 99436062 1001 86380 86390 1
436161 99436161 1001 86380 86390 1
300019 99300019 1001 86380 86390 1
437270 99437270 1001 86380 86390 1
437250 99437250 1001 86380 86390 1
300000 99300000 1001 86380 86390 1
437309 99437309 1001 86380 86390 1
300585 99300585 1001 86380 86390 1
300367 99300367 1001 86380 86390 1
300343 99300343 1001 86380 86390 1
300447 99300447 1001 86380 86390 1
300427 99300427 1001 86380 86390 1
300466 99300466 1001 86380 86390 1
300363 99300363 1001 86380 86390 1
300251 99300251 1001 86380 86390 1
300279 99300279 1001 86380 86390 1
300190 99300190 1001 86380 86390 1
300744 99300744 1001 86380 86390 1
301468 99301468 1001 86380 86390 1
301180 99301180 1001 86380 86390 1
301279 99301279 1001 86380 86390 1
301294 99301294 1001 86380 86390 1
301053 99301053 1001 86380 86390 1
300963 99300963 1001 86380 86390 1
301093 99301093 1001 86380 86390 1
300942 99300942 1001 86380 86390 1
301139 99301139 1001 86380 86390 1
301758 99301758 1001 86380 86390 1
301579 99301579 1001 86380 86390 1
301658 99301658 1001 86380 86390 1
301621 99301621 1001 86380 86390 1
301623 99301623 1001 86380 86390 1
301742 99301742 1001 86380 86390 1
301602 99301602 1001 86380 86390 1
302347 99302347 1001 86380 86390 1
302352 99302352 1001 86380 86390 1
302259 99302259 1001 86380 86390 1
302123 99302123 1001 86380 86390 1
302047 99302047 1001 86380 86390 1
301988 99301988 1001 86380 86390 1
302067 99302067 1001 86380 86390 1
301774 99301774 1001 86380 86390 1
301959 99301959 1001 86380 86390 1
301822 99301822 1001 86380 86390 1
302511 99302511 1001 86380 86390 1
303157 99303157 1001 86380 86390 1
303129 99303129 1001 86380 86390 1
302833 99302833 1001 86380 86390 1
302957 99302957 1001 86380 86390 1
302742 99302742 1001 86380 86390 1
302764 99302764 1001 86380 86390 1
304002 99304002 1001 86380 86390 1
304008 99304008 1001 86380 86390 1
303859 99303859 1001 86380 86390 1
303777 99303777 1001 86380 86390 1
303467 99303467 1001 86380 86390 1
303588 99303588 1001 86380 86390 1
303447 99303447 1001 86380 86390 1
304148 99304148 1001 86380 86390 1
304048 99304048 1001 86380 86390 1
304221 99304221 1001 86380 86390 1
304209 99304209 1001 86380 86390 1
304773 99304773 1001 86380 86390 1
304660 99304660 1001 86380 86390 1
304543 99304543 1001 86380 86390 1
304637 99304637 1001 86380 86390 1
304651 99304651 1001 86380 86390 1
304434 99304434 1001 86380 86390 1
304300 99304300 1001 86380 86390 1
304964 99304964 1001 86380 86390 1
304860 99304860 1001 86380 86390 1
304956 99304956 1001 86380 86390 1
305021 99305021 1001 86380 86390 1
305549 99305549 1001 86380 86390 1
305501 99305501 1001 86380 86390 1
305529 99305529 1001 86380 86390 1
305443 99305443 1001 86380 86390 1
305131 99305131 1001 86380 86390 1
305067 99305067 1001 86380 86390 1
305212 99305212 1001 86380 86390 1
305082 99305082 1001 86380 86390 1
305166 99305166 1001 86380 86390 1
500050 99500050 1001 86380 86390 1
500094 99500094 1001 86380 86390 1
500726 99500726 1001 86380 86390 1
500786 99500786 1001 86380 86390 1
500734 99500734 1001 86380 86390 1
500454 99500454 1001 86380 86390 1
500525 99500525 1001 86380 86390 1
500604 99500604 1001 86380 86390 1
500542 99500542 1001 86380 86390 1
500322 99500322 1001 86380 86390 1
500232 99500232 1001 86380 86390 1
500206 99500206 1001 86380 86390 1
500862 99500862 1001 86380 86390 1
500889 99500889 1001 86380 86390 1
500960 99500960 1001 86380 86390 1
500922 99500922 1001 86380 86390 1
500974 99500974 1001 86380 86390 1
500845 99500845 1001 86380 86390 1
501563 99501563 1001 86380 86390 1
501503 99501503 1001 86380 86390 1
501293 99501293 1001 86380 86390 1
501272 99501272 1001 86380 86390 1
501233 99501233 1001 86380 86390 1
501315 99501315 1001 86380 86390 1
501237 99501237 1001 86380 86390 1
501208 99501208 1001 86380 86390 1
501119 99501119 1001 86380 86390 1
501094 99501094 1001 86380 86390 1
501843 99501843 1001 86380 86390 1
501820 99501820 1001 86380 86390 1
501722 99501722 1001 86380 86390 1
501826 99501826 1001 86380 86390 1
501762 99501762 1001 86380 86390 1
501790 99501790 1001 86380 86390 1
502431 99502431 1001 86380 86390 1
502344 99502344 1001 86380 86390 1
502296 99502296 1001 86380 86390 1
502349 99502349 1001 86380 86390 1
502209 99502209 1001 86380 86390 1
502147 99502147 1001 86380 86390 1
502199 99502199 1001 86380 86390 1
502188 99502188 1001 86380 86390 1
501884 99501884 1001 86380 86390 1
501851 99501851 1001 86380 86390 1
501852 99501852 1001 86380 86390 1
502646 99502646 1001 86380 86390 1
502575 99502575 1001 86380 86390 1
503214 99503214 1001 86380 86390 1
503138 99503138 1001 86380 86390 1
503153 99503153 1001 86380 86390 1
503122 99503122 1001 86380 86390 1
502983 99502983 1001 86380 86390 1
503050 99503050 1001 86380 86390 1
502994 99502994 1001 86380 86390 1
502750 99502750 1001 86380 86390 1
502789 99502789 1001 86380 86390 1
502687 99502687 1001 86380 86390 1
502807 99502807 1001 86380 86390 1
502720 99502720 1001 86380 86390 1
503464 99503464 1001 86380 86390 1
503374 99503374 1001 86380 86390 1
503990 99503990 1001 86380 86390 1
504044 99504044 1001 86380 86390 1
503999 99503999 1001 86380 86390 1
503949 99503949 1001 86380 86390 1
503751 99503751 1001 86380 86390 1
503600 99503600 1001 86380 86390 1
503678 99503678 1001 86380 86390 1
503616 99503616 1001 86380 86390 1
503681 99503681 1001 86380 86390 1
503607 99503607 1001 86380 86390 1
503584 99503584 1001 86380 86390 1
503533 99503533 1001 86380 86390 1
504192 99504192 1001 86380 86390 1
504283 99504283 1001 86380 86390 1
504271 99504271 1001 86380 86390 1
504196 99504196 1001 86380 86390 1
504213 99504213 1001 86380 86390 1
504802 99504802 1001 86380 86390 1
504841 99504841 1001 86380 86390 1
504819 99504819 1001 86380 86390 1
504744 99504744 1001 86380 86390 1
504786 99504786 1001 86380 86390 1
504597 99504597 1001 86380 86390 1
504573 99504573 1001 86380 86390 1
504606 99504606 1001 86380 86390 1
504389 99504389 1001 86380 86390 1
504481 99504481 1001 86380 86390 1
504464 99504464 1001 86380 86390 1
505093 99505093 1001 86380 86390 1
504978 99504978 1001 86380 86390 1
505596 99505596 1001 86380 86390 1
505716 99505716 1001 86380 86390 1
505370 99505370 1001 86380 86390 1
505468 99505468 1001 86380 86390 1
505262 99505262 1001 86380 86390 1
505250 99505250 1001 86380 86390 1
505949 99505949 1001 86380 86390 1
505915 99505915 1001 86380 86390 1
505828 99505828 1001 86380 86390 1
506538 99506538 1001 86380 86390 1
506575 99506575 1001 86380 86390 1
506450 99506450 1001 86380 86390 1
506489 99506489 1001 86380 86390 1
506554 99506554 1001 86380 86390 1
506186 99506186 1001 86380 86390 1
506305 99506305 1001 86380 86390 1
506308 99506308 1001 86380 86390 1
506362 99506362 1001 86380 86390 1
506028 99506028 1001 86380 86390 1
506648 99506648 1001 86380 86390 1
506649 99506649 1001 86380 86390 1
506663 99506663 1001 86380 86390 1
507320 99507320 1001 86380 86390 1
507079 99507079 1001 86380 86390 1
507183 99507183 1001 86380 86390 1
507160 99507160 1001 86380 86390 1
507199 99507199 1001 86380 86390 1
507189 99507189 1001 86380 86390 1
506997 99506997 1001 86380 86390 1
506864 99506864 1001 86380 86390 1
507555 99507555 1001 86380 86390 1
507508 99507508 1001 86380 86390 1
508210 99508210 1001 86380 86390 1
508108 99508108 1001 86380 86390 1
508177 99508177 1001 86380 86390 1
508237 99508237 1001 86380 86390 1
507879 99507879 1001 86380 86390 1
507906 99507906 1001 86380 86390 1
507842 99507842 1001 86380 86390 1
507812 99507812 1001 86380 86390 1
507750 99507750 1001 86380 86390 1
507765 99507765 1001 86380 86390 1
508413 99508413 1001 86380 86390 1
508286 99508286 1001 86380 86390 1
508927 99508927 1001 86380 86390 1
508890 99508890 1001 86380 86390 1
509067 99509067 1001 86380 86390 1
508741 99508741 1001 86380 86390 1
508730 99508730 1001 86380 86390 1
508745 99508745 1001 86380 86390 1
508519 99508519 1001 86380 86390 1
508565 99508565 1001 86380 86390 1
509091 99509091 1001 86380 86390 1
509144 99509144 1001 86380 86390 1
509132 99509132 1001 86380 86390 1
509212 99509212 1001 86380 86390 1
509836 99509836 1001 86380 86390 1
509785 99509785 1001 86380 86390 1
509776 99509776 1001 86380 86390 1
509843 99509843 1001 86380 86390 1
509630 99509630 1001 86380 86390 1
509542 99509542 1001 86380 86390 1
509497 99509497 1001 86380 86390 1
509289 99509289 1001 86380 86390 1
509290 99509290 1001 86380 86390 1
510095 99510095 1001 86380 86390 1
510585 99510585 1001 86380 86390 1
510535 99510535 1001 86380 86390 1
510541 99510541 1001 86380 86390 1
510717 99510717 1001 86380 86390 1
510545 99510545 1001 86380 86390 1
510571 99510571 1001 86380 86390 1
510484 99510484 1001 86380 86390 1
510476 99510476 1001 86380 86390 1
510442 99510442 1001 86380 86390 1
510218 99510218 1001 86380 86390 1
510221 99510221 1001 86380 86390 1
510737 99510737 1001 86380 86390 1
510739 99510739 1001 86380 86390 1
510799 99510799 1001 86380 86390 1
510864 99510864 1001 86380 86390 1
511361 99511361 1001 86380 86390 1
511363 99511363 1001 86380 86390 1
511418 99511418 1001 86380 86390 1
511483 99511483 1001 86380 86390 1
511409 99511409 1001 86380 86390 1
511546 99511546 1001 86380 86390 1
511156 99511156 1001 86380 86390 1
511241 99511241 1001 86380 86390 1
510996 99510996 1001 86380 86390 1
511009 99511009 1001 86380 86390 1
510961 99510961 1001 86380 86390 1
511027 99511027 1001 86380 86390 1
511028 99511028 1001 86380 86390 1
511617 99511617 1001 86380 86390 1
511669 99511669 1001 86380 86390 1
511554 99511554 1001 86380 86390 1
511611 99511611 1001 86380 86390 1
512253 99512253 1001 86380 86390 1
512292 99512292 1001 86380 86390 1
512203 99512203 1001 86380 86390 1
511981 99511981 1001 86380 86390 1
511809 99511809 1001 86380 86390 1
511800 99511800 1001 86380 86390 1
511935 99511935 1001 86380 86390 1
511766 99511766 1001 86380 86390 1
512493 99512493 1001 86380 86390 1
512446 99512446 1001 86380 86390 1
512553 99512553 1001 86380 86390 1
512386 99512386 1001 86380 86390 1
513055 99513055 1001 86380 86390 1
513146 99513146 1001 86380 86390 1
513123 99513123 1001 86380 86390 1
513149 99513149 1001 86380 86390 1
513113 99513113 1001 86380 86390 1
512953 99512953 1001 86380 86390 1
512881 99512881 1001 86380 86390 1
512740 99512740 1001 86380 86390 1
512599 99512599 1001 86380 86390 1
512746 99512746 1001 86380 86390 1
513279 99513279 1001 86380 86390 1
513280 99513280 1001 86380 86390 1
513244 99513244 1001 86380 86390 1
513246 99513246 1001 86380 86390 1
513389 99513389 1001 86380 86390 1
513223 99513223 1001 86380 86390 1
513290 99513290 1001 86380 86390 1
513851 99513851 1001 86380 86390 1
513956 99513956 1001 86380 86390 1
513881 99513881 1001 86380 86390 1
513964 99513964 1001 86380 86390 1
513825 99513825 1001 86380 86390 1
513726 99513726 1001 86380 86390 1
513766 99513766 1001 86380 86390 1
513650 99513650 1001 86380 86390 1
513811 99513811 1001 86380 86390 1
513466 99513466 1001 86380 86390 1
513545 99513545 1001 86380 86390 1
513571 99513571 1001 86380 86390 1
513573 99513573 1001 86380 86390 1
513589 99513589 1001 86380 86390 1
514122 99514122 1001 86380 86390 1
514678 99514678 1001 86380 86390 1
514522 99514522 1001 86380 86390 1
514497 99514497 1001 86380 86390 1
514618 99514618 1001 86380 86390 1
514463 99514463 1001 86380 86390 1
514532 99514532 1001 86380 86390 1
514288 99514288 1001 86380 86390 1
514303 99514303 1001 86380 86390 1
514369 99514369 1001 86380 86390 1
514357 99514357 1001 86380 86390 1
515024 99515024 1001 86380 86390 1
514999 99514999 1001 86380 86390 1
515014 99515014 1001 86380 86390 1
514952 99514952 1001 86380 86390 1
515653 99515653 1001 86380 86390 1
515638 99515638 1001 86380 86390 1
515561 99515561 1001 86380 86390 1
515477 99515477 1001 86380 86390 1
515336 99515336 1001 86380 86390 1
515427 99515427 1001 86380 86390 1
515286 99515286 1001 86380 86390 1
515417 99515417 1001 86380 86390 1
515449 99515449 1001 86380 86390 1
515194 99515194 1001 86380 86390 1
515147 99515147 1001 86380 86390 1
515148 99515148 1001 86380 86390 1
515807 99515807 1001 86380 86390 1
515691 99515691 1001 86380 86390 1
516450 99516450 1001 86380 86390 1
516116 99516116 1001 86380 86390 1
516104 99516104 1001 86380 86390 1
516196 99516196 1001 86380 86390 1
516106 99516106 1001 86380 86390 1
515974 99515974 1001 86380 86390 1
516666 99516666 1001 86380 86390 1
516645 99516645 1001 86380 86390 1
517181 99517181 1001 86380 86390 1
517334 99517334 1001 86380 86390 1
517328 99517328 1001 86380 86390 1
517232 99517232 1001 86380 86390 1
517066 99517066 1001 86380 86390 1
516964 99516964 1001 86380 86390 1
516915 99516915 1001 86380 86390 1
516737 99516737 1001 86380 86390 1
516867 99516867 1001 86380 86390 1
517424 99517424 1001 86380 86390 1
517373 99517373 1001 86380 86390 1
517465 99517465 1001 86380 86390 1
517448 99517448 1001 86380 86390 1
518086 99518086 1001 86380 86390 1
518130 99518130 1001 86380 86390 1
518039 99518039 1001 86380 86390 1
518027 99518027 1001 86380 86390 1
518031 99518031 1001 86380 86390 1
518070 99518070 1001 86380 86390 1
517800 99517800 1001 86380 86390 1
517920 99517920 1001 86380 86390 1
517935 99517935 1001 86380 86390 1
517897 99517897 1001 86380 86390 1
517607 99517607 1001 86380 86390 1
517691 99517691 1001 86380 86390 1
518184 99518184 1001 86380 86390 1
518316 99518316 1001 86380 86390 1
518346 99518346 1001 86380 86390 1
518246 99518246 1001 86380 86390 1
518797 99518797 1001 86380 86390 1
518730 99518730 1001 86380 86390 1
518583 99518583 1001 86380 86390 1
518476 99518476 1001 86380 86390 1
518530 99518530 1001 86380 86390 1
518507 99518507 1001 86380 86390 1
519132 99519132 1001 86380 86390 1
519006 99519006 1001 86380 86390 1
519061 99519061 1001 86380 86390 1
519711 99519711 1001 86380 86390 1
519677 99519677 1001 86380 86390 1
519409 99519409 1001 86380 86390 1
519449 99519449 1001 86380 86390 1
519594 99519594 1001 86380 86390 1
519206 99519206 1001 86380 86390 1
519262 99519262 1001 86380 86390 1
519381 99519381 1001 86380 86390 1
519394 99519394 1001 86380 86390 1
519331 99519331 1001 86380 86390 1
519853 99519853 1001 86380 86390 1
519918 99519918 1001 86380 86390 1
519944 99519944 1001 86380 86390 1
520009 99520009 1001 86380 86390 1
519816 99519816 1001 86380 86390 1
519913 99519913 1001 86380 86390 1
520511 99520511 1001 86380 86390 1
520602 99520602 1001 86380 86390 1
520566 99520566 1001 86380 86390 1
520536 99520536 1001 86380 86390 1
520336 99520336 1001 86380 86390 1
520349 99520349 1001 86380 86390 1
520311 99520311 1001 86380 86390 1
520276 99520276 1001 86380 86390 1
520380 99520380 1001 86380 86390 1
520188 99520188 1001 86380 86390 1
520666 99520666 1001 86380 86390 1
520751 99520751 1001 86380 86390 1
521289 99521289 1001 86380 86390 1
521380 99521380 1001 86380 86390 1
521455 99521455 1001 86380 86390 1
521425 99521425 1001 86380 86390 1
521196 99521196 1001 86380 86390 1
521250 99521250 1001 86380 86390 1
521203 99521203 1001 86380 86390 1
521230 99521230 1001 86380 86390 1
521207 99521207 1001 86380 86390 1
521130 99521130 1001 86380 86390 1
521039 99521039 1001 86380 86390 1
520858 99520858 1001 86380 86390 1
520962 99520962 1001 86380 86390 1
520954 99520954 1001 86380 86390 1
520969 99520969 1001 86380 86390 1
520896 99520896 1001 86380 86390 1
521051 99521051 1001 86380 86390 1
521662 99521662 1001 86380 86390 1
522167 99522167 1001 86380 86390 1
522224 99522224 1001 86380 86390 1
522278 99522278 1001 86380 86390 1
521997 99521997 1001 86380 86390 1
521959 99521959 1001 86380 86390 1
521911 99521911 1001 86380 86390 1
521789 99521789 1001 86380 86390 1
521816 99521816 1001 86380 86390 1
521817 99521817 1001 86380 86390 1
521730 99521730 1001 86380 86390 1
522459 99522459 1001 86380 86390 1
522848 99522848 1001 86380 86390 1
522891 99522891 1001 86380 86390 1
522805 99522805 1001 86380 86390 1
522754 99522754 1001 86380 86390 1
522846 99522846 1001 86380 86390 1
522678 99522678 1001 86380 86390 1
522647 99522647 1001 86380 86390 1
522626 99522626 1001 86380 86390 1
523206 99523206 1001 86380 86390 1
523837 99523837 1001 86380 86390 1
523687 99523687 1001 86380 86390 1
523730 99523730 1001 86380 86390 1
523694 99523694 1001 86380 86390 1
523724 99523724 1001 86380 86390 1
523428 99523428 1001 86380 86390 1
523494 99523494 1001 86380 86390 1
523425 99523425 1001 86380 86390 1
523954 99523954 1001 86380 86390 1
523995 99523995 1001 86380 86390 1
523971 99523971 1001 86380 86390 1
524096 99524096 1001 86380 86390 1
524593 99524593 1001 86380 86390 1
524698 99524698 1001 86380 86390 1
524613 99524613 1001 86380 86390 1
524704 99524704 1001 86380 86390 1
524527 99524527 1001 86380 86390 1
524386 99524386 1001 86380 86390 1
524402 99524402 1001 86380 86390 1
524335 99524335 1001 86380 86390 1
524324 99524324 1001 86380 86390 1
524337 99524337 1001 86380 86390 1
524861 99524861 1001 86380 86390 1
524791 99524791 1001 86380 86390 1
525547 99525547 1001 86380 86390 1
525574 99525574 1001 86380 86390 1
525440 99525440 1001 86380 86390 1
525255 99525255 1001 86380 86390 1
525217 99525217 1001 86380 86390 1
525361 99525361 1001 86380 86390 1
525323 99525323 1001 86380 86390 1
525148 99525148 1001 86380 86390 1
525177 99525177 1001 86380 86390 1
525142 99525142 1001 86380 86390 1
525684 99525684 1001 86380 86390 1
525635 99525635 1001 86380 86390 1
525752 99525752 1001 86380 86390 1
525623 99525623 1001 86380 86390 1
525793 99525793 1001 86380 86390 1
525631 99525631 1001 86380 86390 1
526268 99526268 1001 86380 86390 1
526285 99526285 1001 86380 86390 1
526074 99526074 1001 86380 86390 1
526036 99526036 1001 86380 86390 1
526140 99526140 1001 86380 86390 1
526090 99526090 1001 86380 86390 1
526120 99526120 1001 86380 86390 1
526148 99526148 1001 86380 86390 1
526214 99526214 1001 86380 86390 1
525919 99525919 1001 86380 86390 1
525937 99525937 1001 86380 86390 1
525813 99525813 1001 86380 86390 1
526616 99526616 1001 86380 86390 1
526540 99526540 1001 86380 86390 1
526605 99526605 1001 86380 86390 1
526528 99526528 1001 86380 86390 1
526424 99526424 1001 86380 86390 1
527096 99527096 1001 86380 86390 1
527076 99527076 1001 86380 86390 1
527052 99527052 1001 86380 86390 1
527196 99527196 1001 86380 86390 1
526888 99526888 1001 86380 86390 1
526854 99526854 1001 86380 86390 1
526635 99526635 1001 86380 86390 1
526689 99526689 1001 86380 86390 1
526677 99526677 1001 86380 86390 1
526782 99526782 1001 86380 86390 1
527403 99527403 1001 86380 86390 1
527372 99527372 1001 86380 86390 1
527269 99527269 1001 86380 86390 1
527875 99527875 1001 86380 86390 1
527791 99527791 1001 86380 86390 1
527511 99527511 1001 86380 86390 1
527517 99527517 1001 86380 86390 1
528204 99528204 1001 86380 86390 1
528256 99528256 1001 86380 86390 1
528251 99528251 1001 86380 86390 1
528841 99528841 1001 86380 86390 1
528829 99528829 1001 86380 86390 1
528715 99528715 1001 86380 86390 1
528887 99528887 1001 86380 86390 1
528893 99528893 1001 86380 86390 1
528566 99528566 1001 86380 86390 1
528598 99528598 1001 86380 86390 1
528638 99528638 1001 86380 86390 1
528284 99528284 1001 86380 86390 1
528338 99528338 1001 86380 86390 1
528351 99528351 1001 86380 86390 1
528391 99528391 1001 86380 86390 1
528366 99528366 1001 86380 86390 1
528289 99528289 1001 86380 86390 1
529067 99529067 1001 86380 86390 1
528926 99528926 1001 86380 86390 1
529101 99529101 1001 86380 86390 1
528974 99528974 1001 86380 86390 1
529654 99529654 1001 86380 86390 1
529539 99529539 1001 86380 86390 1
529619 99529619 1001 86380 86390 1
529645 99529645 1001 86380 86390 1
529720 99529720 1001 86380 86390 1
529473 99529473 1001 86380 86390 1
529410 99529410 1001 86380 86390 1
529430 99529430 1001 86380 86390 1
529303 99529303 1001 86380 86390 1
529213 99529213 1001 86380 86390 1
529110 99529110 1001 86380 86390 1
529254 99529254 1001 86380 86390 1
529170 99529170 1001 86380 86390 1
529752 99529752 1001 86380 86390 1
529813 99529813 1001 86380 86390 1
530361 99530361 1001 86380 86390 1
530454 99530454 1001 86380 86390 1
530446 99530446 1001 86380 86390 1
530323 99530323 1001 86380 86390 1
530225 99530225 1001 86380 86390 1
530128 99530128 1001 86380 86390 1
530090 99530090 1001 86380 86390 1
530081 99530081 1001 86380 86390 1
530085 99530085 1001 86380 86390 1
530570 99530570 1001 86380 86390 1
531308 99531308 1001 86380 86390 1
531359 99531359 1001 86380 86390 1
531234 99531234 1001 86380 86390 1
531248 99531248 1001 86380 86390 1
531045 99531045 1001 86380 86390 1
531059 99531059 1001 86380 86390 1
531111 99531111 1001 86380 86390 1
531048 99531048 1001 86380 86390 1
531102 99531102 1001 86380 86390 1
531158 99531158 1001 86380 86390 1
530917 99530917 1001 86380 86390 1
530944 99530944 1001 86380 86390 1
530780 99530780 1001 86380 86390 1
530809 99530809 1001 86380 86390 1
530913 99530913 1001 86380 86390 1
531467 99531467 1001 86380 86390 1
531523 99531523 1001 86380 86390 1
532184 99532184 1001 86380 86390 1
532114 99532114 1001 86380 86390 1
531935 99531935 1001 86380 86390 1
531963 99531963 1001 86380 86390 1
531978 99531978 1001 86380 86390 1
531849 99531849 1001 86380 86390 1
531968 99531968 1001 86380 86390 1
531894 99531894 1001 86380 86390 1
531782 99531782 1001 86380 86390 1
531721 99531721 1001 86380 86390 1
532373 99532373 1001 86380 86390 1
532310 99532310 1001 86380 86390 1
532865 99532865 1001 86380 86390 1
533010 99533010 1001 86380 86390 1
532974 99532974 1001 86380 86390 1
532923 99532923 1001 86380 86390 1
533025 99533025 1001 86380 86390 1
532478 99532478 1001 86380 86390 1
532598 99532598 1001 86380 86390 1
532496 99532496 1001 86380 86390 1
533223 99533223 1001 86380 86390 1
533213 99533213 1001 86380 86390 1
533665 99533665 1001 86380 86390 1
533841 99533841 1001 86380 86390 1
533698 99533698 1001 86380 86390 1
533852 99533852 1001 86380 86390 1
533249 99533249 1001 86380 86390 1
533911 99533911 1001 86380 86390 1
533992 99533992 1001 86380 86390 1
534607 99534607 1001 86380 86390 1
534662 99534662 1001 86380 86390 1
534400 99534400 1001 86380 86390 1
534286 99534286 1001 86380 86390 1
534153 99534153 1001 86380 86390 1
534083 99534083 1001 86380 86390 1
535452 99535452 1001 86380 86390 1
535175 99535175 1001 86380 86390 1
535137 99535137 1001 86380 86390 1
535139 99535139 1001 86380 86390 1
535132 99535132 1001 86380 86390 1
535238 99535238 1001 86380 86390 1
534941 99534941 1001 86380 86390 1
534916 99534916 1001 86380 86390 1
534892 99534892 1001 86380 86390 1
535011 99535011 1001 86380 86390 1
535094 99535094 1001 86380 86390 1
535534 99535534 1001 86380 86390 1
535690 99535690 1001 86380 86390 1
535536 99535536 1001 86380 86390 1
535604 99535604 1001 86380 86390 1
536336 99536336 1001 86380 86390 1
536174 99536174 1001 86380 86390 1
536139 99536139 1001 86380 86390 1
536190 99536190 1001 86380 86390 1
535928 99535928 1001 86380 86390 1
536006 99536006 1001 86380 86390 1
536097 99536097 1001 86380 86390 1
536021 99536021 1001 86380 86390 1
536100 99536100 1001 86380 86390 1
535728 99535728 1001 86380 86390 1
535793 99535793 1001 86380 86390 1
535785 99535785 1001 86380 86390 1
536373 99536373 1001 86380 86390 1
536504 99536504 1001 86380 86390 1
536441 99536441 1001 86380 86390 1
536338 99536338 1001 86380 86390 1
536456 99536456 1001 86380 86390 1
536339 99536339 1001 86380 86390 1
536484 99536484 1001 86380 86390 1
536383 99536383 1001 86380 86390 1
536789 99536789 1001 86380 86390 1
536794 99536794 1001 86380 86390 1
536950 99536950 1001 86380 86390 1
536756 99536756 1001 86380 86390 1
536826 99536826 1001 86380 86390 1
536891 99536891 1001 86380 86390 1
536739 99536739 1001 86380 86390 1
536611 99536611 1001 86380 86390 1
536651 99536651 1001 86380 86390 1
537186 99537186 1001 86380 86390 1
537355 99537355 1001 86380 86390 1
537951 99537951 1001 86380 86390 1
537963 99537963 1001 86380 86390 1
537818 99537818 1001 86380 86390 1
537601 99537601 1001 86380 86390 1
537642 99537642 1001 86380 86390 1
537685 99537685 1001 86380 86390 1
537582 99537582 1001 86380 86390 1
537609 99537609 1001 86380 86390 1
537765 99537765 1001 86380 86390 1
537599 99537599 1001 86380 86390 1
537371 99537371 1001 86380 86390 1
537398 99537398 1001 86380 86390 1
537553 99537553 1001 86380 86390 1
537566 99537566 1001 86380 86390 1
537542 99537542 1001 86380 86390 1
537517 99537517 1001 86380 86390 1
537454 99537454 1001 86380 86390 1
537430 99537430 1001 86380 86390 1
537548 99537548 1001 86380 86390 1
538142 99538142 1001 86380 86390 1
538185 99538185 1001 86380 86390 1
538649 99538649 1001 86380 86390 1
538493 99538493 1001 86380 86390 1
538572 99538572 1001 86380 86390 1
538469 99538469 1001 86380 86390 1
538549 99538549 1001 86380 86390 1
538198 99538198 1001 86380 86390 1
538292 99538292 1001 86380 86390 1
538941 99538941 1001 86380 86390 1
538964 99538964 1001 86380 86390 1
538849 99538849 1001 86380 86390 1
538862 99538862 1001 86380 86390 1
539554 99539554 1001 86380 86390 1
539451 99539451 1001 86380 86390 1
539242 99539242 1001 86380 86390 1
539231 99539231 1001 86380 86390 1
539291 99539291 1001 86380 86390 1
539408 99539408 1001 86380 86390 1
539113 99539113 1001 86380 86390 1
539152 99539152 1001 86380 86390 1
539204 99539204 1001 86380 86390 1
539652 99539652 1001 86380 86390 1
540275 99540275 1001 86380 86390 1
540371 99540371 1001 86380 86390 1
540281 99540281 1001 86380 86390 1
540183 99540183 1001 86380 86390 1
540069 99540069 1001 86380 86390 1
539860 99539860 1001 86380 86390 1
540048 99540048 1001 86380 86390 1
539961 99539961 1001 86380 86390 1
540647 99540647 1001 86380 86390 1
540576 99540576 1001 86380 86390 1
541199 99541199 1001 86380 86390 1
541069 99541069 1001 86380 86390 1
540931 99540931 1001 86380 86390 1
540780 99540780 1001 86380 86390 1
540743 99540743 1001 86380 86390 1
540681 99540681 1001 86380 86390 1
541382 99541382 1001 86380 86390 1
541408 99541408 1001 86380 86390 1
541398 99541398 1001 86380 86390 1
541411 99541411 1001 86380 86390 1
541454 99541454 1001 86380 86390 1
541772 99541772 1001 86380 86390 1
541878 99541878 1001 86380 86390 1
541576 99541576 1001 86380 86390 1
541642 99541642 1001 86380 86390 1
541526 99541526 1001 86380 86390 1
541539 99541539 1001 86380 86390 1
541567 99541567 1001 86380 86390 1
542220 99542220 1001 86380 86390 1
542183 99542183 1001 86380 86390 1
542134 99542134 1001 86380 86390 1
542305 99542305 1001 86380 86390 1
542176 99542176 1001 86380 86390 1
542790 99542790 1001 86380 86390 1
542780 99542780 1001 86380 86390 1
542822 99542822 1001 86380 86390 1
542923 99542923 1001 86380 86390 1
542785 99542785 1001 86380 86390 1
542877 99542877 1001 86380 86390 1
542903 99542903 1001 86380 86390 1
542548 99542548 1001 86380 86390 1
542618 99542618 1001 86380 86390 1
542734 99542734 1001 86380 86390 1
542443 99542443 1001 86380 86390 1
542393 99542393 1001 86380 86390 1
542463 99542463 1001 86380 86390 1
543015 99543015 1001 86380 86390 1
543643 99543643 1001 86380 86390 1
543685 99543685 1001 86380 86390 1
543678 99543678 1001 86380 86390 1
543399 99543399 1001 86380 86390 1
543425 99543425 1001 86380 86390 1
543562 99543562 1001 86380 86390 1
543336 99543336 1001 86380 86390 1
543287 99543287 1001 86380 86390 1
543354 99543354 1001 86380 86390 1
543251 99543251 1001 86380 86390 1
543796 99543796 1001 86380 86390 1
543901 99543901 1001 86380 86390 1
543903 99543903 1001 86380 86390 1
544419 99544419 1001 86380 86390 1
544497 99544497 1001 86380 86390 1
544415 99544415 1001 86380 86390 1
544245 99544245 1001 86380 86390 1
544258 99544258 1001 86380 86390 1
544297 99544297 1001 86380 86390 1
544194 99544194 1001 86380 86390 1
544159 99544159 1001 86380 86390 1
544030 99544030 1001 86380 86390 1
544074 99544074 1001 86380 86390 1
544113 99544113 1001 86380 86390 1
544091 99544091 1001 86380 86390 1
544650 99544650 1001 86380 86390 1
544709 99544709 1001 86380 86390 1
544632 99544632 1001 86380 86390 1
429116 522 1001 62520 63957 1
525687 603 1002 55619 61394 1
400034 99400034 1001 86380 86390 1
400225 99400225 1001 86380 86390 1
400147 99400147 1001 86380 86390 1
400247 99400247 1001 86380 86390 1
400377 99400377 1001 86380 86390 1
400327 99400327 1001 86380 86390 1
400939 99400939 1001 86380 86390 1
401377 99401377 1001 86380 86390 1
401482 99401482 1001 86380 86390 1
401448 99401448 1001 86380 86390 1
401578 99401578 1001 86380 86390 1
401628 99401628 1001 86380 86390 1
401814 99401814 1001 86380 86390 1
401884 99401884 1001 86380 86390 1
401963 99401963 1001 86380 86390 1
402112 99402112 1001 86380 86390 1
402070 99402070 1001 86380 86390 1
402337 99402337 1001 86380 86390 1
402325 99402325 1001 86380 86390 1
402295 99402295 1001 86380 86390 1
402279 99402279 1001 86380 86390 1
402571 99402571 1001 86380 86390 1
402567 99402567 1001 86380 86390 1
402762 99402762 1001 86380 86390 1
402872 99402872 1001 86380 86390 1
402990 99402990 1001 86380 86390 1
403183 99403183 1001 86380 86390 1
403312 99403312 1001 86380 86390 1
403297 99403297 1001 86380 86390 1
403685 99403685 1001 86380 86390 1
403658 99403658 1001 86380 86390 1
403886 99403886 1001 86380 86390 1
404092 99404092 1001 86380 86390 1
404292 99404292 1001 86380 86390 1
404482 99404482 1001 86380 86390 1
404495 99404495 1001 86380 86390 1
404583 99404583 1001 86380 86390 1
404483 99404483 1001 86380 86390 1
404701 99404701 1001 86380 86390 1
404713 99404713 1001 86380 86390 1
404798 99404798 1001 86380 86390 1
404804 99404804 1001 86380 86390 1
404856 99404856 1001 86380 86390 1
404793 99404793 1001 86380 86390 1
404999 99404999 1001 86380 86390 1
405000 99405000 1001 86380 86390 1
404919 99404919 1001 86380 86390 1
404933 99404933 1001 86380 86390 1
405075 99405075 1001 86380 86390 1
405187 99405187 1001 86380 86390 1
405721 99405721 1001 86380 86390 1
405744 99405744 1001 86380 86390 1
405785 99405785 1001 86380 86390 1
406373 99406373 1001 86380 86390 1
406364 99406364 1001 86380 86390 1
406568 99406568 1001 86380 86390 1
406662 99406662 1001 86380 86390 1
406888 99406888 1001 86380 86390 1
407150 99407150 1001 86380 86390 1
407146 99407146 1001 86380 86390 1
407874 99407874 1001 86380 86390 1
407672 99407672 1001 86380 86390 1
407973 99407973 1001 86380 86390 1
407898 99407898 1001 86380 86390 1
407965 99407965 1001 86380 86390 1
407939 99407939 1001 86380 86390 1
408111 99408111 1001 86380 86390 1
408224 99408224 1001 86380 86390 1
408241 99408241 1001 86380 86390 1
408363 99408363 1001 86380 86390 1
408486 99408486 1001 86380 86390 1
408681 99408681 1001 86380 86390 1
408827 99408827 1001 86380 86390 1
409685 99409685 1001 86380 86390 1
409945 99409945 1001 86380 86390 1
410199 99410199 1001 86380 86390 1
410145 99410145 1001 86380 86390 1
410293 99410293 1001 86380 86390 1
410274 99410274 1001 86380 86390 1
410405 99410405 1001 86380 86390 1
410704 99410704 1001 86380 86390 1
410802 99410802 1001 86380 86390 1
410905 99410905 1001 86380 86390 1
410931 99410931 1001 86380 86390 1
411171 99411171 1001 86380 86390 1
411206 99411206 1001 86380 86390 1
411208 99411208 1001 86380 86390 1
411220 99411220 1001 86380 86390 1
411310 99411310 1001 86380 86390 1
411407 99411407 1001 86380 86390 1
411491 99411491 1001 86380 86390 1
411493 99411493 1001 86380 86390 1
411777 99411777 1001 86380 86390 1
411934 99411934 1001 86380 86390 1
411929 99411929 1001 86380 86390 1
412007 99412007 1001 86380 86390 1
412069 99412069 1001 86380 86390 1
412174 99412174 1001 86380 86390 1
412265 99412265 1001 86380 86390 1
412446 99412446 1001 86380 86390 1
412480 99412480 1001 86380 86390 1
413497 99413497 1001 86380 86390 1
413383 99413383 1001 86380 86390 1
413538 99413538 1001 86380 86390 1
412524 99412524 1001 86380 86390 1
412526 99412526 1001 86380 86390 1
412590 99412590 1001 86380 86390 1
415098 99415098 1001 86380 86390 1
414881 99414881 1001 86380 86390 1
414670 99414670 1001 86380 86390 1
414271 99414271 1001 86380 86390 1
414456 99414456 1001 86380 86390 1
414123 99414123 1001 86380 86390 1
414494 99414494 1001 86380 86390 1
414218 99414218 1001 86380 86390 1
414269 99414269 1001 86380 86390 1
415374 99415374 1001 86380 86390 1
416628 99416628 1001 86380 86390 1
416936 99416936 1001 86380 86390 1
416889 99416889 1001 86380 86390 1
416711 99416711 1001 86380 86390 1
416952 99416952 1001 86380 86390 1
416808 99416808 1001 86380 86390 1
416293 99416293 1001 86380 86390 1
416244 99416244 1001 86380 86390 1
416574 99416574 1001 86380 86390 1
416206 99416206 1001 86380 86390 1
415860 99415860 1001 86380 86390 1
415985 99415985 1001 86380 86390 1
415890 99415890 1001 86380 86390 1
415876 99415876 1001 86380 86390 1
415941 99415941 1001 86380 86390 1
416072 99416072 1001 86380 86390 1
417327 99417327 1001 86380 86390 1
417232 99417232 1001 86380 86390 1
417021 99417021 1001 86380 86390 1
417175 99417175 1001 86380 86390 1
417083 99417083 1001 86380 86390 1
417105 99417105 1001 86380 86390 1
417391 99417391 1001 86380 86390 1
417324 99417324 1001 86380 86390 1
417425 99417425 1001 86380 86390 1
417563 99417563 1001 86380 86390 1
418487 99418487 1001 86380 86390 1
418682 99418682 1001 86380 86390 1
418775 99418775 1001 86380 86390 1
418085 99418085 1001 86380 86390 1
417962 99417962 1001 86380 86390 1
418002 99418002 1001 86380 86390 1
417849 99417849 1001 86380 86390 1
417827 99417827 1001 86380 86390 1
417948 99417948 1001 86380 86390 1
417650 99417650 1001 86380 86390 1
417935 99417935 1001 86380 86390 1
419206 99419206 1001 86380 86390 1
420363 99420363 1001 86380 86390 1
420421 99420421 1001 86380 86390 1
420089 99420089 1001 86380 86390 1
419746 99419746 1001 86380 86390 1
419701 99419701 1001 86380 86390 1
420001 99420001 1001 86380 86390 1
420054 99420054 1001 86380 86390 1
419347 99419347 1001 86380 86390 1
419243 99419243 1001 86380 86390 1
419409 99419409 1001 86380 86390 1
420516 99420516 1001 86380 86390 1
420632 99420632 1001 86380 86390 1
420668 99420668 1001 86380 86390 1
421935 99421935 1001 86380 86390 1
421378 99421378 1001 86380 86390 1
421362 99421362 1001 86380 86390 1
420938 99420938 1001 86380 86390 1
422162 99422162 1001 86380 86390 1
423484 99423484 1001 86380 86390 1
423433 99423433 1001 86380 86390 1
423581 99423581 1001 86380 86390 1
423340 99423340 1001 86380 86390 1
423723 99423723 1001 86380 86390 1
423456 99423456 1001 86380 86390 1
423481 99423481 1001 86380 86390 1
423034 99423034 1001 86380 86390 1
423236 99423236 1001 86380 86390 1
423282 99423282 1001 86380 86390 1
422630 99422630 1001 86380 86390 1
422889 99422889 1001 86380 86390 1
422872 99422872 1001 86380 86390 1
423819 99423819 1001 86380 86390 1
424090 99424090 1001 86380 86390 1
423988 99423988 1001 86380 86390 1
423856 99423856 1001 86380 86390 1
423839 99423839 1001 86380 86390 1
424614 99424614 1001 86380 86390 1
424962 99424962 1001 86380 86390 1
424866 99424866 1001 86380 86390 1
424715 99424715 1001 86380 86390 1
424608 99424608 1001 86380 86390 1
424488 99424488 1001 86380 86390 1
424389 99424389 1001 86380 86390 1
424156 99424156 1001 86380 86390 1
424535 99424535 1001 86380 86390 1
425587 99425587 1001 86380 86390 1
425589 99425589 1001 86380 86390 1
425518 99425518 1001 86380 86390 1
425485 99425485 1001 86380 86390 1
425396 99425396 1001 86380 86390 1
425649 99425649 1001 86380 86390 1
425794 99425794 1001 86380 86390 1
426717 99426717 1001 86380 86390 1
426799 99426799 1001 86380 86390 1
426739 99426739 1001 86380 86390 1
427095 99427095 1001 86380 86390 1
426910 99426910 1001 86380 86390 1
426400 99426400 1001 86380 86390 1
426484 99426484 1001 86380 86390 1
426317 99426317 1001 86380 86390 1
425960 99425960 1001 86380 86390 1
426058 99426058 1001 86380 86390 1
425853 99425853 1001 86380 86390 1
425932 99425932 1001 86380 86390 1
427526 99427526 1001 86380 86390 1
428665 99428665 1001 86380 86390 1
428641 99428641 1001 86380 86390 1
428715 99428715 1001 86380 86390 1
428228 99428228 1001 86380 86390 1
428158 99428158 1001 86380 86390 1
428197 99428197 1001 86380 86390 1
428314 99428314 1001 86380 86390 1
428181 99428181 1001 86380 86390 1
427730 99427730 1001 86380 86390 1
427866 99427866 1001 86380 86390 1
428917 99428917 1001 86380 86390 1
428791 99428791 1001 86380 86390 1
428947 99428947 1001 86380 86390 1
429079 99429079 1001 86380 86390 1
429116 99429116 1001 86380 86390 1
430266 99430266 1001 86380 86390 1
429801 99429801 1001 86380 86390 1
429776 99429776 1001 86380 86390 1
429804 99429804 1001 86380 86390 1
429957 99429957 1001 86380 86390 1
429847 99429847 1001 86380 86390 1
429729 99429729 1001 86380 86390 1
429827 99429827 1001 86380 86390 1
429871 99429871 1001 86380 86390 1
429434 99429434 1001 86380 86390 1
429257 99429257 1001 86380 86390 1
429212 99429212 1001 86380 86390 1
429378 99429378 1001 86380 86390 1
430453 99430453 1001 86380 86390 1
430701 99430701 1001 86380 86390 1
430455 99430455 1001 86380 86390 1
430505 99430505 1001 86380 86390 1
430432 99430432 1001 86380 86390 1
430773 99430773 1001 86380 86390 1
430490 99430490 1001 86380 86390 1
430647 99430647 1001 86380 86390 1
430810 99430810 1001 86380 86390 1
430653 99430653 1001 86380 86390 1
431949 99431949 1001 86380 86390 1
431932 99431932 1001 86380 86390 1
431331 99431331 1001 86380 86390 1
431316 99431316 1001 86380 86390 1
431390 99431390 1001 86380 86390 1
431423 99431423 1001 86380 86390 1
431451 99431451 1001 86380 86390 1
431199 99431199 1001 86380 86390 1
431054 99431054 1001 86380 86390 1
431057 99431057 1001 86380 86390 1
432174 99432174 1001 86380 86390 1
432224 99432224 1001 86380 86390 1
432263 99432263 1001 86380 86390 1
433647 99433647 1001 86380 86390 1
433050 99433050 1001 86380 86390 1
433299 99433299 1001 86380 86390 1
433281 99433281 1001 86380 86390 1
433202 99433202 1001 86380 86390 1
433092 99433092 1001 86380 86390 1
432792 99432792 1001 86380 86390 1
432851 99432851 1001 86380 86390 1
432715 99432715 1001 86380 86390 1
432518 99432518 1001 86380 86390 1
433964 99433964 1001 86380 86390 1
434014 99434014 1001 86380 86390 1
433770 99433770 1001 86380 86390 1
435005 99435005 1001 86380 86390 1
435229 99435229 1001 86380 86390 1
435020 99435020 1001 86380 86390 1
435147 99435147 1001 86380 86390 1
434620 99434620 1001 86380 86390 1
434831 99434831 1001 86380 86390 1
434614 99434614 1001 86380 86390 1
434228 99434228 1001 86380 86390 1
434377 99434377 1001 86380 86390 1
434568 99434568 1001 86380 86390 1
434465 99434465 1001 86380 86390 1
436772 99436772 1001 86380 86390 1
437143 99437143 1001 86380 86390 1
436425 99436425 1001 86380 86390 1
435912 99435912 1001 86380 86390 1
436003 99436003 1001 86380 86390 1
436125 99436125 1001 86380 86390 1
436335 99436335 1001 86380 86390 1
435948 99435948 1001 86380 86390 1
437184 99437184 1001 86380 86390 1
300069 99300069 1001 86380 86390 1
300697 99300697 1001 86380 86390 1
300707 99300707 1001 86380 86390 1
300498 99300498 1001 86380 86390 1
300499 99300499 1001 86380 86390 1
300512 99300512 1001 86380 86390 1
300513 99300513 1001 86380 86390 1
300386 99300386 1001 86380 86390 1
300326 99300326 1001 86380 86390 1
300405 99300405 1001 86380 86390 1
300185 99300185 1001 86380 86390 1
300237 99300237 1001 86380 86390 1
300135 99300135 1001 86380 86390 1
300162 99300162 1001 86380 86390 1
300128 99300128 1001 86380 86390 1
300859 99300859 1001 86380 86390 1
301181 99301181 1001 86380 86390 1
301273 99301273 1001 86380 86390 1
301222 99301222 1001 86380 86390 1
301249 99301249 1001 86380 86390 1
301188 99301188 1001 86380 86390 1
301269 99301269 1001 86380 86390 1
301295 99301295 1001 86380 86390 1
300988 99300988 1001 86380 86390 1
301059 99301059 1001 86380 86390 1
300957 99300957 1001 86380 86390 1
301725 99301725 1001 86380 86390 1
301576 99301576 1001 86380 86390 1
302292 99302292 1001 86380 86390 1
302181 99302181 1001 86380 86390 1
302312 99302312 1001 86380 86390 1
302290 99302290 1001 86380 86390 1
302105 99302105 1001 86380 86390 1
302057 99302057 1001 86380 86390 1
301786 99301786 1001 86380 86390 1
302472 99302472 1001 86380 86390 1
302474 99302474 1001 86380 86390 1
302478 99302478 1001 86380 86390 1
302389 99302389 1001 86380 86390 1
303091 99303091 1001 86380 86390 1
303095 99303095 1001 86380 86390 1
303084 99303084 1001 86380 86390 1
302938 99302938 1001 86380 86390 1
302929 99302929 1001 86380 86390 1
302878 99302878 1001 86380 86390 1
302981 99302981 1001 86380 86390 1
302730 99302730 1001 86380 86390 1
302692 99302692 1001 86380 86390 1
302708 99302708 1001 86380 86390 1
302700 99302700 1001 86380 86390 1
302791 99302791 1001 86380 86390 1
303285 99303285 1001 86380 86390 1
303287 99303287 1001 86380 86390 1
303371 99303371 1001 86380 86390 1
303871 99303871 1001 86380 86390 1
303873 99303873 1001 86380 86390 1
303862 99303862 1001 86380 86390 1
303724 99303724 1001 86380 86390 1
303753 99303753 1001 86380 86390 1
303690 99303690 1001 86380 86390 1
303692 99303692 1001 86380 86390 1
303783 99303783 1001 86380 86390 1
303721 99303721 1001 86380 86390 1
303413 99303413 1001 86380 86390 1
303595 99303595 1001 86380 86390 1
303557 99303557 1001 86380 86390 1
303468 99303468 1001 86380 86390 1
303585 99303585 1001 86380 86390 1
303547 99303547 1001 86380 86390 1
304042 99304042 1001 86380 86390 1
304056 99304056 1001 86380 86390 1
304216 99304216 1001 86380 86390 1
304087 99304087 1001 86380 86390 1
304166 99304166 1001 86380 86390 1
304732 99304732 1001 86380 86390 1
304771 99304771 1001 86380 86390 1
304661 99304661 1001 86380 86390 1
304527 99304527 1001 86380 86390 1
304449 99304449 1001 86380 86390 1
304645 99304645 1001 86380 86390 1
304333 99304333 1001 86380 86390 1
304243 99304243 1001 86380 86390 1
304405 99304405 1001 86380 86390 1
305012 99305012 1001 86380 86390 1
304899 99304899 1001 86380 86390 1
304888 99304888 1001 86380 86390 1
304954 99304954 1001 86380 86390 1
304917 99304917 1001 86380 86390 1
304905 99304905 1001 86380 86390 1
305061 99305061 1001 86380 86390 1
305650 99305650 1001 86380 86390 1
305483 99305483 1001 86380 86390 1
305587 99305587 1001 86380 86390 1
305668 99305668 1001 86380 86390 1
305632 99305632 1001 86380 86390 1
305351 99305351 1001 86380 86390 1
305391 99305391 1001 86380 86390 1
305382 99305382 1001 86380 86390 1
305305 99305305 1001 86380 86390 1
305309 99305309 1001 86380 86390 1
305083 99305083 1001 86380 86390 1
305097 99305097 1001 86380 86390 1
305227 99305227 1001 86380 86390 1
305126 99305126 1001 86380 86390 1
500074 99500074 1001 86380 86390 1
500049 99500049 1001 86380 86390 1
500037 99500037 1001 86380 86390 1
500090 99500090 1001 86380 86390 1
305686 99305686 1001 86380 86390 1
500105 99500105 1001 86380 86390 1
500158 99500158 1001 86380 86390 1
305687 99305687 1001 86380 86390 1
500121 99500121 1001 86380 86390 1
500190 99500190 1001 86380 86390 1
500635 99500635 1001 86380 86390 1
500746 99500746 1001 86380 86390 1
500519 99500519 1001 86380 86390 1
500496 99500496 1001 86380 86390 1
500351 99500351 1001 86380 86390 1
500265 99500265 1001 86380 86390 1
501002 99501002 1001 86380 86390 1
501527 99501527 1001 86380 86390 1
501478 99501478 1001 86380 86390 1
501335 99501335 1001 86380 86390 1
501354 99501354 1001 86380 86390 1
501407 99501407 1001 86380 86390 1
501047 99501047 1001 86380 86390 1
501039 99501039 1001 86380 86390 1
501169 99501169 1001 86380 86390 1
501224 99501224 1001 86380 86390 1
501831 99501831 1001 86380 86390 1
501690 99501690 1001 86380 86390 1
501808 99501808 1001 86380 86390 1
501814 99501814 1001 86380 86390 1
501712 99501712 1001 86380 86390 1
502321 99502321 1001 86380 86390 1
502361 99502361 1001 86380 86390 1
502120 99502120 1001 86380 86390 1
502112 99502112 1001 86380 86390 1
502088 99502088 1001 86380 86390 1
501987 99501987 1001 86380 86390 1
502030 99502030 1001 86380 86390 1
502047 99502047 1001 86380 86390 1
501907 99501907 1001 86380 86390 1
502546 99502546 1001 86380 86390 1
502611 99502611 1001 86380 86390 1
502512 99502512 1001 86380 86390 1
502551 99502551 1001 86380 86390 1
503111 99503111 1001 86380 86390 1
503231 99503231 1001 86380 86390 1
503234 99503234 1001 86380 86390 1
502958 99502958 1001 86380 86390 1
503013 99503013 1001 86380 86390 1
502788 99502788 1001 86380 86390 1
502713 99502713 1001 86380 86390 1
502677 99502677 1001 86380 86390 1
502679 99502679 1001 86380 86390 1
502695 99502695 1001 86380 86390 1
503303 99503303 1001 86380 86390 1
503420 99503420 1001 86380 86390 1
503437 99503437 1001 86380 86390 1
503400 99503400 1001 86380 86390 1
504079 99504079 1001 86380 86390 1
503927 99503927 1001 86380 86390 1
503994 99503994 1001 86380 86390 1
504035 99504035 1001 86380 86390 1
503988 99503988 1001 86380 86390 1
503733 99503733 1001 86380 86390 1
503589 99503589 1001 86380 86390 1
503619 99503619 1001 86380 86390 1
504194 99504194 1001 86380 86390 1
504303 99504303 1001 86380 86390 1
504203 99504203 1001 86380 86390 1
504765 99504765 1001 86380 86390 1
504741 99504741 1001 86380 86390 1
504851 99504851 1001 86380 86390 1
504890 99504890 1001 86380 86390 1
504544 99504544 1001 86380 86390 1
504716 99504716 1001 86380 86390 1
504693 99504693 1001 86380 86390 1
504723 99504723 1001 86380 86390 1
504685 99504685 1001 86380 86390 1
504396 99504396 1001 86380 86390 1
504461 99504461 1001 86380 86390 1
505577 99505577 1001 86380 86390 1
505604 99505604 1001 86380 86390 1
505694 99505694 1001 86380 86390 1
505682 99505682 1001 86380 86390 1
505672 99505672 1001 86380 86390 1
505584 99505584 1001 86380 86390 1
505486 99505486 1001 86380 86390 1
505565 99505565 1001 86380 86390 1
505424 99505424 1001 86380 86390 1
505465 99505465 1001 86380 86390 1
505520 99505520 1001 86380 86390 1
505432 99505432 1001 86380 86390 1
505549 99505549 1001 86380 86390 1
505213 99505213 1001 86380 86390 1
505284 99505284 1001 86380 86390 1
505839 99505839 1001 86380 86390 1
505788 99505788 1001 86380 86390 1
505906 99505906 1001 86380 86390 1
506533 99506533 1001 86380 86390 1
506418 99506418 1001 86380 86390 1
506394 99506394 1001 86380 86390 1
506432 99506432 1001 86380 86390 1
506536 99506536 1001 86380 86390 1
506537 99506537 1001 86380 86390 1
506551 99506551 1001 86380 86390 1
506199 99506199 1001 86380 86390 1
506347 99506347 1001 86380 86390 1
506091 99506091 1001 86380 86390 1
506049 99506049 1001 86380 86390 1
506127 99506127 1001 86380 86390 1
506761 99506761 1001 86380 86390 1
506686 99506686 1001 86380 86390 1
506635 99506635 1001 86380 86390 1
506753 99506753 1001 86380 86390 1
506773 99506773 1001 86380 86390 1
507323 99507323 1001 86380 86390 1
507408 99507408 1001 86380 86390 1
507342 99507342 1001 86380 86390 1
507039 99507039 1001 86380 86390 1
507052 99507052 1001 86380 86390 1
507067 99507067 1001 86380 86390 1
506893 99506893 1001 86380 86390 1
506883 99506883 1001 86380 86390 1
506914 99506914 1001 86380 86390 1
506980 99506980 1001 86380 86390 1
506824 99506824 1001 86380 86390 1
507525 99507525 1001 86380 86390 1
507218 99507218 1001 86380 86390 1
507591 99507591 1001 86380 86390 1
508198 99508198 1001 86380 86390 1
508147 99508147 1001 86380 86390 1
508060 99508060 1001 86380 86390 1
508228 99508228 1001 86380 86390 1
508113 99508113 1001 86380 86390 1
508088 99508088 1001 86380 86390 1
508116 99508116 1001 86380 86390 1
507922 99507922 1001 86380 86390 1
507910 99507910 1001 86380 86390 1
507692 99507692 1001 86380 86390 1
507770 99507770 1001 86380 86390 1
507662 99507662 1001 86380 86390 1
507701 99507701 1001 86380 86390 1
508912 99508912 1001 86380 86390 1
508902 99508902 1001 86380 86390 1
508915 99508915 1001 86380 86390 1
508943 99508943 1001 86380 86390 1
508760 99508760 1001 86380 86390 1
508614 99508614 1001 86380 86390 1
508488 99508488 1001 86380 86390 1
508476 99508476 1001 86380 86390 1
509259 99509259 1001 86380 86390 1
509170 99509170 1001 86380 86390 1
509134 99509134 1001 86380 86390 1
509238 99509238 1001 86380 86390 1
509095 99509095 1001 86380 86390 1
509864 99509864 1001 86380 86390 1
509866 99509866 1001 86380 86390 1
509882 99509882 1001 86380 86390 1
509819 99509819 1001 86380 86390 1
509557 99509557 1001 86380 86390 1
509558 99509558 1001 86380 86390 1
509601 99509601 1001 86380 86390 1
509510 99509510 1001 86380 86390 1
509602 99509602 1001 86380 86390 1
509693 99509693 1001 86380 86390 1
509439 99509439 1001 86380 86390 1
509280 99509280 1001 86380 86390 1
510032 99510032 1001 86380 86390 1
510100 99510100 1001 86380 86390 1
510049 99510049 1001 86380 86390 1
510655 99510655 1001 86380 86390 1
510619 99510619 1001 86380 86390 1
510715 99510715 1001 86380 86390 1
510608 99510608 1001 86380 86390 1
510719 99510719 1001 86380 86390 1
510469 99510469 1001 86380 86390 1
510483 99510483 1001 86380 86390 1
510396 99510396 1001 86380 86390 1
510359 99510359 1001 86380 86390 1
510157 99510157 1001 86380 86390 1
510301 99510301 1001 86380 86390 1
510276 99510276 1001 86380 86390 1
510749 99510749 1001 86380 86390 1
510757 99510757 1001 86380 86390 1
510745 99510745 1001 86380 86390 1
511451 99511451 1001 86380 86390 1
511349 99511349 1001 86380 86390 1
511405 99511405 1001 86380 86390 1
511357 99511357 1001 86380 86390 1
511395 99511395 1001 86380 86390 1
511282 99511282 1001 86380 86390 1
511185 99511185 1001 86380 86390 1
511238 99511238 1001 86380 86390 1
511329 99511329 1001 86380 86390 1
511731 99511731 1001 86380 86390 1
511616 99511616 1001 86380 86390 1
511571 99511571 1001 86380 86390 1
511755 99511755 1001 86380 86390 1
512187 99512187 1001 86380 86390 1
512349 99512349 1001 86380 86390 1
512332 99512332 1001 86380 86390 1
512320 99512320 1001 86380 86390 1
512179 99512179 1001 86380 86390 1
512262 99512262 1001 86380 86390 1
512123 99512123 1001 86380 86390 1
511968 99511968 1001 86380 86390 1
512111 99512111 1001 86380 86390 1
512151 99512151 1001 86380 86390 1
512142 99512142 1001 86380 86390 1
511987 99511987 1001 86380 86390 1
512144 99512144 1001 86380 86390 1
512028 99512028 1001 86380 86390 1
512093 99512093 1001 86380 86390 1
511977 99511977 1001 86380 86390 1
511836 99511836 1001 86380 86390 1
511947 99511947 1001 86380 86390 1
511781 99511781 1001 86380 86390 1
512396 99512396 1001 86380 86390 1
512514 99512514 1001 86380 86390 1
513028 99513028 1001 86380 86390 1
513159 99513159 1001 86380 86390 1
512966 99512966 1001 86380 86390 1
512732 99512732 1001 86380 86390 1
512589 99512589 1001 86380 86390 1
512616 99512616 1001 86380 86390 1
512774 99512774 1001 86380 86390 1
513323 99513323 1001 86380 86390 1
513382 99513382 1001 86380 86390 1
513954 99513954 1001 86380 86390 1
513853 99513853 1001 86380 86390 1
513868 99513868 1001 86380 86390 1
513651 99513651 1001 86380 86390 1
513757 99513757 1001 86380 86390 1
513746 99513746 1001 86380 86390 1
513642 99513642 1001 86380 86390 1
513452 99513452 1001 86380 86390 1
513441 99513441 1001 86380 86390 1
513442 99513442 1001 86380 86390 1
513456 99513456 1001 86380 86390 1
513508 99513508 1001 86380 86390 1
513434 99513434 1001 86380 86390 1
514175 99514175 1001 86380 86390 1
514190 99514190 1001 86380 86390 1
514220 99514220 1001 86380 86390 1
514667 99514667 1001 86380 86390 1
514709 99514709 1001 86380 86390 1
514788 99514788 1001 86380 86390 1
514673 99514673 1001 86380 86390 1
514850 99514850 1001 86380 86390 1
514579 99514579 1001 86380 86390 1
514609 99514609 1001 86380 86390 1
514494 99514494 1001 86380 86390 1
514250 99514250 1001 86380 86390 1
514434 99514434 1001 86380 86390 1
514386 99514386 1001 86380 86390 1
514894 99514894 1001 86380 86390 1
514882 99514882 1001 86380 86390 1
514858 99514858 1001 86380 86390 1
515015 99515015 1001 86380 86390 1
515054 99515054 1001 86380 86390 1
514860 99514860 1001 86380 86390 1
515541 99515541 1001 86380 86390 1
515652 99515652 1001 86380 86390 1
515520 99515520 1001 86380 86390 1
515539 99515539 1001 86380 86390 1
515344 99515344 1001 86380 86390 1
515370 99515370 1001 86380 86390 1
515118 99515118 1001 86380 86390 1
515095 99515095 1001 86380 86390 1
515214 99515214 1001 86380 86390 1
515152 99515152 1001 86380 86390 1
515779 99515779 1001 86380 86390 1
515756 99515756 1001 86380 86390 1
516441 99516441 1001 86380 86390 1
516339 99516339 1001 86380 86390 1
516271 99516271 1001 86380 86390 1
516260 99516260 1001 86380 86390 1
516120 99516120 1001 86380 86390 1
516082 99516082 1001 86380 86390 1
516031 99516031 1001 86380 86390 1
515902 99515902 1001 86380 86390 1
515917 99515917 1001 86380 86390 1
515982 99515982 1001 86380 86390 1
515893 99515893 1001 86380 86390 1
515933 99515933 1001 86380 86390 1
515973 99515973 1001 86380 86390 1
516015 99516015 1001 86380 86390 1
516029 99516029 1001 86380 86390 1
516081 99516081 1001 86380 86390 1
516694 99516694 1001 86380 86390 1
516583 99516583 1001 86380 86390 1
517182 99517182 1001 86380 86390 1
517197 99517197 1001 86380 86390 1
517292 99517292 1001 86380 86390 1
517296 99517296 1001 86380 86390 1
517069 99517069 1001 86380 86390 1
517032 99517032 1001 86380 86390 1
516944 99516944 1001 86380 86390 1
517345 99517345 1001 86380 86390 1
517988 99517988 1001 86380 86390 1
517977 99517977 1001 86380 86390 1
518042 99518042 1001 86380 86390 1
518056 99518056 1001 86380 86390 1
517783 99517783 1001 86380 86390 1
517929 99517929 1001 86380 86390 1
517741 99517741 1001 86380 86390 1
518280 99518280 1001 86380 86390 1
518823 99518823 1001 86380 86390 1
518850 99518850 1001 86380 86390 1
518825 99518825 1001 86380 86390 1
518830 99518830 1001 86380 86390 1
518923 99518923 1001 86380 86390 1
518576 99518576 1001 86380 86390 1
518617 99518617 1001 86380 86390 1
518694 99518694 1001 86380 86390 1
518669 99518669 1001 86380 86390 1
518721 99518721 1001 86380 86390 1
518764 99518764 1001 86380 86390 1
519062 99519062 1001 86380 86390 1
519051 99519051 1001 86380 86390 1
519090 99519090 1001 86380 86390 1
518989 99518989 1001 86380 86390 1
519738 99519738 1001 86380 86390 1
519713 99519713 1001 86380 86390 1
519797 99519797 1001 86380 86390 1
519798 99519798 1001 86380 86390 1
519759 99519759 1001 86380 86390 1
519570 99519570 1001 86380 86390 1
519469 99519469 1001 86380 86390 1
519524 99519524 1001 86380 86390 1
519420 99519420 1001 86380 86390 1
519540 99519540 1001 86380 86390 1
519311 99519311 1001 86380 86390 1
519287 99519287 1001 86380 86390 1
519290 99519290 1001 86380 86390 1
519345 99519345 1001 86380 86390 1
519217 99519217 1001 86380 86390 1
519373 99519373 1001 86380 86390 1
519901 99519901 1001 86380 86390 1
519892 99519892 1001 86380 86390 1
519957 99519957 1001 86380 86390 1
519831 99519831 1001 86380 86390 1
519871 99519871 1001 86380 86390 1
519822 99519822 1001 86380 86390 1
520542 99520542 1001 86380 86390 1
520614 99520614 1001 86380 86390 1
520617 99520617 1001 86380 86390 1
520587 99520587 1001 86380 86390 1
520280 99520280 1001 86380 86390 1
520345 99520345 1001 86380 86390 1
520321 99520321 1001 86380 86390 1
520428 99520428 1001 86380 86390 1
520405 99520405 1001 86380 86390 1
520168 99520168 1001 86380 86390 1
520207 99520207 1001 86380 86390 1
520081 99520081 1001 86380 86390 1
520794 99520794 1001 86380 86390 1
520743 99520743 1001 86380 86390 1
520731 99520731 1001 86380 86390 1
520757 99520757 1001 86380 86390 1
520797 99520797 1001 86380 86390 1
520670 99520670 1001 86380 86390 1
521417 99521417 1001 86380 86390 1
521343 99521343 1001 86380 86390 1
521295 99521295 1001 86380 86390 1
521058 99521058 1001 86380 86390 1
521149 99521149 1001 86380 86390 1
521064 99521064 1001 86380 86390 1
520925 99520925 1001 86380 86390 1
521006 99521006 1001 86380 86390 1
520932 99520932 1001 86380 86390 1
520867 99520867 1001 86380 86390 1
521542 99521542 1001 86380 86390 1
521613 99521613 1001 86380 86390 1
522203 99522203 1001 86380 86390 1
522126 99522126 1001 86380 86390 1
522114 99522114 1001 86380 86390 1
522173 99522173 1001 86380 86390 1
522286 99522286 1001 86380 86390 1
521894 99521894 1001 86380 86390 1
521921 99521921 1001 86380 86390 1
521977 99521977 1001 86380 86390 1
521866 99521866 1001 86380 86390 1
521841 99521841 1001 86380 86390 1
521685 99521685 1001 86380 86390 1
521715 99521715 1001 86380 86390 1
521695 99521695 1001 86380 86390 1
522437 99522437 1001 86380 86390 1
522348 99522348 1001 86380 86390 1
522415 99522415 1001 86380 86390 1
523093 99523093 1001 86380 86390 1
522947 99522947 1001 86380 86390 1
523110 99523110 1001 86380 86390 1
522809 99522809 1001 86380 86390 1
522825 99522825 1001 86380 86390 1
522852 99522852 1001 86380 86390 1
522723 99522723 1001 86380 86390 1
522806 99522806 1001 86380 86390 1
522832 99522832 1001 86380 86390 1
522556 99522556 1001 86380 86390 1
523194 99523194 1001 86380 86390 1
523199 99523199 1001 86380 86390 1
523941 99523941 1001 86380 86390 1
523943 99523943 1001 86380 86390 1
523868 99523868 1001 86380 86390 1
523806 99523806 1001 86380 86390 1
523876 99523876 1001 86380 86390 1
523933 99523933 1001 86380 86390 1
523937 99523937 1001 86380 86390 1
523561 99523561 1001 86380 86390 1
523679 99523679 1001 86380 86390 1
523708 99523708 1001 86380 86390 1
523620 99523620 1001 86380 86390 1
523506 99523506 1001 86380 86390 1
523465 99523465 1001 86380 86390 1
524136 99524136 1001 86380 86390 1
524035 99524035 1001 86380 86390 1
524139 99524139 1001 86380 86390 1
524608 99524608 1001 86380 86390 1
524725 99524725 1001 86380 86390 1
524612 99524612 1001 86380 86390 1
524385 99524385 1001 86380 86390 1
524372 99524372 1001 86380 86390 1
524374 99524374 1001 86380 86390 1
524511 99524511 1001 86380 86390 1
524205 99524205 1001 86380 86390 1
524303 99524303 1001 86380 86390 1
524772 99524772 1001 86380 86390 1
525444 99525444 1001 86380 86390 1
525543 99525543 1001 86380 86390 1
525201 99525201 1001 86380 86390 1
525296 99525296 1001 86380 86390 1
525041 99525041 1001 86380 86390 1
525751 99525751 1001 86380 86390 1
525782 99525782 1001 86380 86390 1
526311 99526311 1001 86380 86390 1
526340 99526340 1001 86380 86390 1
526332 99526332 1001 86380 86390 1
526119 99526119 1001 86380 86390 1
526094 99526094 1001 86380 86390 1
526162 99526162 1001 86380 86390 1
526059 99526059 1001 86380 86390 1
525829 99525829 1001 86380 86390 1
525899 99525899 1001 86380 86390 1
526004 99526004 1001 86380 86390 1
525940 99525940 1001 86380 86390 1
526510 99526510 1001 86380 86390 1
526461 99526461 1001 86380 86390 1
526564 99526564 1001 86380 86390 1
526539 99526539 1001 86380 86390 1
526462 99526462 1001 86380 86390 1
526436 99526436 1001 86380 86390 1
526546 99526546 1001 86380 86390 1
527061 99527061 1001 86380 86390 1
527155 99527155 1001 86380 86390 1
526892 99526892 1001 86380 86390 1
526898 99526898 1001 86380 86390 1
527041 99527041 1001 86380 86390 1
526642 99526642 1001 86380 86390 1
526696 99526696 1001 86380 86390 1
526806 99526806 1001 86380 86390 1
526665 99526665 1001 86380 86390 1
527262 99527262 1001 86380 86390 1
527393 99527393 1001 86380 86390 1
527254 99527254 1001 86380 86390 1
528042 99528042 1001 86380 86390 1
528027 99528027 1001 86380 86390 1
527795 99527795 1001 86380 86390 1
527624 99527624 1001 86380 86390 1
527482 99527482 1001 86380 86390 1
527485 99527485 1001 86380 86390 1
527500 99527500 1001 86380 86390 1
527616 99527616 1001 86380 86390 1
528875 99528875 1001 86380 86390 1
528792 99528792 1001 86380 86390 1
528833 99528833 1001 86380 86390 1
528518 99528518 1001 86380 86390 1
528612 99528612 1001 86380 86390 1
528614 99528614 1001 86380 86390 1
528345 99528345 1001 86380 86390 1
528364 99528364 1001 86380 86390 1
528432 99528432 1001 86380 86390 1
529044 99529044 1001 86380 86390 1
528958 99528958 1001 86380 86390 1
529035 99529035 1001 86380 86390 1
529431 99529431 1001 86380 86390 1
529356 99529356 1001 86380 86390 1
529464 99529464 1001 86380 86390 1
529164 99529164 1001 86380 86390 1
529242 99529242 1001 86380 86390 1
529285 99529285 1001 86380 86390 1
529299 99529299 1001 86380 86390 1
529866 99529866 1001 86380 86390 1
529880 99529880 1001 86380 86390 1
529920 99529920 1001 86380 86390 1
529857 99529857 1001 86380 86390 1
529840 99529840 1001 86380 86390 1
530399 99530399 1001 86380 86390 1
530415 99530415 1001 86380 86390 1
530524 99530524 1001 86380 86390 1
530206 99530206 1001 86380 86390 1
530298 99530298 1001 86380 86390 1
530248 99530248 1001 86380 86390 1
530262 99530262 1001 86380 86390 1
530267 99530267 1001 86380 86390 1
530151 99530151 1001 86380 86390 1
529974 99529974 1001 86380 86390 1
529991 99529991 1001 86380 86390 1
530709 99530709 1001 86380 86390 1
530673 99530673 1001 86380 86390 1
531289 99531289 1001 86380 86390 1
531362 99531362 1001 86380 86390 1
531124 99531124 1001 86380 86390 1
531028 99531028 1001 86380 86390 1
530798 99530798 1001 86380 86390 1
530776 99530776 1001 86380 86390 1
530829 99530829 1001 86380 86390 1
530855 99530855 1001 86380 86390 1
530818 99530818 1001 86380 86390 1
531405 99531405 1001 86380 86390 1
531457 99531457 1001 86380 86390 1
531504 99531504 1001 86380 86390 1
532016 99532016 1001 86380 86390 1
532021 99532021 1001 86380 86390 1
532035 99532035 1001 86380 86390 1
532102 99532102 1001 86380 86390 1
531819 99531819 1001 86380 86390 1
531836 99531836 1001 86380 86390 1
531928 99531928 1001 86380 86390 1
531865 99531865 1001 86380 86390 1
531853 99531853 1001 86380 86390 1
531933 99531933 1001 86380 86390 1
531667 99531667 1001 86380 86390 1
531733 99531733 1001 86380 86390 1
531644 99531644 1001 86380 86390 1
531696 99531696 1001 86380 86390 1
531709 99531709 1001 86380 86390 1
531661 99531661 1001 86380 86390 1
532219 99532219 1001 86380 86390 1
532260 99532260 1001 86380 86390 1
532353 99532353 1001 86380 86390 1
532240 99532240 1001 86380 86390 1
532904 99532904 1001 86380 86390 1
532880 99532880 1001 86380 86390 1
532686 99532686 1001 86380 86390 1
532636 99532636 1001 86380 86390 1
532569 99532569 1001 86380 86390 1
532611 99532611 1001 86380 86390 1
532523 99532523 1001 86380 86390 1
533048 99533048 1001 86380 86390 1
533209 99533209 1001 86380 86390 1
533458 99533458 1001 86380 86390 1
533603 99533603 1001 86380 86390 1
533542 99533542 1001 86380 86390 1
533399 99533399 1001 86380 86390 1
533338 99533338 1001 86380 86390 1
533895 99533895 1001 86380 86390 1
533939 99533939 1001 86380 86390 1
533866 99533866 1001 86380 86390 1
534656 99534656 1001 86380 86390 1
534671 99534671 1001 86380 86390 1
534630 99534630 1001 86380 86390 1
534457 99534457 1001 86380 86390 1
534369 99534369 1001 86380 86390 1
534396 99534396 1001 86380 86390 1
534320 99534320 1001 86380 86390 1
534296 99534296 1001 86380 86390 1
534141 99534141 1001 86380 86390 1
534142 99534142 1001 86380 86390 1
534117 99534117 1001 86380 86390 1
534122 99534122 1001 86380 86390 1
534702 99534702 1001 86380 86390 1
534705 99534705 1001 86380 86390 1
535472 99535472 1001 86380 86390 1
535436 99535436 1001 86380 86390 1
535413 99535413 1001 86380 86390 1
535440 99535440 1001 86380 86390 1
535189 99535189 1001 86380 86390 1
535114 99535114 1001 86380 86390 1
535211 99535211 1001 86380 86390 1
534895 99534895 1001 86380 86390 1
534935 99534935 1001 86380 86390 1
534961 99534961 1001 86380 86390 1
534987 99534987 1001 86380 86390 1
534978 99534978 1001 86380 86390 1
535095 99535095 1001 86380 86390 1
534914 99534914 1001 86380 86390 1
535622 99535622 1001 86380 86390 1
536157 99536157 1001 86380 86390 1
536014 99536014 1001 86380 86390 1
536105 99536105 1001 86380 86390 1
536083 99536083 1001 86380 86390 1
535945 99535945 1001 86380 86390 1
535773 99535773 1001 86380 86390 1
535843 99535843 1001 86380 86390 1
535908 99535908 1001 86380 86390 1
535921 99535921 1001 86380 86390 1
536437 99536437 1001 86380 86390 1
536380 99536380 1001 86380 86390 1
536522 99536522 1001 86380 86390 1
536511 99536511 1001 86380 86390 1
537125 99537125 1001 86380 86390 1
537009 99537009 1001 86380 86390 1
537087 99537087 1001 86380 86390 1
537113 99537113 1001 86380 86390 1
537080 99537080 1001 86380 86390 1
537003 99537003 1001 86380 86390 1
536905 99536905 1001 86380 86390 1
536957 99536957 1001 86380 86390 1
536782 99536782 1001 86380 86390 1
536722 99536722 1001 86380 86390 1
536642 99536642 1001 86380 86390 1
536630 99536630 1001 86380 86390 1
537306 99537306 1001 86380 86390 1
537243 99537243 1001 86380 86390 1
537222 99537222 1001 86380 86390 1
537236 99537236 1001 86380 86390 1
537808 99537808 1001 86380 86390 1
537879 99537879 1001 86380 86390 1
537869 99537869 1001 86380 86390 1
537697 99537697 1001 86380 86390 1
537711 99537711 1001 86380 86390 1
537636 99537636 1001 86380 86390 1
537584 99537584 1001 86380 86390 1
537486 99537486 1001 86380 86390 1
537556 99537556 1001 86380 86390 1
537496 99537496 1001 86380 86390 1
537379 99537379 1001 86380 86390 1
538113 99538113 1001 86380 86390 1
538535 99538535 1001 86380 86390 1
538498 99538498 1001 86380 86390 1
538461 99538461 1001 86380 86390 1
538579 99538579 1001 86380 86390 1
538476 99538476 1001 86380 86390 1
538580 99538580 1001 86380 86390 1
538606 99538606 1001 86380 86390 1
538569 99538569 1001 86380 86390 1
538232 99538232 1001 86380 86390 1
538310 99538310 1001 86380 86390 1
538236 99538236 1001 86380 86390 1
538290 99538290 1001 86380 86390 1
538229 99538229 1001 86380 86390 1
538946 99538946 1001 86380 86390 1
538844 99538844 1001 86380 86390 1
539015 99539015 1001 86380 86390 1
538914 99538914 1001 86380 86390 1
539461 99539461 1001 86380 86390 1
539441 99539441 1001 86380 86390 1
539346 99539346 1001 86380 86390 1
539428 99539428 1001 86380 86390 1
539325 99539325 1001 86380 86390 1
539084 99539084 1001 86380 86390 1
539139 99539139 1001 86380 86390 1
539208 99539208 1001 86380 86390 1
539664 99539664 1001 86380 86390 1
539706 99539706 1001 86380 86390 1
539825 99539825 1001 86380 86390 1
540325 99540325 1001 86380 86390 1
540340 99540340 1001 86380 86390 1
540426 99540426 1001 86380 86390 1
540144 99540144 1001 86380 86390 1
540132 99540132 1001 86380 86390 1
540237 99540237 1001 86380 86390 1
540062 99540062 1001 86380 86390 1
540078 99540078 1001 86380 86390 1
539886 99539886 1001 86380 86390 1
539991 99539991 1001 86380 86390 1
539928 99539928 1001 86380 86390 1
540046 99540046 1001 86380 86390 1
540023 99540023 1001 86380 86390 1
539934 99539934 1001 86380 86390 1
540485 99540485 1001 86380 86390 1
540668 99540668 1001 86380 86390 1
541169 99541169 1001 86380 86390 1
541157 99541157 1001 86380 86390 1
541183 99541183 1001 86380 86390 1
541108 99541108 1001 86380 86390 1
541002 99541002 1001 86380 86390 1
540990 99540990 1001 86380 86390 1
540742 99540742 1001 86380 86390 1
541394 99541394 1001 86380 86390 1
541331 99541331 1001 86380 86390 1
541422 99541422 1001 86380 86390 1
541474 99541474 1001 86380 86390 1
541321 99541321 1001 86380 86390 1
541403 99541403 1001 86380 86390 1
541430 99541430 1001 86380 86390 1
541944 99541944 1001 86380 86390 1
541771 99541771 1001 86380 86390 1
541850 99541850 1001 86380 86390 1
541793 99541793 1001 86380 86390 1
541859 99541859 1001 86380 86390 1
541795 99541795 1001 86380 86390 1
541547 99541547 1001 86380 86390 1
542137 99542137 1001 86380 86390 1
542256 99542256 1001 86380 86390 1
542282 99542282 1001 86380 86390 1
542855 99542855 1001 86380 86390 1
542945 99542945 1001 86380 86390 1
542756 99542756 1001 86380 86390 1
542876 99542876 1001 86380 86390 1
542902 99542902 1001 86380 86390 1
542534 99542534 1001 86380 86390 1
542606 99542606 1001 86380 86390 1
542440 99542440 1001 86380 86390 1
542441 99542441 1001 86380 86390 1
542378 99542378 1001 86380 86390 1
542340 99542340 1001 86380 86390 1
542362 99542362 1001 86380 86390 1
543032 99543032 1001 86380 86390 1
543021 99543021 1001 86380 86390 1
542956 99542956 1001 86380 86390 1
543010 99543010 1001 86380 86390 1
543128 99543128 1001 86380 86390 1
543668 99543668 1001 86380 86390 1
543752 99543752 1001 86380 86390 1
543676 99543676 1001 86380 86390 1
543576 99543576 1001 86380 86390 1
543667 99543667 1001 86380 86390 1
543436 99543436 1001 86380 86390 1
543525 99543525 1001 86380 86390 1
543551 99543551 1001 86380 86390 1
543189 99543189 1001 86380 86390 1
543168 99543168 1001 86380 86390 1
543262 99543262 1001 86380 86390 1
543304 99543304 1001 86380 86390 1
543839 99543839 1001 86380 86390 1
543814 99543814 1001 86380 86390 1
544416 99544416 1001 86380 86390 1
544519 99544519 1001 86380 86390 1
544240 99544240 1001 86380 86390 1
544372 99544372 1001 86380 86390 1
543978 99543978 1001 86380 86390 1
543979 99543979 1001 86380 86390 1
544026 99544026 1001 86380 86390 1
544669 99544669 1001 86380 86390 1
407245 581 1001 26640 27057 1
517257 766 1002 37873 46728 1
517276 1104 1002 54513 62472 1
400129 99400129 1001 86380 86390 1
400348 99400348 1001 86380 86390 1
400559 99400559 1001 86380 86390 1
400757 99400757 1001 86380 86390 1
400946 99400946 1001 86380 86390 1
400984 99400984 1001 86380 86390 1
401012 99401012 1001 86380 86390 1
401078 99401078 1001 86380 86390 1
401176 99401176 1001 86380 86390 1
401327 99401327 1001 86380 86390 1
401342 99401342 1001 86380 86390 1
401276 99401276 1001 86380 86390 1
401466 99401466 1001 86380 86390 1
401620 99401620 1001 86380 86390 1
401704 99401704 1001 86380 86390 1
401997 99401997 1001 86380 86390 1
402162 99402162 1001 86380 86390 1
402191 99402191 1001 86380 86390 1
402314 99402314 1001 86380 86390 1
402419 99402419 1001 86380 86390 1
402549 99402549 1001 86380 86390 1
402850 99402850 1001 86380 86390 1
403008 99403008 1001 86380 86390 1
403179 99403179 1001 86380 86390 1
403282 99403282 1001 86380 86390 1
403367 99403367 1001 86380 86390 1
403383 99403383 1001 86380 86390 1
403521 99403521 1001 86380 86390 1
403588 99403588 1001 86380 86390 1
403676 99403676 1001 86380 86390 1
403820 99403820 1001 86380 86390 1
403978 99403978 1001 86380 86390 1
403986 99403986 1001 86380 86390 1
404239 99404239 1001 86380 86390 1
404408 99404408 1001 86380 86390 1
404639 99404639 1001 86380 86390 1
404935 99404935 1001 86380 86390 1
405146 99405146 1001 86380 86390 1
405483 99405483 1001 86380 86390 1
405631 99405631 1001 86380 86390 1
405636 99405636 1001 86380 86390 1
405638 99405638 1001 86380 86390 1
405676 99405676 1001 86380 86390 1
405753 99405753 1001 86380 86390 1
405776 99405776 1001 86380 86390 1
405783 99405783 1001 86380 86390 1
406185 99406185 1001 86380 86390 1
406485 99406485 1001 86380 86390 1
406410 99406410 1001 86380 86390 1
406575 99406575 1001 86380 86390 1
406734 99406734 1001 86380 86390 1
406691 99406691 1001 86380 86390 1
406837 99406837 1001 86380 86390 1
406830 99406830 1001 86380 86390 1
406854 99406854 1001 86380 86390 1
407012 99407012 1001 86380 86390 1
407185 99407185 1001 86380 86390 1
407238 99407238 1001 86380 86390 1
407222 99407222 1001 86380 86390 1
407250 99407250 1001 86380 86390 1
407394 99407394 1001 86380 86390 1
407743 99407743 1001 86380 86390 1
408003 99408003 1001 86380 86390 1
408196 99408196 1001 86380 86390 1
408155 99408155 1001 86380 86390 1
408238 99408238 1001 86380 86390 1
408340 99408340 1001 86380 86390 1
408353 99408353 1001 86380 86390 1
408817 99408817 1001 86380 86390 1
408882 99408882 1001 86380 86390 1
409257 99409257 1001 86380 86390 1
409213 99409213 1001 86380 86390 1
409385 99409385 1001 86380 86390 1
409569 99409569 1001 86380 86390 1
409554 99409554 1001 86380 86390 1
409602 99409602 1001 86380 86390 1
409604 99409604 1001 86380 86390 1
409658 99409658 1001 86380 86390 1
409774 99409774 1001 86380 86390 1
409877 99409877 1001 86380 86390 1
409855 99409855 1001 86380 86390 1
409788 99409788 1001 86380 86390 1
409950 99409950 1001 86380 86390 1
410073 99410073 1001 86380 86390 1
409992 99409992 1001 86380 86390 1
409994 99409994 1001 86380 86390 1
410315 99410315 1001 86380 86390 1
410598 99410598 1001 86380 86390 1
410587 99410587 1001 86380 86390 1
410793 99410793 1001 86380 86390 1
410902 99410902 1001 86380 86390 1
410864 99410864 1001 86380 86390 1
411133 99411133 1001 86380 86390 1
411307 99411307 1001 86380 86390 1
411303 99411303 1001 86380 86390 1
411405 99411405 1001 86380 86390 1
411506 99411506 1001 86380 86390 1
411445 99411445 1001 86380 86390 1
411448 99411448 1001 86380 86390 1
411608 99411608 1001 86380 86390 1
411698 99411698 1001 86380 86390 1
411730 99411730 1001 86380 86390 1
411816 99411816 1001 86380 86390 1
411799 99411799 1001 86380 86390 1
411840 99411840 1001 86380 86390 1
411861 99411861 1001 86380 86390 1
412013 99412013 1001 86380 86390 1
412035 99412035 1001 86380 86390 1
412089 99412089 1001 86380 86390 1
412293 99412293 1001 86380 86390 1
412396 99412396 1001 86380 86390 1
412369 99412369 1001 86380 86390 1
412456 99412456 1001 86380 86390 1
413399 99413399 1001 86380 86390 1
413339 99413339 1001 86380 86390 1
413678 99413678 1001 86380 86390 1
413289 99413289 1001 86380 86390 1
413119 99413119 1001 86380 86390 1
413246 99413246 1001 86380 86390 1
412892 99412892 1001 86380 86390 1
413129 99413129 1001 86380 86390 1
412799 99412799 1001 86380 86390 1
413921 99413921 1001 86380 86390 1
414013 99414013 1001 86380 86390 1
413991 99413991 1001 86380 86390 1
413973 99413973 1001 86380 86390 1
413792 99413792 1001 86380 86390 1
413796 99413796 1001 86380 86390 1
413941 99413941 1001 86380 86390 1
415056 99415056 1001 86380 86390 1
415126 99415126 1001 86380 86390 1
415017 99415017 1001 86380 86390 1
415136 99415136 1001 86380 86390 1
415311 99415311 1001 86380 86390 1
414708 99414708 1001 86380 86390 1
414694 99414694 1001 86380 86390 1
414498 99414498 1001 86380 86390 1
414447 99414447 1001 86380 86390 1
415557 99415557 1001 86380 86390 1
415322 99415322 1001 86380 86390 1
415630 99415630 1001 86380 86390 1
415469 99415469 1001 86380 86390 1
415409 99415409 1001 86380 86390 1
415667 99415667 1001 86380 86390 1
416757 99416757 1001 86380 86390 1
416683 99416683 1001 86380 86390 1
416745 99416745 1001 86380 86390 1
416874 99416874 1001 86380 86390 1
416878 99416878 1001 86380 86390 1
416170 99416170 1001 86380 86390 1
416564 99416564 1001 86380 86390 1
416228 99416228 1001 86380 86390 1
416511 99416511 1001 86380 86390 1
415910 99415910 1001 86380 86390 1
417254 99417254 1001 86380 86390 1
417274 99417274 1001 86380 86390 1
417276 99417276 1001 86380 86390 1
417396 99417396 1001 86380 86390 1
417456 99417456 1001 86380 86390 1
417492 99417492 1001 86380 86390 1
418475 99418475 1001 86380 86390 1
418538 99418538 1001 86380 86390 1
418247 99418247 1001 86380 86390 1
418305 99418305 1001 86380 86390 1
418307 99418307 1001 86380 86390 1
418282 99418282 1001 86380 86390 1
417711 99417711 1001 86380 86390 1
417619 99417619 1001 86380 86390 1
417914 99417914 1001 86380 86390 1
418906 99418906 1001 86380 86390 1
418822 99418822 1001 86380 86390 1
418806 99418806 1001 86380 86390 1
419203 99419203 1001 86380 86390 1
420385 99420385 1001 86380 86390 1
420133 99420133 1001 86380 86390 1
420290 99420290 1001 86380 86390 1
420418 99420418 1001 86380 86390 1
420166 99420166 1001 86380 86390 1
419749 99419749 1001 86380 86390 1
419827 99419827 1001 86380 86390 1
420639 99420639 1001 86380 86390 1
421817 99421817 1001 86380 86390 1
421936 99421936 1001 86380 86390 1
421791 99421791 1001 86380 86390 1
421587 99421587 1001 86380 86390 1
421365 99421365 1001 86380 86390 1
421038 99421038 1001 86380 86390 1
421040 99421040 1001 86380 86390 1
420855 99420855 1001 86380 86390 1
422461 99422461 1001 86380 86390 1
422326 99422326 1001 86380 86390 1
423345 99423345 1001 86380 86390 1
423638 99423638 1001 86380 86390 1
423722 99423722 1001 86380 86390 1
423004 99423004 1001 86380 86390 1
423038 99423038 1001 86380 86390 1
423259 99423259 1001 86380 86390 1
422978 99422978 1001 86380 86390 1
423122 99423122 1001 86380 86390 1
422696 99422696 1001 86380 86390 1
422555 99422555 1001 86380 86390 1
424123 99424123 1001 86380 86390 1
423868 99423868 1001 86380 86390 1
423914 99423914 1001 86380 86390 1
425102 99425102 1001 86380 86390 1
425061 99425061 1001 86380 86390 1
425312 99425312 1001 86380 86390 1
425187 99425187 1001 86380 86390 1
424710 99424710 1001 86380 86390 1
424680 99424680 1001 86380 86390 1
424993 99424993 1001 86380 86390 1
424808 99424808 1001 86380 86390 1
424871 99424871 1001 86380 86390 1
424794 99424794 1001 86380 86390 1
424750 99424750 1001 86380 86390 1
424950 99424950 1001 86380 86390 1
424341 99424341 1001 86380 86390 1
424454 99424454 1001 86380 86390 1
425742 99425742 1001 86380 86390 1
425505 99425505 1001 86380 86390 1
425748 99425748 1001 86380 86390 1
425574 99425574 1001 86380 86390 1
425617 99425617 1001 86380 86390 1
425599 99425599 1001 86380 86390 1
425772 99425772 1001 86380 86390 1
427028 99427028 1001 86380 86390 1
426907 99426907 1001 86380 86390 1
426292 99426292 1001 86380 86390 1
426442 99426442 1001 86380 86390 1
426660 99426660 1001 86380 86390 1
425886 99425886 1001 86380 86390 1
425980 99425980 1001 86380 86390 1
425842 99425842 1001 86380 86390 1
426087 99426087 1001 86380 86390 1
427292 99427292 1001 86380 86390 1
427463 99427463 1001 86380 86390 1
428608 99428608 1001 86380 86390 1
428425 99428425 1001 86380 86390 1
428501 99428501 1001 86380 86390 1
428695 99428695 1001 86380 86390 1
428523 99428523 1001 86380 86390 1
428531 99428531 1001 86380 86390 1
428276 99428276 1001 86380 86390 1
428256 99428256 1001 86380 86390 1
428065 99428065 1001 86380 86390 1
427904 99427904 1001 86380 86390 1
427883 99427883 1001 86380 86390 1
427607 99427607 1001 86380 86390 1
427695 99427695 1001 86380 86390 1
427914 99427914 1001 86380 86390 1
427818 99427818 1001 86380 86390 1
428944 99428944 1001 86380 86390 1
428768 99428768 1001 86380 86390 1
429008 99429008 1001 86380 86390 1
428772 99428772 1001 86380 86390 1
429161 99429161 1001 86380 86390 1
430306 99430306 1001 86380 86390 1
429967 99429967 1001 86380 86390 1
430335 99430335 1001 86380 86390 1
430079 99430079 1001 86380 86390 1
430365 99430365 1001 86380 86390 1
429954 99429954 1001 86380 86390 1
429928 99429928 1001 86380 86390 1
429665 99429665 1001 86380 86390 1
429412 99429412 1001 86380 86390 1
429379 99429379 1001 86380 86390 1
429185 99429185 1001 86380 86390 1
430683 99430683 1001 86380 86390 1
430707 99430707 1001 86380 86390 1
430782 99430782 1001 86380 86390 1
430603 99430603 1001 86380 86390 1
431791 99431791 1001 86380 86390 1
431673 99431673 1001 86380 86390 1
431651 99431651 1001 86380 86390 1
432008 99432008 1001 86380 86390 1
431701 99431701 1001 86380 86390 1
431847 99431847 1001 86380 86390 1
431311 99431311 1001 86380 86390 1
431466 99431466 1001 86380 86390 1
431062 99431062 1001 86380 86390 1
431095 99431095 1001 86380 86390 1
431010 99431010 1001 86380 86390 1
431219 99431219 1001 86380 86390 1
430843 99430843 1001 86380 86390 1
432120 99432120 1001 86380 86390 1
432251 99432251 1001 86380 86390 1
432061 99432061 1001 86380 86390 1
432361 99432361 1001 86380 86390 1
433397 99433397 1001 86380 86390 1
433378 99433378 1001 86380 86390 1
433562 99433562 1001 86380 86390 1
432929 99432929 1001 86380 86390 1
433071 99433071 1001 86380 86390 1
433058 99433058 1001 86380 86390 1
433093 99433093 1001 86380 86390 1
432875 99432875 1001 86380 86390 1
432880 99432880 1001 86380 86390 1
432511 99432511 1001 86380 86390 1
432576 99432576 1001 86380 86390 1
433838 99433838 1001 86380 86390 1
434050 99434050 1001 86380 86390 1
435382 99435382 1001 86380 86390 1
435085 99435085 1001 86380 86390 1
434597 99434597 1001 86380 86390 1
434900 99434900 1001 86380 86390 1
434664 99434664 1001 86380 86390 1
434691 99434691 1001 86380 86390 1
434381 99434381 1001 86380 86390 1
434441 99434441 1001 86380 86390 1
435599 99435599 1001 86380 86390 1
435805 99435805 1001 86380 86390 1
436893 99436893 1001 86380 86390 1
436872 99436872 1001 86380 86390 1
436990 99436990 1001 86380 86390 1
436818 99436818 1001 86380 86390 1
436826 99436826 1001 86380 86390 1
436583 99436583 1001 86380 86390 1
436339 99436339 1001 86380 86390 1
436077 99436077 1001 86380 86390 1
436297 99436297 1001 86380 86390 1
435996 99435996 1001 86380 86390 1
435921 99435921 1001 86380 86390 1
300061 99300061 1001 86380 86390 1
437224 99437224 1001 86380 86390 1
437202 99437202 1001 86380 86390 1
300539 99300539 1001 86380 86390 1
300345 99300345 1001 86380 86390 1
300488 99300488 1001 86380 86390 1
300361 99300361 1001 86380 86390 1
300390 99300390 1001 86380 86390 1
300457 99300457 1001 86380 86390 1
300204 99300204 1001 86380 86390 1
300231 99300231 1001 86380 86390 1
300312 99300312 1001 86380 86390 1
300223 99300223 1001 86380 86390 1
300857 99300857 1001 86380 86390 1
300745 99300745 1001 86380 86390 1
300916 99300916 1001 86380 86390 1
301478 99301478 1001 86380 86390 1
301193 99301193 1001 86380 86390 1
301272 99301272 1001 86380 86390 1
301171 99301171 1001 86380 86390 1
301007 99301007 1001 86380 86390 1
300943 99300943 1001 86380 86390 1
301125 99301125 1001 86380 86390 1
301036 99301036 1001 86380 86390 1
301682 99301682 1001 86380 86390 1
301581 99301581 1001 86380 86390 1
301582 99301582 1001 86380 86390 1
301662 99301662 1001 86380 86390 1
302213 99302213 1001 86380 86390 1
302331 99302331 1001 86380 86390 1
302244 99302244 1001 86380 86390 1
302184 99302184 1001 86380 86390 1
302274 99302274 1001 86380 86390 1
302250 99302250 1001 86380 86390 1
302263 99302263 1001 86380 86390 1
302006 99302006 1001 86380 86390 1
302048 99302048 1001 86380 86390 1
302104 99302104 1001 86380 86390 1
302014 99302014 1001 86380 86390 1
302158 99302158 1001 86380 86390 1
302109 99302109 1001 86380 86390 1
302174 99302174 1001 86380 86390 1
301829 99301829 1001 86380 86390 1
301808 99301808 1001 86380 86390 1
301809 99301809 1001 86380 86390 1
301875 99301875 1001 86380 86390 1
302494 99302494 1001 86380 86390 1
302421 99302421 1001 86380 86390 1
302514 99302514 1001 86380 86390 1
302399 99302399 1001 86380 86390 1
302531 99302531 1001 86380 86390 1
303018 99303018 1001 86380 86390 1
303096 99303096 1001 86380 86390 1
303021 99303021 1001 86380 86390 1
303034 99303034 1001 86380 86390 1
303126 99303126 1001 86380 86390 1
303139 99303139 1001 86380 86390 1
303152 99303152 1001 86380 86390 1
303076 99303076 1001 86380 86390 1
302912 99302912 1001 86380 86390 1
302915 99302915 1001 86380 86390 1
302916 99302916 1001 86380 86390 1
302969 99302969 1001 86380 86390 1
302601 99302601 1001 86380 86390 1
302632 99302632 1001 86380 86390 1
302762 99302762 1001 86380 86390 1
302765 99302765 1001 86380 86390 1
303246 99303246 1001 86380 86390 1
303262 99303262 1001 86380 86390 1
303215 99303215 1001 86380 86390 1
303910 99303910 1001 86380 86390 1
303815 99303815 1001 86380 86390 1
303714 99303714 1001 86380 86390 1
303727 99303727 1001 86380 86390 1
303757 99303757 1001 86380 86390 1
303810 99303810 1001 86380 86390 1
303823 99303823 1001 86380 86390 1
303489 99303489 1001 86380 86390 1
303464 99303464 1001 86380 86390 1
303444 99303444 1001 86380 86390 1
303613 99303613 1001 86380 86390 1
304094 99304094 1001 86380 86390 1
304097 99304097 1001 86380 86390 1
304047 99304047 1001 86380 86390 1
304061 99304061 1001 86380 86390 1
304194 99304194 1001 86380 86390 1
304706 99304706 1001 86380 86390 1
304786 99304786 1001 86380 86390 1
304750 99304750 1001 86380 86390 1
304803 99304803 1001 86380 86390 1
304726 99304726 1001 86380 86390 1
304571 99304571 1001 86380 86390 1
304561 99304561 1001 86380 86390 1
304354 99304354 1001 86380 86390 1
304331 99304331 1001 86380 86390 1
304383 99304383 1001 86380 86390 1
304334 99304334 1001 86380 86390 1
304256 99304256 1001 86380 86390 1
304337 99304337 1001 86380 86390 1
304275 99304275 1001 86380 86390 1
305011 99305011 1001 86380 86390 1
305029 99305029 1001 86380 86390 1
304939 99304939 1001 86380 86390 1
304878 99304878 1001 86380 86390 1
305612 99305612 1001 86380 86390 1
305487 99305487 1001 86380 86390 1
305427 99305427 1001 86380 86390 1
305260 99305260 1001 86380 86390 1
305081 99305081 1001 86380 86390 1
305159 99305159 1001 86380 86390 1
305211 99305211 1001 86380 86390 1
305199 99305199 1001 86380 86390 1
305697 99305697 1001 86380 86390 1
500003 99500003 1001 86380 86390 1
500758 99500758 1001 86380 86390 1
500580 99500580 1001 86380 86390 1
500451 99500451 1001 86380 86390 1
500914 99500914 1001 86380 86390 1
500890 99500890 1001 86380 86390 1
500994 99500994 1001 86380 86390 1
500899 99500899 1001 86380 86390 1
501523 99501523 1001 86380 86390 1
501501 99501501 1001 86380 86390 1
501529 99501529 1001 86380 86390 1
501084 99501084 1001 86380 86390 1
501066 99501066 1001 86380 86390 1
501691 99501691 1001 86380 86390 1
501718 99501718 1001 86380 86390 1
501761 99501761 1001 86380 86390 1
501657 99501657 1001 86380 86390 1
502318 99502318 1001 86380 86390 1
502409 99502409 1001 86380 86390 1
502453 99502453 1001 86380 86390 1
502056 99502056 1001 86380 86390 1
502174 99502174 1001 86380 86390 1
502200 99502200 1001 86380 86390 1
502111 99502111 1001 86380 86390 1
502165 99502165 1001 86380 86390 1
502245 99502245 1001 86380 86390 1
502168 99502168 1001 86380 86390 1
501900 99501900 1001 86380 86390 1
501916 99501916 1001 86380 86390 1
502644 99502644 1001 86380 86390 1
502567 99502567 1001 86380 86390 1
502531 99502531 1001 86380 86390 1
503238 99503238 1001 86380 86390 1
503021 99503021 1001 86380 86390 1
502931 99502931 1001 86380 86390 1
502922 99502922 1001 86380 86390 1
503003 99503003 1001 86380 86390 1
502817 99502817 1001 86380 86390 1
502729 99502729 1001 86380 86390 1
502682 99502682 1001 86380 86390 1
503333 99503333 1001 86380 86390 1
503373 99503373 1001 86380 86390 1
503390 99503390 1001 86380 86390 1
503378 99503378 1001 86380 86390 1
504043 99504043 1001 86380 86390 1
504047 99504047 1001 86380 86390 1
503961 99503961 1001 86380 86390 1
503822 99503822 1001 86380 86390 1
503724 99503724 1001 86380 86390 1
503777 99503777 1001 86380 86390 1
503779 99503779 1001 86380 86390 1
503911 99503911 1001 86380 86390 1
503601 99503601 1001 86380 86390 1
504290 99504290 1001 86380 86390 1
504265 99504265 1001 86380 86390 1
504165 99504165 1001 86380 86390 1
504770 99504770 1001 86380 86390 1
504774 99504774 1001 86380 86390 1
504904 99504904 1001 86380 86390 1
504937 99504937 1001 86380 86390 1
504649 99504649 1001 86380 86390 1
504559 99504559 1001 86380 86390 1
504603 99504603 1001 86380 86390 1
504540 99504540 1001 86380 86390 1
504440 99504440 1001 86380 86390 1
504364 99504364 1001 86380 86390 1
505033 99505033 1001 86380 86390 1
505140 99505140 1001 86380 86390 1
504974 99504974 1001 86380 86390 1
505670 99505670 1001 86380 86390 1
505651 99505651 1001 86380 86390 1
505487 99505487 1001 86380 86390 1
505505 99505505 1001 86380 86390 1
505176 99505176 1001 86380 86390 1
505280 99505280 1001 86380 86390 1
505334 99505334 1001 86380 86390 1
505927 99505927 1001 86380 86390 1
505943 99505943 1001 86380 86390 1
506519 99506519 1001 86380 86390 1
506482 99506482 1001 86380 86390 1
506445 99506445 1001 86380 86390 1
506437 99506437 1001 86380 86390 1
506451 99506451 1001 86380 86390 1
506196 99506196 1001 86380 86390 1
506380 99506380 1001 86380 86390 1
506188 99506188 1001 86380 86390 1
506253 99506253 1001 86380 86390 1
506318 99506318 1001 86380 86390 1
506255 99506255 1001 86380 86390 1
506021 99506021 1001 86380 86390 1
506099 99506099 1001 86380 86390 1
505998 99505998 1001 86380 86390 1
505987 99505987 1001 86380 86390 1
506748 99506748 1001 86380 86390 1
506609 99506609 1001 86380 86390 1
506726 99506726 1001 86380 86390 1
506600 99506600 1001 86380 86390 1
506798 99506798 1001 86380 86390 1
507389 99507389 1001 86380 86390 1
507258 99507258 1001 86380 86390 1
507383 99507383 1001 86380 86390 1
507068 99507068 1001 86380 86390 1
506917 99506917 1001 86380 86390 1
507431 99507431 1001 86380 86390 1
508083 99508083 1001 86380 86390 1
508164 99508164 1001 86380 86390 1
508227 99508227 1001 86380 86390 1
508054 99508054 1001 86380 86390 1
507889 99507889 1001 86380 86390 1
507957 99507957 1001 86380 86390 1
508012 99508012 1001 86380 86390 1
507825 99507825 1001 86380 86390 1
508351 99508351 1001 86380 86390 1
508306 99508306 1001 86380 86390 1
508436 99508436 1001 86380 86390 1
508360 99508360 1001 86380 86390 1
508269 99508269 1001 86380 86390 1
508959 99508959 1001 86380 86390 1
509017 99509017 1001 86380 86390 1
508953 99508953 1001 86380 86390 1
508954 99508954 1001 86380 86390 1
508944 99508944 1001 86380 86390 1
508996 99508996 1001 86380 86390 1
508843 99508843 1001 86380 86390 1
508696 99508696 1001 86380 86390 1
508787 99508787 1001 86380 86390 1
508671 99508671 1001 86380 86390 1
508635 99508635 1001 86380 86390 1
508481 99508481 1001 86380 86390 1
508461 99508461 1001 86380 86390 1
509113 99509113 1001 86380 86390 1
509269 99509269 1001 86380 86390 1
509096 99509096 1001 86380 86390 1
509830 99509830 1001 86380 86390 1
509831 99509831 1001 86380 86390 1
509848 99509848 1001 86380 86390 1
509620 99509620 1001 86380 86390 1
509546 99509546 1001 86380 86390 1
509640 99509640 1001 86380 86390 1
509628 99509628 1001 86380 86390 1
510598 99510598 1001 86380 86390 1
510640 99510640 1001 86380 86390 1
510701 99510701 1001 86380 86390 1
510580 99510580 1001 86380 86390 1
510712 99510712 1001 86380 86390 1
510635 99510635 1001 86380 86390 1
510687 99510687 1001 86380 86390 1
510352 99510352 1001 86380 86390 1
510378 99510378 1001 86380 86390 1
510380 99510380 1001 86380 86390 1
510513 99510513 1001 86380 86390 1
510162 99510162 1001 86380 86390 1
510805 99510805 1001 86380 86390 1
510761 99510761 1001 86380 86390 1
511464 99511464 1001 86380 86390 1
511439 99511439 1001 86380 86390 1
511388 99511388 1001 86380 86390 1
511466 99511466 1001 86380 86390 1
511351 99511351 1001 86380 86390 1
511449 99511449 1001 86380 86390 1
511187 99511187 1001 86380 86390 1
511228 99511228 1001 86380 86390 1
511094 99511094 1001 86380 86390 1
510932 99510932 1001 86380 86390 1
511587 99511587 1001 86380 86390 1
512206 99512206 1001 86380 86390 1
512271 99512271 1001 86380 86390 1
512064 99512064 1001 86380 86390 1
512116 99512116 1001 86380 86390 1
512001 99512001 1001 86380 86390 1
511811 99511811 1001 86380 86390 1
511879 99511879 1001 86380 86390 1
511789 99511789 1001 86380 86390 1
511906 99511906 1001 86380 86390 1
512519 99512519 1001 86380 86390 1
512390 99512390 1001 86380 86390 1
512470 99512470 1001 86380 86390 1
512563 99512563 1001 86380 86390 1
512382 99512382 1001 86380 86390 1
513103 99513103 1001 86380 86390 1
513080 99513080 1001 86380 86390 1
513096 99513096 1001 86380 86390 1
513058 99513058 1001 86380 86390 1
512988 99512988 1001 86380 86390 1
512793 99512793 1001 86380 86390 1
512807 99512807 1001 86380 86390 1
512940 99512940 1001 86380 86390 1
512797 99512797 1001 86380 86390 1
512916 99512916 1001 86380 86390 1
512866 99512866 1001 86380 86390 1
512997 99512997 1001 86380 86390 1
512830 99512830 1001 86380 86390 1
512637 99512637 1001 86380 86390 1
512754 99512754 1001 86380 86390 1
512767 99512767 1001 86380 86390 1
512665 99512665 1001 86380 86390 1
512704 99512704 1001 86380 86390 1
512712 99512712 1001 86380 86390 1
513254 99513254 1001 86380 86390 1
513391 99513391 1001 86380 86390 1
513369 99513369 1001 86380 86390 1
513945 99513945 1001 86380 86390 1
513991 99513991 1001 86380 86390 1
513625 99513625 1001 86380 86390 1
513680 99513680 1001 86380 86390 1
513772 99513772 1001 86380 86390 1
513535 99513535 1001 86380 86390 1
514227 99514227 1001 86380 86390 1
514117 99514117 1001 86380 86390 1
514687 99514687 1001 86380 86390 1
514518 99514518 1001 86380 86390 1
514647 99514647 1001 86380 86390 1
514635 99514635 1001 86380 86390 1
514433 99514433 1001 86380 86390 1
514359 99514359 1001 86380 86390 1
515587 99515587 1001 86380 86390 1
515538 99515538 1001 86380 86390 1
515364 99515364 1001 86380 86390 1
515405 99515405 1001 86380 86390 1
515459 99515459 1001 86380 86390 1
515463 99515463 1001 86380 86390 1
515759 99515759 1001 86380 86390 1
515773 99515773 1001 86380 86390 1
515829 99515829 1001 86380 86390 1
515687 99515687 1001 86380 86390 1
516364 99516364 1001 86380 86390 1
516137 99516137 1001 86380 86390 1
516125 99516125 1001 86380 86390 1
516626 99516626 1001 86380 86390 1
516652 99516652 1001 86380 86390 1
517298 99517298 1001 86380 86390 1
517187 99517187 1001 86380 86390 1
517176 99517176 1001 86380 86390 1
517152 99517152 1001 86380 86390 1
517180 99517180 1001 86380 86390 1
516834 99516834 1001 86380 86390 1
516873 99516873 1001 86380 86390 1
516890 99516890 1001 86380 86390 1
516817 99516817 1001 86380 86390 1
517450 99517450 1001 86380 86390 1
517468 99517468 1001 86380 86390 1
517537 99517537 1001 86380 86390 1
517981 99517981 1001 86380 86390 1
518035 99518035 1001 86380 86390 1
518100 99518100 1001 86380 86390 1
517965 99517965 1001 86380 86390 1
518045 99518045 1001 86380 86390 1
517866 99517866 1001 86380 86390 1
517777 99517777 1001 86380 86390 1
517635 99517635 1001 86380 86390 1
517614 99517614 1001 86380 86390 1
517576 99517576 1001 86380 86390 1
517590 99517590 1001 86380 86390 1
517668 99517668 1001 86380 86390 1
518341 99518341 1001 86380 86390 1
518348 99518348 1001 86380 86390 1
518336 99518336 1001 86380 86390 1
518352 99518352 1001 86380 86390 1
518799 99518799 1001 86380 86390 1
518929 99518929 1001 86380 86390 1
518839 99518839 1001 86380 86390 1
518879 99518879 1001 86380 86390 1
518815 99518815 1001 86380 86390 1
518908 99518908 1001 86380 86390 1
518719 99518719 1001 86380 86390 1
518483 99518483 1001 86380 86390 1
518510 99518510 1001 86380 86390 1
518544 99518544 1001 86380 86390 1
519038 99519038 1001 86380 86390 1
519184 99519184 1001 86380 86390 1
519159 99519159 1001 86380 86390 1
519724 99519724 1001 86380 86390 1
519741 99519741 1001 86380 86390 1
519616 99519616 1001 86380 86390 1
519719 99519719 1001 86380 86390 1
519656 99519656 1001 86380 86390 1
519444 99519444 1001 86380 86390 1
519423 99519423 1001 86380 86390 1
519568 99519568 1001 86380 86390 1
519324 99519324 1001 86380 86390 1
519325 99519325 1001 86380 86390 1
519301 99519301 1001 86380 86390 1
519379 99519379 1001 86380 86390 1
519367 99519367 1001 86380 86390 1
519907 99519907 1001 86380 86390 1
519972 99519972 1001 86380 86390 1
519977 99519977 1001 86380 86390 1
520572 99520572 1001 86380 86390 1
520632 99520632 1001 86380 86390 1
520562 99520562 1001 86380 86390 1
520382 99520382 1001 86380 86390 1
520242 99520242 1001 86380 86390 1
520386 99520386 1001 86380 86390 1
520414 99520414 1001 86380 86390 1
520232 99520232 1001 86380 86390 1
520273 99520273 1001 86380 86390 1
520202 99520202 1001 86380 86390 1
520219 99520219 1001 86380 86390 1
520682 99520682 1001 86380 86390 1
520840 99520840 1001 86380 86390 1
520750 99520750 1001 86380 86390 1
520790 99520790 1001 86380 86390 1
521313 99521313 1001 86380 86390 1
521443 99521443 1001 86380 86390 1
521422 99521422 1001 86380 86390 1
521306 99521306 1001 86380 86390 1
521310 99521310 1001 86380 86390 1
521212 99521212 1001 86380 86390 1
521070 99521070 1001 86380 86390 1
521218 99521218 1001 86380 86390 1
520938 99520938 1001 86380 86390 1
520901 99520901 1001 86380 86390 1
520980 99520980 1001 86380 86390 1
520942 99520942 1001 86380 86390 1
521531 99521531 1001 86380 86390 1
521599 99521599 1001 86380 86390 1
522189 99522189 1001 86380 86390 1
522116 99522116 1001 86380 86390 1
521919 99521919 1001 86380 86390 1
522025 99522025 1001 86380 86390 1
521783 99521783 1001 86380 86390 1
521796 99521796 1001 86380 86390 1
521862 99521862 1001 86380 86390 1
521708 99521708 1001 86380 86390 1
521761 99521761 1001 86380 86390 1
521683 99521683 1001 86380 86390 1
522407 99522407 1001 86380 86390 1
522395 99522395 1001 86380 86390 1
522383 99522383 1001 86380 86390 1
522325 99522325 1001 86380 86390 1
522339 99522339 1001 86380 86390 1
523043 99523043 1001 86380 86390 1
522982 99522982 1001 86380 86390 1
522889 99522889 1001 86380 86390 1
522755 99522755 1001 86380 86390 1
522898 99522898 1001 86380 86390 1
522531 99522531 1001 86380 86390 1
522699 99522699 1001 86380 86390 1
522676 99522676 1001 86380 86390 1
522508 99522508 1001 86380 86390 1
523130 99523130 1001 86380 86390 1
523160 99523160 1001 86380 86390 1
523217 99523217 1001 86380 86390 1
523790 99523790 1001 86380 86390 1
523808 99523808 1001 86380 86390 1
523848 99523848 1001 86380 86390 1
523788 99523788 1001 86380 86390 1
523815 99523815 1001 86380 86390 1
523571 99523571 1001 86380 86390 1
523597 99523597 1001 86380 86390 1
523559 99523559 1001 86380 86390 1
523585 99523585 1001 86380 86390 1
523588 99523588 1001 86380 86390 1
523693 99523693 1001 86380 86390 1
523555 99523555 1001 86380 86390 1
523712 99523712 1001 86380 86390 1
523374 99523374 1001 86380 86390 1
523989 99523989 1001 86380 86390 1
524628 99524628 1001 86380 86390 1
524690 99524690 1001 86380 86390 1
524587 99524587 1001 86380 86390 1
524370 99524370 1001 86380 86390 1
524495 99524495 1001 86380 86390 1
524431 99524431 1001 86380 86390 1
524537 99524537 1001 86380 86390 1
524331 99524331 1001 86380 86390 1
524334 99524334 1001 86380 86390 1
524219 99524219 1001 86380 86390 1
524323 99524323 1001 86380 86390 1
524200 99524200 1001 86380 86390 1
524820 99524820 1001 86380 86390 1
524810 99524810 1001 86380 86390 1
524838 99524838 1001 86380 86390 1
524942 99524942 1001 86380 86390 1
524840 99524840 1001 86380 86390 1
524788 99524788 1001 86380 86390 1
525595 99525595 1001 86380 86390 1
525571 99525571 1001 86380 86390 1
525516 99525516 1001 86380 86390 1
525287 99525287 1001 86380 86390 1
525269 99525269 1001 86380 86390 1
525334 99525334 1001 86380 86390 1
525375 99525375 1001 86380 86390 1
525363 99525363 1001 86380 86390 1
525739 99525739 1001 86380 86390 1
525611 99525611 1001 86380 86390 1
525769 99525769 1001 86380 86390 1
525655 99525655 1001 86380 86390 1
525786 99525786 1001 86380 86390 1
526269 99526269 1001 86380 86390 1
526224 99526224 1001 86380 86390 1
526342 99526342 1001 86380 86390 1
526414 99526414 1001 86380 86390 1
526370 99526370 1001 86380 86390 1
526152 99526152 1001 86380 86390 1
526116 99526116 1001 86380 86390 1
526040 99526040 1001 86380 86390 1
526164 99526164 1001 86380 86390 1
525945 99525945 1001 86380 86390 1
525846 99525846 1001 86380 86390 1
525927 99525927 1001 86380 86390 1
525876 99525876 1001 86380 86390 1
525851 99525851 1001 86380 86390 1
526487 99526487 1001 86380 86390 1
526594 99526594 1001 86380 86390 1
526495 99526495 1001 86380 86390 1
527211 99527211 1001 86380 86390 1
527071 99527071 1001 86380 86390 1
527047 99527047 1001 86380 86390 1
527102 99527102 1001 86380 86390 1
526934 99526934 1001 86380 86390 1
526950 99526950 1001 86380 86390 1
526796 99526796 1001 86380 86390 1
526812 99526812 1001 86380 86390 1
526790 99526790 1001 86380 86390 1
526753 99526753 1001 86380 86390 1
527985 99527985 1001 86380 86390 1
528026 99528026 1001 86380 86390 1
528015 99528015 1001 86380 86390 1
527912 99527912 1001 86380 86390 1
527941 99527941 1001 86380 86390 1
527665 99527665 1001 86380 86390 1
527853 99527853 1001 86380 86390 1
527583 99527583 1001 86380 86390 1
527625 99527625 1001 86380 86390 1
527497 99527497 1001 86380 86390 1
527645 99527645 1001 86380 86390 1
528100 99528100 1001 86380 86390 1
528191 99528191 1001 86380 86390 1
528270 99528270 1001 86380 86390 1
528865 99528865 1001 86380 86390 1
528761 99528761 1001 86380 86390 1
528698 99528698 1001 86380 86390 1
528802 99528802 1001 86380 86390 1
528767 99528767 1001 86380 86390 1
528530 99528530 1001 86380 86390 1
528663 99528663 1001 86380 86390 1
528536 99528536 1001 86380 86390 1
528461 99528461 1001 86380 86390 1
528441 99528441 1001 86380 86390 1
529002 99529002 1001 86380 86390 1
528939 99528939 1001 86380 86390 1
529606 99529606 1001 86380 86390 1
529568 99529568 1001 86380 86390 1
529338 99529338 1001 86380 86390 1
529872 99529872 1001 86380 86390 1
529797 99529797 1001 86380 86390 1
529850 99529850 1001 86380 86390 1
529814 99529814 1001 86380 86390 1
530502 99530502 1001 86380 86390 1
530498 99530498 1001 86380 86390 1
530263 99530263 1001 86380 86390 1
530253 99530253 1001 86380 86390 1
530228 99530228 1001 86380 86390 1
530203 99530203 1001 86380 86390 1
530333 99530333 1001 86380 86390 1
530269 99530269 1001 86380 86390 1
529951 99529951 1001 86380 86390 1
529978 99529978 1001 86380 86390 1
530609 99530609 1001 86380 86390 1
530674 99530674 1001 86380 86390 1
531290 99531290 1001 86380 86390 1
531350 99531350 1001 86380 86390 1
531205 99531205 1001 86380 86390 1
531186 99531186 1001 86380 86390 1
531149 99531149 1001 86380 86390 1
531126 99531126 1001 86380 86390 1
531064 99531064 1001 86380 86390 1
530813 99530813 1001 86380 86390 1
530925 99530925 1001 86380 86390 1
531493 99531493 1001 86380 86390 1
531404 99531404 1001 86380 86390 1
531456 99531456 1001 86380 86390 1
531483 99531483 1001 86380 86390 1
531435 99531435 1001 86380 86390 1
531476 99531476 1001 86380 86390 1
532026 99532026 1001 86380 86390 1
532198 99532198 1001 86380 86390 1
531805 99531805 1001 86380 86390 1
531897 99531897 1001 86380 86390 1
531980 99531980 1001 86380 86390 1
531994 99531994 1001 86380 86390 1
531840 99531840 1001 86380 86390 1
531610 99531610 1001 86380 86390 1
531665 99531665 1001 86380 86390 1
531692 99531692 1001 86380 86390 1
531732 99531732 1001 86380 86390 1
531619 99531619 1001 86380 86390 1
532216 99532216 1001 86380 86390 1
532261 99532261 1001 86380 86390 1
532331 99532331 1001 86380 86390 1
532662 99532662 1001 86380 86390 1
532743 99532743 1001 86380 86390 1
532655 99532655 1001 86380 86390 1
532531 99532531 1001 86380 86390 1
532456 99532456 1001 86380 86390 1
532434 99532434 1001 86380 86390 1
533177 99533177 1001 86380 86390 1
533203 99533203 1001 86380 86390 1
533049 99533049 1001 86380 86390 1
533155 99533155 1001 86380 86390 1
533663 99533663 1001 86380 86390 1
533450 99533450 1001 86380 86390 1
533490 99533490 1001 86380 86390 1
533455 99533455 1001 86380 86390 1
533303 99533303 1001 86380 86390 1
533424 99533424 1001 86380 86390 1
533360 99533360 1001 86380 86390 1
534023 99534023 1001 86380 86390 1
534037 99534037 1001 86380 86390 1
534039 99534039 1001 86380 86390 1
533967 99533967 1001 86380 86390 1
533995 99533995 1001 86380 86390 1
534633 99534633 1001 86380 86390 1
534647 99534647 1001 86380 86390 1
534595 99534595 1001 86380 86390 1
534618 99534618 1001 86380 86390 1
534469 99534469 1001 86380 86390 1
534089 99534089 1001 86380 86390 1
534144 99534144 1001 86380 86390 1
534719 99534719 1001 86380 86390 1
534721 99534721 1001 86380 86390 1
534710 99534710 1001 86380 86390 1
534751 99534751 1001 86380 86390 1
535357 99535357 1001 86380 86390 1
535138 99535138 1001 86380 86390 1
535268 99535268 1001 86380 86390 1
535191 99535191 1001 86380 86390 1
534993 99534993 1001 86380 86390 1
534968 99534968 1001 86380 86390 1
535035 99535035 1001 86380 86390 1
535090 99535090 1001 86380 86390 1
535673 99535673 1001 86380 86390 1
535699 99535699 1001 86380 86390 1
536220 99536220 1001 86380 86390 1
536289 99536289 1001 86380 86390 1
536135 99536135 1001 86380 86390 1
536214 99536214 1001 86380 86390 1
536120 99536120 1001 86380 86390 1
535991 99535991 1001 86380 86390 1
536056 99536056 1001 86380 86390 1
536005 99536005 1001 86380 86390 1
535983 99535983 1001 86380 86390 1
535858 99535858 1001 86380 86390 1
535872 99535872 1001 86380 86390 1
535743 99535743 1001 86380 86390 1
535778 99535778 1001 86380 86390 1
535882 99535882 1001 86380 86390 1
536346 99536346 1001 86380 86390 1
536411 99536411 1001 86380 86390 1
536520 99536520 1001 86380 86390 1
536486 99536486 1001 86380 86390 1
536487 99536487 1001 86380 86390 1
537148 99537148 1001 86380 86390 1
536992 99536992 1001 86380 86390 1
536956 99536956 1001 86380 86390 1
536862 99536862 1001 86380 86390 1
536634 99536634 1001 86380 86390 1
536727 99536727 1001 86380 86390 1
536653 99536653 1001 86380 86390 1
537314 99537314 1001 86380 86390 1
537294 99537294 1001 86380 86390 1
537285 99537285 1001 86380 86390 1
537351 99537351 1001 86380 86390 1
537837 99537837 1001 86380 86390 1
537790 99537790 1001 86380 86390 1
537971 99537971 1001 86380 86390 1
537895 99537895 1001 86380 86390 1
537923 99537923 1001 86380 86390 1
537589 99537589 1001 86380 86390 1
537683 99537683 1001 86380 86390 1
537726 99537726 1001 86380 86390 1
537768 99537768 1001 86380 86390 1
537432 99537432 1001 86380 86390 1
537381 99537381 1001 86380 86390 1
537422 99537422 1001 86380 86390 1
537488 99537488 1001 86380 86390 1
537504 99537504 1001 86380 86390 1
537378 99537378 1001 86380 86390 1
538011 99538011 1001 86380 86390 1
538071 99538071 1001 86380 86390 1
538020 99538020 1001 86380 86390 1
538116 99538116 1001 86380 86390 1
538160 99538160 1001 86380 86390 1
538780 99538780 1001 86380 86390 1
538767 99538767 1001 86380 86390 1
538742 99538742 1001 86380 86390 1
538640 99538640 1001 86380 86390 1
538656 99538656 1001 86380 86390 1
538507 99538507 1001 86380 86390 1
538524 99538524 1001 86380 86390 1
538589 99538589 1001 86380 86390 1
538409 99538409 1001 86380 86390 1
538593 99538593 1001 86380 86390 1
538607 99538607 1001 86380 86390 1
538543 99538543 1001 86380 86390 1
538234 99538234 1001 86380 86390 1
538312 99538312 1001 86380 86390 1
538314 99538314 1001 86380 86390 1
538354 99538354 1001 86380 86390 1
538239 99538239 1001 86380 86390 1
538371 99538371 1001 86380 86390 1
538853 99538853 1001 86380 86390 1
538894 99538894 1001 86380 86390 1
539555 99539555 1001 86380 86390 1
539253 99539253 1001 86380 86390 1
539292 99539292 1001 86380 86390 1
539323 99539323 1001 86380 86390 1
539375 99539375 1001 86380 86390 1
539339 99539339 1001 86380 86390 1
539076 99539076 1001 86380 86390 1
539039 99539039 1001 86380 86390 1
539209 99539209 1001 86380 86390 1
539135 99539135 1001 86380 86390 1
539213 99539213 1001 86380 86390 1
539813 99539813 1001 86380 86390 1
540431 99540431 1001 86380 86390 1
540293 99540293 1001 86380 86390 1
540269 99540269 1001 86380 86390 1
540333 99540333 1001 86380 86390 1
540412 99540412 1001 86380 86390 1
540198 99540198 1001 86380 86390 1
540112 99540112 1001 86380 86390 1
540220 99540220 1001 86380 86390 1
539910 99539910 1001 86380 86390 1
540043 99540043 1001 86380 86390 1
539970 99539970 1001 86380 86390 1
539866 99539866 1001 86380 86390 1
539971 99539971 1001 86380 86390 1
540608 99540608 1001 86380 86390 1
540643 99540643 1001 86380 86390 1
540475 99540475 1001 86380 86390 1
541277 99541277 1001 86380 86390 1
541095 99541095 1001 86380 86390 1
541225 99541225 1001 86380 86390 1
541238 99541238 1001 86380 86390 1
541149 99541149 1001 86380 86390 1
541288 99541288 1001 86380 86390 1
540941 99540941 1001 86380 86390 1
540830 99540830 1001 86380 86390 1
540873 99540873 1001 86380 86390 1
540745 99540745 1001 86380 86390 1
540682 99540682 1001 86380 86390 1
540877 99540877 1001 86380 86390 1
541352 99541352 1001 86380 86390 1
541340 99541340 1001 86380 86390 1
542056 99542056 1001 86380 86390 1
542052 99542052 1001 86380 86390 1
541901 99541901 1001 86380 86390 1
541785 99541785 1001 86380 86390 1
541776 99541776 1001 86380 86390 1
541695 99541695 1001 86380 86390 1
541554 99541554 1001 86380 86390 1
541580 99541580 1001 86380 86390 1
541595 99541595 1001 86380 86390 1
541660 99541660 1001 86380 86390 1
542194 99542194 1001 86380 86390 1
542185 99542185 1001 86380 86390 1
542837 99542837 1001 86380 86390 1
542688 99542688 1001 86380 86390 1
542570 99542570 1001 86380 86390 1
542436 99542436 1001 86380 86390 1
542462 99542462 1001 86380 86390 1
542413 99542413 1001 86380 86390 1
542968 99542968 1001 86380 86390 1
543059 99543059 1001 86380 86390 1
542982 99542982 1001 86380 86390 1
543631 99543631 1001 86380 86390 1
543759 99543759 1001 86380 86390 1
543705 99543705 1001 86380 86390 1
543731 99543731 1001 86380 86390 1
543767 99543767 1001 86380 86390 1
543439 99543439 1001 86380 86390 1
543374 99543374 1001 86380 86390 1
543454 99543454 1001 86380 86390 1
543468 99543468 1001 86380 86390 1
543560 99543560 1001 86380 86390 1
543179 99543179 1001 86380 86390 1
543348 99543348 1001 86380 86390 1
543349 99543349 1001 86380 86390 1
543298 99543298 1001 86380 86390 1
543823 99543823 1001 86380 86390 1
543784 99543784 1001 86380 86390 1
543788 99543788 1001 86380 86390 1
543920 99543920 1001 86380 86390 1
544465 99544465 1001 86380 86390 1
544263 99544263 1001 86380 86390 1
544187 99544187 1001 86380 86390 1
544267 99544267 1001 86380 86390 1
544282 99544282 1001 86380 86390 1
544362 99544362 1001 86380 86390 1
544208 99544208 1001 86380 86390 1
544287 99544287 1001 86380 86390 1
544045 99544045 1001 86380 86390 1
544084 99544084 1001 86380 86390 1
544097 99544097 1001 86380 86390 1
544175 99544175 1001 86380 86390 1
544062 99544062 1001 86380 86390 1
544633 99544633 1001 86380 86390 1
544681 99544681 1001 86380 86390 1
511652 554 1001 65915 66214 1
539770 1063 1001 35594 35893 1
400127 99400127 1001 86380 86390 1
400310 99400310 1001 86380 86390 1
400471 99400471 1001 86380 86390 1
400594 99400594 1001 86380 86390 1
400571 99400571 1001 86380 86390 1
400617 99400617 1001 86380 86390 1
400679 99400679 1001 86380 86390 1
400713 99400713 1001 86380 86390 1
400786 99400786 1001 86380 86390 1
400753 99400753 1001 86380 86390 1
400848 99400848 1001 86380 86390 1
401070 99401070 1001 86380 86390 1
401324 99401324 1001 86380 86390 1
401401 99401401 1001 86380 86390 1
401412 99401412 1001 86380 86390 1
401383 99401383 1001 86380 86390 1
401763 99401763 1001 86380 86390 1
401821 99401821 1001 86380 86390 1
401960 99401960 1001 86380 86390 1
402055 99402055 1001 86380 86390 1
402695 99402695 1001 86380 86390 1
403196 99403196 1001 86380 86390 1
403098 99403098 1001 86380 86390 1
403265 99403265 1001 86380 86390 1
403648 99403648 1001 86380 86390 1
403708 99403708 1001 86380 86390 1
403659 99403659 1001 86380 86390 1
403741 99403741 1001 86380 86390 1
404074 99404074 1001 86380 86390 1
404135 99404135 1001 86380 86390 1
404126 99404126 1001 86380 86390 1
404322 99404322 1001 86380 86390 1
404364 99404364 1001 86380 86390 1
404320 99404320 1001 86380 86390 1
404419 99404419 1001 86380 86390 1
404429 99404429 1001 86380 86390 1
404521 99404521 1001 86380 86390 1
404538 99404538 1001 86380 86390 1
404561 99404561 1001 86380 86390 1
404609 99404609 1001 86380 86390 1
404724 99404724 1001 86380 86390 1
405125 99405125 1001 86380 86390 1
405239 99405239 1001 86380 86390 1
405414 99405414 1001 86380 86390 1
405485 99405485 1001 86380 86390 1
405910 99405910 1001 86380 86390 1
405953 99405953 1001 86380 86390 1
405996 99405996 1001 86380 86390 1
406102 99406102 1001 86380 86390 1
406359 99406359 1001 86380 86390 1
406285 99406285 1001 86380 86390 1
406473 99406473 1001 86380 86390 1
406720 99406720 1001 86380 86390 1
406823 99406823 1001 86380 86390 1
406816 99406816 1001 86380 86390 1
407018 99407018 1001 86380 86390 1
407001 99407001 1001 86380 86390 1
407163 99407163 1001 86380 86390 1
407170 99407170 1001 86380 86390 1
407456 99407456 1001 86380 86390 1
407486 99407486 1001 86380 86390 1
407671 99407671 1001 86380 86390 1
407640 99407640 1001 86380 86390 1
407593 99407593 1001 86380 86390 1
407713 99407713 1001 86380 86390 1
407899 99407899 1001 86380 86390 1
408048 99408048 1001 86380 86390 1
408018 99408018 1001 86380 86390 1
408141 99408141 1001 86380 86390 1
408143 99408143 1001 86380 86390 1
408208 99408208 1001 86380 86390 1
408580 99408580 1001 86380 86390 1
408706 99408706 1001 86380 86390 1
408986 99408986 1001 86380 86390 1
409109 99409109 1001 86380 86390 1
409087 99409087 1001 86380 86390 1
409218 99409218 1001 86380 86390 1
409330 99409330 1001 86380 86390 1
409379 99409379 1001 86380 86390 1
409354 99409354 1001 86380 86390 1
409468 99409468 1001 86380 86390 1
409560 99409560 1001 86380 86390 1
409575 99409575 1001 86380 86390 1
409822 99409822 1001 86380 86390 1
409834 99409834 1001 86380 86390 1
409863 99409863 1001 86380 86390 1
410147 99410147 1001 86380 86390 1
410236 99410236 1001 86380 86390 1
410348 99410348 1001 86380 86390 1
410667 99410667 1001 86380 86390 1
410804 99410804 1001 86380 86390 1
410875 99410875 1001 86380 86390 1
411384 99411384 1001 86380 86390 1
411353 99411353 1001 86380 86390 1
411510 99411510 1001 86380 86390 1
411694 99411694 1001 86380 86390 1
411737 99411737 1001 86380 86390 1
411672 99411672 1001 86380 86390 1
411676 99411676 1001 86380 86390 1
411838 99411838 1001 86380 86390 1
412100 99412100 1001 86380 86390 1
412248 99412248 1001 86380 86390 1
412203 99412203 1001 86380 86390 1
412392 99412392 1001 86380 86390 1
412462 99412462 1001 86380 86390 1
413290 99413290 1001 86380 86390 1
413475 99413475 1001 86380 86390 1
413645 99413645 1001 86380 86390 1
413609 99413609 1001 86380 86390 1
413504 99413504 1001 86380 86390 1
413330 99413330 1001 86380 86390 1
413362 99413362 1001 86380 86390 1
412853 99412853 1001 86380 86390 1
412761 99412761 1001 86380 86390 1
413801 99413801 1001 86380 86390 1
413756 99413756 1001 86380 86390 1
413781 99413781 1001 86380 86390 1
413843 99413843 1001 86380 86390 1
413830 99413830 1001 86380 86390 1
415312 99415312 1001 86380 86390 1
414950 99414950 1001 86380 86390 1
415147 99415147 1001 86380 86390 1
414962 99414962 1001 86380 86390 1
414593 99414593 1001 86380 86390 1
414549 99414549 1001 86380 86390 1
414646 99414646 1001 86380 86390 1
414452 99414452 1001 86380 86390 1
414165 99414165 1001 86380 86390 1
414186 99414186 1001 86380 86390 1
415384 99415384 1001 86380 86390 1
415335 99415335 1001 86380 86390 1
415689 99415689 1001 86380 86390 1
417000 99417000 1001 86380 86390 1
416865 99416865 1001 86380 86390 1
416739 99416739 1001 86380 86390 1
416762 99416762 1001 86380 86390 1
416960 99416960 1001 86380 86390 1
416596 99416596 1001 86380 86390 1
416256 99416256 1001 86380 86390 1
416384 99416384 1001 86380 86390 1
416356 99416356 1001 86380 86390 1
416227 99416227 1001 86380 86390 1
415922 99415922 1001 86380 86390 1
415822 99415822 1001 86380 86390 1
417356 99417356 1001 86380 86390 1
417027 99417027 1001 86380 86390 1
417544 99417544 1001 86380 86390 1
417501 99417501 1001 86380 86390 1
418673 99418673 1001 86380 86390 1
418467 99418467 1001 86380 86390 1
418542 99418542 1001 86380 86390 1
418392 99418392 1001 86380 86390 1
418165 99418165 1001 86380 86390 1
418048 99418048 1001 86380 86390 1
417868 99417868 1001 86380 86390 1
417942 99417942 1001 86380 86390 1
418850 99418850 1001 86380 86390 1
419174 99419174 1001 86380 86390 1
418966 99418966 1001 86380 86390 1
418920 99418920 1001 86380 86390 1
419070 99419070 1001 86380 86390 1
420160 99420160 1001 86380 86390 1
420424 99420424 1001 86380 86390 1
420187 99420187 1001 86380 86390 1
420432 99420432 1001 86380 86390 1
420039 99420039 1001 86380 86390 1
419809 99419809 1001 86380 86390 1
419472 99419472 1001 86380 86390 1
419277 99419277 1001 86380 86390 1
419436 99419436 1001 86380 86390 1
419590 99419590 1001 86380 86390 1
420673 99420673 1001 86380 86390 1
420538 99420538 1001 86380 86390 1
420824 99420824 1001 86380 86390 1
422025 99422025 1001 86380 86390 1
421866 99421866 1001 86380 86390 1
421784 99421784 1001 86380 86390 1
421612 99421612 1001 86380 86390 1
421395 99421395 1001 86380 86390 1
421567 99421567 1001 86380 86390 1
421387 99421387 1001 86380 86390 1
421005 99421005 1001 86380 86390 1
421022 99421022 1001 86380 86390 1
421135 99421135 1001 86380 86390 1
421057 99421057 1001 86380 86390 1
421227 99421227 1001 86380 86390 1
422381 99422381 1001 86380 86390 1
422220 99422220 1001 86380 86390 1
422390 99422390 1001 86380 86390 1
422522 99422522 1001 86380 86390 1
422350 99422350 1001 86380 86390 1
423751 99423751 1001 86380 86390 1
423465 99423465 1001 86380 86390 1
423661 99423661 1001 86380 86390 1
423664 99423664 1001 86380 86390 1
423127 99423127 1001 86380 86390 1
423171 99423171 1001 86380 86390 1
423272 99423272 1001 86380 86390 1
423163 99423163 1001 86380 86390 1
422907 99422907 1001 86380 86390 1
422559 99422559 1001 86380 86390 1
422663 99422663 1001 86380 86390 1
422583 99422583 1001 86380 86390 1
423942 99423942 1001 86380 86390 1
424015 99424015 1001 86380 86390 1
423873 99423873 1001 86380 86390 1
424055 99424055 1001 86380 86390 1
424655 99424655 1001 86380 86390 1
424726 99424726 1001 86380 86390 1
424635 99424635 1001 86380 86390 1
424839 99424839 1001 86380 86390 1
424529 99424529 1001 86380 86390 1
424256 99424256 1001 86380 86390 1
425529 99425529 1001 86380 86390 1
425605 99425605 1001 86380 86390 1
425711 99425711 1001 86380 86390 1
426763 99426763 1001 86380 86390 1
427116 99427116 1001 86380 86390 1
426923 99426923 1001 86380 86390 1
426573 99426573 1001 86380 86390 1
426677 99426677 1001 86380 86390 1
426639 99426639 1001 86380 86390 1
426243 99426243 1001 86380 86390 1
426067 99426067 1001 86380 86390 1
425854 99425854 1001 86380 86390 1
427484 99427484 1001 86380 86390 1
427515 99427515 1001 86380 86390 1
427206 99427206 1001 86380 86390 1
427358 99427358 1001 86380 86390 1
427276 99427276 1001 86380 86390 1
428591 99428591 1001 86380 86390 1
428574 99428574 1001 86380 86390 1
428244 99428244 1001 86380 86390 1
428017 99428017 1001 86380 86390 1
428207 99428207 1001 86380 86390 1
427541 99427541 1001 86380 86390 1
427640 99427640 1001 86380 86390 1
427793 99427793 1001 86380 86390 1
429103 99429103 1001 86380 86390 1
428834 99428834 1001 86380 86390 1
428958 99428958 1001 86380 86390 1
430375 99430375 1001 86380 86390 1
430101 99430101 1001 86380 86390 1
430360 99430360 1001 86380 86390 1
429697 99429697 1001 86380 86390 1
429644 99429644 1001 86380 86390 1
429675 99429675 1001 86380 86390 1
429443 99429443 1001 86380 86390 1
430438 99430438 1001 86380 86390 1
430513 99430513 1001 86380 86390 1
430713 99430713 1001 86380 86390 1
430604 99430604 1001 86380 86390 1
431998 99431998 1001 86380 86390 1
431777 99431777 1001 86380 86390 1
431754 99431754 1001 86380 86390 1
431927 99431927 1001 86380 86390 1
431625 99431625 1001 86380 86390 1
431360 99431360 1001 86380 86390 1
431613 99431613 1001 86380 86390 1
431576 99431576 1001 86380 86390 1
431214 99431214 1001 86380 86390 1
430851 99430851 1001 86380 86390 1
431165 99431165 1001 86380 86390 1
432102 99432102 1001 86380 86390 1
432229 99432229 1001 86380 86390 1
432421 99432421 1001 86380 86390 1
433518 99433518 1001 86380 86390 1
433392 99433392 1001 86380 86390 1
433622 99433622 1001 86380 86390 1
433358 99433358 1001 86380 86390 1
433247 99433247 1001 86380 86390 1
433031 99433031 1001 86380 86390 1
433145 99433145 1001 86380 86390 1
432756 99432756 1001 86380 86390 1
432758 99432758 1001 86380 86390 1
432708 99432708 1001 86380 86390 1
432734 99432734 1001 86380 86390 1
432588 99432588 1001 86380 86390 1
432787 99432787 1001 86380 86390 1
433804 99433804 1001 86380 86390 1
435314 99435314 1001 86380 86390 1
435281 99435281 1001 86380 86390 1
435368 99435368 1001 86380 86390 1
435343 99435343 1001 86380 86390 1
435326 99435326 1001 86380 86390 1
435063 99435063 1001 86380 86390 1
435098 99435098 1001 86380 86390 1
435242 99435242 1001 86380 86390 1
434639 99434639 1001 86380 86390 1
434690 99434690 1001 86380 86390 1
434215 99434215 1001 86380 86390 1
434236 99434236 1001 86380 86390 1
434460 99434460 1001 86380 86390 1
434364 99434364 1001 86380 86390 1
434445 99434445 1001 86380 86390 1
435457 99435457 1001 86380 86390 1
435563 99435563 1001 86380 86390 1
436950 99436950 1001 86380 86390 1
436873 99436873 1001 86380 86390 1
436510 99436510 1001 86380 86390 1
436720 99436720 1001 86380 86390 1
436651 99436651 1001 86380 86390 1
435973 99435973 1001 86380 86390 1
436236 99436236 1001 86380 86390 1
436291 99436291 1001 86380 86390 1
436098 99436098 1001 86380 86390 1
436119 99436119 1001 86380 86390 1
436233 99436233 1001 86380 86390 1
300106 99300106 1001 86380 86390 1
300023 99300023 1001 86380 86390 1
300727 99300727 1001 86380 86390 1
300538 99300538 1001 86380 86390 1
300592 99300592 1001 86380 86390 1
300554 99300554 1001 86380 86390 1
300567 99300567 1001 86380 86390 1
300714 99300714 1001 86380 86390 1
300354 99300354 1001 86380 86390 1
300426 99300426 1001 86380 86390 1
300349 99300349 1001 86380 86390 1
300352 99300352 1001 86380 86390 1
300160 99300160 1001 86380 86390 1
300238 99300238 1001 86380 86390 1
300188 99300188 1001 86380 86390 1
300730 99300730 1001 86380 86390 1
300757 99300757 1001 86380 86390 1
300851 99300851 1001 86380 86390 1
300761 99300761 1001 86380 86390 1
301484 99301484 1001 86380 86390 1
301261 99301261 1001 86380 86390 1
301231 99301231 1001 86380 86390 1
300948 99300948 1001 86380 86390 1
301065 99301065 1001 86380 86390 1
301101 99301101 1001 86380 86390 1
301564 99301564 1001 86380 86390 1
301598 99301598 1001 86380 86390 1
301563 99301563 1001 86380 86390 1
302254 99302254 1001 86380 86390 1
301995 99301995 1001 86380 86390 1
301983 99301983 1001 86380 86390 1
301841 99301841 1001 86380 86390 1
301906 99301906 1001 86380 86390 1
301842 99301842 1001 86380 86390 1
301963 99301963 1001 86380 86390 1
301951 99301951 1001 86380 86390 1
302390 99302390 1001 86380 86390 1
302431 99302431 1001 86380 86390 1
302392 99302392 1001 86380 86390 1
302497 99302497 1001 86380 86390 1
302510 99302510 1001 86380 86390 1
302581 99302581 1001 86380 86390 1
303175 99303175 1001 86380 86390 1
303185 99303185 1001 86380 86390 1
303049 99303049 1001 86380 86390 1
302990 99302990 1001 86380 86390 1
302906 99302906 1001 86380 86390 1
302668 99302668 1001 86380 86390 1
302592 99302592 1001 86380 86390 1
303216 99303216 1001 86380 86390 1
303347 99303347 1001 86380 86390 1
303283 99303283 1001 86380 86390 1
303219 99303219 1001 86380 86390 1
304007 99304007 1001 86380 86390 1
303976 99303976 1001 86380 86390 1
304026 99304026 1001 86380 86390 1
303864 99303864 1001 86380 86390 1
303738 99303738 1001 86380 86390 1
303631 99303631 1001 86380 86390 1
303632 99303632 1001 86380 86390 1
303478 99303478 1001 86380 86390 1
303504 99303504 1001 86380 86390 1
303440 99303440 1001 86380 86390 1
303583 99303583 1001 86380 86390 1
303597 99303597 1001 86380 86390 1
303469 99303469 1001 86380 86390 1
303590 99303590 1001 86380 86390 1
304173 99304173 1001 86380 86390 1
304075 99304075 1001 86380 86390 1
304181 99304181 1001 86380 86390 1
304222 99304222 1001 86380 86390 1
304795 99304795 1001 86380 86390 1
304796 99304796 1001 86380 86390 1
304670 99304670 1001 86380 86390 1
304814 99304814 1001 86380 86390 1
304515 99304515 1001 86380 86390 1
304554 99304554 1001 86380 86390 1
304580 99304580 1001 86380 86390 1
304510 99304510 1001 86380 86390 1
304341 99304341 1001 86380 86390 1
304385 99304385 1001 86380 86390 1
304389 99304389 1001 86380 86390 1
304442 99304442 1001 86380 86390 1
304882 99304882 1001 86380 86390 1
304973 99304973 1001 86380 86390 1
304922 99304922 1001 86380 86390 1
305504 99305504 1001 86380 86390 1
305597 99305597 1001 86380 86390 1
305523 99305523 1001 86380 86390 1
305538 99305538 1001 86380 86390 1
305680 99305680 1001 86380 86390 1
305607 99305607 1001 86380 86390 1
305339 99305339 1001 86380 86390 1
305361 99305361 1001 86380 86390 1
305478 99305478 1001 86380 86390 1
305169 99305169 1001 86380 86390 1
305248 99305248 1001 86380 86390 1
305214 99305214 1001 86380 86390 1
500185 99500185 1001 86380 86390 1
500160 99500160 1001 86380 86390 1
500072 99500072 1001 86380 86390 1
305694 99305694 1001 86380 86390 1
500610 99500610 1001 86380 86390 1
500741 99500741 1001 86380 86390 1
500722 99500722 1001 86380 86390 1
500748 99500748 1001 86380 86390 1
500584 99500584 1001 86380 86390 1
500589 99500589 1001 86380 86390 1
500407 99500407 1001 86380 86390 1
500606 99500606 1001 86380 86390 1
500411 99500411 1001 86380 86390 1
500335 99500335 1001 86380 86390 1
500208 99500208 1001 86380 86390 1
500300 99500300 1001 86380 86390 1
500197 99500197 1001 86380 86390 1
500392 99500392 1001 86380 86390 1
500318 99500318 1001 86380 86390 1
500966 99500966 1001 86380 86390 1
500883 99500883 1001 86380 86390 1
501636 99501636 1001 86380 86390 1
501459 99501459 1001 86380 86390 1
501602 99501602 1001 86380 86390 1
501482 99501482 1001 86380 86390 1
501471 99501471 1001 86380 86390 1
501319 99501319 1001 86380 86390 1
501270 99501270 1001 86380 86390 1
501235 99501235 1001 86380 86390 1
501380 99501380 1001 86380 86390 1
501189 99501189 1001 86380 86390 1
501202 99501202 1001 86380 86390 1
501193 99501193 1001 86380 86390 1
501142 99501142 1001 86380 86390 1
501144 99501144 1001 86380 86390 1
501777 99501777 1001 86380 86390 1
502389 99502389 1001 86380 86390 1
502450 99502450 1001 86380 86390 1
502456 99502456 1001 86380 86390 1
502201 99502201 1001 86380 86390 1
502189 99502189 1001 86380 86390 1
502254 99502254 1001 86380 86390 1
502127 99502127 1001 86380 86390 1
501878 99501878 1001 86380 86390 1
502048 99502048 1001 86380 86390 1
501997 99501997 1001 86380 86390 1
502632 99502632 1001 86380 86390 1
502660 99502660 1001 86380 86390 1
502586 99502586 1001 86380 86390 1
502653 99502653 1001 86380 86390 1
503263 99503263 1001 86380 86390 1
503273 99503273 1001 86380 86390 1
503146 99503146 1001 86380 86390 1
503034 99503034 1001 86380 86390 1
502970 99502970 1001 86380 86390 1
503055 99503055 1001 86380 86390 1
502764 99502764 1001 86380 86390 1
502863 99502863 1001 86380 86390 1
503438 99503438 1001 86380 86390 1
503335 99503335 1001 86380 86390 1
503441 99503441 1001 86380 86390 1
503430 99503430 1001 86380 86390 1
503495 99503495 1001 86380 86390 1
504090 99504090 1001 86380 86390 1
504046 99504046 1001 86380 86390 1
503931 99503931 1001 86380 86390 1
503958 99503958 1001 86380 86390 1
503847 99503847 1001 86380 86390 1
503719 99503719 1001 86380 86390 1
503788 99503788 1001 86380 86390 1
503815 99503815 1001 86380 86390 1
503908 99503908 1001 86380 86390 1
503713 99503713 1001 86380 86390 1
503613 99503613 1001 86380 86390 1
503704 99503704 1001 86380 86390 1
503642 99503642 1001 86380 86390 1
503553 99503553 1001 86380 86390 1
503566 99503566 1001 86380 86390 1
503592 99503592 1001 86380 86390 1
503670 99503670 1001 86380 86390 1
503582 99503582 1001 86380 86390 1
503648 99503648 1001 86380 86390 1
504157 99504157 1001 86380 86390 1
504201 99504201 1001 86380 86390 1
504305 99504305 1001 86380 86390 1
504295 99504295 1001 86380 86390 1
504915 99504915 1001 86380 86390 1
504755 99504755 1001 86380 86390 1
504933 99504933 1001 86380 86390 1
504683 99504683 1001 86380 86390 1
504349 99504349 1001 86380 86390 1
504421 99504421 1001 86380 86390 1
504486 99504486 1001 86380 86390 1
504438 99504438 1001 86380 86390 1
504957 99504957 1001 86380 86390 1
505747 99505747 1001 86380 86390 1
505700 99505700 1001 86380 86390 1
505714 99505714 1001 86380 86390 1
505538 99505538 1001 86380 86390 1
505398 99505398 1001 86380 86390 1
505471 99505471 1001 86380 86390 1
505510 99505510 1001 86380 86390 1
505292 99505292 1001 86380 86390 1
505347 99505347 1001 86380 86390 1
505246 99505246 1001 86380 86390 1
505935 99505935 1001 86380 86390 1
505797 99505797 1001 86380 86390 1
506545 99506545 1001 86380 86390 1
506535 99506535 1001 86380 86390 1
506548 99506548 1001 86380 86390 1
506237 99506237 1001 86380 86390 1
506315 99506315 1001 86380 86390 1
506371 99506371 1001 86380 86390 1
506359 99506359 1001 86380 86390 1
506282 99506282 1001 86380 86390 1
506080 99506080 1001 86380 86390 1
506082 99506082 1001 86380 86390 1
506057 99506057 1001 86380 86390 1
506151 99506151 1001 86380 86390 1
506142 99506142 1001 86380 86390 1
507281 99507281 1001 86380 86390 1
507353 99507353 1001 86380 86390 1
507407 99507407 1001 86380 86390 1
507380 99507380 1001 86380 86390 1
507022 99507022 1001 86380 86390 1
507192 99507192 1001 86380 86390 1
507041 99507041 1001 86380 86390 1
507121 99507121 1001 86380 86390 1
507163 99507163 1001 86380 86390 1
506918 99506918 1001 86380 86390 1
506958 99506958 1001 86380 86390 1
506850 99506850 1001 86380 86390 1
506877 99506877 1001 86380 86390 1
507510 99507510 1001 86380 86390 1
507531 99507531 1001 86380 86390 1
507585 99507585 1001 86380 86390 1
508120 99508120 1001 86380 86390 1
508047 99508047 1001 86380 86390 1
507894 99507894 1001 86380 86390 1
508002 99508002 1001 86380 86390 1
508041 99508041 1001 86380 86390 1
507671 99507671 1001 86380 86390 1
507702 99507702 1001 86380 86390 1
508393 99508393 1001 86380 86390 1
508432 99508432 1001 86380 86390 1
508330 99508330 1001 86380 86390 1
508449 99508449 1001 86380 86390 1
509025 99509025 1001 86380 86390 1
509054 99509054 1001 86380 86390 1
509005 99509005 1001 86380 86390 1
508678 99508678 1001 86380 86390 1
508682 99508682 1001 86380 86390 1
508777 99508777 1001 86380 86390 1
508508 99508508 1001 86380 86390 1
509235 99509235 1001 86380 86390 1
509276 99509276 1001 86380 86390 1
509767 99509767 1001 86380 86390 1
509732 99509732 1001 86380 86390 1
509662 99509662 1001 86380 86390 1
509612 99509612 1001 86380 86390 1
509667 99509667 1001 86380 86390 1
509406 99509406 1001 86380 86390 1
509956 99509956 1001 86380 86390 1
510088 99510088 1001 86380 86390 1
509972 99509972 1001 86380 86390 1
510587 99510587 1001 86380 86390 1
510339 99510339 1001 86380 86390 1
510516 99510516 1001 86380 86390 1
510867 99510867 1001 86380 86390 1
510899 99510899 1001 86380 86390 1
510915 99510915 1001 86380 86390 1
510930 99510930 1001 86380 86390 1
511497 99511497 1001 86380 86390 1
511152 99511152 1001 86380 86390 1
511283 99511283 1001 86380 86390 1
511162 99511162 1001 86380 86390 1
511306 99511306 1001 86380 86390 1
511104 99511104 1001 86380 86390 1
511053 99511053 1001 86380 86390 1
511588 99511588 1001 86380 86390 1
511680 99511680 1001 86380 86390 1
511582 99511582 1001 86380 86390 1
511608 99511608 1001 86380 86390 1
511621 99511621 1001 86380 86390 1
511623 99511623 1001 86380 86390 1
511715 99511715 1001 86380 86390 1
512344 99512344 1001 86380 86390 1
512240 99512240 1001 86380 86390 1
512216 99512216 1001 86380 86390 1
512193 99512193 1001 86380 86390 1
512208 99512208 1001 86380 86390 1
512311 99512311 1001 86380 86390 1
512275 99512275 1001 86380 86390 1
512147 99512147 1001 86380 86390 1
511992 99511992 1001 86380 86390 1
512006 99512006 1001 86380 86390 1
512085 99512085 1001 86380 86390 1
512047 99512047 1001 86380 86390 1
512152 99512152 1001 86380 86390 1
512038 99512038 1001 86380 86390 1
512154 99512154 1001 86380 86390 1
511810 99511810 1001 86380 86390 1
511915 99511915 1001 86380 86390 1
511943 99511943 1001 86380 86390 1
511881 99511881 1001 86380 86390 1
511830 99511830 1001 86380 86390 1
512572 99512572 1001 86380 86390 1
512522 99512522 1001 86380 86390 1
512434 99512434 1001 86380 86390 1
512502 99512502 1001 86380 86390 1
512530 99512530 1001 86380 86390 1
512912 99512912 1001 86380 86390 1
512861 99512861 1001 86380 86390 1
512892 99512892 1001 86380 86390 1
512791 99512791 1001 86380 86390 1
512610 99512610 1001 86380 86390 1
512715 99512715 1001 86380 86390 1
512720 99512720 1001 86380 86390 1
512762 99512762 1001 86380 86390 1
513386 99513386 1001 86380 86390 1
513271 99513271 1001 86380 86390 1
513324 99513324 1001 86380 86390 1
513351 99513351 1001 86380 86390 1
513365 99513365 1001 86380 86390 1
513354 99513354 1001 86380 86390 1
513264 99513264 1001 86380 86390 1
513227 99513227 1001 86380 86390 1
513974 99513974 1001 86380 86390 1
513989 99513989 1001 86380 86390 1
513899 99513899 1001 86380 86390 1
513913 99513913 1001 86380 86390 1
513812 99513812 1001 86380 86390 1
513696 99513696 1001 86380 86390 1
513750 99513750 1001 86380 86390 1
513763 99513763 1001 86380 86390 1
513662 99513662 1001 86380 86390 1
513714 99513714 1001 86380 86390 1
513805 99513805 1001 86380 86390 1
513656 99513656 1001 86380 86390 1
513492 99513492 1001 86380 86390 1
513570 99513570 1001 86380 86390 1
513417 99513417 1001 86380 86390 1
514071 99514071 1001 86380 86390 1
514820 99514820 1001 86380 86390 1
514695 99514695 1001 86380 86390 1
514761 99514761 1001 86380 86390 1
514474 99514474 1001 86380 86390 1
514604 99514604 1001 86380 86390 1
514449 99514449 1001 86380 86390 1
514352 99514352 1001 86380 86390 1
514249 99514249 1001 86380 86390 1
514301 99514301 1001 86380 86390 1
514405 99514405 1001 86380 86390 1
514436 99514436 1001 86380 86390 1
514308 99514308 1001 86380 86390 1
514256 99514256 1001 86380 86390 1
514351 99514351 1001 86380 86390 1
514920 99514920 1001 86380 86390 1
514935 99514935 1001 86380 86390 1
514884 99514884 1001 86380 86390 1
514988 99514988 1001 86380 86390 1
515002 99515002 1001 86380 86390 1
514899 99514899 1001 86380 86390 1
515491 99515491 1001 86380 86390 1
515662 99515662 1001 86380 86390 1
515339 99515339 1001 86380 86390 1
515366 99515366 1001 86380 86390 1
515446 99515446 1001 86380 86390 1
515472 99515472 1001 86380 86390 1
515280 99515280 1001 86380 86390 1
515371 99515371 1001 86380 86390 1
515476 99515476 1001 86380 86390 1
515259 99515259 1001 86380 86390 1
515216 99515216 1001 86380 86390 1
515178 99515178 1001 86380 86390 1
515822 99515822 1001 86380 86390 1
515758 99515758 1001 86380 86390 1
515702 99515702 1001 86380 86390 1
516480 99516480 1001 86380 86390 1
516440 99516440 1001 86380 86390 1
516254 99516254 1001 86380 86390 1
516220 99516220 1001 86380 86390 1
515980 99515980 1001 86380 86390 1
515916 99515916 1001 86380 86390 1
515957 99515957 1001 86380 86390 1
515950 99515950 1001 86380 86390 1
516690 99516690 1001 86380 86390 1
516527 99516527 1001 86380 86390 1
517246 99517246 1001 86380 86390 1
517312 99517312 1001 86380 86390 1
517139 99517139 1001 86380 86390 1
517327 99517327 1001 86380 86390 1
516961 99516961 1001 86380 86390 1
517031 99517031 1001 86380 86390 1
517045 99517045 1001 86380 86390 1
517007 99517007 1001 86380 86390 1
516943 99516943 1001 86380 86390 1
517100 99517100 1001 86380 86390 1
517023 99517023 1001 86380 86390 1
516807 99516807 1001 86380 86390 1
516822 99516822 1001 86380 86390 1
516827 99516827 1001 86380 86390 1
516790 99516790 1001 86380 86390 1
516869 99516869 1001 86380 86390 1
517476 99517476 1001 86380 86390 1
517377 99517377 1001 86380 86390 1
517432 99517432 1001 86380 86390 1
517523 99517523 1001 86380 86390 1
517407 99517407 1001 86380 86390 1
518052 99518052 1001 86380 86390 1
518053 99518053 1001 86380 86390 1
518120 99518120 1001 86380 86390 1
518083 99518083 1001 86380 86390 1
517803 99517803 1001 86380 86390 1
517945 99517945 1001 86380 86390 1
517924 99517924 1001 86380 86390 1
517901 99517901 1001 86380 86390 1
517569 99517569 1001 86380 86390 1
518339 99518339 1001 86380 86390 1
518365 99518365 1001 86380 86390 1
518866 99518866 1001 86380 86390 1
518819 99518819 1001 86380 86390 1
518671 99518671 1001 86380 86390 1
518673 99518673 1001 86380 86390 1
518537 99518537 1001 86380 86390 1
518542 99518542 1001 86380 86390 1
519179 99519179 1001 86380 86390 1
519192 99519192 1001 86380 86390 1
519130 99519130 1001 86380 86390 1
519001 99519001 1001 86380 86390 1
519122 99519122 1001 86380 86390 1
519687 99519687 1001 86380 86390 1
519678 99519678 1001 86380 86390 1
519730 99519730 1001 86380 86390 1
519720 99519720 1001 86380 86390 1
519597 99519597 1001 86380 86390 1
519446 99519446 1001 86380 86390 1
519302 99519302 1001 86380 86390 1
519970 99519970 1001 86380 86390 1
519854 99519854 1001 86380 86390 1
519936 99519936 1001 86380 86390 1
520472 99520472 1001 86380 86390 1
520447 99520447 1001 86380 86390 1
520639 99520639 1001 86380 86390 1
520462 99520462 1001 86380 86390 1
520615 99520615 1001 86380 86390 1
520381 99520381 1001 86380 86390 1
520213 99520213 1001 86380 86390 1
520115 99520115 1001 86380 86390 1
520154 99520154 1001 86380 86390 1
520082 99520082 1001 86380 86390 1
520199 99520199 1001 86380 86390 1
520031 99520031 1001 86380 86390 1
520779 99520779 1001 86380 86390 1
520663 99520663 1001 86380 86390 1
520845 99520845 1001 86380 86390 1
520781 99520781 1001 86380 86390 1
520834 99520834 1001 86380 86390 1
520680 99520680 1001 86380 86390 1
520759 99520759 1001 86380 86390 1
520736 99520736 1001 86380 86390 1
520828 99520828 1001 86380 86390 1
520738 99520738 1001 86380 86390 1
520791 99520791 1001 86380 86390 1
521428 99521428 1001 86380 86390 1
521288 99521288 1001 86380 86390 1
521442 99521442 1001 86380 86390 1
521427 99521427 1001 86380 86390 1
521234 99521234 1001 86380 86390 1
521175 99521175 1001 86380 86390 1
521111 99521111 1001 86380 86390 1
521001 99521001 1001 86380 86390 1
521028 99521028 1001 86380 86390 1
521003 99521003 1001 86380 86390 1
520888 99520888 1001 86380 86390 1
521607 99521607 1001 86380 86390 1
521583 99521583 1001 86380 86390 1
521630 99521630 1001 86380 86390 1
522217 99522217 1001 86380 86390 1
522287 99522287 1001 86380 86390 1
521776 99521776 1001 86380 86390 1
521739 99521739 1001 86380 86390 1
521731 99521731 1001 86380 86390 1
521876 99521876 1001 86380 86390 1
521825 99521825 1001 86380 86390 1
522495 99522495 1001 86380 86390 1
522301 99522301 1001 86380 86390 1
522719 99522719 1001 86380 86390 1
522765 99522765 1001 86380 86390 1
522680 99522680 1001 86380 86390 1
522656 99522656 1001 86380 86390 1
522663 99522663 1001 86380 86390 1
523145 99523145 1001 86380 86390 1
523171 99523171 1001 86380 86390 1
523278 99523278 1001 86380 86390 1
523909 99523909 1001 86380 86390 1
523785 99523785 1001 86380 86390 1
523826 99523826 1001 86380 86390 1
523904 99523904 1001 86380 86390 1
523584 99523584 1001 86380 86390 1
523649 99523649 1001 86380 86390 1
523505 99523505 1001 86380 86390 1
523415 99523415 1001 86380 86390 1
523367 99523367 1001 86380 86390 1
523436 99523436 1001 86380 86390 1
523527 99523527 1001 86380 86390 1
523385 99523385 1001 86380 86390 1
523516 99523516 1001 86380 86390 1
524143 99524143 1001 86380 86390 1
524001 99524001 1001 86380 86390 1
524069 99524069 1001 86380 86390 1
524057 99524057 1001 86380 86390 1
524733 99524733 1001 86380 86390 1
524603 99524603 1001 86380 86390 1
524735 99524735 1001 86380 86390 1
524570 99524570 1001 86380 86390 1
524712 99524712 1001 86380 86390 1
524661 99524661 1001 86380 86390 1
524154 99524154 1001 86380 86390 1
524158 99524158 1001 86380 86390 1
524330 99524330 1001 86380 86390 1
524809 99524809 1001 86380 86390 1
524955 99524955 1001 86380 86390 1
525404 99525404 1001 86380 86390 1
525496 99525496 1001 86380 86390 1
525514 99525514 1001 86380 86390 1
525490 99525490 1001 86380 86390 1
525196 99525196 1001 86380 86390 1
525340 99525340 1001 86380 86390 1
525187 99525187 1001 86380 86390 1
525306 99525306 1001 86380 86390 1
525333 99525333 1001 86380 86390 1
525295 99525295 1001 86380 86390 1
525219 99525219 1001 86380 86390 1
525055 99525055 1001 86380 86390 1
524980 99524980 1001 86380 86390 1
525037 99525037 1001 86380 86390 1
525660 99525660 1001 86380 86390 1
526334 99526334 1001 86380 86390 1
526272 99526272 1001 86380 86390 1
526314 99526314 1001 86380 86390 1
526384 99526384 1001 86380 86390 1
526092 99526092 1001 86380 86390 1
526170 99526170 1001 86380 86390 1
525840 99525840 1001 86380 86390 1
525972 99525972 1001 86380 86390 1
525831 99525831 1001 86380 86390 1
525910 99525910 1001 86380 86390 1
525952 99525952 1001 86380 86390 1
526498 99526498 1001 86380 86390 1
526569 99526569 1001 86380 86390 1
527105 99527105 1001 86380 86390 1
526850 99526850 1001 86380 86390 1
526839 99526839 1001 86380 86390 1
526918 99526918 1001 86380 86390 1
526996 99526996 1001 86380 86390 1
526945 99526945 1001 86380 86390 1
526843 99526843 1001 86380 86390 1
526856 99526856 1001 86380 86390 1
526809 99526809 1001 86380 86390 1
527394 99527394 1001 86380 86390 1
527267 99527267 1001 86380 86390 1
527883 99527883 1001 86380 86390 1
527913 99527913 1001 86380 86390 1
528057 99528057 1001 86380 86390 1
528031 99528031 1001 86380 86390 1
528058 99528058 1001 86380 86390 1
527930 99527930 1001 86380 86390 1
527780 99527780 1001 86380 86390 1
527667 99527667 1001 86380 86390 1
527735 99527735 1001 86380 86390 1
527481 99527481 1001 86380 86390 1
527510 99527510 1001 86380 86390 1
527563 99527563 1001 86380 86390 1
528267 99528267 1001 86380 86390 1
528115 99528115 1001 86380 86390 1
528238 99528238 1001 86380 86390 1
528868 99528868 1001 86380 86390 1
528649 99528649 1001 86380 86390 1
528539 99528539 1001 86380 86390 1
528410 99528410 1001 86380 86390 1
528322 99528322 1001 86380 86390 1
528350 99528350 1001 86380 86390 1
528434 99528434 1001 86380 86390 1
529005 99529005 1001 86380 86390 1
528987 99528987 1001 86380 86390 1
528962 99528962 1001 86380 86390 1
529576 99529576 1001 86380 86390 1
529701 99529701 1001 86380 86390 1
529594 99529594 1001 86380 86390 1
529583 99529583 1001 86380 86390 1
529405 99529405 1001 86380 86390 1
529522 99529522 1001 86380 86390 1
529427 99529427 1001 86380 86390 1
529201 99529201 1001 86380 86390 1
529304 99529304 1001 86380 86390 1
529220 99529220 1001 86380 86390 1
529234 99529234 1001 86380 86390 1
529776 99529776 1001 86380 86390 1
529854 99529854 1001 86380 86390 1
529909 99529909 1001 86380 86390 1
529728 99529728 1001 86380 86390 1
529822 99529822 1001 86380 86390 1
529762 99529762 1001 86380 86390 1
530360 99530360 1001 86380 86390 1
530455 99530455 1001 86380 86390 1
530527 99530527 1001 86380 86390 1
530444 99530444 1001 86380 86390 1
530532 99530532 1001 86380 86390 1
530471 99530471 1001 86380 86390 1
530371 99530371 1001 86380 86390 1
530337 99530337 1001 86380 86390 1
530314 99530314 1001 86380 86390 1
530214 99530214 1001 86380 86390 1
530189 99530189 1001 86380 86390 1
530256 99530256 1001 86380 86390 1
530093 99530093 1001 86380 86390 1
530003 99530003 1001 86380 86390 1
530098 99530098 1001 86380 86390 1
530124 99530124 1001 86380 86390 1
530554 99530554 1001 86380 86390 1
530698 99530698 1001 86380 86390 1
530686 99530686 1001 86380 86390 1
531341 99531341 1001 86380 86390 1
531376 99531376 1001 86380 86390 1
531266 99531266 1001 86380 86390 1
531337 99531337 1001 86380 86390 1
531051 99531051 1001 86380 86390 1
531053 99531053 1001 86380 86390 1
530976 99530976 1001 86380 86390 1
531029 99531029 1001 86380 86390 1
530909 99530909 1001 86380 86390 1
530911 99530911 1001 86380 86390 1
531448 99531448 1001 86380 86390 1
531413 99531413 1001 86380 86390 1
531478 99531478 1001 86380 86390 1
531531 99531531 1001 86380 86390 1
531844 99531844 1001 86380 86390 1
531873 99531873 1001 86380 86390 1
531965 99531965 1001 86380 86390 1
531972 99531972 1001 86380 86390 1
531792 99531792 1001 86380 86390 1
531608 99531608 1001 86380 86390 1
531791 99531791 1001 86380 86390 1
532346 99532346 1001 86380 86390 1
532918 99532918 1001 86380 86390 1
532932 99532932 1001 86380 86390 1
532925 99532925 1001 86380 86390 1
532724 99532724 1001 86380 86390 1
532792 99532792 1001 86380 86390 1
532772 99532772 1001 86380 86390 1
532631 99532631 1001 86380 86390 1
532605 99532605 1001 86380 86390 1
532439 99532439 1001 86380 86390 1
532517 99532517 1001 86380 86390 1
532590 99532590 1001 86380 86390 1
533060 99533060 1001 86380 86390 1
533234 99533234 1001 86380 86390 1
533810 99533810 1001 86380 86390 1
533675 99533675 1001 86380 86390 1
533563 99533563 1001 86380 86390 1
533579 99533579 1001 86380 86390 1
533477 99533477 1001 86380 86390 1
533451 99533451 1001 86380 86390 1
533634 99533634 1001 86380 86390 1
533453 99533453 1001 86380 86390 1
533649 99533649 1001 86380 86390 1
533374 99533374 1001 86380 86390 1
533246 99533246 1001 86380 86390 1
533946 99533946 1001 86380 86390 1
533897 99533897 1001 86380 86390 1
534516 99534516 1001 86380 86390 1
534583 99534583 1001 86380 86390 1
534655 99534655 1001 86380 86390 1
534522 99534522 1001 86380 86390 1
534497 99534497 1001 86380 86390 1
534579 99534579 1001 86380 86390 1
534605 99534605 1001 86380 86390 1
534515 99534515 1001 86380 86390 1
534619 99534619 1001 86380 86390 1
534439 99534439 1001 86380 86390 1
534299 99534299 1001 86380 86390 1
534301 99534301 1001 86380 86390 1
534398 99534398 1001 86380 86390 1
534264 99534264 1001 86380 86390 1
534152 99534152 1001 86380 86390 1
534087 99534087 1001 86380 86390 1
534790 99534790 1001 86380 86390 1
535399 99535399 1001 86380 86390 1
535438 99535438 1001 86380 86390 1
535468 99535468 1001 86380 86390 1
535162 99535162 1001 86380 86390 1
535146 99535146 1001 86380 86390 1
535160 99535160 1001 86380 86390 1
535072 99535072 1001 86380 86390 1
535060 99535060 1001 86380 86390 1
534953 99534953 1001 86380 86390 1
535688 99535688 1001 86380 86390 1
535700 99535700 1001 86380 86390 1
536224 99536224 1001 86380 86390 1
536227 99536227 1001 86380 86390 1
536166 99536166 1001 86380 86390 1
535937 99535937 1001 86380 86390 1
536015 99536015 1001 86380 86390 1
536085 99536085 1001 86380 86390 1
535742 99535742 1001 86380 86390 1
535796 99535796 1001 86380 86390 1
535786 99535786 1001 86380 86390 1
535788 99535788 1001 86380 86390 1
536424 99536424 1001 86380 86390 1
536366 99536366 1001 86380 86390 1
536523 99536523 1001 86380 86390 1
536408 99536408 1001 86380 86390 1
537083 99537083 1001 86380 86390 1
536802 99536802 1001 86380 86390 1
536822 99536822 1001 86380 86390 1
536904 99536904 1001 86380 86390 1
536570 99536570 1001 86380 86390 1
536571 99536571 1001 86380 86390 1
536649 99536649 1001 86380 86390 1
536743 99536743 1001 86380 86390 1
536589 99536589 1001 86380 86390 1
536628 99536628 1001 86380 86390 1
536577 99536577 1001 86380 86390 1
536616 99536616 1001 86380 86390 1
537360 99537360 1001 86380 86390 1
537192 99537192 1001 86380 86390 1
537259 99537259 1001 86380 86390 1
537298 99537298 1001 86380 86390 1
537902 99537902 1001 86380 86390 1
537903 99537903 1001 86380 86390 1
537892 99537892 1001 86380 86390 1
537577 99537577 1001 86380 86390 1
537657 99537657 1001 86380 86390 1
537775 99537775 1001 86380 86390 1
537725 99537725 1001 86380 86390 1
537477 99537477 1001 86380 86390 1
537544 99537544 1001 86380 86390 1
537522 99537522 1001 86380 86390 1
538034 99538034 1001 86380 86390 1
538074 99538074 1001 86380 86390 1
538012 99538012 1001 86380 86390 1
538175 99538175 1001 86380 86390 1
538669 99538669 1001 86380 86390 1
538809 99538809 1001 86380 86390 1
538596 99538596 1001 86380 86390 1
538473 99538473 1001 86380 86390 1
538501 99538501 1001 86380 86390 1
538503 99538503 1001 86380 86390 1
538439 99538439 1001 86380 86390 1
538300 99538300 1001 86380 86390 1
538204 99538204 1001 86380 86390 1
538817 99538817 1001 86380 86390 1
538940 99538940 1001 86380 86390 1
539594 99539594 1001 86380 86390 1
539586 99539586 1001 86380 86390 1
539241 99539241 1001 86380 86390 1
539335 99539335 1001 86380 86390 1
539273 99539273 1001 86380 86390 1
539395 99539395 1001 86380 86390 1
539086 99539086 1001 86380 86390 1
539021 99539021 1001 86380 86390 1
539164 99539164 1001 86380 86390 1
539165 99539165 1001 86380 86390 1
539171 99539171 1001 86380 86390 1
539758 99539758 1001 86380 86390 1
539814 99539814 1001 86380 86390 1
540381 99540381 1001 86380 86390 1
540374 99540374 1001 86380 86390 1
540401 99540401 1001 86380 86390 1
540197 99540197 1001 86380 86390 1
540214 99540214 1001 86380 86390 1
540216 99540216 1001 86380 86390 1
539849 99539849 1001 86380 86390 1
540007 99540007 1001 86380 86390 1
540502 99540502 1001 86380 86390 1
540634 99540634 1001 86380 86390 1
540533 99540533 1001 86380 86390 1
540521 99540521 1001 86380 86390 1
540641 99540641 1001 86380 86390 1
540539 99540539 1001 86380 86390 1
541245 99541245 1001 86380 86390 1
541275 99541275 1001 86380 86390 1
541185 99541185 1001 86380 86390 1
541062 99541062 1001 86380 86390 1
540987 99540987 1001 86380 86390 1
540989 99540989 1001 86380 86390 1
540840 99540840 1001 86380 86390 1
540849 99540849 1001 86380 86390 1
541345 99541345 1001 86380 86390 1
541467 99541467 1001 86380 86390 1
541457 99541457 1001 86380 86390 1
542105 99542105 1001 86380 86390 1
542067 99542067 1001 86380 86390 1
541708 99541708 1001 86380 86390 1
541715 99541715 1001 86380 86390 1
541872 99541872 1001 86380 86390 1
541525 99541525 1001 86380 86390 1
541555 99541555 1001 86380 86390 1
541688 99541688 1001 86380 86390 1
541546 99541546 1001 86380 86390 1
541587 99541587 1001 86380 86390 1
542121 99542121 1001 86380 86390 1
542771 99542771 1001 86380 86390 1
542546 99542546 1001 86380 86390 1
542665 99542665 1001 86380 86390 1
542653 99542653 1001 86380 86390 1
542685 99542685 1001 86380 86390 1
542596 99542596 1001 86380 86390 1
542661 99542661 1001 86380 86390 1
542327 99542327 1001 86380 86390 1
542987 99542987 1001 86380 86390 1
543517 99543517 1001 86380 86390 1
543492 99543492 1001 86380 86390 1
543456 99543456 1001 86380 86390 1
543563 99543563 1001 86380 86390 1
543334 99543334 1001 86380 86390 1
543235 99543235 1001 86380 86390 1
543290 99543290 1001 86380 86390 1
543923 99543923 1001 86380 86390 1
543847 99543847 1001 86380 86390 1
544483 99544483 1001 86380 86390 1
544411 99544411 1001 86380 86390 1
544530 99544530 1001 86380 86390 1
544318 99544318 1001 86380 86390 1
544193 99544193 1001 86380 86390 1
544121 99544121 1001 86380 86390 1
544116 99544116 1001 86380 86390 1
544013 99544013 1001 86380 86390 1
544130 99544130 1001 86380 86390 1
544702 99544702 1001 86380 86390 1
544656 99544656 1001 86380 86390 1
544619 99544619 1001 86380 86390 1
410134 234 1001 30840 31257 1
522905 662 1002 43997 51261 1
400064 99400064 1001 86380 86390 1
400086 99400086 1001 86380 86390 1
400416 99400416 1001 86380 86390 1
400665 99400665 1001 86380 86390 1
400883 99400883 1001 86380 86390 1
401188 99401188 1001 86380 86390 1
401223 99401223 1001 86380 86390 1
401253 99401253 1001 86380 86390 1
401484 99401484 1001 86380 86390 1
401541 99401541 1001 86380 86390 1
401567 99401567 1001 86380 86390 1
401496 99401496 1001 86380 86390 1
402028 99402028 1001 86380 86390 1
402206 99402206 1001 86380 86390 1
402422 99402422 1001 86380 86390 1
402275 99402275 1001 86380 86390 1
402687 99402687 1001 86380 86390 1
402726 99402726 1001 86380 86390 1
402829 99402829 1001 86380 86390 1
403077 99403077 1001 86380 86390 1
403113 99403113 1001 86380 86390 1
403482 99403482 1001 86380 86390 1
403486 99403486 1001 86380 86390 1
403565 99403565 1001 86380 86390 1
403698 99403698 1001 86380 86390 1
403717 99403717 1001 86380 86390 1
403794 99403794 1001 86380 86390 1
404145 99404145 1001 86380 86390 1
403928 99403928 1001 86380 86390 1
405175 99405175 1001 86380 86390 1
405285 99405285 1001 86380 86390 1
405431 99405431 1001 86380 86390 1
405584 99405584 1001 86380 86390 1
405593 99405593 1001 86380 86390 1
405586 99405586 1001 86380 86390 1
405666 99405666 1001 86380 86390 1
406123 99406123 1001 86380 86390 1
406127 99406127 1001 86380 86390 1
406154 99406154 1001 86380 86390 1
406235 99406235 1001 86380 86390 1
406301 99406301 1001 86380 86390 1
406733 99406733 1001 86380 86390 1
406906 99406906 1001 86380 86390 1
406846 99406846 1001 86380 86390 1
407220 99407220 1001 86380 86390 1
407336 99407336 1001 86380 86390 1
407632 99407632 1001 86380 86390 1
407568 99407568 1001 86380 86390 1
407700 99407700 1001 86380 86390 1
407959 99407959 1001 86380 86390 1
407997 99407997 1001 86380 86390 1
408186 99408186 1001 86380 86390 1
408321 99408321 1001 86380 86390 1
408603 99408603 1001 86380 86390 1
408611 99408611 1001 86380 86390 1
408755 99408755 1001 86380 86390 1
408842 99408842 1001 86380 86390 1
408861 99408861 1001 86380 86390 1
409045 99409045 1001 86380 86390 1
409110 99409110 1001 86380 86390 1
409376 99409376 1001 86380 86390 1
409448 99409448 1001 86380 86390 1
409572 99409572 1001 86380 86390 1
409704 99409704 1001 86380 86390 1
410356 99410356 1001 86380 86390 1
410485 99410485 1001 86380 86390 1
410454 99410454 1001 86380 86390 1
410524 99410524 1001 86380 86390 1
410496 99410496 1001 86380 86390 1
410653 99410653 1001 86380 86390 1
410958 99410958 1001 86380 86390 1
411086 99411086 1001 86380 86390 1
411420 99411420 1001 86380 86390 1
411717 99411717 1001 86380 86390 1
411910 99411910 1001 86380 86390 1
411892 99411892 1001 86380 86390 1
412070 99412070 1001 86380 86390 1
412002 99412002 1001 86380 86390 1
412210 99412210 1001 86380 86390 1
412189 99412189 1001 86380 86390 1
412364 99412364 1001 86380 86390 1
412327 99412327 1001 86380 86390 1
413491 99413491 1001 86380 86390 1
413564 99413564 1001 86380 86390 1
413565 99413565 1001 86380 86390 1
413635 99413635 1001 86380 86390 1
413253 99413253 1001 86380 86390 1
412929 99412929 1001 86380 86390 1
412787 99412787 1001 86380 86390 1
412491 99412491 1001 86380 86390 1
413928 99413928 1001 86380 86390 1
414098 99414098 1001 86380 86390 1
413908 99413908 1001 86380 86390 1
413828 99413828 1001 86380 86390 1
414958 99414958 1001 86380 86390 1
414822 99414822 1001 86380 86390 1
414601 99414601 1001 86380 86390 1
414672 99414672 1001 86380 86390 1
414528 99414528 1001 86380 86390 1
414175 99414175 1001 86380 86390 1
414357 99414357 1001 86380 86390 1
414207 99414207 1001 86380 86390 1
414300 99414300 1001 86380 86390 1
414333 99414333 1001 86380 86390 1
414440 99414440 1001 86380 86390 1
414390 99414390 1001 86380 86390 1
414284 99414284 1001 86380 86390 1
414313 99414313 1001 86380 86390 1
415470 99415470 1001 86380 86390 1
416679 99416679 1001 86380 86390 1
416983 99416983 1001 86380 86390 1
416992 99416992 1001 86380 86390 1
416492 99416492 1001 86380 86390 1
416162 99416162 1001 86380 86390 1
416301 99416301 1001 86380 86390 1
415963 99415963 1001 86380 86390 1
416055 99416055 1001 86380 86390 1
417113 99417113 1001 86380 86390 1
417080 99417080 1001 86380 86390 1
417392 99417392 1001 86380 86390 1
417554 99417554 1001 86380 86390 1
417465 99417465 1001 86380 86390 1
418694 99418694 1001 86380 86390 1
418534 99418534 1001 86380 86390 1
418743 99418743 1001 86380 86390 1
418520 99418520 1001 86380 86390 1
418795 99418795 1001 86380 86390 1
418370 99418370 1001 86380 86390 1
418109 99418109 1001 86380 86390 1
418138 99418138 1001 86380 86390 1
418206 99418206 1001 86380 86390 1
418342 99418342 1001 86380 86390 1
418321 99418321 1001 86380 86390 1
417738 99417738 1001 86380 86390 1
417871 99417871 1001 86380 86390 1
418008 99418008 1001 86380 86390 1
417643 99417643 1001 86380 86390 1
417685 99417685 1001 86380 86390 1
417801 99417801 1001 86380 86390 1
417946 99417946 1001 86380 86390 1
419191 99419191 1001 86380 86390 1
418803 99418803 1001 86380 86390 1
419037 99419037 1001 86380 86390 1
419143 99419143 1001 86380 86390 1
419045 99419045 1001 86380 86390 1
420186 99420186 1001 86380 86390 1
420006 99420006 1001 86380 86390 1
420011 99420011 1001 86380 86390 1
420027 99420027 1001 86380 86390 1
419509 99419509 1001 86380 86390 1
419370 99419370 1001 86380 86390 1
421787 99421787 1001 86380 86390 1
421810 99421810 1001 86380 86390 1
421317 99421317 1001 86380 86390 1
421369 99421369 1001 86380 86390 1
421668 99421668 1001 86380 86390 1
421360 99421360 1001 86380 86390 1
421419 99421419 1001 86380 86390 1
421559 99421559 1001 86380 86390 1
421039 99421039 1001 86380 86390 1
420859 99420859 1001 86380 86390 1
421138 99421138 1001 86380 86390 1
422307 99422307 1001 86380 86390 1
423628 99423628 1001 86380 86390 1
423336 99423336 1001 86380 86390 1
423312 99423312 1001 86380 86390 1
423328 99423328 1001 86380 86390 1
423731 99423731 1001 86380 86390 1
422966 99422966 1001 86380 86390 1
423118 99423118 1001 86380 86390 1
422703 99422703 1001 86380 86390 1
422842 99422842 1001 86380 86390 1
422743 99422743 1001 86380 86390 1
423864 99423864 1001 86380 86390 1
423979 99423979 1001 86380 86390 1
423818 99423818 1001 86380 86390 1
425274 99425274 1001 86380 86390 1
425248 99425248 1001 86380 86390 1
425374 99425374 1001 86380 86390 1
424957 99424957 1001 86380 86390 1
424692 99424692 1001 86380 86390 1
424813 99424813 1001 86380 86390 1
424205 99424205 1001 86380 86390 1
424387 99424387 1001 86380 86390 1
424206 99424206 1001 86380 86390 1
425436 99425436 1001 86380 86390 1
425777 99425777 1001 86380 86390 1
425639 99425639 1001 86380 86390 1
425398 99425398 1001 86380 86390 1
425823 99425823 1001 86380 86390 1
427113 99427113 1001 86380 86390 1
426746 99426746 1001 86380 86390 1
426664 99426664 1001 86380 86390 1
426526 99426526 1001 86380 86390 1
426333 99426333 1001 86380 86390 1
426611 99426611 1001 86380 86390 1
426092 99426092 1001 86380 86390 1
426040 99426040 1001 86380 86390 1
426213 99426213 1001 86380 86390 1
427274 99427274 1001 86380 86390 1
427522 99427522 1001 86380 86390 1
427251 99427251 1001 86380 86390 1
428401 99428401 1001 86380 86390 1
428377 99428377 1001 86380 86390 1
428724 99428724 1001 86380 86390 1
428488 99428488 1001 86380 86390 1
428278 99428278 1001 86380 86390 1
428174 99428174 1001 86380 86390 1
428221 99428221 1001 86380 86390 1
428335 99428335 1001 86380 86390 1
427765 99427765 1001 86380 86390 1
429095 99429095 1001 86380 86390 1
430043 99430043 1001 86380 86390 1
430082 99430082 1001 86380 86390 1
430293 99430293 1001 86380 86390 1
429573 99429573 1001 86380 86390 1
429520 99429520 1001 86380 86390 1
429522 99429522 1001 86380 86390 1
429346 99429346 1001 86380 86390 1
430500 99430500 1001 86380 86390 1
430403 99430403 1001 86380 86390 1
431818 99431818 1001 86380 86390 1
431940 99431940 1001 86380 86390 1
431839 99431839 1001 86380 86390 1
431946 99431946 1001 86380 86390 1
431978 99431978 1001 86380 86390 1
431667 99431667 1001 86380 86390 1
431959 99431959 1001 86380 86390 1
431528 99431528 1001 86380 86390 1
431401 99431401 1001 86380 86390 1
431509 99431509 1001 86380 86390 1
431317 99431317 1001 86380 86390 1
431510 99431510 1001 86380 86390 1
431448 99431448 1001 86380 86390 1
430945 99430945 1001 86380 86390 1
430849 99430849 1001 86380 86390 1
431097 99431097 1001 86380 86390 1
431131 99431131 1001 86380 86390 1
430963 99430963 1001 86380 86390 1
431078 99431078 1001 86380 86390 1
432176 99432176 1001 86380 86390 1
432407 99432407 1001 86380 86390 1
432212 99432212 1001 86380 86390 1
432137 99432137 1001 86380 86390 1
432113 99432113 1001 86380 86390 1
432114 99432114 1001 86380 86390 1
432394 99432394 1001 86380 86390 1
433390 99433390 1001 86380 86390 1
433018 99433018 1001 86380 86390 1
432611 99432611 1001 86380 86390 1
432803 99432803 1001 86380 86390 1
432566 99432566 1001 86380 86390 1
432640 99432640 1001 86380 86390 1
433858 99433858 1001 86380 86390 1
433898 99433898 1001 86380 86390 1
433947 99433947 1001 86380 86390 1
433990 99433990 1001 86380 86390 1
433745 99433745 1001 86380 86390 1
433849 99433849 1001 86380 86390 1
435259 99435259 1001 86380 86390 1
434870 99434870 1001 86380 86390 1
434941 99434941 1001 86380 86390 1
434739 99434739 1001 86380 86390 1
434590 99434590 1001 86380 86390 1
434402 99434402 1001 86380 86390 1
434540 99434540 1001 86380 86390 1
434235 99434235 1001 86380 86390 1
434412 99434412 1001 86380 86390 1
434279 99434279 1001 86380 86390 1
435879 99435879 1001 86380 86390 1
436623 99436623 1001 86380 86390 1
436675 99436675 1001 86380 86390 1
436074 99436074 1001 86380 86390 1
436270 99436270 1001 86380 86390 1
436221 99436221 1001 86380 86390 1
435962 99435962 1001 86380 86390 1
436158 99436158 1001 86380 86390 1
300057 99300057 1001 86380 86390 1
436342 99436342 1001 86380 86390 1
437188 99437188 1001 86380 86390 1
300020 99300020 1001 86380 86390 1
437328 99437328 1001 86380 86390 1
300077 99300077 1001 86380 86390 1
300027 99300027 1001 86380 86390 1
300639 99300639 1001 86380 86390 1
300537 99300537 1001 86380 86390 1
300342 99300342 1001 86380 86390 1
300344 99300344 1001 86380 86390 1
300489 99300489 1001 86380 86390 1
300505 99300505 1001 86380 86390 1
300253 99300253 1001 86380 86390 1
300112 99300112 1001 86380 86390 1
300229 99300229 1001 86380 86390 1
300243 99300243 1001 86380 86390 1
300308 99300308 1001 86380 86390 1
300156 99300156 1001 86380 86390 1
300807 99300807 1001 86380 86390 1
300808 99300808 1001 86380 86390 1
300925 99300925 1001 86380 86390 1
300853 99300853 1001 86380 86390 1
301528 99301528 1001 86380 86390 1
301392 99301392 1001 86380 86390 1
301535 99301535 1001 86380 86390 1
301476 99301476 1001 86380 86390 1
301552 99301552 1001 86380 86390 1
301208 99301208 1001 86380 86390 1
301158 99301158 1001 86380 86390 1
301213 99301213 1001 86380 86390 1
301150 99301150 1001 86380 86390 1
301216 99301216 1001 86380 86390 1
300949 99300949 1001 86380 86390 1
301133 99301133 1001 86380 86390 1
300966 99300966 1001 86380 86390 1
301136 99301136 1001 86380 86390 1
301047 99301047 1001 86380 86390 1
301642 99301642 1001 86380 86390 1
301689 99301689 1001 86380 86390 1
301599 99301599 1001 86380 86390 1
301641 99301641 1001 86380 86390 1
302279 99302279 1001 86380 86390 1
302335 99302335 1001 86380 86390 1
302195 99302195 1001 86380 86390 1
302074 99302074 1001 86380 86390 1
302167 99302167 1001 86380 86390 1
302091 99302091 1001 86380 86390 1
301800 99301800 1001 86380 86390 1
301797 99301797 1001 86380 86390 1
302432 99302432 1001 86380 86390 1
302414 99302414 1001 86380 86390 1
303179 99303179 1001 86380 86390 1
303057 99303057 1001 86380 86390 1
303103 99303103 1001 86380 86390 1
302925 99302925 1001 86380 86390 1
302964 99302964 1001 86380 86390 1
302979 99302979 1001 86380 86390 1
302824 99302824 1001 86380 86390 1
302980 99302980 1001 86380 86390 1
302972 99302972 1001 86380 86390 1
302612 99302612 1001 86380 86390 1
302690 99302690 1001 86380 86390 1
302628 99302628 1001 86380 86390 1
302619 99302619 1001 86380 86390 1
303282 99303282 1001 86380 86390 1
303308 99303308 1001 86380 86390 1
303387 99303387 1001 86380 86390 1
303301 99303301 1001 86380 86390 1
303329 99303329 1001 86380 86390 1
303394 99303394 1001 86380 86390 1
303280 99303280 1001 86380 86390 1
303867 99303867 1001 86380 86390 1
303949 99303949 1001 86380 86390 1
303967 99303967 1001 86380 86390 1
303768 99303768 1001 86380 86390 1
303438 99303438 1001 86380 86390 1
303573 99303573 1001 86380 86390 1
303614 99303614 1001 86380 86390 1
304070 99304070 1001 86380 86390 1
304191 99304191 1001 86380 86390 1
304119 99304119 1001 86380 86390 1
304748 99304748 1001 86380 86390 1
304774 99304774 1001 86380 86390 1
304550 99304550 1001 86380 86390 1
304513 99304513 1001 86380 86390 1
304463 99304463 1001 86380 86390 1
304646 99304646 1001 86380 86390 1
304613 99304613 1001 86380 86390 1
304381 99304381 1001 86380 86390 1
304304 99304304 1001 86380 86390 1
304373 99304373 1001 86380 86390 1
304257 99304257 1001 86380 86390 1
304427 99304427 1001 86380 86390 1
304992 99304992 1001 86380 86390 1
304930 99304930 1001 86380 86390 1
305621 99305621 1001 86380 86390 1
305495 99305495 1001 86380 86390 1
305522 99305522 1001 86380 86390 1
305489 99305489 1001 86380 86390 1
305442 99305442 1001 86380 86390 1
305456 99305456 1001 86380 86390 1
305342 99305342 1001 86380 86390 1
305408 99305408 1001 86380 86390 1
305475 99305475 1001 86380 86390 1
305424 99305424 1001 86380 86390 1
305104 99305104 1001 86380 86390 1
305173 99305173 1001 86380 86390 1
305179 99305179 1001 86380 86390 1
305688 99305688 1001 86380 86390 1
500162 99500162 1001 86380 86390 1
305692 99305692 1001 86380 86390 1
500008 99500008 1001 86380 86390 1
500749 99500749 1001 86380 86390 1
500782 99500782 1001 86380 86390 1
500729 99500729 1001 86380 86390 1
500692 99500692 1001 86380 86390 1
500774 99500774 1001 86380 86390 1
500504 99500504 1001 86380 86390 1
500482 99500482 1001 86380 86390 1
500460 99500460 1001 86380 86390 1
500408 99500408 1001 86380 86390 1
500369 99500369 1001 86380 86390 1
500305 99500305 1001 86380 86390 1
500867 99500867 1001 86380 86390 1
500828 99500828 1001 86380 86390 1
501011 99501011 1001 86380 86390 1
500989 99500989 1001 86380 86390 1
500834 99500834 1001 86380 86390 1
501639 99501639 1001 86380 86390 1
501539 99501539 1001 86380 86390 1
501463 99501463 1001 86380 86390 1
501581 99501581 1001 86380 86390 1
501621 99501621 1001 86380 86390 1
501535 99501535 1001 86380 86390 1
501344 99501344 1001 86380 86390 1
501283 99501283 1001 86380 86390 1
501414 99501414 1001 86380 86390 1
501390 99501390 1001 86380 86390 1
501365 99501365 1001 86380 86390 1
501123 99501123 1001 86380 86390 1
501205 99501205 1001 86380 86390 1
501222 99501222 1001 86380 86390 1
501133 99501133 1001 86380 86390 1
501709 99501709 1001 86380 86390 1
501739 99501739 1001 86380 86390 1
502352 99502352 1001 86380 86390 1
502405 99502405 1001 86380 86390 1
502131 99502131 1001 86380 86390 1
501977 99501977 1001 86380 86390 1
501848 99501848 1001 86380 86390 1
501931 99501931 1001 86380 86390 1
502009 99502009 1001 86380 86390 1
502489 99502489 1001 86380 86390 1
502628 99502628 1001 86380 86390 1
503124 99503124 1001 86380 86390 1
503127 99503127 1001 86380 86390 1
503218 99503218 1001 86380 86390 1
503128 99503128 1001 86380 86390 1
503143 99503143 1001 86380 86390 1
503077 99503077 1001 86380 86390 1
502923 99502923 1001 86380 86390 1
502753 99502753 1001 86380 86390 1
502831 99502831 1001 86380 86390 1
503408 99503408 1001 86380 86390 1
503306 99503306 1001 86380 86390 1
503925 99503925 1001 86380 86390 1
504096 99504096 1001 86380 86390 1
504050 99504050 1001 86380 86390 1
504025 99504025 1001 86380 86390 1
503840 99503840 1001 86380 86390 1
503894 99503894 1001 86380 86390 1
503510 99503510 1001 86380 86390 1
503579 99503579 1001 86380 86390 1
503605 99503605 1001 86380 86390 1
504209 99504209 1001 86380 86390 1
504184 99504184 1001 86380 86390 1
504262 99504262 1001 86380 86390 1
504572 99504572 1001 86380 86390 1
504348 99504348 1001 86380 86390 1
504482 99504482 1001 86380 86390 1
504366 99504366 1001 86380 86390 1
505065 99505065 1001 86380 86390 1
504975 99504975 1001 86380 86390 1
505043 99505043 1001 86380 86390 1
505603 99505603 1001 86380 86390 1
505711 99505711 1001 86380 86390 1
505585 99505585 1001 86380 86390 1
505650 99505650 1001 86380 86390 1
505677 99505677 1001 86380 86390 1
505690 99505690 1001 86380 86390 1
505678 99505678 1001 86380 86390 1
505540 99505540 1001 86380 86390 1
505450 99505450 1001 86380 86390 1
505506 99505506 1001 86380 86390 1
505524 99505524 1001 86380 86390 1
505369 99505369 1001 86380 86390 1
505168 99505168 1001 86380 86390 1
505785 99505785 1001 86380 86390 1
505801 99505801 1001 86380 86390 1
505945 99505945 1001 86380 86390 1
506495 99506495 1001 86380 86390 1
506470 99506470 1001 86380 86390 1
506516 99506516 1001 86380 86390 1
506355 99506355 1001 86380 86390 1
506382 99506382 1001 86380 86390 1
506372 99506372 1001 86380 86390 1
506309 99506309 1001 86380 86390 1
506284 99506284 1001 86380 86390 1
506117 99506117 1001 86380 86390 1
506147 99506147 1001 86380 86390 1
506112 99506112 1001 86380 86390 1
506779 99506779 1001 86380 86390 1
506755 99506755 1001 86380 86390 1
506629 99506629 1001 86380 86390 1
507362 99507362 1001 86380 86390 1
507337 99507337 1001 86380 86390 1
507312 99507312 1001 86380 86390 1
507316 99507316 1001 86380 86390 1
507304 99507304 1001 86380 86390 1
507344 99507344 1001 86380 86390 1
507106 99507106 1001 86380 86390 1
507197 99507197 1001 86380 86390 1
507147 99507147 1001 86380 86390 1
507071 99507071 1001 86380 86390 1
506969 99506969 1001 86380 86390 1
507008 99507008 1001 86380 86390 1
506854 99506854 1001 86380 86390 1
506819 99506819 1001 86380 86390 1
506833 99506833 1001 86380 86390 1
506859 99506859 1001 86380 86390 1
506848 99506848 1001 86380 86390 1
506836 99506836 1001 86380 86390 1
506849 99506849 1001 86380 86390 1
506927 99506927 1001 86380 86390 1
506852 99506852 1001 86380 86390 1
507577 99507577 1001 86380 86390 1
507604 99507604 1001 86380 86390 1
507542 99507542 1001 86380 86390 1
507438 99507438 1001 86380 86390 1
507456 99507456 1001 86380 86390 1
508211 99508211 1001 86380 86390 1
508248 99508248 1001 86380 86390 1
508058 99508058 1001 86380 86390 1
507848 99507848 1001 86380 86390 1
508013 99508013 1001 86380 86390 1
508003 99508003 1001 86380 86390 1
507679 99507679 1001 86380 86390 1
507746 99507746 1001 86380 86390 1
508253 99508253 1001 86380 86390 1
508409 99508409 1001 86380 86390 1
508448 99508448 1001 86380 86390 1
508882 99508882 1001 86380 86390 1
508928 99508928 1001 86380 86390 1
509065 99509065 1001 86380 86390 1
508717 99508717 1001 86380 86390 1
508746 99508746 1001 86380 86390 1
508497 99508497 1001 86380 86390 1
508658 99508658 1001 86380 86390 1
508620 99508620 1001 86380 86390 1
508582 99508582 1001 86380 86390 1
509151 99509151 1001 86380 86390 1
509141 99509141 1001 86380 86390 1
509206 99509206 1001 86380 86390 1
509093 99509093 1001 86380 86390 1
509146 99509146 1001 86380 86390 1
509774 99509774 1001 86380 86390 1
509861 99509861 1001 86380 86390 1
509540 99509540 1001 86380 86390 1
509535 99509535 1001 86380 86390 1
509509 99509509 1001 86380 86390 1
509627 99509627 1001 86380 86390 1
509525 99509525 1001 86380 86390 1
509357 99509357 1001 86380 86390 1
509411 99509411 1001 86380 86390 1
509348 99509348 1001 86380 86390 1
509391 99509391 1001 86380 86390 1
509379 99509379 1001 86380 86390 1
509380 99509380 1001 86380 86390 1
510677 99510677 1001 86380 86390 1
510589 99510589 1001 86380 86390 1
510682 99510682 1001 86380 86390 1
510555 99510555 1001 86380 86390 1
510393 99510393 1001 86380 86390 1
510122 99510122 1001 86380 86390 1
510227 99510227 1001 86380 86390 1
510138 99510138 1001 86380 86390 1
510190 99510190 1001 86380 86390 1
510785 99510785 1001 86380 86390 1
510760 99510760 1001 86380 86390 1
511403 99511403 1001 86380 86390 1
511482 99511482 1001 86380 86390 1
511354 99511354 1001 86380 86390 1
511445 99511445 1001 86380 86390 1
511434 99511434 1001 86380 86390 1
511165 99511165 1001 86380 86390 1
511250 99511250 1001 86380 86390 1
511264 99511264 1001 86380 86390 1
510994 99510994 1001 86380 86390 1
511696 99511696 1001 86380 86390 1
511713 99511713 1001 86380 86390 1
511688 99511688 1001 86380 86390 1
512246 99512246 1001 86380 86390 1
512009 99512009 1001 86380 86390 1
512087 99512087 1001 86380 86390 1
512100 99512100 1001 86380 86390 1
512106 99512106 1001 86380 86390 1
511764 99511764 1001 86380 86390 1
511765 99511765 1001 86380 86390 1
511964 99511964 1001 86380 86390 1
512469 99512469 1001 86380 86390 1
512564 99512564 1001 86380 86390 1
512487 99512487 1001 86380 86390 1
512491 99512491 1001 86380 86390 1
513089 99513089 1001 86380 86390 1
513164 99513164 1001 86380 86390 1
512913 99512913 1001 86380 86390 1
512957 99512957 1001 86380 86390 1
512667 99512667 1001 86380 86390 1
513345 99513345 1001 86380 86390 1
513210 99513210 1001 86380 86390 1
513238 99513238 1001 86380 86390 1
513929 99513929 1001 86380 86390 1
513892 99513892 1001 86380 86390 1
513912 99513912 1001 86380 86390 1
513940 99513940 1001 86380 86390 1
513799 99513799 1001 86380 86390 1
513648 99513648 1001 86380 86390 1
513641 99513641 1001 86380 86390 1
513539 99513539 1001 86380 86390 1
513411 99513411 1001 86380 86390 1
513412 99513412 1001 86380 86390 1
513447 99513447 1001 86380 86390 1
513525 99513525 1001 86380 86390 1
513538 99513538 1001 86380 86390 1
514121 99514121 1001 86380 86390 1
514089 99514089 1001 86380 86390 1
514733 99514733 1001 86380 86390 1
514799 99514799 1001 86380 86390 1
514630 99514630 1001 86380 86390 1
514546 99514546 1001 86380 86390 1
514650 99514650 1001 86380 86390 1
514560 99514560 1001 86380 86390 1
514341 99514341 1001 86380 86390 1
514381 99514381 1001 86380 86390 1
514265 99514265 1001 86380 86390 1
514344 99514344 1001 86380 86390 1
514280 99514280 1001 86380 86390 1
514293 99514293 1001 86380 86390 1
514423 99514423 1001 86380 86390 1
514294 99514294 1001 86380 86390 1
514269 99514269 1001 86380 86390 1
514298 99514298 1001 86380 86390 1
514364 99514364 1001 86380 86390 1
514937 99514937 1001 86380 86390 1
515034 99515034 1001 86380 86390 1
515557 99515557 1001 86380 86390 1
515570 99515570 1001 86380 86390 1
515610 99515610 1001 86380 86390 1
515534 99515534 1001 86380 86390 1
515511 99515511 1001 86380 86390 1
515443 99515443 1001 86380 86390 1
515434 99515434 1001 86380 86390 1
515319 99515319 1001 86380 86390 1
515398 99515398 1001 86380 86390 1
515232 99515232 1001 86380 86390 1
515125 99515125 1001 86380 86390 1
515770 99515770 1001 86380 86390 1
516435 99516435 1001 86380 86390 1
516312 99516312 1001 86380 86390 1
516454 99516454 1001 86380 86390 1
516467 99516467 1001 86380 86390 1
516270 99516270 1001 86380 86390 1
516296 99516296 1001 86380 86390 1
516130 99516130 1001 86380 86390 1
516273 99516273 1001 86380 86390 1
516238 99516238 1001 86380 86390 1
516060 99516060 1001 86380 86390 1
516049 99516049 1001 86380 86390 1
516012 99516012 1001 86380 86390 1
515936 99515936 1001 86380 86390 1
516692 99516692 1001 86380 86390 1
516556 99516556 1001 86380 86390 1
517195 99517195 1001 86380 86390 1
517137 99517137 1001 86380 86390 1
517323 99517323 1001 86380 86390 1
517109 99517109 1001 86380 86390 1
517008 99517008 1001 86380 86390 1
516718 99516718 1001 86380 86390 1
516788 99516788 1001 86380 86390 1
517436 99517436 1001 86380 86390 1
517362 99517362 1001 86380 86390 1
517467 99517467 1001 86380 86390 1
517521 99517521 1001 86380 86390 1
517471 99517471 1001 86380 86390 1
517396 99517396 1001 86380 86390 1
518158 99518158 1001 86380 86390 1
518135 99518135 1001 86380 86390 1
518144 99518144 1001 86380 86390 1
518028 99518028 1001 86380 86390 1
517805 99517805 1001 86380 86390 1
517896 99517896 1001 86380 86390 1
517922 99517922 1001 86380 86390 1
517871 99517871 1001 86380 86390 1
517696 99517696 1001 86380 86390 1
517736 99517736 1001 86380 86390 1
517747 99517747 1001 86380 86390 1
518288 99518288 1001 86380 86390 1
518189 99518189 1001 86380 86390 1
518270 99518270 1001 86380 86390 1
518942 99518942 1001 86380 86390 1
518853 99518853 1001 86380 86390 1
518869 99518869 1001 86380 86390 1
518831 99518831 1001 86380 86390 1
518601 99518601 1001 86380 86390 1
518770 99518770 1001 86380 86390 1
518707 99518707 1001 86380 86390 1
518670 99518670 1001 86380 86390 1
518763 99518763 1001 86380 86390 1
518738 99518738 1001 86380 86390 1
518649 99518649 1001 86380 86390 1
518370 99518370 1001 86380 86390 1
518412 99518412 1001 86380 86390 1
519171 99519171 1001 86380 86390 1
519003 99519003 1001 86380 86390 1
519084 99519084 1001 86380 86390 1
519086 99519086 1001 86380 86390 1
519787 99519787 1001 86380 86390 1
519222 99519222 1001 86380 86390 1
519393 99519393 1001 86380 86390 1
519320 99519320 1001 86380 86390 1
519372 99519372 1001 86380 86390 1
519914 99519914 1001 86380 86390 1
519870 99519870 1001 86380 86390 1
519937 99519937 1001 86380 86390 1
520487 99520487 1001 86380 86390 1
520505 99520505 1001 86380 86390 1
520545 99520545 1001 86380 86390 1
520408 99520408 1001 86380 86390 1
520150 99520150 1001 86380 86390 1
520215 99520215 1001 86380 86390 1
520049 99520049 1001 86380 86390 1
520170 99520170 1001 86380 86390 1
520436 99520436 1001 86380 86390 1
520667 99520667 1001 86380 86390 1
520785 99520785 1001 86380 86390 1
521344 99521344 1001 86380 86390 1
521135 99521135 1001 86380 86390 1
521151 99521151 1001 86380 86390 1
521190 99521190 1001 86380 86390 1
521167 99521167 1001 86380 86390 1
520976 99520976 1001 86380 86390 1
521044 99521044 1001 86380 86390 1
520855 99520855 1001 86380 86390 1
520856 99520856 1001 86380 86390 1
522168 99522168 1001 86380 86390 1
522117 99522117 1001 86380 86390 1
522132 99522132 1001 86380 86390 1
521983 99521983 1001 86380 86390 1
522036 99522036 1001 86380 86390 1
522027 99522027 1001 86380 86390 1
521676 99521676 1001 86380 86390 1
521758 99521758 1001 86380 86390 1
521682 99521682 1001 86380 86390 1
522473 99522473 1001 86380 86390 1
522475 99522475 1001 86380 86390 1
522967 99522967 1001 86380 86390 1
523010 99523010 1001 86380 86390 1
522744 99522744 1001 86380 86390 1
522887 99522887 1001 86380 86390 1
522849 99522849 1001 86380 86390 1
522892 99522892 1001 86380 86390 1
522880 99522880 1001 86380 86390 1
522666 99522666 1001 86380 86390 1
522689 99522689 1001 86380 86390 1
523142 99523142 1001 86380 86390 1
523300 99523300 1001 86380 86390 1
523238 99523238 1001 86380 86390 1
523267 99523267 1001 86380 86390 1
523319 99523319 1001 86380 86390 1
523929 99523929 1001 86380 86390 1
523901 99523901 1001 86380 86390 1
523902 99523902 1001 86380 86390 1
523749 99523749 1001 86380 86390 1
523609 99523609 1001 86380 86390 1
523704 99523704 1001 86380 86390 1
523579 99523579 1001 86380 86390 1
523342 99523342 1001 86380 86390 1
523344 99523344 1001 86380 86390 1
523491 99523491 1001 86380 86390 1
524137 99524137 1001 86380 86390 1
523970 99523970 1001 86380 86390 1
524117 99524117 1001 86380 86390 1
524027 99524027 1001 86380 86390 1
524041 99524041 1001 86380 86390 1
524741 99524741 1001 86380 86390 1
524756 99524756 1001 86380 86390 1
524638 99524638 1001 86380 86390 1
524626 99524626 1001 86380 86390 1
524436 99524436 1001 86380 86390 1
524416 99524416 1001 86380 86390 1
524459 99524459 1001 86380 86390 1
524346 99524346 1001 86380 86390 1
524936 99524936 1001 86380 86390 1
524771 99524771 1001 86380 86390 1
524932 99524932 1001 86380 86390 1
525567 99525567 1001 86380 86390 1
525524 99525524 1001 86380 86390 1
525341 99525341 1001 86380 86390 1
525354 99525354 1001 86380 86390 1
525277 99525277 1001 86380 86390 1
525215 99525215 1001 86380 86390 1
525346 99525346 1001 86380 86390 1
525231 99525231 1001 86380 86390 1
525075 99525075 1001 86380 86390 1
525695 99525695 1001 86380 86390 1
525774 99525774 1001 86380 86390 1
526244 99526244 1001 86380 86390 1
526400 99526400 1001 86380 86390 1
526048 99526048 1001 86380 86390 1
526117 99526117 1001 86380 86390 1
526196 99526196 1001 86380 86390 1
526027 99526027 1001 86380 86390 1
525915 99525915 1001 86380 86390 1
525995 99525995 1001 86380 86390 1
527109 99527109 1001 86380 86390 1
527148 99527148 1001 86380 86390 1
527123 99527123 1001 86380 86390 1
527145 99527145 1001 86380 86390 1
526863 99526863 1001 86380 86390 1
527006 99527006 1001 86380 86390 1
526900 99526900 1001 86380 86390 1
526694 99526694 1001 86380 86390 1
526707 99526707 1001 86380 86390 1
526791 99526791 1001 86380 86390 1
526703 99526703 1001 86380 86390 1
526755 99526755 1001 86380 86390 1
527454 99527454 1001 86380 86390 1
527433 99527433 1001 86380 86390 1
527292 99527292 1001 86380 86390 1
527358 99527358 1001 86380 86390 1
527921 99527921 1001 86380 86390 1
527934 99527934 1001 86380 86390 1
527948 99527948 1001 86380 86390 1
528014 99528014 1001 86380 86390 1
528052 99528052 1001 86380 86390 1
527996 99527996 1001 86380 86390 1
527808 99527808 1001 86380 86390 1
527480 99527480 1001 86380 86390 1
527506 99527506 1001 86380 86390 1
527542 99527542 1001 86380 86390 1
527594 99527594 1001 86380 86390 1
528194 99528194 1001 86380 86390 1
528117 99528117 1001 86380 86390 1
528158 99528158 1001 86380 86390 1
528262 99528262 1001 86380 86390 1
528185 99528185 1001 86380 86390 1
528110 99528110 1001 86380 86390 1
528226 99528226 1001 86380 86390 1
528540 99528540 1001 86380 86390 1
528672 99528672 1001 86380 86390 1
528464 99528464 1001 86380 86390 1
528480 99528480 1001 86380 86390 1
528300 99528300 1001 86380 86390 1
528368 99528368 1001 86380 86390 1
529061 99529061 1001 86380 86390 1
529667 99529667 1001 86380 86390 1
529699 99529699 1001 86380 86390 1
529528 99529528 1001 86380 86390 1
529357 99529357 1001 86380 86390 1
529224 99529224 1001 86380 86390 1
529206 99529206 1001 86380 86390 1
529130 99529130 1001 86380 86390 1
529789 99529789 1001 86380 86390 1
529905 99529905 1001 86380 86390 1
529829 99529829 1001 86380 86390 1
529772 99529772 1001 86380 86390 1
530167 99530167 1001 86380 86390 1
530232 99530232 1001 86380 86390 1
530313 99530313 1001 86380 86390 1
530068 99530068 1001 86380 86390 1
530120 99530120 1001 86380 86390 1
530136 99530136 1001 86380 86390 1
530035 99530035 1001 86380 86390 1
530746 99530746 1001 86380 86390 1
530595 99530595 1001 86380 86390 1
530713 99530713 1001 86380 86390 1
530597 99530597 1001 86380 86390 1
531378 99531378 1001 86380 86390 1
531005 99531005 1001 86380 86390 1
530765 99530765 1001 86380 86390 1
530949 99530949 1001 86380 86390 1
531572 99531572 1001 86380 86390 1
532009 99532009 1001 86380 86390 1
531985 99531985 1001 86380 86390 1
531756 99531756 1001 86380 86390 1
531591 99531591 1001 86380 86390 1
531671 99531671 1001 86380 86390 1
532281 99532281 1001 86380 86390 1
532270 99532270 1001 86380 86390 1
532942 99532942 1001 86380 86390 1
532931 99532931 1001 86380 86390 1
532984 99532984 1001 86380 86390 1
532894 99532894 1001 86380 86390 1
533009 99533009 1001 86380 86390 1
532911 99532911 1001 86380 86390 1
532860 99532860 1001 86380 86390 1
533018 99533018 1001 86380 86390 1
532954 99532954 1001 86380 86390 1
532697 99532697 1001 86380 86390 1
532674 99532674 1001 86380 86390 1
532804 99532804 1001 86380 86390 1
532438 99532438 1001 86380 86390 1
532510 99532510 1001 86380 86390 1
533093 99533093 1001 86380 86390 1
533095 99533095 1001 86380 86390 1
533043 99533043 1001 86380 86390 1
533061 99533061 1001 86380 86390 1
533088 99533088 1001 86380 86390 1
533039 99533039 1001 86380 86390 1
533828 99533828 1001 86380 86390 1
533732 99533732 1001 86380 86390 1
533784 99533784 1001 86380 86390 1
533764 99533764 1001 86380 86390 1
533739 99533739 1001 86380 86390 1
533766 99533766 1001 86380 86390 1
533471 99533471 1001 86380 86390 1
533575 99533575 1001 86380 86390 1
533511 99533511 1001 86380 86390 1
533501 99533501 1001 86380 86390 1
533645 99533645 1001 86380 86390 1
533651 99533651 1001 86380 86390 1
533408 99533408 1001 86380 86390 1
533313 99533313 1001 86380 86390 1
533941 99533941 1001 86380 86390 1
534582 99534582 1001 86380 86390 1
534518 99534518 1001 86380 86390 1
534496 99534496 1001 86380 86390 1
534640 99534640 1001 86380 86390 1
534674 99534674 1001 86380 86390 1
534553 99534553 1001 86380 86390 1
534593 99534593 1001 86380 86390 1
534474 99534474 1001 86380 86390 1
534129 99534129 1001 86380 86390 1
534135 99534135 1001 86380 86390 1
534228 99534228 1001 86380 86390 1
534732 99534732 1001 86380 86390 1
534758 99534758 1001 86380 86390 1
534863 99534863 1001 86380 86390 1
534782 99534782 1001 86380 86390 1
534796 99534796 1001 86380 86390 1
535461 99535461 1001 86380 86390 1
535385 99535385 1001 86380 86390 1
535334 99535334 1001 86380 86390 1
535453 99535453 1001 86380 86390 1
535376 99535376 1001 86380 86390 1
535326 99535326 1001 86380 86390 1
535353 99535353 1001 86380 86390 1
535367 99535367 1001 86380 86390 1
535305 99535305 1001 86380 86390 1
535270 99535270 1001 86380 86390 1
535185 99535185 1001 86380 86390 1
534959 99534959 1001 86380 86390 1
534897 99534897 1001 86380 86390 1
535651 99535651 1001 86380 86390 1
535537 99535537 1001 86380 86390 1
535543 99535543 1001 86380 86390 1
535712 99535712 1001 86380 86390 1
536238 99536238 1001 86380 86390 1
536316 99536316 1001 86380 86390 1
536167 99536167 1001 86380 86390 1
536193 99536193 1001 86380 86390 1
535938 99535938 1001 86380 86390 1
535953 99535953 1001 86380 86390 1
536071 99536071 1001 86380 86390 1
536111 99536111 1001 86380 86390 1
535885 99535885 1001 86380 86390 1
535731 99535731 1001 86380 86390 1
535893 99535893 1001 86380 86390 1
536416 99536416 1001 86380 86390 1
537025 99537025 1001 86380 86390 1
537006 99537006 1001 86380 86390 1
537045 99537045 1001 86380 86390 1
536842 99536842 1001 86380 86390 1
536621 99536621 1001 86380 86390 1
536596 99536596 1001 86380 86390 1
536584 99536584 1001 86380 86390 1
536601 99536601 1001 86380 86390 1
536614 99536614 1001 86380 86390 1
536550 99536550 1001 86380 86390 1
537318 99537318 1001 86380 86390 1
537267 99537267 1001 86380 86390 1
537875 99537875 1001 86380 86390 1
537891 99537891 1001 86380 86390 1
537930 99537930 1001 86380 86390 1
537905 99537905 1001 86380 86390 1
537722 99537722 1001 86380 86390 1
537435 99537435 1001 86380 86390 1
537455 99537455 1001 86380 86390 1
537507 99537507 1001 86380 86390 1
537508 99537508 1001 86380 86390 1
538137 99538137 1001 86380 86390 1
538636 99538636 1001 86380 86390 1
538641 99538641 1001 86380 86390 1
538799 99538799 1001 86380 86390 1
538376 99538376 1001 86380 86390 1
538286 99538286 1001 86380 86390 1
538264 99538264 1001 86380 86390 1
538217 99538217 1001 86380 86390 1
538361 99538361 1001 86380 86390 1
539009 99539009 1001 86380 86390 1
539011 99539011 1001 86380 86390 1
538885 99538885 1001 86380 86390 1
539481 99539481 1001 86380 86390 1
539522 99539522 1001 86380 86390 1
539497 99539497 1001 86380 86390 1
539237 99539237 1001 86380 86390 1
539071 99539071 1001 86380 86390 1
539059 99539059 1001 86380 86390 1
539061 99539061 1001 86380 86390 1
539179 99539179 1001 86380 86390 1
539182 99539182 1001 86380 86390 1
539120 99539120 1001 86380 86390 1
539780 99539780 1001 86380 86390 1
539699 99539699 1001 86380 86390 1
540406 99540406 1001 86380 86390 1
540457 99540457 1001 86380 86390 1
540388 99540388 1001 86380 86390 1
540068 99540068 1001 86380 86390 1
540099 99540099 1001 86380 86390 1
539975 99539975 1001 86380 86390 1
539873 99539873 1001 86380 86390 1
539926 99539926 1001 86380 86390 1
539927 99539927 1001 86380 86390 1
539943 99539943 1001 86380 86390 1
539998 99539998 1001 86380 86390 1
539909 99539909 1001 86380 86390 1
540581 99540581 1001 86380 86390 1
540669 99540669 1001 86380 86390 1
540514 99540514 1001 86380 86390 1
541152 99541152 1001 86380 86390 1
541105 99541105 1001 86380 86390 1
540920 99540920 1001 86380 86390 1
540804 99540804 1001 86380 86390 1
540702 99540702 1001 86380 86390 1
540718 99540718 1001 86380 86390 1
540809 99540809 1001 86380 86390 1
540759 99540759 1001 86380 86390 1
540851 99540851 1001 86380 86390 1
541471 99541471 1001 86380 86390 1
541396 99541396 1001 86380 86390 1
541373 99541373 1001 86380 86390 1
541399 99541399 1001 86380 86390 1
541311 99541311 1001 86380 86390 1
541966 99541966 1001 86380 86390 1
541968 99541968 1001 86380 86390 1
541969 99541969 1001 86380 86390 1
542009 99542009 1001 86380 86390 1
542075 99542075 1001 86380 86390 1
541963 99541963 1001 86380 86390 1
541822 99541822 1001 86380 86390 1
541721 99541721 1001 86380 86390 1
541792 99541792 1001 86380 86390 1
541601 99541601 1001 86380 86390 1
541515 99541515 1001 86380 86390 1
541569 99541569 1001 86380 86390 1
541703 99541703 1001 86380 86390 1
541522 99541522 1001 86380 86390 1
542143 99542143 1001 86380 86390 1
542307 99542307 1001 86380 86390 1
542831 99542831 1001 86380 86390 1
542795 99542795 1001 86380 86390 1
542770 99542770 1001 86380 86390 1
542939 99542939 1001 86380 86390 1
542893 99542893 1001 86380 86390 1
542701 99542701 1001 86380 86390 1
542679 99542679 1001 86380 86390 1
542644 99542644 1001 86380 86390 1
542735 99542735 1001 86380 86390 1
542658 99542658 1001 86380 86390 1
542684 99542684 1001 86380 86390 1
542634 99542634 1001 86380 86390 1
542350 99542350 1001 86380 86390 1
542352 99542352 1001 86380 86390 1
542452 99542452 1001 86380 86390 1
542998 99542998 1001 86380 86390 1
543063 99543063 1001 86380 86390 1
543096 99543096 1001 86380 86390 1
543741 99543741 1001 86380 86390 1
543663 99543663 1001 86380 86390 1
543730 99543730 1001 86380 86390 1
543524 99543524 1001 86380 86390 1
543324 99543324 1001 86380 86390 1
543299 99543299 1001 86380 86390 1
543341 99543341 1001 86380 86390 1
543213 99543213 1001 86380 86390 1
543786 99543786 1001 86380 86390 1
543870 99543870 1001 86380 86390 1
544423 99544423 1001 86380 86390 1
544383 99544383 1001 86380 86390 1
544246 99544246 1001 86380 86390 1
544047 99544047 1001 86380 86390 1
544039 99544039 1001 86380 86390 1
544692 99544692 1001 86380 86390 1
522869 891 1002 66867 70548 1
400016 99400016 1001 86380 86390 1
400000 99400000 1001 86380 86390 1
400234 99400234 1001 86380 86390 1
400294 99400294 1001 86380 86390 1
400534 99400534 1001 86380 86390 1
400720 99400720 1001 86380 86390 1
400726 99400726 1001 86380 86390 1
400942 99400942 1001 86380 86390 1
401020 99401020 1001 86380 86390 1
401066 99401066 1001 86380 86390 1
401074 99401074 1001 86380 86390 1
401106 99401106 1001 86380 86390 1
401206 99401206 1001 86380 86390 1
401323 99401323 1001 86380 86390 1
401725 99401725 1001 86380 86390 1
401944 99401944 1001 86380 86390 1
402048 99402048 1001 86380 86390 1
401970 99401970 1001 86380 86390 1
401949 99401949 1001 86380 86390 1
402133 99402133 1001 86380 86390 1
402135 99402135 1001 86380 86390 1
402465 99402465 1001 86380 86390 1
402737 99402737 1001 86380 86390 1
402806 99402806 1001 86380 86390 1
402917 99402917 1001 86380 86390 1
403171 99403171 1001 86380 86390 1
403150 99403150 1001 86380 86390 1
403300 99403300 1001 86380 86390 1
403211 99403211 1001 86380 86390 1
403440 99403440 1001 86380 86390 1
403557 99403557 1001 86380 86390 1
403636 99403636 1001 86380 86390 1
403739 99403739 1001 86380 86390 1
404023 99404023 1001 86380 86390 1
404137 99404137 1001 86380 86390 1
404077 99404077 1001 86380 86390 1
404102 99404102 1001 86380 86390 1
404227 99404227 1001 86380 86390 1
404363 99404363 1001 86380 86390 1
404974 99404974 1001 86380 86390 1
405183 99405183 1001 86380 86390 1
405387 99405387 1001 86380 86390 1
405508 99405508 1001 86380 86390 1
405704 99405704 1001 86380 86390 1
405855 99405855 1001 86380 86390 1
406156 99406156 1001 86380 86390 1
406132 99406132 1001 86380 86390 1
406242 99406242 1001 86380 86390 1
406243 99406243 1001 86380 86390 1
406226 99406226 1001 86380 86390 1
406260 99406260 1001 86380 86390 1
406307 99406307 1001 86380 86390 1
406433 99406433 1001 86380 86390 1
406545 99406545 1001 86380 86390 1
406615 99406615 1001 86380 86390 1
406546 99406546 1001 86380 86390 1
406705 99406705 1001 86380 86390 1
406986 99406986 1001 86380 86390 1
407069 99407069 1001 86380 86390 1
407450 99407450 1001 86380 86390 1
407682 99407682 1001 86380 86390 1
407746 99407746 1001 86380 86390 1
407708 99407708 1001 86380 86390 1
407721 99407721 1001 86380 86390 1
407858 99407858 1001 86380 86390 1
407804 99407804 1001 86380 86390 1
408140 99408140 1001 86380 86390 1
408174 99408174 1001 86380 86390 1
408322 99408322 1001 86380 86390 1
409451 99409451 1001 86380 86390 1
409586 99409586 1001 86380 86390 1
409549 99409549 1001 86380 86390 1
409557 99409557 1001 86380 86390 1
409847 99409847 1001 86380 86390 1
409854 99409854 1001 86380 86390 1
409904 99409904 1001 86380 86390 1
409958 99409958 1001 86380 86390 1
410065 99410065 1001 86380 86390 1
410203 99410203 1001 86380 86390 1
410244 99410244 1001 86380 86390 1
410327 99410327 1001 86380 86390 1
410483 99410483 1001 86380 86390 1
410515 99410515 1001 86380 86390 1
410852 99410852 1001 86380 86390 1
410845 99410845 1001 86380 86390 1
411026 99411026 1001 86380 86390 1
411030 99411030 1001 86380 86390 1
411037 99411037 1001 86380 86390 1
411244 99411244 1001 86380 86390 1
411364 99411364 1001 86380 86390 1
411344 99411344 1001 86380 86390 1
411546 99411546 1001 86380 86390 1
411637 99411637 1001 86380 86390 1
411708 99411708 1001 86380 86390 1
412010 99412010 1001 86380 86390 1
412077 99412077 1001 86380 86390 1
412339 99412339 1001 86380 86390 1
413495 99413495 1001 86380 86390 1
413486 99413486 1001 86380 86390 1
413669 99413669 1001 86380 86390 1
413613 99413613 1001 86380 86390 1
413082 99413082 1001 86380 86390 1
413018 99413018 1001 86380 86390 1
412809 99412809 1001 86380 86390 1
412731 99412731 1001 86380 86390 1
412688 99412688 1001 86380 86390 1
413783 99413783 1001 86380 86390 1
415115 99415115 1001 86380 86390 1
415085 99415085 1001 86380 86390 1
415089 99415089 1001 86380 86390 1
414507 99414507 1001 86380 86390 1
414850 99414850 1001 86380 86390 1
414753 99414753 1001 86380 86390 1
414911 99414911 1001 86380 86390 1
414468 99414468 1001 86380 86390 1
415452 99415452 1001 86380 86390 1
415533 99415533 1001 86380 86390 1
415432 99415432 1001 86380 86390 1
415661 99415661 1001 86380 86390 1
415715 99415715 1001 86380 86390 1
416871 99416871 1001 86380 86390 1
416805 99416805 1001 86380 86390 1
416901 99416901 1001 86380 86390 1
416321 99416321 1001 86380 86390 1
416501 99416501 1001 86380 86390 1
416531 99416531 1001 86380 86390 1
416276 99416276 1001 86380 86390 1
416135 99416135 1001 86380 86390 1
416057 99416057 1001 86380 86390 1
415732 99415732 1001 86380 86390 1
415854 99415854 1001 86380 86390 1
415981 99415981 1001 86380 86390 1
417552 99417552 1001 86380 86390 1
418549 99418549 1001 86380 86390 1
418597 99418597 1001 86380 86390 1
418116 99418116 1001 86380 86390 1
418090 99418090 1001 86380 86390 1
418065 99418065 1001 86380 86390 1
418072 99418072 1001 86380 86390 1
417799 99417799 1001 86380 86390 1
417835 99417835 1001 86380 86390 1
417676 99417676 1001 86380 86390 1
418941 99418941 1001 86380 86390 1
420341 99420341 1001 86380 86390 1
420263 99420263 1001 86380 86390 1
419939 99419939 1001 86380 86390 1
419726 99419726 1001 86380 86390 1
419704 99419704 1001 86380 86390 1
419973 99419973 1001 86380 86390 1
419925 99419925 1001 86380 86390 1
419714 99419714 1001 86380 86390 1
419654 99419654 1001 86380 86390 1
419717 99419717 1001 86380 86390 1
419375 99419375 1001 86380 86390 1
419356 99419356 1001 86380 86390 1
419393 99419393 1001 86380 86390 1
419284 99419284 1001 86380 86390 1
419464 99419464 1001 86380 86390 1
420465 99420465 1001 86380 86390 1
420700 99420700 1001 86380 86390 1
420760 99420760 1001 86380 86390 1
421718 99421718 1001 86380 86390 1
422013 99422013 1001 86380 86390 1
421914 99421914 1001 86380 86390 1
421885 99421885 1001 86380 86390 1
421332 99421332 1001 86380 86390 1
421309 99421309 1001 86380 86390 1
421174 99421174 1001 86380 86390 1
421041 99421041 1001 86380 86390 1
420845 99420845 1001 86380 86390 1
422499 99422499 1001 86380 86390 1
422197 99422197 1001 86380 86390 1
422269 99422269 1001 86380 86390 1
422159 99422159 1001 86380 86390 1
423605 99423605 1001 86380 86390 1
423610 99423610 1001 86380 86390 1
423720 99423720 1001 86380 86390 1
423068 99423068 1001 86380 86390 1
422598 99422598 1001 86380 86390 1
422773 99422773 1001 86380 86390 1
422573 99422573 1001 86380 86390 1
422657 99422657 1001 86380 86390 1
422840 99422840 1001 86380 86390 1
423774 99423774 1001 86380 86390 1
423800 99423800 1001 86380 86390 1
423874 99423874 1001 86380 86390 1
423906 99423906 1001 86380 86390 1
424011 99424011 1001 86380 86390 1
425334 99425334 1001 86380 86390 1
425091 99425091 1001 86380 86390 1
424744 99424744 1001 86380 86390 1
424462 99424462 1001 86380 86390 1
424228 99424228 1001 86380 86390 1
424429 99424429 1001 86380 86390 1
425406 99425406 1001 86380 86390 1
425389 99425389 1001 86380 86390 1
426993 99426993 1001 86380 86390 1
426936 99426936 1001 86380 86390 1
426578 99426578 1001 86380 86390 1
426438 99426438 1001 86380 86390 1
426388 99426388 1001 86380 86390 1
426414 99426414 1001 86380 86390 1
426541 99426541 1001 86380 86390 1
426129 99426129 1001 86380 86390 1
425994 99425994 1001 86380 86390 1
426081 99426081 1001 86380 86390 1
426060 99426060 1001 86380 86390 1
426146 99426146 1001 86380 86390 1
427487 99427487 1001 86380 86390 1
427204 99427204 1001 86380 86390 1
427355 99427355 1001 86380 86390 1
428690 99428690 1001 86380 86390 1
428584 99428584 1001 86380 86390 1
428064 99428064 1001 86380 86390 1
428328 99428328 1001 86380 86390 1
428014 99428014 1001 86380 86390 1
428219 99428219 1001 86380 86390 1
428102 99428102 1001 86380 86390 1
428053 99428053 1001 86380 86390 1
428222 99428222 1001 86380 86390 1
428226 99428226 1001 86380 86390 1
427576 99427576 1001 86380 86390 1
427628 99427628 1001 86380 86390 1
427864 99427864 1001 86380 86390 1
427570 99427570 1001 86380 86390 1
428937 99428937 1001 86380 86390 1
429039 99429039 1001 86380 86390 1
429102 99429102 1001 86380 86390 1
430097 99430097 1001 86380 86390 1
430007 99430007 1001 86380 86390 1
430286 99430286 1001 86380 86390 1
430366 99430366 1001 86380 86390 1
429731 99429731 1001 86380 86390 1
429863 99429863 1001 86380 86390 1
429348 99429348 1001 86380 86390 1
429505 99429505 1001 86380 86390 1
429398 99429398 1001 86380 86390 1
429262 99429262 1001 86380 86390 1
429561 99429561 1001 86380 86390 1
430641 99430641 1001 86380 86390 1
430512 99430512 1001 86380 86390 1
430625 99430625 1001 86380 86390 1
431784 99431784 1001 86380 86390 1
431582 99431582 1001 86380 86390 1
431363 99431363 1001 86380 86390 1
431635 99431635 1001 86380 86390 1
430996 99430996 1001 86380 86390 1
430950 99430950 1001 86380 86390 1
431246 99431246 1001 86380 86390 1
431088 99431088 1001 86380 86390 1
432323 99432323 1001 86380 86390 1
432178 99432178 1001 86380 86390 1
432370 99432370 1001 86380 86390 1
432264 99432264 1001 86380 86390 1
433552 99433552 1001 86380 86390 1
433648 99433648 1001 86380 86390 1
432931 99432931 1001 86380 86390 1
433056 99433056 1001 86380 86390 1
433083 99433083 1001 86380 86390 1
433043 99433043 1001 86380 86390 1
433064 99433064 1001 86380 86390 1
432748 99432748 1001 86380 86390 1
432607 99432607 1001 86380 86390 1
432492 99432492 1001 86380 86390 1
432731 99432731 1001 86380 86390 1
432885 99432885 1001 86380 86390 1
432762 99432762 1001 86380 86390 1
432871 99432871 1001 86380 86390 1
433969 99433969 1001 86380 86390 1
433758 99433758 1001 86380 86390 1
435032 99435032 1001 86380 86390 1
435053 99435053 1001 86380 86390 1
435193 99435193 1001 86380 86390 1
434873 99434873 1001 86380 86390 1
434648 99434648 1001 86380 86390 1
434345 99434345 1001 86380 86390 1
434458 99434458 1001 86380 86390 1
435544 99435544 1001 86380 86390 1
435594 99435594 1001 86380 86390 1
434593 99434593 1001 86380 86390 1
435660 99435660 1001 86380 86390 1
435444 99435444 1001 86380 86390 1
435743 99435743 1001 86380 86390 1
435618 99435618 1001 86380 86390 1
436795 99436795 1001 86380 86390 1
436430 99436430 1001 86380 86390 1
436613 99436613 1001 86380 86390 1
436376 99436376 1001 86380 86390 1
436702 99436702 1001 86380 86390 1
435983 99435983 1001 86380 86390 1
435993 99435993 1001 86380 86390 1
437342 99437342 1001 86380 86390 1
437243 99437243 1001 86380 86390 1
300079 99300079 1001 86380 86390 1
300548 99300548 1001 86380 86390 1
300117 99300117 1001 86380 86390 1
300816 99300816 1001 86380 86390 1
300778 99300778 1001 86380 86390 1
300783 99300783 1001 86380 86390 1
300758 99300758 1001 86380 86390 1
300849 99300849 1001 86380 86390 1
300902 99300902 1001 86380 86390 1
301405 99301405 1001 86380 86390 1
301537 99301537 1001 86380 86390 1
301147 99301147 1001 86380 86390 1
301283 99301283 1001 86380 86390 1
301025 99301025 1001 86380 86390 1
301013 99301013 1001 86380 86390 1
301067 99301067 1001 86380 86390 1
301350 99301350 1001 86380 86390 1
301672 99301672 1001 86380 86390 1
302291 99302291 1001 86380 86390 1
302222 99302222 1001 86380 86390 1
302210 99302210 1001 86380 86390 1
302152 99302152 1001 86380 86390 1
302050 99302050 1001 86380 86390 1
302069 99302069 1001 86380 86390 1
302122 99302122 1001 86380 86390 1
301765 99301765 1001 86380 86390 1
301947 99301947 1001 86380 86390 1
301953 99301953 1001 86380 86390 1
302408 99302408 1001 86380 86390 1
302541 99302541 1001 86380 86390 1
302517 99302517 1001 86380 86390 1
303067 99303067 1001 86380 86390 1
303093 99303093 1001 86380 86390 1
303099 99303099 1001 86380 86390 1
302994 99302994 1001 86380 86390 1
302854 99302854 1001 86380 86390 1
302894 99302894 1001 86380 86390 1
302691 99302691 1001 86380 86390 1
303223 99303223 1001 86380 86390 1
303241 99303241 1001 86380 86390 1
303923 99303923 1001 86380 86390 1
304020 99304020 1001 86380 86390 1
303742 99303742 1001 86380 86390 1
303772 99303772 1001 86380 86390 1
303682 99303682 1001 86380 86390 1
303606 99303606 1001 86380 86390 1
303581 99303581 1001 86380 86390 1
303439 99303439 1001 86380 86390 1
303570 99303570 1001 86380 86390 1
303416 99303416 1001 86380 86390 1
303586 99303586 1001 86380 86390 1
303601 99303601 1001 86380 86390 1
303462 99303462 1001 86380 86390 1
304160 99304160 1001 86380 86390 1
304059 99304059 1001 86380 86390 1
304099 99304099 1001 86380 86390 1
304699 99304699 1001 86380 86390 1
304849 99304849 1001 86380 86390 1
304677 99304677 1001 86380 86390 1
304524 99304524 1001 86380 86390 1
304512 99304512 1001 86380 86390 1
304504 99304504 1001 86380 86390 1
304492 99304492 1001 86380 86390 1
304406 99304406 1001 86380 86390 1
304295 99304295 1001 86380 86390 1
304247 99304247 1001 86380 86390 1
304418 99304418 1001 86380 86390 1
305556 99305556 1001 86380 86390 1
305582 99305582 1001 86380 86390 1
305557 99305557 1001 86380 86390 1
305681 99305681 1001 86380 86390 1
305404 99305404 1001 86380 86390 1
305303 99305303 1001 86380 86390 1
305412 99305412 1001 86380 86390 1
305439 99305439 1001 86380 86390 1
305144 99305144 1001 86380 86390 1
305200 99305200 1001 86380 86390 1
500036 99500036 1001 86380 86390 1
500161 99500161 1001 86380 86390 1
500059 99500059 1001 86380 86390 1
500776 99500776 1001 86380 86390 1
500800 99500800 1001 86380 86390 1
500517 99500517 1001 86380 86390 1
500541 99500541 1001 86380 86390 1
500567 99500567 1001 86380 86390 1
500425 99500425 1001 86380 86390 1
500361 99500361 1001 86380 86390 1
500387 99500387 1001 86380 86390 1
500262 99500262 1001 86380 86390 1
500833 99500833 1001 86380 86390 1
501460 99501460 1001 86380 86390 1
501475 99501475 1001 86380 86390 1
501559 99501559 1001 86380 86390 1
501422 99501422 1001 86380 86390 1
501429 99501429 1001 86380 86390 1
501162 99501162 1001 86380 86390 1
501046 99501046 1001 86380 86390 1
501217 99501217 1001 86380 86390 1
501218 99501218 1001 86380 86390 1
501050 99501050 1001 86380 86390 1
501077 99501077 1001 86380 86390 1
501103 99501103 1001 86380 86390 1
501223 99501223 1001 86380 86390 1
501705 99501705 1001 86380 86390 1
501783 99501783 1001 86380 86390 1
501720 99501720 1001 86380 86390 1
501645 99501645 1001 86380 86390 1
502376 99502376 1001 86380 86390 1
502299 99502299 1001 86380 86390 1
502346 99502346 1001 86380 86390 1
502054 99502054 1001 86380 86390 1
502082 99502082 1001 86380 86390 1
502252 99502252 1001 86380 86390 1
502062 99502062 1001 86380 86390 1
501938 99501938 1001 86380 86390 1
501942 99501942 1001 86380 86390 1
502617 99502617 1001 86380 86390 1
503089 99503089 1001 86380 86390 1
503266 99503266 1001 86380 86390 1
503131 99503131 1001 86380 86390 1
503225 99503225 1001 86380 86390 1
503063 99503063 1001 86380 86390 1
502935 99502935 1001 86380 86390 1
502828 99502828 1001 86380 86390 1
502842 99502842 1001 86380 86390 1
502766 99502766 1001 86380 86390 1
503357 99503357 1001 86380 86390 1
504068 99504068 1001 86380 86390 1
504098 99504098 1001 86380 86390 1
504101 99504101 1001 86380 86390 1
503778 99503778 1001 86380 86390 1
503690 99503690 1001 86380 86390 1
504180 99504180 1001 86380 86390 1
504300 99504300 1001 86380 86390 1
504264 99504264 1001 86380 86390 1
504843 99504843 1001 86380 86390 1
504492 99504492 1001 86380 86390 1
505135 99505135 1001 86380 86390 1
505099 99505099 1001 86380 86390 1
504949 99504949 1001 86380 86390 1
504965 99504965 1001 86380 86390 1
505004 99505004 1001 86380 86390 1
505056 99505056 1001 86380 86390 1
505724 99505724 1001 86380 86390 1
505529 99505529 1001 86380 86390 1
505295 99505295 1001 86380 86390 1
505871 99505871 1001 86380 86390 1
505859 99505859 1001 86380 86390 1
506473 99506473 1001 86380 86390 1
506197 99506197 1001 86380 86390 1
506293 99506293 1001 86380 86390 1
506243 99506243 1001 86380 86390 1
506374 99506374 1001 86380 86390 1
506387 99506387 1001 86380 86390 1
506350 99506350 1001 86380 86390 1
506047 99506047 1001 86380 86390 1
506735 99506735 1001 86380 86390 1
506751 99506751 1001 86380 86390 1
506740 99506740 1001 86380 86390 1
507394 99507394 1001 86380 86390 1
507015 99507015 1001 86380 86390 1
507107 99507107 1001 86380 86390 1
507084 99507084 1001 86380 86390 1
506970 99506970 1001 86380 86390 1
506898 99506898 1001 86380 86390 1
506810 99506810 1001 86380 86390 1
507580 99507580 1001 86380 86390 1
507465 99507465 1001 86380 86390 1
507557 99507557 1001 86380 86390 1
508212 99508212 1001 86380 86390 1
508101 99508101 1001 86380 86390 1
508241 99508241 1001 86380 86390 1
508118 99508118 1001 86380 86390 1
508183 99508183 1001 86380 86390 1
507888 99507888 1001 86380 86390 1
508007 99508007 1001 86380 86390 1
507853 99507853 1001 86380 86390 1
507960 99507960 1001 86380 86390 1
507909 99507909 1001 86380 86390 1
507653 99507653 1001 86380 86390 1
507782 99507782 1001 86380 86390 1
507709 99507709 1001 86380 86390 1
507761 99507761 1001 86380 86390 1
507699 99507699 1001 86380 86390 1
508271 99508271 1001 86380 86390 1
508440 99508440 1001 86380 86390 1
508364 99508364 1001 86380 86390 1
508345 99508345 1001 86380 86390 1
508980 99508980 1001 86380 86390 1
509059 99509059 1001 86380 86390 1
508903 99508903 1001 86380 86390 1
508984 99508984 1001 86380 86390 1
508816 99508816 1001 86380 86390 1
508609 99508609 1001 86380 86390 1
508625 99508625 1001 86380 86390 1
508653 99508653 1001 86380 86390 1
509094 99509094 1001 86380 86390 1
509148 99509148 1001 86380 86390 1
509823 99509823 1001 86380 86390 1
509825 99509825 1001 86380 86390 1
509886 99509886 1001 86380 86390 1
509768 99509768 1001 86380 86390 1
509527 99509527 1001 86380 86390 1
509508 99509508 1001 86380 86390 1
509652 99509652 1001 86380 86390 1
509641 99509641 1001 86380 86390 1
509453 99509453 1001 86380 86390 1
509298 99509298 1001 86380 86390 1
509363 99509363 1001 86380 86390 1
509378 99509378 1001 86380 86390 1
509315 99509315 1001 86380 86390 1
509418 99509418 1001 86380 86390 1
509434 99509434 1001 86380 86390 1
509934 99509934 1001 86380 86390 1
510725 99510725 1001 86380 86390 1
510718 99510718 1001 86380 86390 1
510185 99510185 1001 86380 86390 1
510226 99510226 1001 86380 86390 1
510154 99510154 1001 86380 86390 1
510775 99510775 1001 86380 86390 1
510893 99510893 1001 86380 86390 1
510912 99510912 1001 86380 86390 1
511440 99511440 1001 86380 86390 1
511467 99511467 1001 86380 86390 1
511471 99511471 1001 86380 86390 1
511244 99511244 1001 86380 86390 1
511324 99511324 1001 86380 86390 1
511248 99511248 1001 86380 86390 1
511333 99511333 1001 86380 86390 1
511090 99511090 1001 86380 86390 1
511065 99511065 1001 86380 86390 1
511081 99511081 1001 86380 86390 1
511754 99511754 1001 86380 86390 1
511638 99511638 1001 86380 86390 1
512378 99512378 1001 86380 86390 1
512316 99512316 1001 86380 86390 1
512361 99512361 1001 86380 86390 1
512070 99512070 1001 86380 86390 1
512174 99512174 1001 86380 86390 1
512032 99512032 1001 86380 86390 1
512052 99512052 1001 86380 86390 1
512169 99512169 1001 86380 86390 1
511798 99511798 1001 86380 86390 1
512414 99512414 1001 86380 86390 1
512498 99512498 1001 86380 86390 1
512465 99512465 1001 86380 86390 1
513143 99513143 1001 86380 86390 1
513145 99513145 1001 86380 86390 1
512922 99512922 1001 86380 86390 1
512815 99512815 1001 86380 86390 1
512687 99512687 1001 86380 86390 1
512611 99512611 1001 86380 86390 1
512718 99512718 1001 86380 86390 1
513344 99513344 1001 86380 86390 1
513229 99513229 1001 86380 86390 1
513377 99513377 1001 86380 86390 1
513274 99513274 1001 86380 86390 1
513813 99513813 1001 86380 86390 1
513677 99513677 1001 86380 86390 1
513716 99513716 1001 86380 86390 1
513732 99513732 1001 86380 86390 1
513488 99513488 1001 86380 86390 1
513597 99513597 1001 86380 86390 1
513574 99513574 1001 86380 86390 1
513445 99513445 1001 86380 86390 1
514202 99514202 1001 86380 86390 1
514049 99514049 1001 86380 86390 1
514728 99514728 1001 86380 86390 1
514741 99514741 1001 86380 86390 1
514770 99514770 1001 86380 86390 1
514706 99514706 1001 86380 86390 1
514833 99514833 1001 86380 86390 1
514708 99514708 1001 86380 86390 1
514587 99514587 1001 86380 86390 1
514572 99514572 1001 86380 86390 1
514276 99514276 1001 86380 86390 1
514395 99514395 1001 86380 86390 1
514414 99514414 1001 86380 86390 1
514984 99514984 1001 86380 86390 1
515622 99515622 1001 86380 86390 1
515604 99515604 1001 86380 86390 1
515335 99515335 1001 86380 86390 1
515455 99515455 1001 86380 86390 1
515343 99515343 1001 86380 86390 1
515281 99515281 1001 86380 86390 1
515235 99515235 1001 86380 86390 1
515250 99515250 1001 86380 86390 1
515160 99515160 1001 86380 86390 1
515173 99515173 1001 86380 86390 1
515267 99515267 1001 86380 86390 1
515875 99515875 1001 86380 86390 1
515727 99515727 1001 86380 86390 1
516487 99516487 1001 86380 86390 1
516500 99516500 1001 86380 86390 1
516304 99516304 1001 86380 86390 1
516282 99516282 1001 86380 86390 1
516249 99516249 1001 86380 86390 1
516085 99516085 1001 86380 86390 1
516093 99516093 1001 86380 86390 1
516697 99516697 1001 86380 86390 1
517249 99517249 1001 86380 86390 1
517159 99517159 1001 86380 86390 1
517290 99517290 1001 86380 86390 1
517325 99517325 1001 86380 86390 1
517255 99517255 1001 86380 86390 1
516987 99516987 1001 86380 86390 1
517093 99517093 1001 86380 86390 1
517042 99517042 1001 86380 86390 1
517120 99517120 1001 86380 86390 1
516991 99516991 1001 86380 86390 1
517108 99517108 1001 86380 86390 1
517009 99517009 1001 86380 86390 1
516932 99516932 1001 86380 86390 1
516870 99516870 1001 86380 86390 1
516885 99516885 1001 86380 86390 1
516795 99516795 1001 86380 86390 1
516803 99516803 1001 86380 86390 1
516830 99516830 1001 86380 86390 1
517398 99517398 1001 86380 86390 1
517453 99517453 1001 86380 86390 1
517456 99517456 1001 86380 86390 1
517355 99517355 1001 86380 86390 1
517538 99517538 1001 86380 86390 1
517409 99517409 1001 86380 86390 1
517500 99517500 1001 86380 86390 1
517344 99517344 1001 86380 86390 1
518127 99518127 1001 86380 86390 1
518142 99518142 1001 86380 86390 1
518152 99518152 1001 86380 86390 1
517966 99517966 1001 86380 86390 1
517604 99517604 1001 86380 86390 1
518265 99518265 1001 86380 86390 1
518165 99518165 1001 86380 86390 1
518271 99518271 1001 86380 86390 1
518195 99518195 1001 86380 86390 1
518943 99518943 1001 86380 86390 1
518880 99518880 1001 86380 86390 1
518772 99518772 1001 86380 86390 1
518657 99518657 1001 86380 86390 1
518674 99518674 1001 86380 86390 1
518636 99518636 1001 86380 86390 1
518470 99518470 1001 86380 86390 1
518458 99518458 1001 86380 86390 1
518498 99518498 1001 86380 86390 1
518422 99518422 1001 86380 86390 1
518399 99518399 1001 86380 86390 1
519157 99519157 1001 86380 86390 1
519698 99519698 1001 86380 86390 1
519779 99519779 1001 86380 86390 1
519637 99519637 1001 86380 86390 1
519729 99519729 1001 86380 86390 1
519691 99519691 1001 86380 86390 1
519642 99519642 1001 86380 86390 1
519518 99519518 1001 86380 86390 1
519559 99519559 1001 86380 86390 1
519425 99519425 1001 86380 86390 1
519213 99519213 1001 86380 86390 1
519304 99519304 1001 86380 86390 1
519945 99519945 1001 86380 86390 1
519923 99519923 1001 86380 86390 1
520640 99520640 1001 86380 86390 1
520613 99520613 1001 86380 86390 1
520625 99520625 1001 86380 86390 1
520444 99520444 1001 86380 86390 1
520456 99520456 1001 86380 86390 1
520483 99520483 1001 86380 86390 1
520358 99520358 1001 86380 86390 1
520413 99520413 1001 86380 86390 1
520239 99520239 1001 86380 86390 1
520164 99520164 1001 86380 86390 1
520651 99520651 1001 86380 86390 1
520652 99520652 1001 86380 86390 1
521081 99521081 1001 86380 86390 1
521239 99521239 1001 86380 86390 1
521194 99521194 1001 86380 86390 1
521032 99521032 1001 86380 86390 1
520851 99520851 1001 86380 86390 1
521618 99521618 1001 86380 86390 1
521645 99521645 1001 86380 86390 1
521634 99521634 1001 86380 86390 1
522254 99522254 1001 86380 86390 1
522181 99522181 1001 86380 86390 1
522270 99522270 1001 86380 86390 1
522271 99522271 1001 86380 86390 1
522238 99522238 1001 86380 86390 1
521910 99521910 1001 86380 86390 1
521923 99521923 1001 86380 86390 1
521965 99521965 1001 86380 86390 1
522006 99522006 1001 86380 86390 1
521890 99521890 1001 86380 86390 1
521706 99521706 1001 86380 86390 1
521848 99521848 1001 86380 86390 1
521850 99521850 1001 86380 86390 1
522319 99522319 1001 86380 86390 1
522436 99522436 1001 86380 86390 1
522340 99522340 1001 86380 86390 1
523091 99523091 1001 86380 86390 1
522945 99522945 1001 86380 86390 1
522861 99522861 1001 86380 86390 1
522782 99522782 1001 86380 86390 1
522642 99522642 1001 86380 86390 1
522595 99522595 1001 86380 86390 1
522545 99522545 1001 86380 86390 1
522650 99522650 1001 86380 86390 1
523289 99523289 1001 86380 86390 1
523165 99523165 1001 86380 86390 1
523906 99523906 1001 86380 86390 1
523818 99523818 1001 86380 86390 1
523810 99523810 1001 86380 86390 1
523928 99523928 1001 86380 86390 1
523674 99523674 1001 86380 86390 1
523670 99523670 1001 86380 86390 1
523607 99523607 1001 86380 86390 1
523455 99523455 1001 86380 86390 1
523340 99523340 1001 86380 86390 1
523515 99523515 1001 86380 86390 1
523532 99523532 1001 86380 86390 1
524127 99524127 1001 86380 86390 1
523978 99523978 1001 86380 86390 1
524004 99524004 1001 86380 86390 1
524641 99524641 1001 86380 86390 1
524618 99524618 1001 86380 86390 1
524751 99524751 1001 86380 86390 1
524398 99524398 1001 86380 86390 1
524476 99524476 1001 86380 86390 1
524470 99524470 1001 86380 86390 1
524522 99524522 1001 86380 86390 1
524292 99524292 1001 86380 86390 1
524798 99524798 1001 86380 86390 1
525533 99525533 1001 86380 86390 1
525476 99525476 1001 86380 86390 1
525241 99525241 1001 86380 86390 1
525206 99525206 1001 86380 86390 1
525273 99525273 1001 86380 86390 1
525007 99525007 1001 86380 86390 1
525176 99525176 1001 86380 86390 1
525112 99525112 1001 86380 86390 1
525138 99525138 1001 86380 86390 1
525113 99525113 1001 86380 86390 1
524999 99524999 1001 86380 86390 1
525658 99525658 1001 86380 86390 1
525723 99525723 1001 86380 86390 1
525776 99525776 1001 86380 86390 1
525717 99525717 1001 86380 86390 1
526346 99526346 1001 86380 86390 1
526360 99526360 1001 86380 86390 1
526390 99526390 1001 86380 86390 1
526271 99526271 1001 86380 86390 1
526343 99526343 1001 86380 86390 1
526081 99526081 1001 86380 86390 1
526047 99526047 1001 86380 86390 1
525841 99525841 1001 86380 86390 1
525935 99525935 1001 86380 86390 1
525809 99525809 1001 86380 86390 1
526008 99526008 1001 86380 86390 1
526623 99526623 1001 86380 86390 1
526548 99526548 1001 86380 86390 1
526574 99526574 1001 86380 86390 1
527046 99527046 1001 86380 86390 1
527110 99527110 1001 86380 86390 1
526953 99526953 1001 86380 86390 1
527008 99527008 1001 86380 86390 1
526944 99526944 1001 86380 86390 1
526894 99526894 1001 86380 86390 1
527037 99527037 1001 86380 86390 1
527038 99527038 1001 86380 86390 1
526860 99526860 1001 86380 86390 1
526783 99526783 1001 86380 86390 1
526656 99526656 1001 86380 86390 1
526798 99526798 1001 86380 86390 1
526762 99526762 1001 86380 86390 1
526740 99526740 1001 86380 86390 1
526715 99526715 1001 86380 86390 1
527272 99527272 1001 86380 86390 1
527287 99527287 1001 86380 86390 1
527342 99527342 1001 86380 86390 1
527251 99527251 1001 86380 86390 1
527963 99527963 1001 86380 86390 1
528017 99528017 1001 86380 86390 1
527983 99527983 1001 86380 86390 1
527893 99527893 1001 86380 86390 1
527770 99527770 1001 86380 86390 1
527719 99527719 1001 86380 86390 1
527710 99527710 1001 86380 86390 1
527559 99527559 1001 86380 86390 1
527473 99527473 1001 86380 86390 1
527659 99527659 1001 86380 86390 1
527466 99527466 1001 86380 86390 1
528135 99528135 1001 86380 86390 1
528252 99528252 1001 86380 86390 1
528840 99528840 1001 86380 86390 1
528822 99528822 1001 86380 86390 1
528618 99528618 1001 86380 86390 1
528506 99528506 1001 86380 86390 1
528675 99528675 1001 86380 86390 1
528624 99528624 1001 86380 86390 1
528642 99528642 1001 86380 86390 1
528409 99528409 1001 86380 86390 1
528323 99528323 1001 86380 86390 1
528297 99528297 1001 86380 86390 1
528454 99528454 1001 86380 86390 1
528316 99528316 1001 86380 86390 1
528304 99528304 1001 86380 86390 1
528473 99528473 1001 86380 86390 1
528941 99528941 1001 86380 86390 1
529033 99529033 1001 86380 86390 1
529047 99529047 1001 86380 86390 1
529091 99529091 1001 86380 86390 1
529726 99529726 1001 86380 86390 1
529633 99529633 1001 86380 86390 1
529340 99529340 1001 86380 86390 1
529444 99529444 1001 86380 86390 1
529484 99529484 1001 86380 86390 1
529409 99529409 1001 86380 86390 1
529448 99529448 1001 86380 86390 1
529489 99529489 1001 86380 86390 1
529337 99529337 1001 86380 86390 1
529179 99529179 1001 86380 86390 1
529868 99529868 1001 86380 86390 1
529860 99529860 1001 86380 86390 1
530439 99530439 1001 86380 86390 1
530518 99530518 1001 86380 86390 1
530388 99530388 1001 86380 86390 1
530492 99530492 1001 86380 86390 1
530221 99530221 1001 86380 86390 1
530266 99530266 1001 86380 86390 1
530254 99530254 1001 86380 86390 1
530140 99530140 1001 86380 86390 1
529994 99529994 1001 86380 86390 1
530660 99530660 1001 86380 86390 1
530739 99530739 1001 86380 86390 1
531345 99531345 1001 86380 86390 1
531218 99531218 1001 86380 86390 1
531231 99531231 1001 86380 86390 1
531298 99531298 1001 86380 86390 1
530994 99530994 1001 86380 86390 1
531163 99531163 1001 86380 86390 1
531090 99531090 1001 86380 86390 1
531168 99531168 1001 86380 86390 1
531081 99531081 1001 86380 86390 1
530837 99530837 1001 86380 86390 1
530956 99530956 1001 86380 86390 1
530892 99530892 1001 86380 86390 1
530816 99530816 1001 86380 86390 1
530912 99530912 1001 86380 86390 1
530900 99530900 1001 86380 86390 1
531563 99531563 1001 86380 86390 1
531461 99531461 1001 86380 86390 1
531488 99531488 1001 86380 86390 1
531502 99531502 1001 86380 86390 1
531554 99531554 1001 86380 86390 1
531479 99531479 1001 86380 86390 1
532064 99532064 1001 86380 86390 1
532133 99532133 1001 86380 86390 1
531821 99531821 1001 86380 86390 1
531977 99531977 1001 86380 86390 1
531779 99531779 1001 86380 86390 1
531719 99531719 1001 86380 86390 1
531771 99531771 1001 86380 86390 1
531786 99531786 1001 86380 86390 1
531751 99531751 1001 86380 86390 1
531674 99531674 1001 86380 86390 1
532360 99532360 1001 86380 86390 1
532336 99532336 1001 86380 86390 1
532394 99532394 1001 86380 86390 1
532853 99532853 1001 86380 86390 1
533015 99533015 1001 86380 86390 1
532750 99532750 1001 86380 86390 1
532713 99532713 1001 86380 86390 1
532770 99532770 1001 86380 86390 1
532695 99532695 1001 86380 86390 1
532459 99532459 1001 86380 86390 1
533200 99533200 1001 86380 86390 1
533684 99533684 1001 86380 86390 1
533851 99533851 1001 86380 86390 1
533474 99533474 1001 86380 86390 1
533503 99533503 1001 86380 86390 1
533479 99533479 1001 86380 86390 1
533572 99533572 1001 86380 86390 1
533262 99533262 1001 86380 86390 1
533394 99533394 1001 86380 86390 1
533269 99533269 1001 86380 86390 1
533411 99533411 1001 86380 86390 1
533311 99533311 1001 86380 86390 1
533326 99533326 1001 86380 86390 1
533903 99533903 1001 86380 86390 1
533865 99533865 1001 86380 86390 1
534596 99534596 1001 86380 86390 1
534626 99534626 1001 86380 86390 1
534617 99534617 1001 86380 86390 1
534402 99534402 1001 86380 86390 1
534397 99534397 1001 86380 86390 1
534233 99534233 1001 86380 86390 1
534064 99534064 1001 86380 86390 1
534157 99534157 1001 86380 86390 1
534170 99534170 1001 86380 86390 1
534199 99534199 1001 86380 86390 1
534201 99534201 1001 86380 86390 1
534771 99534771 1001 86380 86390 1
534695 99534695 1001 86380 86390 1
534809 99534809 1001 86380 86390 1
535395 99535395 1001 86380 86390 1
535359 99535359 1001 86380 86390 1
535428 99535428 1001 86380 86390 1
535406 99535406 1001 86380 86390 1
535100 99535100 1001 86380 86390 1
535105 99535105 1001 86380 86390 1
534999 99534999 1001 86380 86390 1
535714 99535714 1001 86380 86390 1
535715 99535715 1001 86380 86390 1
535589 99535589 1001 86380 86390 1
535615 99535615 1001 86380 86390 1
535631 99535631 1001 86380 86390 1
535580 99535580 1001 86380 86390 1
536272 99536272 1001 86380 86390 1
536299 99536299 1001 86380 86390 1
536210 99536210 1001 86380 86390 1
536322 99536322 1001 86380 86390 1
536217 99536217 1001 86380 86390 1
536325 99536325 1001 86380 86390 1
536036 99536036 1001 86380 86390 1
535972 99535972 1001 86380 86390 1
536024 99536024 1001 86380 86390 1
535897 99535897 1001 86380 86390 1
536532 99536532 1001 86380 86390 1
536448 99536448 1001 86380 86390 1
537149 99537149 1001 86380 86390 1
536805 99536805 1001 86380 86390 1
536909 99536909 1001 86380 86390 1
536949 99536949 1001 86380 86390 1
536795 99536795 1001 86380 86390 1
536648 99536648 1001 86380 86390 1
536557 99536557 1001 86380 86390 1
536714 99536714 1001 86380 86390 1
536729 99536729 1001 86380 86390 1
537209 99537209 1001 86380 86390 1
537890 99537890 1001 86380 86390 1
537904 99537904 1001 86380 86390 1
537794 99537794 1001 86380 86390 1
537732 99537732 1001 86380 86390 1
537778 99537778 1001 86380 86390 1
537769 99537769 1001 86380 86390 1
537394 99537394 1001 86380 86390 1
537513 99537513 1001 86380 86390 1
537558 99537558 1001 86380 86390 1
537391 99537391 1001 86380 86390 1
538062 99538062 1001 86380 86390 1
538084 99538084 1001 86380 86390 1
538119 99538119 1001 86380 86390 1
538124 99538124 1001 86380 86390 1
538753 99538753 1001 86380 86390 1
538791 99538791 1001 86380 86390 1
538711 99538711 1001 86380 86390 1
538468 99538468 1001 86380 86390 1
538464 99538464 1001 86380 86390 1
538412 99538412 1001 86380 86390 1
538275 99538275 1001 86380 86390 1
538211 99538211 1001 86380 86390 1
538995 99538995 1001 86380 86390 1
538867 99538867 1001 86380 86390 1
538971 99538971 1001 86380 86390 1
538872 99538872 1001 86380 86390 1
539602 99539602 1001 86380 86390 1
539438 99539438 1001 86380 86390 1
539567 99539567 1001 86380 86390 1
539445 99539445 1001 86380 86390 1
539472 99539472 1001 86380 86390 1
539319 99539319 1001 86380 86390 1
539347 99539347 1001 86380 86390 1
539236 99539236 1001 86380 86390 1
539137 99539137 1001 86380 86390 1
539227 99539227 1001 86380 86390 1
539730 99539730 1001 86380 86390 1
539822 99539822 1001 86380 86390 1
540456 99540456 1001 86380 86390 1
540464 99540464 1001 86380 86390 1
540100 99540100 1001 86380 86390 1
540231 99540231 1001 86380 86390 1
540598 99540598 1001 86380 86390 1
540644 99540644 1001 86380 86390 1
541205 99541205 1001 86380 86390 1
541156 99541156 1001 86380 86390 1
541087 99541087 1001 86380 86390 1
541031 99541031 1001 86380 86390 1
541034 99541034 1001 86380 86390 1
540726 99540726 1001 86380 86390 1
540715 99540715 1001 86380 86390 1
540690 99540690 1001 86380 86390 1
540810 99540810 1001 86380 86390 1
541308 99541308 1001 86380 86390 1
541414 99541414 1001 86380 86390 1
541391 99541391 1001 86380 86390 1
542086 99542086 1001 86380 86390 1
542085 99542085 1001 86380 86390 1
541955 99541955 1001 86380 86390 1
541983 99541983 1001 86380 86390 1
542076 99542076 1001 86380 86390 1
542028 99542028 1001 86380 86390 1
541888 99541888 1001 86380 86390 1
541712 99541712 1001 86380 86390 1
541818 99541818 1001 86380 86390 1
541729 99541729 1001 86380 86390 1
541556 99541556 1001 86380 86390 1
541572 99541572 1001 86380 86390 1
542142 99542142 1001 86380 86390 1
542181 99542181 1001 86380 86390 1
542146 99542146 1001 86380 86390 1
542743 99542743 1001 86380 86390 1
542760 99542760 1001 86380 86390 1
542700 99542700 1001 86380 86390 1
542623 99542623 1001 86380 86390 1
542549 99542549 1001 86380 86390 1
542632 99542632 1001 86380 86390 1
542622 99542622 1001 86380 86390 1
542983 99542983 1001 86380 86390 1
543024 99543024 1001 86380 86390 1
543116 99543116 1001 86380 86390 1
543044 99543044 1001 86380 86390 1
543768 99543768 1001 86380 86390 1
543754 99543754 1001 86380 86390 1
543638 99543638 1001 86380 86390 1
543602 99543602 1001 86380 86390 1
543410 99543410 1001 86380 86390 1
543552 99543552 1001 86380 86390 1
543546 99543546 1001 86380 86390 1
543405 99543405 1001 86380 86390 1
543435 99543435 1001 86380 86390 1
543474 99543474 1001 86380 86390 1
543269 99543269 1001 86380 86390 1
543199 99543199 1001 86380 86390 1
544485 99544485 1001 86380 86390 1
544585 99544585 1001 86380 86390 1
544334 99544334 1001 86380 86390 1
544361 99544361 1001 86380 86390 1
544051 99544051 1001 86380 86390 1
544639 99544639 1001 86380 86390 1
544614 99544614 1001 86380 86390 1
544616 99544616 1001 86380 86390 1
544630 99544630 1001 86380 86390 1
407245 556 1001 29040 36237 1
531375 633 1001 62968 63268 1
400065 99400065 1001 86380 86390 1
400159 99400159 1001 86380 86390 1
400258 99400258 1001 86380 86390 1
400306 99400306 1001 86380 86390 1
401145 99401145 1001 86380 86390 1
401075 99401075 1001 86380 86390 1
401254 99401254 1001 86380 86390 1
401280 99401280 1001 86380 86390 1
402131 99402131 1001 86380 86390 1
402187 99402187 1001 86380 86390 1
402471 99402471 1001 86380 86390 1
402586 99402586 1001 86380 86390 1
402587 99402587 1001 86380 86390 1
402817 99402817 1001 86380 86390 1
402946 99402946 1001 86380 86390 1
403075 99403075 1001 86380 86390 1
403048 99403048 1001 86380 86390 1
403013 99403013 1001 86380 86390 1
403123 99403123 1001 86380 86390 1
403408 99403408 1001 86380 86390 1
403352 99403352 1001 86380 86390 1
403392 99403392 1001 86380 86390 1
403478 99403478 1001 86380 86390 1
403844 99403844 1001 86380 86390 1
404593 99404593 1001 86380 86390 1
404954 99404954 1001 86380 86390 1
404932 99404932 1001 86380 86390 1
405030 99405030 1001 86380 86390 1
405242 99405242 1001 86380 86390 1
405558 99405558 1001 86380 86390 1
405823 99405823 1001 86380 86390 1
405938 99405938 1001 86380 86390 1
406162 99406162 1001 86380 86390 1
406339 99406339 1001 86380 86390 1
406488 99406488 1001 86380 86390 1
406508 99406508 1001 86380 86390 1
406518 99406518 1001 86380 86390 1
406497 99406497 1001 86380 86390 1
406818 99406818 1001 86380 86390 1
407123 99407123 1001 86380 86390 1
407200 99407200 1001 86380 86390 1
407306 99407306 1001 86380 86390 1
407315 99407315 1001 86380 86390 1
408040 99408040 1001 86380 86390 1
408081 99408081 1001 86380 86390 1
408184 99408184 1001 86380 86390 1
408138 99408138 1001 86380 86390 1
408445 99408445 1001 86380 86390 1
408435 99408435 1001 86380 86390 1
408614 99408614 1001 86380 86390 1
408726 99408726 1001 86380 86390 1
408775 99408775 1001 86380 86390 1
408839 99408839 1001 86380 86390 1
408938 99408938 1001 86380 86390 1
408939 99408939 1001 86380 86390 1
408998 99408998 1001 86380 86390 1
409083 99409083 1001 86380 86390 1
409580 99409580 1001 86380 86390 1
409691 99409691 1001 86380 86390 1
409984 99409984 1001 86380 86390 1
409911 99409911 1001 86380 86390 1
410230 99410230 1001 86380 86390 1
410303 99410303 1001 86380 86390 1
410442 99410442 1001 86380 86390 1
410715 99410715 1001 86380 86390 1
410762 99410762 1001 86380 86390 1
410853 99410853 1001 86380 86390 1
410851 99410851 1001 86380 86390 1
411012 99411012 1001 86380 86390 1
410975 99410975 1001 86380 86390 1
411066 99411066 1001 86380 86390 1
411020 99411020 1001 86380 86390 1
411408 99411408 1001 86380 86390 1
411454 99411454 1001 86380 86390 1
411592 99411592 1001 86380 86390 1
411745 99411745 1001 86380 86390 1
412044 99412044 1001 86380 86390 1
411997 99411997 1001 86380 86390 1
412107 99412107 1001 86380 86390 1
412241 99412241 1001 86380 86390 1
412188 99412188 1001 86380 86390 1
412422 99412422 1001 86380 86390 1
412340 99412340 1001 86380 86390 1
412336 99412336 1001 86380 86390 1
413420 99413420 1001 86380 86390 1
413459 99413459 1001 86380 86390 1
413661 99413661 1001 86380 86390 1
413559 99413559 1001 86380 86390 1
413257 99413257 1001 86380 86390 1
412984 99412984 1001 86380 86390 1
413072 99413072 1001 86380 86390 1
413079 99413079 1001 86380 86390 1
413105 99413105 1001 86380 86390 1
412553 99412553 1001 86380 86390 1
412616 99412616 1001 86380 86390 1
412521 99412521 1001 86380 86390 1
412791 99412791 1001 86380 86390 1
412523 99412523 1001 86380 86390 1
413804 99413804 1001 86380 86390 1
413994 99413994 1001 86380 86390 1
413815 99413815 1001 86380 86390 1
414992 99414992 1001 86380 86390 1
415118 99415118 1001 86380 86390 1
414925 99414925 1001 86380 86390 1
415293 99415293 1001 86380 86390 1
414736 99414736 1001 86380 86390 1
414843 99414843 1001 86380 86390 1
414721 99414721 1001 86380 86390 1
414748 99414748 1001 86380 86390 1
414224 99414224 1001 86380 86390 1
414140 99414140 1001 86380 86390 1
414430 99414430 1001 86380 86390 1
414479 99414479 1001 86380 86390 1
414486 99414486 1001 86380 86390 1
414282 99414282 1001 86380 86390 1
414414 99414414 1001 86380 86390 1
414493 99414493 1001 86380 86390 1
415718 99415718 1001 86380 86390 1
415516 99415516 1001 86380 86390 1
416883 99416883 1001 86380 86390 1
416931 99416931 1001 86380 86390 1
416612 99416612 1001 86380 86390 1
416736 99416736 1001 86380 86390 1
416954 99416954 1001 86380 86390 1
416348 99416348 1001 86380 86390 1
416554 99416554 1001 86380 86390 1
416555 99416555 1001 86380 86390 1
416534 99416534 1001 86380 86390 1
416267 99416267 1001 86380 86390 1
416460 99416460 1001 86380 86390 1
415989 99415989 1001 86380 86390 1
415915 99415915 1001 86380 86390 1
415891 99415891 1001 86380 86390 1
415820 99415820 1001 86380 86390 1
417308 99417308 1001 86380 86390 1
417114 99417114 1001 86380 86390 1
417325 99417325 1001 86380 86390 1
417604 99417604 1001 86380 86390 1
417545 99417545 1001 86380 86390 1
417562 99417562 1001 86380 86390 1
417602 99417602 1001 86380 86390 1
418618 99418618 1001 86380 86390 1
418722 99418722 1001 86380 86390 1
418308 99418308 1001 86380 86390 1
418143 99418143 1001 86380 86390 1
418354 99418354 1001 86380 86390 1
418054 99418054 1001 86380 86390 1
417870 99417870 1001 86380 86390 1
417826 99417826 1001 86380 86390 1
417853 99417853 1001 86380 86390 1
417725 99417725 1001 86380 86390 1
417627 99417627 1001 86380 86390 1
418949 99418949 1001 86380 86390 1
419074 99419074 1001 86380 86390 1
419057 99419057 1001 86380 86390 1
419040 99419040 1001 86380 86390 1
420414 99420414 1001 86380 86390 1
419938 99419938 1001 86380 86390 1
419381 99419381 1001 86380 86390 1
419531 99419531 1001 86380 86390 1
419620 99419620 1001 86380 86390 1
420646 99420646 1001 86380 86390 1
420620 99420620 1001 86380 86390 1
420823 99420823 1001 86380 86390 1
420826 99420826 1001 86380 86390 1
421691 99421691 1001 86380 86390 1
421724 99421724 1001 86380 86390 1
421912 99421912 1001 86380 86390 1
421662 99421662 1001 86380 86390 1
421624 99421624 1001 86380 86390 1
421361 99421361 1001 86380 86390 1
421534 99421534 1001 86380 86390 1
421011 99421011 1001 86380 86390 1
420988 99420988 1001 86380 86390 1
421100 99421100 1001 86380 86390 1
420947 99420947 1001 86380 86390 1
421212 99421212 1001 86380 86390 1
420872 99420872 1001 86380 86390 1
422209 99422209 1001 86380 86390 1
422378 99422378 1001 86380 86390 1
423399 99423399 1001 86380 86390 1
422954 99422954 1001 86380 86390 1
423261 99423261 1001 86380 86390 1
423213 99423213 1001 86380 86390 1
422798 99422798 1001 86380 86390 1
422906 99422906 1001 86380 86390 1
422699 99422699 1001 86380 86390 1
422885 99422885 1001 86380 86390 1
422577 99422577 1001 86380 86390 1
422783 99422783 1001 86380 86390 1
422716 99422716 1001 86380 86390 1
422547 99422547 1001 86380 86390 1
425220 99425220 1001 86380 86390 1
424730 99424730 1001 86380 86390 1
424731 99424731 1001 86380 86390 1
424934 99424934 1001 86380 86390 1
424910 99424910 1001 86380 86390 1
424973 99424973 1001 86380 86390 1
424219 99424219 1001 86380 86390 1
424466 99424466 1001 86380 86390 1
424301 99424301 1001 86380 86390 1
424375 99424375 1001 86380 86390 1
424451 99424451 1001 86380 86390 1
425470 99425470 1001 86380 86390 1
425709 99425709 1001 86380 86390 1
425664 99425664 1001 86380 86390 1
425668 99425668 1001 86380 86390 1
425760 99425760 1001 86380 86390 1
425626 99425626 1001 86380 86390 1
426736 99426736 1001 86380 86390 1
426524 99426524 1001 86380 86390 1
426332 99426332 1001 86380 86390 1
426490 99426490 1001 86380 86390 1
426536 99426536 1001 86380 86390 1
426465 99426465 1001 86380 86390 1
425930 99425930 1001 86380 86390 1
426004 99426004 1001 86380 86390 1
427369 99427369 1001 86380 86390 1
425829 99425829 1001 86380 86390 1
428547 99428547 1001 86380 86390 1
428573 99428573 1001 86380 86390 1
428649 99428649 1001 86380 86390 1
428380 99428380 1001 86380 86390 1
428002 99428002 1001 86380 86390 1
428218 99428218 1001 86380 86390 1
428295 99428295 1001 86380 86390 1
428177 99428177 1001 86380 86390 1
427654 99427654 1001 86380 86390 1
427647 99427647 1001 86380 86390 1
428817 99428817 1001 86380 86390 1
428878 99428878 1001 86380 86390 1
429974 99429974 1001 86380 86390 1
430064 99430064 1001 86380 86390 1
430189 99430189 1001 86380 86390 1
429682 99429682 1001 86380 86390 1
429831 99429831 1001 86380 86390 1
429811 99429811 1001 86380 86390 1
429647 99429647 1001 86380 86390 1
429704 99429704 1001 86380 86390 1
429224 99429224 1001 86380 86390 1
429180 99429180 1001 86380 86390 1
430515 99430515 1001 86380 86390 1
430414 99430414 1001 86380 86390 1
430572 99430572 1001 86380 86390 1
431677 99431677 1001 86380 86390 1
431975 99431975 1001 86380 86390 1
431661 99431661 1001 86380 86390 1
431372 99431372 1001 86380 86390 1
431359 99431359 1001 86380 86390 1
431293 99431293 1001 86380 86390 1
431274 99431274 1001 86380 86390 1
431225 99431225 1001 86380 86390 1
432271 99432271 1001 86380 86390 1
432384 99432384 1001 86380 86390 1
433691 99433691 1001 86380 86390 1
433574 99433574 1001 86380 86390 1
433454 99433454 1001 86380 86390 1
433212 99433212 1001 86380 86390 1
433055 99433055 1001 86380 86390 1
432668 99432668 1001 86380 86390 1
432726 99432726 1001 86380 86390 1
432830 99432830 1001 86380 86390 1
432783 99432783 1001 86380 86390 1
433881 99433881 1001 86380 86390 1
435061 99435061 1001 86380 86390 1
434608 99434608 1001 86380 86390 1
434629 99434629 1001 86380 86390 1
434632 99434632 1001 86380 86390 1
434802 99434802 1001 86380 86390 1
434837 99434837 1001 86380 86390 1
434421 99434421 1001 86380 86390 1
434563 99434563 1001 86380 86390 1
434401 99434401 1001 86380 86390 1
434406 99434406 1001 86380 86390 1
434211 99434211 1001 86380 86390 1
434353 99434353 1001 86380 86390 1
434149 99434149 1001 86380 86390 1
434496 99434496 1001 86380 86390 1
435584 99435584 1001 86380 86390 1
435811 99435811 1001 86380 86390 1
437080 99437080 1001 86380 86390 1
437027 99437027 1001 86380 86390 1
436898 99436898 1001 86380 86390 1
436371 99436371 1001 86380 86390 1
436462 99436462 1001 86380 86390 1
436602 99436602 1001 86380 86390 1
436604 99436604 1001 86380 86390 1
436653 99436653 1001 86380 86390 1
300060 99300060 1001 86380 86390 1
300078 99300078 1001 86380 86390 1
300014 99300014 1001 86380 86390 1
300683 99300683 1001 86380 86390 1
300709 99300709 1001 86380 86390 1
300594 99300594 1001 86380 86390 1
300724 99300724 1001 86380 86390 1
300335 99300335 1001 86380 86390 1
300519 99300519 1001 86380 86390 1
300141 99300141 1001 86380 86390 1
300197 99300197 1001 86380 86390 1
300906 99300906 1001 86380 86390 1
300739 99300739 1001 86380 86390 1
300784 99300784 1001 86380 86390 1
300928 99300928 1001 86380 86390 1
301517 99301517 1001 86380 86390 1
301519 99301519 1001 86380 86390 1
301469 99301469 1001 86380 86390 1
301394 99301394 1001 86380 86390 1
301336 99301336 1001 86380 86390 1
301223 99301223 1001 86380 86390 1
301328 99301328 1001 86380 86390 1
301253 99301253 1001 86380 86390 1
301149 99301149 1001 86380 86390 1
301345 99301345 1001 86380 86390 1
301256 99301256 1001 86380 86390 1
301092 99301092 1001 86380 86390 1
300950 99300950 1001 86380 86390 1
301590 99301590 1001 86380 86390 1
301630 99301630 1001 86380 86390 1
301721 99301721 1001 86380 86390 1
301736 99301736 1001 86380 86390 1
301659 99301659 1001 86380 86390 1
301724 99301724 1001 86380 86390 1
301570 99301570 1001 86380 86390 1
301663 99301663 1001 86380 86390 1
301676 99301676 1001 86380 86390 1
301690 99301690 1001 86380 86390 1
302361 99302361 1001 86380 86390 1
302287 99302287 1001 86380 86390 1
302249 99302249 1001 86380 86390 1
302378 99302378 1001 86380 86390 1
302153 99302153 1001 86380 86390 1
302015 99302015 1001 86380 86390 1
301772 99301772 1001 86380 86390 1
301872 99301872 1001 86380 86390 1
301952 99301952 1001 86380 86390 1
301823 99301823 1001 86380 86390 1
302563 99302563 1001 86380 86390 1
302396 99302396 1001 86380 86390 1
302428 99302428 1001 86380 86390 1
303119 99303119 1001 86380 86390 1
303122 99303122 1001 86380 86390 1
303187 99303187 1001 86380 86390 1
303111 99303111 1001 86380 86390 1
303151 99303151 1001 86380 86390 1
303140 99303140 1001 86380 86390 1
303200 99303200 1001 86380 86390 1
302858 99302858 1001 86380 86390 1
302796 99302796 1001 86380 86390 1
302875 99302875 1001 86380 86390 1
302918 99302918 1001 86380 86390 1
302869 99302869 1001 86380 86390 1
302689 99302689 1001 86380 86390 1
302781 99302781 1001 86380 86390 1
302717 99302717 1001 86380 86390 1
302588 99302588 1001 86380 86390 1
302770 99302770 1001 86380 86390 1
302656 99302656 1001 86380 86390 1
302709 99302709 1001 86380 86390 1
302790 99302790 1001 86380 86390 1
302688 99302688 1001 86380 86390 1
303307 99303307 1001 86380 86390 1
303269 99303269 1001 86380 86390 1
303917 99303917 1001 86380 86390 1
304031 99304031 1001 86380 86390 1
304000 99304000 1001 86380 86390 1
303947 99303947 1001 86380 86390 1
303909 99303909 1001 86380 86390 1
303942 99303942 1001 86380 86390 1
303691 99303691 1001 86380 86390 1
303809 99303809 1001 86380 86390 1
303574 99303574 1001 86380 86390 1
303589 99303589 1001 86380 86390 1
303499 99303499 1001 86380 86390 1
304237 99304237 1001 86380 86390 1
304234 99304234 1001 86380 86390 1
304808 99304808 1001 86380 86390 1
304734 99304734 1001 86380 86390 1
304709 99304709 1001 86380 86390 1
304542 99304542 1001 86380 86390 1
304505 99304505 1001 86380 86390 1
304509 99304509 1001 86380 86390 1
304318 99304318 1001 86380 86390 1
304410 99304410 1001 86380 86390 1
304351 99304351 1001 86380 86390 1
304920 99304920 1001 86380 86390 1
304898 99304898 1001 86380 86390 1
305055 99305055 1001 86380 86390 1
304991 99304991 1001 86380 86390 1
304889 99304889 1001 86380 86390 1
304981 99304981 1001 86380 86390 1
304982 99304982 1001 86380 86390 1
305010 99305010 1001 86380 86390 1
305533 99305533 1001 86380 86390 1
305561 99305561 1001 86380 86390 1
305568 99305568 1001 86380 86390 1
305366 99305366 1001 86380 86390 1
305438 99305438 1001 86380 86390 1
305233 99305233 1001 86380 86390 1
305201 99305201 1001 86380 86390 1
500000 99500000 1001 86380 86390 1
500117 99500117 1001 86380 86390 1
500040 99500040 1001 86380 86390 1
500187 99500187 1001 86380 86390 1
500071 99500071 1001 86380 86390 1
500006 99500006 1001 86380 86390 1
500176 99500176 1001 86380 86390 1
500650 99500650 1001 86380 86390 1
500639 99500639 1001 86380 86390 1
500615 99500615 1001 86380 86390 1
500583 99500583 1001 86380 86390 1
500572 99500572 1001 86380 86390 1
500577 99500577 1001 86380 86390 1
500412 99500412 1001 86380 86390 1
500334 99500334 1001 86380 86390 1
500368 99500368 1001 86380 86390 1
500279 99500279 1001 86380 86390 1
500346 99500346 1001 86380 86390 1
500256 99500256 1001 86380 86390 1
500979 99500979 1001 86380 86390 1
500906 99500906 1001 86380 86390 1
500871 99500871 1001 86380 86390 1
501448 99501448 1001 86380 86390 1
501474 99501474 1001 86380 86390 1
501500 99501500 1001 86380 86390 1
501449 99501449 1001 86380 86390 1
501476 99501476 1001 86380 86390 1
501613 99501613 1001 86380 86390 1
501594 99501594 1001 86380 86390 1
501444 99501444 1001 86380 86390 1
501573 99501573 1001 86380 86390 1
501586 99501586 1001 86380 86390 1
501259 99501259 1001 86380 86390 1
501351 99501351 1001 86380 86390 1
501057 99501057 1001 86380 86390 1
501045 99501045 1001 86380 86390 1
501200 99501200 1001 86380 86390 1
501151 99501151 1001 86380 86390 1
501754 99501754 1001 86380 86390 1
501653 99501653 1001 86380 86390 1
501747 99501747 1001 86380 86390 1
501735 99501735 1001 86380 86390 1
502465 99502465 1001 86380 86390 1
502437 99502437 1001 86380 86390 1
502380 99502380 1001 86380 86390 1
502136 99502136 1001 86380 86390 1
501897 99501897 1001 86380 86390 1
502645 99502645 1001 86380 86390 1
502597 99502597 1001 86380 86390 1
502520 99502520 1001 86380 86390 1
502563 99502563 1001 86380 86390 1
503255 99503255 1001 86380 86390 1
503151 99503151 1001 86380 86390 1
503226 99503226 1001 86380 86390 1
502997 99502997 1001 86380 86390 1
502966 99502966 1001 86380 86390 1
502700 99502700 1001 86380 86390 1
502833 99502833 1001 86380 86390 1
502680 99502680 1001 86380 86390 1
503445 99503445 1001 86380 86390 1
503410 99503410 1001 86380 86390 1
503326 99503326 1001 86380 86390 1
503761 99503761 1001 86380 86390 1
503880 99503880 1001 86380 86390 1
503714 99503714 1001 86380 86390 1
503819 99503819 1001 86380 86390 1
503858 99503858 1001 86380 86390 1
503522 99503522 1001 86380 86390 1
503538 99503538 1001 86380 86390 1
503635 99503635 1001 86380 86390 1
504275 99504275 1001 86380 86390 1
504318 99504318 1001 86380 86390 1
504243 99504243 1001 86380 86390 1
504897 99504897 1001 86380 86390 1
504757 99504757 1001 86380 86390 1
504875 99504875 1001 86380 86390 1
504612 99504612 1001 86380 86390 1
504605 99504605 1001 86380 86390 1
504722 99504722 1001 86380 86390 1
504375 99504375 1001 86380 86390 1
504429 99504429 1001 86380 86390 1
504369 99504369 1001 86380 86390 1
504409 99504409 1001 86380 86390 1
504373 99504373 1001 86380 86390 1
504948 99504948 1001 86380 86390 1
505133 99505133 1001 86380 86390 1
505770 99505770 1001 86380 86390 1
505643 99505643 1001 86380 86390 1
505610 99505610 1001 86380 86390 1
505731 99505731 1001 86380 86390 1
505526 99505526 1001 86380 86390 1
505527 99505527 1001 86380 86390 1
505490 99505490 1001 86380 86390 1
505400 99505400 1001 86380 86390 1
505428 99505428 1001 86380 86390 1
505366 99505366 1001 86380 86390 1
505408 99505408 1001 86380 86390 1
505278 99505278 1001 86380 86390 1
505305 99505305 1001 86380 86390 1
505228 99505228 1001 86380 86390 1
505338 99505338 1001 86380 86390 1
505157 99505157 1001 86380 86390 1
505290 99505290 1001 86380 86390 1
505885 99505885 1001 86380 86390 1
506579 99506579 1001 86380 86390 1
506475 99506475 1001 86380 86390 1
506514 99506514 1001 86380 86390 1
506426 99506426 1001 86380 86390 1
506593 99506593 1001 86380 86390 1
506274 99506274 1001 86380 86390 1
506250 99506250 1001 86380 86390 1
506227 99506227 1001 86380 86390 1
506333 99506333 1001 86380 86390 1
506001 99506001 1001 86380 86390 1
506160 99506160 1001 86380 86390 1
506178 99506178 1001 86380 86390 1
506713 99506713 1001 86380 86390 1
507293 99507293 1001 86380 86390 1
507359 99507359 1001 86380 86390 1
507238 99507238 1001 86380 86390 1
507101 99507101 1001 86380 86390 1
507167 99507167 1001 86380 86390 1
507096 99507096 1001 86380 86390 1
507187 99507187 1001 86380 86390 1
506998 99506998 1001 86380 86390 1
506921 99506921 1001 86380 86390 1
507005 99507005 1001 86380 86390 1
507006 99507006 1001 86380 86390 1
507550 99507550 1001 86380 86390 1
507529 99507529 1001 86380 86390 1
508145 99508145 1001 86380 86390 1
508185 99508185 1001 86380 86390 1
508217 99508217 1001 86380 86390 1
507901 99507901 1001 86380 86390 1
507840 99507840 1001 86380 86390 1
508022 99508022 1001 86380 86390 1
507959 99507959 1001 86380 86390 1
507895 99507895 1001 86380 86390 1
507822 99507822 1001 86380 86390 1
507797 99507797 1001 86380 86390 1
507807 99507807 1001 86380 86390 1
507717 99507717 1001 86380 86390 1
507652 99507652 1001 86380 86390 1
508250 99508250 1001 86380 86390 1
508291 99508291 1001 86380 86390 1
508425 99508425 1001 86380 86390 1
508925 99508925 1001 86380 86390 1
508892 99508892 1001 86380 86390 1
508766 99508766 1001 86380 86390 1
508818 99508818 1001 86380 86390 1
508794 99508794 1001 86380 86390 1
508680 99508680 1001 86380 86390 1
508851 99508851 1001 86380 86390 1
508686 99508686 1001 86380 86390 1
508657 99508657 1001 86380 86390 1
508516 99508516 1001 86380 86390 1
509174 99509174 1001 86380 86390 1
509801 99509801 1001 86380 86390 1
509711 99509711 1001 86380 86390 1
509750 99509750 1001 86380 86390 1
509755 99509755 1001 86380 86390 1
509529 99509529 1001 86380 86390 1
509623 99509623 1001 86380 86390 1
509650 99509650 1001 86380 86390 1
509676 99509676 1001 86380 86390 1
509537 99509537 1001 86380 86390 1
509576 99509576 1001 86380 86390 1
509538 99509538 1001 86380 86390 1
509331 99509331 1001 86380 86390 1
509332 99509332 1001 86380 86390 1
509436 99509436 1001 86380 86390 1
509314 99509314 1001 86380 86390 1
509962 99509962 1001 86380 86390 1
510089 99510089 1001 86380 86390 1
510710 99510710 1001 86380 86390 1
510716 99510716 1001 86380 86390 1
510556 99510556 1001 86380 86390 1
510367 99510367 1001 86380 86390 1
510118 99510118 1001 86380 86390 1
510184 99510184 1001 86380 86390 1
510161 99510161 1001 86380 86390 1
510869 99510869 1001 86380 86390 1
510522 99510522 1001 86380 86390 1
510870 99510870 1001 86380 86390 1
510794 99510794 1001 86380 86390 1
511454 99511454 1001 86380 86390 1
511542 99511542 1001 86380 86390 1
511485 99511485 1001 86380 86390 1
511256 99511256 1001 86380 86390 1
511172 99511172 1001 86380 86390 1
511317 99511317 1001 86380 86390 1
511106 99511106 1001 86380 86390 1
510966 99510966 1001 86380 86390 1
511057 99511057 1001 86380 86390 1
511083 99511083 1001 86380 86390 1
511695 99511695 1001 86380 86390 1
511584 99511584 1001 86380 86390 1
512265 99512265 1001 86380 86390 1
512350 99512350 1001 86380 86390 1
512284 99512284 1001 86380 86390 1
512235 99512235 1001 86380 86390 1
511822 99511822 1001 86380 86390 1
511786 99511786 1001 86380 86390 1
511922 99511922 1001 86380 86390 1
512436 99512436 1001 86380 86390 1
513059 99513059 1001 86380 86390 1
513202 99513202 1001 86380 86390 1
512934 99512934 1001 86380 86390 1
512949 99512949 1001 86380 86390 1
512812 99512812 1001 86380 86390 1
512982 99512982 1001 86380 86390 1
512782 99512782 1001 86380 86390 1
512627 99512627 1001 86380 86390 1
512711 99512711 1001 86380 86390 1
513242 99513242 1001 86380 86390 1
513216 99513216 1001 86380 86390 1
513337 99513337 1001 86380 86390 1
513211 99513211 1001 86380 86390 1
513406 99513406 1001 86380 86390 1
513928 99513928 1001 86380 86390 1
513918 99513918 1001 86380 86390 1
513978 99513978 1001 86380 86390 1
513966 99513966 1001 86380 86390 1
513581 99513581 1001 86380 86390 1
513522 99513522 1001 86380 86390 1
513576 99513576 1001 86380 86390 1
514831 99514831 1001 86380 86390 1
514760 99514760 1001 86380 86390 1
514699 99514699 1001 86380 86390 1
514700 99514700 1001 86380 86390 1
514523 99514523 1001 86380 86390 1
514640 99514640 1001 86380 86390 1
514485 99514485 1001 86380 86390 1
514514 99514514 1001 86380 86390 1
514420 99514420 1001 86380 86390 1
514304 99514304 1001 86380 86390 1
514239 99514239 1001 86380 86390 1
514346 99514346 1001 86380 86390 1
514283 99514283 1001 86380 86390 1
514258 99514258 1001 86380 86390 1
514918 99514918 1001 86380 86390 1
515580 99515580 1001 86380 86390 1
515581 99515581 1001 86380 86390 1
515648 99515648 1001 86380 86390 1
515481 99515481 1001 86380 86390 1
515601 99515601 1001 86380 86390 1
515374 99515374 1001 86380 86390 1
515400 99515400 1001 86380 86390 1
515310 99515310 1001 86380 86390 1
515354 99515354 1001 86380 86390 1
515460 99515460 1001 86380 86390 1
515422 99515422 1001 86380 86390 1
515399 99515399 1001 86380 86390 1
515193 99515193 1001 86380 86390 1
515208 99515208 1001 86380 86390 1
515201 99515201 1001 86380 86390 1
515073 99515073 1001 86380 86390 1
515840 99515840 1001 86380 86390 1
515854 99515854 1001 86380 86390 1
516314 99516314 1001 86380 86390 1
516417 99516417 1001 86380 86390 1
516328 99516328 1001 86380 86390 1
516213 99516213 1001 86380 86390 1
516243 99516243 1001 86380 86390 1
516247 99516247 1001 86380 86390 1
516287 99516287 1001 86380 86390 1
516262 99516262 1001 86380 86390 1
516071 99516071 1001 86380 86390 1
515984 99515984 1001 86380 86390 1
516512 99516512 1001 86380 86390 1
516629 99516629 1001 86380 86390 1
516608 99516608 1001 86380 86390 1
516609 99516609 1001 86380 86390 1
517304 99517304 1001 86380 86390 1
517018 99517018 1001 86380 86390 1
517086 99517086 1001 86380 86390 1
517076 99517076 1001 86380 86390 1
516719 99516719 1001 86380 86390 1
516761 99516761 1001 86380 86390 1
516776 99516776 1001 86380 86390 1
516893 99516893 1001 86380 86390 1
516751 99516751 1001 86380 86390 1
517452 99517452 1001 86380 86390 1
517404 99517404 1001 86380 86390 1
517417 99517417 1001 86380 86390 1
517526 99517526 1001 86380 86390 1
518125 99518125 1001 86380 86390 1
518034 99518034 1001 86380 86390 1
518132 99518132 1001 86380 86390 1
518057 99518057 1001 86380 86390 1
517918 99517918 1001 86380 86390 1
517907 99517907 1001 86380 86390 1
517756 99517756 1001 86380 86390 1
517697 99517697 1001 86380 86390 1
517621 99517621 1001 86380 86390 1
517701 99517701 1001 86380 86390 1
518343 99518343 1001 86380 86390 1
518188 99518188 1001 86380 86390 1
518281 99518281 1001 86380 86390 1
518261 99518261 1001 86380 86390 1
518859 99518859 1001 86380 86390 1
518821 99518821 1001 86380 86390 1
518851 99518851 1001 86380 86390 1
518977 99518977 1001 86380 86390 1
518654 99518654 1001 86380 86390 1
518633 99518633 1001 86380 86390 1
518727 99518727 1001 86380 86390 1
518689 99518689 1001 86380 86390 1
518384 99518384 1001 86380 86390 1
518566 99518566 1001 86380 86390 1
518403 99518403 1001 86380 86390 1
519127 99519127 1001 86380 86390 1
519153 99519153 1001 86380 86390 1
519050 99519050 1001 86380 86390 1
519134 99519134 1001 86380 86390 1
519612 99519612 1001 86380 86390 1
519631 99519631 1001 86380 86390 1
519774 99519774 1001 86380 86390 1
519658 99519658 1001 86380 86390 1
519430 99519430 1001 86380 86390 1
519521 99519521 1001 86380 86390 1
519549 99519549 1001 86380 86390 1
519473 99519473 1001 86380 86390 1
519555 99519555 1001 86380 86390 1
519337 99519337 1001 86380 86390 1
519288 99519288 1001 86380 86390 1
519263 99519263 1001 86380 86390 1
519382 99519382 1001 86380 86390 1
519254 99519254 1001 86380 86390 1
519282 99519282 1001 86380 86390 1
519940 99519940 1001 86380 86390 1
519919 99519919 1001 86380 86390 1
519815 99519815 1001 86380 86390 1
519872 99519872 1001 86380 86390 1
519950 99519950 1001 86380 86390 1
520538 99520538 1001 86380 86390 1
520616 99520616 1001 86380 86390 1
520627 99520627 1001 86380 86390 1
520547 99520547 1001 86380 86390 1
520267 99520267 1001 86380 86390 1
520244 99520244 1001 86380 86390 1
520189 99520189 1001 86380 86390 1
520152 99520152 1001 86380 86390 1
520217 99520217 1001 86380 86390 1
520179 99520179 1001 86380 86390 1
520076 99520076 1001 86380 86390 1
520117 99520117 1001 86380 86390 1
520822 99520822 1001 86380 86390 1
520814 99520814 1001 86380 86390 1
520830 99520830 1001 86380 86390 1
521415 99521415 1001 86380 86390 1
521286 99521286 1001 86380 86390 1
521338 99521338 1001 86380 86390 1
521314 99521314 1001 86380 86390 1
521394 99521394 1001 86380 86390 1
521449 99521449 1001 86380 86390 1
521385 99521385 1001 86380 86390 1
521197 99521197 1001 86380 86390 1
521147 99521147 1001 86380 86390 1
521252 99521252 1001 86380 86390 1
521255 99521255 1001 86380 86390 1
520884 99520884 1001 86380 86390 1
520981 99520981 1001 86380 86390 1
521471 99521471 1001 86380 86390 1
521615 99521615 1001 86380 86390 1
521591 99521591 1001 86380 86390 1
522022 99522022 1001 86380 86390 1
522052 99522052 1001 86380 86390 1
522055 99522055 1001 86380 86390 1
521966 99521966 1001 86380 86390 1
522058 99522058 1001 86380 86390 1
521674 99521674 1001 86380 86390 1
521793 99521793 1001 86380 86390 1
521874 99521874 1001 86380 86390 1
522447 99522447 1001 86380 86390 1
522944 99522944 1001 86380 86390 1
522912 99522912 1001 86380 86390 1
523180 99523180 1001 86380 86390 1
523842 99523842 1001 86380 86390 1
523741 99523741 1001 86380 86390 1
523831 99523831 1001 86380 86390 1
523754 99523754 1001 86380 86390 1
523847 99523847 1001 86380 86390 1
523922 99523922 1001 86380 86390 1
523797 99523797 1001 86380 86390 1
523586 99523586 1001 86380 86390 1
523542 99523542 1001 86380 86390 1
523391 99523391 1001 86380 86390 1
524046 99524046 1001 86380 86390 1
524024 99524024 1001 86380 86390 1
524101 99524101 1001 86380 86390 1
524140 99524140 1001 86380 86390 1
524002 99524002 1001 86380 86390 1
524056 99524056 1001 86380 86390 1
523992 99523992 1001 86380 86390 1
524657 99524657 1001 86380 86390 1
524700 99524700 1001 86380 86390 1
524731 99524731 1001 86380 86390 1
524460 99524460 1001 86380 86390 1
524400 99524400 1001 86380 86390 1
524544 99524544 1001 86380 86390 1
524443 99524443 1001 86380 86390 1
524563 99524563 1001 86380 86390 1
524282 99524282 1001 86380 86390 1
524832 99524832 1001 86380 86390 1
524865 99524865 1001 86380 86390 1
524907 99524907 1001 86380 86390 1
524946 99524946 1001 86380 86390 1
524934 99524934 1001 86380 86390 1
524974 99524974 1001 86380 86390 1
525459 99525459 1001 86380 86390 1
525472 99525472 1001 86380 86390 1
525505 99525505 1001 86380 86390 1
525480 99525480 1001 86380 86390 1
525322 99525322 1001 86380 86390 1
525173 99525173 1001 86380 86390 1
525153 99525153 1001 86380 86390 1
524997 99524997 1001 86380 86390 1
525013 99525013 1001 86380 86390 1
525143 99525143 1001 86380 86390 1
525676 99525676 1001 86380 86390 1
525618 99525618 1001 86380 86390 1
526330 99526330 1001 86380 86390 1
526369 99526369 1001 86380 86390 1
526267 99526267 1001 86380 86390 1
525827 99525827 1001 86380 86390 1
525869 99525869 1001 86380 86390 1
526002 99526002 1001 86380 86390 1
525890 99525890 1001 86380 86390 1
526525 99526525 1001 86380 86390 1
526513 99526513 1001 86380 86390 1
526566 99526566 1001 86380 86390 1
527164 99527164 1001 86380 86390 1
527203 99527203 1001 86380 86390 1
527191 99527191 1001 86380 86390 1
527050 99527050 1001 86380 86390 1
527156 99527156 1001 86380 86390 1
527209 99527209 1001 86380 86390 1
527080 99527080 1001 86380 86390 1
526868 99526868 1001 86380 86390 1
526680 99526680 1001 86380 86390 1
526644 99526644 1001 86380 86390 1
526660 99526660 1001 86380 86390 1
526713 99526713 1001 86380 86390 1
527440 99527440 1001 86380 86390 1
527325 99527325 1001 86380 86390 1
527339 99527339 1001 86380 86390 1
527404 99527404 1001 86380 86390 1
527289 99527289 1001 86380 86390 1
527318 99527318 1001 86380 86390 1
527281 99527281 1001 86380 86390 1
527399 99527399 1001 86380 86390 1
527999 99527999 1001 86380 86390 1
527936 99527936 1001 86380 86390 1
527924 99527924 1001 86380 86390 1
527906 99527906 1001 86380 86390 1
527744 99527744 1001 86380 86390 1
527475 99527475 1001 86380 86390 1
527478 99527478 1001 86380 86390 1
528175 99528175 1001 86380 86390 1
528233 99528233 1001 86380 86390 1
528710 99528710 1001 86380 86390 1
528749 99528749 1001 86380 86390 1
528880 99528880 1001 86380 86390 1
528646 99528646 1001 86380 86390 1
528557 99528557 1001 86380 86390 1
528492 99528492 1001 86380 86390 1
528496 99528496 1001 86380 86390 1
528601 99528601 1001 86380 86390 1
528550 99528550 1001 86380 86390 1
528681 99528681 1001 86380 86390 1
528427 99528427 1001 86380 86390 1
528376 99528376 1001 86380 86390 1
528287 99528287 1001 86380 86390 1
528408 99528408 1001 86380 86390 1
528976 99528976 1001 86380 86390 1
528920 99528920 1001 86380 86390 1
529587 99529587 1001 86380 86390 1
529570 99529570 1001 86380 86390 1
529419 99529419 1001 86380 86390 1
529361 99529361 1001 86380 86390 1
529478 99529478 1001 86380 86390 1
529493 99529493 1001 86380 86390 1
529147 99529147 1001 86380 86390 1
529152 99529152 1001 86380 86390 1
529143 99529143 1001 86380 86390 1
529131 99529131 1001 86380 86390 1
529756 99529756 1001 86380 86390 1
529796 99529796 1001 86380 86390 1
529875 99529875 1001 86380 86390 1
529929 99529929 1001 86380 86390 1
530490 99530490 1001 86380 86390 1
530376 99530376 1001 86380 86390 1
530468 99530468 1001 86380 86390 1
530484 99530484 1001 86380 86390 1
530326 99530326 1001 86380 86390 1
530145 99530145 1001 86380 86390 1
530250 99530250 1001 86380 86390 1
530289 99530289 1001 86380 86390 1
530252 99530252 1001 86380 86390 1
530039 99530039 1001 86380 86390 1
530065 99530065 1001 86380 86390 1
530117 99530117 1001 86380 86390 1
529935 99529935 1001 86380 86390 1
530578 99530578 1001 86380 86390 1
530630 99530630 1001 86380 86390 1
530620 99530620 1001 86380 86390 1
530659 99530659 1001 86380 86390 1
531252 99531252 1001 86380 86390 1
531188 99531188 1001 86380 86390 1
531297 99531297 1001 86380 86390 1
531370 99531370 1001 86380 86390 1
530982 99530982 1001 86380 86390 1
531154 99531154 1001 86380 86390 1
531104 99531104 1001 86380 86390 1
532051 99532051 1001 86380 86390 1
532107 99532107 1001 86380 86390 1
532096 99532096 1001 86380 86390 1
532076 99532076 1001 86380 86390 1
531862 99531862 1001 86380 86390 1
531842 99531842 1001 86380 86390 1
531753 99531753 1001 86380 86390 1
531589 99531589 1001 86380 86390 1
531760 99531760 1001 86380 86390 1
532322 99532322 1001 86380 86390 1
532361 99532361 1001 86380 86390 1
532273 99532273 1001 86380 86390 1
532351 99532351 1001 86380 86390 1
532274 99532274 1001 86380 86390 1
532380 99532380 1001 86380 86390 1
532920 99532920 1001 86380 86390 1
532698 99532698 1001 86380 86390 1
532648 99532648 1001 86380 86390 1
532649 99532649 1001 86380 86390 1
532462 99532462 1001 86380 86390 1
532516 99532516 1001 86380 86390 1
532609 99532609 1001 86380 86390 1
532430 99532430 1001 86380 86390 1
532470 99532470 1001 86380 86390 1
532588 99532588 1001 86380 86390 1
532591 99532591 1001 86380 86390 1
533228 99533228 1001 86380 86390 1
533142 99533142 1001 86380 86390 1
533078 99533078 1001 86380 86390 1
533682 99533682 1001 86380 86390 1
533551 99533551 1001 86380 86390 1
533630 99533630 1001 86380 86390 1
533481 99533481 1001 86380 86390 1
533560 99533560 1001 86380 86390 1
533406 99533406 1001 86380 86390 1
533410 99533410 1001 86380 86390 1
533309 99533309 1001 86380 86390 1
533365 99533365 1001 86380 86390 1
533958 99533958 1001 86380 86390 1
533950 99533950 1001 86380 86390 1
534054 99534054 1001 86380 86390 1
533902 99533902 1001 86380 86390 1
534033 99534033 1001 86380 86390 1
534648 99534648 1001 86380 86390 1
534505 99534505 1001 86380 86390 1
534586 99534586 1001 86380 86390 1
534574 99534574 1001 86380 86390 1
534387 99534387 1001 86380 86390 1
534183 99534183 1001 86380 86390 1
534252 99534252 1001 86380 86390 1
534139 99534139 1001 86380 86390 1
534074 99534074 1001 86380 86390 1
534876 99534876 1001 86380 86390 1
534789 99534789 1001 86380 86390 1
534726 99534726 1001 86380 86390 1
534727 99534727 1001 86380 86390 1
534730 99534730 1001 86380 86390 1
535333 99535333 1001 86380 86390 1
535400 99535400 1001 86380 86390 1
535314 99535314 1001 86380 86390 1
535379 99535379 1001 86380 86390 1
535292 99535292 1001 86380 86390 1
534907 99534907 1001 86380 86390 1
535669 99535669 1001 86380 86390 1
535620 99535620 1001 86380 86390 1
535672 99535672 1001 86380 86390 1
535686 99535686 1001 86380 86390 1
536159 99536159 1001 86380 86390 1
536309 99536309 1001 86380 86390 1
536326 99536326 1001 86380 86390 1
535794 99535794 1001 86380 86390 1
535770 99535770 1001 86380 86390 1
535862 99535862 1001 86380 86390 1
535762 99535762 1001 86380 86390 1
535895 99535895 1001 86380 86390 1
536510 99536510 1001 86380 86390 1
537101 99537101 1001 86380 86390 1
537031 99537031 1001 86380 86390 1
536880 99536880 1001 86380 86390 1
536779 99536779 1001 86380 86390 1
536838 99536838 1001 86380 86390 1
536735 99536735 1001 86380 86390 1
536660 99536660 1001 86380 86390 1
536712 99536712 1001 86380 86390 1
536738 99536738 1001 86380 86390 1
536626 99536626 1001 86380 86390 1
536667 99536667 1001 86380 86390 1
536681 99536681 1001 86380 86390 1
536958 99536958 1001 86380 86390 1
537332 99537332 1001 86380 86390 1
537205 99537205 1001 86380 86390 1
537218 99537218 1001 86380 86390 1
537206 99537206 1001 86380 86390 1
537232 99537232 1001 86380 86390 1
537258 99537258 1001 86380 86390 1
537181 99537181 1001 86380 86390 1
537324 99537324 1001 86380 86390 1
537945 99537945 1001 86380 86390 1
537949 99537949 1001 86380 86390 1
537666 99537666 1001 86380 86390 1
537679 99537679 1001 86380 86390 1
537617 99537617 1001 86380 86390 1
537724 99537724 1001 86380 86390 1
537750 99537750 1001 86380 86390 1
537647 99537647 1001 86380 86390 1
537458 99537458 1001 86380 86390 1
537502 99537502 1001 86380 86390 1
537479 99537479 1001 86380 86390 1
537509 99537509 1001 86380 86390 1
538054 99538054 1001 86380 86390 1
538108 99538108 1001 86380 86390 1
538678 99538678 1001 86380 86390 1
538705 99538705 1001 86380 86390 1
538550 99538550 1001 86380 86390 1
538273 99538273 1001 86380 86390 1
538333 99538333 1001 86380 86390 1
538870 99538870 1001 86380 86390 1
539583 99539583 1001 86380 86390 1
539624 99539624 1001 86380 86390 1
539498 99539498 1001 86380 86390 1
539344 99539344 1001 86380 86390 1
539383 99539383 1001 86380 86390 1
539425 99539425 1001 86380 86390 1
539434 99539434 1001 86380 86390 1
539047 99539047 1001 86380 86390 1
539806 99539806 1001 86380 86390 1
539840 99539840 1001 86380 86390 1
539646 99539646 1001 86380 86390 1
539660 99539660 1001 86380 86390 1
540329 99540329 1001 86380 86390 1
540090 99540090 1001 86380 86390 1
539863 99539863 1001 86380 86390 1
539955 99539955 1001 86380 86390 1
540640 99540640 1001 86380 86390 1
540577 99540577 1001 86380 86390 1
540592 99540592 1001 86380 86390 1
541184 99541184 1001 86380 86390 1
541280 99541280 1001 86380 86390 1
540945 99540945 1001 86380 86390 1
540893 99540893 1001 86380 86390 1
540962 99540962 1001 86380 86390 1
541068 99541068 1001 86380 86390 1
541071 99541071 1001 86380 86390 1
540871 99540871 1001 86380 86390 1
540768 99540768 1001 86380 86390 1
540730 99540730 1001 86380 86390 1
540859 99540859 1001 86380 86390 1
540798 99540798 1001 86380 86390 1
540811 99540811 1001 86380 86390 1
540748 99540748 1001 86380 86390 1
541420 99541420 1001 86380 86390 1
541480 99541480 1001 86380 86390 1
541366 99541366 1001 86380 86390 1
542072 99542072 1001 86380 86390 1
542023 99542023 1001 86380 86390 1
541960 99541960 1001 86380 86390 1
542110 99542110 1001 86380 86390 1
541898 99541898 1001 86380 86390 1
541694 99541694 1001 86380 86390 1
541513 99541513 1001 86380 86390 1
541662 99541662 1001 86380 86390 1
541549 99541549 1001 86380 86390 1
542144 99542144 1001 86380 86390 1
542261 99542261 1001 86380 86390 1
542198 99542198 1001 86380 86390 1
542919 99542919 1001 86380 86390 1
542802 99542802 1001 86380 86390 1
542612 99542612 1001 86380 86390 1
542678 99542678 1001 86380 86390 1
542731 99542731 1001 86380 86390 1
542589 99542589 1001 86380 86390 1
542552 99542552 1001 86380 86390 1
542709 99542709 1001 86380 86390 1
542469 99542469 1001 86380 86390 1
542395 99542395 1001 86380 86390 1
543127 99543127 1001 86380 86390 1
542999 99542999 1001 86380 86390 1
543038 99543038 1001 86380 86390 1
542960 99542960 1001 86380 86390 1
543065 99543065 1001 86380 86390 1
542962 99542962 1001 86380 86390 1
542964 99542964 1001 86380 86390 1
543006 99543006 1001 86380 86390 1
543148 99543148 1001 86380 86390 1
543578 99543578 1001 86380 86390 1
543725 99543725 1001 86380 86390 1
543577 99543577 1001 86380 86390 1
543453 99543453 1001 86380 86390 1
543466 99543466 1001 86380 86390 1
543556 99543556 1001 86380 86390 1
543532 99543532 1001 86380 86390 1
543390 99543390 1001 86380 86390 1
543170 99543170 1001 86380 86390 1
543872 99543872 1001 86380 86390 1
544434 99544434 1001 86380 86390 1
544514 99544514 1001 86380 86390 1
544579 99544579 1001 86380 86390 1
544427 99544427 1001 86380 86390 1
544506 99544506 1001 86380 86390 1
544206 99544206 1001 86380 86390 1
544323 99544323 1001 86380 86390 1
544028 99544028 1001 86380 86390 1
544103 99544103 1001 86380 86390 1
544000 99544000 1001 86380 86390 1
544092 99544092 1001 86380 86390 1
544716 99544716 1001 86380 86390 1
433966 872 1001 49380 53337 1
428314 372 1001 13680 15477 1
511709 594 1001 59652 59952 1
400075 99400075 1001 86380 86390 1
400036 99400036 1001 86380 86390 1
400285 99400285 1001 86380 86390 1
400518 99400518 1001 86380 86390 1
400585 99400585 1001 86380 86390 1
400609 99400609 1001 86380 86390 1
400637 99400637 1001 86380 86390 1
400642 99400642 1001 86380 86390 1
401009 99401009 1001 86380 86390 1
401328 99401328 1001 86380 86390 1
401311 99401311 1001 86380 86390 1
402125 99402125 1001 86380 86390 1
402264 99402264 1001 86380 86390 1
402290 99402290 1001 86380 86390 1
402373 99402373 1001 86380 86390 1
402418 99402418 1001 86380 86390 1
402573 99402573 1001 86380 86390 1
402985 99402985 1001 86380 86390 1
402965 99402965 1001 86380 86390 1
402894 99402894 1001 86380 86390 1
403222 99403222 1001 86380 86390 1
403350 99403350 1001 86380 86390 1
403385 99403385 1001 86380 86390 1
403505 99403505 1001 86380 86390 1
403546 99403546 1001 86380 86390 1
403558 99403558 1001 86380 86390 1
403760 99403760 1001 86380 86390 1
403918 99403918 1001 86380 86390 1
403871 99403871 1001 86380 86390 1
404015 99404015 1001 86380 86390 1
404049 99404049 1001 86380 86390 1
404043 99404043 1001 86380 86390 1
404165 99404165 1001 86380 86390 1
404181 99404181 1001 86380 86390 1
404237 99404237 1001 86380 86390 1
404571 99404571 1001 86380 86390 1
404575 99404575 1001 86380 86390 1
404507 99404507 1001 86380 86390 1
404509 99404509 1001 86380 86390 1
405015 99405015 1001 86380 86390 1
405196 99405196 1001 86380 86390 1
405148 99405148 1001 86380 86390 1
405225 99405225 1001 86380 86390 1
405289 99405289 1001 86380 86390 1
405502 99405502 1001 86380 86390 1
405511 99405511 1001 86380 86390 1
405568 99405568 1001 86380 86390 1
405637 99405637 1001 86380 86390 1
405681 99405681 1001 86380 86390 1
405770 99405770 1001 86380 86390 1
405972 99405972 1001 86380 86390 1
406053 99406053 1001 86380 86390 1
406446 99406446 1001 86380 86390 1
406966 99406966 1001 86380 86390 1
407046 99407046 1001 86380 86390 1
407279 99407279 1001 86380 86390 1
407325 99407325 1001 86380 86390 1
407326 99407326 1001 86380 86390 1
407270 99407270 1001 86380 86390 1
407414 99407414 1001 86380 86390 1
407724 99407724 1001 86380 86390 1
407771 99407771 1001 86380 86390 1
407905 99407905 1001 86380 86390 1
408272 99408272 1001 86380 86390 1
408394 99408394 1001 86380 86390 1
408351 99408351 1001 86380 86390 1
408441 99408441 1001 86380 86390 1
408461 99408461 1001 86380 86390 1
408524 99408524 1001 86380 86390 1
408797 99408797 1001 86380 86390 1
408916 99408916 1001 86380 86390 1
409052 99409052 1001 86380 86390 1
409364 99409364 1001 86380 86390 1
409441 99409441 1001 86380 86390 1
409467 99409467 1001 86380 86390 1
409469 99409469 1001 86380 86390 1
409508 99409508 1001 86380 86390 1
409555 99409555 1001 86380 86390 1
409668 99409668 1001 86380 86390 1
409749 99409749 1001 86380 86390 1
409781 99409781 1001 86380 86390 1
409881 99409881 1001 86380 86390 1
409906 99409906 1001 86380 86390 1
410002 99410002 1001 86380 86390 1
410121 99410121 1001 86380 86390 1
410258 99410258 1001 86380 86390 1
410297 99410297 1001 86380 86390 1
410261 99410261 1001 86380 86390 1
410384 99410384 1001 86380 86390 1
410455 99410455 1001 86380 86390 1
410576 99410576 1001 86380 86390 1
410521 99410521 1001 86380 86390 1
410523 99410523 1001 86380 86390 1
411153 99411153 1001 86380 86390 1
411442 99411442 1001 86380 86390 1
411700 99411700 1001 86380 86390 1
411879 99411879 1001 86380 86390 1
412167 99412167 1001 86380 86390 1
412269 99412269 1001 86380 86390 1
412252 99412252 1001 86380 86390 1
412441 99412441 1001 86380 86390 1
413457 99413457 1001 86380 86390 1
413353 99413353 1001 86380 86390 1
413307 99413307 1001 86380 86390 1
413063 99413063 1001 86380 86390 1
413043 99413043 1001 86380 86390 1
413227 99413227 1001 86380 86390 1
412613 99412613 1001 86380 86390 1
412775 99412775 1001 86380 86390 1
412698 99412698 1001 86380 86390 1
412780 99412780 1001 86380 86390 1
412804 99412804 1001 86380 86390 1
412702 99412702 1001 86380 86390 1
413883 99413883 1001 86380 86390 1
415153 99415153 1001 86380 86390 1
415179 99415179 1001 86380 86390 1
414567 99414567 1001 86380 86390 1
414533 99414533 1001 86380 86390 1
414512 99414512 1001 86380 86390 1
414514 99414514 1001 86380 86390 1
414573 99414573 1001 86380 86390 1
414830 99414830 1001 86380 86390 1
414728 99414728 1001 86380 86390 1
414225 99414225 1001 86380 86390 1
414172 99414172 1001 86380 86390 1
414391 99414391 1001 86380 86390 1
415574 99415574 1001 86380 86390 1
415389 99415389 1001 86380 86390 1
415486 99415486 1001 86380 86390 1
415402 99415402 1001 86380 86390 1
415438 99415438 1001 86380 86390 1
415716 99415716 1001 86380 86390 1
416872 99416872 1001 86380 86390 1
416527 99416527 1001 86380 86390 1
416266 99416266 1001 86380 86390 1
415884 99415884 1001 86380 86390 1
416096 99416096 1001 86380 86390 1
417376 99417376 1001 86380 86390 1
417350 99417350 1001 86380 86390 1
417475 99417475 1001 86380 86390 1
417584 99417584 1001 86380 86390 1
418705 99418705 1001 86380 86390 1
418721 99418721 1001 86380 86390 1
418686 99418686 1001 86380 86390 1
418186 99418186 1001 86380 86390 1
418188 99418188 1001 86380 86390 1
418385 99418385 1001 86380 86390 1
418070 99418070 1001 86380 86390 1
417770 99417770 1001 86380 86390 1
417872 99417872 1001 86380 86390 1
417777 99417777 1001 86380 86390 1
417864 99417864 1001 86380 86390 1
418914 99418914 1001 86380 86390 1
420080 99420080 1001 86380 86390 1
420409 99420409 1001 86380 86390 1
420422 99420422 1001 86380 86390 1
419743 99419743 1001 86380 86390 1
419876 99419876 1001 86380 86390 1
419465 99419465 1001 86380 86390 1
419293 99419293 1001 86380 86390 1
419577 99419577 1001 86380 86390 1
419309 99419309 1001 86380 86390 1
419529 99419529 1001 86380 86390 1
420805 99420805 1001 86380 86390 1
420679 99420679 1001 86380 86390 1
420502 99420502 1001 86380 86390 1
420725 99420725 1001 86380 86390 1
421815 99421815 1001 86380 86390 1
422020 99422020 1001 86380 86390 1
421958 99421958 1001 86380 86390 1
421708 99421708 1001 86380 86390 1
421366 99421366 1001 86380 86390 1
421634 99421634 1001 86380 86390 1
421499 99421499 1001 86380 86390 1
420883 99420883 1001 86380 86390 1
421116 99421116 1001 86380 86390 1
420960 99420960 1001 86380 86390 1
422359 99422359 1001 86380 86390 1
422263 99422263 1001 86380 86390 1
422394 99422394 1001 86380 86390 1
423333 99423333 1001 86380 86390 1
423454 99423454 1001 86380 86390 1
423066 99423066 1001 86380 86390 1
422952 99422952 1001 86380 86390 1
422993 99422993 1001 86380 86390 1
422908 99422908 1001 86380 86390 1
422790 99422790 1001 86380 86390 1
424043 99424043 1001 86380 86390 1
423898 99423898 1001 86380 86390 1
423932 99423932 1001 86380 86390 1
424058 99424058 1001 86380 86390 1
425303 99425303 1001 86380 86390 1
425153 99425153 1001 86380 86390 1
424711 99424711 1001 86380 86390 1
424739 99424739 1001 86380 86390 1
424833 99424833 1001 86380 86390 1
424946 99424946 1001 86380 86390 1
424346 99424346 1001 86380 86390 1
424288 99424288 1001 86380 86390 1
424336 99424336 1001 86380 86390 1
424409 99424409 1001 86380 86390 1
425608 99425608 1001 86380 86390 1
425476 99425476 1001 86380 86390 1
425410 99425410 1001 86380 86390 1
425727 99425727 1001 86380 86390 1
425767 99425767 1001 86380 86390 1
425703 99425703 1001 86380 86390 1
427049 99427049 1001 86380 86390 1
426748 99426748 1001 86380 86390 1
426892 99426892 1001 86380 86390 1
426532 99426532 1001 86380 86390 1
426560 99426560 1001 86380 86390 1
426361 99426361 1001 86380 86390 1
426002 99426002 1001 86380 86390 1
425905 99425905 1001 86380 86390 1
427356 99427356 1001 86380 86390 1
427381 99427381 1001 86380 86390 1
428441 99428441 1001 86380 86390 1
428706 99428706 1001 86380 86390 1
428625 99428625 1001 86380 86390 1
428094 99428094 1001 86380 86390 1
428170 99428170 1001 86380 86390 1
428117 99428117 1001 86380 86390 1
427874 99427874 1001 86380 86390 1
427897 99427897 1001 86380 86390 1
427532 99427532 1001 86380 86390 1
427824 99427824 1001 86380 86390 1
427754 99427754 1001 86380 86390 1
428841 99428841 1001 86380 86390 1
428789 99428789 1001 86380 86390 1
428974 99428974 1001 86380 86390 1
429090 99429090 1001 86380 86390 1
429092 99429092 1001 86380 86390 1
430319 99430319 1001 86380 86390 1
429971 99429971 1001 86380 86390 1
430338 99430338 1001 86380 86390 1
430037 99430037 1001 86380 86390 1
429638 99429638 1001 86380 86390 1
429941 99429941 1001 86380 86390 1
429945 99429945 1001 86380 86390 1
429919 99429919 1001 86380 86390 1
429608 99429608 1001 86380 86390 1
429336 99429336 1001 86380 86390 1
431689 99431689 1001 86380 86390 1
431930 99431930 1001 86380 86390 1
431645 99431645 1001 86380 86390 1
431629 99431629 1001 86380 86390 1
431403 99431403 1001 86380 86390 1
431612 99431612 1001 86380 86390 1
431512 99431512 1001 86380 86390 1
432142 99432142 1001 86380 86390 1
432164 99432164 1001 86380 86390 1
433676 99433676 1001 86380 86390 1
433349 99433349 1001 86380 86390 1
433507 99433507 1001 86380 86390 1
432939 99432939 1001 86380 86390 1
433016 99433016 1001 86380 86390 1
432564 99432564 1001 86380 86390 1
432620 99432620 1001 86380 86390 1
432661 99432661 1001 86380 86390 1
434113 99434113 1001 86380 86390 1
434001 99434001 1001 86380 86390 1
433733 99433733 1001 86380 86390 1
434125 99434125 1001 86380 86390 1
434079 99434079 1001 86380 86390 1
433873 99433873 1001 86380 86390 1
433960 99433960 1001 86380 86390 1
435277 99435277 1001 86380 86390 1
435385 99435385 1001 86380 86390 1
434890 99434890 1001 86380 86390 1
434509 99434509 1001 86380 86390 1
434314 99434314 1001 86380 86390 1
434319 99434319 1001 86380 86390 1
434423 99434423 1001 86380 86390 1
434230 99434230 1001 86380 86390 1
434255 99434255 1001 86380 86390 1
435824 99435824 1001 86380 86390 1
435483 99435483 1001 86380 86390 1
435532 99435532 1001 86380 86390 1
435588 99435588 1001 86380 86390 1
436951 99436951 1001 86380 86390 1
436786 99436786 1001 86380 86390 1
300094 99300094 1001 86380 86390 1
437320 99437320 1001 86380 86390 1
300032 99300032 1001 86380 86390 1
437194 99437194 1001 86380 86390 1
437272 99437272 1001 86380 86390 1
437174 99437174 1001 86380 86390 1
437178 99437178 1001 86380 86390 1
437254 99437254 1001 86380 86390 1
300066 99300066 1001 86380 86390 1
437183 99437183 1001 86380 86390 1
300382 99300382 1001 86380 86390 1
300474 99300474 1001 86380 86390 1
300516 99300516 1001 86380 86390 1
300377 99300377 1001 86380 86390 1
300228 99300228 1001 86380 86390 1
300909 99300909 1001 86380 86390 1
300743 99300743 1001 86380 86390 1
300786 99300786 1001 86380 86390 1
300775 99300775 1001 86380 86390 1
300827 99300827 1001 86380 86390 1
301383 99301383 1001 86380 86390 1
301513 99301513 1001 86380 86390 1
301334 99301334 1001 86380 86390 1
301130 99301130 1001 86380 86390 1
301070 99301070 1001 86380 86390 1
301019 99301019 1001 86380 86390 1
301643 99301643 1001 86380 86390 1
301756 99301756 1001 86380 86390 1
302267 99302267 1001 86380 86390 1
302349 99302349 1001 86380 86390 1
302234 99302234 1001 86380 86390 1
302370 99302370 1001 86380 86390 1
302088 99302088 1001 86380 86390 1
302000 99302000 1001 86380 86390 1
302079 99302079 1001 86380 86390 1
301761 99301761 1001 86380 86390 1
301818 99301818 1001 86380 86390 1
301835 99301835 1001 86380 86390 1
302523 99302523 1001 86380 86390 1
302500 99302500 1001 86380 86390 1
302565 99302565 1001 86380 86390 1
303205 99303205 1001 86380 86390 1
302959 99302959 1001 86380 86390 1
302666 99302666 1001 86380 86390 1
302590 99302590 1001 86380 86390 1
302726 99302726 1001 86380 86390 1
302649 99302649 1001 86380 86390 1
302727 99302727 1001 86380 86390 1
303248 99303248 1001 86380 86390 1
303302 99303302 1001 86380 86390 1
303393 99303393 1001 86380 86390 1
303343 99303343 1001 86380 86390 1
303214 99303214 1001 86380 86390 1
303853 99303853 1001 86380 86390 1
303835 99303835 1001 86380 86390 1
304027 99304027 1001 86380 86390 1
303916 99303916 1001 86380 86390 1
303789 99303789 1001 86380 86390 1
303805 99303805 1001 86380 86390 1
303760 99303760 1001 86380 86390 1
303812 99303812 1001 86380 86390 1
303543 99303543 1001 86380 86390 1
303533 99303533 1001 86380 86390 1
303611 99303611 1001 86380 86390 1
303457 99303457 1001 86380 86390 1
303524 99303524 1001 86380 86390 1
303514 99303514 1001 86380 86390 1
304693 99304693 1001 86380 86390 1
304736 99304736 1001 86380 86390 1
304755 99304755 1001 86380 86390 1
304576 99304576 1001 86380 86390 1
304618 99304618 1001 86380 86390 1
304631 99304631 1001 86380 86390 1
304477 99304477 1001 86380 86390 1
304626 99304626 1001 86380 86390 1
304371 99304371 1001 86380 86390 1
304361 99304361 1001 86380 86390 1
304271 99304271 1001 86380 86390 1
304285 99304285 1001 86380 86390 1
304987 99304987 1001 86380 86390 1
304655 99304655 1001 86380 86390 1
305661 99305661 1001 86380 86390 1
305094 99305094 1001 86380 86390 1
305239 99305239 1001 86380 86390 1
305150 99305150 1001 86380 86390 1
500041 99500041 1001 86380 86390 1
500133 99500133 1001 86380 86390 1
500188 99500188 1001 86380 86390 1
500163 99500163 1001 86380 86390 1
305693 99305693 1001 86380 86390 1
500686 99500686 1001 86380 86390 1
500784 99500784 1001 86380 86390 1
500675 99500675 1001 86380 86390 1
500680 99500680 1001 86380 86390 1
500732 99500732 1001 86380 86390 1
500669 99500669 1001 86380 86390 1
500761 99500761 1001 86380 86390 1
500557 99500557 1001 86380 86390 1
500573 99500573 1001 86380 86390 1
500473 99500473 1001 86380 86390 1
500499 99500499 1001 86380 86390 1
500254 99500254 1001 86380 86390 1
500215 99500215 1001 86380 86390 1
500992 99500992 1001 86380 86390 1
500864 99500864 1001 86380 86390 1
500986 99500986 1001 86380 86390 1
501240 99501240 1001 86380 86390 1
501387 99501387 1001 86380 86390 1
501324 99501324 1001 86380 86390 1
501391 99501391 1001 86380 86390 1
501061 99501061 1001 86380 86390 1
501088 99501088 1001 86380 86390 1
501677 99501677 1001 86380 86390 1
501696 99501696 1001 86380 86390 1
501736 99501736 1001 86380 86390 1
501827 99501827 1001 86380 86390 1
501713 99501713 1001 86380 86390 1
502351 99502351 1001 86380 86390 1
502330 99502330 1001 86380 86390 1
502283 99502283 1001 86380 86390 1
502182 99502182 1001 86380 86390 1
502092 99502092 1001 86380 86390 1
502085 99502085 1001 86380 86390 1
501927 99501927 1001 86380 86390 1
501920 99501920 1001 86380 86390 1
502491 99502491 1001 86380 86390 1
502545 99502545 1001 86380 86390 1
502487 99502487 1001 86380 86390 1
503290 99503290 1001 86380 86390 1
503202 99503202 1001 86380 86390 1
503090 99503090 1001 86380 86390 1
503115 99503115 1001 86380 86390 1
503158 99503158 1001 86380 86390 1
503028 99503028 1001 86380 86390 1
502886 99502886 1001 86380 86390 1
503030 99503030 1001 86380 86390 1
502900 99502900 1001 86380 86390 1
502723 99502723 1001 86380 86390 1
502699 99502699 1001 86380 86390 1
502751 99502751 1001 86380 86390 1
502752 99502752 1001 86380 86390 1
502819 99502819 1001 86380 86390 1
502794 99502794 1001 86380 86390 1
503342 99503342 1001 86380 86390 1
503319 99503319 1001 86380 86390 1
503476 99503476 1001 86380 86390 1
503451 99503451 1001 86380 86390 1
503402 99503402 1001 86380 86390 1
504085 99504085 1001 86380 86390 1
504073 99504073 1001 86380 86390 1
503932 99503932 1001 86380 86390 1
503936 99503936 1001 86380 86390 1
503774 99503774 1001 86380 86390 1
503711 99503711 1001 86380 86390 1
503841 99503841 1001 86380 86390 1
503608 99503608 1001 86380 86390 1
504127 99504127 1001 86380 86390 1
504161 99504161 1001 86380 86390 1
504229 99504229 1001 86380 86390 1
504829 99504829 1001 86380 86390 1
504740 99504740 1001 86380 86390 1
504832 99504832 1001 86380 86390 1
504862 99504862 1001 86380 86390 1
504865 99504865 1001 86380 86390 1
504662 99504662 1001 86380 86390 1
504536 99504536 1001 86380 86390 1
504581 99504581 1001 86380 86390 1
504401 99504401 1001 86380 86390 1
504519 99504519 1001 86380 86390 1
504339 99504339 1001 86380 86390 1
504379 99504379 1001 86380 86390 1
504444 99504444 1001 86380 86390 1
505024 99505024 1001 86380 86390 1
504986 99504986 1001 86380 86390 1
505095 99505095 1001 86380 86390 1
505766 99505766 1001 86380 86390 1
505499 99505499 1001 86380 86390 1
505531 99505531 1001 86380 86390 1
505457 99505457 1001 86380 86390 1
505343 99505343 1001 86380 86390 1
505267 99505267 1001 86380 86390 1
505274 99505274 1001 86380 86390 1
505300 99505300 1001 86380 86390 1
505172 99505172 1001 86380 86390 1
505149 99505149 1001 86380 86390 1
505899 99505899 1001 86380 86390 1
505951 99505951 1001 86380 86390 1
506526 99506526 1001 86380 86390 1
506531 99506531 1001 86380 86390 1
506377 99506377 1001 86380 86390 1
506379 99506379 1001 86380 86390 1
506383 99506383 1001 86380 86390 1
506204 99506204 1001 86380 86390 1
506208 99506208 1001 86380 86390 1
506107 99506107 1001 86380 86390 1
506121 99506121 1001 86380 86390 1
506722 99506722 1001 86380 86390 1
506789 99506789 1001 86380 86390 1
506626 99506626 1001 86380 86390 1
506652 99506652 1001 86380 86390 1
506730 99506730 1001 86380 86390 1
506745 99506745 1001 86380 86390 1
507419 99507419 1001 86380 86390 1
507422 99507422 1001 86380 86390 1
507300 99507300 1001 86380 86390 1
507264 99507264 1001 86380 86390 1
507114 99507114 1001 86380 86390 1
507024 99507024 1001 86380 86390 1
507182 99507182 1001 86380 86390 1
507073 99507073 1001 86380 86390 1
507086 99507086 1001 86380 86390 1
506996 99506996 1001 86380 86390 1
507009 99507009 1001 86380 86390 1
506880 99506880 1001 86380 86390 1
506984 99506984 1001 86380 86390 1
506808 99506808 1001 86380 86390 1
507451 99507451 1001 86380 86390 1
507623 99507623 1001 86380 86390 1
507457 99507457 1001 86380 86390 1
507625 99507625 1001 86380 86390 1
508080 99508080 1001 86380 86390 1
508135 99508135 1001 86380 86390 1
508152 99508152 1001 86380 86390 1
507966 99507966 1001 86380 86390 1
507903 99507903 1001 86380 86390 1
507719 99507719 1001 86380 86390 1
507798 99507798 1001 86380 86390 1
507725 99507725 1001 86380 86390 1
507730 99507730 1001 86380 86390 1
508367 99508367 1001 86380 86390 1
509049 99509049 1001 86380 86390 1
509023 99509023 1001 86380 86390 1
508691 99508691 1001 86380 86390 1
508788 99508788 1001 86380 86390 1
508854 99508854 1001 86380 86390 1
508552 99508552 1001 86380 86390 1
508604 99508604 1001 86380 86390 1
508631 99508631 1001 86380 86390 1
508543 99508543 1001 86380 86390 1
509786 99509786 1001 86380 86390 1
509704 99509704 1001 86380 86390 1
509593 99509593 1001 86380 86390 1
509673 99509673 1001 86380 86390 1
509637 99509637 1001 86380 86390 1
509560 99509560 1001 86380 86390 1
509586 99509586 1001 86380 86390 1
509475 99509475 1001 86380 86390 1
509388 99509388 1001 86380 86390 1
509417 99509417 1001 86380 86390 1
509303 99509303 1001 86380 86390 1
510085 99510085 1001 86380 86390 1
510062 99510062 1001 86380 86390 1
510560 99510560 1001 86380 86390 1
510563 99510563 1001 86380 86390 1
510565 99510565 1001 86380 86390 1
510568 99510568 1001 86380 86390 1
510419 99510419 1001 86380 86390 1
510471 99510471 1001 86380 86390 1
510459 99510459 1001 86380 86390 1
510395 99510395 1001 86380 86390 1
510385 99510385 1001 86380 86390 1
510451 99510451 1001 86380 86390 1
510427 99510427 1001 86380 86390 1
510492 99510492 1001 86380 86390 1
510300 99510300 1001 86380 86390 1
510134 99510134 1001 86380 86390 1
510230 99510230 1001 86380 86390 1
510141 99510141 1001 86380 86390 1
510193 99510193 1001 86380 86390 1
510784 99510784 1001 86380 86390 1
510734 99510734 1001 86380 86390 1
511386 99511386 1001 86380 86390 1
511468 99511468 1001 86380 86390 1
511208 99511208 1001 86380 86390 1
511312 99511312 1001 86380 86390 1
511325 99511325 1001 86380 86390 1
511340 99511340 1001 86380 86390 1
511135 99511135 1001 86380 86390 1
511683 99511683 1001 86380 86390 1
511651 99511651 1001 86380 86390 1
512306 99512306 1001 86380 86390 1
512309 99512309 1001 86380 86390 1
512083 99512083 1001 86380 86390 1
511985 99511985 1001 86380 86390 1
512132 99512132 1001 86380 86390 1
512081 99512081 1001 86380 86390 1
511826 99511826 1001 86380 86390 1
511956 99511956 1001 86380 86390 1
511884 99511884 1001 86380 86390 1
512557 99512557 1001 86380 86390 1
512574 99512574 1001 86380 86390 1
512463 99512463 1001 86380 86390 1
513187 99513187 1001 86380 86390 1
512961 99512961 1001 86380 86390 1
512877 99512877 1001 86380 86390 1
512903 99512903 1001 86380 86390 1
512944 99512944 1001 86380 86390 1
512663 99512663 1001 86380 86390 1
512672 99512672 1001 86380 86390 1
513305 99513305 1001 86380 86390 1
513293 99513293 1001 86380 86390 1
513321 99513321 1001 86380 86390 1
513360 99513360 1001 86380 86390 1
513317 99513317 1001 86380 86390 1
514029 99514029 1001 86380 86390 1
513981 99513981 1001 86380 86390 1
513752 99513752 1001 86380 86390 1
513476 99513476 1001 86380 86390 1
513425 99513425 1001 86380 86390 1
513587 99513587 1001 86380 86390 1
513421 99513421 1001 86380 86390 1
514044 99514044 1001 86380 86390 1
514178 99514178 1001 86380 86390 1
514796 99514796 1001 86380 86390 1
514613 99514613 1001 86380 86390 1
514473 99514473 1001 86380 86390 1
514491 99514491 1001 86380 86390 1
514452 99514452 1001 86380 86390 1
514558 99514558 1001 86380 86390 1
514637 99514637 1001 86380 86390 1
514353 99514353 1001 86380 86390 1
514426 99514426 1001 86380 86390 1
514885 99514885 1001 86380 86390 1
514887 99514887 1001 86380 86390 1
515309 99515309 1001 86380 86390 1
515440 99515440 1001 86380 86390 1
515458 99515458 1001 86380 86390 1
515279 99515279 1001 86380 86390 1
515436 99515436 1001 86380 86390 1
515438 99515438 1001 86380 86390 1
515168 99515168 1001 86380 86390 1
515117 99515117 1001 86380 86390 1
515132 99515132 1001 86380 86390 1
515133 99515133 1001 86380 86390 1
515861 99515861 1001 86380 86390 1
515684 99515684 1001 86380 86390 1
515790 99515790 1001 86380 86390 1
515700 99515700 1001 86380 86390 1
516403 99516403 1001 86380 86390 1
516316 99516316 1001 86380 86390 1
516341 99516341 1001 86380 86390 1
515928 99515928 1001 86380 86390 1
516084 99516084 1001 86380 86390 1
516047 99516047 1001 86380 86390 1
515996 99515996 1001 86380 86390 1
515905 99515905 1001 86380 86390 1
515977 99515977 1001 86380 86390 1
516570 99516570 1001 86380 86390 1
516648 99516648 1001 86380 86390 1
517210 99517210 1001 86380 86390 1
517291 99517291 1001 86380 86390 1
517227 99517227 1001 86380 86390 1
517320 99517320 1001 86380 86390 1
517283 99517283 1001 86380 86390 1
516952 99516952 1001 86380 86390 1
517123 99517123 1001 86380 86390 1
516857 99516857 1001 86380 86390 1
516806 99516806 1001 86380 86390 1
516896 99516896 1001 86380 86390 1
516894 99516894 1001 86380 86390 1
517529 99517529 1001 86380 86390 1
517518 99517518 1001 86380 86390 1
517519 99517519 1001 86380 86390 1
517419 99517419 1001 86380 86390 1
517986 99517986 1001 86380 86390 1
518140 99518140 1001 86380 86390 1
517827 99517827 1001 86380 86390 1
517910 99517910 1001 86380 86390 1
517888 99517888 1001 86380 86390 1
517773 99517773 1001 86380 86390 1
517890 99517890 1001 86380 86390 1
517748 99517748 1001 86380 86390 1
517673 99517673 1001 86380 86390 1
517714 99517714 1001 86380 86390 1
517733 99517733 1001 86380 86390 1
518301 99518301 1001 86380 86390 1
518308 99518308 1001 86380 86390 1
518194 99518194 1001 86380 86390 1
518847 99518847 1001 86380 86390 1
518822 99518822 1001 86380 86390 1
518960 99518960 1001 86380 86390 1
518806 99518806 1001 86380 86390 1
518695 99518695 1001 86380 86390 1
518637 99518637 1001 86380 86390 1
518663 99518663 1001 86380 86390 1
518651 99518651 1001 86380 86390 1
518528 99518528 1001 86380 86390 1
519089 99519089 1001 86380 86390 1
518367 99518367 1001 86380 86390 1
519068 99519068 1001 86380 86390 1
519173 99519173 1001 86380 86390 1
519071 99519071 1001 86380 86390 1
519189 99519189 1001 86380 86390 1
519731 99519731 1001 86380 86390 1
519405 99519405 1001 86380 86390 1
519472 99519472 1001 86380 86390 1
519550 99519550 1001 86380 86390 1
519515 99519515 1001 86380 86390 1
519220 99519220 1001 86380 86390 1
519295 99519295 1001 86380 86390 1
519399 99519399 1001 86380 86390 1
520629 99520629 1001 86380 86390 1
520356 99520356 1001 86380 86390 1
520243 99520243 1001 86380 86390 1
520286 99520286 1001 86380 86390 1
520249 99520249 1001 86380 86390 1
520047 99520047 1001 86380 86390 1
520705 99520705 1001 86380 86390 1
520835 99520835 1001 86380 86390 1
521285 99521285 1001 86380 86390 1
521364 99521364 1001 86380 86390 1
521416 99521416 1001 86380 86390 1
521435 99521435 1001 86380 86390 1
521132 99521132 1001 86380 86390 1
521188 99521188 1001 86380 86390 1
521085 99521085 1001 86380 86390 1
521137 99521137 1001 86380 86390 1
521100 99521100 1001 86380 86390 1
521062 99521062 1001 86380 86390 1
520975 99520975 1001 86380 86390 1
521525 99521525 1001 86380 86390 1
521564 99521564 1001 86380 86390 1
522206 99522206 1001 86380 86390 1
522094 99522094 1001 86380 86390 1
521896 99521896 1001 86380 86390 1
521775 99521775 1001 86380 86390 1
521737 99521737 1001 86380 86390 1
521868 99521868 1001 86380 86390 1
521843 99521843 1001 86380 86390 1
521743 99521743 1001 86380 86390 1
521756 99521756 1001 86380 86390 1
522470 99522470 1001 86380 86390 1
522295 99522295 1001 86380 86390 1
523083 99523083 1001 86380 86390 1
523087 99523087 1001 86380 86390 1
523065 99523065 1001 86380 86390 1
523111 99523111 1001 86380 86390 1
522798 99522798 1001 86380 86390 1
522762 99522762 1001 86380 86390 1
522750 99522750 1001 86380 86390 1
522739 99522739 1001 86380 86390 1
522500 99522500 1001 86380 86390 1
522605 99522605 1001 86380 86390 1
522659 99522659 1001 86380 86390 1
522498 99522498 1001 86380 86390 1
523222 99523222 1001 86380 86390 1
523159 99523159 1001 86380 86390 1
523251 99523251 1001 86380 86390 1
523176 99523176 1001 86380 86390 1
523137 99523137 1001 86380 86390 1
523177 99523177 1001 86380 86390 1
523855 99523855 1001 86380 86390 1
523782 99523782 1001 86380 86390 1
523892 99523892 1001 86380 86390 1
523678 99523678 1001 86380 86390 1
523592 99523592 1001 86380 86390 1
523481 99523481 1001 86380 86390 1
523431 99523431 1001 86380 86390 1
523381 99523381 1001 86380 86390 1
524076 99524076 1001 86380 86390 1
524121 99524121 1001 86380 86390 1
524734 99524734 1001 86380 86390 1
524580 99524580 1001 86380 86390 1
524671 99524671 1001 86380 86390 1
524647 99524647 1001 86380 86390 1
524762 99524762 1001 86380 86390 1
524678 99524678 1001 86380 86390 1
524270 99524270 1001 86380 86390 1
524208 99524208 1001 86380 86390 1
524169 99524169 1001 86380 86390 1
524910 99524910 1001 86380 86390 1
524912 99524912 1001 86380 86390 1
524903 99524903 1001 86380 86390 1
524826 99524826 1001 86380 86390 1
524878 99524878 1001 86380 86390 1
524879 99524879 1001 86380 86390 1
525494 99525494 1001 86380 86390 1
525538 99525538 1001 86380 86390 1
525573 99525573 1001 86380 86390 1
525382 99525382 1001 86380 86390 1
525205 99525205 1001 86380 86390 1
525245 99525245 1001 86380 86390 1
525284 99525284 1001 86380 86390 1
525015 99525015 1001 86380 86390 1
525093 99525093 1001 86380 86390 1
525085 99525085 1001 86380 86390 1
525116 99525116 1001 86380 86390 1
525155 99525155 1001 86380 86390 1
525798 99525798 1001 86380 86390 1
525617 99525617 1001 86380 86390 1
526336 99526336 1001 86380 86390 1
526398 99526398 1001 86380 86390 1
526238 99526238 1001 86380 86390 1
526039 99526039 1001 86380 86390 1
526144 99526144 1001 86380 86390 1
526068 99526068 1001 86380 86390 1
526107 99526107 1001 86380 86390 1
526133 99526133 1001 86380 86390 1
526136 99526136 1001 86380 86390 1
526189 99526189 1001 86380 86390 1
525977 99525977 1001 86380 86390 1
525864 99525864 1001 86380 86390 1
527146 99527146 1001 86380 86390 1
527212 99527212 1001 86380 86390 1
526914 99526914 1001 86380 86390 1
526967 99526967 1001 86380 86390 1
526722 99526722 1001 86380 86390 1
526710 99526710 1001 86380 86390 1
526765 99526765 1001 86380 86390 1
526808 99526808 1001 86380 86390 1
527453 99527453 1001 86380 86390 1
527298 99527298 1001 86380 86390 1
527444 99527444 1001 86380 86390 1
527355 99527355 1001 86380 86390 1
527356 99527356 1001 86380 86390 1
527933 99527933 1001 86380 86390 1
527972 99527972 1001 86380 86390 1
528030 99528030 1001 86380 86390 1
527954 99527954 1001 86380 86390 1
527967 99527967 1001 86380 86390 1
527705 99527705 1001 86380 86390 1
527822 99527822 1001 86380 86390 1
527699 99527699 1001 86380 86390 1
527535 99527535 1001 86380 86390 1
527499 99527499 1001 86380 86390 1
527539 99527539 1001 86380 86390 1
527657 99527657 1001 86380 86390 1
528221 99528221 1001 86380 86390 1
528199 99528199 1001 86380 86390 1
528264 99528264 1001 86380 86390 1
528850 99528850 1001 86380 86390 1
528660 99528660 1001 86380 86390 1
528677 99528677 1001 86380 86390 1
528478 99528478 1001 86380 86390 1
528405 99528405 1001 86380 86390 1
528317 99528317 1001 86380 86390 1
528356 99528356 1001 86380 86390 1
528486 99528486 1001 86380 86390 1
528984 99528984 1001 86380 86390 1
528910 99528910 1001 86380 86390 1
529624 99529624 1001 86380 86390 1
529706 99529706 1001 86380 86390 1
529327 99529327 1001 86380 86390 1
529509 99529509 1001 86380 86390 1
529450 99529450 1001 86380 86390 1
529452 99529452 1001 86380 86390 1
529111 99529111 1001 86380 86390 1
529259 99529259 1001 86380 86390 1
529918 99529918 1001 86380 86390 1
529804 99529804 1001 86380 86390 1
529800 99529800 1001 86380 86390 1
529930 99529930 1001 86380 86390 1
530433 99530433 1001 86380 86390 1
530474 99530474 1001 86380 86390 1
530551 99530551 1001 86380 86390 1
530209 99530209 1001 86380 86390 1
530158 99530158 1001 86380 86390 1
530317 99530317 1001 86380 86390 1
530114 99530114 1001 86380 86390 1
530050 99530050 1001 86380 86390 1
530118 99530118 1001 86380 86390 1
530087 99530087 1001 86380 86390 1
530602 99530602 1001 86380 86390 1
530628 99530628 1001 86380 86390 1
530736 99530736 1001 86380 86390 1
531329 99531329 1001 86380 86390 1
531185 99531185 1001 86380 86390 1
530977 99530977 1001 86380 86390 1
531004 99531004 1001 86380 86390 1
530857 99530857 1001 86380 86390 1
531402 99531402 1001 86380 86390 1
531519 99531519 1001 86380 86390 1
531536 99531536 1001 86380 86390 1
531550 99531550 1001 86380 86390 1
531501 99531501 1001 86380 86390 1
532131 99532131 1001 86380 86390 1
532098 99532098 1001 86380 86390 1
532113 99532113 1001 86380 86390 1
532062 99532062 1001 86380 86390 1
532127 99532127 1001 86380 86390 1
532140 99532140 1001 86380 86390 1
532166 99532166 1001 86380 86390 1
532201 99532201 1001 86380 86390 1
531832 99531832 1001 86380 86390 1
531613 99531613 1001 86380 86390 1
531785 99531785 1001 86380 86390 1
532319 99532319 1001 86380 86390 1
532230 99532230 1001 86380 86390 1
532937 99532937 1001 86380 86390 1
532950 99532950 1001 86380 86390 1
532989 99532989 1001 86380 86390 1
532802 99532802 1001 86380 86390 1
532782 99532782 1001 86380 86390 1
532821 99532821 1001 86380 86390 1
532451 99532451 1001 86380 86390 1
532599 99532599 1001 86380 86390 1
532411 99532411 1001 86380 86390 1
533187 99533187 1001 86380 86390 1
533718 99533718 1001 86380 86390 1
533668 99533668 1001 86380 86390 1
533814 99533814 1001 86380 86390 1
533804 99533804 1001 86380 86390 1
533626 99533626 1001 86380 86390 1
533576 99533576 1001 86380 86390 1
533452 99533452 1001 86380 86390 1
533457 99533457 1001 86380 86390 1
533353 99533353 1001 86380 86390 1
533318 99533318 1001 86380 86390 1
533324 99533324 1001 86380 86390 1
533273 99533273 1001 86380 86390 1
533984 99533984 1001 86380 86390 1
534062 99534062 1001 86380 86390 1
533237 99533237 1001 86380 86390 1
533963 99533963 1001 86380 86390 1
533890 99533890 1001 86380 86390 1
534546 99534546 1001 86380 86390 1
534325 99534325 1001 86380 86390 1
534446 99534446 1001 86380 86390 1
534333 99534333 1001 86380 86390 1
534334 99534334 1001 86380 86390 1
534084 99534084 1001 86380 86390 1
534839 99534839 1001 86380 86390 1
535420 99535420 1001 86380 86390 1
535476 99535476 1001 86380 86390 1
535364 99535364 1001 86380 86390 1
535456 99535456 1001 86380 86390 1
535282 99535282 1001 86380 86390 1
535247 99535247 1001 86380 86390 1
534931 99534931 1001 86380 86390 1
534957 99534957 1001 86380 86390 1
534945 99534945 1001 86380 86390 1
535038 99535038 1001 86380 86390 1
534962 99534962 1001 86380 86390 1
535068 99535068 1001 86380 86390 1
535598 99535598 1001 86380 86390 1
535549 99535549 1001 86380 86390 1
535550 99535550 1001 86380 86390 1
535603 99535603 1001 86380 86390 1
535632 99535632 1001 86380 86390 1
535658 99535658 1001 86380 86390 1
535660 99535660 1001 86380 86390 1
535531 99535531 1001 86380 86390 1
536155 99536155 1001 86380 86390 1
536176 99536176 1001 86380 86390 1
536027 99536027 1001 86380 86390 1
535989 99535989 1001 86380 86390 1
536004 99536004 1001 86380 86390 1
535926 99535926 1001 86380 86390 1
536037 99536037 1001 86380 86390 1
536050 99536050 1001 86380 86390 1
535819 99535819 1001 86380 86390 1
535807 99535807 1001 86380 86390 1
535898 99535898 1001 86380 86390 1
535887 99535887 1001 86380 86390 1
535917 99535917 1001 86380 86390 1
535827 99535827 1001 86380 86390 1
535727 99535727 1001 86380 86390 1
536453 99536453 1001 86380 86390 1
536132 99536132 1001 86380 86390 1
536378 99536378 1001 86380 86390 1
537156 99537156 1001 86380 86390 1
537160 99537160 1001 86380 86390 1
536881 99536881 1001 86380 86390 1
536580 99536580 1001 86380 86390 1
536544 99536544 1001 86380 86390 1
536641 99536641 1001 86380 86390 1
537302 99537302 1001 86380 86390 1
537361 99537361 1001 86380 86390 1
537337 99537337 1001 86380 86390 1
537828 99537828 1001 86380 86390 1
537791 99537791 1001 86380 86390 1
537881 99537881 1001 86380 86390 1
537604 99537604 1001 86380 86390 1
537663 99537663 1001 86380 86390 1
537613 99537613 1001 86380 86390 1
538167 99538167 1001 86380 86390 1
538738 99538738 1001 86380 86390 1
538697 99538697 1001 86380 86390 1
538685 99538685 1001 86380 86390 1
538481 99538481 1001 86380 86390 1
538496 99538496 1001 86380 86390 1
538523 99538523 1001 86380 86390 1
538513 99538513 1001 86380 86390 1
538436 99538436 1001 86380 86390 1
538209 99538209 1001 86380 86390 1
538212 99538212 1001 86380 86390 1
538395 99538395 1001 86380 86390 1
538824 99538824 1001 86380 86390 1
538942 99538942 1001 86380 86390 1
538828 99538828 1001 86380 86390 1
538960 99538960 1001 86380 86390 1
538975 99538975 1001 86380 86390 1
539474 99539474 1001 86380 86390 1
539615 99539615 1001 86380 86390 1
539531 99539531 1001 86380 86390 1
539630 99539630 1001 86380 86390 1
539397 99539397 1001 86380 86390 1
539232 99539232 1001 86380 86390 1
539277 99539277 1001 86380 86390 1
539221 99539221 1001 86380 86390 1
539819 99539819 1001 86380 86390 1
539757 99539757 1001 86380 86390 1
539719 99539719 1001 86380 86390 1
539681 99539681 1001 86380 86390 1
539824 99539824 1001 86380 86390 1
539722 99539722 1001 86380 86390 1
539761 99539761 1001 86380 86390 1
540345 99540345 1001 86380 86390 1
540335 99540335 1001 86380 86390 1
540414 99540414 1001 86380 86390 1
540337 99540337 1001 86380 86390 1
540055 99540055 1001 86380 86390 1
540242 99540242 1001 86380 86390 1
540178 99540178 1001 86380 86390 1
540219 99540219 1001 86380 86390 1
539902 99539902 1001 86380 86390 1
539850 99539850 1001 86380 86390 1
540033 99540033 1001 86380 86390 1
539931 99539931 1001 86380 86390 1
539983 99539983 1001 86380 86390 1
539935 99539935 1001 86380 86390 1
540528 99540528 1001 86380 86390 1
540649 99540649 1001 86380 86390 1
540482 99540482 1001 86380 86390 1
540579 99540579 1001 86380 86390 1
541141 99541141 1001 86380 86390 1
541269 99541269 1001 86380 86390 1
541119 99541119 1001 86380 86390 1
541213 99541213 1001 86380 86390 1
540923 99540923 1001 86380 86390 1
540965 99540965 1001 86380 86390 1
541006 99541006 1001 86380 86390 1
540917 99540917 1001 86380 86390 1
541047 99541047 1001 86380 86390 1
540848 99540848 1001 86380 86390 1
541440 99541440 1001 86380 86390 1
541995 99541995 1001 86380 86390 1
542012 99542012 1001 86380 86390 1
542108 99542108 1001 86380 86390 1
541948 99541948 1001 86380 86390 1
541823 99541823 1001 86380 86390 1
541720 99541720 1001 86380 86390 1
541734 99541734 1001 86380 86390 1
541723 99541723 1001 86380 86390 1
541766 99541766 1001 86380 86390 1
541655 99541655 1001 86380 86390 1
541581 99541581 1001 86380 86390 1
541607 99541607 1001 86380 86390 1
541622 99541622 1001 86380 86390 1
541661 99541661 1001 86380 86390 1
541626 99541626 1001 86380 86390 1
542297 99542297 1001 86380 86390 1
542295 99542295 1001 86380 86390 1
542816 99542816 1001 86380 86390 1
542817 99542817 1001 86380 86390 1
542899 99542899 1001 86380 86390 1
542571 99542571 1001 86380 86390 1
542588 99542588 1001 86380 86390 1
542732 99542732 1001 86380 86390 1
542577 99542577 1001 86380 86390 1
542629 99542629 1001 86380 86390 1
542425 99542425 1001 86380 86390 1
543060 99543060 1001 86380 86390 1
543129 99543129 1001 86380 86390 1
543703 99543703 1001 86380 86390 1
543449 99543449 1001 86380 86390 1
543535 99543535 1001 86380 86390 1
543498 99543498 1001 86380 86390 1
543564 99543564 1001 86380 86390 1
543303 99543303 1001 86380 86390 1
543939 99543939 1001 86380 86390 1
543888 99543888 1001 86380 86390 1
543824 99543824 1001 86380 86390 1
543877 99543877 1001 86380 86390 1
543866 99543866 1001 86380 86390 1
543843 99543843 1001 86380 86390 1
544581 99544581 1001 86380 86390 1
544583 99544583 1001 86380 86390 1
544367 99544367 1001 86380 86390 1
544238 99544238 1001 86380 86390 1
544355 99544355 1001 86380 86390 1
544331 99544331 1001 86380 86390 1
544308 99544308 1001 86380 86390 1
544098 99544098 1001 86380 86390 1
543982 99543982 1001 86380 86390 1
544621 99544621 1001 86380 86390 1
544729 99544729 1001 86380 86390 1
544718 99544718 1001 86380 86390 1
544695 99544695 1001 86380 86390 1
544618 99544618 1001 86380 86390 1
506170 817 1002 39755 48585 1
514404 803 1001 39196 39495 1
400221 99400221 1001 86380 86390 1
400323 99400323 1001 86380 86390 1
400868 99400868 1001 86380 86390 1
400932 99400932 1001 86380 86390 1
401016 99401016 1001 86380 86390 1
401127 99401127 1001 86380 86390 1
401503 99401503 1001 86380 86390 1
401534 99401534 1001 86380 86390 1
401846 99401846 1001 86380 86390 1
402034 99402034 1001 86380 86390 1
402045 99402045 1001 86380 86390 1
402441 99402441 1001 86380 86390 1
402476 99402476 1001 86380 86390 1
402397 99402397 1001 86380 86390 1
402410 99402410 1001 86380 86390 1
402772 99402772 1001 86380 86390 1
402819 99402819 1001 86380 86390 1
402931 99402931 1001 86380 86390 1
402915 99402915 1001 86380 86390 1
403004 99403004 1001 86380 86390 1
403192 99403192 1001 86380 86390 1
403528 99403528 1001 86380 86390 1
403779 99403779 1001 86380 86390 1
403889 99403889 1001 86380 86390 1
403849 99403849 1001 86380 86390 1
404244 99404244 1001 86380 86390 1
404218 99404218 1001 86380 86390 1
404211 99404211 1001 86380 86390 1
404308 99404308 1001 86380 86390 1
404389 99404389 1001 86380 86390 1
404536 99404536 1001 86380 86390 1
404560 99404560 1001 86380 86390 1
405007 99405007 1001 86380 86390 1
405425 99405425 1001 86380 86390 1
405546 99405546 1001 86380 86390 1
405606 99405606 1001 86380 86390 1
405728 99405728 1001 86380 86390 1
405839 99405839 1001 86380 86390 1
405824 99405824 1001 86380 86390 1
406073 99406073 1001 86380 86390 1
406174 99406174 1001 86380 86390 1
406633 99406633 1001 86380 86390 1
406867 99406867 1001 86380 86390 1
406979 99406979 1001 86380 86390 1
407092 99407092 1001 86380 86390 1
407121 99407121 1001 86380 86390 1
407157 99407157 1001 86380 86390 1
407188 99407188 1001 86380 86390 1
407367 99407367 1001 86380 86390 1
407406 99407406 1001 86380 86390 1
407549 99407549 1001 86380 86390 1
407876 99407876 1001 86380 86390 1
407940 99407940 1001 86380 86390 1
408145 99408145 1001 86380 86390 1
408100 99408100 1001 86380 86390 1
408270 99408270 1001 86380 86390 1
408915 99408915 1001 86380 86390 1
409039 99409039 1001 86380 86390 1
409008 99409008 1001 86380 86390 1
409252 99409252 1001 86380 86390 1
409285 99409285 1001 86380 86390 1
409241 99409241 1001 86380 86390 1
409339 99409339 1001 86380 86390 1
409632 99409632 1001 86380 86390 1
409660 99409660 1001 86380 86390 1
409696 99409696 1001 86380 86390 1
409746 99409746 1001 86380 86390 1
409709 99409709 1001 86380 86390 1
409811 99409811 1001 86380 86390 1
410192 99410192 1001 86380 86390 1
410718 99410718 1001 86380 86390 1
410858 99410858 1001 86380 86390 1
410884 99410884 1001 86380 86390 1
411027 99411027 1001 86380 86390 1
411061 99411061 1001 86380 86390 1
411084 99411084 1001 86380 86390 1
411085 99411085 1001 86380 86390 1
411044 99411044 1001 86380 86390 1
411138 99411138 1001 86380 86390 1
411320 99411320 1001 86380 86390 1
411484 99411484 1001 86380 86390 1
411447 99411447 1001 86380 86390 1
411619 99411619 1001 86380 86390 1
411738 99411738 1001 86380 86390 1
411846 99411846 1001 86380 86390 1
411893 99411893 1001 86380 86390 1
412018 99412018 1001 86380 86390 1
412223 99412223 1001 86380 86390 1
412458 99412458 1001 86380 86390 1
413553 99413553 1001 86380 86390 1
413396 99413396 1001 86380 86390 1
413539 99413539 1001 86380 86390 1
413587 99413587 1001 86380 86390 1
413685 99413685 1001 86380 86390 1
413269 99413269 1001 86380 86390 1
412942 99412942 1001 86380 86390 1
413108 99413108 1001 86380 86390 1
412588 99412588 1001 86380 86390 1
412538 99412538 1001 86380 86390 1
412817 99412817 1001 86380 86390 1
413889 99413889 1001 86380 86390 1
414038 99414038 1001 86380 86390 1
413932 99413932 1001 86380 86390 1
415099 99415099 1001 86380 86390 1
414745 99414745 1001 86380 86390 1
414582 99414582 1001 86380 86390 1
414832 99414832 1001 86380 86390 1
414451 99414451 1001 86380 86390 1
414362 99414362 1001 86380 86390 1
415500 99415500 1001 86380 86390 1
415601 99415601 1001 86380 86390 1
415449 99415449 1001 86380 86390 1
415623 99415623 1001 86380 86390 1
416726 99416726 1001 86380 86390 1
416814 99416814 1001 86380 86390 1
416845 99416845 1001 86380 86390 1
416579 99416579 1001 86380 86390 1
416005 99416005 1001 86380 86390 1
416122 99416122 1001 86380 86390 1
415840 99415840 1001 86380 86390 1
416101 99416101 1001 86380 86390 1
415953 99415953 1001 86380 86390 1
417024 99417024 1001 86380 86390 1
417057 99417057 1001 86380 86390 1
418619 99418619 1001 86380 86390 1
418636 99418636 1001 86380 86390 1
418493 99418493 1001 86380 86390 1
418612 99418612 1001 86380 86390 1
418064 99418064 1001 86380 86390 1
418299 99418299 1001 86380 86390 1
418175 99418175 1001 86380 86390 1
418028 99418028 1001 86380 86390 1
417663 99417663 1001 86380 86390 1
417624 99417624 1001 86380 86390 1
418916 99418916 1001 86380 86390 1
419087 99419087 1001 86380 86390 1
419148 99419148 1001 86380 86390 1
418817 99418817 1001 86380 86390 1
420196 99420196 1001 86380 86390 1
420270 99420270 1001 86380 86390 1
419874 99419874 1001 86380 86390 1
419408 99419408 1001 86380 86390 1
419270 99419270 1001 86380 86390 1
419452 99419452 1001 86380 86390 1
419548 99419548 1001 86380 86390 1
419556 99419556 1001 86380 86390 1
419333 99419333 1001 86380 86390 1
419558 99419558 1001 86380 86390 1
420739 99420739 1001 86380 86390 1
420487 99420487 1001 86380 86390 1
420589 99420589 1001 86380 86390 1
422011 99422011 1001 86380 86390 1
421993 99421993 1001 86380 86390 1
421401 99421401 1001 86380 86390 1
421457 99421457 1001 86380 86390 1
421671 99421671 1001 86380 86390 1
421580 99421580 1001 86380 86390 1
421604 99421604 1001 86380 86390 1
421313 99421313 1001 86380 86390 1
421129 99421129 1001 86380 86390 1
421089 99421089 1001 86380 86390 1
421163 99421163 1001 86380 86390 1
421092 99421092 1001 86380 86390 1
422408 99422408 1001 86380 86390 1
422341 99422341 1001 86380 86390 1
422454 99422454 1001 86380 86390 1
423576 99423576 1001 86380 86390 1
423483 99423483 1001 86380 86390 1
423005 99423005 1001 86380 86390 1
423281 99423281 1001 86380 86390 1
422679 99422679 1001 86380 86390 1
422883 99422883 1001 86380 86390 1
422578 99422578 1001 86380 86390 1
422581 99422581 1001 86380 86390 1
423938 99423938 1001 86380 86390 1
423965 99423965 1001 86380 86390 1
423893 99423893 1001 86380 86390 1
425087 99425087 1001 86380 86390 1
425139 99425139 1001 86380 86390 1
425288 99425288 1001 86380 86390 1
424782 99424782 1001 86380 86390 1
424732 99424732 1001 86380 86390 1
424882 99424882 1001 86380 86390 1
424830 99424830 1001 86380 86390 1
424790 99424790 1001 86380 86390 1
424633 99424633 1001 86380 86390 1
424223 99424223 1001 86380 86390 1
424516 99424516 1001 86380 86390 1
424359 99424359 1001 86380 86390 1
424383 99424383 1001 86380 86390 1
425566 99425566 1001 86380 86390 1
425611 99425611 1001 86380 86390 1
425588 99425588 1001 86380 86390 1
425814 99425814 1001 86380 86390 1
425489 99425489 1001 86380 86390 1
425684 99425684 1001 86380 86390 1
425737 99425737 1001 86380 86390 1
427086 99427086 1001 86380 86390 1
426941 99426941 1001 86380 86390 1
426048 99426048 1001 86380 86390 1
425851 99425851 1001 86380 86390 1
426237 99426237 1001 86380 86390 1
427261 99427261 1001 86380 86390 1
427494 99427494 1001 86380 86390 1
427523 99427523 1001 86380 86390 1
427364 99427364 1001 86380 86390 1
428391 99428391 1001 86380 86390 1
428477 99428477 1001 86380 86390 1
428353 99428353 1001 86380 86390 1
428124 99428124 1001 86380 86390 1
427958 99427958 1001 86380 86390 1
428083 99428083 1001 86380 86390 1
427660 99427660 1001 86380 86390 1
427745 99427745 1001 86380 86390 1
427846 99427846 1001 86380 86390 1
428922 99428922 1001 86380 86390 1
429701 99429701 1001 86380 86390 1
429918 99429918 1001 86380 86390 1
429678 99429678 1001 86380 86390 1
429771 99429771 1001 86380 86390 1
429630 99429630 1001 86380 86390 1
429555 99429555 1001 86380 86390 1
429260 99429260 1001 86380 86390 1
429493 99429493 1001 86380 86390 1
430502 99430502 1001 86380 86390 1
430412 99430412 1001 86380 86390 1
431764 99431764 1001 86380 86390 1
431861 99431861 1001 86380 86390 1
432002 99432002 1001 86380 86390 1
431763 99431763 1001 86380 86390 1
431362 99431362 1001 86380 86390 1
431493 99431493 1001 86380 86390 1
431615 99431615 1001 86380 86390 1
431066 99431066 1001 86380 86390 1
432374 99432374 1001 86380 86390 1
432202 99432202 1001 86380 86390 1
432312 99432312 1001 86380 86390 1
433432 99433432 1001 86380 86390 1
433500 99433500 1001 86380 86390 1
433216 99433216 1001 86380 86390 1
433301 99433301 1001 86380 86390 1
432983 99432983 1001 86380 86390 1
432789 99432789 1001 86380 86390 1
432651 99432651 1001 86380 86390 1
432881 99432881 1001 86380 86390 1
432834 99432834 1001 86380 86390 1
433897 99433897 1001 86380 86390 1
435183 99435183 1001 86380 86390 1
435048 99435048 1001 86380 86390 1
434898 99434898 1001 86380 86390 1
434875 99434875 1001 86380 86390 1
434669 99434669 1001 86380 86390 1
434700 99434700 1001 86380 86390 1
434199 99434199 1001 86380 86390 1
434451 99434451 1001 86380 86390 1
434456 99434456 1001 86380 86390 1
434579 99434579 1001 86380 86390 1
434306 99434306 1001 86380 86390 1
434335 99434335 1001 86380 86390 1
435489 99435489 1001 86380 86390 1
435837 99435837 1001 86380 86390 1
437074 99437074 1001 86380 86390 1
436983 99436983 1001 86380 86390 1
437156 99437156 1001 86380 86390 1
436959 99436959 1001 86380 86390 1
436964 99436964 1001 86380 86390 1
436364 99436364 1001 86380 86390 1
436684 99436684 1001 86380 86390 1
436673 99436673 1001 86380 86390 1
436693 99436693 1001 86380 86390 1
436721 99436721 1001 86380 86390 1
436539 99436539 1001 86380 86390 1
435925 99435925 1001 86380 86390 1
436192 99436192 1001 86380 86390 1
436016 99436016 1001 86380 86390 1
436196 99436196 1001 86380 86390 1
436211 99436211 1001 86380 86390 1
435923 99435923 1001 86380 86390 1
300072 99300072 1001 86380 86390 1
300035 99300035 1001 86380 86390 1
300705 99300705 1001 86380 86390 1
300401 99300401 1001 86380 86390 1
300257 99300257 1001 86380 86390 1
300171 99300171 1001 86380 86390 1
300868 99300868 1001 86380 86390 1
300524 99300524 1001 86380 86390 1
300824 99300824 1001 86380 86390 1
301375 99301375 1001 86380 86390 1
301401 99301401 1001 86380 86390 1
301532 99301532 1001 86380 86390 1
301471 99301471 1001 86380 86390 1
301435 99301435 1001 86380 86390 1
301449 99301449 1001 86380 86390 1
301276 99301276 1001 86380 86390 1
300935 99300935 1001 86380 86390 1
301056 99301056 1001 86380 86390 1
301032 99301032 1001 86380 86390 1
301045 99301045 1001 86380 86390 1
301127 99301127 1001 86380 86390 1
301735 99301735 1001 86380 86390 1
301640 99301640 1001 86380 86390 1
302320 99302320 1001 86380 86390 1
302205 99302205 1001 86380 86390 1
302299 99302299 1001 86380 86390 1
302087 99302087 1001 86380 86390 1
302010 99302010 1001 86380 86390 1
302078 99302078 1001 86380 86390 1
301798 99301798 1001 86380 86390 1
301893 99301893 1001 86380 86390 1
301846 99301846 1001 86380 86390 1
302495 99302495 1001 86380 86390 1
302451 99302451 1001 86380 86390 1
302467 99302467 1001 86380 86390 1
303206 99303206 1001 86380 86390 1
303108 99303108 1001 86380 86390 1
302795 99302795 1001 86380 86390 1
302927 99302927 1001 86380 86390 1
302837 99302837 1001 86380 86390 1
303000 99303000 1001 86380 86390 1
302640 99302640 1001 86380 86390 1
302616 99302616 1001 86380 86390 1
302695 99302695 1001 86380 86390 1
302648 99302648 1001 86380 86390 1
303270 99303270 1001 86380 86390 1
303240 99303240 1001 86380 86390 1
303409 99303409 1001 86380 86390 1
303880 99303880 1001 86380 86390 1
303911 99303911 1001 86380 86390 1
303733 99303733 1001 86380 86390 1
304151 99304151 1001 86380 86390 1
304784 99304784 1001 86380 86390 1
304759 99304759 1001 86380 86390 1
304785 99304785 1001 86380 86390 1
304760 99304760 1001 86380 86390 1
304489 99304489 1001 86380 86390 1
304584 99304584 1001 86380 86390 1
304458 99304458 1001 86380 86390 1
304379 99304379 1001 86380 86390 1
304885 99304885 1001 86380 86390 1
304924 99304924 1001 86380 86390 1
304874 99304874 1001 86380 86390 1
304942 99304942 1001 86380 86390 1
305649 99305649 1001 86380 86390 1
305655 99305655 1001 86380 86390 1
305659 99305659 1001 86380 86390 1
305367 99305367 1001 86380 86390 1
305381 99305381 1001 86380 86390 1
305331 99305331 1001 86380 86390 1
305279 99305279 1001 86380 86390 1
305423 99305423 1001 86380 86390 1
305077 99305077 1001 86380 86390 1
305171 99305171 1001 86380 86390 1
500116 99500116 1001 86380 86390 1
305481 99305481 1001 86380 86390 1
500130 99500130 1001 86380 86390 1
500146 99500146 1001 86380 86390 1
500159 99500159 1001 86380 86390 1
500112 99500112 1001 86380 86390 1
500715 99500715 1001 86380 86390 1
500682 99500682 1001 86380 86390 1
500721 99500721 1001 86380 86390 1
500468 99500468 1001 86380 86390 1
500574 99500574 1001 86380 86390 1
500511 99500511 1001 86380 86390 1
500537 99500537 1001 86380 86390 1
500409 99500409 1001 86380 86390 1
500553 99500553 1001 86380 86390 1
500235 99500235 1001 86380 86390 1
501601 99501601 1001 86380 86390 1
501605 99501605 1001 86380 86390 1
501553 99501553 1001 86380 86390 1
501438 99501438 1001 86380 86390 1
501479 99501479 1001 86380 86390 1
501532 99501532 1001 86380 86390 1
501507 99501507 1001 86380 86390 1
501470 99501470 1001 86380 86390 1
501633 99501633 1001 86380 86390 1
501458 99501458 1001 86380 86390 1
501635 99501635 1001 86380 86390 1
501372 99501372 1001 86380 86390 1
501400 99501400 1001 86380 86390 1
501310 99501310 1001 86380 86390 1
501362 99501362 1001 86380 86390 1
501167 99501167 1001 86380 86390 1
501819 99501819 1001 86380 86390 1
501435 99501435 1001 86380 86390 1
501801 99501801 1001 86380 86390 1
501751 99501751 1001 86380 86390 1
502433 99502433 1001 86380 86390 1
502435 99502435 1001 86380 86390 1
502275 99502275 1001 86380 86390 1
502347 99502347 1001 86380 86390 1
502210 99502210 1001 86380 86390 1
502108 99502108 1001 86380 86390 1
502072 99502072 1001 86380 86390 1
502063 99502063 1001 86380 86390 1
502167 99502167 1001 86380 86390 1
501991 99501991 1001 86380 86390 1
501849 99501849 1001 86380 86390 1
501966 99501966 1001 86380 86390 1
502544 99502544 1001 86380 86390 1
502571 99502571 1001 86380 86390 1
502468 99502468 1001 86380 86390 1
502602 99502602 1001 86380 86390 1
503165 99503165 1001 86380 86390 1
503157 99503157 1001 86380 86390 1
503248 99503248 1001 86380 86390 1
503097 99503097 1001 86380 86390 1
503289 99503289 1001 86380 86390 1
502893 99502893 1001 86380 86390 1
502959 99502959 1001 86380 86390 1
502950 99502950 1001 86380 86390 1
503081 99503081 1001 86380 86390 1
502967 99502967 1001 86380 86390 1
502735 99502735 1001 86380 86390 1
502757 99502757 1001 86380 86390 1
502772 99502772 1001 86380 86390 1
503461 99503461 1001 86380 86390 1
503487 99503487 1001 86380 86390 1
504005 99504005 1001 86380 86390 1
504019 99504019 1001 86380 86390 1
503785 99503785 1001 86380 86390 1
503544 99503544 1001 86380 86390 1
503534 99503534 1001 86380 86390 1
504296 99504296 1001 86380 86390 1
504155 99504155 1001 86380 86390 1
504258 99504258 1001 86380 86390 1
504748 99504748 1001 86380 86390 1
504838 99504838 1001 86380 86390 1
504787 99504787 1001 86380 86390 1
504788 99504788 1001 86380 86390 1
504546 99504546 1001 86380 86390 1
504690 99504690 1001 86380 86390 1
504640 99504640 1001 86380 86390 1
504607 99504607 1001 86380 86390 1
504530 99504530 1001 86380 86390 1
504416 99504416 1001 86380 86390 1
504330 99504330 1001 86380 86390 1
504475 99504475 1001 86380 86390 1
505035 99505035 1001 86380 86390 1
505126 99505126 1001 86380 86390 1
505037 99505037 1001 86380 86390 1
505017 99505017 1001 86380 86390 1
505608 99505608 1001 86380 86390 1
505767 99505767 1001 86380 86390 1
505436 99505436 1001 86380 86390 1
505418 99505418 1001 86380 86390 1
505483 99505483 1001 86380 86390 1
505323 99505323 1001 86380 86390 1
505782 99505782 1001 86380 86390 1
505955 99505955 1001 86380 86390 1
506428 99506428 1001 86380 86390 1
506447 99506447 1001 86380 86390 1
506401 99506401 1001 86380 86390 1
506402 99506402 1001 86380 86390 1
506346 99506346 1001 86380 86390 1
506007 99506007 1001 86380 86390 1
506012 99506012 1001 86380 86390 1
506644 99506644 1001 86380 86390 1
506787 99506787 1001 86380 86390 1
507280 99507280 1001 86380 86390 1
507243 99507243 1001 86380 86390 1
507262 99507262 1001 86380 86390 1
507226 99507226 1001 86380 86390 1
507061 99507061 1001 86380 86390 1
507126 99507126 1001 86380 86390 1
506841 99506841 1001 86380 86390 1
506910 99506910 1001 86380 86390 1
507001 99507001 1001 86380 86390 1
506874 99506874 1001 86380 86390 1
507488 99507488 1001 86380 86390 1
507596 99507596 1001 86380 86390 1
508158 99508158 1001 86380 86390 1
508094 99508094 1001 86380 86390 1
508095 99508095 1001 86380 86390 1
508214 99508214 1001 86380 86390 1
508130 99508130 1001 86380 86390 1
508239 99508239 1001 86380 86390 1
507965 99507965 1001 86380 86390 1
507945 99507945 1001 86380 86390 1
507963 99507963 1001 86380 86390 1
507821 99507821 1001 86380 86390 1
507785 99507785 1001 86380 86390 1
507697 99507697 1001 86380 86390 1
507817 99507817 1001 86380 86390 1
507678 99507678 1001 86380 86390 1
508249 99508249 1001 86380 86390 1
508418 99508418 1001 86380 86390 1
508976 99508976 1001 86380 86390 1
508876 99508876 1001 86380 86390 1
508785 99508785 1001 86380 86390 1
508708 99508708 1001 86380 86390 1
508493 99508493 1001 86380 86390 1
508469 99508469 1001 86380 86390 1
508568 99508568 1001 86380 86390 1
508659 99508659 1001 86380 86390 1
508569 99508569 1001 86380 86390 1
509084 99509084 1001 86380 86390 1
509195 99509195 1001 86380 86390 1
509082 99509082 1001 86380 86390 1
509757 99509757 1001 86380 86390 1
509596 99509596 1001 86380 86390 1
509609 99509609 1001 86380 86390 1
509573 99509573 1001 86380 86390 1
509694 99509694 1001 86380 86390 1
509370 99509370 1001 86380 86390 1
509319 99509319 1001 86380 86390 1
509477 99509477 1001 86380 86390 1
510066 99510066 1001 86380 86390 1
509976 99509976 1001 86380 86390 1
509965 99509965 1001 86380 86390 1
510021 99510021 1001 86380 86390 1
510689 99510689 1001 86380 86390 1
510612 99510612 1001 86380 86390 1
510679 99510679 1001 86380 86390 1
510668 99510668 1001 86380 86390 1
510706 99510706 1001 86380 86390 1
510661 99510661 1001 86380 86390 1
510597 99510597 1001 86380 86390 1
510485 99510485 1001 86380 86390 1
510337 99510337 1001 86380 86390 1
510429 99510429 1001 86380 86390 1
510108 99510108 1001 86380 86390 1
510304 99510304 1001 86380 86390 1
510113 99510113 1001 86380 86390 1
510206 99510206 1001 86380 86390 1
510270 99510270 1001 86380 86390 1
510298 99510298 1001 86380 86390 1
510106 99510106 1001 86380 86390 1
510314 99510314 1001 86380 86390 1
510911 99510911 1001 86380 86390 1
511472 99511472 1001 86380 86390 1
511258 99511258 1001 86380 86390 1
511259 99511259 1001 86380 86390 1
511298 99511298 1001 86380 86390 1
511209 99511209 1001 86380 86390 1
511735 99511735 1001 86380 86390 1
511645 99511645 1001 86380 86390 1
511730 99511730 1001 86380 86390 1
512255 99512255 1001 86380 86390 1
512321 99512321 1001 86380 86390 1
512372 99512372 1001 86380 86390 1
511993 99511993 1001 86380 86390 1
511973 99511973 1001 86380 86390 1
512130 99512130 1001 86380 86390 1
512105 99512105 1001 86380 86390 1
511849 99511849 1001 86380 86390 1
511888 99511888 1001 86380 86390 1
511953 99511953 1001 86380 86390 1
511920 99511920 1001 86380 86390 1
511818 99511818 1001 86380 86390 1
511821 99511821 1001 86380 86390 1
512570 99512570 1001 86380 86390 1
512506 99512506 1001 86380 86390 1
512407 99512407 1001 86380 86390 1
513053 99513053 1001 86380 86390 1
513006 99513006 1001 86380 86390 1
513087 99513087 1001 86380 86390 1
512895 99512895 1001 86380 86390 1
512999 99512999 1001 86380 86390 1
512846 99512846 1001 86380 86390 1
512795 99512795 1001 86380 86390 1
512915 99512915 1001 86380 86390 1
512814 99512814 1001 86380 86390 1
512714 99512714 1001 86380 86390 1
512741 99512741 1001 86380 86390 1
512587 99512587 1001 86380 86390 1
512772 99512772 1001 86380 86390 1
513297 99513297 1001 86380 86390 1
513220 99513220 1001 86380 86390 1
513299 99513299 1001 86380 86390 1
513904 99513904 1001 86380 86390 1
513699 99513699 1001 86380 86390 1
513623 99513623 1001 86380 86390 1
513719 99513719 1001 86380 86390 1
513797 99513797 1001 86380 86390 1
513643 99513643 1001 86380 86390 1
513582 99513582 1001 86380 86390 1
513558 99513558 1001 86380 86390 1
513496 99513496 1001 86380 86390 1
513590 99513590 1001 86380 86390 1
514134 99514134 1001 86380 86390 1
514225 99514225 1001 86380 86390 1
514136 99514136 1001 86380 86390 1
514077 99514077 1001 86380 86390 1
514715 99514715 1001 86380 86390 1
514836 99514836 1001 86380 86390 1
514813 99514813 1001 86380 86390 1
514659 99514659 1001 86380 86390 1
514698 99514698 1001 86380 86390 1
514488 99514488 1001 86380 86390 1
514543 99514543 1001 86380 86390 1
514596 99514596 1001 86380 86390 1
514495 99514495 1001 86380 86390 1
514422 99514422 1001 86380 86390 1
514350 99514350 1001 86380 86390 1
514921 99514921 1001 86380 86390 1
514914 99514914 1001 86380 86390 1
515030 99515030 1001 86380 86390 1
515635 99515635 1001 86380 86390 1
515655 99515655 1001 86380 86390 1
515483 99515483 1001 86380 86390 1
515521 99515521 1001 86380 86390 1
515326 99515326 1001 86380 86390 1
515404 99515404 1001 86380 86390 1
515287 99515287 1001 86380 86390 1
515315 99515315 1001 86380 86390 1
515473 99515473 1001 86380 86390 1
515140 99515140 1001 86380 86390 1
515092 99515092 1001 86380 86390 1
515171 99515171 1001 86380 86390 1
515887 99515887 1001 86380 86390 1
515824 99515824 1001 86380 86390 1
515479 99515479 1001 86380 86390 1
515828 99515828 1001 86380 86390 1
515728 99515728 1001 86380 86390 1
516434 99516434 1001 86380 86390 1
516464 99516464 1001 86380 86390 1
516323 99516323 1001 86380 86390 1
516428 99516428 1001 86380 86390 1
516416 99516416 1001 86380 86390 1
516148 99516148 1001 86380 86390 1
516201 99516201 1001 86380 86390 1
516255 99516255 1001 86380 86390 1
516157 99516157 1001 86380 86390 1
516048 99516048 1001 86380 86390 1
515999 99515999 1001 86380 86390 1
516702 99516702 1001 86380 86390 1
516587 99516587 1001 86380 86390 1
516588 99516588 1001 86380 86390 1
516524 99516524 1001 86380 86390 1
516603 99516603 1001 86380 86390 1
516668 99516668 1001 86380 86390 1
516552 99516552 1001 86380 86390 1
517235 99517235 1001 86380 86390 1
517324 99517324 1001 86380 86390 1
517243 99517243 1001 86380 86390 1
517179 99517179 1001 86380 86390 1
516988 99516988 1001 86380 86390 1
517027 99517027 1001 86380 86390 1
517113 99517113 1001 86380 86390 1
516891 99516891 1001 86380 86390 1
517462 99517462 1001 86380 86390 1
517387 99517387 1001 86380 86390 1
517512 99517512 1001 86380 86390 1
518112 99518112 1001 86380 86390 1
517993 99517993 1001 86380 86390 1
518097 99518097 1001 86380 86390 1
517792 99517792 1001 86380 86390 1
517847 99517847 1001 86380 86390 1
517735 99517735 1001 86380 86390 1
517543 99517543 1001 86380 86390 1
517699 99517699 1001 86380 86390 1
517738 99517738 1001 86380 86390 1
517623 99517623 1001 86380 86390 1
518314 99518314 1001 86380 86390 1
517957 99517957 1001 86380 86390 1
518256 99518256 1001 86380 86390 1
518170 99518170 1001 86380 86390 1
518941 99518941 1001 86380 86390 1
518840 99518840 1001 86380 86390 1
518854 99518854 1001 86380 86390 1
518805 99518805 1001 86380 86390 1
518949 99518949 1001 86380 86390 1
518680 99518680 1001 86380 86390 1
518774 99518774 1001 86380 86390 1
518619 99518619 1001 86380 86390 1
518660 99518660 1001 86380 86390 1
518703 99518703 1001 86380 86390 1
518414 99518414 1001 86380 86390 1
518480 99518480 1001 86380 86390 1
519114 99519114 1001 86380 86390 1
519103 99519103 1001 86380 86390 1
519016 99519016 1001 86380 86390 1
519056 99519056 1001 86380 86390 1
519124 99519124 1001 86380 86390 1
519034 99519034 1001 86380 86390 1
519781 99519781 1001 86380 86390 1
519661 99519661 1001 86380 86390 1
519674 99519674 1001 86380 86390 1
519703 99519703 1001 86380 86390 1
519665 99519665 1001 86380 86390 1
519655 99519655 1001 86380 86390 1
519669 99519669 1001 86380 86390 1
519545 99519545 1001 86380 86390 1
519573 99519573 1001 86380 86390 1
519461 99519461 1001 86380 86390 1
519526 99519526 1001 86380 86390 1
519553 99519553 1001 86380 86390 1
519528 99519528 1001 86380 86390 1
519580 99519580 1001 86380 86390 1
519221 99519221 1001 86380 86390 1
519341 99519341 1001 86380 86390 1
519292 99519292 1001 86380 86390 1
519370 99519370 1001 86380 86390 1
519824 99519824 1001 86380 86390 1
519929 99519929 1001 86380 86390 1
519968 99519968 1001 86380 86390 1
519906 99519906 1001 86380 86390 1
519894 99519894 1001 86380 86390 1
519899 99519899 1001 86380 86390 1
519990 99519990 1001 86380 86390 1
520448 99520448 1001 86380 86390 1
520501 99520501 1001 86380 86390 1
520478 99520478 1001 86380 86390 1
520479 99520479 1001 86380 86390 1
520600 99520600 1001 86380 86390 1
520369 99520369 1001 86380 86390 1
520398 99520398 1001 86380 86390 1
520296 99520296 1001 86380 86390 1
520337 99520337 1001 86380 86390 1
520036 99520036 1001 86380 86390 1
520103 99520103 1001 86380 86390 1
520143 99520143 1001 86380 86390 1
520221 99520221 1001 86380 86390 1
520079 99520079 1001 86380 86390 1
520808 99520808 1001 86380 86390 1
520686 99520686 1001 86380 86390 1
521332 99521332 1001 86380 86390 1
521146 99521146 1001 86380 86390 1
521117 99521117 1001 86380 86390 1
520887 99520887 1001 86380 86390 1
520992 99520992 1001 86380 86390 1
521554 99521554 1001 86380 86390 1
521652 99521652 1001 86380 86390 1
521629 99521629 1001 86380 86390 1
521539 99521539 1001 86380 86390 1
522242 99522242 1001 86380 86390 1
522255 99522255 1001 86380 86390 1
522165 99522165 1001 86380 86390 1
522267 99522267 1001 86380 86390 1
522250 99522250 1001 86380 86390 1
522062 99522062 1001 86380 86390 1
521986 99521986 1001 86380 86390 1
521948 99521948 1001 86380 86390 1
521886 99521886 1001 86380 86390 1
522082 99522082 1001 86380 86390 1
521749 99521749 1001 86380 86390 1
521750 99521750 1001 86380 86390 1
521822 99521822 1001 86380 86390 1
521824 99521824 1001 86380 86390 1
521774 99521774 1001 86380 86390 1
522422 99522422 1001 86380 86390 1
522489 99522489 1001 86380 86390 1
522490 99522490 1001 86380 86390 1
522416 99522416 1001 86380 86390 1
522959 99522959 1001 86380 86390 1
523001 99523001 1001 86380 86390 1
522876 99522876 1001 86380 86390 1
522588 99522588 1001 86380 86390 1
522616 99522616 1001 86380 86390 1
522700 99522700 1001 86380 86390 1
522546 99522546 1001 86380 86390 1
523252 99523252 1001 86380 86390 1
523908 99523908 1001 86380 86390 1
523827 99523827 1001 86380 86390 1
523866 99523866 1001 86380 86390 1
523938 99523938 1001 86380 86390 1
523940 99523940 1001 86380 86390 1
523617 99523617 1001 86380 86390 1
523482 99523482 1001 86380 86390 1
523361 99523361 1001 86380 86390 1
524104 99524104 1001 86380 86390 1
524068 99524068 1001 86380 86390 1
524650 99524650 1001 86380 86390 1
524703 99524703 1001 86380 86390 1
524487 99524487 1001 86380 86390 1
524565 99524565 1001 86380 86390 1
524451 99524451 1001 86380 86390 1
524491 99524491 1001 86380 86390 1
524508 99524508 1001 86380 86390 1
524259 99524259 1001 86380 86390 1
524288 99524288 1001 86380 86390 1
524252 99524252 1001 86380 86390 1
524854 99524854 1001 86380 86390 1
524895 99524895 1001 86380 86390 1
525481 99525481 1001 86380 86390 1
525462 99525462 1001 86380 86390 1
525531 99525531 1001 86380 86390 1
525415 99525415 1001 86380 86390 1
525493 99525493 1001 86380 86390 1
525250 99525250 1001 86380 86390 1
525386 99525386 1001 86380 86390 1
525040 99525040 1001 86380 86390 1
525079 99525079 1001 86380 86390 1
525068 99525068 1001 86380 86390 1
525034 99525034 1001 86380 86390 1
525700 99525700 1001 86380 86390 1
525392 99525392 1001 86380 86390 1
525753 99525753 1001 86380 86390 1
525754 99525754 1001 86380 86390 1
525795 99525795 1001 86380 86390 1
525757 99525757 1001 86380 86390 1
526392 99526392 1001 86380 86390 1
526411 99526411 1001 86380 86390 1
526146 99526146 1001 86380 86390 1
525946 99525946 1001 86380 86390 1
525985 99525985 1001 86380 86390 1
525805 99525805 1001 86380 86390 1
525903 99525903 1001 86380 86390 1
526451 99526451 1001 86380 86390 1
526491 99526491 1001 86380 86390 1
526519 99526519 1001 86380 86390 1
526481 99526481 1001 86380 86390 1
527193 99527193 1001 86380 86390 1
527077 99527077 1001 86380 86390 1
526939 99526939 1001 86380 86390 1
527030 99527030 1001 86380 86390 1
526879 99526879 1001 86380 86390 1
526959 99526959 1001 86380 86390 1
526872 99526872 1001 86380 86390 1
526951 99526951 1001 86380 86390 1
526779 99526779 1001 86380 86390 1
527423 99527423 1001 86380 86390 1
527256 99527256 1001 86380 86390 1
527922 99527922 1001 86380 86390 1
527976 99527976 1001 86380 86390 1
528028 99528028 1001 86380 86390 1
528066 99528066 1001 86380 86390 1
527945 99527945 1001 86380 86390 1
527717 99527717 1001 86380 86390 1
527666 99527666 1001 86380 86390 1
527848 99527848 1001 86380 86390 1
527706 99527706 1001 86380 86390 1
527484 99527484 1001 86380 86390 1
527576 99527576 1001 86380 86390 1
528078 99528078 1001 86380 86390 1
528237 99528237 1001 86380 86390 1
528873 99528873 1001 86380 86390 1
528845 99528845 1001 86380 86390 1
528885 99528885 1001 86380 86390 1
528795 99528795 1001 86380 86390 1
528897 99528897 1001 86380 86390 1
528579 99528579 1001 86380 86390 1
528671 99528671 1001 86380 86390 1
528535 99528535 1001 86380 86390 1
528537 99528537 1001 86380 86390 1
528641 99528641 1001 86380 86390 1
528411 99528411 1001 86380 86390 1
528288 99528288 1001 86380 86390 1
528395 99528395 1001 86380 86390 1
529043 99529043 1001 86380 86390 1
528943 99528943 1001 86380 86390 1
528971 99528971 1001 86380 86390 1
529565 99529565 1001 86380 86390 1
529707 99529707 1001 86380 86390 1
529566 99529566 1001 86380 86390 1
529685 99529685 1001 86380 86390 1
529288 99529288 1001 86380 86390 1
529121 99529121 1001 86380 86390 1
529155 99529155 1001 86380 86390 1
529144 99529144 1001 86380 86390 1
529807 99529807 1001 86380 86390 1
530464 99530464 1001 86380 86390 1
530442 99530442 1001 86380 86390 1
530456 99530456 1001 86380 86390 1
530381 99530381 1001 86380 86390 1
530540 99530540 1001 86380 86390 1
530159 99530159 1001 86380 86390 1
530315 99530315 1001 86380 86390 1
530321 99530321 1001 86380 86390 1
529973 99529973 1001 86380 86390 1
530078 99530078 1001 86380 86390 1
530138 99530138 1001 86380 86390 1
530735 99530735 1001 86380 86390 1
530726 99530726 1001 86380 86390 1
530587 99530587 1001 86380 86390 1
531293 99531293 1001 86380 86390 1
531351 99531351 1001 86380 86390 1
531190 99531190 1001 86380 86390 1
531271 99531271 1001 86380 86390 1
531246 99531246 1001 86380 86390 1
531311 99531311 1001 86380 86390 1
531174 99531174 1001 86380 86390 1
530984 99530984 1001 86380 86390 1
530941 99530941 1001 86380 86390 1
530801 99530801 1001 86380 86390 1
530778 99530778 1001 86380 86390 1
531411 99531411 1001 86380 86390 1
531557 99531557 1001 86380 86390 1
532154 99532154 1001 86380 86390 1
532027 99532027 1001 86380 86390 1
532119 99532119 1001 86380 86390 1
532011 99532011 1001 86380 86390 1
531870 99531870 1001 86380 86390 1
531800 99531800 1001 86380 86390 1
531679 99531679 1001 86380 86390 1
531772 99531772 1001 86380 86390 1
531761 99531761 1001 86380 86390 1
531776 99531776 1001 86380 86390 1
531609 99531609 1001 86380 86390 1
532258 99532258 1001 86380 86390 1
532271 99532271 1001 86380 86390 1
532207 99532207 1001 86380 86390 1
532403 99532403 1001 86380 86390 1
532302 99532302 1001 86380 86390 1
533007 99533007 1001 86380 86390 1
532987 99532987 1001 86380 86390 1
532813 99532813 1001 86380 86390 1
532633 99532633 1001 86380 86390 1
532661 99532661 1001 86380 86390 1
532781 99532781 1001 86380 86390 1
532730 99532730 1001 86380 86390 1
532666 99532666 1001 86380 86390 1
532744 99532744 1001 86380 86390 1
532476 99532476 1001 86380 86390 1
532550 99532550 1001 86380 86390 1
533167 99533167 1001 86380 86390 1
533103 99533103 1001 86380 86390 1
533183 99533183 1001 86380 86390 1
533838 99533838 1001 86380 86390 1
533509 99533509 1001 86380 86390 1
533513 99533513 1001 86380 86390 1
533580 99533580 1001 86380 86390 1
533264 99533264 1001 86380 86390 1
533398 99533398 1001 86380 86390 1
533298 99533298 1001 86380 86390 1
534024 99534024 1001 86380 86390 1
533901 99533901 1001 86380 86390 1
533891 99533891 1001 86380 86390 1
534532 99534532 1001 86380 86390 1
534483 99534483 1001 86380 86390 1
534566 99534566 1001 86380 86390 1
534679 99534679 1001 86380 86390 1
534606 99534606 1001 86380 86390 1
534338 99534338 1001 86380 86390 1
534308 99534308 1001 86380 86390 1
534347 99534347 1001 86380 86390 1
534209 99534209 1001 86380 86390 1
534214 99534214 1001 86380 86390 1
534086 99534086 1001 86380 86390 1
534803 99534803 1001 86380 86390 1
534739 99534739 1001 86380 86390 1
534833 99534833 1001 86380 86390 1
534743 99534743 1001 86380 86390 1
534808 99534808 1001 86380 86390 1
535230 99535230 1001 86380 86390 1
534994 99534994 1001 86380 86390 1
535078 99535078 1001 86380 86390 1
534990 99534990 1001 86380 86390 1
535692 99535692 1001 86380 86390 1
535629 99535629 1001 86380 86390 1
535655 99535655 1001 86380 86390 1
536261 99536261 1001 86380 86390 1
536184 99536184 1001 86380 86390 1
536287 99536287 1001 86380 86390 1
536324 99536324 1001 86380 86390 1
535988 99535988 1001 86380 86390 1
536079 99536079 1001 86380 86390 1
535967 99535967 1001 86380 86390 1
536059 99536059 1001 86380 86390 1
535808 99535808 1001 86380 86390 1
535746 99535746 1001 86380 86390 1
535759 99535759 1001 86380 86390 1
535878 99535878 1001 86380 86390 1
535817 99535817 1001 86380 86390 1
536475 99536475 1001 86380 86390 1
536352 99536352 1001 86380 86390 1
537074 99537074 1001 86380 86390 1
536991 99536991 1001 86380 86390 1
537018 99537018 1001 86380 86390 1
536804 99536804 1001 86380 86390 1
536793 99536793 1001 86380 86390 1
536874 99536874 1001 86380 86390 1
536940 99536940 1001 86380 86390 1
536619 99536619 1001 86380 86390 1
536744 99536744 1001 86380 86390 1
536551 99536551 1001 86380 86390 1
537224 99537224 1001 86380 86390 1
537237 99537237 1001 86380 86390 1
537233 99537233 1001 86380 86390 1
537957 99537957 1001 86380 86390 1
537961 99537961 1001 86380 86390 1
537838 99537838 1001 86380 86390 1
537878 99537878 1001 86380 86390 1
537853 99537853 1001 86380 86390 1
537816 99537816 1001 86380 86390 1
537982 99537982 1001 86380 86390 1
537692 99537692 1001 86380 86390 1
537616 99537616 1001 86380 86390 1
537693 99537693 1001 86380 86390 1
537591 99537591 1001 86380 86390 1
537738 99537738 1001 86380 86390 1
537739 99537739 1001 86380 86390 1
537754 99537754 1001 86380 86390 1
537561 99537561 1001 86380 86390 1
537448 99537448 1001 86380 86390 1
537450 99537450 1001 86380 86390 1
537476 99537476 1001 86380 86390 1
537515 99537515 1001 86380 86390 1
537376 99537376 1001 86380 86390 1
538042 99538042 1001 86380 86390 1
538188 99538188 1001 86380 86390 1
538781 99538781 1001 86380 86390 1
538754 99538754 1001 86380 86390 1
538679 99538679 1001 86380 86390 1
538772 99538772 1001 86380 86390 1
538696 99538696 1001 86380 86390 1
538808 99538808 1001 86380 86390 1
538442 99538442 1001 86380 86390 1
538419 99538419 1001 86380 86390 1
538475 99538475 1001 86380 86390 1
538284 99538284 1001 86380 86390 1
538260 99538260 1001 86380 86390 1
538394 99538394 1001 86380 86390 1
538318 99538318 1001 86380 86390 1
538384 99538384 1001 86380 86390 1
538858 99538858 1001 86380 86390 1
538924 99538924 1001 86380 86390 1
539473 99539473 1001 86380 86390 1
539547 99539547 1001 86380 86390 1
539411 99539411 1001 86380 86390 1
539349 99539349 1001 86380 86390 1
539299 99539299 1001 86380 86390 1
539304 99539304 1001 86380 86390 1
539034 99539034 1001 86380 86390 1
539156 99539156 1001 86380 86390 1
539222 99539222 1001 86380 86390 1
539225 99539225 1001 86380 86390 1
539031 99539031 1001 86380 86390 1
539783 99539783 1001 86380 86390 1
540357 99540357 1001 86380 86390 1
540453 99540453 1001 86380 86390 1
540376 99540376 1001 86380 86390 1
540248 99540248 1001 86380 86390 1
540175 99540175 1001 86380 86390 1
540190 99540190 1001 86380 86390 1
540116 99540116 1001 86380 86390 1
539859 99539859 1001 86380 86390 1
540022 99540022 1001 86380 86390 1
539870 99539870 1001 86380 86390 1
540481 99540481 1001 86380 86390 1
540589 99540589 1001 86380 86390 1
540897 99540897 1001 86380 86390 1
540914 99540914 1001 86380 86390 1
541032 99541032 1001 86380 86390 1
540854 99540854 1001 86380 86390 1
540855 99540855 1001 86380 86390 1
540769 99540769 1001 86380 86390 1
540782 99540782 1001 86380 86390 1
540822 99540822 1001 86380 86390 1
541367 99541367 1001 86380 86390 1
541412 99541412 1001 86380 86390 1
541431 99541431 1001 86380 86390 1
541979 99541979 1001 86380 86390 1
541917 99541917 1001 86380 86390 1
541942 99541942 1001 86380 86390 1
542022 99542022 1001 86380 86390 1
541961 99541961 1001 86380 86390 1
541840 99541840 1001 86380 86390 1
541853 99541853 1001 86380 86390 1
541819 99541819 1001 86380 86390 1
541744 99541744 1001 86380 86390 1
541504 99541504 1001 86380 86390 1
541699 99541699 1001 86380 86390 1
541635 99541635 1001 86380 86390 1
541678 99541678 1001 86380 86390 1
542196 99542196 1001 86380 86390 1
542174 99542174 1001 86380 86390 1
542810 99542810 1001 86380 86390 1
542353 99542353 1001 86380 86390 1
542406 99542406 1001 86380 86390 1
542529 99542529 1001 86380 86390 1
543117 99543117 1001 86380 86390 1
543122 99543122 1001 86380 86390 1
543598 99543598 1001 86380 86390 1
543704 99543704 1001 86380 86390 1
543588 99543588 1001 86380 86390 1
543693 99543693 1001 86380 86390 1
543706 99543706 1001 86380 86390 1
543403 99543403 1001 86380 86390 1
543377 99543377 1001 86380 86390 1
543378 99543378 1001 86380 86390 1
543458 99543458 1001 86380 86390 1
543433 99543433 1001 86380 86390 1
543485 99543485 1001 86380 86390 1
543234 99543234 1001 86380 86390 1
543225 99543225 1001 86380 86390 1
543951 99543951 1001 86380 86390 1
543889 99543889 1001 86380 86390 1
543902 99543902 1001 86380 86390 1
543851 99543851 1001 86380 86390 1
543827 99543827 1001 86380 86390 1
543957 99543957 1001 86380 86390 1
544469 99544469 1001 86380 86390 1
544564 99544564 1001 86380 86390 1
544587 99544587 1001 86380 86390 1
544429 99544429 1001 86380 86390 1
544392 99544392 1001 86380 86390 1
544300 99544300 1001 86380 86390 1
544144 99544144 1001 86380 86390 1
544623 99544623 1001 86380 86390 1
425030 383 1001 39480 40857 1
420677 239 1001 35160 35637 1
429116 237 1001 61080 62517 1
522905 662 1001 63008 63307 1
528424 1006 1001 61757 62057 1
525674 734 1002 41571 49713 1
400213 99400213 1001 86380 86390 1
400227 99400227 1001 86380 86390 1
400133 99400133 1001 86380 86390 1
400801 99400801 1001 86380 86390 1
401062 99401062 1001 86380 86390 1
401234 99401234 1001 86380 86390 1
401183 99401183 1001 86380 86390 1
401500 99401500 1001 86380 86390 1
401679 99401679 1001 86380 86390 1
401781 99401781 1001 86380 86390 1
401770 99401770 1001 86380 86390 1
402018 99402018 1001 86380 86390 1
402208 99402208 1001 86380 86390 1
402214 99402214 1001 86380 86390 1
402284 99402284 1001 86380 86390 1
402921 99402921 1001 86380 86390 1
402982 99402982 1001 86380 86390 1
402955 99402955 1001 86380 86390 1
402964 99402964 1001 86380 86390 1
403201 99403201 1001 86380 86390 1
403384 99403384 1001 86380 86390 1
403496 99403496 1001 86380 86390 1
403481 99403481 1001 86380 86390 1
403553 99403553 1001 86380 86390 1
403584 99403584 1001 86380 86390 1
403770 99403770 1001 86380 86390 1
403800 99403800 1001 86380 86390 1
403872 99403872 1001 86380 86390 1
403992 99403992 1001 86380 86390 1
404097 99404097 1001 86380 86390 1
404125 99404125 1001 86380 86390 1
404264 99404264 1001 86380 86390 1
404504 99404504 1001 86380 86390 1
404527 99404527 1001 86380 86390 1
404508 99404508 1001 86380 86390 1
404632 99404632 1001 86380 86390 1
404649 99404649 1001 86380 86390 1
404750 99404750 1001 86380 86390 1
404752 99404752 1001 86380 86390 1
404733 99404733 1001 86380 86390 1
404975 99404975 1001 86380 86390 1
405162 99405162 1001 86380 86390 1
405238 99405238 1001 86380 86390 1
405471 99405471 1001 86380 86390 1
405440 99405440 1001 86380 86390 1
405575 99405575 1001 86380 86390 1
405505 99405505 1001 86380 86390 1
406229 99406229 1001 86380 86390 1
406302 99406302 1001 86380 86390 1
406360 99406360 1001 86380 86390 1
406313 99406313 1001 86380 86390 1
406621 99406621 1001 86380 86390 1
406664 99406664 1001 86380 86390 1
406881 99406881 1001 86380 86390 1
407308 99407308 1001 86380 86390 1
407300 99407300 1001 86380 86390 1
407423 99407423 1001 86380 86390 1
407805 99407805 1001 86380 86390 1
407797 99407797 1001 86380 86390 1
407933 99407933 1001 86380 86390 1
407937 99407937 1001 86380 86390 1
407912 99407912 1001 86380 86390 1
408446 99408446 1001 86380 86390 1
408420 99408420 1001 86380 86390 1
408559 99408559 1001 86380 86390 1
408714 99408714 1001 86380 86390 1
408778 99408778 1001 86380 86390 1
408771 99408771 1001 86380 86390 1
408977 99408977 1001 86380 86390 1
408935 99408935 1001 86380 86390 1
408908 99408908 1001 86380 86390 1
409460 99409460 1001 86380 86390 1
409463 99409463 1001 86380 86390 1
409671 99409671 1001 86380 86390 1
409625 99409625 1001 86380 86390 1
409755 99409755 1001 86380 86390 1
409955 99409955 1001 86380 86390 1
410051 99410051 1001 86380 86390 1
410138 99410138 1001 86380 86390 1
410277 99410277 1001 86380 86390 1
410806 99410806 1001 86380 86390 1
410941 99410941 1001 86380 86390 1
411108 99411108 1001 86380 86390 1
411089 99411089 1001 86380 86390 1
411229 99411229 1001 86380 86390 1
411285 99411285 1001 86380 86390 1
411227 99411227 1001 86380 86390 1
411404 99411404 1001 86380 86390 1
411340 99411340 1001 86380 86390 1
411495 99411495 1001 86380 86390 1
411566 99411566 1001 86380 86390 1
411749 99411749 1001 86380 86390 1
411856 99411856 1001 86380 86390 1
413515 99413515 1001 86380 86390 1
413450 99413450 1001 86380 86390 1
413533 99413533 1001 86380 86390 1
413507 99413507 1001 86380 86390 1
413189 99413189 1001 86380 86390 1
413247 99413247 1001 86380 86390 1
412896 99412896 1001 86380 86390 1
413130 99413130 1001 86380 86390 1
412862 99412862 1001 86380 86390 1
412699 99412699 1001 86380 86390 1
412511 99412511 1001 86380 86390 1
414036 99414036 1001 86380 86390 1
413786 99413786 1001 86380 86390 1
414041 99414041 1001 86380 86390 1
413909 99413909 1001 86380 86390 1
413933 99413933 1001 86380 86390 1
414980 99414980 1001 86380 86390 1
415294 99415294 1001 86380 86390 1
415306 99415306 1001 86380 86390 1
415022 99415022 1001 86380 86390 1
415240 99415240 1001 86380 86390 1
414236 99414236 1001 86380 86390 1
415383 99415383 1001 86380 86390 1
416957 99416957 1001 86380 86390 1
416550 99416550 1001 86380 86390 1
416310 99416310 1001 86380 86390 1
416155 99416155 1001 86380 86390 1
415813 99415813 1001 86380 86390 1
416038 99416038 1001 86380 86390 1
415727 99415727 1001 86380 86390 1
415877 99415877 1001 86380 86390 1
416132 99416132 1001 86380 86390 1
417025 99417025 1001 86380 86390 1
417298 99417298 1001 86380 86390 1
417060 99417060 1001 86380 86390 1
417042 99417042 1001 86380 86390 1
417397 99417397 1001 86380 86390 1
418650 99418650 1001 86380 86390 1
418461 99418461 1001 86380 86390 1
418766 99418766 1001 86380 86390 1
418709 99418709 1001 86380 86390 1
418725 99418725 1001 86380 86390 1
418372 99418372 1001 86380 86390 1
418251 99418251 1001 86380 86390 1
418380 99418380 1001 86380 86390 1
417778 99417778 1001 86380 86390 1
417899 99417899 1001 86380 86390 1
417945 99417945 1001 86380 86390 1
417646 99417646 1001 86380 86390 1
417934 99417934 1001 86380 86390 1
417704 99417704 1001 86380 86390 1
418978 99418978 1001 86380 86390 1
418960 99418960 1001 86380 86390 1
418967 99418967 1001 86380 86390 1
420146 99420146 1001 86380 86390 1
420386 99420386 1001 86380 86390 1
420338 99420338 1001 86380 86390 1
420204 99420204 1001 86380 86390 1
420265 99420265 1001 86380 86390 1
420371 99420371 1001 86380 86390 1
420074 99420074 1001 86380 86390 1
419981 99419981 1001 86380 86390 1
419999 99419999 1001 86380 86390 1
419332 99419332 1001 86380 86390 1
420768 99420768 1001 86380 86390 1
420615 99420615 1001 86380 86390 1
420618 99420618 1001 86380 86390 1
420677 99420677 1001 86380 86390 1
420780 99420780 1001 86380 86390 1
420797 99420797 1001 86380 86390 1
420704 99420704 1001 86380 86390 1
420535 99420535 1001 86380 86390 1
420829 99420829 1001 86380 86390 1
421759 99421759 1001 86380 86390 1
421432 99421432 1001 86380 86390 1
421433 99421433 1001 86380 86390 1
421642 99421642 1001 86380 86390 1
421230 99421230 1001 86380 86390 1
421145 99421145 1001 86380 86390 1
421009 99421009 1001 86380 86390 1
422192 99422192 1001 86380 86390 1
422338 99422338 1001 86380 86390 1
423504 99423504 1001 86380 86390 1
423247 99423247 1001 86380 86390 1
422987 99422987 1001 86380 86390 1
422853 99422853 1001 86380 86390 1
422533 99422533 1001 86380 86390 1
422860 99422860 1001 86380 86390 1
422938 99422938 1001 86380 86390 1
423847 99423847 1001 86380 86390 1
423959 99423959 1001 86380 86390 1
423883 99423883 1001 86380 86390 1
425304 99425304 1001 86380 86390 1
425111 99425111 1001 86380 86390 1
425118 99425118 1001 86380 86390 1
424825 99424825 1001 86380 86390 1
424892 99424892 1001 86380 86390 1
424769 99424769 1001 86380 86390 1
424690 99424690 1001 86380 86390 1
424262 99424262 1001 86380 86390 1
424495 99424495 1001 86380 86390 1
424246 99424246 1001 86380 86390 1
424345 99424345 1001 86380 86390 1
424474 99424474 1001 86380 86390 1
424540 99424540 1001 86380 86390 1
424229 99424229 1001 86380 86390 1
424164 99424164 1001 86380 86390 1
424308 99424308 1001 86380 86390 1
425404 99425404 1001 86380 86390 1
425710 99425710 1001 86380 86390 1
425537 99425537 1001 86380 86390 1
425412 99425412 1001 86380 86390 1
425466 99425466 1001 86380 86390 1
425651 99425651 1001 86380 86390 1
426911 99426911 1001 86380 86390 1
426854 99426854 1001 86380 86390 1
426956 99426956 1001 86380 86390 1
426761 99426761 1001 86380 86390 1
426319 99426319 1001 86380 86390 1
426518 99426518 1001 86380 86390 1
426300 99426300 1001 86380 86390 1
426670 99426670 1001 86380 86390 1
426634 99426634 1001 86380 86390 1
425912 99425912 1001 86380 86390 1
426273 99426273 1001 86380 86390 1
425902 99425902 1001 86380 86390 1
425878 99425878 1001 86380 86390 1
427437 99427437 1001 86380 86390 1
427352 99427352 1001 86380 86390 1
427245 99427245 1001 86380 86390 1
427425 99427425 1001 86380 86390 1
427521 99427521 1001 86380 86390 1
427339 99427339 1001 86380 86390 1
428586 99428586 1001 86380 86390 1
428413 99428413 1001 86380 86390 1
428656 99428656 1001 86380 86390 1
428659 99428659 1001 86380 86390 1
428007 99428007 1001 86380 86390 1
428242 99428242 1001 86380 86390 1
428132 99428132 1001 86380 86390 1
427552 99427552 1001 86380 86390 1
428970 99428970 1001 86380 86390 1
429058 99429058 1001 86380 86390 1
429013 99429013 1001 86380 86390 1
430298 99430298 1001 86380 86390 1
430277 99430277 1001 86380 86390 1
430239 99430239 1001 86380 86390 1
429714 99429714 1001 86380 86390 1
429738 99429738 1001 86380 86390 1
429562 99429562 1001 86380 86390 1
430551 99430551 1001 86380 86390 1
430688 99430688 1001 86380 86390 1
431675 99431675 1001 86380 86390 1
431751 99431751 1001 86380 86390 1
431452 99431452 1001 86380 86390 1
431398 99431398 1001 86380 86390 1
431385 99431385 1001 86380 86390 1
431410 99431410 1001 86380 86390 1
431620 99431620 1001 86380 86390 1
430874 99430874 1001 86380 86390 1
431140 99431140 1001 86380 86390 1
430864 99430864 1001 86380 86390 1
432485 99432485 1001 86380 86390 1
432149 99432149 1001 86380 86390 1
432305 99432305 1001 86380 86390 1
432195 99432195 1001 86380 86390 1
433239 99433239 1001 86380 86390 1
433020 99433020 1001 86380 86390 1
433193 99433193 1001 86380 86390 1
433219 99433219 1001 86380 86390 1
433298 99433298 1001 86380 86390 1
433124 99433124 1001 86380 86390 1
432772 99432772 1001 86380 86390 1
432712 99432712 1001 86380 86390 1
434115 99434115 1001 86380 86390 1
434011 99434011 1001 86380 86390 1
434106 99434106 1001 86380 86390 1
435224 99435224 1001 86380 86390 1
435253 99435253 1001 86380 86390 1
435332 99435332 1001 86380 86390 1
434829 99434829 1001 86380 86390 1
434673 99434673 1001 86380 86390 1
434146 99434146 1001 86380 86390 1
434305 99434305 1001 86380 86390 1
435826 99435826 1001 86380 86390 1
435546 99435546 1001 86380 86390 1
435779 99435779 1001 86380 86390 1
436649 99436649 1001 86380 86390 1
436745 99436745 1001 86380 86390 1
436511 99436511 1001 86380 86390 1
436290 99436290 1001 86380 86390 1
436107 99436107 1001 86380 86390 1
436083 99436083 1001 86380 86390 1
436306 99436306 1001 86380 86390 1
300082 99300082 1001 86380 86390 1
300037 99300037 1001 86380 86390 1
300525 99300525 1001 86380 86390 1
300703 99300703 1001 86380 86390 1
300670 99300670 1001 86380 86390 1
300436 99300436 1001 86380 86390 1
300374 99300374 1001 86380 86390 1
300340 99300340 1001 86380 86390 1
300211 99300211 1001 86380 86390 1
300315 99300315 1001 86380 86390 1
300199 99300199 1001 86380 86390 1
300123 99300123 1001 86380 86390 1
300111 99300111 1001 86380 86390 1
300285 99300285 1001 86380 86390 1
300262 99300262 1001 86380 86390 1
300871 99300871 1001 86380 86390 1
300798 99300798 1001 86380 86390 1
300892 99300892 1001 86380 86390 1
301377 99301377 1001 86380 86390 1
301368 99301368 1001 86380 86390 1
301433 99301433 1001 86380 86390 1
301472 99301472 1001 86380 86390 1
301434 99301434 1001 86380 86390 1
301473 99301473 1001 86380 86390 1
301230 99301230 1001 86380 86390 1
301104 99301104 1001 86380 86390 1
301068 99301068 1001 86380 86390 1
301020 99301020 1001 86380 86390 1
301085 99301085 1001 86380 86390 1
301124 99301124 1001 86380 86390 1
301619 99301619 1001 86380 86390 1
301633 99301633 1001 86380 86390 1
302269 99302269 1001 86380 86390 1
302007 99302007 1001 86380 86390 1
302164 99302164 1001 86380 86390 1
302035 99302035 1001 86380 86390 1
302011 99302011 1001 86380 86390 1
302116 99302116 1001 86380 86390 1
302003 99302003 1001 86380 86390 1
302017 99302017 1001 86380 86390 1
301803 99301803 1001 86380 86390 1
301949 99301949 1001 86380 86390 1
302407 99302407 1001 86380 86390 1
302526 99302526 1001 86380 86390 1
303029 99303029 1001 86380 86390 1
303183 99303183 1001 86380 86390 1
303059 99303059 1001 86380 86390 1
303193 99303193 1001 86380 86390 1
303198 99303198 1001 86380 86390 1
302898 99302898 1001 86380 86390 1
302853 99302853 1001 86380 86390 1
302741 99302741 1001 86380 86390 1
302793 99302793 1001 86380 86390 1
302671 99302671 1001 86380 86390 1
302697 99302697 1001 86380 86390 1
302776 99302776 1001 86380 86390 1
303208 99303208 1001 86380 86390 1
303368 99303368 1001 86380 86390 1
303904 99303904 1001 86380 86390 1
303944 99303944 1001 86380 86390 1
303901 99303901 1001 86380 86390 1
303639 99303639 1001 86380 86390 1
303795 99303795 1001 86380 86390 1
303596 99303596 1001 86380 86390 1
303561 99303561 1001 86380 86390 1
303616 99303616 1001 86380 86390 1
304038 99304038 1001 86380 86390 1
304707 99304707 1001 86380 86390 1
304697 99304697 1001 86380 86390 1
304538 99304538 1001 86380 86390 1
304643 99304643 1001 86380 86390 1
304431 99304431 1001 86380 86390 1
304972 99304972 1001 86380 86390 1
304945 99304945 1001 86380 86390 1
305519 99305519 1001 86380 86390 1
305644 99305644 1001 86380 86390 1
305516 99305516 1001 86380 86390 1
305646 99305646 1001 86380 86390 1
305337 99305337 1001 86380 86390 1
305422 99305422 1001 86380 86390 1
305241 99305241 1001 86380 86390 1
[truncated: 4,099,262 more chars]
