# Supplementary material for: Fast and near-optimal monitoring for healthcare acquired infection outbreaks
Source: PLoS Comput Biol. 2019 Sep 16;15(9):e1007284. doi: 10.1371/journal.pcbi.1007284 (PMC6762212; doi:10.1371/journal.pcbi.1007284)
Supplement: S1 Data — (ZIP) [file pcbi.1007284.s006.zip › MobilityLogs1/HAISE_Carilion_all_visits_day_84.txt]

#Person location Sublocation StartTime EndTime Type
427919 699 1001 2520 6057 1
419061 508 1001 67560 67977 1
428014 848 1001 46080 49197 1
400258 99400258 1001 86380 86390 1
400238 99400238 1001 86380 86390 1
400268 99400268 1001 86380 86390 1
400366 99400366 1001 86380 86390 1
400595 99400595 1001 86380 86390 1
400538 99400538 1001 86380 86390 1
400629 99400629 1001 86380 86390 1
400661 99400661 1001 86380 86390 1
401085 99401085 1001 86380 86390 1
401260 99401260 1001 86380 86390 1
401346 99401346 1001 86380 86390 1
401478 99401478 1001 86380 86390 1
401484 99401484 1001 86380 86390 1
401541 99401541 1001 86380 86390 1
401522 99401522 1001 86380 86390 1
401658 99401658 1001 86380 86390 1
401814 99401814 1001 86380 86390 1
402218 99402218 1001 86380 86390 1
402196 99402196 1001 86380 86390 1
402347 99402347 1001 86380 86390 1
402731 99402731 1001 86380 86390 1
402738 99402738 1001 86380 86390 1
402843 99402843 1001 86380 86390 1
402833 99402833 1001 86380 86390 1
402992 99402992 1001 86380 86390 1
403324 99403324 1001 86380 86390 1
403372 99403372 1001 86380 86390 1
403599 99403599 1001 86380 86390 1
403815 99403815 1001 86380 86390 1
403772 99403772 1001 86380 86390 1
403921 99403921 1001 86380 86390 1
403849 99403849 1001 86380 86390 1
404036 99404036 1001 86380 86390 1
404125 99404125 1001 86380 86390 1
404103 99404103 1001 86380 86390 1
404295 99404295 1001 86380 86390 1
404396 99404396 1001 86380 86390 1
404641 99404641 1001 86380 86390 1
404647 99404647 1001 86380 86390 1
404731 99404731 1001 86380 86390 1
404899 99404899 1001 86380 86390 1
404837 99404837 1001 86380 86390 1
404861 99404861 1001 86380 86390 1
405064 99405064 1001 86380 86390 1
405205 99405205 1001 86380 86390 1
405182 99405182 1001 86380 86390 1
405572 99405572 1001 86380 86390 1
405642 99405642 1001 86380 86390 1
405644 99405644 1001 86380 86390 1
405681 99405681 1001 86380 86390 1
405887 99405887 1001 86380 86390 1
406051 99406051 1001 86380 86390 1
405999 99405999 1001 86380 86390 1
406053 99406053 1001 86380 86390 1
406229 99406229 1001 86380 86390 1
406438 99406438 1001 86380 86390 1
406760 99406760 1001 86380 86390 1
406846 99406846 1001 86380 86390 1
406967 99406967 1001 86380 86390 1
407051 99407051 1001 86380 86390 1
407199 99407199 1001 86380 86390 1
407236 99407236 1001 86380 86390 1
407168 99407168 1001 86380 86390 1
407281 99407281 1001 86380 86390 1
407436 99407436 1001 86380 86390 1
407665 99407665 1001 86380 86390 1
407705 99407705 1001 86380 86390 1
408042 99408042 1001 86380 86390 1
408013 99408013 1001 86380 86390 1
408503 99408503 1001 86380 86390 1
408579 99408579 1001 86380 86390 1
408564 99408564 1001 86380 86390 1
408744 99408744 1001 86380 86390 1
408971 99408971 1001 86380 86390 1
409398 99409398 1001 86380 86390 1
409561 99409561 1001 86380 86390 1
409801 99409801 1001 86380 86390 1
410270 99410270 1001 86380 86390 1
410225 99410225 1001 86380 86390 1
410363 99410363 1001 86380 86390 1
410858 99410858 1001 86380 86390 1
411030 99411030 1001 86380 86390 1
411141 99411141 1001 86380 86390 1
411139 99411139 1001 86380 86390 1
411313 99411313 1001 86380 86390 1
411443 99411443 1001 86380 86390 1
411510 99411510 1001 86380 86390 1
411444 99411444 1001 86380 86390 1
411750 99411750 1001 86380 86390 1
412029 99412029 1001 86380 86390 1
412114 99412114 1001 86380 86390 1
412342 99412342 1001 86380 86390 1
412279 99412279 1001 86380 86390 1
413401 99413401 1001 86380 86390 1
413610 99413610 1001 86380 86390 1
413111 99413111 1001 86380 86390 1
413142 99413142 1001 86380 86390 1
413263 99413263 1001 86380 86390 1
413247 99413247 1001 86380 86390 1
413285 99413285 1001 86380 86390 1
412835 99412835 1001 86380 86390 1
415063 99415063 1001 86380 86390 1
414755 99414755 1001 86380 86390 1
414894 99414894 1001 86380 86390 1
414753 99414753 1001 86380 86390 1
414586 99414586 1001 86380 86390 1
414125 99414125 1001 86380 86390 1
415647 99415647 1001 86380 86390 1
415575 99415575 1001 86380 86390 1
415323 99415323 1001 86380 86390 1
416739 99416739 1001 86380 86390 1
416646 99416646 1001 86380 86390 1
416981 99416981 1001 86380 86390 1
416831 99416831 1001 86380 86390 1
416498 99416498 1001 86380 86390 1
416351 99416351 1001 86380 86390 1
416576 99416576 1001 86380 86390 1
415862 99415862 1001 86380 86390 1
415822 99415822 1001 86380 86390 1
418761 99418761 1001 86380 86390 1
418102 99418102 1001 86380 86390 1
418078 99418078 1001 86380 86390 1
418278 99418278 1001 86380 86390 1
418420 99418420 1001 86380 86390 1
418424 99418424 1001 86380 86390 1
417944 99417944 1001 86380 86390 1
417946 99417946 1001 86380 86390 1
419055 99419055 1001 86380 86390 1
419168 99419168 1001 86380 86390 1
420196 99420196 1001 86380 86390 1
420079 99420079 1001 86380 86390 1
420249 99420249 1001 86380 86390 1
420363 99420363 1001 86380 86390 1
420086 99420086 1001 86380 86390 1
419762 99419762 1001 86380 86390 1
419999 99419999 1001 86380 86390 1
419743 99419743 1001 86380 86390 1
419316 99419316 1001 86380 86390 1
419421 99419421 1001 86380 86390 1
419242 99419242 1001 86380 86390 1
419615 99419615 1001 86380 86390 1
419400 99419400 1001 86380 86390 1
419419 99419419 1001 86380 86390 1
420509 99420509 1001 86380 86390 1
420674 99420674 1001 86380 86390 1
420806 99420806 1001 86380 86390 1
420615 99420615 1001 86380 86390 1
420816 99420816 1001 86380 86390 1
420820 99420820 1001 86380 86390 1
421814 99421814 1001 86380 86390 1
422086 99422086 1001 86380 86390 1
422018 99422018 1001 86380 86390 1
421391 99421391 1001 86380 86390 1
421202 99421202 1001 86380 86390 1
421235 99421235 1001 86380 86390 1
423320 99423320 1001 86380 86390 1
423395 99423395 1001 86380 86390 1
423353 99423353 1001 86380 86390 1
423217 99423217 1001 86380 86390 1
423291 99423291 1001 86380 86390 1
422551 99422551 1001 86380 86390 1
422678 99422678 1001 86380 86390 1
422628 99422628 1001 86380 86390 1
422785 99422785 1001 86380 86390 1
422612 99422612 1001 86380 86390 1
423901 99423901 1001 86380 86390 1
425153 99425153 1001 86380 86390 1
425357 99425357 1001 86380 86390 1
425359 99425359 1001 86380 86390 1
425268 99425268 1001 86380 86390 1
424732 99424732 1001 86380 86390 1
424736 99424736 1001 86380 86390 1
424787 99424787 1001 86380 86390 1
424912 99424912 1001 86380 86390 1
424913 99424913 1001 86380 86390 1
424633 99424633 1001 86380 86390 1
424609 99424609 1001 86380 86390 1
424246 99424246 1001 86380 86390 1
424466 99424466 1001 86380 86390 1
425787 99425787 1001 86380 86390 1
425520 99425520 1001 86380 86390 1
425823 99425823 1001 86380 86390 1
427062 99427062 1001 86380 86390 1
426707 99426707 1001 86380 86390 1
426831 99426831 1001 86380 86390 1
426781 99426781 1001 86380 86390 1
426393 99426393 1001 86380 86390 1
426360 99426360 1001 86380 86390 1
426113 99426113 1001 86380 86390 1
425915 99425915 1001 86380 86390 1
427391 99427391 1001 86380 86390 1
427420 99427420 1001 86380 86390 1
427428 99427428 1001 86380 86390 1
427410 99427410 1001 86380 86390 1
428543 99428543 1001 86380 86390 1
428641 99428641 1001 86380 86390 1
428488 99428488 1001 86380 86390 1
428039 99428039 1001 86380 86390 1
428143 99428143 1001 86380 86390 1
429039 99429039 1001 86380 86390 1
428920 99428920 1001 86380 86390 1
428835 99428835 1001 86380 86390 1
430043 99430043 1001 86380 86390 1
430197 99430197 1001 86380 86390 1
430338 99430338 1001 86380 86390 1
429976 99429976 1001 86380 86390 1
429614 99429614 1001 86380 86390 1
429766 99429766 1001 86380 86390 1
429895 99429895 1001 86380 86390 1
429247 99429247 1001 86380 86390 1
429328 99429328 1001 86380 86390 1
430494 99430494 1001 86380 86390 1
431802 99431802 1001 86380 86390 1
431258 99431258 1001 86380 86390 1
431051 99431051 1001 86380 86390 1
430966 99430966 1001 86380 86390 1
431057 99431057 1001 86380 86390 1
431194 99431194 1001 86380 86390 1
432130 99432130 1001 86380 86390 1
432361 99432361 1001 86380 86390 1
433409 99433409 1001 86380 86390 1
433418 99433418 1001 86380 86390 1
433188 99433188 1001 86380 86390 1
433076 99433076 1001 86380 86390 1
433192 99433192 1001 86380 86390 1
433207 99433207 1001 86380 86390 1
432604 99432604 1001 86380 86390 1
434134 99434134 1001 86380 86390 1
433831 99433831 1001 86380 86390 1
433753 99433753 1001 86380 86390 1
433917 99433917 1001 86380 86390 1
433980 99433980 1001 86380 86390 1
434051 99434051 1001 86380 86390 1
433740 99433740 1001 86380 86390 1
434076 99434076 1001 86380 86390 1
435243 99435243 1001 86380 86390 1
435427 99435427 1001 86380 86390 1
435005 99435005 1001 86380 86390 1
435114 99435114 1001 86380 86390 1
435336 99435336 1001 86380 86390 1
434604 99434604 1001 86380 86390 1
434802 99434802 1001 86380 86390 1
434835 99434835 1001 86380 86390 1
434324 99434324 1001 86380 86390 1
434524 99434524 1001 86380 86390 1
435450 99435450 1001 86380 86390 1
435593 99435593 1001 86380 86390 1
436913 99436913 1001 86380 86390 1
436772 99436772 1001 86380 86390 1
436687 99436687 1001 86380 86390 1
436715 99436715 1001 86380 86390 1
435939 99435939 1001 86380 86390 1
436329 99436329 1001 86380 86390 1
437342 99437342 1001 86380 86390 1
300083 99300083 1001 86380 86390 1
300085 99300085 1001 86380 86390 1
300062 99300062 1001 86380 86390 1
437176 99437176 1001 86380 86390 1
437235 99437235 1001 86380 86390 1
300544 99300544 1001 86380 86390 1
300688 99300688 1001 86380 86390 1
300484 99300484 1001 86380 86390 1
300301 99300301 1001 86380 86390 1
300263 99300263 1001 86380 86390 1
300305 99300305 1001 86380 86390 1
300132 99300132 1001 86380 86390 1
300790 99300790 1001 86380 86390 1
300888 99300888 1001 86380 86390 1
301408 99301408 1001 86380 86390 1
301538 99301538 1001 86380 86390 1
301258 99301258 1001 86380 86390 1
301176 99301176 1001 86380 86390 1
301164 99301164 1001 86380 86390 1
300973 99300973 1001 86380 86390 1
300940 99300940 1001 86380 86390 1
300953 99300953 1001 86380 86390 1
300967 99300967 1001 86380 86390 1
301021 99301021 1001 86380 86390 1
301022 99301022 1001 86380 86390 1
300997 99300997 1001 86380 86390 1
301670 99301670 1001 86380 86390 1
301659 99301659 1001 86380 86390 1
302214 99302214 1001 86380 86390 1
302244 99302244 1001 86380 86390 1
302182 99302182 1001 86380 86390 1
302338 99302338 1001 86380 86390 1
302371 99302371 1001 86380 86390 1
302290 99302290 1001 86380 86390 1
302036 99302036 1001 86380 86390 1
302119 99302119 1001 86380 86390 1
302017 99302017 1001 86380 86390 1
301864 99301864 1001 86380 86390 1
302461 99302461 1001 86380 86390 1
303069 99303069 1001 86380 86390 1
302897 99302897 1001 86380 86390 1
302807 99302807 1001 86380 86390 1
302875 99302875 1001 86380 86390 1
302824 99302824 1001 86380 86390 1
302838 99302838 1001 86380 86390 1
302814 99302814 1001 86380 86390 1
302604 99302604 1001 86380 86390 1
303269 99303269 1001 86380 86390 1
303360 99303360 1001 86380 86390 1
303270 99303270 1001 86380 86390 1
303288 99303288 1001 86380 86390 1
303215 99303215 1001 86380 86390 1
303852 99303852 1001 86380 86390 1
303954 99303954 1001 86380 86390 1
303684 99303684 1001 86380 86390 1
303751 99303751 1001 86380 86390 1
303753 99303753 1001 86380 86390 1
303783 99303783 1001 86380 86390 1
303504 99303504 1001 86380 86390 1
303611 99303611 1001 86380 86390 1
303560 99303560 1001 86380 86390 1
304120 99304120 1001 86380 86390 1
304044 99304044 1001 86380 86390 1
304048 99304048 1001 86380 86390 1
304858 99304858 1001 86380 86390 1
304812 99304812 1001 86380 86390 1
304550 99304550 1001 86380 86390 1
304578 99304578 1001 86380 86390 1
304464 99304464 1001 86380 86390 1
304506 99304506 1001 86380 86390 1
304649 99304649 1001 86380 86390 1
304470 99304470 1001 86380 86390 1
304333 99304333 1001 86380 86390 1
305017 99305017 1001 86380 86390 1
304966 99304966 1001 86380 86390 1
305009 99305009 1001 86380 86390 1
305049 99305049 1001 86380 86390 1
305574 99305574 1001 86380 86390 1
305603 99305603 1001 86380 86390 1
305616 99305616 1001 86380 86390 1
305304 99305304 1001 86380 86390 1
305397 99305397 1001 86380 86390 1
305412 99305412 1001 86380 86390 1
305388 99305388 1001 86380 86390 1
305083 99305083 1001 86380 86390 1
305204 99305204 1001 86380 86390 1
305074 99305074 1001 86380 86390 1
500031 99500031 1001 86380 86390 1
500743 99500743 1001 86380 86390 1
500504 99500504 1001 86380 86390 1
500586 99500586 1001 86380 86390 1
500498 99500498 1001 86380 86390 1
500525 99500525 1001 86380 86390 1
500195 99500195 1001 86380 86390 1
500357 99500357 1001 86380 86390 1
500385 99500385 1001 86380 86390 1
500917 99500917 1001 86380 86390 1
500819 99500819 1001 86380 86390 1
501264 99501264 1001 86380 86390 1
501175 99501175 1001 86380 86390 1
501069 99501069 1001 86380 86390 1
501818 99501818 1001 86380 86390 1
501819 99501819 1001 86380 86390 1
501664 99501664 1001 86380 86390 1
501810 99501810 1001 86380 86390 1
501823 99501823 1001 86380 86390 1
501762 99501762 1001 86380 86390 1
502388 99502388 1001 86380 86390 1
502440 99502440 1001 86380 86390 1
502322 99502322 1001 86380 86390 1
502247 99502247 1001 86380 86390 1
502209 99502209 1001 86380 86390 1
502222 99502222 1001 86380 86390 1
502213 99502213 1001 86380 86390 1
502063 99502063 1001 86380 86390 1
502046 99502046 1001 86380 86390 1
502492 99502492 1001 86380 86390 1
502559 99502559 1001 86380 86390 1
502560 99502560 1001 86380 86390 1
502651 99502651 1001 86380 86390 1
502523 99502523 1001 86380 86390 1
502511 99502511 1001 86380 86390 1
502603 99502603 1001 86380 86390 1
502629 99502629 1001 86380 86390 1
503164 99503164 1001 86380 86390 1
503180 99503180 1001 86380 86390 1
503234 99503234 1001 86380 86390 1
503222 99503222 1001 86380 86390 1
503250 99503250 1001 86380 86390 1
502892 99502892 1001 86380 86390 1
502937 99502937 1001 86380 86390 1
502899 99502899 1001 86380 86390 1
502672 99502672 1001 86380 86390 1
502738 99502738 1001 86380 86390 1
502740 99502740 1001 86380 86390 1
502731 99502731 1001 86380 86390 1
503349 99503349 1001 86380 86390 1
503442 99503442 1001 86380 86390 1
504082 99504082 1001 86380 86390 1
504011 99504011 1001 86380 86390 1
503784 99503784 1001 86380 86390 1
503901 99503901 1001 86380 86390 1
503549 99503549 1001 86380 86390 1
503562 99503562 1001 86380 86390 1
503630 99503630 1001 86380 86390 1
503516 99503516 1001 86380 86390 1
504223 99504223 1001 86380 86390 1
504185 99504185 1001 86380 86390 1
504288 99504288 1001 86380 86390 1
504147 99504147 1001 86380 86390 1
504317 99504317 1001 86380 86390 1
504319 99504319 1001 86380 86390 1
504881 99504881 1001 86380 86390 1
504911 99504911 1001 86380 86390 1
504674 99504674 1001 86380 86390 1
504586 99504586 1001 86380 86390 1
504703 99504703 1001 86380 86390 1
504580 99504580 1001 86380 86390 1
504413 99504413 1001 86380 86390 1
504414 99504414 1001 86380 86390 1
504453 99504453 1001 86380 86390 1
504454 99504454 1001 86380 86390 1
504468 99504468 1001 86380 86390 1
504430 99504430 1001 86380 86390 1
504521 99504521 1001 86380 86390 1
504513 99504513 1001 86380 86390 1
504992 99504992 1001 86380 86390 1
505038 99505038 1001 86380 86390 1
505641 99505641 1001 86380 86390 1
505736 99505736 1001 86380 86390 1
505657 99505657 1001 86380 86390 1
505622 99505622 1001 86380 86390 1
505599 99505599 1001 86380 86390 1
505612 99505612 1001 86380 86390 1
505507 99505507 1001 86380 86390 1
505159 99505159 1001 86380 86390 1
505833 99505833 1001 86380 86390 1
505898 99505898 1001 86380 86390 1
505808 99505808 1001 86380 86390 1
505798 99505798 1001 86380 86390 1
505774 99505774 1001 86380 86390 1
505918 99505918 1001 86380 86390 1
505931 99505931 1001 86380 86390 1
506519 99506519 1001 86380 86390 1
506565 99506565 1001 86380 86390 1
506551 99506551 1001 86380 86390 1
506262 99506262 1001 86380 86390 1
506283 99506283 1001 86380 86390 1
506348 99506348 1001 86380 86390 1
506044 99506044 1001 86380 86390 1
505983 99505983 1001 86380 86390 1
506632 99506632 1001 86380 86390 1
506764 99506764 1001 86380 86390 1
506668 99506668 1001 86380 86390 1
506605 99506605 1001 86380 86390 1
507293 99507293 1001 86380 86390 1
507307 99507307 1001 86380 86390 1
507245 99507245 1001 86380 86390 1
507349 99507349 1001 86380 86390 1
507364 99507364 1001 86380 86390 1
507400 99507400 1001 86380 86390 1
507408 99507408 1001 86380 86390 1
507265 99507265 1001 86380 86390 1
507186 99507186 1001 86380 86390 1
507073 99507073 1001 86380 86390 1
506919 99506919 1001 86380 86390 1
506974 99506974 1001 86380 86390 1
506902 99506902 1001 86380 86390 1
507561 99507561 1001 86380 86390 1
507537 99507537 1001 86380 86390 1
507503 99507503 1001 86380 86390 1
507452 99507452 1001 86380 86390 1
508184 99508184 1001 86380 86390 1
508163 99508163 1001 86380 86390 1
508227 99508227 1001 86380 86390 1
507952 99507952 1001 86380 86390 1
508027 99508027 1001 86380 86390 1
507718 99507718 1001 86380 86390 1
507735 99507735 1001 86380 86390 1
507723 99507723 1001 86380 86390 1
507814 99507814 1001 86380 86390 1
507750 99507750 1001 86380 86390 1
507712 99507712 1001 86380 86390 1
507794 99507794 1001 86380 86390 1
508407 99508407 1001 86380 86390 1
509027 99509027 1001 86380 86390 1
509006 99509006 1001 86380 86390 1
509065 99509065 1001 86380 86390 1
508858 99508858 1001 86380 86390 1
508721 99508721 1001 86380 86390 1
508749 99508749 1001 86380 86390 1
508546 99508546 1001 86380 86390 1
508511 99508511 1001 86380 86390 1
509195 99509195 1001 86380 86390 1
509735 99509735 1001 86380 86390 1
509803 99509803 1001 86380 86390 1
509816 99509816 1001 86380 86390 1
509855 99509855 1001 86380 86390 1
509743 99509743 1001 86380 86390 1
509684 99509684 1001 86380 86390 1
509549 99509549 1001 86380 86390 1
509293 99509293 1001 86380 86390 1
509335 99509335 1001 86380 86390 1
509387 99509387 1001 86380 86390 1
509404 99509404 1001 86380 86390 1
509354 99509354 1001 86380 86390 1
509381 99509381 1001 86380 86390 1
509910 99509910 1001 86380 86390 1
510092 99510092 1001 86380 86390 1
509939 99509939 1001 86380 86390 1
509927 99509927 1001 86380 86390 1
509940 99509940 1001 86380 86390 1
510046 99510046 1001 86380 86390 1
510567 99510567 1001 86380 86390 1
510365 99510365 1001 86380 86390 1
510495 99510495 1001 86380 86390 1
510392 99510392 1001 86380 86390 1
510329 99510329 1001 86380 86390 1
510112 99510112 1001 86380 86390 1
510177 99510177 1001 86380 86390 1
510167 99510167 1001 86380 86390 1
510247 99510247 1001 86380 86390 1
510312 99510312 1001 86380 86390 1
511453 99511453 1001 86380 86390 1
511415 99511415 1001 86380 86390 1
511468 99511468 1001 86380 86390 1
511393 99511393 1001 86380 86390 1
511371 99511371 1001 86380 86390 1
511423 99511423 1001 86380 86390 1
511157 99511157 1001 86380 86390 1
511160 99511160 1001 86380 86390 1
511291 99511291 1001 86380 86390 1
510937 99510937 1001 86380 86390 1
511707 99511707 1001 86380 86390 1
511140 99511140 1001 86380 86390 1
511554 99511554 1001 86380 86390 1
511647 99511647 1001 86380 86390 1
511727 99511727 1001 86380 86390 1
512268 99512268 1001 86380 86390 1
512030 99512030 1001 86380 86390 1
512037 99512037 1001 86380 86390 1
512014 99512014 1001 86380 86390 1
512107 99512107 1001 86380 86390 1
511863 99511863 1001 86380 86390 1
511762 99511762 1001 86380 86390 1
511907 99511907 1001 86380 86390 1
511959 99511959 1001 86380 86390 1
511961 99511961 1001 86380 86390 1
512480 99512480 1001 86380 86390 1
512526 99512526 1001 86380 86390 1
512399 99512399 1001 86380 86390 1
513092 99513092 1001 86380 86390 1
513041 99513041 1001 86380 86390 1
513055 99513055 1001 86380 86390 1
513148 99513148 1001 86380 86390 1
513084 99513084 1001 86380 86390 1
513152 99513152 1001 86380 86390 1
512923 99512923 1001 86380 86390 1
512852 99512852 1001 86380 86390 1
512918 99512918 1001 86380 86390 1
512996 99512996 1001 86380 86390 1
512932 99512932 1001 86380 86390 1
512829 99512829 1001 86380 86390 1
512985 99512985 1001 86380 86390 1
512643 99512643 1001 86380 86390 1
513228 99513228 1001 86380 86390 1
513347 99513347 1001 86380 86390 1
513405 99513405 1001 86380 86390 1
513968 99513968 1001 86380 86390 1
513921 99513921 1001 86380 86390 1
513687 99513687 1001 86380 86390 1
513667 99513667 1001 86380 86390 1
513669 99513669 1001 86380 86390 1
513415 99513415 1001 86380 86390 1
514183 99514183 1001 86380 86390 1
514149 99514149 1001 86380 86390 1
514166 99514166 1001 86380 86390 1
514219 99514219 1001 86380 86390 1
514854 99514854 1001 86380 86390 1
514809 99514809 1001 86380 86390 1
514814 99514814 1001 86380 86390 1
514847 99514847 1001 86380 86390 1
514470 99514470 1001 86380 86390 1
514567 99514567 1001 86380 86390 1
514365 99514365 1001 86380 86390 1
514408 99514408 1001 86380 86390 1
514336 99514336 1001 86380 86390 1
514261 99514261 1001 86380 86390 1
515010 99515010 1001 86380 86390 1
514936 99514936 1001 86380 86390 1
514955 99514955 1001 86380 86390 1
514956 99514956 1001 86380 86390 1
515600 99515600 1001 86380 86390 1
515442 99515442 1001 86380 86390 1
515391 99515391 1001 86380 86390 1
515315 99515315 1001 86380 86390 1
515316 99515316 1001 86380 86390 1
515411 99515411 1001 86380 86390 1
515282 99515282 1001 86380 86390 1
515207 99515207 1001 86380 86390 1
515143 99515143 1001 86380 86390 1
515079 99515079 1001 86380 86390 1
515190 99515190 1001 86380 86390 1
515740 99515740 1001 86380 86390 1
515884 99515884 1001 86380 86390 1
515821 99515821 1001 86380 86390 1
515691 99515691 1001 86380 86390 1
516357 99516357 1001 86380 86390 1
516366 99516366 1001 86380 86390 1
516379 99516379 1001 86380 86390 1
516281 99516281 1001 86380 86390 1
516294 99516294 1001 86380 86390 1
516157 99516157 1001 86380 86390 1
516250 99516250 1001 86380 86390 1
515969 99515969 1001 86380 86390 1
515973 99515973 1001 86380 86390 1
516029 99516029 1001 86380 86390 1
516030 99516030 1001 86380 86390 1
516657 99516657 1001 86380 86390 1
517306 99517306 1001 86380 86390 1
517218 99517218 1001 86380 86390 1
517065 99517065 1001 86380 86390 1
517055 99517055 1001 86380 86390 1
517475 99517475 1001 86380 86390 1
517385 99517385 1001 86380 86390 1
517479 99517479 1001 86380 86390 1
517380 99517380 1001 86380 86390 1
517368 99517368 1001 86380 86390 1
517973 99517973 1001 86380 86390 1
517766 99517766 1001 86380 86390 1
517806 99517806 1001 86380 86390 1
517845 99517845 1001 86380 86390 1
517888 99517888 1001 86380 86390 1
517799 99517799 1001 86380 86390 1
517647 99517647 1001 86380 86390 1
517713 99517713 1001 86380 86390 1
517689 99517689 1001 86380 86390 1
517651 99517651 1001 86380 86390 1
517616 99517616 1001 86380 86390 1
517708 99517708 1001 86380 86390 1
517541 99517541 1001 86380 86390 1
518313 99518313 1001 86380 86390 1
518793 99518793 1001 86380 86390 1
518680 99518680 1001 86380 86390 1
518578 99518578 1001 86380 86390 1
518661 99518661 1001 86380 86390 1
518449 99518449 1001 86380 86390 1
518553 99518553 1001 86380 86390 1
518411 99518411 1001 86380 86390 1
518399 99518399 1001 86380 86390 1
519064 99519064 1001 86380 86390 1
519065 99519065 1001 86380 86390 1
518991 99518991 1001 86380 86390 1
518993 99518993 1001 86380 86390 1
519711 99519711 1001 86380 86390 1
519634 99519634 1001 86380 86390 1
519804 99519804 1001 86380 86390 1
519811 99519811 1001 86380 86390 1
519684 99519684 1001 86380 86390 1
519414 99519414 1001 86380 86390 1
519416 99519416 1001 86380 86390 1
519602 99519602 1001 86380 86390 1
519283 99519283 1001 86380 86390 1
519349 99519349 1001 86380 86390 1
519221 99519221 1001 86380 86390 1
519208 99519208 1001 86380 86390 1
519289 99519289 1001 86380 86390 1
519302 99519302 1001 86380 86390 1
519382 99519382 1001 86380 86390 1
519924 99519924 1001 86380 86390 1
520537 99520537 1001 86380 86390 1
520516 99520516 1001 86380 86390 1
520570 99520570 1001 86380 86390 1
520375 99520375 1001 86380 86390 1
520259 99520259 1001 86380 86390 1
520389 99520389 1001 86380 86390 1
520277 99520277 1001 86380 86390 1
520433 99520433 1001 86380 86390 1
520032 99520032 1001 86380 86390 1
520102 99520102 1001 86380 86390 1
520196 99520196 1001 86380 86390 1
520767 99520767 1001 86380 86390 1
520729 99520729 1001 86380 86390 1
520809 99520809 1001 86380 86390 1
520655 99520655 1001 86380 86390 1
520656 99520656 1001 86380 86390 1
520658 99520658 1001 86380 86390 1
520699 99520699 1001 86380 86390 1
520777 99520777 1001 86380 86390 1
520661 99520661 1001 86380 86390 1
521353 99521353 1001 86380 86390 1
521379 99521379 1001 86380 86390 1
521368 99521368 1001 86380 86390 1
521425 99521425 1001 86380 86390 1
521118 99521118 1001 86380 86390 1
521112 99521112 1001 86380 86390 1
521177 99521177 1001 86380 86390 1
521230 99521230 1001 86380 86390 1
521206 99521206 1001 86380 86390 1
521219 99521219 1001 86380 86390 1
521181 99521181 1001 86380 86390 1
521104 99521104 1001 86380 86390 1
520988 99520988 1001 86380 86390 1
520924 99520924 1001 86380 86390 1
521028 99521028 1001 86380 86390 1
520966 99520966 1001 86380 86390 1
521036 99521036 1001 86380 86390 1
520972 99520972 1001 86380 86390 1
520921 99520921 1001 86380 86390 1
520856 99520856 1001 86380 86390 1
520999 99520999 1001 86380 86390 1
521593 99521593 1001 86380 86390 1
521584 99521584 1001 86380 86390 1
521500 99521500 1001 86380 86390 1
522256 99522256 1001 86380 86390 1
522139 99522139 1001 86380 86390 1
522222 99522222 1001 86380 86390 1
522279 99522279 1001 86380 86390 1
522097 99522097 1001 86380 86390 1
521984 99521984 1001 86380 86390 1
521974 99521974 1001 86380 86390 1
522066 99522066 1001 86380 86390 1
521885 99521885 1001 86380 86390 1
522033 99522033 1001 86380 86390 1
521710 99521710 1001 86380 86390 1
521827 99521827 1001 86380 86390 1
521680 99521680 1001 86380 86390 1
522798 99522798 1001 86380 86390 1
522811 99522811 1001 86380 86390 1
522760 99522760 1001 86380 86390 1
522857 99522857 1001 86380 86390 1
522642 99522642 1001 86380 86390 1
522663 99522663 1001 86380 86390 1
523309 99523309 1001 86380 86390 1
523206 99523206 1001 86380 86390 1
523299 99523299 1001 86380 86390 1
523274 99523274 1001 86380 86390 1
523289 99523289 1001 86380 86390 1
523884 99523884 1001 86380 86390 1
523836 99523836 1001 86380 86390 1
523892 99523892 1001 86380 86390 1
523727 99523727 1001 86380 86390 1
523728 99523728 1001 86380 86390 1
523560 99523560 1001 86380 86390 1
523536 99523536 1001 86380 86390 1
523646 99523646 1001 86380 86390 1
523685 99523685 1001 86380 86390 1
523737 99523737 1001 86380 86390 1
523569 99523569 1001 86380 86390 1
523456 99523456 1001 86380 86390 1
523327 99523327 1001 86380 86390 1
523461 99523461 1001 86380 86390 1
524111 99524111 1001 86380 86390 1
524107 99524107 1001 86380 86390 1
523966 99523966 1001 86380 86390 1
524650 99524650 1001 86380 86390 1
524690 99524690 1001 86380 86390 1
524516 99524516 1001 86380 86390 1
524361 99524361 1001 86380 86390 1
524254 99524254 1001 86380 86390 1
524331 99524331 1001 86380 86390 1
524174 99524174 1001 86380 86390 1
524811 99524811 1001 86380 86390 1
524966 99524966 1001 86380 86390 1
524839 99524839 1001 86380 86390 1
525469 99525469 1001 86380 86390 1
525460 99525460 1001 86380 86390 1
525513 99525513 1001 86380 86390 1
525339 99525339 1001 86380 86390 1
525331 99525331 1001 86380 86390 1
525357 99525357 1001 86380 86390 1
525147 99525147 1001 86380 86390 1
525045 99525045 1001 86380 86390 1
524987 99524987 1001 86380 86390 1
525800 99525800 1001 86380 86390 1
526282 99526282 1001 86380 86390 1
526385 99526385 1001 86380 86390 1
526041 99526041 1001 86380 86390 1
526138 99526138 1001 86380 86390 1
526190 99526190 1001 86380 86390 1
525897 99525897 1001 86380 86390 1
525956 99525956 1001 86380 86390 1
526497 99526497 1001 86380 86390 1
526577 99526577 1001 86380 86390 1
526465 99526465 1001 86380 86390 1
526620 99526620 1001 86380 86390 1
526556 99526556 1001 86380 86390 1
526610 99526610 1001 86380 86390 1
527069 99527069 1001 86380 86390 1
527045 99527045 1001 86380 86390 1
527098 99527098 1001 86380 86390 1
527152 99527152 1001 86380 86390 1
527115 99527115 1001 86380 86390 1
527194 99527194 1001 86380 86390 1
526903 99526903 1001 86380 86390 1
526929 99526929 1001 86380 86390 1
526633 99526633 1001 86380 86390 1
526831 99526831 1001 86380 86390 1
527270 99527270 1001 86380 86390 1
527939 99527939 1001 86380 86390 1
528061 99528061 1001 86380 86390 1
528008 99528008 1001 86380 86390 1
527856 99527856 1001 86380 86390 1
527869 99527869 1001 86380 86390 1
527834 99527834 1001 86380 86390 1
527816 99527816 1001 86380 86390 1
527855 99527855 1001 86380 86390 1
527522 99527522 1001 86380 86390 1
527577 99527577 1001 86380 86390 1
527655 99527655 1001 86380 86390 1
528151 99528151 1001 86380 86390 1
528095 99528095 1001 86380 86390 1
528828 99528828 1001 86380 86390 1
528855 99528855 1001 86380 86390 1
528752 99528752 1001 86380 86390 1
528767 99528767 1001 86380 86390 1
528769 99528769 1001 86380 86390 1
528553 99528553 1001 86380 86390 1
528521 99528521 1001 86380 86390 1
528551 99528551 1001 86380 86390 1
528306 99528306 1001 86380 86390 1
528373 99528373 1001 86380 86390 1
528351 99528351 1001 86380 86390 1
528342 99528342 1001 86380 86390 1
528368 99528368 1001 86380 86390 1
528939 99528939 1001 86380 86390 1
529088 99529088 1001 86380 86390 1
529102 99529102 1001 86380 86390 1
529587 99529587 1001 86380 86390 1
529581 99529581 1001 86380 86390 1
529649 99529649 1001 86380 86390 1
529521 99529521 1001 86380 86390 1
529445 99529445 1001 86380 86390 1
529475 99529475 1001 86380 86390 1
529376 99529376 1001 86380 86390 1
529248 99529248 1001 86380 86390 1
529237 99529237 1001 86380 86390 1
529148 99529148 1001 86380 86390 1
529884 99529884 1001 86380 86390 1
529758 99529758 1001 86380 86390 1
529787 99529787 1001 86380 86390 1
530373 99530373 1001 86380 86390 1
530464 99530464 1001 86380 86390 1
530272 99530272 1001 86380 86390 1
530298 99530298 1001 86380 86390 1
530299 99530299 1001 86380 86390 1
530170 99530170 1001 86380 86390 1
530275 99530275 1001 86380 86390 1
529947 99529947 1001 86380 86390 1
530104 99530104 1001 86380 86390 1
529980 99529980 1001 86380 86390 1
530022 99530022 1001 86380 86390 1
530595 99530595 1001 86380 86390 1
530738 99530738 1001 86380 86390 1
530612 99530612 1001 86380 86390 1
530703 99530703 1001 86380 86390 1
531289 99531289 1001 86380 86390 1
531131 99531131 1001 86380 86390 1
531159 99531159 1001 86380 86390 1
530876 99530876 1001 86380 86390 1
530895 99530895 1001 86380 86390 1
531485 99531485 1001 86380 86390 1
531410 99531410 1001 86380 86390 1
531385 99531385 1001 86380 86390 1
531438 99531438 1001 86380 86390 1
532121 99532121 1001 86380 86390 1
532083 99532083 1001 86380 86390 1
532035 99532035 1001 86380 86390 1
532075 99532075 1001 86380 86390 1
531873 99531873 1001 86380 86390 1
531864 99531864 1001 86380 86390 1
531995 99531995 1001 86380 86390 1
531718 99531718 1001 86380 86390 1
531658 99531658 1001 86380 86390 1
531660 99531660 1001 86380 86390 1
531777 99531777 1001 86380 86390 1
531713 99531713 1001 86380 86390 1
532371 99532371 1001 86380 86390 1
532282 99532282 1001 86380 86390 1
532258 99532258 1001 86380 86390 1
532353 99532353 1001 86380 86390 1
532357 99532357 1001 86380 86390 1
532995 99532995 1001 86380 86390 1
533023 99533023 1001 86380 86390 1
532992 99532992 1001 86380 86390 1
532993 99532993 1001 86380 86390 1
532763 99532763 1001 86380 86390 1
532673 99532673 1001 86380 86390 1
532740 99532740 1001 86380 86390 1
532768 99532768 1001 86380 86390 1
532504 99532504 1001 86380 86390 1
533148 99533148 1001 86380 86390 1
533163 99533163 1001 86380 86390 1
533228 99533228 1001 86380 86390 1
533729 99533729 1001 86380 86390 1
533694 99533694 1001 86380 86390 1
533843 99533843 1001 86380 86390 1
533628 99533628 1001 86380 86390 1
533591 99533591 1001 86380 86390 1
533475 99533475 1001 86380 86390 1
533480 99533480 1001 86380 86390 1
533545 99533545 1001 86380 86390 1
533456 99533456 1001 86380 86390 1
533315 99533315 1001 86380 86390 1
533396 99533396 1001 86380 86390 1
533387 99533387 1001 86380 86390 1
533400 99533400 1001 86380 86390 1
533428 99533428 1001 86380 86390 1
533860 99533860 1001 86380 86390 1
533861 99533861 1001 86380 86390 1
533944 99533944 1001 86380 86390 1
534503 99534503 1001 86380 86390 1
534517 99534517 1001 86380 86390 1
534499 99534499 1001 86380 86390 1
534603 99534603 1001 86380 86390 1
534488 99534488 1001 86380 86390 1
534310 99534310 1001 86380 86390 1
534391 99534391 1001 86380 86390 1
534305 99534305 1001 86380 86390 1
534292 99534292 1001 86380 86390 1
534437 99534437 1001 86380 86390 1
534182 99534182 1001 86380 86390 1
534108 99534108 1001 86380 86390 1
534269 99534269 1001 86380 86390 1
534838 99534838 1001 86380 86390 1
534697 99534697 1001 86380 86390 1
534854 99534854 1001 86380 86390 1
534743 99534743 1001 86380 86390 1
535360 99535360 1001 86380 86390 1
535277 99535277 1001 86380 86390 1
535086 99535086 1001 86380 86390 1
535074 99535074 1001 86380 86390 1
534933 99534933 1001 86380 86390 1
535028 99535028 1001 86380 86390 1
535520 99535520 1001 86380 86390 1
536207 99536207 1001 86380 86390 1
536285 99536285 1001 86380 86390 1
536306 99536306 1001 86380 86390 1
536308 99536308 1001 86380 86390 1
536164 99536164 1001 86380 86390 1
536062 99536062 1001 86380 86390 1
535933 99535933 1001 86380 86390 1
535810 99535810 1001 86380 86390 1
536454 99536454 1001 86380 86390 1
537133 99537133 1001 86380 86390 1
537052 99537052 1001 86380 86390 1
536776 99536776 1001 86380 86390 1
536828 99536828 1001 86380 86390 1
536790 99536790 1001 86380 86390 1
536845 99536845 1001 86380 86390 1
536850 99536850 1001 86380 86390 1
536903 99536903 1001 86380 86390 1
536942 99536942 1001 86380 86390 1
536761 99536761 1001 86380 86390 1
536580 99536580 1001 86380 86390 1
536717 99536717 1001 86380 86390 1
536720 99536720 1001 86380 86390 1
537289 99537289 1001 86380 86390 1
537923 99537923 1001 86380 86390 1
537616 99537616 1001 86380 86390 1
537629 99537629 1001 86380 86390 1
537742 99537742 1001 86380 86390 1
537438 99537438 1001 86380 86390 1
537505 99537505 1001 86380 86390 1
537519 99537519 1001 86380 86390 1
538065 99538065 1001 86380 86390 1
538131 99538131 1001 86380 86390 1
538098 99538098 1001 86380 86390 1
538714 99538714 1001 86380 86390 1
538632 99538632 1001 86380 86390 1
538557 99538557 1001 86380 86390 1
538444 99538444 1001 86380 86390 1
538457 99538457 1001 86380 86390 1
538418 99538418 1001 86380 86390 1
538458 99538458 1001 86380 86390 1
538576 99538576 1001 86380 86390 1
538474 99538474 1001 86380 86390 1
538595 99538595 1001 86380 86390 1
538263 99538263 1001 86380 86390 1
538399 99538399 1001 86380 86390 1
539370 99539370 1001 86380 86390 1
539255 99539255 1001 86380 86390 1
539247 99539247 1001 86380 86390 1
539153 99539153 1001 86380 86390 1
539222 99539222 1001 86380 86390 1
539197 99539197 1001 86380 86390 1
539042 99539042 1001 86380 86390 1
539030 99539030 1001 86380 86390 1
539031 99539031 1001 86380 86390 1
539754 99539754 1001 86380 86390 1
539807 99539807 1001 86380 86390 1
539679 99539679 1001 86380 86390 1
539760 99539760 1001 86380 86390 1
539829 99539829 1001 86380 86390 1
540414 99540414 1001 86380 86390 1
540311 99540311 1001 86380 86390 1
540149 99540149 1001 86380 86390 1
540091 99540091 1001 86380 86390 1
539910 99539910 1001 86380 86390 1
539925 99539925 1001 86380 86390 1
540004 99540004 1001 86380 86390 1
540671 99540671 1001 86380 86390 1
540637 99540637 1001 86380 86390 1
540601 99540601 1001 86380 86390 1
540666 99540666 1001 86380 86390 1
541293 99541293 1001 86380 86390 1
541115 99541115 1001 86380 86390 1
541264 99541264 1001 86380 86390 1
541144 99541144 1001 86380 86390 1
541289 99541289 1001 86380 86390 1
540944 99540944 1001 86380 86390 1
541036 99541036 1001 86380 86390 1
541064 99541064 1001 86380 86390 1
540963 99540963 1001 86380 86390 1
540686 99540686 1001 86380 86390 1
540817 99540817 1001 86380 86390 1
540729 99540729 1001 86380 86390 1
540786 99540786 1001 86380 86390 1
541305 99541305 1001 86380 86390 1
541939 99541939 1001 86380 86390 1
542118 99542118 1001 86380 86390 1
541953 99541953 1001 86380 86390 1
541917 99541917 1001 86380 86390 1
541877 99541877 1001 86380 86390 1
541765 99541765 1001 86380 86390 1
541886 99541886 1001 86380 86390 1
541706 99541706 1001 86380 86390 1
541694 99541694 1001 86380 86390 1
541658 99541658 1001 86380 86390 1
542206 99542206 1001 86380 86390 1
542192 99542192 1001 86380 86390 1
542205 99542205 1001 86380 86390 1
542231 99542231 1001 86380 86390 1
542765 99542765 1001 86380 86390 1
542912 99542912 1001 86380 86390 1
542805 99542805 1001 86380 86390 1
542847 99542847 1001 86380 86390 1
542733 99542733 1001 86380 86390 1
542722 99542722 1001 86380 86390 1
542515 99542515 1001 86380 86390 1
543086 99543086 1001 86380 86390 1
543010 99543010 1001 86380 86390 1
542985 99542985 1001 86380 86390 1
542987 99542987 1001 86380 86390 1
543632 99543632 1001 86380 86390 1
543728 99543728 1001 86380 86390 1
543565 99543565 1001 86380 86390 1
543528 99543528 1001 86380 86390 1
543373 99543373 1001 86380 86390 1
543557 99543557 1001 86380 86390 1
543507 99543507 1001 86380 86390 1
543460 99543460 1001 86380 86390 1
543474 99543474 1001 86380 86390 1
543311 99543311 1001 86380 86390 1
543209 99543209 1001 86380 86390 1
543161 99543161 1001 86380 86390 1
543833 99543833 1001 86380 86390 1
543811 99543811 1001 86380 86390 1
543830 99543830 1001 86380 86390 1
543778 99543778 1001 86380 86390 1
543948 99543948 1001 86380 86390 1
544489 99544489 1001 86380 86390 1
544506 99544506 1001 86380 86390 1
544372 99544372 1001 86380 86390 1
544701 99544701 1001 86380 86390 1
544637 99544637 1001 86380 86390 1
544734 99544734 1001 86380 86390 1
503451 880 1002 56860 60254 1
522892 959 1001 46742 47041 1
531375 633 1001 28827 29126 1
542646 953 1001 67154 67454 1
536911 895 1002 47627 57398 1
400111 99400111 1001 86380 86390 1
400250 99400250 1001 86380 86390 1
400256 99400256 1001 86380 86390 1
400602 99400602 1001 86380 86390 1
400583 99400583 1001 86380 86390 1
400655 99400655 1001 86380 86390 1
400938 99400938 1001 86380 86390 1
400853 99400853 1001 86380 86390 1
400921 99400921 1001 86380 86390 1
400974 99400974 1001 86380 86390 1
401075 99401075 1001 86380 86390 1
401437 99401437 1001 86380 86390 1
401701 99401701 1001 86380 86390 1
401744 99401744 1001 86380 86390 1
401991 99401991 1001 86380 86390 1
402034 99402034 1001 86380 86390 1
402043 99402043 1001 86380 86390 1
402133 99402133 1001 86380 86390 1
402070 99402070 1001 86380 86390 1
402184 99402184 1001 86380 86390 1
402363 99402363 1001 86380 86390 1
402500 99402500 1001 86380 86390 1
402595 99402595 1001 86380 86390 1
403300 99403300 1001 86380 86390 1
403211 99403211 1001 86380 86390 1
403396 99403396 1001 86380 86390 1
403401 99403401 1001 86380 86390 1
403476 99403476 1001 86380 86390 1
403557 99403557 1001 86380 86390 1
403709 99403709 1001 86380 86390 1
403868 99403868 1001 86380 86390 1
403845 99403845 1001 86380 86390 1
404049 99404049 1001 86380 86390 1
404069 99404069 1001 86380 86390 1
404512 99404512 1001 86380 86390 1
404668 99404668 1001 86380 86390 1
405191 99405191 1001 86380 86390 1
405384 99405384 1001 86380 86390 1
405393 99405393 1001 86380 86390 1
405440 99405440 1001 86380 86390 1
405586 99405586 1001 86380 86390 1
405699 99405699 1001 86380 86390 1
405775 99405775 1001 86380 86390 1
405942 99405942 1001 86380 86390 1
405899 99405899 1001 86380 86390 1
405988 99405988 1001 86380 86390 1
406128 99406128 1001 86380 86390 1
406185 99406185 1001 86380 86390 1
406219 99406219 1001 86380 86390 1
406249 99406249 1001 86380 86390 1
406204 99406204 1001 86380 86390 1
406313 99406313 1001 86380 86390 1
406499 99406499 1001 86380 86390 1
406891 99406891 1001 86380 86390 1
406841 99406841 1001 86380 86390 1
407129 99407129 1001 86380 86390 1
407058 99407058 1001 86380 86390 1
407163 99407163 1001 86380 86390 1
407188 99407188 1001 86380 86390 1
407171 99407171 1001 86380 86390 1
407385 99407385 1001 86380 86390 1
407409 99407409 1001 86380 86390 1
407737 99407737 1001 86380 86390 1
407919 99407919 1001 86380 86390 1
407976 99407976 1001 86380 86390 1
408253 99408253 1001 86380 86390 1
408459 99408459 1001 86380 86390 1
408601 99408601 1001 86380 86390 1
408854 99408854 1001 86380 86390 1
409051 99409051 1001 86380 86390 1
409255 99409255 1001 86380 86390 1
409377 99409377 1001 86380 86390 1
409376 99409376 1001 86380 86390 1
409665 99409665 1001 86380 86390 1
409780 99409780 1001 86380 86390 1
409752 99409752 1001 86380 86390 1
410187 99410187 1001 86380 86390 1
410278 99410278 1001 86380 86390 1
410364 99410364 1001 86380 86390 1
411009 99411009 1001 86380 86390 1
410939 99410939 1001 86380 86390 1
411252 99411252 1001 86380 86390 1
411306 99411306 1001 86380 86390 1
411307 99411307 1001 86380 86390 1
411270 99411270 1001 86380 86390 1
411336 99411336 1001 86380 86390 1
411341 99411341 1001 86380 86390 1
411464 99411464 1001 86380 86390 1
411468 99411468 1001 86380 86390 1
411649 99411649 1001 86380 86390 1
411420 99411420 1001 86380 86390 1
411528 99411528 1001 86380 86390 1
412220 99412220 1001 86380 86390 1
412417 99412417 1001 86380 86390 1
413424 99413424 1001 86380 86390 1
413549 99413549 1001 86380 86390 1
413668 99413668 1001 86380 86390 1
413511 99413511 1001 86380 86390 1
413239 99413239 1001 86380 86390 1
412969 99412969 1001 86380 86390 1
412998 99412998 1001 86380 86390 1
412509 99412509 1001 86380 86390 1
412530 99412530 1001 86380 86390 1
412877 99412877 1001 86380 86390 1
414038 99414038 1001 86380 86390 1
413794 99413794 1001 86380 86390 1
413959 99413959 1001 86380 86390 1
413715 99413715 1001 86380 86390 1
415023 99415023 1001 86380 86390 1
415312 99415312 1001 86380 86390 1
415249 99415249 1001 86380 86390 1
415269 99415269 1001 86380 86390 1
414801 99414801 1001 86380 86390 1
414593 99414593 1001 86380 86390 1
414700 99414700 1001 86380 86390 1
414120 99414120 1001 86380 86390 1
414407 99414407 1001 86380 86390 1
414280 99414280 1001 86380 86390 1
414418 99414418 1001 86380 86390 1
415678 99415678 1001 86380 86390 1
415534 99415534 1001 86380 86390 1
415488 99415488 1001 86380 86390 1
416674 99416674 1001 86380 86390 1
416592 99416592 1001 86380 86390 1
416392 99416392 1001 86380 86390 1
416538 99416538 1001 86380 86390 1
416395 99416395 1001 86380 86390 1
415860 99415860 1001 86380 86390 1
415723 99415723 1001 86380 86390 1
415724 99415724 1001 86380 86390 1
415786 99415786 1001 86380 86390 1
415997 99415997 1001 86380 86390 1
415823 99415823 1001 86380 86390 1
417231 99417231 1001 86380 86390 1
417147 99417147 1001 86380 86390 1
417179 99417179 1001 86380 86390 1
417264 99417264 1001 86380 86390 1
417424 99417424 1001 86380 86390 1
418302 99418302 1001 86380 86390 1
418163 99418163 1001 86380 86390 1
418090 99418090 1001 86380 86390 1
417816 99417816 1001 86380 86390 1
417962 99417962 1001 86380 86390 1
417678 99417678 1001 86380 86390 1
417849 99417849 1001 86380 86390 1
417613 99417613 1001 86380 86390 1
417811 99417811 1001 86380 86390 1
417986 99417986 1001 86380 86390 1
417912 99417912 1001 86380 86390 1
417844 99417844 1001 86380 86390 1
418998 99418998 1001 86380 86390 1
418957 99418957 1001 86380 86390 1
420329 99420329 1001 86380 86390 1
420375 99420375 1001 86380 86390 1
420106 99420106 1001 86380 86390 1
419722 99419722 1001 86380 86390 1
419986 99419986 1001 86380 86390 1
419900 99419900 1001 86380 86390 1
419374 99419374 1001 86380 86390 1
419274 99419274 1001 86380 86390 1
419529 99419529 1001 86380 86390 1
420493 99420493 1001 86380 86390 1
420618 99420618 1001 86380 86390 1
419631 99419631 1001 86380 86390 1
420565 99420565 1001 86380 86390 1
420700 99420700 1001 86380 86390 1
421938 99421938 1001 86380 86390 1
422102 99422102 1001 86380 86390 1
421592 99421592 1001 86380 86390 1
421322 99421322 1001 86380 86390 1
421464 99421464 1001 86380 86390 1
421422 99421422 1001 86380 86390 1
420920 99420920 1001 86380 86390 1
421200 99421200 1001 86380 86390 1
421062 99421062 1001 86380 86390 1
422196 99422196 1001 86380 86390 1
422197 99422197 1001 86380 86390 1
422258 99422258 1001 86380 86390 1
422317 99422317 1001 86380 86390 1
423458 99423458 1001 86380 86390 1
423307 99423307 1001 86380 86390 1
423681 99423681 1001 86380 86390 1
423693 99423693 1001 86380 86390 1
423399 99423399 1001 86380 86390 1
423624 99423624 1001 86380 86390 1
423001 99423001 1001 86380 86390 1
423081 99423081 1001 86380 86390 1
422623 99422623 1001 86380 86390 1
422604 99422604 1001 86380 86390 1
422752 99422752 1001 86380 86390 1
422638 99422638 1001 86380 86390 1
422583 99422583 1001 86380 86390 1
422741 99422741 1001 86380 86390 1
422818 99422818 1001 86380 86390 1
423983 99423983 1001 86380 86390 1
425190 99425190 1001 86380 86390 1
425103 99425103 1001 86380 86390 1
425092 99425092 1001 86380 86390 1
425233 99425233 1001 86380 86390 1
424953 99424953 1001 86380 86390 1
424782 99424782 1001 86380 86390 1
424769 99424769 1001 86380 86390 1
424874 99424874 1001 86380 86390 1
424923 99424923 1001 86380 86390 1
424207 99424207 1001 86380 86390 1
424271 99424271 1001 86380 86390 1
424273 99424273 1001 86380 86390 1
425517 99425517 1001 86380 86390 1
425619 99425619 1001 86380 86390 1
426765 99426765 1001 86380 86390 1
427039 99427039 1001 86380 86390 1
426767 99426767 1001 86380 86390 1
426488 99426488 1001 86380 86390 1
425957 99425957 1001 86380 86390 1
426117 99426117 1001 86380 86390 1
425900 99425900 1001 86380 86390 1
427448 99427448 1001 86380 86390 1
427280 99427280 1001 86380 86390 1
428675 99428675 1001 86380 86390 1
428638 99428638 1001 86380 86390 1
428088 99428088 1001 86380 86390 1
427850 99427850 1001 86380 86390 1
427575 99427575 1001 86380 86390 1
427628 99427628 1001 86380 86390 1
427901 99427901 1001 86380 86390 1
427579 99427579 1001 86380 86390 1
427670 99427670 1001 86380 86390 1
427644 99427644 1001 86380 86390 1
429098 99429098 1001 86380 86390 1
428340 99428340 1001 86380 86390 1
428876 99428876 1001 86380 86390 1
429156 99429156 1001 86380 86390 1
428742 99428742 1001 86380 86390 1
429093 99429093 1001 86380 86390 1
430070 99430070 1001 86380 86390 1
430056 99430056 1001 86380 86390 1
429842 99429842 1001 86380 86390 1
429945 99429945 1001 86380 86390 1
429654 99429654 1001 86380 86390 1
429345 99429345 1001 86380 86390 1
429518 99429518 1001 86380 86390 1
430578 99430578 1001 86380 86390 1
431860 99431860 1001 86380 86390 1
431912 99431912 1001 86380 86390 1
431651 99431651 1001 86380 86390 1
432002 99432002 1001 86380 86390 1
431678 99431678 1001 86380 86390 1
432013 99432013 1001 86380 86390 1
431897 99431897 1001 86380 86390 1
431806 99431806 1001 86380 86390 1
431703 99431703 1001 86380 86390 1
431465 99431465 1001 86380 86390 1
431623 99431623 1001 86380 86390 1
430844 99430844 1001 86380 86390 1
431001 99431001 1001 86380 86390 1
431073 99431073 1001 86380 86390 1
431020 99431020 1001 86380 86390 1
432228 99432228 1001 86380 86390 1
432384 99432384 1001 86380 86390 1
432102 99432102 1001 86380 86390 1
432280 99432280 1001 86380 86390 1
433661 99433661 1001 86380 86390 1
433587 99433587 1001 86380 86390 1
433446 99433446 1001 86380 86390 1
433540 99433540 1001 86380 86390 1
433163 99433163 1001 86380 86390 1
433173 99433173 1001 86380 86390 1
433060 99433060 1001 86380 86390 1
433009 99433009 1001 86380 86390 1
432960 99432960 1001 86380 86390 1
432982 99432982 1001 86380 86390 1
432586 99432586 1001 86380 86390 1
432533 99432533 1001 86380 86390 1
432788 99432788 1001 86380 86390 1
434038 99434038 1001 86380 86390 1
433757 99433757 1001 86380 86390 1
434007 99434007 1001 86380 86390 1
434127 99434127 1001 86380 86390 1
433871 99433871 1001 86380 86390 1
434130 99434130 1001 86380 86390 1
433741 99433741 1001 86380 86390 1
435379 99435379 1001 86380 86390 1
435020 99435020 1001 86380 86390 1
434870 99434870 1001 86380 86390 1
434850 99434850 1001 86380 86390 1
434664 99434664 1001 86380 86390 1
434652 99434652 1001 86380 86390 1
434727 99434727 1001 86380 86390 1
434211 99434211 1001 86380 86390 1
434215 99434215 1001 86380 86390 1
434219 99434219 1001 86380 86390 1
434249 99434249 1001 86380 86390 1
434448 99434448 1001 86380 86390 1
435675 99435675 1001 86380 86390 1
436895 99436895 1001 86380 86390 1
436905 99436905 1001 86380 86390 1
436774 99436774 1001 86380 86390 1
436971 99436971 1001 86380 86390 1
436470 99436470 1001 86380 86390 1
436423 99436423 1001 86380 86390 1
436678 99436678 1001 86380 86390 1
436703 99436703 1001 86380 86390 1
435925 99435925 1001 86380 86390 1
436077 99436077 1001 86380 86390 1
435930 99435930 1001 86380 86390 1
436062 99436062 1001 86380 86390 1
435921 99435921 1001 86380 86390 1
437281 99437281 1001 86380 86390 1
300024 99300024 1001 86380 86390 1
300090 99300090 1001 86380 86390 1
300533 99300533 1001 86380 86390 1
300402 99300402 1001 86380 86390 1
300519 99300519 1001 86380 86390 1
300457 99300457 1001 86380 86390 1
300185 99300185 1001 86380 86390 1
300212 99300212 1001 86380 86390 1
300153 99300153 1001 86380 86390 1
300208 99300208 1001 86380 86390 1
300274 99300274 1001 86380 86390 1
300898 99300898 1001 86380 86390 1
300809 99300809 1001 86380 86390 1
300915 99300915 1001 86380 86390 1
300917 99300917 1001 86380 86390 1
300840 99300840 1001 86380 86390 1
301532 99301532 1001 86380 86390 1
301511 99301511 1001 86380 86390 1
301463 99301463 1001 86380 86390 1
301193 99301193 1001 86380 86390 1
301297 99301297 1001 86380 86390 1
301194 99301194 1001 86380 86390 1
301260 99301260 1001 86380 86390 1
301273 99301273 1001 86380 86390 1
301148 99301148 1001 86380 86390 1
301244 99301244 1001 86380 86390 1
301128 99301128 1001 86380 86390 1
301066 99301066 1001 86380 86390 1
301118 99301118 1001 86380 86390 1
301015 99301015 1001 86380 86390 1
301067 99301067 1001 86380 86390 1
301106 99301106 1001 86380 86390 1
300952 99300952 1001 86380 86390 1
300996 99300996 1001 86380 86390 1
300957 99300957 1001 86380 86390 1
301618 99301618 1001 86380 86390 1
301684 99301684 1001 86380 86390 1
301608 99301608 1001 86380 86390 1
302241 99302241 1001 86380 86390 1
302294 99302294 1001 86380 86390 1
302287 99302287 1001 86380 86390 1
302301 99302301 1001 86380 86390 1
302101 99302101 1001 86380 86390 1
302168 99302168 1001 86380 86390 1
301975 99301975 1001 86380 86390 1
302057 99302057 1001 86380 86390 1
301964 99301964 1001 86380 86390 1
301940 99301940 1001 86380 86390 1
302390 99302390 1001 86380 86390 1
302547 99302547 1001 86380 86390 1
302549 99302549 1001 86380 86390 1
302526 99302526 1001 86380 86390 1
302501 99302501 1001 86380 86390 1
302540 99302540 1001 86380 86390 1
303065 99303065 1001 86380 86390 1
303135 99303135 1001 86380 86390 1
303101 99303101 1001 86380 86390 1
302819 99302819 1001 86380 86390 1
302936 99302936 1001 86380 86390 1
302926 99302926 1001 86380 86390 1
302918 99302918 1001 86380 86390 1
302909 99302909 1001 86380 86390 1
302768 99302768 1001 86380 86390 1
302615 99302615 1001 86380 86390 1
302643 99302643 1001 86380 86390 1
302607 99302607 1001 86380 86390 1
302777 99302777 1001 86380 86390 1
304016 99304016 1001 86380 86390 1
303687 99303687 1001 86380 86390 1
303731 99303731 1001 86380 86390 1
303759 99303759 1001 86380 86390 1
303773 99303773 1001 86380 86390 1
304202 99304202 1001 86380 86390 1
304151 99304151 1001 86380 86390 1
304191 99304191 1001 86380 86390 1
304040 99304040 1001 86380 86390 1
304683 99304683 1001 86380 86390 1
304698 99304698 1001 86380 86390 1
304711 99304711 1001 86380 86390 1
304676 99304676 1001 86380 86390 1
304850 99304850 1001 86380 86390 1
304654 99304654 1001 86380 86390 1
304475 99304475 1001 86380 86390 1
304568 99304568 1001 86380 86390 1
304648 99304648 1001 86380 86390 1
304638 99304638 1001 86380 86390 1
304290 99304290 1001 86380 86390 1
304303 99304303 1001 86380 86390 1
304267 99304267 1001 86380 86390 1
304894 99304894 1001 86380 86390 1
305059 99305059 1001 86380 86390 1
304917 99304917 1001 86380 86390 1
304865 99304865 1001 86380 86390 1
305517 99305517 1001 86380 86390 1
305532 99305532 1001 86380 86390 1
305329 99305329 1001 86380 86390 1
305475 99305475 1001 86380 86390 1
305385 99305385 1001 86380 86390 1
305117 99305117 1001 86380 86390 1
305131 99305131 1001 86380 86390 1
305185 99305185 1001 86380 86390 1
500039 99500039 1001 86380 86390 1
305686 99305686 1001 86380 86390 1
500810 99500810 1001 86380 86390 1
500747 99500747 1001 86380 86390 1
500709 99500709 1001 86380 86390 1
500469 99500469 1001 86380 86390 1
500196 99500196 1001 86380 86390 1
500381 99500381 1001 86380 86390 1
500869 99500869 1001 86380 86390 1
500977 99500977 1001 86380 86390 1
501607 99501607 1001 86380 86390 1
501466 99501466 1001 86380 86390 1
501492 99501492 1001 86380 86390 1
501388 99501388 1001 86380 86390 1
501259 99501259 1001 86380 86390 1
501311 99501311 1001 86380 86390 1
501312 99501312 1001 86380 86390 1
501213 99501213 1001 86380 86390 1
501024 99501024 1001 86380 86390 1
501170 99501170 1001 86380 86390 1
501196 99501196 1001 86380 86390 1
501650 99501650 1001 86380 86390 1
501704 99501704 1001 86380 86390 1
501795 99501795 1001 86380 86390 1
501669 99501669 1001 86380 86390 1
501644 99501644 1001 86380 86390 1
502390 99502390 1001 86380 86390 1
502289 99502289 1001 86380 86390 1
502406 99502406 1001 86380 86390 1
502347 99502347 1001 86380 86390 1
502425 99502425 1001 86380 86390 1
502456 99502456 1001 86380 86390 1
502092 99502092 1001 86380 86390 1
502224 99502224 1001 86380 86390 1
502149 99502149 1001 86380 86390 1
502231 99502231 1001 86380 86390 1
501883 99501883 1001 86380 86390 1
501846 99501846 1001 86380 86390 1
501890 99501890 1001 86380 86390 1
502568 99502568 1001 86380 86390 1
502589 99502589 1001 86380 86390 1
502602 99502602 1001 86380 86390 1
503179 99503179 1001 86380 86390 1
503128 99503128 1001 86380 86390 1
503117 99503117 1001 86380 86390 1
503249 99503249 1001 86380 86390 1
503121 99503121 1001 86380 86390 1
503066 99503066 1001 86380 86390 1
503005 99503005 1001 86380 86390 1
503084 99503084 1001 86380 86390 1
502840 99502840 1001 86380 86390 1
502776 99502776 1001 86380 86390 1
502702 99502702 1001 86380 86390 1
502782 99502782 1001 86380 86390 1
502770 99502770 1001 86380 86390 1
503316 99503316 1001 86380 86390 1
503463 99503463 1001 86380 86390 1
503297 99503297 1001 86380 86390 1
503482 99503482 1001 86380 86390 1
504048 99504048 1001 86380 86390 1
503986 99503986 1001 86380 86390 1
503999 99503999 1001 86380 86390 1
503789 99503789 1001 86380 86390 1
503870 99503870 1001 86380 86390 1
503616 99503616 1001 86380 86390 1
504276 99504276 1001 86380 86390 1
504740 99504740 1001 86380 86390 1
504922 99504922 1001 86380 86390 1
504836 99504836 1001 86380 86390 1
504666 99504666 1001 86380 86390 1
505709 99505709 1001 86380 86390 1
505646 99505646 1001 86380 86390 1
505748 99505748 1001 86380 86390 1
505434 99505434 1001 86380 86390 1
505500 99505500 1001 86380 86390 1
505413 99505413 1001 86380 86390 1
505189 99505189 1001 86380 86390 1
505288 99505288 1001 86380 86390 1
505850 99505850 1001 86380 86390 1
506483 99506483 1001 86380 86390 1
506528 99506528 1001 86380 86390 1
506439 99506439 1001 86380 86390 1
506332 99506332 1001 86380 86390 1
506349 99506349 1001 86380 86390 1
506350 99506350 1001 86380 86390 1
506001 99506001 1001 86380 86390 1
506081 99506081 1001 86380 86390 1
505992 99505992 1001 86380 86390 1
506097 99506097 1001 86380 86390 1
506087 99506087 1001 86380 86390 1
506711 99506711 1001 86380 86390 1
506634 99506634 1001 86380 86390 1
506662 99506662 1001 86380 86390 1
507281 99507281 1001 86380 86390 1
507373 99507373 1001 86380 86390 1
507336 99507336 1001 86380 86390 1
507222 99507222 1001 86380 86390 1
507067 99507067 1001 86380 86390 1
507106 99507106 1001 86380 86390 1
507028 99507028 1001 86380 86390 1
507056 99507056 1001 86380 86390 1
507017 99507017 1001 86380 86390 1
507123 99507123 1001 86380 86390 1
507201 99507201 1001 86380 86390 1
507150 99507150 1001 86380 86390 1
506893 99506893 1001 86380 86390 1
506920 99506920 1001 86380 86390 1
506926 99506926 1001 86380 86390 1
506952 99506952 1001 86380 86390 1
507600 99507600 1001 86380 86390 1
507501 99507501 1001 86380 86390 1
507504 99507504 1001 86380 86390 1
507457 99507457 1001 86380 86390 1
508218 99508218 1001 86380 86390 1
508180 99508180 1001 86380 86390 1
508181 99508181 1001 86380 86390 1
507991 99507991 1001 86380 86390 1
507953 99507953 1001 86380 86390 1
507987 99507987 1001 86380 86390 1
507734 99507734 1001 86380 86390 1
507644 99507644 1001 86380 86390 1
508337 99508337 1001 86380 86390 1
508379 99508379 1001 86380 86390 1
508263 99508263 1001 86380 86390 1
508281 99508281 1001 86380 86390 1
508972 99508972 1001 86380 86390 1
509042 99509042 1001 86380 86390 1
508926 99508926 1001 86380 86390 1
508844 99508844 1001 86380 86390 1
508767 99508767 1001 86380 86390 1
508635 99508635 1001 86380 86390 1
508572 99508572 1001 86380 86390 1
508560 99508560 1001 86380 86390 1
508548 99508548 1001 86380 86390 1
508561 99508561 1001 86380 86390 1
508603 99508603 1001 86380 86390 1
508657 99508657 1001 86380 86390 1
508542 99508542 1001 86380 86390 1
508659 99508659 1001 86380 86390 1
509111 99509111 1001 86380 86390 1
509241 99509241 1001 86380 86390 1
509164 99509164 1001 86380 86390 1
509244 99509244 1001 86380 86390 1
509089 99509089 1001 86380 86390 1
509183 99509183 1001 86380 86390 1
509092 99509092 1001 86380 86390 1
509277 99509277 1001 86380 86390 1
509863 99509863 1001 86380 86390 1
509737 99509737 1001 86380 86390 1
509883 99509883 1001 86380 86390 1
509732 99509732 1001 86380 86390 1
509501 99509501 1001 86380 86390 1
509671 99509671 1001 86380 86390 1
509520 99509520 1001 86380 86390 1
509677 99509677 1001 86380 86390 1
509535 99509535 1001 86380 86390 1
509339 99509339 1001 86380 86390 1
509315 99509315 1001 86380 86390 1
509290 99509290 1001 86380 86390 1
509925 99509925 1001 86380 86390 1
509980 99509980 1001 86380 86390 1
509956 99509956 1001 86380 86390 1
510063 99510063 1001 86380 86390 1
509960 99509960 1001 86380 86390 1
510569 99510569 1001 86380 86390 1
510519 99510519 1001 86380 86390 1
510390 99510390 1001 86380 86390 1
510184 99510184 1001 86380 86390 1
510109 99510109 1001 86380 86390 1
510267 99510267 1001 86380 86390 1
510151 99510151 1001 86380 86390 1
510778 99510778 1001 86380 86390 1
511440 99511440 1001 86380 86390 1
511479 99511479 1001 86380 86390 1
511367 99511367 1001 86380 86390 1
511282 99511282 1001 86380 86390 1
511195 99511195 1001 86380 86390 1
511238 99511238 1001 86380 86390 1
511292 99511292 1001 86380 86390 1
511307 99511307 1001 86380 86390 1
511022 99511022 1001 86380 86390 1
511114 99511114 1001 86380 86390 1
511103 99511103 1001 86380 86390 1
511109 99511109 1001 86380 86390 1
510980 99510980 1001 86380 86390 1
511617 99511617 1001 86380 86390 1
511723 99511723 1001 86380 86390 1
511583 99511583 1001 86380 86390 1
512233 99512233 1001 86380 86390 1
512247 99512247 1001 86380 86390 1
512049 99512049 1001 86380 86390 1
512062 99512062 1001 86380 86390 1
512081 99512081 1001 86380 86390 1
511940 99511940 1001 86380 86390 1
511865 99511865 1001 86380 86390 1
511792 99511792 1001 86380 86390 1
511938 99511938 1001 86380 86390 1
512384 99512384 1001 86380 86390 1
512451 99512451 1001 86380 86390 1
513081 99513081 1001 86380 86390 1
513075 99513075 1001 86380 86390 1
512794 99512794 1001 86380 86390 1
512981 99512981 1001 86380 86390 1
512801 99512801 1001 86380 86390 1
512622 99512622 1001 86380 86390 1
512716 99512716 1001 86380 86390 1
512704 99512704 1001 86380 86390 1
512605 99512605 1001 86380 86390 1
512607 99512607 1001 86380 86390 1
512777 99512777 1001 86380 86390 1
513396 99513396 1001 86380 86390 1
512584 99512584 1001 86380 86390 1
513217 99513217 1001 86380 86390 1
513231 99513231 1001 86380 86390 1
513261 99513261 1001 86380 86390 1
513326 99513326 1001 86380 86390 1
513277 99513277 1001 86380 86390 1
513943 99513943 1001 86380 86390 1
513931 99513931 1001 86380 86390 1
513945 99513945 1001 86380 86390 1
513894 99513894 1001 86380 86390 1
513959 99513959 1001 86380 86390 1
513843 99513843 1001 86380 86390 1
513882 99513882 1001 86380 86390 1
513857 99513857 1001 86380 86390 1
514021 99514021 1001 86380 86390 1
514027 99514027 1001 86380 86390 1
513671 99513671 1001 86380 86390 1
513808 99513808 1001 86380 86390 1
513666 99513666 1001 86380 86390 1
513519 99513519 1001 86380 86390 1
513485 99513485 1001 86380 86390 1
514097 99514097 1001 86380 86390 1
514046 99514046 1001 86380 86390 1
514221 99514221 1001 86380 86390 1
514750 99514750 1001 86380 86390 1
514791 99514791 1001 86380 86390 1
514341 99514341 1001 86380 86390 1
514253 99514253 1001 86380 86390 1
514411 99514411 1001 86380 86390 1
514437 99514437 1001 86380 86390 1
514399 99514399 1001 86380 86390 1
514271 99514271 1001 86380 86390 1
514349 99514349 1001 86380 86390 1
514287 99514287 1001 86380 86390 1
514429 99514429 1001 86380 86390 1
514915 99514915 1001 86380 86390 1
515648 99515648 1001 86380 86390 1
515639 99515639 1001 86380 86390 1
515478 99515478 1001 86380 86390 1
515405 99515405 1001 86380 86390 1
515258 99515258 1001 86380 86390 1
515224 99515224 1001 86380 86390 1
515151 99515151 1001 86380 86390 1
515835 99515835 1001 86380 86390 1
515876 99515876 1001 86380 86390 1
515762 99515762 1001 86380 86390 1
515701 99515701 1001 86380 86390 1
515716 99515716 1001 86380 86390 1
516498 99516498 1001 86380 86390 1
516189 99516189 1001 86380 86390 1
516284 99516284 1001 86380 86390 1
516159 99516159 1001 86380 86390 1
516224 99516224 1001 86380 86390 1
515923 99515923 1001 86380 86390 1
515988 99515988 1001 86380 86390 1
516521 99516521 1001 86380 86390 1
516608 99516608 1001 86380 86390 1
516686 99516686 1001 86380 86390 1
517136 99517136 1001 86380 86390 1
517161 99517161 1001 86380 86390 1
516988 99516988 1001 86380 86390 1
517081 99517081 1001 86380 86390 1
517045 99517045 1001 86380 86390 1
517063 99517063 1001 86380 86390 1
516884 99516884 1001 86380 86390 1
516743 99516743 1001 86380 86390 1
516830 99516830 1001 86380 86390 1
517377 99517377 1001 86380 86390 1
517446 99517446 1001 86380 86390 1
517526 99517526 1001 86380 86390 1
518055 99518055 1001 86380 86390 1
518109 99518109 1001 86380 86390 1
517917 99517917 1001 86380 86390 1
517828 99517828 1001 86380 86390 1
517944 99517944 1001 86380 86390 1
517869 99517869 1001 86380 86390 1
517883 99517883 1001 86380 86390 1
517874 99517874 1001 86380 86390 1
517810 99517810 1001 86380 86390 1
517632 99517632 1001 86380 86390 1
517699 99517699 1001 86380 86390 1
517598 99517598 1001 86380 86390 1
517715 99517715 1001 86380 86390 1
517652 99517652 1001 86380 86390 1
518203 99518203 1001 86380 86390 1
518165 99518165 1001 86380 86390 1
518308 99518308 1001 86380 86390 1
518247 99518247 1001 86380 86390 1
518791 99518791 1001 86380 86390 1
518600 99518600 1001 86380 86390 1
518775 99518775 1001 86380 86390 1
518648 99518648 1001 86380 86390 1
518550 99518550 1001 86380 86390 1
518437 99518437 1001 86380 86390 1
518545 99518545 1001 86380 86390 1
518494 99518494 1001 86380 86390 1
519075 99519075 1001 86380 86390 1
519128 99519128 1001 86380 86390 1
519066 99519066 1001 86380 86390 1
518990 99518990 1001 86380 86390 1
519161 99519161 1001 86380 86390 1
519033 99519033 1001 86380 86390 1
519009 99519009 1001 86380 86390 1
519728 99519728 1001 86380 86390 1
519742 99519742 1001 86380 86390 1
519615 99519615 1001 86380 86390 1
519679 99519679 1001 86380 86390 1
519628 99519628 1001 86380 86390 1
519771 99519771 1001 86380 86390 1
519775 99519775 1001 86380 86390 1
519480 99519480 1001 86380 86390 1
519507 99519507 1001 86380 86390 1
519520 99519520 1001 86380 86390 1
519463 99519463 1001 86380 86390 1
519411 99519411 1001 86380 86390 1
519542 99519542 1001 86380 86390 1
519594 99519594 1001 86380 86390 1
519286 99519286 1001 86380 86390 1
519204 99519204 1001 86380 86390 1
519927 99519927 1001 86380 86390 1
520012 99520012 1001 86380 86390 1
519884 99519884 1001 86380 86390 1
519821 99519821 1001 86380 86390 1
520593 99520593 1001 86380 86390 1
520543 99520543 1001 86380 86390 1
520279 99520279 1001 86380 86390 1
520305 99520305 1001 86380 86390 1
520321 99520321 1001 86380 86390 1
520049 99520049 1001 86380 86390 1
520219 99520219 1001 86380 86390 1
520080 99520080 1001 86380 86390 1
520683 99520683 1001 86380 86390 1
520786 99520786 1001 86380 86390 1
520842 99520842 1001 86380 86390 1
520791 99520791 1001 86380 86390 1
521376 99521376 1001 86380 86390 1
521384 99521384 1001 86380 86390 1
521094 99521094 1001 86380 86390 1
521146 99521146 1001 86380 86390 1
521254 99521254 1001 86380 86390 1
521031 99521031 1001 86380 86390 1
520941 99520941 1001 86380 86390 1
520907 99520907 1001 86380 86390 1
521037 99521037 1001 86380 86390 1
520857 99520857 1001 86380 86390 1
521636 99521636 1001 86380 86390 1
521535 99521535 1001 86380 86390 1
521588 99521588 1001 86380 86390 1
521641 99521641 1001 86380 86390 1
521472 99521472 1001 86380 86390 1
521499 99521499 1001 86380 86390 1
521486 99521486 1001 86380 86390 1
521656 99521656 1001 86380 86390 1
522125 99522125 1001 86380 86390 1
522167 99522167 1001 86380 86390 1
522170 99522170 1001 86380 86390 1
522009 99522009 1001 86380 86390 1
522026 99522026 1001 86380 86390 1
521917 99521917 1001 86380 86390 1
521791 99521791 1001 86380 86390 1
521832 99521832 1001 86380 86390 1
521795 99521795 1001 86380 86390 1
522322 99522322 1001 86380 86390 1
522491 99522491 1001 86380 86390 1
522976 99522976 1001 86380 86390 1
523091 99523091 1001 86380 86390 1
522995 99522995 1001 86380 86390 1
523107 99523107 1001 86380 86390 1
522852 99522852 1001 86380 86390 1
522764 99522764 1001 86380 86390 1
522726 99522726 1001 86380 86390 1
522729 99522729 1001 86380 86390 1
522562 99522562 1001 86380 86390 1
522691 99522691 1001 86380 86390 1
522603 99522603 1001 86380 86390 1
522675 99522675 1001 86380 86390 1
522639 99522639 1001 86380 86390 1
523941 99523941 1001 86380 86390 1
523670 99523670 1001 86380 86390 1
523414 99523414 1001 86380 86390 1
523407 99523407 1001 86380 86390 1
523485 99523485 1001 86380 86390 1
523435 99523435 1001 86380 86390 1
523413 99523413 1001 86380 86390 1
523976 99523976 1001 86380 86390 1
524736 99524736 1001 86380 86390 1
524744 99524744 1001 86380 86390 1
524676 99524676 1001 86380 86390 1
524730 99524730 1001 86380 86390 1
524500 99524500 1001 86380 86390 1
524449 99524449 1001 86380 86390 1
524541 99524541 1001 86380 86390 1
524532 99524532 1001 86380 86390 1
524319 99524319 1001 86380 86390 1
524772 99524772 1001 86380 86390 1
524815 99524815 1001 86380 86390 1
524946 99524946 1001 86380 86390 1
525404 99525404 1001 86380 86390 1
525507 99525507 1001 86380 86390 1
525445 99525445 1001 86380 86390 1
525488 99525488 1001 86380 86390 1
525501 99525501 1001 86380 86390 1
525463 99525463 1001 86380 86390 1
525301 99525301 1001 86380 86390 1
525253 99525253 1001 86380 86390 1
525344 99525344 1001 86380 86390 1
525203 99525203 1001 86380 86390 1
525007 99525007 1001 86380 86390 1
525177 99525177 1001 86380 86390 1
525023 99525023 1001 86380 86390 1
525114 99525114 1001 86380 86390 1
525777 99525777 1001 86380 86390 1
525676 99525676 1001 86380 86390 1
525598 99525598 1001 86380 86390 1
526421 99526421 1001 86380 86390 1
526247 99526247 1001 86380 86390 1
526400 99526400 1001 86380 86390 1
526250 99526250 1001 86380 86390 1
526341 99526341 1001 86380 86390 1
526049 99526049 1001 86380 86390 1
526089 99526089 1001 86380 86390 1
526154 99526154 1001 86380 86390 1
526172 99526172 1001 86380 86390 1
525835 99525835 1001 86380 86390 1
525939 99525939 1001 86380 86390 1
526467 99526467 1001 86380 86390 1
527220 99527220 1001 86380 86390 1
527017 99527017 1001 86380 86390 1
526992 99526992 1001 86380 86390 1
526883 99526883 1001 86380 86390 1
526692 99526692 1001 86380 86390 1
526721 99526721 1001 86380 86390 1
526774 99526774 1001 86380 86390 1
526776 99526776 1001 86380 86390 1
527363 99527363 1001 86380 86390 1
527343 99527343 1001 86380 86390 1
527280 99527280 1001 86380 86390 1
527346 99527346 1001 86380 86390 1
527412 99527412 1001 86380 86390 1
527914 99527914 1001 86380 86390 1
528030 99528030 1001 86380 86390 1
528006 99528006 1001 86380 86390 1
528072 99528072 1001 86380 86390 1
527817 99527817 1001 86380 86390 1
527753 99527753 1001 86380 86390 1
527691 99527691 1001 86380 86390 1
527773 99527773 1001 86380 86390 1
527765 99527765 1001 86380 86390 1
527596 99527596 1001 86380 86390 1
527597 99527597 1001 86380 86390 1
527600 99527600 1001 86380 86390 1
528111 99528111 1001 86380 86390 1
528242 99528242 1001 86380 86390 1
528236 99528236 1001 86380 86390 1
528811 99528811 1001 86380 86390 1
528847 99528847 1001 86380 86390 1
528576 99528576 1001 86380 86390 1
528423 99528423 1001 86380 86390 1
528295 99528295 1001 86380 86390 1
528452 99528452 1001 86380 86390 1
528428 99528428 1001 86380 86390 1
528443 99528443 1001 86380 86390 1
528925 99528925 1001 86380 86390 1
529043 99529043 1001 86380 86390 1
529005 99529005 1001 86380 86390 1
528969 99528969 1001 86380 86390 1
528944 99528944 1001 86380 86390 1
529101 99529101 1001 86380 86390 1
528998 99528998 1001 86380 86390 1
529402 99529402 1001 86380 86390 1
529390 99529390 1001 86380 86390 1
529482 99529482 1001 86380 86390 1
529195 99529195 1001 86380 86390 1
529789 99529789 1001 86380 86390 1
529916 99529916 1001 86380 86390 1
530437 99530437 1001 86380 86390 1
530236 99530236 1001 86380 86390 1
530148 99530148 1001 86380 86390 1
530253 99530253 1001 86380 86390 1
530203 99530203 1001 86380 86390 1
530204 99530204 1001 86380 86390 1
530018 99530018 1001 86380 86390 1
530125 99530125 1001 86380 86390 1
529996 99529996 1001 86380 86390 1
529933 99529933 1001 86380 86390 1
530609 99530609 1001 86380 86390 1
531255 99531255 1001 86380 86390 1
531274 99531274 1001 86380 86390 1
531150 99531150 1001 86380 86390 1
530890 99530890 1001 86380 86390 1
530827 99530827 1001 86380 86390 1
531441 99531441 1001 86380 86390 1
531430 99531430 1001 86380 86390 1
531406 99531406 1001 86380 86390 1
531529 99531529 1001 86380 86390 1
531466 99531466 1001 86380 86390 1
532025 99532025 1001 86380 86390 1
532168 99532168 1001 86380 86390 1
532003 99532003 1001 86380 86390 1
532060 99532060 1001 86380 86390 1
532124 99532124 1001 86380 86390 1
532194 99532194 1001 86380 86390 1
532199 99532199 1001 86380 86390 1
531858 99531858 1001 86380 86390 1
531924 99531924 1001 86380 86390 1
531951 99531951 1001 86380 86390 1
531633 99531633 1001 86380 86390 1
532349 99532349 1001 86380 86390 1
532286 99532286 1001 86380 86390 1
532224 99532224 1001 86380 86390 1
532212 99532212 1001 86380 86390 1
532867 99532867 1001 86380 86390 1
532941 99532941 1001 86380 86390 1
532748 99532748 1001 86380 86390 1
532717 99532717 1001 86380 86390 1
532782 99532782 1001 86380 86390 1
532423 99532423 1001 86380 86390 1
532570 99532570 1001 86380 86390 1
532486 99532486 1001 86380 86390 1
533119 99533119 1001 86380 86390 1
533099 99533099 1001 86380 86390 1
533130 99533130 1001 86380 86390 1
533157 99533157 1001 86380 86390 1
533196 99533196 1001 86380 86390 1
533703 99533703 1001 86380 86390 1
533750 99533750 1001 86380 86390 1
533686 99533686 1001 86380 86390 1
533805 99533805 1001 86380 86390 1
533818 99533818 1001 86380 86390 1
533476 99533476 1001 86380 86390 1
533479 99533479 1001 86380 86390 1
533531 99533531 1001 86380 86390 1
533648 99533648 1001 86380 86390 1
533519 99533519 1001 86380 86390 1
533379 99533379 1001 86380 86390 1
533282 99533282 1001 86380 86390 1
533960 99533960 1001 86380 86390 1
534051 99534051 1001 86380 86390 1
534054 99534054 1001 86380 86390 1
533943 99533943 1001 86380 86390 1
534633 99534633 1001 86380 86390 1
534650 99534650 1001 86380 86390 1
534546 99534546 1001 86380 86390 1
534600 99534600 1001 86380 86390 1
534675 99534675 1001 86380 86390 1
534502 99534502 1001 86380 86390 1
534412 99534412 1001 86380 86390 1
534270 99534270 1001 86380 86390 1
534168 99534168 1001 86380 86390 1
534104 99534104 1001 86380 86390 1
534196 99534196 1001 86380 86390 1
534797 99534797 1001 86380 86390 1
534694 99534694 1001 86380 86390 1
534710 99534710 1001 86380 86390 1
534839 99534839 1001 86380 86390 1
534789 99534789 1001 86380 86390 1
535510 99535510 1001 86380 86390 1
535491 99535491 1001 86380 86390 1
535428 99535428 1001 86380 86390 1
535352 99535352 1001 86380 86390 1
535217 99535217 1001 86380 86390 1
535156 99535156 1001 86380 86390 1
535301 99535301 1001 86380 86390 1
534916 99534916 1001 86380 86390 1
534929 99534929 1001 86380 86390 1
535008 99535008 1001 86380 86390 1
534963 99534963 1001 86380 86390 1
535584 99535584 1001 86380 86390 1
535706 99535706 1001 86380 86390 1
535658 99535658 1001 86380 86390 1
535648 99535648 1001 86380 86390 1
536260 99536260 1001 86380 86390 1
536159 99536159 1001 86380 86390 1
536174 99536174 1001 86380 86390 1
536189 99536189 1001 86380 86390 1
535975 99535975 1001 86380 86390 1
535991 99535991 1001 86380 86390 1
536122 99536122 1001 86380 86390 1
536064 99536064 1001 86380 86390 1
535886 99535886 1001 86380 86390 1
536965 99536965 1001 86380 86390 1
536990 99536990 1001 86380 86390 1
536751 99536751 1001 86380 86390 1
536934 99536934 1001 86380 86390 1
536897 99536897 1001 86380 86390 1
536864 99536864 1001 86380 86390 1
536891 99536891 1001 86380 86390 1
536634 99536634 1001 86380 86390 1
537280 99537280 1001 86380 86390 1
537170 99537170 1001 86380 86390 1
537873 99537873 1001 86380 86390 1
537948 99537948 1001 86380 86390 1
537589 99537589 1001 86380 86390 1
537591 99537591 1001 86380 86390 1
537624 99537624 1001 86380 86390 1
537754 99537754 1001 86380 86390 1
537536 99537536 1001 86380 86390 1
537549 99537549 1001 86380 86390 1
537575 99537575 1001 86380 86390 1
537537 99537537 1001 86380 86390 1
537503 99537503 1001 86380 86390 1
537558 99537558 1001 86380 86390 1
537416 99537416 1001 86380 86390 1
537457 99537457 1001 86380 86390 1
538751 99538751 1001 86380 86390 1
538596 99538596 1001 86380 86390 1
538363 99538363 1001 86380 86390 1
538389 99538389 1001 86380 86390 1
538195 99538195 1001 86380 86390 1
538294 99538294 1001 86380 86390 1
538320 99538320 1001 86380 86390 1
538385 99538385 1001 86380 86390 1
538955 99538955 1001 86380 86390 1
538907 99538907 1001 86380 86390 1
538934 99538934 1001 86380 86390 1
539004 99539004 1001 86380 86390 1
539542 99539542 1001 86380 86390 1
539467 99539467 1001 86380 86390 1
539306 99539306 1001 86380 86390 1
539372 99539372 1001 86380 86390 1
539300 99539300 1001 86380 86390 1
539275 99539275 1001 86380 86390 1
539421 99539421 1001 86380 86390 1
539124 99539124 1001 86380 86390 1
539137 99539137 1001 86380 86390 1
539690 99539690 1001 86380 86390 1
539727 99539727 1001 86380 86390 1
540390 99540390 1001 86380 86390 1
540131 99540131 1001 86380 86390 1
540150 99540150 1001 86380 86390 1
540191 99540191 1001 86380 86390 1
540114 99540114 1001 86380 86390 1
539979 99539979 1001 86380 86390 1
539862 99539862 1001 86380 86390 1
539889 99539889 1001 86380 86390 1
540019 99540019 1001 86380 86390 1
539908 99539908 1001 86380 86390 1
539870 99539870 1001 86380 86390 1
540592 99540592 1001 86380 86390 1
541261 99541261 1001 86380 86390 1
541182 99541182 1001 86380 86390 1
540782 99540782 1001 86380 86390 1
540747 99540747 1001 86380 86390 1
541383 99541383 1001 86380 86390 1
541413 99541413 1001 86380 86390 1
542029 99542029 1001 86380 86390 1
541954 99541954 1001 86380 86390 1
541981 99541981 1001 86380 86390 1
542007 99542007 1001 86380 86390 1
542095 99542095 1001 86380 86390 1
542011 99542011 1001 86380 86390 1
541890 99541890 1001 86380 86390 1
541731 99541731 1001 86380 86390 1
541620 99541620 1001 86380 86390 1
541704 99541704 1001 86380 86390 1
542219 99542219 1001 86380 86390 1
542250 99542250 1001 86380 86390 1
542265 99542265 1001 86380 86390 1
542189 99542189 1001 86380 86390 1
542816 99542816 1001 86380 86390 1
542889 99542889 1001 86380 86390 1
542786 99542786 1001 86380 86390 1
542878 99542878 1001 86380 86390 1
542567 99542567 1001 86380 86390 1
542332 99542332 1001 86380 86390 1
542437 99542437 1001 86380 86390 1
542334 99542334 1001 86380 86390 1
543013 99543013 1001 86380 86390 1
542963 99542963 1001 86380 86390 1
543069 99543069 1001 86380 86390 1
543769 99543769 1001 86380 86390 1
543771 99543771 1001 86380 86390 1
543593 99543593 1001 86380 86390 1
543684 99543684 1001 86380 86390 1
543762 99543762 1001 86380 86390 1
543463 99543463 1001 86380 86390 1
543387 99543387 1001 86380 86390 1
543429 99543429 1001 86380 86390 1
543521 99543521 1001 86380 86390 1
543512 99543512 1001 86380 86390 1
543205 99543205 1001 86380 86390 1
543232 99543232 1001 86380 86390 1
543301 99543301 1001 86380 86390 1
543342 99543342 1001 86380 86390 1
543162 99543162 1001 86380 86390 1
543976 99543976 1001 86380 86390 1
543567 99543567 1001 86380 86390 1
544466 99544466 1001 86380 86390 1
544441 99544441 1001 86380 86390 1
544353 99544353 1001 86380 86390 1
544229 99544229 1001 86380 86390 1
544221 99544221 1001 86380 86390 1
544273 99544273 1001 86380 86390 1
544364 99544364 1001 86380 86390 1
544287 99544287 1001 86380 86390 1
544183 99544183 1001 86380 86390 1
544636 99544636 1001 86380 86390 1
544728 99544728 1001 86380 86390 1
503431 702 1002 38558 45642 1
520015 1009 1001 58763 59062 1
400013 99400013 1001 86380 86390 1
400137 99400137 1001 86380 86390 1
400147 99400147 1001 86380 86390 1
400624 99400624 1001 86380 86390 1
400840 99400840 1001 86380 86390 1
400880 99400880 1001 86380 86390 1
401005 99401005 1001 86380 86390 1
401226 99401226 1001 86380 86390 1
401274 99401274 1001 86380 86390 1
401558 99401558 1001 86380 86390 1
401906 99401906 1001 86380 86390 1
402063 99402063 1001 86380 86390 1
401970 99401970 1001 86380 86390 1
401948 99401948 1001 86380 86390 1
402114 99402114 1001 86380 86390 1
402118 99402118 1001 86380 86390 1
402280 99402280 1001 86380 86390 1
402340 99402340 1001 86380 86390 1
402573 99402573 1001 86380 86390 1
402685 99402685 1001 86380 86390 1
402676 99402676 1001 86380 86390 1
402785 99402785 1001 86380 86390 1
403013 99403013 1001 86380 86390 1
403386 99403386 1001 86380 86390 1
403455 99403455 1001 86380 86390 1
403546 99403546 1001 86380 86390 1
403703 99403703 1001 86380 86390 1
403658 99403658 1001 86380 86390 1
403871 99403871 1001 86380 86390 1
404296 99404296 1001 86380 86390 1
404442 99404442 1001 86380 86390 1
404475 99404475 1001 86380 86390 1
404483 99404483 1001 86380 86390 1
404561 99404561 1001 86380 86390 1
404644 99404644 1001 86380 86390 1
404961 99404961 1001 86380 86390 1
405056 99405056 1001 86380 86390 1
405031 99405031 1001 86380 86390 1
405042 99405042 1001 86380 86390 1
405095 99405095 1001 86380 86390 1
405361 99405361 1001 86380 86390 1
405411 99405411 1001 86380 86390 1
405421 99405421 1001 86380 86390 1
405448 99405448 1001 86380 86390 1
405431 99405431 1001 86380 86390 1
405493 99405493 1001 86380 86390 1
405559 99405559 1001 86380 86390 1
405855 99405855 1001 86380 86390 1
406068 99406068 1001 86380 86390 1
406101 99406101 1001 86380 86390 1
406203 99406203 1001 86380 86390 1
406319 99406319 1001 86380 86390 1
406450 99406450 1001 86380 86390 1
406545 99406545 1001 86380 86390 1
406670 99406670 1001 86380 86390 1
406705 99406705 1001 86380 86390 1
406786 99406786 1001 86380 86390 1
406895 99406895 1001 86380 86390 1
406869 99406869 1001 86380 86390 1
407892 99407892 1001 86380 86390 1
408069 99408069 1001 86380 86390 1
408105 99408105 1001 86380 86390 1
408352 99408352 1001 86380 86390 1
408539 99408539 1001 86380 86390 1
408857 99408857 1001 86380 86390 1
408797 99408797 1001 86380 86390 1
408965 99408965 1001 86380 86390 1
408918 99408918 1001 86380 86390 1
408974 99408974 1001 86380 86390 1
409033 99409033 1001 86380 86390 1
409335 99409335 1001 86380 86390 1
409650 99409650 1001 86380 86390 1
409828 99409828 1001 86380 86390 1
409831 99409831 1001 86380 86390 1
409985 99409985 1001 86380 86390 1
410218 99410218 1001 86380 86390 1
410143 99410143 1001 86380 86390 1
410255 99410255 1001 86380 86390 1
410421 99410421 1001 86380 86390 1
410475 99410475 1001 86380 86390 1
410594 99410594 1001 86380 86390 1
410702 99410702 1001 86380 86390 1
410799 99410799 1001 86380 86390 1
410803 99410803 1001 86380 86390 1
410881 99410881 1001 86380 86390 1
410960 99410960 1001 86380 86390 1
411208 99411208 1001 86380 86390 1
411237 99411237 1001 86380 86390 1
411430 99411430 1001 86380 86390 1
411440 99411440 1001 86380 86390 1
411634 99411634 1001 86380 86390 1
411709 99411709 1001 86380 86390 1
411949 99411949 1001 86380 86390 1
412070 99412070 1001 86380 86390 1
412167 99412167 1001 86380 86390 1
412104 99412104 1001 86380 86390 1
412193 99412193 1001 86380 86390 1
412380 99412380 1001 86380 86390 1
413322 99413322 1001 86380 86390 1
412910 99412910 1001 86380 86390 1
413069 99413069 1001 86380 86390 1
412862 99412862 1001 86380 86390 1
412757 99412757 1001 86380 86390 1
412657 99412657 1001 86380 86390 1
413701 99413701 1001 86380 86390 1
415075 99415075 1001 86380 86390 1
414972 99414972 1001 86380 86390 1
415058 99415058 1001 86380 86390 1
415272 99415272 1001 86380 86390 1
415014 99415014 1001 86380 86390 1
415102 99415102 1001 86380 86390 1
414663 99414663 1001 86380 86390 1
414889 99414889 1001 86380 86390 1
414316 99414316 1001 86380 86390 1
414119 99414119 1001 86380 86390 1
414281 99414281 1001 86380 86390 1
415600 99415600 1001 86380 86390 1
415704 99415704 1001 86380 86390 1
415432 99415432 1001 86380 86390 1
416784 99416784 1001 86380 86390 1
416869 99416869 1001 86380 86390 1
416819 99416819 1001 86380 86390 1
416321 99416321 1001 86380 86390 1
416491 99416491 1001 86380 86390 1
415732 99415732 1001 86380 86390 1
417309 99417309 1001 86380 86390 1
417095 99417095 1001 86380 86390 1
417236 99417236 1001 86380 86390 1
417150 99417150 1001 86380 86390 1
417371 99417371 1001 86380 86390 1
417428 99417428 1001 86380 86390 1
417485 99417485 1001 86380 86390 1
418735 99418735 1001 86380 86390 1
418600 99418600 1001 86380 86390 1
418538 99418538 1001 86380 86390 1
418611 99418611 1001 86380 86390 1
417896 99417896 1001 86380 86390 1
417926 99417926 1001 86380 86390 1
417748 99417748 1001 86380 86390 1
417674 99417674 1001 86380 86390 1
418978 99418978 1001 86380 86390 1
419032 99419032 1001 86380 86390 1
419114 99419114 1001 86380 86390 1
418839 99418839 1001 86380 86390 1
420367 99420367 1001 86380 86390 1
420268 99420268 1001 86380 86390 1
420089 99420089 1001 86380 86390 1
419756 99419756 1001 86380 86390 1
419544 99419544 1001 86380 86390 1
419500 99419500 1001 86380 86390 1
419431 99419431 1001 86380 86390 1
419555 99419555 1001 86380 86390 1
419509 99419509 1001 86380 86390 1
419227 99419227 1001 86380 86390 1
420560 99420560 1001 86380 86390 1
420695 99420695 1001 86380 86390 1
420554 99420554 1001 86380 86390 1
421818 99421818 1001 86380 86390 1
421848 99421848 1001 86380 86390 1
422080 99422080 1001 86380 86390 1
421878 99421878 1001 86380 86390 1
421730 99421730 1001 86380 86390 1
421809 99421809 1001 86380 86390 1
421426 99421426 1001 86380 86390 1
421639 99421639 1001 86380 86390 1
421506 99421506 1001 86380 86390 1
421519 99421519 1001 86380 86390 1
421140 99421140 1001 86380 86390 1
420870 99420870 1001 86380 86390 1
422218 99422218 1001 86380 86390 1
422120 99422120 1001 86380 86390 1
423614 99423614 1001 86380 86390 1
423194 99423194 1001 86380 86390 1
423112 99423112 1001 86380 86390 1
422677 99422677 1001 86380 86390 1
422637 99422637 1001 86380 86390 1
422706 99422706 1001 86380 86390 1
422843 99422843 1001 86380 86390 1
423845 99423845 1001 86380 86390 1
423923 99423923 1001 86380 86390 1
425030 99425030 1001 86380 86390 1
425271 99425271 1001 86380 86390 1
424799 99424799 1001 86380 86390 1
424669 99424669 1001 86380 86390 1
424365 99424365 1001 86380 86390 1
424302 99424302 1001 86380 86390 1
424540 99424540 1001 86380 86390 1
424166 99424166 1001 86380 86390 1
425558 99425558 1001 86380 86390 1
424591 99424591 1001 86380 86390 1
426662 99426662 1001 86380 86390 1
426292 99426292 1001 86380 86390 1
426299 99426299 1001 86380 86390 1
426342 99426342 1001 86380 86390 1
426053 99426053 1001 86380 86390 1
426167 99426167 1001 86380 86390 1
427397 99427397 1001 86380 86390 1
427364 99427364 1001 86380 86390 1
428214 99428214 1001 86380 86390 1
428140 99428140 1001 86380 86390 1
427931 99427931 1001 86380 86390 1
427736 99427736 1001 86380 86390 1
427741 99427741 1001 86380 86390 1
429095 99429095 1001 86380 86390 1
429046 99429046 1001 86380 86390 1
428833 99428833 1001 86380 86390 1
430258 99430258 1001 86380 86390 1
430114 99430114 1001 86380 86390 1
429632 99429632 1001 86380 86390 1
429935 99429935 1001 86380 86390 1
429946 99429946 1001 86380 86390 1
429433 99429433 1001 86380 86390 1
429460 99429460 1001 86380 86390 1
429363 99429363 1001 86380 86390 1
430555 99430555 1001 86380 86390 1
430593 99430593 1001 86380 86390 1
430689 99430689 1001 86380 86390 1
430596 99430596 1001 86380 86390 1
430756 99430756 1001 86380 86390 1
431898 99431898 1001 86380 86390 1
432039 99432039 1001 86380 86390 1
431930 99431930 1001 86380 86390 1
430996 99430996 1001 86380 86390 1
431023 99431023 1001 86380 86390 1
430832 99430832 1001 86380 86390 1
430836 99430836 1001 86380 86390 1
430857 99430857 1001 86380 86390 1
432417 99432417 1001 86380 86390 1
433432 99433432 1001 86380 86390 1
433628 99433628 1001 86380 86390 1
433167 99433167 1001 86380 86390 1
433227 99433227 1001 86380 86390 1
433185 99433185 1001 86380 86390 1
434114 99434114 1001 86380 86390 1
433733 99433733 1001 86380 86390 1
433795 99433795 1001 86380 86390 1
433840 99433840 1001 86380 86390 1
433843 99433843 1001 86380 86390 1
435195 99435195 1001 86380 86390 1
435008 99435008 1001 86380 86390 1
435415 99435415 1001 86380 86390 1
435031 99435031 1001 86380 86390 1
434715 99434715 1001 86380 86390 1
434651 99434651 1001 86380 86390 1
434909 99434909 1001 86380 86390 1
434371 99434371 1001 86380 86390 1
434406 99434406 1001 86380 86390 1
434559 99434559 1001 86380 86390 1
435480 99435480 1001 86380 86390 1
435867 99435867 1001 86380 86390 1
435630 99435630 1001 86380 86390 1
435658 99435658 1001 86380 86390 1
435771 99435771 1001 86380 86390 1
435530 99435530 1001 86380 86390 1
435747 99435747 1001 86380 86390 1
436893 99436893 1001 86380 86390 1
436876 99436876 1001 86380 86390 1
436867 99436867 1001 86380 86390 1
437017 99437017 1001 86380 86390 1
436596 99436596 1001 86380 86390 1
436463 99436463 1001 86380 86390 1
436465 99436465 1001 86380 86390 1
436614 99436614 1001 86380 86390 1
435973 99435973 1001 86380 86390 1
436098 99436098 1001 86380 86390 1
436269 99436269 1001 86380 86390 1
436325 99436325 1001 86380 86390 1
436246 99436246 1001 86380 86390 1
435915 99435915 1001 86380 86390 1
437245 99437245 1001 86380 86390 1
300639 99300639 1001 86380 86390 1
300575 99300575 1001 86380 86390 1
300696 99300696 1001 86380 86390 1
300413 99300413 1001 86380 86390 1
300470 99300470 1001 86380 86390 1
300110 99300110 1001 86380 86390 1
300125 99300125 1001 86380 86390 1
300219 99300219 1001 86380 86390 1
300908 99300908 1001 86380 86390 1
300793 99300793 1001 86380 86390 1
300760 99300760 1001 86380 86390 1
301355 99301355 1001 86380 86390 1
301412 99301412 1001 86380 86390 1
301261 99301261 1001 86380 86390 1
301224 99301224 1001 86380 86390 1
301163 99301163 1001 86380 86390 1
300961 99300961 1001 86380 86390 1
301065 99301065 1001 86380 86390 1
301082 99301082 1001 86380 86390 1
301005 99301005 1001 86380 86390 1
300941 99300941 1001 86380 86390 1
301683 99301683 1001 86380 86390 1
301610 99301610 1001 86380 86390 1
302215 99302215 1001 86380 86390 1
302267 99302267 1001 86380 86390 1
302299 99302299 1001 86380 86390 1
302366 99302366 1001 86380 86390 1
302369 99302369 1001 86380 86390 1
302238 99302238 1001 86380 86390 1
302084 99302084 1001 86380 86390 1
302051 99302051 1001 86380 86390 1
302129 99302129 1001 86380 86390 1
302040 99302040 1001 86380 86390 1
301915 99301915 1001 86380 86390 1
301883 99301883 1001 86380 86390 1
301884 99301884 1001 86380 86390 1
301950 99301950 1001 86380 86390 1
301914 99301914 1001 86380 86390 1
301953 99301953 1001 86380 86390 1
302383 99302383 1001 86380 86390 1
302515 99302515 1001 86380 86390 1
302529 99302529 1001 86380 86390 1
303119 99303119 1001 86380 86390 1
303160 99303160 1001 86380 86390 1
303186 99303186 1001 86380 86390 1
303115 99303115 1001 86380 86390 1
302872 99302872 1001 86380 86390 1
302861 99302861 1001 86380 86390 1
302969 99302969 1001 86380 86390 1
302933 99302933 1001 86380 86390 1
302692 99302692 1001 86380 86390 1
302709 99302709 1001 86380 86390 1
302776 99302776 1001 86380 86390 1
303375 99303375 1001 86380 86390 1
303289 99303289 1001 86380 86390 1
303383 99303383 1001 86380 86390 1
303332 99303332 1001 86380 86390 1
303997 99303997 1001 86380 86390 1
303906 99303906 1001 86380 86390 1
303919 99303919 1001 86380 86390 1
303971 99303971 1001 86380 86390 1
303991 99303991 1001 86380 86390 1
303903 99303903 1001 86380 86390 1
303764 99303764 1001 86380 86390 1
303675 99303675 1001 86380 86390 1
303792 99303792 1001 86380 86390 1
303810 99303810 1001 86380 86390 1
303785 99303785 1001 86380 86390 1
303798 99303798 1001 86380 86390 1
303438 99303438 1001 86380 86390 1
303523 99303523 1001 86380 86390 1
303448 99303448 1001 86380 86390 1
304081 99304081 1001 86380 86390 1
304069 99304069 1001 86380 86390 1
304089 99304089 1001 86380 86390 1
304235 99304235 1001 86380 86390 1
304719 99304719 1001 86380 86390 1
304761 99304761 1001 86380 86390 1
304833 99304833 1001 86380 86390 1
304775 99304775 1001 86380 86390 1
304847 99304847 1001 86380 86390 1
304792 99304792 1001 86380 86390 1
304320 99304320 1001 86380 86390 1
304309 99304309 1001 86380 86390 1
304403 99304403 1001 86380 86390 1
304934 99304934 1001 86380 86390 1
304937 99304937 1001 86380 86390 1
304904 99304904 1001 86380 86390 1
305508 99305508 1001 86380 86390 1
305539 99305539 1001 86380 86390 1
305286 99305286 1001 86380 86390 1
305327 99305327 1001 86380 86390 1
305471 99305471 1001 86380 86390 1
305308 99305308 1001 86380 86390 1
305182 99305182 1001 86380 86390 1
305252 99305252 1001 86380 86390 1
305244 99305244 1001 86380 86390 1
500192 99500192 1001 86380 86390 1
500064 99500064 1001 86380 86390 1
500172 99500172 1001 86380 86390 1
500008 99500008 1001 86380 86390 1
500813 99500813 1001 86380 86390 1
500741 99500741 1001 86380 86390 1
500755 99500755 1001 86380 86390 1
500694 99500694 1001 86380 86390 1
500471 99500471 1001 86380 86390 1
500231 99500231 1001 86380 86390 1
500347 99500347 1001 86380 86390 1
500251 99500251 1001 86380 86390 1
500965 99500965 1001 86380 86390 1
500953 99500953 1001 86380 86390 1
501008 99501008 1001 86380 86390 1
500918 99500918 1001 86380 86390 1
500996 99500996 1001 86380 86390 1
501291 99501291 1001 86380 86390 1
501253 99501253 1001 86380 86390 1
501283 99501283 1001 86380 86390 1
501034 99501034 1001 86380 86390 1
501129 99501129 1001 86380 86390 1
501220 99501220 1001 86380 86390 1
501092 99501092 1001 86380 86390 1
501119 99501119 1001 86380 86390 1
501211 99501211 1001 86380 86390 1
501781 99501781 1001 86380 86390 1
501678 99501678 1001 86380 86390 1
501641 99501641 1001 86380 86390 1
501816 99501816 1001 86380 86390 1
502272 99502272 1001 86380 86390 1
502234 99502234 1001 86380 86390 1
502083 99502083 1001 86380 86390 1
502059 99502059 1001 86380 86390 1
501849 99501849 1001 86380 86390 1
502048 99502048 1001 86380 86390 1
501959 99501959 1001 86380 86390 1
502566 99502566 1001 86380 86390 1
502503 99502503 1001 86380 86390 1
502649 99502649 1001 86380 86390 1
502521 99502521 1001 86380 86390 1
502537 99502537 1001 86380 86390 1
503172 99503172 1001 86380 86390 1
503201 99503201 1001 86380 86390 1
503287 99503287 1001 86380 86390 1
503079 99503079 1001 86380 86390 1
503016 99503016 1001 86380 86390 1
502767 99502767 1001 86380 86390 1
502822 99502822 1001 86380 86390 1
503330 99503330 1001 86380 86390 1
503331 99503331 1001 86380 86390 1
503360 99503360 1001 86380 86390 1
503925 99503925 1001 86380 86390 1
503982 99503982 1001 86380 86390 1
503788 99503788 1001 86380 86390 1
503853 99503853 1001 86380 86390 1
503740 99503740 1001 86380 86390 1
503897 99503897 1001 86380 86390 1
503511 99503511 1001 86380 86390 1
503531 99503531 1001 86380 86390 1
504807 99504807 1001 86380 86390 1
504862 99504862 1001 86380 86390 1
504826 99504826 1001 86380 86390 1
504572 99504572 1001 86380 86390 1
504573 99504573 1001 86380 86390 1
504350 99504350 1001 86380 86390 1
504366 99504366 1001 86380 86390 1
504330 99504330 1001 86380 86390 1
504474 99504474 1001 86380 86390 1
504346 99504346 1001 86380 86390 1
505138 99505138 1001 86380 86390 1
505129 99505129 1001 86380 86390 1
505094 99505094 1001 86380 86390 1
505451 99505451 1001 86380 86390 1
505167 99505167 1001 86380 86390 1
505264 99505264 1001 86380 86390 1
505871 99505871 1001 86380 86390 1
505936 99505936 1001 86380 86390 1
505797 99505797 1001 86380 86390 1
505799 99505799 1001 86380 86390 1
505945 99505945 1001 86380 86390 1
505921 99505921 1001 86380 86390 1
506434 99506434 1001 86380 86390 1
506263 99506263 1001 86380 86390 1
506293 99506293 1001 86380 86390 1
506360 99506360 1001 86380 86390 1
506098 99506098 1001 86380 86390 1
506038 99506038 1001 86380 86390 1
506794 99506794 1001 86380 86390 1
506745 99506745 1001 86380 86390 1
506603 99506603 1001 86380 86390 1
507323 99507323 1001 86380 86390 1
507193 99507193 1001 86380 86390 1
507091 99507091 1001 86380 86390 1
507136 99507136 1001 86380 86390 1
507072 99507072 1001 86380 86390 1
506807 99506807 1001 86380 86390 1
506861 99506861 1001 86380 86390 1
506968 99506968 1001 86380 86390 1
507507 99507507 1001 86380 86390 1
508141 99508141 1001 86380 86390 1
507939 99507939 1001 86380 86390 1
507960 99507960 1001 86380 86390 1
507872 99507872 1001 86380 86390 1
507776 99507776 1001 86380 86390 1
508271 99508271 1001 86380 86390 1
508261 99508261 1001 86380 86390 1
508292 99508292 1001 86380 86390 1
508267 99508267 1001 86380 86390 1
508963 99508963 1001 86380 86390 1
509054 99509054 1001 86380 86390 1
509058 99509058 1001 86380 86390 1
508954 99508954 1001 86380 86390 1
509066 99509066 1001 86380 86390 1
508919 99508919 1001 86380 86390 1
508791 99508791 1001 86380 86390 1
508790 99508790 1001 86380 86390 1
508616 99508616 1001 86380 86390 1
508591 99508591 1001 86380 86390 1
509123 99509123 1001 86380 86390 1
509243 99509243 1001 86380 86390 1
508870 99508870 1001 86380 86390 1
509180 99509180 1001 86380 86390 1
509161 99509161 1001 86380 86390 1
509897 99509897 1001 86380 86390 1
509746 99509746 1001 86380 86390 1
509839 99509839 1001 86380 86390 1
509819 99509819 1001 86380 86390 1
509744 99509744 1001 86380 86390 1
509604 99509604 1001 86380 86390 1
509492 99509492 1001 86380 86390 1
509282 99509282 1001 86380 86390 1
509996 99509996 1001 86380 86390 1
510655 99510655 1001 86380 86390 1
510494 99510494 1001 86380 86390 1
510520 99510520 1001 86380 86390 1
510158 99510158 1001 86380 86390 1
510313 99510313 1001 86380 86390 1
510120 99510120 1001 86380 86390 1
510303 99510303 1001 86380 86390 1
510254 99510254 1001 86380 86390 1
510256 99510256 1001 86380 86390 1
510129 99510129 1001 86380 86390 1
510775 99510775 1001 86380 86390 1
510832 99510832 1001 86380 86390 1
510885 99510885 1001 86380 86390 1
510924 99510924 1001 86380 86390 1
510757 99510757 1001 86380 86390 1
510731 99510731 1001 86380 86390 1
510914 99510914 1001 86380 86390 1
510837 99510837 1001 86380 86390 1
511520 99511520 1001 86380 86390 1
511407 99511407 1001 86380 86390 1
511472 99511472 1001 86380 86390 1
511358 99511358 1001 86380 86390 1
511172 99511172 1001 86380 86390 1
511159 99511159 1001 86380 86390 1
511092 99511092 1001 86380 86390 1
511032 99511032 1001 86380 86390 1
511614 99511614 1001 86380 86390 1
511701 99511701 1001 86380 86390 1
511663 99511663 1001 86380 86390 1
512318 99512318 1001 86380 86390 1
512190 99512190 1001 86380 86390 1
512353 99512353 1001 86380 86390 1
512282 99512282 1001 86380 86390 1
512046 99512046 1001 86380 86390 1
512015 99512015 1001 86380 86390 1
512120 99512120 1001 86380 86390 1
511793 99511793 1001 86380 86390 1
511884 99511884 1001 86380 86390 1
511963 99511963 1001 86380 86390 1
512487 99512487 1001 86380 86390 1
512436 99512436 1001 86380 86390 1
512529 99512529 1001 86380 86390 1
513129 99513129 1001 86380 86390 1
513132 99513132 1001 86380 86390 1
513097 99513097 1001 86380 86390 1
513072 99513072 1001 86380 86390 1
512909 99512909 1001 86380 86390 1
512936 99512936 1001 86380 86390 1
512991 99512991 1001 86380 86390 1
512862 99512862 1001 86380 86390 1
512863 99512863 1001 86380 86390 1
512613 99512613 1001 86380 86390 1
512692 99512692 1001 86380 86390 1
513363 99513363 1001 86380 86390 1
513312 99513312 1001 86380 86390 1
513313 99513313 1001 86380 86390 1
513354 99513354 1001 86380 86390 1
513214 99513214 1001 86380 86390 1
513898 99513898 1001 86380 86390 1
513696 99513696 1001 86380 86390 1
513737 99513737 1001 86380 86390 1
513776 99513776 1001 86380 86390 1
513700 99513700 1001 86380 86390 1
513451 99513451 1001 86380 86390 1
513608 99513608 1001 86380 86390 1
513570 99513570 1001 86380 86390 1
513534 99513534 1001 86380 86390 1
513564 99513564 1001 86380 86390 1
514092 99514092 1001 86380 86390 1
514151 99514151 1001 86380 86390 1
514182 99514182 1001 86380 86390 1
514741 99514741 1001 86380 86390 1
514568 99514568 1001 86380 86390 1
514466 99514466 1001 86380 86390 1
514444 99514444 1001 86380 86390 1
514370 99514370 1001 86380 86390 1
515028 99515028 1001 86380 86390 1
514859 99514859 1001 86380 86390 1
514964 99514964 1001 86380 86390 1
515620 99515620 1001 86380 86390 1
515493 99515493 1001 86380 86390 1
515663 99515663 1001 86380 86390 1
515498 99515498 1001 86380 86390 1
515670 99515670 1001 86380 86390 1
515440 99515440 1001 86380 86390 1
515274 99515274 1001 86380 86390 1
515088 99515088 1001 86380 86390 1
515220 99515220 1001 86380 86390 1
515095 99515095 1001 86380 86390 1
515227 99515227 1001 86380 86390 1
515823 99515823 1001 86380 86390 1
515709 99515709 1001 86380 86390 1
515834 99515834 1001 86380 86390 1
516419 99516419 1001 86380 86390 1
516447 99516447 1001 86380 86390 1
516482 99516482 1001 86380 86390 1
516423 99516423 1001 86380 86390 1
516436 99516436 1001 86380 86390 1
516359 99516359 1001 86380 86390 1
516424 99516424 1001 86380 86390 1
516336 99516336 1001 86380 86390 1
516200 99516200 1001 86380 86390 1
516154 99516154 1001 86380 86390 1
516283 99516283 1001 86380 86390 1
516206 99516206 1001 86380 86390 1
516261 99516261 1001 86380 86390 1
515962 99515962 1001 86380 86390 1
516615 99516615 1001 86380 86390 1
516694 99516694 1001 86380 86390 1
517253 99517253 1001 86380 86390 1
517322 99517322 1001 86380 86390 1
517140 99517140 1001 86380 86390 1
516978 99516978 1001 86380 86390 1
517057 99517057 1001 86380 86390 1
517083 99517083 1001 86380 86390 1
516946 99516946 1001 86380 86390 1
516832 99516832 1001 86380 86390 1
516885 99516885 1001 86380 86390 1
516824 99516824 1001 86380 86390 1
516865 99516865 1001 86380 86390 1
518117 99518117 1001 86380 86390 1
518041 99518041 1001 86380 86390 1
518081 99518081 1001 86380 86390 1
517967 99517967 1001 86380 86390 1
518157 99518157 1001 86380 86390 1
517919 99517919 1001 86380 86390 1
517911 99517911 1001 86380 86390 1
517701 99517701 1001 86380 86390 1
517704 99517704 1001 86380 86390 1
517743 99517743 1001 86380 86390 1
518314 99518314 1001 86380 86390 1
518238 99518238 1001 86380 86390 1
518334 99518334 1001 86380 86390 1
518297 99518297 1001 86380 86390 1
518846 99518846 1001 86380 86390 1
518957 99518957 1001 86380 86390 1
518959 99518959 1001 86380 86390 1
518865 99518865 1001 86380 86390 1
518840 99518840 1001 86380 86390 1
518981 99518981 1001 86380 86390 1
518769 99518769 1001 86380 86390 1
518644 99518644 1001 86380 86390 1
518579 99518579 1001 86380 86390 1
518684 99518684 1001 86380 86390 1
518739 99518739 1001 86380 86390 1
518529 99518529 1001 86380 86390 1
518416 99518416 1001 86380 86390 1
518534 99518534 1001 86380 86390 1
519012 99519012 1001 86380 86390 1
519104 99519104 1001 86380 86390 1
519182 99519182 1001 86380 86390 1
519751 99519751 1001 86380 86390 1
519674 99519674 1001 86380 86390 1
519730 99519730 1001 86380 86390 1
519496 99519496 1001 86380 86390 1
519266 99519266 1001 86380 86390 1
519902 99519902 1001 86380 86390 1
519826 99519826 1001 86380 86390 1
520472 99520472 1001 86380 86390 1
520607 99520607 1001 86380 86390 1
520609 99520609 1001 86380 86390 1
520633 99520633 1001 86380 86390 1
520396 99520396 1001 86380 86390 1
520299 99520299 1001 86380 86390 1
520326 99520326 1001 86380 86390 1
520316 99520316 1001 86380 86390 1
520098 99520098 1001 86380 86390 1
520129 99520129 1001 86380 86390 1
520198 99520198 1001 86380 86390 1
520134 99520134 1001 86380 86390 1
520653 99520653 1001 86380 86390 1
520840 99520840 1001 86380 86390 1
520660 99520660 1001 86380 86390 1
520778 99520778 1001 86380 86390 1
521299 99521299 1001 86380 86390 1
521437 99521437 1001 86380 86390 1
521264 99521264 1001 86380 86390 1
521328 99521328 1001 86380 86390 1
521319 99521319 1001 86380 86390 1
521386 99521386 1001 86380 86390 1
521106 99521106 1001 86380 86390 1
521252 99521252 1001 86380 86390 1
521136 99521136 1001 86380 86390 1
520910 99520910 1001 86380 86390 1
521022 99521022 1001 86380 86390 1
520893 99520893 1001 86380 86390 1
520997 99520997 1001 86380 86390 1
521638 99521638 1001 86380 86390 1
521664 99521664 1001 86380 86390 1
521513 99521513 1001 86380 86390 1
522094 99522094 1001 86380 86390 1
522171 99522171 1001 86380 86390 1
522288 99522288 1001 86380 86390 1
521898 99521898 1001 86380 86390 1
521841 99521841 1001 86380 86390 1
521784 99521784 1001 86380 86390 1
521759 99521759 1001 86380 86390 1
522304 99522304 1001 86380 86390 1
522088 99522088 1001 86380 86390 1
522392 99522392 1001 86380 86390 1
523083 99523083 1001 86380 86390 1
523060 99523060 1001 86380 86390 1
522815 99522815 1001 86380 86390 1
522715 99522715 1001 86380 86390 1
523271 99523271 1001 86380 86390 1
523273 99523273 1001 86380 86390 1
523130 99523130 1001 86380 86390 1
523236 99523236 1001 86380 86390 1
523314 99523314 1001 86380 86390 1
523238 99523238 1001 86380 86390 1
523203 99523203 1001 86380 86390 1
523792 99523792 1001 86380 86390 1
523889 99523889 1001 86380 86390 1
523838 99523838 1001 86380 86390 1
523566 99523566 1001 86380 86390 1
523540 99523540 1001 86380 86390 1
523520 99523520 1001 86380 86390 1
523958 99523958 1001 86380 86390 1
523946 99523946 1001 86380 86390 1
524696 99524696 1001 86380 86390 1
524581 99524581 1001 86380 86390 1
524534 99524534 1001 86380 86390 1
524419 99524419 1001 86380 86390 1
524320 99524320 1001 86380 86390 1
524217 99524217 1001 86380 86390 1
524339 99524339 1001 86380 86390 1
524317 99524317 1001 86380 86390 1
524873 99524873 1001 86380 86390 1
524912 99524912 1001 86380 86390 1
524774 99524774 1001 86380 86390 1
525563 99525563 1001 86380 86390 1
525483 99525483 1001 86380 86390 1
525473 99525473 1001 86380 86390 1
525461 99525461 1001 86380 86390 1
525379 99525379 1001 86380 86390 1
525295 99525295 1001 86380 86390 1
525002 99525002 1001 86380 86390 1
525124 99525124 1001 86380 86390 1
525137 99525137 1001 86380 86390 1
525115 99525115 1001 86380 86390 1
524986 99524986 1001 86380 86390 1
525715 99525715 1001 86380 86390 1
525731 99525731 1001 86380 86390 1
525709 99525709 1001 86380 86390 1
526230 99526230 1001 86380 86390 1
526274 99526274 1001 86380 86390 1
526066 99526066 1001 86380 86390 1
526043 99526043 1001 86380 86390 1
526070 99526070 1001 86380 86390 1
526213 99526213 1001 86380 86390 1
526031 99526031 1001 86380 86390 1
526046 99526046 1001 86380 86390 1
526189 99526189 1001 86380 86390 1
526112 99526112 1001 86380 86390 1
525974 99525974 1001 86380 86390 1
525885 99525885 1001 86380 86390 1
526511 99526511 1001 86380 86390 1
527162 99527162 1001 86380 86390 1
527064 99527064 1001 86380 86390 1
527209 99527209 1001 86380 86390 1
527012 99527012 1001 86380 86390 1
526909 99526909 1001 86380 86390 1
527039 99527039 1001 86380 86390 1
526720 99526720 1001 86380 86390 1
526737 99526737 1001 86380 86390 1
526818 99526818 1001 86380 86390 1
526715 99526715 1001 86380 86390 1
527266 99527266 1001 86380 86390 1
527357 99527357 1001 86380 86390 1
527909 99527909 1001 86380 86390 1
527899 99527899 1001 86380 86390 1
528016 99528016 1001 86380 86390 1
528052 99528052 1001 86380 86390 1
528054 99528054 1001 86380 86390 1
527929 99527929 1001 86380 86390 1
528022 99528022 1001 86380 86390 1
527665 99527665 1001 86380 86390 1
527678 99527678 1001 86380 86390 1
527770 99527770 1001 86380 86390 1
527836 99527836 1001 86380 86390 1
527762 99527762 1001 86380 86390 1
527622 99527622 1001 86380 86390 1
527638 99527638 1001 86380 86390 1
527579 99527579 1001 86380 86390 1
527489 99527489 1001 86380 86390 1
528201 99528201 1001 86380 86390 1
528132 99528132 1001 86380 86390 1
528698 99528698 1001 86380 86390 1
528725 99528725 1001 86380 86390 1
528836 99528836 1001 86380 86390 1
528897 99528897 1001 86380 86390 1
528449 99528449 1001 86380 86390 1
528450 99528450 1001 86380 86390 1
528399 99528399 1001 86380 86390 1
529006 99529006 1001 86380 86390 1
528948 99528948 1001 86380 86390 1
529103 99529103 1001 86380 86390 1
529627 99529627 1001 86380 86390 1
529589 99529589 1001 86380 86390 1
529704 99529704 1001 86380 86390 1
529621 99529621 1001 86380 86390 1
529716 99529716 1001 86380 86390 1
529583 99529583 1001 86380 86390 1
529212 99529212 1001 86380 86390 1
529135 99529135 1001 86380 86390 1
529180 99529180 1001 86380 86390 1
529232 99529232 1001 86380 86390 1
529273 99529273 1001 86380 86390 1
529893 99529893 1001 86380 86390 1
529842 99529842 1001 86380 86390 1
529908 99529908 1001 86380 86390 1
529832 99529832 1001 86380 86390 1
529801 99529801 1001 86380 86390 1
530392 99530392 1001 86380 86390 1
530431 99530431 1001 86380 86390 1
530543 99530543 1001 86380 86390 1
530370 99530370 1001 86380 86390 1
530316 99530316 1001 86380 86390 1
530320 99530320 1001 86380 86390 1
530113 99530113 1001 86380 86390 1
530683 99530683 1001 86380 86390 1
530665 99530665 1001 86380 86390 1
531358 99531358 1001 86380 86390 1
531371 99531371 1001 86380 86390 1
531122 99531122 1001 86380 86390 1
531085 99531085 1001 86380 86390 1
531024 99531024 1001 86380 86390 1
531127 99531127 1001 86380 86390 1
531107 99531107 1001 86380 86390 1
530818 99530818 1001 86380 86390 1
530896 99530896 1001 86380 86390 1
532163 99532163 1001 86380 86390 1
531985 99531985 1001 86380 86390 1
531741 99531741 1001 86380 86390 1
531592 99531592 1001 86380 86390 1
531635 99531635 1001 86380 86390 1
531752 99531752 1001 86380 86390 1
532379 99532379 1001 86380 86390 1
532731 99532731 1001 86380 86390 1
532693 99532693 1001 86380 86390 1
532746 99532746 1001 86380 86390 1
532553 99532553 1001 86380 86390 1
532476 99532476 1001 86380 86390 1
532613 99532613 1001 86380 86390 1
532562 99532562 1001 86380 86390 1
533139 99533139 1001 86380 86390 1
533690 99533690 1001 86380 86390 1
533477 99533477 1001 86380 86390 1
533609 99533609 1001 86380 86390 1
533303 99533303 1001 86380 86390 1
533398 99533398 1001 86380 86390 1
533260 99533260 1001 86380 86390 1
533352 99533352 1001 86380 86390 1
533945 99533945 1001 86380 86390 1
533971 99533971 1001 86380 86390 1
533894 99533894 1001 86380 86390 1
533884 99533884 1001 86380 86390 1
533938 99533938 1001 86380 86390 1
534055 99534055 1001 86380 86390 1
533865 99533865 1001 86380 86390 1
534651 99534651 1001 86380 86390 1
534495 99534495 1001 86380 86390 1
534552 99534552 1001 86380 86390 1
534644 99534644 1001 86380 86390 1
534361 99534361 1001 86380 86390 1
534336 99534336 1001 86380 86390 1
534335 99534335 1001 86380 86390 1
534093 99534093 1001 86380 86390 1
534210 99534210 1001 86380 86390 1
534698 99534698 1001 86380 86390 1
534728 99534728 1001 86380 86390 1
534834 99534834 1001 86380 86390 1
535467 99535467 1001 86380 86390 1
535168 99535168 1001 86380 86390 1
535676 99535676 1001 86380 86390 1
535696 99535696 1001 86380 86390 1
535660 99535660 1001 86380 86390 1
536336 99536336 1001 86380 86390 1
536192 99536192 1001 86380 86390 1
536069 99536069 1001 86380 86390 1
536052 99536052 1001 86380 86390 1
535898 99535898 1001 86380 86390 1
535912 99535912 1001 86380 86390 1
535826 99535826 1001 86380 86390 1
535722 99535722 1001 86380 86390 1
535740 99535740 1001 86380 86390 1
537146 99537146 1001 86380 86390 1
537156 99537156 1001 86380 86390 1
536841 99536841 1001 86380 86390 1
536833 99536833 1001 86380 86390 1
536848 99536848 1001 86380 86390 1
536725 99536725 1001 86380 86390 1
536687 99536687 1001 86380 86390 1
536603 99536603 1001 86380 86390 1
537302 99537302 1001 86380 86390 1
537174 99537174 1001 86380 86390 1
537194 99537194 1001 86380 86390 1
537233 99537233 1001 86380 86390 1
537955 99537955 1001 86380 86390 1
537840 99537840 1001 86380 86390 1
537969 99537969 1001 86380 86390 1
537843 99537843 1001 86380 86390 1
537980 99537980 1001 86380 86390 1
537656 99537656 1001 86380 86390 1
537709 99537709 1001 86380 86390 1
537750 99537750 1001 86380 86390 1
537739 99537739 1001 86380 86390 1
537730 99537730 1001 86380 86390 1
537554 99537554 1001 86380 86390 1
537373 99537373 1001 86380 86390 1
537504 99537504 1001 86380 86390 1
537456 99537456 1001 86380 86390 1
538078 99538078 1001 86380 86390 1
538155 99538155 1001 86380 86390 1
538175 99538175 1001 86380 86390 1
538787 99538787 1001 86380 86390 1
538786 99538786 1001 86380 86390 1
538626 99538626 1001 86380 86390 1
538455 99538455 1001 86380 86390 1
538403 99538403 1001 86380 86390 1
538520 99538520 1001 86380 86390 1
538476 99538476 1001 86380 86390 1
538567 99538567 1001 86380 86390 1
538250 99538250 1001 86380 86390 1
538231 99538231 1001 86380 86390 1
538999 99538999 1001 86380 86390 1
538987 99538987 1001 86380 86390 1
539000 99539000 1001 86380 86390 1
538860 99538860 1001 86380 86390 1
538900 99538900 1001 86380 86390 1
538926 99538926 1001 86380 86390 1
539590 99539590 1001 86380 86390 1
539588 99539588 1001 86380 86390 1
539373 99539373 1001 86380 86390 1
539375 99539375 1001 86380 86390 1
539285 99539285 1001 86380 86390 1
539342 99539342 1001 86380 86390 1
539033 99539033 1001 86380 86390 1
539066 99539066 1001 86380 86390 1
539199 99539199 1001 86380 86390 1
539806 99539806 1001 86380 86390 1
539802 99539802 1001 86380 86390 1
539791 99539791 1001 86380 86390 1
540274 99540274 1001 86380 86390 1
540327 99540327 1001 86380 86390 1
540393 99540393 1001 86380 86390 1
540464 99540464 1001 86380 86390 1
540105 99540105 1001 86380 86390 1
540136 99540136 1001 86380 86390 1
540060 99540060 1001 86380 86390 1
540028 99540028 1001 86380 86390 1
540017 99540017 1001 86380 86390 1
539946 99539946 1001 86380 86390 1
539985 99539985 1001 86380 86390 1
540598 99540598 1001 86380 86390 1
540560 99540560 1001 86380 86390 1
540589 99540589 1001 86380 86390 1
540501 99540501 1001 86380 86390 1
541114 99541114 1001 86380 86390 1
541266 99541266 1001 86380 86390 1
541272 99541272 1001 86380 86390 1
540893 99540893 1001 86380 86390 1
540949 99540949 1001 86380 86390 1
541040 99541040 1001 86380 86390 1
540939 99540939 1001 86380 86390 1
540757 99540757 1001 86380 86390 1
540874 99540874 1001 86380 86390 1
540774 99540774 1001 86380 86390 1
541343 99541343 1001 86380 86390 1
541486 99541486 1001 86380 86390 1
541440 99541440 1001 86380 86390 1
541379 99541379 1001 86380 86390 1
541431 99541431 1001 86380 86390 1
541968 99541968 1001 86380 86390 1
542109 99542109 1001 86380 86390 1
542014 99542014 1001 86380 86390 1
541824 99541824 1001 86380 86390 1
541850 99541850 1001 86380 86390 1
541761 99541761 1001 86380 86390 1
541753 99541753 1001 86380 86390 1
541885 99541885 1001 86380 86390 1
541668 99541668 1001 86380 86390 1
541573 99541573 1001 86380 86390 1
541651 99541651 1001 86380 86390 1
542310 99542310 1001 86380 86390 1
542161 99542161 1001 86380 86390 1
542128 99542128 1001 86380 86390 1
542857 99542857 1001 86380 86390 1
542807 99542807 1001 86380 86390 1
542809 99542809 1001 86380 86390 1
542797 99542797 1001 86380 86390 1
542825 99542825 1001 86380 86390 1
542826 99542826 1001 86380 86390 1
542936 99542936 1001 86380 86390 1
542627 99542627 1001 86380 86390 1
542577 99542577 1001 86380 86390 1
542707 99542707 1001 86380 86390 1
542670 99542670 1001 86380 86390 1
542607 99542607 1001 86380 86390 1
542647 99542647 1001 86380 86390 1
542355 99542355 1001 86380 86390 1
542421 99542421 1001 86380 86390 1
542528 99542528 1001 86380 86390 1
543062 99543062 1001 86380 86390 1
543014 99543014 1001 86380 86390 1
542990 99542990 1001 86380 86390 1
543003 99543003 1001 86380 86390 1
543081 99543081 1001 86380 86390 1
543135 99543135 1001 86380 86390 1
543734 99543734 1001 86380 86390 1
543696 99543696 1001 86380 86390 1
543740 99543740 1001 86380 86390 1
543664 99543664 1001 86380 86390 1
543760 99543760 1001 86380 86390 1
543452 99543452 1001 86380 86390 1
543523 99543523 1001 86380 86390 1
543562 99543562 1001 86380 86390 1
543394 99543394 1001 86380 86390 1
543434 99543434 1001 86380 86390 1
543803 99543803 1001 86380 86390 1
543816 99543816 1001 86380 86390 1
543959 99543959 1001 86380 86390 1
543845 99543845 1001 86380 86390 1
544407 99544407 1001 86380 86390 1
544536 99544536 1001 86380 86390 1
544411 99544411 1001 86380 86390 1
544257 99544257 1001 86380 86390 1
544232 99544232 1001 86380 86390 1
544284 99544284 1001 86380 86390 1
544193 99544193 1001 86380 86390 1
543990 99543990 1001 86380 86390 1
544018 99544018 1001 86380 86390 1
544110 99544110 1001 86380 86390 1
544115 99544115 1001 86380 86390 1
419061 686 1001 51720 58857 1
519953 849 1002 38623 40689 1
542619 477 1002 57928 65594 1
400523 99400523 1001 86380 86390 1
400663 99400663 1001 86380 86390 1
400682 99400682 1001 86380 86390 1
400729 99400729 1001 86380 86390 1
400776 99400776 1001 86380 86390 1
400861 99400861 1001 86380 86390 1
400953 99400953 1001 86380 86390 1
401105 99401105 1001 86380 86390 1
401250 99401250 1001 86380 86390 1
401410 99401410 1001 86380 86390 1
401418 99401418 1001 86380 86390 1
401581 99401581 1001 86380 86390 1
401765 99401765 1001 86380 86390 1
401942 99401942 1001 86380 86390 1
402235 99402235 1001 86380 86390 1
402696 99402696 1001 86380 86390 1
402918 99402918 1001 86380 86390 1
402955 99402955 1001 86380 86390 1
403108 99403108 1001 86380 86390 1
403431 99403431 1001 86380 86390 1
403458 99403458 1001 86380 86390 1
403449 99403449 1001 86380 86390 1
403558 99403558 1001 86380 86390 1
403737 99403737 1001 86380 86390 1
403907 99403907 1001 86380 86390 1
403879 99403879 1001 86380 86390 1
404181 99404181 1001 86380 86390 1
404207 99404207 1001 86380 86390 1
404482 99404482 1001 86380 86390 1
404663 99404663 1001 86380 86390 1
404643 99404643 1001 86380 86390 1
404788 99404788 1001 86380 86390 1
404918 99404918 1001 86380 86390 1
405088 99405088 1001 86380 86390 1
405187 99405187 1001 86380 86390 1
405196 99405196 1001 86380 86390 1
405330 99405330 1001 86380 86390 1
405373 99405373 1001 86380 86390 1
405697 99405697 1001 86380 86390 1
406280 99406280 1001 86380 86390 1
406426 99406426 1001 86380 86390 1
406582 99406582 1001 86380 86390 1
406625 99406625 1001 86380 86390 1
406591 99406591 1001 86380 86390 1
406722 99406722 1001 86380 86390 1
407015 99407015 1001 86380 86390 1
406951 99406951 1001 86380 86390 1
406966 99406966 1001 86380 86390 1
407315 99407315 1001 86380 86390 1
407345 99407345 1001 86380 86390 1
407498 99407498 1001 86380 86390 1
407600 99407600 1001 86380 86390 1
407733 99407733 1001 86380 86390 1
407831 99407831 1001 86380 86390 1
407832 99407832 1001 86380 86390 1
407973 99407973 1001 86380 86390 1
407933 99407933 1001 86380 86390 1
408017 99408017 1001 86380 86390 1
408187 99408187 1001 86380 86390 1
408284 99408284 1001 86380 86390 1
408211 99408211 1001 86380 86390 1
408438 99408438 1001 86380 86390 1
408632 99408632 1001 86380 86390 1
408608 99408608 1001 86380 86390 1
408762 99408762 1001 86380 86390 1
408696 99408696 1001 86380 86390 1
408801 99408801 1001 86380 86390 1
408788 99408788 1001 86380 86390 1
408763 99408763 1001 86380 86390 1
408961 99408961 1001 86380 86390 1
408902 99408902 1001 86380 86390 1
409315 99409315 1001 86380 86390 1
409366 99409366 1001 86380 86390 1
409425 99409425 1001 86380 86390 1
409588 99409588 1001 86380 86390 1
409641 99409641 1001 86380 86390 1
409690 99409690 1001 86380 86390 1
409811 99409811 1001 86380 86390 1
409842 99409842 1001 86380 86390 1
409797 99409797 1001 86380 86390 1
409861 99409861 1001 86380 86390 1
410147 99410147 1001 86380 86390 1
410152 99410152 1001 86380 86390 1
410335 99410335 1001 86380 86390 1
410359 99410359 1001 86380 86390 1
410433 99410433 1001 86380 86390 1
410516 99410516 1001 86380 86390 1
410788 99410788 1001 86380 86390 1
410865 99410865 1001 86380 86390 1
410956 99410956 1001 86380 86390 1
411152 99411152 1001 86380 86390 1
411216 99411216 1001 86380 86390 1
411261 99411261 1001 86380 86390 1
411263 99411263 1001 86380 86390 1
411469 99411469 1001 86380 86390 1
411613 99411613 1001 86380 86390 1
411811 99411811 1001 86380 86390 1
411806 99411806 1001 86380 86390 1
411867 99411867 1001 86380 86390 1
412290 99412290 1001 86380 86390 1
412409 99412409 1001 86380 86390 1
412415 99412415 1001 86380 86390 1
413334 99413334 1001 86380 86390 1
413630 99413630 1001 86380 86390 1
413520 99413520 1001 86380 86390 1
413593 99413593 1001 86380 86390 1
413402 99413402 1001 86380 86390 1
413258 99413258 1001 86380 86390 1
412938 99412938 1001 86380 86390 1
412891 99412891 1001 86380 86390 1
413026 99413026 1001 86380 86390 1
413955 99413955 1001 86380 86390 1
413930 99413930 1001 86380 86390 1
413828 99413828 1001 86380 86390 1
415213 99415213 1001 86380 86390 1
414571 99414571 1001 86380 86390 1
414900 99414900 1001 86380 86390 1
414584 99414584 1001 86380 86390 1
414634 99414634 1001 86380 86390 1
414176 99414176 1001 86380 86390 1
415416 99415416 1001 86380 86390 1
415681 99415681 1001 86380 86390 1
415494 99415494 1001 86380 86390 1
416849 99416849 1001 86380 86390 1
416898 99416898 1001 86380 86390 1
416982 99416982 1001 86380 86390 1
416926 99416926 1001 86380 86390 1
416232 99416232 1001 86380 86390 1
416384 99416384 1001 86380 86390 1
416425 99416425 1001 86380 86390 1
416006 99416006 1001 86380 86390 1
415933 99415933 1001 86380 86390 1
415790 99415790 1001 86380 86390 1
417228 99417228 1001 86380 86390 1
417040 99417040 1001 86380 86390 1
417408 99417408 1001 86380 86390 1
418500 99418500 1001 86380 86390 1
418652 99418652 1001 86380 86390 1
418387 99418387 1001 86380 86390 1
418432 99418432 1001 86380 86390 1
418179 99418179 1001 86380 86390 1
418082 99418082 1001 86380 86390 1
418091 99418091 1001 86380 86390 1
418258 99418258 1001 86380 86390 1
417735 99417735 1001 86380 86390 1
417969 99417969 1001 86380 86390 1
417619 99417619 1001 86380 86390 1
417759 99417759 1001 86380 86390 1
417815 99417815 1001 86380 86390 1
417676 99417676 1001 86380 86390 1
419100 99419100 1001 86380 86390 1
419006 99419006 1001 86380 86390 1
418914 99418914 1001 86380 86390 1
419009 99419009 1001 86380 86390 1
418971 99418971 1001 86380 86390 1
419121 99419121 1001 86380 86390 1
420446 99420446 1001 86380 86390 1
420031 99420031 1001 86380 86390 1
419939 99419939 1001 86380 86390 1
419973 99419973 1001 86380 86390 1
419991 99419991 1001 86380 86390 1
419450 99419450 1001 86380 86390 1
419610 99419610 1001 86380 86390 1
420801 99420801 1001 86380 86390 1
420764 99420764 1001 86380 86390 1
422082 99422082 1001 86380 86390 1
421457 99421457 1001 86380 86390 1
421353 99421353 1001 86380 86390 1
421628 99421628 1001 86380 86390 1
421632 99421632 1001 86380 86390 1
421117 99421117 1001 86380 86390 1
420987 99420987 1001 86380 86390 1
420845 99420845 1001 86380 86390 1
422166 99422166 1001 86380 86390 1
422174 99422174 1001 86380 86390 1
422206 99422206 1001 86380 86390 1
423689 99423689 1001 86380 86390 1
423709 99423709 1001 86380 86390 1
422598 99422598 1001 86380 86390 1
422542 99422542 1001 86380 86390 1
422672 99422672 1001 86380 86390 1
422795 99422795 1001 86380 86390 1
423949 99423949 1001 86380 86390 1
425180 99425180 1001 86380 86390 1
425266 99425266 1001 86380 86390 1
424904 99424904 1001 86380 86390 1
424892 99424892 1001 86380 86390 1
424895 99424895 1001 86380 86390 1
425000 99425000 1001 86380 86390 1
424798 99424798 1001 86380 86390 1
424407 99424407 1001 86380 86390 1
424588 99424588 1001 86380 86390 1
424454 99424454 1001 86380 86390 1
425741 99425741 1001 86380 86390 1
425690 99425690 1001 86380 86390 1
425776 99425776 1001 86380 86390 1
425515 99425515 1001 86380 86390 1
427085 99427085 1001 86380 86390 1
426836 99426836 1001 86380 86390 1
427025 99427025 1001 86380 86390 1
426593 99426593 1001 86380 86390 1
426374 99426374 1001 86380 86390 1
426409 99426409 1001 86380 86390 1
426387 99426387 1001 86380 86390 1
426289 99426289 1001 86380 86390 1
425886 99425886 1001 86380 86390 1
426186 99426186 1001 86380 86390 1
425974 99425974 1001 86380 86390 1
427395 99427395 1001 86380 86390 1
427452 99427452 1001 86380 86390 1
428718 99428718 1001 86380 86390 1
428361 99428361 1001 86380 86390 1
427980 99427980 1001 86380 86390 1
427961 99427961 1001 86380 86390 1
428019 99428019 1001 86380 86390 1
428114 99428114 1001 86380 86390 1
427874 99427874 1001 86380 86390 1
427851 99427851 1001 86380 86390 1
427534 99427534 1001 86380 86390 1
427643 99427643 1001 86380 86390 1
427594 99427594 1001 86380 86390 1
429079 99429079 1001 86380 86390 1
429114 99429114 1001 86380 86390 1
430119 99430119 1001 86380 86390 1
430193 99430193 1001 86380 86390 1
429964 99429964 1001 86380 86390 1
430149 99430149 1001 86380 86390 1
430082 99430082 1001 86380 86390 1
429854 99429854 1001 86380 86390 1
429644 99429644 1001 86380 86390 1
429888 99429888 1001 86380 86390 1
429770 99429770 1001 86380 86390 1
429870 99429870 1001 86380 86390 1
429612 99429612 1001 86380 86390 1
430745 99430745 1001 86380 86390 1
431754 99431754 1001 86380 86390 1
431955 99431955 1001 86380 86390 1
431762 99431762 1001 86380 86390 1
431333 99431333 1001 86380 86390 1
431394 99431394 1001 86380 86390 1
431144 99431144 1001 86380 86390 1
430963 99430963 1001 86380 86390 1
431138 99431138 1001 86380 86390 1
432470 99432470 1001 86380 86390 1
432308 99432308 1001 86380 86390 1
432260 99432260 1001 86380 86390 1
433518 99433518 1001 86380 86390 1
433620 99433620 1001 86380 86390 1
433684 99433684 1001 86380 86390 1
433547 99433547 1001 86380 86390 1
432989 99432989 1001 86380 86390 1
433277 99433277 1001 86380 86390 1
433002 99433002 1001 86380 86390 1
432798 99432798 1001 86380 86390 1
432612 99432612 1001 86380 86390 1
432538 99432538 1001 86380 86390 1
432808 99432808 1001 86380 86390 1
432873 99432873 1001 86380 86390 1
434113 99434113 1001 86380 86390 1
433966 99433966 1001 86380 86390 1
433996 99433996 1001 86380 86390 1
433908 99433908 1001 86380 86390 1
435277 99435277 1001 86380 86390 1
435248 99435248 1001 86380 86390 1
435303 99435303 1001 86380 86390 1
435146 99435146 1001 86380 86390 1
435176 99435176 1001 86380 86390 1
434752 99434752 1001 86380 86390 1
434139 99434139 1001 86380 86390 1
435608 99435608 1001 86380 86390 1
435586 99435586 1001 86380 86390 1
436907 99436907 1001 86380 86390 1
436682 99436682 1001 86380 86390 1
436496 99436496 1001 86380 86390 1
436555 99436555 1001 86380 86390 1
436301 99436301 1001 86380 86390 1
437215 99437215 1001 86380 86390 1
300010 99300010 1001 86380 86390 1
437228 99437228 1001 86380 86390 1
300657 99300657 1001 86380 86390 1
300569 99300569 1001 86380 86390 1
300289 99300289 1001 86380 86390 1
300302 99300302 1001 86380 86390 1
300303 99300303 1001 86380 86390 1
300175 99300175 1001 86380 86390 1
300115 99300115 1001 86380 86390 1
300906 99300906 1001 86380 86390 1
300730 99300730 1001 86380 86390 1
300801 99300801 1001 86380 86390 1
301542 99301542 1001 86380 86390 1
301397 99301397 1001 86380 86390 1
301372 99301372 1001 86380 86390 1
301269 99301269 1001 86380 86390 1
301002 99301002 1001 86380 86390 1
301109 99301109 1001 86380 86390 1
301752 99301752 1001 86380 86390 1
301714 99301714 1001 86380 86390 1
301676 99301676 1001 86380 86390 1
301653 99301653 1001 86380 86390 1
301641 99301641 1001 86380 86390 1
302354 99302354 1001 86380 86390 1
301971 99301971 1001 86380 86390 1
301974 99301974 1001 86380 86390 1
302156 99302156 1001 86380 86390 1
302093 99302093 1001 86380 86390 1
302135 99302135 1001 86380 86390 1
301850 99301850 1001 86380 86390 1
301961 99301961 1001 86380 86390 1
301873 99301873 1001 86380 86390 1
302570 99302570 1001 86380 86390 1
303178 99303178 1001 86380 86390 1
303154 99303154 1001 86380 86390 1
303025 99303025 1001 86380 86390 1
302821 99302821 1001 86380 86390 1
302904 99302904 1001 86380 86390 1
302920 99302920 1001 86380 86390 1
302896 99302896 1001 86380 86390 1
302935 99302935 1001 86380 86390 1
302638 99302638 1001 86380 86390 1
302696 99302696 1001 86380 86390 1
302636 99302636 1001 86380 86390 1
302727 99302727 1001 86380 86390 1
303320 99303320 1001 86380 86390 1
303322 99303322 1001 86380 86390 1
303340 99303340 1001 86380 86390 1
303918 99303918 1001 86380 86390 1
304001 99304001 1001 86380 86390 1
303698 99303698 1001 86380 86390 1
303634 99303634 1001 86380 86390 1
303593 99303593 1001 86380 86390 1
303519 99303519 1001 86380 86390 1
303521 99303521 1001 86380 86390 1
303485 99303485 1001 86380 86390 1
304121 99304121 1001 86380 86390 1
304034 99304034 1001 86380 86390 1
304062 99304062 1001 86380 86390 1
304127 99304127 1001 86380 86390 1
304232 99304232 1001 86380 86390 1
304079 99304079 1001 86380 86390 1
304170 99304170 1001 86380 86390 1
304756 99304756 1001 86380 86390 1
304667 99304667 1001 86380 86390 1
304693 99304693 1001 86380 86390 1
304734 99304734 1001 86380 86390 1
304836 99304836 1001 86380 86390 1
304563 99304563 1001 86380 86390 1
304595 99304595 1001 86380 86390 1
304586 99304586 1001 86380 86390 1
304651 99304651 1001 86380 86390 1
304291 99304291 1001 86380 86390 1
304369 99304369 1001 86380 86390 1
304293 99304293 1001 86380 86390 1
304347 99304347 1001 86380 86390 1
304271 99304271 1001 86380 86390 1
304352 99304352 1001 86380 86390 1
304882 99304882 1001 86380 86390 1
304909 99304909 1001 86380 86390 1
304905 99304905 1001 86380 86390 1
304970 99304970 1001 86380 86390 1
305609 99305609 1001 86380 86390 1
305509 99305509 1001 86380 86390 1
305535 99305535 1001 86380 86390 1
305594 99305594 1001 86380 86390 1
305389 99305389 1001 86380 86390 1
305366 99305366 1001 86380 86390 1
305342 99305342 1001 86380 86390 1
305473 99305473 1001 86380 86390 1
305372 99305372 1001 86380 86390 1
305450 99305450 1001 86380 86390 1
305242 99305242 1001 86380 86390 1
500126 99500126 1001 86380 86390 1
500674 99500674 1001 86380 86390 1
500805 99500805 1001 86380 86390 1
500574 99500574 1001 86380 86390 1
500511 99500511 1001 86380 86390 1
500362 99500362 1001 86380 86390 1
500379 99500379 1001 86380 86390 1
500968 99500968 1001 86380 86390 1
500830 99500830 1001 86380 86390 1
501000 99501000 1001 86380 86390 1
500923 99500923 1001 86380 86390 1
501524 99501524 1001 86380 86390 1
501540 99501540 1001 86380 86390 1
501353 99501353 1001 86380 86390 1
501380 99501380 1001 86380 86390 1
501355 99501355 1001 86380 86390 1
501044 99501044 1001 86380 86390 1
501045 99501045 1001 86380 86390 1
501217 99501217 1001 86380 86390 1
501834 99501834 1001 86380 86390 1
501798 99501798 1001 86380 86390 1
502376 99502376 1001 86380 86390 1
502274 99502274 1001 86380 86390 1
502370 99502370 1001 86380 86390 1
502211 99502211 1001 86380 86390 1
502569 99502569 1001 86380 86390 1
502584 99502584 1001 86380 86390 1
502665 99502665 1001 86380 86390 1
503260 99503260 1001 86380 86390 1
503182 99503182 1001 86380 86390 1
502934 99502934 1001 86380 86390 1
502953 99502953 1001 86380 86390 1
503059 99503059 1001 86380 86390 1
502699 99502699 1001 86380 86390 1
502700 99502700 1001 86380 86390 1
502838 99502838 1001 86380 86390 1
503420 99503420 1001 86380 86390 1
503485 99503485 1001 86380 86390 1
503292 99503292 1001 86380 86390 1
503319 99503319 1001 86380 86390 1
503437 99503437 1001 86380 86390 1
503388 99503388 1001 86380 86390 1
504069 99504069 1001 86380 86390 1
504093 99504093 1001 86380 86390 1
504046 99504046 1001 86380 86390 1
503983 99503983 1001 86380 86390 1
503974 99503974 1001 86380 86390 1
503962 99503962 1001 86380 86390 1
503824 99503824 1001 86380 86390 1
503634 99503634 1001 86380 86390 1
503560 99503560 1001 86380 86390 1
504218 99504218 1001 86380 86390 1
504143 99504143 1001 86380 86390 1
504286 99504286 1001 86380 86390 1
504912 99504912 1001 86380 86390 1
504870 99504870 1001 86380 86390 1
504930 99504930 1001 86380 86390 1
504660 99504660 1001 86380 86390 1
504679 99504679 1001 86380 86390 1
504538 99504538 1001 86380 86390 1
504472 99504472 1001 86380 86390 1
504385 99504385 1001 86380 86390 1
505135 99505135 1001 86380 86390 1
505064 99505064 1001 86380 86390 1
505142 99505142 1001 86380 86390 1
505617 99505617 1001 86380 86390 1
505669 99505669 1001 86380 86390 1
505742 99505742 1001 86380 86390 1
505632 99505632 1001 86380 86390 1
505607 99505607 1001 86380 86390 1
505725 99505725 1001 86380 86390 1
505759 99505759 1001 86380 86390 1
505422 99505422 1001 86380 86390 1
505565 99505565 1001 86380 86390 1
505372 99505372 1001 86380 86390 1
505554 99505554 1001 86380 86390 1
505452 99505452 1001 86380 86390 1
505530 99505530 1001 86380 86390 1
505492 99505492 1001 86380 86390 1
505375 99505375 1001 86380 86390 1
505257 99505257 1001 86380 86390 1
505234 99505234 1001 86380 86390 1
505883 99505883 1001 86380 86390 1
505807 99505807 1001 86380 86390 1
505914 99505914 1001 86380 86390 1
505917 99505917 1001 86380 86390 1
505841 99505841 1001 86380 86390 1
506534 99506534 1001 86380 86390 1
506445 99506445 1001 86380 86390 1
506569 99506569 1001 86380 86390 1
506397 99506397 1001 86380 86390 1
506423 99506423 1001 86380 86390 1
506451 99506451 1001 86380 86390 1
506377 99506377 1001 86380 86390 1
506715 99506715 1001 86380 86390 1
506746 99506746 1001 86380 86390 1
507333 99507333 1001 86380 86390 1
507347 99507347 1001 86380 86390 1
507177 99507177 1001 86380 86390 1
507029 99507029 1001 86380 86390 1
507108 99507108 1001 86380 86390 1
506917 99506917 1001 86380 86390 1
506944 99506944 1001 86380 86390 1
507613 99507613 1001 86380 86390 1
507423 99507423 1001 86380 86390 1
507554 99507554 1001 86380 86390 1
507517 99507517 1001 86380 86390 1
508080 99508080 1001 86380 86390 1
508160 99508160 1001 86380 86390 1
508152 99508152 1001 86380 86390 1
508091 99508091 1001 86380 86390 1
508118 99508118 1001 86380 86390 1
507915 99507915 1001 86380 86390 1
507916 99507916 1001 86380 86390 1
507893 99507893 1001 86380 86390 1
507846 99507846 1001 86380 86390 1
507685 99507685 1001 86380 86390 1
507687 99507687 1001 86380 86390 1
507716 99507716 1001 86380 86390 1
508275 99508275 1001 86380 86390 1
508289 99508289 1001 86380 86390 1
508368 99508368 1001 86380 86390 1
508295 99508295 1001 86380 86390 1
508360 99508360 1001 86380 86390 1
508946 99508946 1001 86380 86390 1
509055 99509055 1001 86380 86390 1
508753 99508753 1001 86380 86390 1
508845 99508845 1001 86380 86390 1
508716 99508716 1001 86380 86390 1
508808 99508808 1001 86380 86390 1
508693 99508693 1001 86380 86390 1
508809 99508809 1001 86380 86390 1
508648 99508648 1001 86380 86390 1
509266 99509266 1001 86380 86390 1
509749 99509749 1001 86380 86390 1
509853 99509853 1001 86380 86390 1
509726 99509726 1001 86380 86390 1
509543 99509543 1001 86380 86390 1
509626 99509626 1001 86380 86390 1
509639 99509639 1001 86380 86390 1
509524 99509524 1001 86380 86390 1
510002 99510002 1001 86380 86390 1
509933 99509933 1001 86380 86390 1
509921 99509921 1001 86380 86390 1
510527 99510527 1001 86380 86390 1
510528 99510528 1001 86380 86390 1
510391 99510391 1001 86380 86390 1
510340 99510340 1001 86380 86390 1
510447 99510447 1001 86380 86390 1
510357 99510357 1001 86380 86390 1
510502 99510502 1001 86380 86390 1
510438 99510438 1001 86380 86390 1
510188 99510188 1001 86380 86390 1
510827 99510827 1001 86380 86390 1
510764 99510764 1001 86380 86390 1
510900 99510900 1001 86380 86390 1
511385 99511385 1001 86380 86390 1
511536 99511536 1001 86380 86390 1
511435 99511435 1001 86380 86390 1
511246 99511246 1001 86380 86390 1
511273 99511273 1001 86380 86390 1
511108 99511108 1001 86380 86390 1
511642 99511642 1001 86380 86390 1
511751 99511751 1001 86380 86390 1
511622 99511622 1001 86380 86390 1
512206 99512206 1001 86380 86390 1
512273 99512273 1001 86380 86390 1
512286 99512286 1001 86380 86390 1
511981 99511981 1001 86380 86390 1
512427 99512427 1001 86380 86390 1
512538 99512538 1001 86380 86390 1
512963 99512963 1001 86380 86390 1
512814 99512814 1001 86380 86390 1
512946 99512946 1001 86380 86390 1
512781 99512781 1001 86380 86390 1
512639 99512639 1001 86380 86390 1
512750 99512750 1001 86380 86390 1
513243 99513243 1001 86380 86390 1
513353 99513353 1001 86380 86390 1
513329 99513329 1001 86380 86390 1
513866 99513866 1001 86380 86390 1
514002 99514002 1001 86380 86390 1
513893 99513893 1001 86380 86390 1
513919 99513919 1001 86380 86390 1
513899 99513899 1001 86380 86390 1
513812 99513812 1001 86380 86390 1
513814 99513814 1001 86380 86390 1
513718 99513718 1001 86380 86390 1
513757 99513757 1001 86380 86390 1
513707 99513707 1001 86380 86390 1
513579 99513579 1001 86380 86390 1
513586 99513586 1001 86380 86390 1
513600 99513600 1001 86380 86390 1
514134 99514134 1001 86380 86390 1
514057 99514057 1001 86380 86390 1
514201 99514201 1001 86380 86390 1
514164 99514164 1001 86380 86390 1
514717 99514717 1001 86380 86390 1
514839 99514839 1001 86380 86390 1
514662 99514662 1001 86380 86390 1
514640 99514640 1001 86380 86390 1
514524 99514524 1001 86380 86390 1
514617 99514617 1001 86380 86390 1
514530 99514530 1001 86380 86390 1
514508 99514508 1001 86380 86390 1
514391 99514391 1001 86380 86390 1
514430 99514430 1001 86380 86390 1
514301 99514301 1001 86380 86390 1
514435 99514435 1001 86380 86390 1
514286 99514286 1001 86380 86390 1
514899 99514899 1001 86380 86390 1
514889 99514889 1001 86380 86390 1
515649 99515649 1001 86380 86390 1
515338 99515338 1001 86380 86390 1
515162 99515162 1001 86380 86390 1
515085 99515085 1001 86380 86390 1
515178 99515178 1001 86380 86390 1
515856 99515856 1001 86380 86390 1
515781 99515781 1001 86380 86390 1
515885 99515885 1001 86380 86390 1
515757 99515757 1001 86380 86390 1
516334 99516334 1001 86380 86390 1
516403 99516403 1001 86380 86390 1
516416 99516416 1001 86380 86390 1
516252 99516252 1001 86380 86390 1
516272 99516272 1001 86380 86390 1
516048 99516048 1001 86380 86390 1
515971 99515971 1001 86380 86390 1
515895 99515895 1001 86380 86390 1
515949 99515949 1001 86380 86390 1
516040 99516040 1001 86380 86390 1
516606 99516606 1001 86380 86390 1
517255 99517255 1001 86380 86390 1
517179 99517179 1001 86380 86390 1
517205 99517205 1001 86380 86390 1
516858 99516858 1001 86380 86390 1
516796 99516796 1001 86380 86390 1
516732 99516732 1001 86380 86390 1
517399 99517399 1001 86380 86390 1
517427 99517427 1001 86380 86390 1
517486 99517486 1001 86380 86390 1
517958 99517958 1001 86380 86390 1
517972 99517972 1001 86380 86390 1
517868 99517868 1001 86380 86390 1
517544 99517544 1001 86380 86390 1
517602 99517602 1001 86380 86390 1
517706 99517706 1001 86380 86390 1
518197 99518197 1001 86380 86390 1
518357 99518357 1001 86380 86390 1
518162 99518162 1001 86380 86390 1
518219 99518219 1001 86380 86390 1
518843 99518843 1001 86380 86390 1
518758 99518758 1001 86380 86390 1
518657 99518657 1001 86380 86390 1
518645 99518645 1001 86380 86390 1
518762 99518762 1001 86380 86390 1
518714 99518714 1001 86380 86390 1
518513 99518513 1001 86380 86390 1
519783 99519783 1001 86380 86390 1
519758 99519758 1001 86380 86390 1
519656 99519656 1001 86380 86390 1
519748 99519748 1001 86380 86390 1
519453 99519453 1001 86380 86390 1
519479 99519479 1001 86380 86390 1
519535 99519535 1001 86380 86390 1
519528 99519528 1001 86380 86390 1
519374 99519374 1001 86380 86390 1
519312 99519312 1001 86380 86390 1
519217 99519217 1001 86380 86390 1
519981 99519981 1001 86380 86390 1
519983 99519983 1001 86380 86390 1
519882 99519882 1001 86380 86390 1
519948 99519948 1001 86380 86390 1
519858 99519858 1001 86380 86390 1
519911 99519911 1001 86380 86390 1
520563 99520563 1001 86380 86390 1
520577 99520577 1001 86380 86390 1
520615 99520615 1001 86380 86390 1
520583 99520583 1001 86380 86390 1
520519 99520519 1001 86380 86390 1
520584 99520584 1001 86380 86390 1
520469 99520469 1001 86380 86390 1
520561 99520561 1001 86380 86390 1
520297 99520297 1001 86380 86390 1
520388 99520388 1001 86380 86390 1
520071 99520071 1001 86380 86390 1
520112 99520112 1001 86380 86390 1
520101 99520101 1001 86380 86390 1
520065 99520065 1001 86380 86390 1
520118 99520118 1001 86380 86390 1
520157 99520157 1001 86380 86390 1
520197 99520197 1001 86380 86390 1
520068 99520068 1001 86380 86390 1
520172 99520172 1001 86380 86390 1
520766 99520766 1001 86380 86390 1
520741 99520741 1001 86380 86390 1
520692 99520692 1001 86380 86390 1
520782 99520782 1001 86380 86390 1
520672 99520672 1001 86380 86390 1
520662 99520662 1001 86380 86390 1
521380 99521380 1001 86380 86390 1
521317 99521317 1001 86380 86390 1
521211 99521211 1001 86380 86390 1
521162 99521162 1001 86380 86390 1
521253 99521253 1001 86380 86390 1
521113 99521113 1001 86380 86390 1
521062 99521062 1001 86380 86390 1
521076 99521076 1001 86380 86390 1
521534 99521534 1001 86380 86390 1
521578 99521578 1001 86380 86390 1
522110 99522110 1001 86380 86390 1
522175 99522175 1001 86380 86390 1
522037 99522037 1001 86380 86390 1
521894 99521894 1001 86380 86390 1
521986 99521986 1001 86380 86390 1
522042 99522042 1001 86380 86390 1
521952 99521952 1001 86380 86390 1
521942 99521942 1001 86380 86390 1
521802 99521802 1001 86380 86390 1
521687 99521687 1001 86380 86390 1
521831 99521831 1001 86380 86390 1
521757 99521757 1001 86380 86390 1
521783 99521783 1001 86380 86390 1
521810 99521810 1001 86380 86390 1
521747 99521747 1001 86380 86390 1
522496 99522496 1001 86380 86390 1
522332 99522332 1001 86380 86390 1
522309 99522309 1001 86380 86390 1
522492 99522492 1001 86380 86390 1
522965 99522965 1001 86380 86390 1
522928 99522928 1001 86380 86390 1
523072 99523072 1001 86380 86390 1
522934 99522934 1001 86380 86390 1
523012 99523012 1001 86380 86390 1
522733 99522733 1001 86380 86390 1
522813 99522813 1001 86380 86390 1
522832 99522832 1001 86380 86390 1
522694 99522694 1001 86380 86390 1
522613 99522613 1001 86380 86390 1
523148 99523148 1001 86380 86390 1
523231 99523231 1001 86380 86390 1
523127 99523127 1001 86380 86390 1
523911 99523911 1001 86380 86390 1
523896 99523896 1001 86380 86390 1
523872 99523872 1001 86380 86390 1
523928 99523928 1001 86380 86390 1
523866 99523866 1001 86380 86390 1
523688 99523688 1001 86380 86390 1
523619 99523619 1001 86380 86390 1
523389 99523389 1001 86380 86390 1
523366 99523366 1001 86380 86390 1
523452 99523452 1001 86380 86390 1
524033 99524033 1001 86380 86390 1
524125 99524125 1001 86380 86390 1
523987 99523987 1001 86380 86390 1
524043 99524043 1001 86380 86390 1
524121 99524121 1001 86380 86390 1
524769 99524769 1001 86380 86390 1
524708 99524708 1001 86380 86390 1
524672 99524672 1001 86380 86390 1
524575 99524575 1001 86380 86390 1
524543 99524543 1001 86380 86390 1
524377 99524377 1001 86380 86390 1
524366 99524366 1001 86380 86390 1
524191 99524191 1001 86380 86390 1
524243 99524243 1001 86380 86390 1
524295 99524295 1001 86380 86390 1
524308 99524308 1001 86380 86390 1
524349 99524349 1001 86380 86390 1
524899 99524899 1001 86380 86390 1
524942 99524942 1001 86380 86390 1
524788 99524788 1001 86380 86390 1
524830 99524830 1001 86380 86390 1
525553 99525553 1001 86380 86390 1
525438 99525438 1001 86380 86390 1
525250 99525250 1001 86380 86390 1
525254 99525254 1001 86380 86390 1
525310 99525310 1001 86380 86390 1
525081 99525081 1001 86380 86390 1
525100 99525100 1001 86380 86390 1
525038 99525038 1001 86380 86390 1
525039 99525039 1001 86380 86390 1
525684 99525684 1001 86380 86390 1
525720 99525720 1001 86380 86390 1
526339 99526339 1001 86380 86390 1
526074 99526074 1001 86380 86390 1
526143 99526143 1001 86380 86390 1
526111 99526111 1001 86380 86390 1
526176 99526176 1001 86380 86390 1
525970 99525970 1001 86380 86390 1
526001 99526001 1001 86380 86390 1
526439 99526439 1001 86380 86390 1
527213 99527213 1001 86380 86390 1
527163 99527163 1001 86380 86390 1
527202 99527202 1001 86380 86390 1
527142 99527142 1001 86380 86390 1
527170 99527170 1001 86380 86390 1
527145 99527145 1001 86380 86390 1
526876 99526876 1001 86380 86390 1
526840 99526840 1001 86380 86390 1
526938 99526938 1001 86380 86390 1
527041 99527041 1001 86380 86390 1
526698 99526698 1001 86380 86390 1
526717 99526717 1001 86380 86390 1
527355 99527355 1001 86380 86390 1
527308 99527308 1001 86380 86390 1
528034 99528034 1001 86380 86390 1
527702 99527702 1001 86380 86390 1
527663 99527663 1001 86380 86390 1
527746 99527746 1001 86380 86390 1
527534 99527534 1001 86380 86390 1
527576 99527576 1001 86380 86390 1
527538 99527538 1001 86380 86390 1
527543 99527543 1001 86380 86390 1
528181 99528181 1001 86380 86390 1
528764 99528764 1001 86380 86390 1
528612 99528612 1001 86380 86390 1
528508 99528508 1001 86380 86390 1
528574 99528574 1001 86380 86390 1
528681 99528681 1001 86380 86390 1
528385 99528385 1001 86380 86390 1
528424 99528424 1001 86380 86390 1
528437 99528437 1001 86380 86390 1
528321 99528321 1001 86380 86390 1
528298 99528298 1001 86380 86390 1
528482 99528482 1001 86380 86390 1
529106 99529106 1001 86380 86390 1
529069 99529069 1001 86380 86390 1
529072 99529072 1001 86380 86390 1
529085 99529085 1001 86380 86390 1
528995 99528995 1001 86380 86390 1
528920 99528920 1001 86380 86390 1
528936 99528936 1001 86380 86390 1
529535 99529535 1001 86380 86390 1
529577 99529577 1001 86380 86390 1
529343 99529343 1001 86380 86390 1
529362 99529362 1001 86380 86390 1
529377 99529377 1001 86380 86390 1
529403 99529403 1001 86380 86390 1
529429 99529429 1001 86380 86390 1
529172 99529172 1001 86380 86390 1
529149 99529149 1001 86380 86390 1
529266 99529266 1001 86380 86390 1
529764 99529764 1001 86380 86390 1
529895 99529895 1001 86380 86390 1
529799 99529799 1001 86380 86390 1
530491 99530491 1001 86380 86390 1
530466 99530466 1001 86380 86390 1
530457 99530457 1001 86380 86390 1
530458 99530458 1001 86380 86390 1
530500 99530500 1001 86380 86390 1
530462 99530462 1001 86380 86390 1
530244 99530244 1001 86380 86390 1
530317 99530317 1001 86380 86390 1
530150 99530150 1001 86380 86390 1
529936 99529936 1001 86380 86390 1
529994 99529994 1001 86380 86390 1
529970 99529970 1001 86380 86390 1
530641 99530641 1001 86380 86390 1
530634 99530634 1001 86380 86390 1
530676 99530676 1001 86380 86390 1
530561 99530561 1001 86380 86390 1
531226 99531226 1001 86380 86390 1
531228 99531228 1001 86380 86390 1
531268 99531268 1001 86380 86390 1
531333 99531333 1001 86380 86390 1
531153 99531153 1001 86380 86390 1
530974 99530974 1001 86380 86390 1
531094 99531094 1001 86380 86390 1
530875 99530875 1001 86380 86390 1
530883 99530883 1001 86380 86390 1
530796 99530796 1001 86380 86390 1
531454 99531454 1001 86380 86390 1
531511 99531511 1001 86380 86390 1
532159 99532159 1001 86380 86390 1
532153 99532153 1001 86380 86390 1
531916 99531916 1001 86380 86390 1
531942 99531942 1001 86380 86390 1
531969 99531969 1001 86380 86390 1
531663 99531663 1001 86380 86390 1
531744 99531744 1001 86380 86390 1
531770 99531770 1001 86380 86390 1
531604 99531604 1001 86380 86390 1
531774 99531774 1001 86380 86390 1
531645 99531645 1001 86380 86390 1
531684 99531684 1001 86380 86390 1
531647 99531647 1001 86380 86390 1
532293 99532293 1001 86380 86390 1
532360 99532360 1001 86380 86390 1
532296 99532296 1001 86380 86390 1
532367 99532367 1001 86380 86390 1
532880 99532880 1001 86380 86390 1
532971 99532971 1001 86380 86390 1
532845 99532845 1001 86380 86390 1
532837 99532837 1001 86380 86390 1
532876 99532876 1001 86380 86390 1
532735 99532735 1001 86380 86390 1
532779 99532779 1001 86380 86390 1
532825 99532825 1001 86380 86390 1
532489 99532489 1001 86380 86390 1
532567 99532567 1001 86380 86390 1
532606 99532606 1001 86380 86390 1
532555 99532555 1001 86380 86390 1
532480 99532480 1001 86380 86390 1
532506 99532506 1001 86380 86390 1
532577 99532577 1001 86380 86390 1
533097 99533097 1001 86380 86390 1
533113 99533113 1001 86380 86390 1
533742 99533742 1001 86380 86390 1
533833 99533833 1001 86380 86390 1
533803 99533803 1001 86380 86390 1
533473 99533473 1001 86380 86390 1
533454 99533454 1001 86380 86390 1
533495 99533495 1001 86380 86390 1
533521 99533521 1001 86380 86390 1
533294 99533294 1001 86380 86390 1
533372 99533372 1001 86380 86390 1
533308 99533308 1001 86380 86390 1
534024 99534024 1001 86380 86390 1
533991 99533991 1001 86380 86390 1
534034 99534034 1001 86380 86390 1
534595 99534595 1001 86380 86390 1
534155 99534155 1001 86380 86390 1
534109 99534109 1001 86380 86390 1
534070 99534070 1001 86380 86390 1
534810 99534810 1001 86380 86390 1
534761 99534761 1001 86380 86390 1
534751 99534751 1001 86380 86390 1
535319 99535319 1001 86380 86390 1
535372 99535372 1001 86380 86390 1
535336 99535336 1001 86380 86390 1
535401 99535401 1001 86380 86390 1
535341 99535341 1001 86380 86390 1
535144 99535144 1001 86380 86390 1
534980 99534980 1001 86380 86390 1
535023 99535023 1001 86380 86390 1
535012 99535012 1001 86380 86390 1
535040 99535040 1001 86380 86390 1
535690 99535690 1001 86380 86390 1
535704 99535704 1001 86380 86390 1
535551 99535551 1001 86380 86390 1
535643 99535643 1001 86380 86390 1
535620 99535620 1001 86380 86390 1
535543 99535543 1001 86380 86390 1
536233 99536233 1001 86380 86390 1
536297 99536297 1001 86380 86390 1
536081 99536081 1001 86380 86390 1
535970 99535970 1001 86380 86390 1
536009 99536009 1001 86380 86390 1
536061 99536061 1001 86380 86390 1
535797 99535797 1001 86380 86390 1
535853 99535853 1001 86380 86390 1
535779 99535779 1001 86380 86390 1
536372 99536372 1001 86380 86390 1
536502 99536502 1001 86380 86390 1
536425 99536425 1001 86380 86390 1
536351 99536351 1001 86380 86390 1
536344 99536344 1001 86380 86390 1
537087 99537087 1001 86380 86390 1
537051 99537051 1001 86380 86390 1
537077 99537077 1001 86380 86390 1
537079 99537079 1001 86380 86390 1
537028 99537028 1001 86380 86390 1
537149 99537149 1001 86380 86390 1
537084 99537084 1001 86380 86390 1
536607 99536607 1001 86380 86390 1
536614 99536614 1001 86380 86390 1
536706 99536706 1001 86380 86390 1
537290 99537290 1001 86380 86390 1
537175 99537175 1001 86380 86390 1
537925 99537925 1001 86380 86390 1
537947 99537947 1001 86380 86390 1
537858 99537858 1001 86380 86390 1
537744 99537744 1001 86380 86390 1
537606 99537606 1001 86380 86390 1
537622 99537622 1001 86380 86390 1
537780 99537780 1001 86380 86390 1
537396 99537396 1001 86380 86390 1
537443 99537443 1001 86380 86390 1
538018 99538018 1001 86380 86390 1
538642 99538642 1001 86380 86390 1
538695 99538695 1001 86380 86390 1
538724 99538724 1001 86380 86390 1
538414 99538414 1001 86380 86390 1
538488 99538488 1001 86380 86390 1
538501 99538501 1001 86380 86390 1
538530 99538530 1001 86380 86390 1
538234 99538234 1001 86380 86390 1
538365 99538365 1001 86380 86390 1
538211 99538211 1001 86380 86390 1
538316 99538316 1001 86380 86390 1
538397 99538397 1001 86380 86390 1
538321 99538321 1001 86380 86390 1
538890 99538890 1001 86380 86390 1
539009 99539009 1001 86380 86390 1
538855 99538855 1001 86380 86390 1
539500 99539500 1001 86380 86390 1
539540 99539540 1001 86380 86390 1
539610 99539610 1001 86380 86390 1
539615 99539615 1001 86380 86390 1
539595 99539595 1001 86380 86390 1
539619 99539619 1001 86380 86390 1
539444 99539444 1001 86380 86390 1
539482 99539482 1001 86380 86390 1
539627 99539627 1001 86380 86390 1
539280 99539280 1001 86380 86390 1
539045 99539045 1001 86380 86390 1
539436 99539436 1001 86380 86390 1
539736 99539736 1001 86380 86390 1
539763 99539763 1001 86380 86390 1
540465 99540465 1001 86380 86390 1
540435 99540435 1001 86380 86390 1
540305 99540305 1001 86380 86390 1
540284 99540284 1001 86380 86390 1
540223 99540223 1001 86380 86390 1
540256 99540256 1001 86380 86390 1
540245 99540245 1001 86380 86390 1
540259 99540259 1001 86380 86390 1
539924 99539924 1001 86380 86390 1
540024 99540024 1001 86380 86390 1
540546 99540546 1001 86380 86390 1
540509 99540509 1001 86380 86390 1
540654 99540654 1001 86380 86390 1
541164 99541164 1001 86380 86390 1
541101 99541101 1001 86380 86390 1
541117 99541117 1001 86380 86390 1
541268 99541268 1001 86380 86390 1
541120 99541120 1001 86380 86390 1
541290 99541290 1001 86380 86390 1
541228 99541228 1001 86380 86390 1
541049 99541049 1001 86380 86390 1
540959 99540959 1001 86380 86390 1
540897 99540897 1001 86380 86390 1
540900 99540900 1001 86380 86390 1
541071 99541071 1001 86380 86390 1
540955 99540955 1001 86380 86390 1
541046 99541046 1001 86380 86390 1
540841 99540841 1001 86380 86390 1
540699 99540699 1001 86380 86390 1
540725 99540725 1001 86380 86390 1
540824 99540824 1001 86380 86390 1
540694 99540694 1001 86380 86390 1
540787 99540787 1001 86380 86390 1
541355 99541355 1001 86380 86390 1
541344 99541344 1001 86380 86390 1
542018 99542018 1001 86380 86390 1
541814 99541814 1001 86380 86390 1
541730 99541730 1001 86380 86390 1
541590 99541590 1001 86380 86390 1
541528 99541528 1001 86380 86390 1
541557 99541557 1001 86380 86390 1
541518 99541518 1001 86380 86390 1
542259 99542259 1001 86380 86390 1
542302 99542302 1001 86380 86390 1
542135 99542135 1001 86380 86390 1
542163 99542163 1001 86380 86390 1
542546 99542546 1001 86380 86390 1
542592 99542592 1001 86380 86390 1
542396 99542396 1001 86380 86390 1
543085 99543085 1001 86380 86390 1
543077 99543077 1001 86380 86390 1
543068 99543068 1001 86380 86390 1
543628 99543628 1001 86380 86390 1
543404 99543404 1001 86380 86390 1
543469 99543469 1001 86380 86390 1
543254 99543254 1001 86380 86390 1
543294 99543294 1001 86380 86390 1
543221 99543221 1001 86380 86390 1
543785 99543785 1001 86380 86390 1
543928 99543928 1001 86380 86390 1
543842 99543842 1001 86380 86390 1
543972 99543972 1001 86380 86390 1
544475 99544475 1001 86380 86390 1
544583 99544583 1001 86380 86390 1
544426 99544426 1001 86380 86390 1
544375 99544375 1001 86380 86390 1
544209 99544209 1001 86380 86390 1
544664 99544664 1001 86380 86390 1
544678 99544678 1001 86380 86390 1
544613 99544613 1001 86380 86390 1
544680 99544680 1001 86380 86390 1
412206 226 1001 20460 20937 1
520047 602 1001 36074 36373 1
522868 891 1001 51116 51416 1
522908 1029 1001 48529 48828 1
539767 1005 1001 58032 58131 1
400102 99400102 1001 86380 86390 1
400036 99400036 1001 86380 86390 1
400285 99400285 1001 86380 86390 1
400860 99400860 1001 86380 86390 1
400946 99400946 1001 86380 86390 1
401012 99401012 1001 86380 86390 1
401136 99401136 1001 86380 86390 1
401230 99401230 1001 86380 86390 1
401325 99401325 1001 86380 86390 1
401448 99401448 1001 86380 86390 1
401542 99401542 1001 86380 86390 1
401601 99401601 1001 86380 86390 1
401723 99401723 1001 86380 86390 1
401794 99401794 1001 86380 86390 1
402045 99402045 1001 86380 86390 1
402077 99402077 1001 86380 86390 1
402206 99402206 1001 86380 86390 1
402356 99402356 1001 86380 86390 1
402504 99402504 1001 86380 86390 1
402636 99402636 1001 86380 86390 1
403015 99403015 1001 86380 86390 1
403063 99403063 1001 86380 86390 1
403115 99403115 1001 86380 86390 1
403202 99403202 1001 86380 86390 1
403385 99403385 1001 86380 86390 1
403497 99403497 1001 86380 86390 1
403694 99403694 1001 86380 86390 1
404086 99404086 1001 86380 86390 1
404214 99404214 1001 86380 86390 1
404319 99404319 1001 86380 86390 1
404527 99404527 1001 86380 86390 1
404701 99404701 1001 86380 86390 1
404703 99404703 1001 86380 86390 1
404831 99404831 1001 86380 86390 1
405061 99405061 1001 86380 86390 1
405085 99405085 1001 86380 86390 1
405471 99405471 1001 86380 86390 1
405500 99405500 1001 86380 86390 1
405658 99405658 1001 86380 86390 1
405740 99405740 1001 86380 86390 1
405869 99405869 1001 86380 86390 1
406085 99406085 1001 86380 86390 1
406213 99406213 1001 86380 86390 1
406263 99406263 1001 86380 86390 1
406287 99406287 1001 86380 86390 1
406410 99406410 1001 86380 86390 1
406428 99406428 1001 86380 86390 1
406611 99406611 1001 86380 86390 1
406497 99406497 1001 86380 86390 1
406748 99406748 1001 86380 86390 1
406851 99406851 1001 86380 86390 1
406918 99406918 1001 86380 86390 1
407212 99407212 1001 86380 86390 1
407772 99407772 1001 86380 86390 1
407918 99407918 1001 86380 86390 1
407909 99407909 1001 86380 86390 1
408006 99408006 1001 86380 86390 1
408293 99408293 1001 86380 86390 1
408353 99408353 1001 86380 86390 1
408315 99408315 1001 86380 86390 1
408357 99408357 1001 86380 86390 1
408419 99408419 1001 86380 86390 1
408511 99408511 1001 86380 86390 1
408913 99408913 1001 86380 86390 1
409010 99409010 1001 86380 86390 1
409007 99409007 1001 86380 86390 1
409056 99409056 1001 86380 86390 1
409077 99409077 1001 86380 86390 1
409221 99409221 1001 86380 86390 1
409380 99409380 1001 86380 86390 1
409314 99409314 1001 86380 86390 1
409318 99409318 1001 86380 86390 1
409301 99409301 1001 86380 86390 1
409453 99409453 1001 86380 86390 1
409786 99409786 1001 86380 86390 1
410122 99410122 1001 86380 86390 1
410192 99410192 1001 86380 86390 1
410277 99410277 1001 86380 86390 1
410367 99410367 1001 86380 86390 1
410488 99410488 1001 86380 86390 1
410553 99410553 1001 86380 86390 1
410660 99410660 1001 86380 86390 1
411098 99411098 1001 86380 86390 1
411288 99411288 1001 86380 86390 1
411332 99411332 1001 86380 86390 1
411379 99411379 1001 86380 86390 1
411483 99411483 1001 86380 86390 1
411484 99411484 1001 86380 86390 1
411689 99411689 1001 86380 86390 1
412168 99412168 1001 86380 86390 1
412327 99412327 1001 86380 86390 1
412372 99412372 1001 86380 86390 1
412302 99412302 1001 86380 86390 1
413317 99413317 1001 86380 86390 1
413647 99413647 1001 86380 86390 1
413525 99413525 1001 86380 86390 1
413327 99413327 1001 86380 86390 1
413133 99413133 1001 86380 86390 1
413084 99413084 1001 86380 86390 1
412958 99412958 1001 86380 86390 1
413216 99413216 1001 86380 86390 1
413146 99413146 1001 86380 86390 1
413172 99413172 1001 86380 86390 1
412557 99412557 1001 86380 86390 1
412515 99412515 1001 86380 86390 1
412769 99412769 1001 86380 86390 1
412795 99412795 1001 86380 86390 1
413831 99413831 1001 86380 86390 1
413923 99413923 1001 86380 86390 1
414004 99414004 1001 86380 86390 1
414678 99414678 1001 86380 86390 1
414595 99414595 1001 86380 86390 1
414721 99414721 1001 86380 86390 1
414647 99414647 1001 86380 86390 1
414633 99414633 1001 86380 86390 1
414463 99414463 1001 86380 86390 1
414369 99414369 1001 86380 86390 1
414467 99414467 1001 86380 86390 1
415384 99415384 1001 86380 86390 1
415545 99415545 1001 86380 86390 1
415570 99415570 1001 86380 86390 1
415425 99415425 1001 86380 86390 1
415603 99415603 1001 86380 86390 1
415555 99415555 1001 86380 86390 1
415374 99415374 1001 86380 86390 1
415347 99415347 1001 86380 86390 1
415541 99415541 1001 86380 86390 1
416587 99416587 1001 86380 86390 1
416938 99416938 1001 86380 86390 1
416891 99416891 1001 86380 86390 1
416599 99416599 1001 86380 86390 1
416241 99416241 1001 86380 86390 1
416327 99416327 1001 86380 86390 1
416010 99416010 1001 86380 86390 1
415966 99415966 1001 86380 86390 1
416131 99416131 1001 86380 86390 1
417140 99417140 1001 86380 86390 1
417258 99417258 1001 86380 86390 1
417289 99417289 1001 86380 86390 1
417263 99417263 1001 86380 86390 1
417079 99417079 1001 86380 86390 1
417111 99417111 1001 86380 86390 1
417496 99417496 1001 86380 86390 1
417519 99417519 1001 86380 86390 1
417572 99417572 1001 86380 86390 1
418674 99418674 1001 86380 86390 1
418598 99418598 1001 86380 86390 1
418431 99418431 1001 86380 86390 1
418335 99418335 1001 86380 86390 1
418057 99418057 1001 86380 86390 1
418107 99418107 1001 86380 86390 1
418418 99418418 1001 86380 86390 1
417615 99417615 1001 86380 86390 1
417982 99417982 1001 86380 86390 1
417650 99417650 1001 86380 86390 1
417814 99417814 1001 86380 86390 1
418906 99418906 1001 86380 86390 1
419158 99419158 1001 86380 86390 1
418433 99418433 1001 86380 86390 1
420352 99420352 1001 86380 86390 1
420309 99420309 1001 86380 86390 1
420319 99420319 1001 86380 86390 1
420324 99420324 1001 86380 86390 1
419905 99419905 1001 86380 86390 1
420707 99420707 1001 86380 86390 1
420779 99420779 1001 86380 86390 1
420553 99420553 1001 86380 86390 1
420634 99420634 1001 86380 86390 1
420829 99420829 1001 86380 86390 1
422115 99422115 1001 86380 86390 1
421691 99421691 1001 86380 86390 1
421801 99421801 1001 86380 86390 1
421880 99421880 1001 86380 86390 1
421662 99421662 1001 86380 86390 1
421493 99421493 1001 86380 86390 1
421013 99421013 1001 86380 86390 1
420838 99420838 1001 86380 86390 1
421212 99421212 1001 86380 86390 1
421243 99421243 1001 86380 86390 1
420925 99420925 1001 86380 86390 1
421055 99421055 1001 86380 86390 1
421262 99421262 1001 86380 86390 1
422226 99422226 1001 86380 86390 1
422446 99422446 1001 86380 86390 1
422292 99422292 1001 86380 86390 1
423716 99423716 1001 86380 86390 1
423062 99423062 1001 86380 86390 1
422965 99422965 1001 86380 86390 1
423249 99423249 1001 86380 86390 1
423017 99423017 1001 86380 86390 1
423143 99423143 1001 86380 86390 1
422572 99422572 1001 86380 86390 1
423974 99423974 1001 86380 86390 1
425125 99425125 1001 86380 86390 1
425304 99425304 1001 86380 86390 1
425040 99425040 1001 86380 86390 1
425141 99425141 1001 86380 86390 1
424978 99424978 1001 86380 86390 1
424737 99424737 1001 86380 86390 1
424794 99424794 1001 86380 86390 1
424433 99424433 1001 86380 86390 1
424418 99424418 1001 86380 86390 1
424203 99424203 1001 86380 86390 1
424307 99424307 1001 86380 86390 1
424486 99424486 1001 86380 86390 1
424153 99424153 1001 86380 86390 1
427117 99427117 1001 86380 86390 1
426319 99426319 1001 86380 86390 1
426473 99426473 1001 86380 86390 1
426668 99426668 1001 86380 86390 1
425869 99425869 1001 86380 86390 1
425851 99425851 1001 86380 86390 1
426109 99426109 1001 86380 86390 1
427368 99427368 1001 86380 86390 1
427529 99427529 1001 86380 86390 1
427263 99427263 1001 86380 86390 1
427383 99427383 1001 86380 86390 1
428446 99428446 1001 86380 86390 1
428456 99428456 1001 86380 86390 1
428489 99428489 1001 86380 86390 1
428269 99428269 1001 86380 86390 1
428181 99428181 1001 86380 86390 1
429019 99429019 1001 86380 86390 1
429009 99429009 1001 86380 86390 1
428863 99428863 1001 86380 86390 1
429145 99429145 1001 86380 86390 1
429961 99429961 1001 86380 86390 1
430263 99430263 1001 86380 86390 1
430357 99430357 1001 86380 86390 1
429738 99429738 1001 86380 86390 1
429908 99429908 1001 86380 86390 1
429203 99429203 1001 86380 86390 1
429509 99429509 1001 86380 86390 1
429188 99429188 1001 86380 86390 1
429493 99429493 1001 86380 86390 1
430724 99430724 1001 86380 86390 1
430572 99430572 1001 86380 86390 1
430788 99430788 1001 86380 86390 1
431527 99431527 1001 86380 86390 1
431477 99431477 1001 86380 86390 1
431360 99431360 1001 86380 86390 1
431535 99431535 1001 86380 86390 1
431389 99431389 1001 86380 86390 1
431469 99431469 1001 86380 86390 1
431577 99431577 1001 86380 86390 1
430950 99430950 1001 86380 86390 1
431078 99431078 1001 86380 86390 1
431106 99431106 1001 86380 86390 1
430859 99430859 1001 86380 86390 1
432396 99432396 1001 86380 86390 1
432178 99432178 1001 86380 86390 1
432095 99432095 1001 86380 86390 1
432181 99432181 1001 86380 86390 1
432443 99432443 1001 86380 86390 1
432370 99432370 1001 86380 86390 1
433504 99433504 1001 86380 86390 1
433408 99433408 1001 86380 86390 1
433016 99433016 1001 86380 86390 1
433095 99433095 1001 86380 86390 1
433265 99433265 1001 86380 86390 1
432627 99432627 1001 86380 86390 1
432778 99432778 1001 86380 86390 1
432547 99432547 1001 86380 86390 1
433786 99433786 1001 86380 86390 1
434057 99434057 1001 86380 86390 1
435128 99435128 1001 86380 86390 1
435036 99435036 1001 86380 86390 1
435253 99435253 1001 86380 86390 1
435346 99435346 1001 86380 86390 1
434704 99434704 1001 86380 86390 1
434774 99434774 1001 86380 86390 1
434963 99434963 1001 86380 86390 1
434783 99434783 1001 86380 86390 1
434352 99434352 1001 86380 86390 1
434268 99434268 1001 86380 86390 1
434408 99434408 1001 86380 86390 1
434417 99434417 1001 86380 86390 1
435734 99435734 1001 86380 86390 1
436890 99436890 1001 86380 86390 1
437147 99437147 1001 86380 86390 1
436782 99436782 1001 86380 86390 1
436931 99436931 1001 86380 86390 1
436863 99436863 1001 86380 86390 1
437062 99437062 1001 86380 86390 1
436251 99436251 1001 86380 86390 1
435966 99435966 1001 86380 86390 1
437308 99437308 1001 86380 86390 1
300725 99300725 1001 86380 86390 1
300641 99300641 1001 86380 86390 1
300681 99300681 1001 86380 86390 1
300605 99300605 1001 86380 86390 1
300358 99300358 1001 86380 86390 1
300386 99300386 1001 86380 86390 1
300187 99300187 1001 86380 86390 1
300188 99300188 1001 86380 86390 1
300151 99300151 1001 86380 86390 1
300112 99300112 1001 86380 86390 1
300191 99300191 1001 86380 86390 1
300310 99300310 1001 86380 86390 1
300737 99300737 1001 86380 86390 1
301520 99301520 1001 86380 86390 1
301353 99301353 1001 86380 86390 1
301461 99301461 1001 86380 86390 1
301425 99301425 1001 86380 86390 1
301274 99301274 1001 86380 86390 1
301329 99301329 1001 86380 86390 1
301017 99301017 1001 86380 86390 1
301047 99301047 1001 86380 86390 1
301698 99301698 1001 86380 86390 1
301555 99301555 1001 86380 86390 1
301598 99301598 1001 86380 86390 1
302308 99302308 1001 86380 86390 1
302220 99302220 1001 86380 86390 1
302259 99302259 1001 86380 86390 1
302365 99302365 1001 86380 86390 1
302183 99302183 1001 86380 86390 1
302235 99302235 1001 86380 86390 1
302060 99302060 1001 86380 86390 1
302086 99302086 1001 86380 86390 1
302077 99302077 1001 86380 86390 1
302170 99302170 1001 86380 86390 1
302145 99302145 1001 86380 86390 1
301824 99301824 1001 86380 86390 1
301893 99301893 1001 86380 86390 1
301946 99301946 1001 86380 86390 1
301778 99301778 1001 86380 86390 1
301898 99301898 1001 86380 86390 1
301963 99301963 1001 86380 86390 1
301899 99301899 1001 86380 86390 1
301874 99301874 1001 86380 86390 1
302464 99302464 1001 86380 86390 1
302426 99302426 1001 86380 86390 1
302428 99302428 1001 86380 86390 1
303093 99303093 1001 86380 86390 1
303200 99303200 1001 86380 86390 1
302925 99302925 1001 86380 86390 1
302795 99302795 1001 86380 86390 1
302827 99302827 1001 86380 86390 1
302917 99302917 1001 86380 86390 1
302802 99302802 1001 86380 86390 1
302743 99302743 1001 86380 86390 1
302644 99302644 1001 86380 86390 1
302697 99302697 1001 86380 86390 1
303256 99303256 1001 86380 86390 1
303321 99303321 1001 86380 86390 1
303345 99303345 1001 86380 86390 1
303970 99303970 1001 86380 86390 1
303920 99303920 1001 86380 86390 1
303896 99303896 1001 86380 86390 1
303884 99303884 1001 86380 86390 1
303816 99303816 1001 86380 86390 1
303754 99303754 1001 86380 86390 1
303581 99303581 1001 86380 86390 1
303487 99303487 1001 86380 86390 1
304095 99304095 1001 86380 86390 1
304666 99304666 1001 86380 86390 1
304800 99304800 1001 86380 86390 1
304684 99304684 1001 86380 86390 1
304537 99304537 1001 86380 86390 1
304494 99304494 1001 86380 86390 1
304383 99304383 1001 86380 86390 1
304424 99304424 1001 86380 86390 1
304414 99304414 1001 86380 86390 1
304276 99304276 1001 86380 86390 1
304933 99304933 1001 86380 86390 1
304985 99304985 1001 86380 86390 1
305052 99305052 1001 86380 86390 1
305015 99305015 1001 86380 86390 1
304878 99304878 1001 86380 86390 1
305610 99305610 1001 86380 86390 1
305653 99305653 1001 86380 86390 1
305486 99305486 1001 86380 86390 1
305454 99305454 1001 86380 86390 1
305405 99305405 1001 86380 86390 1
305278 99305278 1001 86380 86390 1
305318 99305318 1001 86380 86390 1
305396 99305396 1001 86380 86390 1
305452 99305452 1001 86380 86390 1
305180 99305180 1001 86380 86390 1
305234 99305234 1001 86380 86390 1
500027 99500027 1001 86380 86390 1
500131 99500131 1001 86380 86390 1
500068 99500068 1001 86380 86390 1
500716 99500716 1001 86380 86390 1
500707 99500707 1001 86380 86390 1
500565 99500565 1001 86380 86390 1
500289 99500289 1001 86380 86390 1
500302 99500302 1001 86380 86390 1
500239 99500239 1001 86380 86390 1
500355 99500355 1001 86380 86390 1
500214 99500214 1001 86380 86390 1
500926 99500926 1001 86380 86390 1
500945 99500945 1001 86380 86390 1
500959 99500959 1001 86380 86390 1
500883 99500883 1001 86380 86390 1
500922 99500922 1001 86380 86390 1
501013 99501013 1001 86380 86390 1
501500 99501500 1001 86380 86390 1
501620 99501620 1001 86380 86390 1
501443 99501443 1001 86380 86390 1
501433 99501433 1001 86380 86390 1
501357 99501357 1001 86380 86390 1
501297 99501297 1001 86380 86390 1
501260 99501260 1001 86380 86390 1
501303 99501303 1001 86380 86390 1
501226 99501226 1001 86380 86390 1
501126 99501126 1001 86380 86390 1
501165 99501165 1001 86380 86390 1
501028 99501028 1001 86380 86390 1
501159 99501159 1001 86380 86390 1
502445 99502445 1001 86380 86390 1
502343 99502343 1001 86380 86390 1
502357 99502357 1001 86380 86390 1
502398 99502398 1001 86380 86390 1
502156 99502156 1001 86380 86390 1
501938 99501938 1001 86380 86390 1
502043 99502043 1001 86380 86390 1
502031 99502031 1001 86380 86390 1
502632 99502632 1001 86380 86390 1
502635 99502635 1001 86380 86390 1
502585 99502585 1001 86380 86390 1
503177 99503177 1001 86380 86390 1
503185 99503185 1001 86380 86390 1
503065 99503065 1001 86380 86390 1
503014 99503014 1001 86380 86390 1
502965 99502965 1001 86380 86390 1
502696 99502696 1001 86380 86390 1
502748 99502748 1001 86380 86390 1
502841 99502841 1001 86380 86390 1
503453 99503453 1001 86380 86390 1
503466 99503466 1001 86380 86390 1
504088 99504088 1001 86380 86390 1
503941 99503941 1001 86380 86390 1
504012 99504012 1001 86380 86390 1
503726 99503726 1001 86380 86390 1
503669 99503669 1001 86380 86390 1
503696 99503696 1001 86380 86390 1
503594 99503594 1001 86380 86390 1
503677 99503677 1001 86380 86390 1
504219 99504219 1001 86380 86390 1
504312 99504312 1001 86380 86390 1
504134 99504134 1001 86380 86390 1
504789 99504789 1001 86380 86390 1
504804 99504804 1001 86380 86390 1
504819 99504819 1001 86380 86390 1
504429 99504429 1001 86380 86390 1
504327 99504327 1001 86380 86390 1
504435 99504435 1001 86380 86390 1
505110 99505110 1001 86380 86390 1
505051 99505051 1001 86380 86390 1
505134 99505134 1001 86380 86390 1
505670 99505670 1001 86380 86390 1
505580 99505580 1001 86380 86390 1
505611 99505611 1001 86380 86390 1
505460 99505460 1001 86380 86390 1
505461 99505461 1001 86380 86390 1
505463 99505463 1001 86380 86390 1
505503 99505503 1001 86380 86390 1
505491 99505491 1001 86380 86390 1
505362 99505362 1001 86380 86390 1
505523 99505523 1001 86380 86390 1
505380 99505380 1001 86380 86390 1
505408 99505408 1001 86380 86390 1
505204 99505204 1001 86380 86390 1
505243 99505243 1001 86380 86390 1
505258 99505258 1001 86380 86390 1
506455 99506455 1001 86380 86390 1
506469 99506469 1001 86380 86390 1
506393 99506393 1001 86380 86390 1
506449 99506449 1001 86380 86390 1
506290 99506290 1001 86380 86390 1
506243 99506243 1001 86380 86390 1
506321 99506321 1001 86380 86390 1
506208 99506208 1001 86380 86390 1
506002 99506002 1001 86380 86390 1
505976 99505976 1001 86380 86390 1
506163 99506163 1001 86380 86390 1
506778 99506778 1001 86380 86390 1
506629 99506629 1001 86380 86390 1
507362 99507362 1001 86380 86390 1
507363 99507363 1001 86380 86390 1
507354 99507354 1001 86380 86390 1
507278 99507278 1001 86380 86390 1
507142 99507142 1001 86380 86390 1
507197 99507197 1001 86380 86390 1
507016 99507016 1001 86380 86390 1
507202 99507202 1001 86380 86390 1
507138 99507138 1001 86380 86390 1
507009 99507009 1001 86380 86390 1
506967 99506967 1001 86380 86390 1
506865 99506865 1001 86380 86390 1
506994 99506994 1001 86380 86390 1
507615 99507615 1001 86380 86390 1
507444 99507444 1001 86380 86390 1
508147 99508147 1001 86380 86390 1
508199 99508199 1001 86380 86390 1
508092 99508092 1001 86380 86390 1
508196 99508196 1001 86380 86390 1
507958 99507958 1001 86380 86390 1
507922 99507922 1001 86380 86390 1
507796 99507796 1001 86380 86390 1
507733 99507733 1001 86380 86390 1
507647 99507647 1001 86380 86390 1
507675 99507675 1001 86380 86390 1
507638 99507638 1001 86380 86390 1
508258 99508258 1001 86380 86390 1
508378 99508378 1001 86380 86390 1
508380 99508380 1001 86380 86390 1
508304 99508304 1001 86380 86390 1
508317 99508317 1001 86380 86390 1
508937 99508937 1001 86380 86390 1
508950 99508950 1001 86380 86390 1
508996 99508996 1001 86380 86390 1
508817 99508817 1001 86380 86390 1
508722 99508722 1001 86380 86390 1
508613 99508613 1001 86380 86390 1
508630 99508630 1001 86380 86390 1
508528 99508528 1001 86380 86390 1
508662 99508662 1001 86380 86390 1
509081 99509081 1001 86380 86390 1
509786 99509786 1001 86380 86390 1
509730 99509730 1001 86380 86390 1
509757 99509757 1001 86380 86390 1
509539 99509539 1001 86380 86390 1
509583 99509583 1001 86380 86390 1
509611 99509611 1001 86380 86390 1
509449 99509449 1001 86380 86390 1
509415 99509415 1001 86380 86390 1
509351 99509351 1001 86380 86390 1
509902 99509902 1001 86380 86390 1
510037 99510037 1001 86380 86390 1
510076 99510076 1001 86380 86390 1
509974 99509974 1001 86380 86390 1
510719 99510719 1001 86380 86390 1
510405 99510405 1001 86380 86390 1
510431 99510431 1001 86380 86390 1
510486 99510486 1001 86380 86390 1
510409 99510409 1001 86380 86390 1
510501 99510501 1001 86380 86390 1
510206 99510206 1001 86380 86390 1
510299 99510299 1001 86380 86390 1
510879 99510879 1001 86380 86390 1
510855 99510855 1001 86380 86390 1
510769 99510769 1001 86380 86390 1
510925 99510925 1001 86380 86390 1
510784 99510784 1001 86380 86390 1
511425 99511425 1001 86380 86390 1
511508 99511508 1001 86380 86390 1
511431 99511431 1001 86380 86390 1
511483 99511483 1001 86380 86390 1
511419 99511419 1001 86380 86390 1
511460 99511460 1001 86380 86390 1
511448 99511448 1001 86380 86390 1
511279 99511279 1001 86380 86390 1
511177 99511177 1001 86380 86390 1
511065 99511065 1001 86380 86390 1
511091 99511091 1001 86380 86390 1
511067 99511067 1001 86380 86390 1
511670 99511670 1001 86380 86390 1
511567 99511567 1001 86380 86390 1
511749 99511749 1001 86380 86390 1
511568 99511568 1001 86380 86390 1
511664 99511664 1001 86380 86390 1
511756 99511756 1001 86380 86390 1
512267 99512267 1001 86380 86390 1
512319 99512319 1001 86380 86390 1
512217 99512217 1001 86380 86390 1
512284 99512284 1001 86380 86390 1
512032 99512032 1001 86380 86390 1
512003 99512003 1001 86380 86390 1
511759 99511759 1001 86380 86390 1
511788 99511788 1001 86380 86390 1
511919 99511919 1001 86380 86390 1
511832 99511832 1001 86380 86390 1
513080 99513080 1001 86380 86390 1
513137 99513137 1001 86380 86390 1
512988 99512988 1001 86380 86390 1
512820 99512820 1001 86380 86390 1
512952 99512952 1001 86380 86390 1
512941 99512941 1001 86380 86390 1
512942 99512942 1001 86380 86390 1
512661 99512661 1001 86380 86390 1
512739 99512739 1001 86380 86390 1
512721 99512721 1001 86380 86390 1
512698 99512698 1001 86380 86390 1
513279 99513279 1001 86380 86390 1
513310 99513310 1001 86380 86390 1
513839 99513839 1001 86380 86390 1
513952 99513952 1001 86380 86390 1
513670 99513670 1001 86380 86390 1
513619 99513619 1001 86380 86390 1
513792 99513792 1001 86380 86390 1
513426 99513426 1001 86380 86390 1
513584 99513584 1001 86380 86390 1
513472 99513472 1001 86380 86390 1
513512 99513512 1001 86380 86390 1
513603 99513603 1001 86380 86390 1
514236 99514236 1001 86380 86390 1
514198 99514198 1001 86380 86390 1
514074 99514074 1001 86380 86390 1
514115 99514115 1001 86380 86390 1
514154 99514154 1001 86380 86390 1
514168 99514168 1001 86380 86390 1
514719 99514719 1001 86380 86390 1
514745 99514745 1001 86380 86390 1
514670 99514670 1001 86380 86390 1
514602 99514602 1001 86380 86390 1
514462 99514462 1001 86380 86390 1
514502 99514502 1001 86380 86390 1
514354 99514354 1001 86380 86390 1
514295 99514295 1001 86380 86390 1
514413 99514413 1001 86380 86390 1
514362 99514362 1001 86380 86390 1
514867 99514867 1001 86380 86390 1
514861 99514861 1001 86380 86390 1
515609 99515609 1001 86380 86390 1
515499 99515499 1001 86380 86390 1
515414 99515414 1001 86380 86390 1
515392 99515392 1001 86380 86390 1
515395 99515395 1001 86380 86390 1
515383 99515383 1001 86380 86390 1
515332 99515332 1001 86380 86390 1
515412 99515412 1001 86380 86390 1
515142 99515142 1001 86380 86390 1
515106 99515106 1001 86380 86390 1
515187 99515187 1001 86380 86390 1
515706 99515706 1001 86380 86390 1
515750 99515750 1001 86380 86390 1
515842 99515842 1001 86380 86390 1
515843 99515843 1001 86380 86390 1
515793 99515793 1001 86380 86390 1
516330 99516330 1001 86380 86390 1
516373 99516373 1001 86380 86390 1
516338 99516338 1001 86380 86390 1
516391 99516391 1001 86380 86390 1
516037 99516037 1001 86380 86390 1
516067 99516067 1001 86380 86390 1
516525 99516525 1001 86380 86390 1
516708 99516708 1001 86380 86390 1
516696 99516696 1001 86380 86390 1
516607 99516607 1001 86380 86390 1
517288 99517288 1001 86380 86390 1
517178 99517178 1001 86380 86390 1
517092 99517092 1001 86380 86390 1
516993 99516993 1001 86380 86390 1
517124 99517124 1001 86380 86390 1
516933 99516933 1001 86380 86390 1
517077 99517077 1001 86380 86390 1
516818 99516818 1001 86380 86390 1
516754 99516754 1001 86380 86390 1
516806 99516806 1001 86380 86390 1
517539 99517539 1001 86380 86390 1
517502 99517502 1001 86380 86390 1
516923 99516923 1001 86380 86390 1
517131 99517131 1001 86380 86390 1
517363 99517363 1001 86380 86390 1
517445 99517445 1001 86380 86390 1
517981 99517981 1001 86380 86390 1
518020 99518020 1001 86380 86390 1
518124 99518124 1001 86380 86390 1
518099 99518099 1001 86380 86390 1
518132 99518132 1001 86380 86390 1
517986 99517986 1001 86380 86390 1
517931 99517931 1001 86380 86390 1
517932 99517932 1001 86380 86390 1
517753 99517753 1001 86380 86390 1
517781 99517781 1001 86380 86390 1
517954 99517954 1001 86380 86390 1
517549 99517549 1001 86380 86390 1
518211 99518211 1001 86380 86390 1
518315 99518315 1001 86380 86390 1
518295 99518295 1001 86380 86390 1
518231 99518231 1001 86380 86390 1
518261 99518261 1001 86380 86390 1
518886 99518886 1001 86380 86390 1
518839 99518839 1001 86380 86390 1
518853 99518853 1001 86380 86390 1
518983 99518983 1001 86380 86390 1
518683 99518683 1001 86380 86390 1
518660 99518660 1001 86380 86390 1
518765 99518765 1001 86380 86390 1
518394 99518394 1001 86380 86390 1
518370 99518370 1001 86380 86390 1
518410 99518410 1001 86380 86390 1
518451 99518451 1001 86380 86390 1
518556 99518556 1001 86380 86390 1
518518 99518518 1001 86380 86390 1
518442 99518442 1001 86380 86390 1
518508 99518508 1001 86380 86390 1
519132 99519132 1001 86380 86390 1
519082 99519082 1001 86380 86390 1
519018 99519018 1001 86380 86390 1
519769 99519769 1001 86380 86390 1
519718 99519718 1001 86380 86390 1
519708 99519708 1001 86380 86390 1
519734 99519734 1001 86380 86390 1
519619 99519619 1001 86380 86390 1
519442 99519442 1001 86380 86390 1
519603 99519603 1001 86380 86390 1
519541 99519541 1001 86380 86390 1
519568 99519568 1001 86380 86390 1
519299 99519299 1001 86380 86390 1
519237 99519237 1001 86380 86390 1
519265 99519265 1001 86380 86390 1
519306 99519306 1001 86380 86390 1
519269 99519269 1001 86380 86390 1
519850 99519850 1001 86380 86390 1
519824 99519824 1001 86380 86390 1
519988 99519988 1001 86380 86390 1
519819 99519819 1001 86380 86390 1
519978 99519978 1001 86380 86390 1
520477 99520477 1001 86380 86390 1
520596 99520596 1001 86380 86390 1
520598 99520598 1001 86380 86390 1
520311 99520311 1001 86380 86390 1
520137 99520137 1001 86380 86390 1
520690 99520690 1001 86380 86390 1
521326 99521326 1001 86380 86390 1
521327 99521327 1001 86380 86390 1
521330 99521330 1001 86380 86390 1
521382 99521382 1001 86380 86390 1
521305 99521305 1001 86380 86390 1
521346 99521346 1001 86380 86390 1
521165 99521165 1001 86380 86390 1
520936 99520936 1001 86380 86390 1
520991 99520991 1001 86380 86390 1
521043 99521043 1001 86380 86390 1
521659 99521659 1001 86380 86390 1
521522 99521522 1001 86380 86390 1
521525 99521525 1001 86380 86390 1
522140 99522140 1001 86380 86390 1
522195 99522195 1001 86380 86390 1
522157 99522157 1001 86380 86390 1
521973 99521973 1001 86380 86390 1
521909 99521909 1001 86380 86390 1
522003 99522003 1001 86380 86390 1
521855 99521855 1001 86380 86390 1
521761 99521761 1001 86380 86390 1
522328 99522328 1001 86380 86390 1
522497 99522497 1001 86380 86390 1
522425 99522425 1001 86380 86390 1
522464 99522464 1001 86380 86390 1
523088 99523088 1001 86380 86390 1
522956 99522956 1001 86380 86390 1
523027 99523027 1001 86380 86390 1
522809 99522809 1001 86380 86390 1
522861 99522861 1001 86380 86390 1
522719 99522719 1001 86380 86390 1
522736 99522736 1001 86380 86390 1
522827 99522827 1001 86380 86390 1
522858 99522858 1001 86380 86390 1
523275 99523275 1001 86380 86390 1
523252 99523252 1001 86380 86390 1
523136 99523136 1001 86380 86390 1
523202 99523202 1001 86380 86390 1
523177 99523177 1001 86380 86390 1
523834 99523834 1001 86380 86390 1
523759 99523759 1001 86380 86390 1
523773 99523773 1001 86380 86390 1
523715 99523715 1001 86380 86390 1
523625 99523625 1001 86380 86390 1
523664 99523664 1001 86380 86390 1
523723 99523723 1001 86380 86390 1
523672 99523672 1001 86380 86390 1
523376 99523376 1001 86380 86390 1
523469 99523469 1001 86380 86390 1
523405 99523405 1001 86380 86390 1
524061 99524061 1001 86380 86390 1
523975 99523975 1001 86380 86390 1
524735 99524735 1001 86380 86390 1
524595 99524595 1001 86380 86390 1
524399 99524399 1001 86380 86390 1
524375 99524375 1001 86380 86390 1
524469 99524469 1001 86380 86390 1
524418 99524418 1001 86380 86390 1
524523 99524523 1001 86380 86390 1
524309 99524309 1001 86380 86390 1
524172 99524172 1001 86380 86390 1
524330 99524330 1001 86380 86390 1
524810 99524810 1001 86380 86390 1
524970 99524970 1001 86380 86390 1
524843 99524843 1001 86380 86390 1
525534 99525534 1001 86380 86390 1
525500 99525500 1001 86380 86390 1
525493 99525493 1001 86380 86390 1
525381 99525381 1001 86380 86390 1
525269 99525269 1001 86380 86390 1
525321 99525321 1001 86380 86390 1
525028 99525028 1001 86380 86390 1
525121 99525121 1001 86380 86390 1
524985 99524985 1001 86380 86390 1
525801 99525801 1001 86380 86390 1
525608 99525608 1001 86380 86390 1
526389 99526389 1001 86380 86390 1
526310 99526310 1001 86380 86390 1
526240 99526240 1001 86380 86390 1
526205 99526205 1001 86380 86390 1
526027 99526027 1001 86380 86390 1
525983 99525983 1001 86380 86390 1
525869 99525869 1001 86380 86390 1
525922 99525922 1001 86380 86390 1
525914 99525914 1001 86380 86390 1
525943 99525943 1001 86380 86390 1
526617 99526617 1001 86380 86390 1
526503 99526503 1001 86380 86390 1
526441 99526441 1001 86380 86390 1
527158 99527158 1001 86380 86390 1
526849 99526849 1001 86380 86390 1
526958 99526958 1001 86380 86390 1
527023 99527023 1001 86380 86390 1
526912 99526912 1001 86380 86390 1
526653 99526653 1001 86380 86390 1
526666 99526666 1001 86380 86390 1
526725 99526725 1001 86380 86390 1
526829 99526829 1001 86380 86390 1
527296 99527296 1001 86380 86390 1
527907 99527907 1001 86380 86390 1
528015 99528015 1001 86380 86390 1
528049 99528049 1001 86380 86390 1
527952 99527952 1001 86380 86390 1
527943 99527943 1001 86380 86390 1
528070 99528070 1001 86380 86390 1
528036 99528036 1001 86380 86390 1
527740 99527740 1001 86380 86390 1
527693 99527693 1001 86380 86390 1
527825 99527825 1001 86380 86390 1
527865 99527865 1001 86380 86390 1
527533 99527533 1001 86380 86390 1
527455 99527455 1001 86380 86390 1
527501 99527501 1001 86380 86390 1
528094 99528094 1001 86380 86390 1
528134 99528134 1001 86380 86390 1
528785 99528785 1001 86380 86390 1
528825 99528825 1001 86380 86390 1
528871 99528871 1001 86380 86390 1
528857 99528857 1001 86380 86390 1
528884 99528884 1001 86380 86390 1
528614 99528614 1001 86380 86390 1
528320 99528320 1001 86380 86390 1
528286 99528286 1001 86380 86390 1
528459 99528459 1001 86380 86390 1
528911 99528911 1001 86380 86390 1
528990 99528990 1001 86380 86390 1
529023 99529023 1001 86380 86390 1
529049 99529049 1001 86380 86390 1
529062 99529062 1001 86380 86390 1
528961 99528961 1001 86380 86390 1
529652 99529652 1001 86380 86390 1
529565 99529565 1001 86380 86390 1
529631 99529631 1001 86380 86390 1
529632 99529632 1001 86380 86390 1
529685 99529685 1001 86380 86390 1
529327 99529327 1001 86380 86390 1
529369 99529369 1001 86380 86390 1
529421 99529421 1001 86380 86390 1
529515 99529515 1001 86380 86390 1
529503 99529503 1001 86380 86390 1
529171 99529171 1001 86380 86390 1
529268 99529268 1001 86380 86390 1
529220 99529220 1001 86380 86390 1
529260 99529260 1001 86380 86390 1
529853 99529853 1001 86380 86390 1
529779 99529779 1001 86380 86390 1
529844 99529844 1001 86380 86390 1
529847 99529847 1001 86380 86390 1
529848 99529848 1001 86380 86390 1
529888 99529888 1001 86380 86390 1
529891 99529891 1001 86380 86390 1
530476 99530476 1001 86380 86390 1
530391 99530391 1001 86380 86390 1
530446 99530446 1001 86380 86390 1
530267 99530267 1001 86380 86390 1
530164 99530164 1001 86380 86390 1
529959 99529959 1001 86380 86390 1
530089 99530089 1001 86380 86390 1
530025 99530025 1001 86380 86390 1
530067 99530067 1001 86380 86390 1
530057 99530057 1001 86380 86390 1
530123 99530123 1001 86380 86390 1
530112 99530112 1001 86380 86390 1
530661 99530661 1001 86380 86390 1
531251 99531251 1001 86380 86390 1
531329 99531329 1001 86380 86390 1
531344 99531344 1001 86380 86390 1
531307 99531307 1001 86380 86390 1
531057 99531057 1001 86380 86390 1
531110 99531110 1001 86380 86390 1
531063 99531063 1001 86380 86390 1
531040 99531040 1001 86380 86390 1
531054 99531054 1001 86380 86390 1
531170 99531170 1001 86380 86390 1
530788 99530788 1001 86380 86390 1
530897 99530897 1001 86380 86390 1
531486 99531486 1001 86380 86390 1
531449 99531449 1001 86380 86390 1
531492 99531492 1001 86380 86390 1
531505 99531505 1001 86380 86390 1
532028 99532028 1001 86380 86390 1
532146 99532146 1001 86380 86390 1
532185 99532185 1001 86380 86390 1
532057 99532057 1001 86380 86390 1
532112 99532112 1001 86380 86390 1
531833 99531833 1001 86380 86390 1
531917 99531917 1001 86380 86390 1
531676 99531676 1001 86380 86390 1
531730 99531730 1001 86380 86390 1
531634 99531634 1001 86380 86390 1
532373 99532373 1001 86380 86390 1
532237 99532237 1001 86380 86390 1
532292 99532292 1001 86380 86390 1
532723 99532723 1001 86380 86390 1
532791 99532791 1001 86380 86390 1
532819 99532819 1001 86380 86390 1
532704 99532704 1001 86380 86390 1
532769 99532769 1001 86380 86390 1
532414 99532414 1001 86380 86390 1
532559 99532559 1001 86380 86390 1
532560 99532560 1001 86380 86390 1
532496 99532496 1001 86380 86390 1
532550 99532550 1001 86380 86390 1
532500 99532500 1001 86380 86390 1
533135 99533135 1001 86380 86390 1
533034 99533034 1001 86380 86390 1
533678 99533678 1001 86380 86390 1
533787 99533787 1001 86380 86390 1
533699 99533699 1001 86380 86390 1
533605 99533605 1001 86380 86390 1
533634 99533634 1001 86380 86390 1
533596 99533596 1001 86380 86390 1
533467 99533467 1001 86380 86390 1
533481 99533481 1001 86380 86390 1
533650 99533650 1001 86380 86390 1
533266 99533266 1001 86380 86390 1
534010 99534010 1001 86380 86390 1
533899 99533899 1001 86380 86390 1
534584 99534584 1001 86380 86390 1
534616 99534616 1001 86380 86390 1
534513 99534513 1001 86380 86390 1
534352 99534352 1001 86380 86390 1
534356 99534356 1001 86380 86390 1
534271 99534271 1001 86380 86390 1
534132 99534132 1001 86380 86390 1
534239 99534239 1001 86380 86390 1
534190 99534190 1001 86380 86390 1
534229 99534229 1001 86380 86390 1
534758 99534758 1001 86380 86390 1
534762 99534762 1001 86380 86390 1
534827 99534827 1001 86380 86390 1
534738 99534738 1001 86380 86390 1
534832 99534832 1001 86380 86390 1
534847 99534847 1001 86380 86390 1
535382 99535382 1001 86380 86390 1
535346 99535346 1001 86380 86390 1
535464 99535464 1001 86380 86390 1
535374 99535374 1001 86380 86390 1
535325 99535325 1001 86380 86390 1
535167 99535167 1001 86380 86390 1
535247 99535247 1001 86380 86390 1
535184 99535184 1001 86380 86390 1
535109 99535109 1001 86380 86390 1
534954 99534954 1001 86380 86390 1
534906 99534906 1001 86380 86390 1
535036 99535036 1001 86380 86390 1
535013 99535013 1001 86380 86390 1
535092 99535092 1001 86380 86390 1
535599 99535599 1001 86380 86390 1
535713 99535713 1001 86380 86390 1
536267 99536267 1001 86380 86390 1
536282 99536282 1001 86380 86390 1
536193 99536193 1001 86380 86390 1
535988 99535988 1001 86380 86390 1
536058 99536058 1001 86380 86390 1
536038 99536038 1001 86380 86390 1
535780 99535780 1001 86380 86390 1
535836 99535836 1001 86380 86390 1
535827 99535827 1001 86380 86390 1
535804 99535804 1001 86380 86390 1
536388 99536388 1001 86380 86390 1
536365 99536365 1001 86380 86390 1
536339 99536339 1001 86380 86390 1
536485 99536485 1001 86380 86390 1
536498 99536498 1001 86380 86390 1
537074 99537074 1001 86380 86390 1
536762 99536762 1001 86380 86390 1
536874 99536874 1001 86380 86390 1
536665 99536665 1001 86380 86390 1
536561 99536561 1001 86380 86390 1
536577 99536577 1001 86380 86390 1
537293 99537293 1001 86380 86390 1
537206 99537206 1001 86380 86390 1
537335 99537335 1001 86380 86390 1
537339 99537339 1001 86380 86390 1
537812 99537812 1001 86380 86390 1
537942 99537942 1001 86380 86390 1
537804 99537804 1001 86380 86390 1
537908 99537908 1001 86380 86390 1
537870 99537870 1001 86380 86390 1
537708 99537708 1001 86380 86390 1
537585 99537585 1001 86380 86390 1
537525 99537525 1001 86380 86390 1
537379 99537379 1001 86380 86390 1
538753 99538753 1001 86380 86390 1
538788 99538788 1001 86380 86390 1
538806 99538806 1001 86380 86390 1
538646 99538646 1001 86380 86390 1
538401 99538401 1001 86380 86390 1
538941 99538941 1001 86380 86390 1
538968 99538968 1001 86380 86390 1
538815 99538815 1001 86380 86390 1
539559 99539559 1001 86380 86390 1
539572 99539572 1001 86380 86390 1
539600 99539600 1001 86380 86390 1
539576 99539576 1001 86380 86390 1
539240 99539240 1001 86380 86390 1
539241 99539241 1001 86380 86390 1
539400 99539400 1001 86380 86390 1
539276 99539276 1001 86380 86390 1
539021 99539021 1001 86380 86390 1
539152 99539152 1001 86380 86390 1
539037 99539037 1001 86380 86390 1
539146 99539146 1001 86380 86390 1
539096 99539096 1001 86380 86390 1
539646 99539646 1001 86380 86390 1
540466 99540466 1001 86380 86390 1
540367 99540367 1001 86380 86390 1
540277 99540277 1001 86380 86390 1
540440 99540440 1001 86380 86390 1
540358 99540358 1001 86380 86390 1
540424 99540424 1001 86380 86390 1
540297 99540297 1001 86380 86390 1
540123 99540123 1001 86380 86390 1
540228 99540228 1001 86380 86390 1
540260 99540260 1001 86380 86390 1
539951 99539951 1001 86380 86390 1
539922 99539922 1001 86380 86390 1
540541 99540541 1001 86380 86390 1
540661 99540661 1001 86380 86390 1
540571 99540571 1001 86380 86390 1
541140 99541140 1001 86380 86390 1
541155 99541155 1001 86380 86390 1
541162 99541162 1001 86380 86390 1
541016 99541016 1001 86380 86390 1
540978 99540978 1001 86380 86390 1
540917 99540917 1001 86380 86390 1
541334 99541334 1001 86380 86390 1
541295 99541295 1001 86380 86390 1
542042 99542042 1001 86380 86390 1
542090 99542090 1001 86380 86390 1
542066 99542066 1001 86380 86390 1
542041 99542041 1001 86380 86390 1
541720 99541720 1001 86380 86390 1
541734 99541734 1001 86380 86390 1
541735 99541735 1001 86380 86390 1
541871 99541871 1001 86380 86390 1
541872 99541872 1001 86380 86390 1
541756 99541756 1001 86380 86390 1
541602 99541602 1001 86380 86390 1
541513 99541513 1001 86380 86390 1
541542 99541542 1001 86380 86390 1
541586 99541586 1001 86380 86390 1
541690 99541690 1001 86380 86390 1
542313 99542313 1001 86380 86390 1
542292 99542292 1001 86380 86390 1
542911 99542911 1001 86380 86390 1
542879 99542879 1001 86380 86390 1
542384 99542384 1001 86380 86390 1
542359 99542359 1001 86380 86390 1
542400 99542400 1001 86380 86390 1
543653 99543653 1001 86380 86390 1
543420 99543420 1001 86380 86390 1
543292 99543292 1001 86380 86390 1
543306 99543306 1001 86380 86390 1
543217 99543217 1001 86380 86390 1
543208 99543208 1001 86380 86390 1
543847 99543847 1001 86380 86390 1
543899 99543899 1001 86380 86390 1
543791 99543791 1001 86380 86390 1
544582 99544582 1001 86380 86390 1
544585 99544585 1001 86380 86390 1
544332 99544332 1001 86380 86390 1
544122 99544122 1001 86380 86390 1
544149 99544149 1001 86380 86390 1
544165 99544165 1001 86380 86390 1
543983 99543983 1001 86380 86390 1
544616 99544616 1001 86380 86390 1
508806 696 1001 47069 47368 1
511692 851 1001 58615 58915 1
528155 696 1001 34087 34387 1
536995 756 1001 34682 34981 1
400103 99400103 1001 86380 86390 1
400259 99400259 1001 86380 86390 1
400298 99400298 1001 86380 86390 1
400358 99400358 1001 86380 86390 1
400585 99400585 1001 86380 86390 1
400565 99400565 1001 86380 86390 1
400626 99400626 1001 86380 86390 1
400837 99400837 1001 86380 86390 1
400869 99400869 1001 86380 86390 1
401151 99401151 1001 86380 86390 1
401106 99401106 1001 86380 86390 1
401165 99401165 1001 86380 86390 1
401351 99401351 1001 86380 86390 1
401273 99401273 1001 86380 86390 1
401345 99401345 1001 86380 86390 1
401381 99401381 1001 86380 86390 1
401530 99401530 1001 86380 86390 1
401511 99401511 1001 86380 86390 1
401677 99401677 1001 86380 86390 1
402020 99402020 1001 86380 86390 1
401967 99401967 1001 86380 86390 1
402364 99402364 1001 86380 86390 1
402566 99402566 1001 86380 86390 1
402701 99402701 1001 86380 86390 1
403048 99403048 1001 86380 86390 1
403028 99403028 1001 86380 86390 1
403317 99403317 1001 86380 86390 1
403440 99403440 1001 86380 86390 1
403479 99403479 1001 86380 86390 1
403569 99403569 1001 86380 86390 1
403823 99403823 1001 86380 86390 1
403776 99403776 1001 86380 86390 1
404017 99404017 1001 86380 86390 1
404065 99404065 1001 86380 86390 1
404152 99404152 1001 86380 86390 1
404389 99404389 1001 86380 86390 1
404444 99404444 1001 86380 86390 1
404423 99404423 1001 86380 86390 1
404566 99404566 1001 86380 86390 1
404526 99404526 1001 86380 86390 1
404735 99404735 1001 86380 86390 1
404692 99404692 1001 86380 86390 1
404972 99404972 1001 86380 86390 1
404969 99404969 1001 86380 86390 1
405120 99405120 1001 86380 86390 1
405257 99405257 1001 86380 86390 1
405513 99405513 1001 86380 86390 1
405601 99405601 1001 86380 86390 1
405758 99405758 1001 86380 86390 1
405826 99405826 1001 86380 86390 1
405972 99405972 1001 86380 86390 1
405994 99405994 1001 86380 86390 1
406005 99406005 1001 86380 86390 1
406102 99406102 1001 86380 86390 1
406447 99406447 1001 86380 86390 1
406568 99406568 1001 86380 86390 1
406772 99406772 1001 86380 86390 1
406759 99406759 1001 86380 86390 1
406853 99406853 1001 86380 86390 1
406938 99406938 1001 86380 86390 1
407341 99407341 1001 86380 86390 1
407518 99407518 1001 86380 86390 1
407605 99407605 1001 86380 86390 1
407662 99407662 1001 86380 86390 1
407697 99407697 1001 86380 86390 1
407858 99407858 1001 86380 86390 1
408086 99408086 1001 86380 86390 1
408179 99408179 1001 86380 86390 1
408371 99408371 1001 86380 86390 1
408749 99408749 1001 86380 86390 1
408879 99408879 1001 86380 86390 1
409023 99409023 1001 86380 86390 1
409282 99409282 1001 86380 86390 1
409565 99409565 1001 86380 86390 1
409593 99409593 1001 86380 86390 1
409618 99409618 1001 86380 86390 1
409639 99409639 1001 86380 86390 1
409727 99409727 1001 86380 86390 1
409954 99409954 1001 86380 86390 1
410002 99410002 1001 86380 86390 1
410156 99410156 1001 86380 86390 1
410227 99410227 1001 86380 86390 1
410285 99410285 1001 86380 86390 1
410245 99410245 1001 86380 86390 1
410330 99410330 1001 86380 86390 1
410722 99410722 1001 86380 86390 1
410807 99410807 1001 86380 86390 1
410904 99410904 1001 86380 86390 1
411043 99411043 1001 86380 86390 1
411089 99411089 1001 86380 86390 1
411260 99411260 1001 86380 86390 1
411385 99411385 1001 86380 86390 1
411371 99411371 1001 86380 86390 1
411650 99411650 1001 86380 86390 1
411752 99411752 1001 86380 86390 1
412183 99412183 1001 86380 86390 1
412157 99412157 1001 86380 86390 1
412189 99412189 1001 86380 86390 1
412474 99412474 1001 86380 86390 1
413376 99413376 1001 86380 86390 1
413617 99413617 1001 86380 86390 1
412942 99412942 1001 86380 86390 1
412919 99412919 1001 86380 86390 1
412755 99412755 1001 86380 86390 1
412729 99412729 1001 86380 86390 1
414058 99414058 1001 86380 86390 1
413783 99413783 1001 86380 86390 1
415047 99415047 1001 86380 86390 1
415306 99415306 1001 86380 86390 1
414736 99414736 1001 86380 86390 1
414822 99414822 1001 86380 86390 1
414512 99414512 1001 86380 86390 1
414514 99414514 1001 86380 86390 1
414815 99414815 1001 86380 86390 1
414161 99414161 1001 86380 86390 1
414332 99414332 1001 86380 86390 1
414307 99414307 1001 86380 86390 1
414241 99414241 1001 86380 86390 1
415363 99415363 1001 86380 86390 1
415405 99415405 1001 86380 86390 1
416729 99416729 1001 86380 86390 1
416948 99416948 1001 86380 86390 1
416142 99416142 1001 86380 86390 1
416266 99416266 1001 86380 86390 1
415918 99415918 1001 86380 86390 1
416000 99416000 1001 86380 86390 1
415775 99415775 1001 86380 86390 1
417045 99417045 1001 86380 86390 1
417114 99417114 1001 86380 86390 1
417356 99417356 1001 86380 86390 1
417360 99417360 1001 86380 86390 1
417009 99417009 1001 86380 86390 1
417605 99417605 1001 86380 86390 1
417501 99417501 1001 86380 86390 1
417403 99417403 1001 86380 86390 1
417515 99417515 1001 86380 86390 1
417516 99417516 1001 86380 86390 1
418548 99418548 1001 86380 86390 1
418618 99418618 1001 86380 86390 1
418755 99418755 1001 86380 86390 1
418398 99418398 1001 86380 86390 1
417967 99417967 1001 86380 86390 1
418008 99418008 1001 86380 86390 1
419200 99419200 1001 86380 86390 1
419012 99419012 1001 86380 86390 1
419119 99419119 1001 86380 86390 1
419046 99419046 1001 86380 86390 1
420139 99420139 1001 86380 86390 1
420325 99420325 1001 86380 86390 1
419676 99419676 1001 86380 86390 1
419730 99419730 1001 86380 86390 1
419813 99419813 1001 86380 86390 1
420021 99420021 1001 86380 86390 1
419764 99419764 1001 86380 86390 1
419903 99419903 1001 86380 86390 1
419662 99419662 1001 86380 86390 1
419466 99419466 1001 86380 86390 1
419295 99419295 1001 86380 86390 1
419269 99419269 1001 86380 86390 1
419393 99419393 1001 86380 86390 1
420676 99420676 1001 86380 86390 1
420678 99420678 1001 86380 86390 1
421866 99421866 1001 86380 86390 1
422020 99422020 1001 86380 86390 1
421589 99421589 1001 86380 86390 1
421299 99421299 1001 86380 86390 1
421598 99421598 1001 86380 86390 1
421647 99421647 1001 86380 86390 1
421052 99421052 1001 86380 86390 1
421196 99421196 1001 86380 86390 1
420885 99420885 1001 86380 86390 1
422412 99422412 1001 86380 86390 1
423413 99423413 1001 86380 86390 1
423584 99423584 1001 86380 86390 1
423387 99423387 1001 86380 86390 1
423329 99423329 1001 86380 86390 1
423057 99423057 1001 86380 86390 1
423008 99423008 1001 86380 86390 1
423278 99423278 1001 86380 86390 1
423101 99423101 1001 86380 86390 1
423161 99423161 1001 86380 86390 1
423163 99423163 1001 86380 86390 1
422851 99422851 1001 86380 86390 1
422837 99422837 1001 86380 86390 1
422618 99422618 1001 86380 86390 1
423890 99423890 1001 86380 86390 1
423856 99423856 1001 86380 86390 1
425312 99425312 1001 86380 86390 1
425063 99425063 1001 86380 86390 1
425185 99425185 1001 86380 86390 1
425316 99425316 1001 86380 86390 1
425118 99425118 1001 86380 86390 1
424761 99424761 1001 86380 86390 1
424888 99424888 1001 86380 86390 1
424741 99424741 1001 86380 86390 1
424812 99424812 1001 86380 86390 1
424389 99424389 1001 86380 86390 1
424501 99424501 1001 86380 86390 1
425581 99425581 1001 86380 86390 1
425570 99425570 1001 86380 86390 1
425411 99425411 1001 86380 86390 1
425670 99425670 1001 86380 86390 1
425772 99425772 1001 86380 86390 1
426824 99426824 1001 86380 86390 1
426277 99426277 1001 86380 86390 1
426218 99426218 1001 86380 86390 1
426012 99426012 1001 86380 86390 1
426256 99426256 1001 86380 86390 1
426258 99426258 1001 86380 86390 1
425953 99425953 1001 86380 86390 1
426210 99426210 1001 86380 86390 1
427239 99427239 1001 86380 86390 1
428577 99428577 1001 86380 86390 1
428717 99428717 1001 86380 86390 1
428420 99428420 1001 86380 86390 1
427972 99427972 1001 86380 86390 1
427950 99427950 1001 86380 86390 1
427952 99427952 1001 86380 86390 1
428070 99428070 1001 86380 86390 1
428331 99428331 1001 86380 86390 1
428221 99428221 1001 86380 86390 1
427597 99427597 1001 86380 86390 1
427784 99427784 1001 86380 86390 1
429065 99429065 1001 86380 86390 1
428763 99428763 1001 86380 86390 1
428795 99428795 1001 86380 86390 1
429062 99429062 1001 86380 86390 1
428758 99428758 1001 86380 86390 1
430093 99430093 1001 86380 86390 1
430348 99430348 1001 86380 86390 1
429655 99429655 1001 86380 86390 1
429736 99429736 1001 86380 86390 1
430791 99430791 1001 86380 86390 1
430806 99430806 1001 86380 86390 1
430467 99430467 1001 86380 86390 1
431756 99431756 1001 86380 86390 1
431641 99431641 1001 86380 86390 1
431027 99431027 1001 86380 86390 1
431176 99431176 1001 86380 86390 1
430984 99430984 1001 86380 86390 1
430907 99430907 1001 86380 86390 1
432143 99432143 1001 86380 86390 1
432220 99432220 1001 86380 86390 1
432227 99432227 1001 86380 86390 1
432331 99432331 1001 86380 86390 1
433434 99433434 1001 86380 86390 1
433341 99433341 1001 86380 86390 1
433363 99433363 1001 86380 86390 1
433378 99433378 1001 86380 86390 1
433292 99433292 1001 86380 86390 1
433253 99433253 1001 86380 86390 1
433057 99433057 1001 86380 86390 1
432498 99432498 1001 86380 86390 1
432684 99432684 1001 86380 86390 1
432624 99432624 1001 86380 86390 1
433749 99433749 1001 86380 86390 1
434044 99434044 1001 86380 86390 1
433948 99433948 1001 86380 86390 1
433957 99433957 1001 86380 86390 1
433825 99433825 1001 86380 86390 1
434034 99434034 1001 86380 86390 1
435433 99435433 1001 86380 86390 1
435134 99435134 1001 86380 86390 1
435025 99435025 1001 86380 86390 1
434967 99434967 1001 86380 86390 1
435000 99435000 1001 86380 86390 1
434843 99434843 1001 86380 86390 1
434831 99434831 1001 86380 86390 1
434700 99434700 1001 86380 86390 1
434531 99434531 1001 86380 86390 1
434266 99434266 1001 86380 86390 1
434174 99434174 1001 86380 86390 1
435712 99435712 1001 86380 86390 1
435833 99435833 1001 86380 86390 1
435489 99435489 1001 86380 86390 1
435739 99435739 1001 86380 86390 1
435777 99435777 1001 86380 86390 1
436806 99436806 1001 86380 86390 1
436878 99436878 1001 86380 86390 1
437059 99437059 1001 86380 86390 1
436850 99436850 1001 86380 86390 1
436592 99436592 1001 86380 86390 1
436346 99436346 1001 86380 86390 1
436512 99436512 1001 86380 86390 1
436264 99436264 1001 86380 86390 1
437236 99437236 1001 86380 86390 1
300532 99300532 1001 86380 86390 1
300622 99300622 1001 86380 86390 1
300384 99300384 1001 86380 86390 1
300336 99300336 1001 86380 86390 1
300351 99300351 1001 86380 86390 1
300506 99300506 1001 86380 86390 1
300277 99300277 1001 86380 86390 1
300307 99300307 1001 86380 86390 1
300231 99300231 1001 86380 86390 1
300311 99300311 1001 86380 86390 1
300118 99300118 1001 86380 86390 1
300108 99300108 1001 86380 86390 1
300782 99300782 1001 86380 86390 1
300874 99300874 1001 86380 86390 1
301235 99301235 1001 86380 86390 1
301146 99301146 1001 86380 86390 1
301316 99301316 1001 86380 86390 1
301214 99301214 1001 86380 86390 1
301151 99301151 1001 86380 86390 1
301130 99301130 1001 86380 86390 1
300949 99300949 1001 86380 86390 1
301010 99301010 1001 86380 86390 1
301566 99301566 1001 86380 86390 1
301677 99301677 1001 86380 86390 1
302201 99302201 1001 86380 86390 1
302293 99302293 1001 86380 86390 1
302346 99302346 1001 86380 86390 1
302361 99302361 1001 86380 86390 1
302303 99302303 1001 86380 86390 1
302007 99302007 1001 86380 86390 1
301838 99301838 1001 86380 86390 1
301948 99301948 1001 86380 86390 1
301781 99301781 1001 86380 86390 1
301966 99301966 1001 86380 86390 1
302455 99302455 1001 86380 86390 1
302462 99302462 1001 86380 86390 1
302398 99302398 1001 86380 86390 1
302454 99302454 1001 86380 86390 1
303158 99303158 1001 86380 86390 1
303030 99303030 1001 86380 86390 1
303122 99303122 1001 86380 86390 1
302888 99302888 1001 86380 86390 1
302799 99302799 1001 86380 86390 1
302806 99302806 1001 86380 86390 1
302665 99302665 1001 86380 86390 1
302755 99302755 1001 86380 86390 1
302772 99302772 1001 86380 86390 1
302656 99302656 1001 86380 86390 1
302670 99302670 1001 86380 86390 1
303214 99303214 1001 86380 86390 1
304002 99304002 1001 86380 86390 1
304017 99304017 1001 86380 86390 1
303837 99303837 1001 86380 86390 1
303788 99303788 1001 86380 86390 1
303817 99303817 1001 86380 86390 1
303624 99303624 1001 86380 86390 1
303677 99303677 1001 86380 86390 1
303755 99303755 1001 86380 86390 1
303735 99303735 1001 86380 86390 1
303502 99303502 1001 86380 86390 1
303547 99303547 1001 86380 86390 1
303435 99303435 1001 86380 86390 1
303617 99303617 1001 86380 86390 1
304122 99304122 1001 86380 86390 1
304174 99304174 1001 86380 86390 1
304176 99304176 1001 86380 86390 1
304688 99304688 1001 86380 86390 1
304555 99304555 1001 86380 86390 1
304452 99304452 1001 86380 86390 1
304520 99304520 1001 86380 86390 1
304482 99304482 1001 86380 86390 1
304266 99304266 1001 86380 86390 1
305039 99305039 1001 86380 86390 1
305649 99305649 1001 86380 86390 1
305496 99305496 1001 86380 86390 1
305501 99305501 1001 86380 86390 1
305382 99305382 1001 86380 86390 1
305322 99305322 1001 86380 86390 1
305206 99305206 1001 86380 86390 1
305130 99305130 1001 86380 86390 1
305147 99305147 1001 86380 86390 1
500024 99500024 1001 86380 86390 1
500184 99500184 1001 86380 86390 1
500046 99500046 1001 86380 86390 1
500098 99500098 1001 86380 86390 1
305692 99305692 1001 86380 86390 1
500151 99500151 1001 86380 86390 1
500164 99500164 1001 86380 86390 1
500700 99500700 1001 86380 86390 1
500800 99500800 1001 86380 86390 1
500444 99500444 1001 86380 86390 1
500561 99500561 1001 86380 86390 1
500434 99500434 1001 86380 86390 1
500473 99500473 1001 86380 86390 1
500567 99500567 1001 86380 86390 1
500325 99500325 1001 86380 86390 1
500364 99500364 1001 86380 86390 1
500342 99500342 1001 86380 86390 1
500332 99500332 1001 86380 86390 1
500901 99500901 1001 86380 86390 1
500993 99500993 1001 86380 86390 1
500956 99500956 1001 86380 86390 1
500911 99500911 1001 86380 86390 1
501449 99501449 1001 86380 86390 1
501442 99501442 1001 86380 86390 1
501584 99501584 1001 86380 86390 1
501415 99501415 1001 86380 86390 1
501262 99501262 1001 86380 86390 1
501407 99501407 1001 86380 86390 1
501200 99501200 1001 86380 86390 1
501035 99501035 1001 86380 86390 1
501153 99501153 1001 86380 86390 1
501115 99501115 1001 86380 86390 1
501691 99501691 1001 86380 86390 1
501822 99501822 1001 86380 86390 1
501774 99501774 1001 86380 86390 1
502436 99502436 1001 86380 86390 1
502396 99502396 1001 86380 86390 1
502359 99502359 1001 86380 86390 1
502282 99502282 1001 86380 86390 1
502078 99502078 1001 86380 86390 1
502136 99502136 1001 86380 86390 1
502100 99502100 1001 86380 86390 1
502258 99502258 1001 86380 86390 1
501885 99501885 1001 86380 86390 1
501963 99501963 1001 86380 86390 1
501942 99501942 1001 86380 86390 1
501983 99501983 1001 86380 86390 1
501920 99501920 1001 86380 86390 1
503142 99503142 1001 86380 86390 1
503130 99503130 1001 86380 86390 1
503221 99503221 1001 86380 86390 1
503122 99503122 1001 86380 86390 1
503136 99503136 1001 86380 86390 1
503052 99503052 1001 86380 86390 1
502967 99502967 1001 86380 86390 1
502955 99502955 1001 86380 86390 1
502829 99502829 1001 86380 86390 1
502673 99502673 1001 86380 86390 1
503496 99503496 1001 86380 86390 1
503990 99503990 1001 86380 86390 1
504083 99504083 1001 86380 86390 1
503967 99503967 1001 86380 86390 1
504108 99504108 1001 86380 86390 1
503924 99503924 1001 86380 86390 1
503903 99503903 1001 86380 86390 1
503842 99503842 1001 86380 86390 1
503498 99503498 1001 86380 86390 1
503591 99503591 1001 86380 86390 1
503596 99503596 1001 86380 86390 1
504179 99504179 1001 86380 86390 1
504141 99504141 1001 86380 86390 1
504129 99504129 1001 86380 86390 1
504259 99504259 1001 86380 86390 1
504170 99504170 1001 86380 86390 1
504171 99504171 1001 86380 86390 1
504148 99504148 1001 86380 86390 1
504942 99504942 1001 86380 86390 1
504892 99504892 1001 86380 86390 1
504611 99504611 1001 86380 86390 1
504714 99504714 1001 86380 86390 1
504537 99504537 1001 86380 86390 1
504388 99504388 1001 86380 86390 1
504470 99504470 1001 86380 86390 1
504486 99504486 1001 86380 86390 1
505032 99505032 1001 86380 86390 1
505033 99505033 1001 86380 86390 1
505063 99505063 1001 86380 86390 1
505593 99505593 1001 86380 86390 1
505648 99505648 1001 86380 86390 1
505561 99505561 1001 86380 86390 1
505175 99505175 1001 86380 86390 1
505256 99505256 1001 86380 86390 1
505311 99505311 1001 86380 86390 1
505160 99505160 1001 86380 86390 1
505909 99505909 1001 86380 86390 1
505861 99505861 1001 86380 86390 1
505970 99505970 1001 86380 86390 1
505880 99505880 1001 86380 86390 1
505803 99505803 1001 86380 86390 1
505972 99505972 1001 86380 86390 1
506567 99506567 1001 86380 86390 1
506573 99506573 1001 86380 86390 1
506490 99506490 1001 86380 86390 1
506516 99506516 1001 86380 86390 1
506589 99506589 1001 86380 86390 1
506227 99506227 1001 86380 86390 1
506091 99506091 1001 86380 86390 1
506145 99506145 1001 86380 86390 1
506146 99506146 1001 86380 86390 1
506162 99506162 1001 86380 86390 1
506086 99506086 1001 86380 86390 1
506113 99506113 1001 86380 86390 1
506000 99506000 1001 86380 86390 1
507220 99507220 1001 86380 86390 1
507258 99507258 1001 86380 86390 1
507381 99507381 1001 86380 86390 1
507291 99507291 1001 86380 86390 1
507102 99507102 1001 86380 86390 1
507175 99507175 1001 86380 86390 1
506950 99506950 1001 86380 86390 1
507564 99507564 1001 86380 86390 1
507546 99507546 1001 86380 86390 1
508159 99508159 1001 86380 86390 1
508236 99508236 1001 86380 86390 1
508064 99508064 1001 86380 86390 1
508143 99508143 1001 86380 86390 1
507993 99507993 1001 86380 86390 1
507995 99507995 1001 86380 86390 1
508013 99508013 1001 86380 86390 1
507705 99507705 1001 86380 86390 1
507641 99507641 1001 86380 86390 1
507710 99507710 1001 86380 86390 1
507803 99507803 1001 86380 86390 1
507688 99507688 1001 86380 86390 1
507727 99507727 1001 86380 86390 1
507717 99507717 1001 86380 86390 1
508445 99508445 1001 86380 86390 1
508356 99508356 1001 86380 86390 1
508383 99508383 1001 86380 86390 1
508308 99508308 1001 86380 86390 1
508386 99508386 1001 86380 86390 1
509047 99509047 1001 86380 86390 1
508977 99508977 1001 86380 86390 1
509049 99509049 1001 86380 86390 1
508746 99508746 1001 86380 86390 1
508552 99508552 1001 86380 86390 1
509233 99509233 1001 86380 86390 1
509876 99509876 1001 86380 86390 1
509820 99509820 1001 86380 86390 1
509821 99509821 1001 86380 86390 1
509707 99509707 1001 86380 86390 1
509758 99509758 1001 86380 86390 1
509556 99509556 1001 86380 86390 1
509623 99509623 1001 86380 86390 1
509636 99509636 1001 86380 86390 1
509344 99509344 1001 86380 86390 1
509361 99509361 1001 86380 86390 1
509365 99509365 1001 86380 86390 1
509366 99509366 1001 86380 86390 1
510035 99510035 1001 86380 86390 1
509907 99509907 1001 86380 86390 1
510102 99510102 1001 86380 86390 1
509948 99509948 1001 86380 86390 1
510026 99510026 1001 86380 86390 1
510722 99510722 1001 86380 86390 1
510469 99510469 1001 86380 86390 1
510450 99510450 1001 86380 86390 1
510389 99510389 1001 86380 86390 1
510209 99510209 1001 86380 86390 1
510262 99510262 1001 86380 86390 1
510221 99510221 1001 86380 86390 1
510761 99510761 1001 86380 86390 1
511450 99511450 1001 86380 86390 1
511438 99511438 1001 86380 86390 1
511401 99511401 1001 86380 86390 1
511532 99511532 1001 86380 86390 1
511443 99511443 1001 86380 86390 1
511509 99511509 1001 86380 86390 1
511542 99511542 1001 86380 86390 1
511285 99511285 1001 86380 86390 1
511025 99511025 1001 86380 86390 1
510938 99510938 1001 86380 86390 1
511137 99511137 1001 86380 86390 1
511731 99511731 1001 86380 86390 1
511578 99511578 1001 86380 86390 1
511657 99511657 1001 86380 86390 1
511585 99511585 1001 86380 86390 1
511637 99511637 1001 86380 86390 1
512377 99512377 1001 86380 86390 1
512331 99512331 1001 86380 86390 1
512352 99512352 1001 86380 86390 1
512321 99512321 1001 86380 86390 1
512234 99512234 1001 86380 86390 1
512367 99512367 1001 86380 86390 1
512147 99512147 1001 86380 86390 1
512142 99512142 1001 86380 86390 1
512052 99512052 1001 86380 86390 1
512080 99512080 1001 86380 86390 1
511952 99511952 1001 86380 86390 1
511798 99511798 1001 86380 86390 1
511828 99511828 1001 86380 86390 1
511817 99511817 1001 86380 86390 1
511766 99511766 1001 86380 86390 1
512441 99512441 1001 86380 86390 1
512454 99512454 1001 86380 86390 1
512520 99512520 1001 86380 86390 1
513056 99513056 1001 86380 86390 1
513057 99513057 1001 86380 86390 1
513008 99513008 1001 86380 86390 1
512886 99512886 1001 86380 86390 1
512850 99512850 1001 86380 86390 1
512968 99512968 1001 86380 86390 1
512917 99512917 1001 86380 86390 1
512666 99512666 1001 86380 86390 1
512735 99512735 1001 86380 86390 1
513349 99513349 1001 86380 86390 1
513366 99513366 1001 86380 86390 1
513941 99513941 1001 86380 86390 1
513853 99513853 1001 86380 86390 1
514018 99514018 1001 86380 86390 1
513964 99513964 1001 86380 86390 1
513793 99513793 1001 86380 86390 1
513517 99513517 1001 86380 86390 1
513612 99513612 1001 86380 86390 1
513498 99513498 1001 86380 86390 1
514105 99514105 1001 86380 86390 1
514160 99514160 1001 86380 86390 1
514070 99514070 1001 86380 86390 1
514044 99514044 1001 86380 86390 1
514099 99514099 1001 86380 86390 1
514139 99514139 1001 86380 86390 1
514208 99514208 1001 86380 86390 1
514795 99514795 1001 86380 86390 1
514696 99514696 1001 86380 86390 1
514752 99514752 1001 86380 86390 1
514805 99514805 1001 86380 86390 1
514446 99514446 1001 86380 86390 1
514406 99514406 1001 86380 86390 1
514278 99514278 1001 86380 86390 1
514434 99514434 1001 86380 86390 1
514305 99514305 1001 86380 86390 1
514308 99514308 1001 86380 86390 1
514246 99514246 1001 86380 86390 1
514998 99514998 1001 86380 86390 1
514987 99514987 1001 86380 86390 1
515032 99515032 1001 86380 86390 1
514982 99514982 1001 86380 86390 1
515021 99515021 1001 86380 86390 1
515572 99515572 1001 86380 86390 1
515549 99515549 1001 86380 86390 1
515363 99515363 1001 86380 86390 1
515389 99515389 1001 86380 86390 1
515273 99515273 1001 86380 86390 1
515430 99515430 1001 86380 86390 1
515380 99515380 1001 86380 86390 1
515399 99515399 1001 86380 86390 1
515078 99515078 1001 86380 86390 1
515148 99515148 1001 86380 86390 1
515779 99515779 1001 86380 86390 1
516384 99516384 1001 86380 86390 1
516497 99516497 1001 86380 86390 1
516295 99516295 1001 86380 86390 1
516297 99516297 1001 86380 86390 1
515890 99515890 1001 86380 86390 1
515955 99515955 1001 86380 86390 1
515959 99515959 1001 86380 86390 1
516698 99516698 1001 86380 86390 1
517272 99517272 1001 86380 86390 1
517234 99517234 1001 86380 86390 1
517235 99517235 1001 86380 86390 1
517239 99517239 1001 86380 86390 1
517039 99517039 1001 86380 86390 1
517056 99517056 1001 86380 86390 1
516996 99516996 1001 86380 86390 1
517074 99517074 1001 86380 86390 1
516899 99516899 1001 86380 86390 1
516730 99516730 1001 86380 86390 1
516825 99516825 1001 86380 86390 1
516734 99516734 1001 86380 86390 1
516881 99516881 1001 86380 86390 1
517527 99517527 1001 86380 86390 1
517509 99517509 1001 86380 86390 1
517367 99517367 1001 86380 86390 1
517394 99517394 1001 86380 86390 1
518087 99518087 1001 86380 86390 1
517908 99517908 1001 86380 86390 1
517935 99517935 1001 86380 86390 1
517923 99517923 1001 86380 86390 1
517759 99517759 1001 86380 86390 1
517568 99517568 1001 86380 86390 1
517576 99517576 1001 86380 86390 1
517682 99517682 1001 86380 86390 1
517734 99517734 1001 86380 86390 1
518316 99518316 1001 86380 86390 1
518294 99518294 1001 86380 86390 1
518196 99518196 1001 86380 86390 1
518877 99518877 1001 86380 86390 1
518946 99518946 1001 86380 86390 1
518980 99518980 1001 86380 86390 1
518757 99518757 1001 86380 86390 1
518583 99518583 1001 86380 86390 1
518457 99518457 1001 86380 86390 1
518497 99518497 1001 86380 86390 1
518440 99518440 1001 86380 86390 1
518390 99518390 1001 86380 86390 1
518456 99518456 1001 86380 86390 1
519116 99519116 1001 86380 86390 1
519015 99519015 1001 86380 86390 1
519094 99519094 1001 86380 86390 1
519171 99519171 1001 86380 86390 1
519174 99519174 1001 86380 86390 1
519085 99519085 1001 86380 86390 1
519784 99519784 1001 86380 86390 1
519793 99519793 1001 86380 86390 1
519797 99519797 1001 86380 86390 1
519719 99519719 1001 86380 86390 1
519682 99519682 1001 86380 86390 1
519773 99519773 1001 86380 86390 1
519439 99519439 1001 86380 86390 1
519362 99519362 1001 86380 86390 1
519298 99519298 1001 86380 86390 1
519255 99519255 1001 86380 86390 1
519888 99519888 1001 86380 86390 1
520006 99520006 1001 86380 86390 1
519973 99519973 1001 86380 86390 1
519951 99519951 1001 86380 86390 1
520592 99520592 1001 86380 86390 1
520401 99520401 1001 86380 86390 1
520313 99520313 1001 86380 86390 1
520275 99520275 1001 86380 86390 1
520213 99520213 1001 86380 86390 1
520076 99520076 1001 86380 86390 1
520105 99520105 1001 86380 86390 1
520082 99520082 1001 86380 86390 1
520095 99520095 1001 86380 86390 1
520814 99520814 1001 86380 86390 1
521290 99521290 1001 86380 86390 1
521318 99521318 1001 86380 86390 1
521308 99521308 1001 86380 86390 1
521388 99521388 1001 86380 86390 1
521160 99521160 1001 86380 86390 1
520862 99520862 1001 86380 86390 1
520890 99520890 1001 86380 86390 1
520891 99520891 1001 86380 86390 1
520983 99520983 1001 86380 86390 1
520906 99520906 1001 86380 86390 1
520971 99520971 1001 86380 86390 1
521038 99521038 1001 86380 86390 1
521637 99521637 1001 86380 86390 1
522210 99522210 1001 86380 86390 1
522186 99522186 1001 86380 86390 1
522225 99522225 1001 86380 86390 1
522049 99522049 1001 86380 86390 1
521895 99521895 1001 86380 86390 1
521896 99521896 1001 86380 86390 1
521939 99521939 1001 86380 86390 1
521967 99521967 1001 86380 86390 1
521842 99521842 1001 86380 86390 1
521735 99521735 1001 86380 86390 1
522483 99522483 1001 86380 86390 1
522479 99522479 1001 86380 86390 1
522327 99522327 1001 86380 86390 1
522989 99522989 1001 86380 86390 1
523069 99523069 1001 86380 86390 1
522941 99522941 1001 86380 86390 1
522981 99522981 1001 86380 86390 1
522918 99522918 1001 86380 86390 1
522930 99522930 1001 86380 86390 1
523026 99523026 1001 86380 86390 1
522810 99522810 1001 86380 86390 1
522748 99522748 1001 86380 86390 1
522789 99522789 1001 86380 86390 1
522752 99522752 1001 86380 86390 1
522756 99522756 1001 86380 86390 1
522644 99522644 1001 86380 86390 1
523228 99523228 1001 86380 86390 1
523893 99523893 1001 86380 86390 1
523895 99523895 1001 86380 86390 1
523742 99523742 1001 86380 86390 1
523794 99523794 1001 86380 86390 1
523878 99523878 1001 86380 86390 1
523677 99523677 1001 86380 86390 1
523549 99523549 1001 86380 86390 1
523696 99523696 1001 86380 86390 1
523684 99523684 1001 86380 86390 1
523350 99523350 1001 86380 86390 1
523493 99523493 1001 86380 86390 1
523468 99523468 1001 86380 86390 1
523345 99523345 1001 86380 86390 1
524602 99524602 1001 86380 86390 1
524621 99524621 1001 86380 86390 1
524686 99524686 1001 86380 86390 1
524712 99524712 1001 86380 86390 1
524613 99524613 1001 86380 86390 1
524544 99524544 1001 86380 86390 1
524280 99524280 1001 86380 86390 1
524244 99524244 1001 86380 86390 1
524962 99524962 1001 86380 86390 1
524885 99524885 1001 86380 86390 1
524862 99524862 1001 86380 86390 1
524825 99524825 1001 86380 86390 1
524967 99524967 1001 86380 86390 1
525398 99525398 1001 86380 86390 1
525450 99525450 1001 86380 86390 1
525585 99525585 1001 86380 86390 1
525478 99525478 1001 86380 86390 1
525414 99525414 1001 86380 86390 1
525215 99525215 1001 86380 86390 1
525373 99525373 1001 86380 86390 1
525361 99525361 1001 86380 86390 1
525285 99525285 1001 86380 86390 1
525376 99525376 1001 86380 86390 1
525054 99525054 1001 86380 86390 1
525110 99525110 1001 86380 86390 1
525113 99525113 1001 86380 86390 1
525658 99525658 1001 86380 86390 1
525778 99525778 1001 86380 86390 1
526347 99526347 1001 86380 86390 1
526405 99526405 1001 86380 86390 1
526050 99526050 1001 86380 86390 1
525918 99525918 1001 86380 86390 1
526009 99526009 1001 86380 86390 1
525910 99525910 1001 86380 86390 1
525891 99525891 1001 86380 86390 1
526614 99526614 1001 86380 86390 1
526499 99526499 1001 86380 86390 1
525802 99525802 1001 86380 86390 1
526461 99526461 1001 86380 86390 1
526450 99526450 1001 86380 86390 1
526529 99526529 1001 86380 86390 1
527070 99527070 1001 86380 86390 1
527199 99527199 1001 86380 86390 1
527067 99527067 1001 86380 86390 1
526875 99526875 1001 86380 86390 1
526811 99526811 1001 86380 86390 1
526722 99526722 1001 86380 86390 1
526702 99526702 1001 86380 86390 1
527369 99527369 1001 86380 86390 1
527254 99527254 1001 86380 86390 1
527426 99527426 1001 86380 86390 1
527896 99527896 1001 86380 86390 1
527848 99527848 1001 86380 86390 1
527759 99527759 1001 86380 86390 1
527813 99527813 1001 86380 86390 1
528217 99528217 1001 86380 86390 1
528128 99528128 1001 86380 86390 1
528220 99528220 1001 86380 86390 1
528174 99528174 1001 86380 86390 1
528720 99528720 1001 86380 86390 1
528776 99528776 1001 86380 86390 1
528494 99528494 1001 86380 86390 1
528560 99528560 1001 86380 86390 1
529027 99529027 1001 86380 86390 1
528955 99528955 1001 86380 86390 1
529585 99529585 1001 86380 86390 1
529567 99529567 1001 86380 86390 1
529646 99529646 1001 86380 86390 1
529622 99529622 1001 86380 86390 1
529287 99529287 1001 86380 86390 1
529197 99529197 1001 86380 86390 1
529301 99529301 1001 86380 86390 1
529251 99529251 1001 86380 86390 1
529264 99529264 1001 86380 86390 1
529254 99529254 1001 86380 86390 1
529203 99529203 1001 86380 86390 1
529204 99529204 1001 86380 86390 1
529269 99529269 1001 86380 86390 1
529141 99529141 1001 86380 86390 1
529918 99529918 1001 86380 86390 1
529841 99529841 1001 86380 86390 1
529906 99529906 1001 86380 86390 1
529778 99529778 1001 86380 86390 1
529804 99529804 1001 86380 86390 1
529754 99529754 1001 86380 86390 1
529741 99529741 1001 86380 86390 1
529834 99529834 1001 86380 86390 1
530430 99530430 1001 86380 86390 1
530538 99530538 1001 86380 86390 1
530183 99530183 1001 86380 86390 1
530190 99530190 1001 86380 86390 1
530269 99530269 1001 86380 86390 1
530347 99530347 1001 86380 86390 1
530037 99530037 1001 86380 86390 1
530053 99530053 1001 86380 86390 1
530079 99530079 1001 86380 86390 1
530093 99530093 1001 86380 86390 1
530083 99530083 1001 86380 86390 1
530589 99530589 1001 86380 86390 1
531238 99531238 1001 86380 86390 1
531317 99531317 1001 86380 86390 1
531320 99531320 1001 86380 86390 1
531354 99531354 1001 86380 86390 1
531355 99531355 1001 86380 86390 1
531259 99531259 1001 86380 86390 1
531285 99531285 1001 86380 86390 1
531365 99531365 1001 86380 86390 1
531235 99531235 1001 86380 86390 1
530824 99530824 1001 86380 86390 1
530837 99530837 1001 86380 86390 1
530850 99530850 1001 86380 86390 1
530954 99530954 1001 86380 86390 1
530926 99530926 1001 86380 86390 1
530783 99530783 1001 86380 86390 1
531572 99531572 1001 86380 86390 1
531408 99531408 1001 86380 86390 1
532174 99532174 1001 86380 86390 1
532120 99532120 1001 86380 86390 1
532193 99532193 1001 86380 86390 1
532037 99532037 1001 86380 86390 1
531871 99531871 1001 86380 86390 1
531928 99531928 1001 86380 86390 1
531816 99531816 1001 86380 86390 1
532355 99532355 1001 86380 86390 1
532331 99532331 1001 86380 86390 1
532981 99532981 1001 86380 86390 1
532896 99532896 1001 86380 86390 1
532691 99532691 1001 86380 86390 1
532655 99532655 1001 86380 86390 1
532529 99532529 1001 86380 86390 1
532472 99532472 1001 86380 86390 1
533222 99533222 1001 86380 86390 1
533789 99533789 1001 86380 86390 1
533701 99533701 1001 86380 86390 1
533779 99533779 1001 86380 86390 1
533715 99533715 1001 86380 86390 1
533643 99533643 1001 86380 86390 1
533528 99533528 1001 86380 86390 1
533463 99533463 1001 86380 86390 1
533584 99533584 1001 86380 86390 1
533623 99533623 1001 86380 86390 1
533383 99533383 1001 86380 86390 1
533377 99533377 1001 86380 86390 1
533975 99533975 1001 86380 86390 1
534001 99534001 1001 86380 86390 1
534555 99534555 1001 86380 86390 1
534482 99534482 1001 86380 86390 1
534537 99534537 1001 86380 86390 1
534550 99534550 1001 86380 86390 1
534629 99534629 1001 86380 86390 1
534618 99534618 1001 86380 86390 1
534632 99534632 1001 86380 86390 1
534289 99534289 1001 86380 86390 1
534278 99534278 1001 86380 86390 1
534211 99534211 1001 86380 86390 1
534256 99534256 1001 86380 86390 1
534722 99534722 1001 86380 86390 1
534870 99534870 1001 86380 86390 1
535421 99535421 1001 86380 86390 1
535489 99535489 1001 86380 86390 1
535402 99535402 1001 86380 86390 1
535252 99535252 1001 86380 86390 1
535126 99535126 1001 86380 86390 1
535179 99535179 1001 86380 86390 1
535108 99535108 1001 86380 86390 1
534920 99534920 1001 86380 86390 1
534960 99534960 1001 86380 86390 1
534922 99534922 1001 86380 86390 1
535069 99535069 1001 86380 86390 1
535663 99535663 1001 86380 86390 1
535600 99535600 1001 86380 86390 1
535579 99535579 1001 86380 86390 1
535531 99535531 1001 86380 86390 1
536143 99536143 1001 86380 86390 1
536335 99536335 1001 86380 86390 1
535936 99535936 1001 86380 86390 1
536031 99536031 1001 86380 86390 1
535993 99535993 1001 86380 86390 1
535973 99535973 1001 86380 86390 1
535900 99535900 1001 86380 86390 1
535915 99535915 1001 86380 86390 1
536368 99536368 1001 86380 86390 1
536983 99536983 1001 86380 86390 1
537022 99537022 1001 86380 86390 1
536985 99536985 1001 86380 86390 1
537088 99537088 1001 86380 86390 1
537012 99537012 1001 86380 86390 1
536962 99536962 1001 86380 86390 1
536827 99536827 1001 86380 86390 1
536765 99536765 1001 86380 86390 1
536799 99536799 1001 86380 86390 1
536812 99536812 1001 86380 86390 1
536583 99536583 1001 86380 86390 1
536622 99536622 1001 86380 86390 1
537252 99537252 1001 86380 86390 1
537951 99537951 1001 86380 86390 1
537853 99537853 1001 86380 86390 1
537946 99537946 1001 86380 86390 1
537667 99537667 1001 86380 86390 1
537658 99537658 1001 86380 86390 1
537580 99537580 1001 86380 86390 1
537593 99537593 1001 86380 86390 1
537634 99537634 1001 86380 86390 1
537663 99537663 1001 86380 86390 1
537485 99537485 1001 86380 86390 1
537383 99537383 1001 86380 86390 1
538108 99538108 1001 86380 86390 1
538648 99538648 1001 86380 86390 1
538674 99538674 1001 86380 86390 1
538678 99538678 1001 86380 86390 1
538720 99538720 1001 86380 86390 1
538760 99538760 1001 86380 86390 1
538533 99538533 1001 86380 86390 1
538511 99538511 1001 86380 86390 1
538436 99538436 1001 86380 86390 1
538423 99538423 1001 86380 86390 1
538437 99538437 1001 86380 86390 1
538605 99538605 1001 86380 86390 1
538337 99538337 1001 86380 86390 1
538364 99538364 1001 86380 86390 1
538210 99538210 1001 86380 86390 1
538329 99538329 1001 86380 86390 1
538201 99538201 1001 86380 86390 1
538384 99538384 1001 86380 86390 1
538283 99538283 1001 86380 86390 1
539019 99539019 1001 86380 86390 1
538879 99538879 1001 86380 86390 1
539564 99539564 1001 86380 86390 1
539468 99539468 1001 86380 86390 1
539636 99539636 1001 86380 86390 1
539254 99539254 1001 86380 86390 1
539232 99539232 1001 86380 86390 1
539245 99539245 1001 86380 86390 1
539379 99539379 1001 86380 86390 1
539237 99539237 1001 86380 86390 1
539193 99539193 1001 86380 86390 1
539822 99539822 1001 86380 86390 1
539709 99539709 1001 86380 86390 1
540354 99540354 1001 86380 86390 1
540442 99540442 1001 86380 86390 1
540319 99540319 1001 86380 86390 1
540456 99540456 1001 86380 86390 1
540455 99540455 1001 86380 86390 1
540199 99540199 1001 86380 86390 1
540238 99540238 1001 86380 86390 1
539936 99539936 1001 86380 86390 1
539861 99539861 1001 86380 86390 1
540037 99540037 1001 86380 86390 1
540518 99540518 1001 86380 86390 1
540559 99540559 1001 86380 86390 1
540511 99540511 1001 86380 86390 1
541258 99541258 1001 86380 86390 1
541219 99541219 1001 86380 86390 1
541220 99541220 1001 86380 86390 1
541278 99541278 1001 86380 86390 1
541111 99541111 1001 86380 86390 1
540920 99540920 1001 86380 86390 1
541000 99541000 1001 86380 86390 1
541079 99541079 1001 86380 86390 1
541044 99541044 1001 86380 86390 1
540803 99540803 1001 86380 86390 1
540743 99540743 1001 86380 86390 1
541316 99541316 1001 86380 86390 1
541488 99541488 1001 86380 86390 1
541476 99541476 1001 86380 86390 1
541376 99541376 1001 86380 86390 1
541339 99541339 1001 86380 86390 1
542056 99542056 1001 86380 86390 1
542005 99542005 1001 86380 86390 1
541920 99541920 1001 86380 86390 1
542051 99542051 1001 86380 86390 1
541900 99541900 1001 86380 86390 1
541738 99541738 1001 86380 86390 1
541843 99541843 1001 86380 86390 1
541563 99541563 1001 86380 86390 1
541582 99541582 1001 86380 86390 1
541545 99541545 1001 86380 86390 1
541560 99541560 1001 86380 86390 1
542182 99542182 1001 86380 86390 1
542287 99542287 1001 86380 86390 1
542871 99542871 1001 86380 86390 1
542873 99542873 1001 86380 86390 1
542824 99542824 1001 86380 86390 1
542876 99542876 1001 86380 86390 1
542814 99542814 1001 86380 86390 1
542700 99542700 1001 86380 86390 1
542560 99542560 1001 86380 86390 1
542681 99542681 1001 86380 86390 1
542619 99542619 1001 86380 86390 1
542736 99542736 1001 86380 86390 1
542568 99542568 1001 86380 86390 1
542469 99542469 1001 86380 86390 1
543123 99543123 1001 86380 86390 1
543060 99543060 1001 86380 86390 1
543079 99543079 1001 86380 86390 1
543094 99543094 1001 86380 86390 1
543148 99543148 1001 86380 86390 1
543623 99543623 1001 86380 86390 1
543754 99543754 1001 86380 86390 1
543503 99543503 1001 86380 86390 1
543414 99543414 1001 86380 86390 1
543538 99543538 1001 86380 86390 1
543215 99543215 1001 86380 86390 1
543206 99543206 1001 86380 86390 1
543195 99543195 1001 86380 86390 1
543265 99543265 1001 86380 86390 1
543317 99543317 1001 86380 86390 1
543872 99543872 1001 86380 86390 1
543925 99543925 1001 86380 86390 1
543889 99543889 1001 86380 86390 1
543840 99543840 1001 86380 86390 1
543896 99543896 1001 86380 86390 1
544567 99544567 1001 86380 86390 1
544503 99544503 1001 86380 86390 1
544480 99544480 1001 86380 86390 1
544429 99544429 1001 86380 86390 1
544261 99544261 1001 86380 86390 1
544054 99544054 1001 86380 86390 1
544147 99544147 1001 86380 86390 1
544126 99544126 1001 86380 86390 1
544718 99544718 1001 86380 86390 1
514406 735 1001 57499 57798 1
525694 653 1002 26311 30373 1
400012 99400012 1001 86380 86390 1
400159 99400159 1001 86380 86390 1
400169 99400169 1001 86380 86390 1
400295 99400295 1001 86380 86390 1
400439 99400439 1001 86380 86390 1
400415 99400415 1001 86380 86390 1
400654 99400654 1001 86380 86390 1
400750 99400750 1001 86380 86390 1
400787 99400787 1001 86380 86390 1
400789 99400789 1001 86380 86390 1
400821 99400821 1001 86380 86390 1
401040 99401040 1001 86380 86390 1
400963 99400963 1001 86380 86390 1
401103 99401103 1001 86380 86390 1
401206 99401206 1001 86380 86390 1
401444 99401444 1001 86380 86390 1
401539 99401539 1001 86380 86390 1
401487 99401487 1001 86380 86390 1
401604 99401604 1001 86380 86390 1
401613 99401613 1001 86380 86390 1
401962 99401962 1001 86380 86390 1
402273 99402273 1001 86380 86390 1
402329 99402329 1001 86380 86390 1
402420 99402420 1001 86380 86390 1
402450 99402450 1001 86380 86390 1
402424 99402424 1001 86380 86390 1
402472 99402472 1001 86380 86390 1
402559 99402559 1001 86380 86390 1
402527 99402527 1001 86380 86390 1
402489 99402489 1001 86380 86390 1
402782 99402782 1001 86380 86390 1
402879 99402879 1001 86380 86390 1
402953 99402953 1001 86380 86390 1
402911 99402911 1001 86380 86390 1
403050 99403050 1001 86380 86390 1
403152 99403152 1001 86380 86390 1
403106 99403106 1001 86380 86390 1
403128 99403128 1001 86380 86390 1
403269 99403269 1001 86380 86390 1
403684 99403684 1001 86380 86390 1
403793 99403793 1001 86380 86390 1
403911 99403911 1001 86380 86390 1
404104 99404104 1001 86380 86390 1
404047 99404047 1001 86380 86390 1
404379 99404379 1001 86380 86390 1
404353 99404353 1001 86380 86390 1
404653 99404653 1001 86380 86390 1
404588 99404588 1001 86380 86390 1
404826 99404826 1001 86380 86390 1
404956 99404956 1001 86380 86390 1
404942 99404942 1001 86380 86390 1
405479 99405479 1001 86380 86390 1
405623 99405623 1001 86380 86390 1
405692 99405692 1001 86380 86390 1
406028 99406028 1001 86380 86390 1
406031 99406031 1001 86380 86390 1
406076 99406076 1001 86380 86390 1
406032 99406032 1001 86380 86390 1
406207 99406207 1001 86380 86390 1
406520 99406520 1001 86380 86390 1
406662 99406662 1001 86380 86390 1
406762 99406762 1001 86380 86390 1
406769 99406769 1001 86380 86390 1
406819 99406819 1001 86380 86390 1
406892 99406892 1001 86380 86390 1
407152 99407152 1001 86380 86390 1
407465 99407465 1001 86380 86390 1
407669 99407669 1001 86380 86390 1
407759 99407759 1001 86380 86390 1
408493 99408493 1001 86380 86390 1
408702 99408702 1001 86380 86390 1
408907 99408907 1001 86380 86390 1
408908 99408908 1001 86380 86390 1
409041 99409041 1001 86380 86390 1
409058 99409058 1001 86380 86390 1
409131 99409131 1001 86380 86390 1
409243 99409243 1001 86380 86390 1
409266 99409266 1001 86380 86390 1
409250 99409250 1001 86380 86390 1
409336 99409336 1001 86380 86390 1
409799 99409799 1001 86380 86390 1
410069 99410069 1001 86380 86390 1
409992 99409992 1001 86380 86390 1
410592 99410592 1001 86380 86390 1
410731 99410731 1001 86380 86390 1
410798 99410798 1001 86380 86390 1
411092 99411092 1001 86380 86390 1
411272 99411272 1001 86380 86390 1
411337 99411337 1001 86380 86390 1
411390 99411390 1001 86380 86390 1
411419 99411419 1001 86380 86390 1
411485 99411485 1001 86380 86390 1
411749 99411749 1001 86380 86390 1
411794 99411794 1001 86380 86390 1
411963 99411963 1001 86380 86390 1
412202 99412202 1001 86380 86390 1
412364 99412364 1001 86380 86390 1
412287 99412287 1001 86380 86390 1
413521 99413521 1001 86380 86390 1
413260 99413260 1001 86380 86390 1
413175 99413175 1001 86380 86390 1
412821 99412821 1001 86380 86390 1
412491 99412491 1001 86380 86390 1
414065 99414065 1001 86380 86390 1
414667 99414667 1001 86380 86390 1
414697 99414697 1001 86380 86390 1
414670 99414670 1001 86380 86390 1
414247 99414247 1001 86380 86390 1
414221 99414221 1001 86380 86390 1
414140 99414140 1001 86380 86390 1
414296 99414296 1001 86380 86390 1
414363 99414363 1001 86380 86390 1
414270 99414270 1001 86380 86390 1
414158 99414158 1001 86380 86390 1
415386 99415386 1001 86380 86390 1
415577 99415577 1001 86380 86390 1
415711 99415711 1001 86380 86390 1
416859 99416859 1001 86380 86390 1
416637 99416637 1001 86380 86390 1
416944 99416944 1001 86380 86390 1
416889 99416889 1001 86380 86390 1
416850 99416850 1001 86380 86390 1
416980 99416980 1001 86380 86390 1
416192 99416192 1001 86380 86390 1
416267 99416267 1001 86380 86390 1
415958 99415958 1001 86380 86390 1
415938 99415938 1001 86380 86390 1
416070 99416070 1001 86380 86390 1
415878 99415878 1001 86380 86390 1
416002 99416002 1001 86380 86390 1
415801 99415801 1001 86380 86390 1
415857 99415857 1001 86380 86390 1
417092 99417092 1001 86380 86390 1
417233 99417233 1001 86380 86390 1
417109 99417109 1001 86380 86390 1
417061 99417061 1001 86380 86390 1
417472 99417472 1001 86380 86390 1
417500 99417500 1001 86380 86390 1
417478 99417478 1001 86380 86390 1
417538 99417538 1001 86380 86390 1
418651 99418651 1001 86380 86390 1
418434 99418434 1001 86380 86390 1
418534 99418534 1001 86380 86390 1
418622 99418622 1001 86380 86390 1
418556 99418556 1001 86380 86390 1
418682 99418682 1001 86380 86390 1
418147 99418147 1001 86380 86390 1
417893 99417893 1001 86380 86390 1
417895 99417895 1001 86380 86390 1
417685 99417685 1001 86380 86390 1
417835 99417835 1001 86380 86390 1
417756 99417756 1001 86380 86390 1
419001 99419001 1001 86380 86390 1
418847 99418847 1001 86380 86390 1
420439 99420439 1001 86380 86390 1
420198 99420198 1001 86380 86390 1
420417 99420417 1001 86380 86390 1
420228 99420228 1001 86380 86390 1
420431 99420431 1001 86380 86390 1
419714 99419714 1001 86380 86390 1
419844 99419844 1001 86380 86390 1
419964 99419964 1001 86380 86390 1
419265 99419265 1001 86380 86390 1
419354 99419354 1001 86380 86390 1
419279 99419279 1001 86380 86390 1
419310 99419310 1001 86380 86390 1
420538 99420538 1001 86380 86390 1
420580 99420580 1001 86380 86390 1
421815 99421815 1001 86380 86390 1
421803 99421803 1001 86380 86390 1
421760 99421760 1001 86380 86390 1
421804 99421804 1001 86380 86390 1
421789 99421789 1001 86380 86390 1
421504 99421504 1001 86380 86390 1
421277 99421277 1001 86380 86390 1
421624 99421624 1001 86380 86390 1
421558 99421558 1001 86380 86390 1
421609 99421609 1001 86380 86390 1
421685 99421685 1001 86380 86390 1
420948 99420948 1001 86380 86390 1
423433 99423433 1001 86380 86390 1
423554 99423554 1001 86380 86390 1
423720 99423720 1001 86380 86390 1
423736 99423736 1001 86380 86390 1
423738 99423738 1001 86380 86390 1
422982 99422982 1001 86380 86390 1
422990 99422990 1001 86380 86390 1
423162 99423162 1001 86380 86390 1
422773 99422773 1001 86380 86390 1
423306 99423306 1001 86380 86390 1
423970 99423970 1001 86380 86390 1
424146 99424146 1001 86380 86390 1
424780 99424780 1001 86380 86390 1
424612 99424612 1001 86380 86390 1
424790 99424790 1001 86380 86390 1
424816 99424816 1001 86380 86390 1
424297 99424297 1001 86380 86390 1
424189 99424189 1001 86380 86390 1
424301 99424301 1001 86380 86390 1
424177 99424177 1001 86380 86390 1
425478 99425478 1001 86380 86390 1
425588 99425588 1001 86380 86390 1
425673 99425673 1001 86380 86390 1
425417 99425417 1001 86380 86390 1
425489 99425489 1001 86380 86390 1
425679 99425679 1001 86380 86390 1
425401 99425401 1001 86380 86390 1
427023 99427023 1001 86380 86390 1
426647 99426647 1001 86380 86390 1
426280 99426280 1001 86380 86390 1
426557 99426557 1001 86380 86390 1
426677 99426677 1001 86380 86390 1
426539 99426539 1001 86380 86390 1
425866 99425866 1001 86380 86390 1
427257 99427257 1001 86380 86390 1
427136 99427136 1001 86380 86390 1
428671 99428671 1001 86380 86390 1
428348 99428348 1001 86380 86390 1
428477 99428477 1001 86380 86390 1
428260 99428260 1001 86380 86390 1
428239 99428239 1001 86380 86390 1
428207 99428207 1001 86380 86390 1
427967 99427967 1001 86380 86390 1
427887 99427887 1001 86380 86390 1
427893 99427893 1001 86380 86390 1
427918 99427918 1001 86380 86390 1
428813 99428813 1001 86380 86390 1
429076 99429076 1001 86380 86390 1
428980 99428980 1001 86380 86390 1
429013 99429013 1001 86380 86390 1
430307 99430307 1001 86380 86390 1
430322 99430322 1001 86380 86390 1
430194 99430194 1001 86380 86390 1
429775 99429775 1001 86380 86390 1
429928 99429928 1001 86380 86390 1
429638 99429638 1001 86380 86390 1
429576 99429576 1001 86380 86390 1
429368 99429368 1001 86380 86390 1
429353 99429353 1001 86380 86390 1
429217 99429217 1001 86380 86390 1
430453 99430453 1001 86380 86390 1
430390 99430390 1001 86380 86390 1
431670 99431670 1001 86380 86390 1
431738 99431738 1001 86380 86390 1
432049 99432049 1001 86380 86390 1
431372 99431372 1001 86380 86390 1
431392 99431392 1001 86380 86390 1
431061 99431061 1001 86380 86390 1
430870 99430870 1001 86380 86390 1
430829 99430829 1001 86380 86390 1
430854 99430854 1001 86380 86390 1
432289 99432289 1001 86380 86390 1
432445 99432445 1001 86380 86390 1
432072 99432072 1001 86380 86390 1
432422 99432422 1001 86380 86390 1
433165 99433165 1001 86380 86390 1
433015 99433015 1001 86380 86390 1
432771 99432771 1001 86380 86390 1
432607 99432607 1001 86380 86390 1
432756 99432756 1001 86380 86390 1
432889 99432889 1001 86380 86390 1
432662 99432662 1001 86380 86390 1
432549 99432549 1001 86380 86390 1
434088 99434088 1001 86380 86390 1
433900 99433900 1001 86380 86390 1
434026 99434026 1001 86380 86390 1
433927 99433927 1001 86380 86390 1
435074 99435074 1001 86380 86390 1
435419 99435419 1001 86380 86390 1
434871 99434871 1001 86380 86390 1
434898 99434898 1001 86380 86390 1
434629 99434629 1001 86380 86390 1
434449 99434449 1001 86380 86390 1
434471 99434471 1001 86380 86390 1
434235 99434235 1001 86380 86390 1
434330 99434330 1001 86380 86390 1
434389 99434389 1001 86380 86390 1
435627 99435627 1001 86380 86390 1
435868 99435868 1001 86380 86390 1
435716 99435716 1001 86380 86390 1
437006 99437006 1001 86380 86390 1
436663 99436663 1001 86380 86390 1
436554 99436554 1001 86380 86390 1
436430 99436430 1001 86380 86390 1
436536 99436536 1001 86380 86390 1
300004 99300004 1001 86380 86390 1
300095 99300095 1001 86380 86390 1
437185 99437185 1001 86380 86390 1
300031 99300031 1001 86380 86390 1
300039 99300039 1001 86380 86390 1
300550 99300550 1001 86380 86390 1
300667 99300667 1001 86380 86390 1
300591 99300591 1001 86380 86390 1
300381 99300381 1001 86380 86390 1
300497 99300497 1001 86380 86390 1
300434 99300434 1001 86380 86390 1
300347 99300347 1001 86380 86390 1
300134 99300134 1001 86380 86390 1
300269 99300269 1001 86380 86390 1
300166 99300166 1001 86380 86390 1
300259 99300259 1001 86380 86390 1
300182 99300182 1001 86380 86390 1
300777 99300777 1001 86380 86390 1
300807 99300807 1001 86380 86390 1
300733 99300733 1001 86380 86390 1
300776 99300776 1001 86380 86390 1
301471 99301471 1001 86380 86390 1
301497 99301497 1001 86380 86390 1
301541 99301541 1001 86380 86390 1
301262 99301262 1001 86380 86390 1
301304 99301304 1001 86380 86390 1
301293 99301293 1001 86380 86390 1
301231 99301231 1001 86380 86390 1
301103 99301103 1001 86380 86390 1
300974 99300974 1001 86380 86390 1
300937 99300937 1001 86380 86390 1
301043 99301043 1001 86380 86390 1
300982 99300982 1001 86380 86390 1
301113 99301113 1001 86380 86390 1
301591 99301591 1001 86380 86390 1
301643 99301643 1001 86380 86390 1
301673 99301673 1001 86380 86390 1
301718 99301718 1001 86380 86390 1
301757 99301757 1001 86380 86390 1
301562 99301562 1001 86380 86390 1
302256 99302256 1001 86380 86390 1
302334 99302334 1001 86380 86390 1
302272 99302272 1001 86380 86390 1
302274 99302274 1001 86380 86390 1
302313 99302313 1001 86380 86390 1
302072 99302072 1001 86380 86390 1
301972 99301972 1001 86380 86390 1
301999 99301999 1001 86380 86390 1
302106 99302106 1001 86380 86390 1
301978 99301978 1001 86380 86390 1
302522 99302522 1001 86380 86390 1
302382 99302382 1001 86380 86390 1
302503 99302503 1001 86380 86390 1
302504 99302504 1001 86380 86390 1
303091 99303091 1001 86380 86390 1
303130 99303130 1001 86380 86390 1
303169 99303169 1001 86380 86390 1
303139 99303139 1001 86380 86390 1
303088 99303088 1001 86380 86390 1
303013 99303013 1001 86380 86390 1
302848 99302848 1001 86380 86390 1
302992 99302992 1001 86380 86390 1
302647 99302647 1001 86380 86390 1
302609 99302609 1001 86380 86390 1
303243 99303243 1001 86380 86390 1
303374 99303374 1001 86380 86390 1
303406 99303406 1001 86380 86390 1
303291 99303291 1001 86380 86390 1
303878 99303878 1001 86380 86390 1
303856 99303856 1001 86380 86390 1
303974 99303974 1001 86380 86390 1
303846 99303846 1001 86380 86390 1
303818 99303818 1001 86380 86390 1
303732 99303732 1001 86380 86390 1
303694 99303694 1001 86380 86390 1
303683 99303683 1001 86380 86390 1
303571 99303571 1001 86380 86390 1
303561 99303561 1001 86380 86390 1
304107 99304107 1001 86380 86390 1
304083 99304083 1001 86380 86390 1
304047 99304047 1001 86380 86390 1
304192 99304192 1001 86380 86390 1
304209 99304209 1001 86380 86390 1
304804 99304804 1001 86380 86390 1
304590 99304590 1001 86380 86390 1
304613 99304613 1001 86380 86390 1
304350 99304350 1001 86380 86390 1
305050 99305050 1001 86380 86390 1
304948 99304948 1001 86380 86390 1
305001 99305001 1001 86380 86390 1
304978 99304978 1001 86380 86390 1
305033 99305033 1001 86380 86390 1
304881 99304881 1001 86380 86390 1
305491 99305491 1001 86380 86390 1
305456 99305456 1001 86380 86390 1
305353 99305353 1001 86380 86390 1
305445 99305445 1001 86380 86390 1
305355 99305355 1001 86380 86390 1
305080 99305080 1001 86380 86390 1
305270 99305270 1001 86380 86390 1
500012 99500012 1001 86380 86390 1
500065 99500065 1001 86380 86390 1
500020 99500020 1001 86380 86390 1
500125 99500125 1001 86380 86390 1
500782 99500782 1001 86380 86390 1
500626 99500626 1001 86380 86390 1
500668 99500668 1001 86380 86390 1
500414 99500414 1001 86380 86390 1
500455 99500455 1001 86380 86390 1
500547 99500547 1001 86380 86390 1
500486 99500486 1001 86380 86390 1
500296 99500296 1001 86380 86390 1
500388 99500388 1001 86380 86390 1
500370 99500370 1001 86380 86390 1
500904 99500904 1001 86380 86390 1
500982 99500982 1001 86380 86390 1
500847 99500847 1001 86380 86390 1
501494 99501494 1001 86380 86390 1
501274 99501274 1001 86380 86390 1
501275 99501275 1001 86380 86390 1
501148 99501148 1001 86380 86390 1
501215 99501215 1001 86380 86390 1
501077 99501077 1001 86380 86390 1
501194 99501194 1001 86380 86390 1
501662 99501662 1001 86380 86390 1
501830 99501830 1001 86380 86390 1
501773 99501773 1001 86380 86390 1
501723 99501723 1001 86380 86390 1
501776 99501776 1001 86380 86390 1
501828 99501828 1001 86380 86390 1
502429 99502429 1001 86380 86390 1
502344 99502344 1001 86380 86390 1
502454 99502454 1001 86380 86390 1
502104 99502104 1001 86380 86390 1
502134 99502134 1001 86380 86390 1
502085 99502085 1001 86380 86390 1
502176 99502176 1001 86380 86390 1
502060 99502060 1001 86380 86390 1
502113 99502113 1001 86380 86390 1
501911 99501911 1001 86380 86390 1
502032 99502032 1001 86380 86390 1
501943 99501943 1001 86380 86390 1
501944 99501944 1001 86380 86390 1
502047 99502047 1001 86380 86390 1
501932 99501932 1001 86380 86390 1
502023 99502023 1001 86380 86390 1
502625 99502625 1001 86380 86390 1
503288 99503288 1001 86380 86390 1
503167 99503167 1001 86380 86390 1
503210 99503210 1001 86380 86390 1
503009 99503009 1001 86380 86390 1
503051 99503051 1001 86380 86390 1
502964 99502964 1001 86380 86390 1
503069 99503069 1001 86380 86390 1
502901 99502901 1001 86380 86390 1
503085 99503085 1001 86380 86390 1
502878 99502878 1001 86380 86390 1
502681 99502681 1001 86380 86390 1
503393 99503393 1001 86380 86390 1
503464 99503464 1001 86380 86390 1
503439 99503439 1001 86380 86390 1
503324 99503324 1001 86380 86390 1
504009 99504009 1001 86380 86390 1
504027 99504027 1001 86380 86390 1
503723 99503723 1001 86380 86390 1
503806 99503806 1001 86380 86390 1
503716 99503716 1001 86380 86390 1
503695 99503695 1001 86380 86390 1
503528 99503528 1001 86380 86390 1
503571 99503571 1001 86380 86390 1
504309 99504309 1001 86380 86390 1
504943 99504943 1001 86380 86390 1
504675 99504675 1001 86380 86390 1
504534 99504534 1001 86380 86390 1
504670 99504670 1001 86380 86390 1
504376 99504376 1001 86380 86390 1
504436 99504436 1001 86380 86390 1
505127 99505127 1001 86380 86390 1
505590 99505590 1001 86380 86390 1
505769 99505769 1001 86380 86390 1
505618 99505618 1001 86380 86390 1
505634 99505634 1001 86380 86390 1
505661 99505661 1001 86380 86390 1
505585 99505585 1001 86380 86390 1
505396 99505396 1001 86380 86390 1
505531 99505531 1001 86380 86390 1
505458 99505458 1001 86380 86390 1
505295 99505295 1001 86380 86390 1
505275 99505275 1001 86380 86390 1
505849 99505849 1001 86380 86390 1
505968 99505968 1001 86380 86390 1
505789 99505789 1001 86380 86390 1
506508 99506508 1001 86380 86390 1
506548 99506548 1001 86380 86390 1
506459 99506459 1001 86380 86390 1
506553 99506553 1001 86380 86390 1
506213 99506213 1001 86380 86390 1
506187 99506187 1001 86380 86390 1
506346 99506346 1001 86380 86390 1
506282 99506282 1001 86380 86390 1
506143 99506143 1001 86380 86390 1
506183 99506183 1001 86380 86390 1
506022 99506022 1001 86380 86390 1
506659 99506659 1001 86380 86390 1
506677 99506677 1001 86380 86390 1
507296 99507296 1001 86380 86390 1
507309 99507309 1001 86380 86390 1
507355 99507355 1001 86380 86390 1
507203 99507203 1001 86380 86390 1
507179 99507179 1001 86380 86390 1
506905 99506905 1001 86380 86390 1
506913 99506913 1001 86380 86390 1
506927 99506927 1001 86380 86390 1
507493 99507493 1001 86380 86390 1
508178 99508178 1001 86380 86390 1
508237 99508237 1001 86380 86390 1
508182 99508182 1001 86380 86390 1
507979 99507979 1001 86380 86390 1
507912 99507912 1001 86380 86390 1
507726 99507726 1001 86380 86390 1
507740 99507740 1001 86380 86390 1
507820 99507820 1001 86380 86390 1
508439 99508439 1001 86380 86390 1
508362 99508362 1001 86380 86390 1
507836 99507836 1001 86380 86390 1
509018 99509018 1001 86380 86390 1
508930 99508930 1001 86380 86390 1
508943 99508943 1001 86380 86390 1
508945 99508945 1001 86380 86390 1
508714 99508714 1001 86380 86390 1
508862 99508862 1001 86380 86390 1
508709 99508709 1001 86380 86390 1
508866 99508866 1001 86380 86390 1
508564 99508564 1001 86380 86390 1
508529 99508529 1001 86380 86390 1
508581 99508581 1001 86380 86390 1
509167 99509167 1001 86380 86390 1
509194 99509194 1001 86380 86390 1
509186 99509186 1001 86380 86390 1
509794 99509794 1001 86380 86390 1
509834 99509834 1001 86380 86390 1
509651 99509651 1001 86380 86390 1
509360 99509360 1001 86380 86390 1
509399 99509399 1001 86380 86390 1
509350 99509350 1001 86380 86390 1
509288 99509288 1001 86380 86390 1
510061 99510061 1001 86380 86390 1
510090 99510090 1001 86380 86390 1
510695 99510695 1001 86380 86390 1
510537 99510537 1001 86380 86390 1
510658 99510658 1001 86380 86390 1
510584 99510584 1001 86380 86390 1
510317 99510317 1001 86380 86390 1
510513 99510513 1001 86380 86390 1
510452 99510452 1001 86380 86390 1
510338 99510338 1001 86380 86390 1
510185 99510185 1001 86380 86390 1
510251 99510251 1001 86380 86390 1
510110 99510110 1001 86380 86390 1
510229 99510229 1001 86380 86390 1
510245 99510245 1001 86380 86390 1
510838 99510838 1001 86380 86390 1
511552 99511552 1001 86380 86390 1
511454 99511454 1001 86380 86390 1
511416 99511416 1001 86380 86390 1
511455 99511455 1001 86380 86390 1
511395 99511395 1001 86380 86390 1
511229 99511229 1001 86380 86390 1
511012 99511012 1001 86380 86390 1
510993 99510993 1001 86380 86390 1
511085 99511085 1001 86380 86390 1
511643 99511643 1001 86380 86390 1
511754 99511754 1001 86380 86390 1
511639 99511639 1001 86380 86390 1
512316 99512316 1001 86380 86390 1
512350 99512350 1001 86380 86390 1
512191 99512191 1001 86380 86390 1
512297 99512297 1001 86380 86390 1
512036 99512036 1001 86380 86390 1
512168 99512168 1001 86380 86390 1
512026 99512026 1001 86380 86390 1
512001 99512001 1001 86380 86390 1
512066 99512066 1001 86380 86390 1
511867 99511867 1001 86380 86390 1
511829 99511829 1001 86380 86390 1
512508 99512508 1001 86380 86390 1
512460 99512460 1001 86380 86390 1
512490 99512490 1001 86380 86390 1
512452 99512452 1001 86380 86390 1
512491 99512491 1001 86380 86390 1
513171 99513171 1001 86380 86390 1
513183 99513183 1001 86380 86390 1
513191 99513191 1001 86380 86390 1
513199 99513199 1001 86380 86390 1
512875 99512875 1001 86380 86390 1
512877 99512877 1001 86380 86390 1
512627 99512627 1001 86380 86390 1
512647 99512647 1001 86380 86390 1
513325 99513325 1001 86380 86390 1
513209 99513209 1001 86380 86390 1
513276 99513276 1001 86380 86390 1
514028 99514028 1001 86380 86390 1
513963 99513963 1001 86380 86390 1
514026 99514026 1001 86380 86390 1
513800 99513800 1001 86380 86390 1
513736 99513736 1001 86380 86390 1
513797 99513797 1001 86380 86390 1
513694 99513694 1001 86380 86390 1
513475 99513475 1001 86380 86390 1
514754 99514754 1001 86380 86390 1
514820 99514820 1001 86380 86390 1
514665 99514665 1001 86380 86390 1
514785 99514785 1001 86380 86390 1
514798 99514798 1001 86380 86390 1
514834 99514834 1001 86380 86390 1
514489 99514489 1001 86380 86390 1
514619 99514619 1001 86380 86390 1
514571 99514571 1001 86380 86390 1
514547 99514547 1001 86380 86390 1
514372 99514372 1001 86380 86390 1
514438 99514438 1001 86380 86390 1
514416 99514416 1001 86380 86390 1
514445 99514445 1001 86380 86390 1
514870 99514870 1001 86380 86390 1
515039 99515039 1001 86380 86390 1
514988 99514988 1001 86380 86390 1
515058 99515058 1001 86380 86390 1
515652 99515652 1001 86380 86390 1
515626 99515626 1001 86380 86390 1
515589 99515589 1001 86380 86390 1
515326 99515326 1001 86380 86390 1
515365 99515365 1001 86380 86390 1
515431 99515431 1001 86380 86390 1
515433 99515433 1001 86380 86390 1
515331 99515331 1001 86380 86390 1
515166 99515166 1001 86380 86390 1
515219 99515219 1001 86380 86390 1
515173 99515173 1001 86380 86390 1
515177 99515177 1001 86380 86390 1
515139 99515139 1001 86380 86390 1
515074 99515074 1001 86380 86390 1
515850 99515850 1001 86380 86390 1
515776 99515776 1001 86380 86390 1
515755 99515755 1001 86380 86390 1
516445 99516445 1001 86380 86390 1
516487 99516487 1001 86380 86390 1
516503 99516503 1001 86380 86390 1
516328 99516328 1001 86380 86390 1
516137 99516137 1001 86380 86390 1
516301 99516301 1001 86380 86390 1
516053 99516053 1001 86380 86390 1
515965 99515965 1001 86380 86390 1
516017 99516017 1001 86380 86390 1
516572 99516572 1001 86380 86390 1
516603 99516603 1001 86380 86390 1
516579 99516579 1001 86380 86390 1
516710 99516710 1001 86380 86390 1
516529 99516529 1001 86380 86390 1
516685 99516685 1001 86380 86390 1
516609 99516609 1001 86380 86390 1
517316 99517316 1001 86380 86390 1
517227 99517227 1001 86380 86390 1
517241 99517241 1001 86380 86390 1
517026 99517026 1001 86380 86390 1
517040 99517040 1001 86380 86390 1
516966 99516966 1001 86380 86390 1
516770 99516770 1001 86380 86390 1
516746 99516746 1001 86380 86390 1
517462 99517462 1001 86380 86390 1
517530 99517530 1001 86380 86390 1
517531 99517531 1001 86380 86390 1
517522 99517522 1001 86380 86390 1
517356 99517356 1001 86380 86390 1
517409 99517409 1001 86380 86390 1
518010 99518010 1001 86380 86390 1
518116 99518116 1001 86380 86390 1
518003 99518003 1001 86380 86390 1
518031 99518031 1001 86380 86390 1
517571 99517571 1001 86380 86390 1
517665 99517665 1001 86380 86390 1
517642 99517642 1001 86380 86390 1
518301 99518301 1001 86380 86390 1
518276 99518276 1001 86380 86390 1
517749 99517749 1001 86380 86390 1
518241 99518241 1001 86380 86390 1
518208 99518208 1001 86380 86390 1
518795 99518795 1001 86380 86390 1
518938 99518938 1001 86380 86390 1
518617 99518617 1001 86380 86390 1
518773 99518773 1001 86380 86390 1
518724 99518724 1001 86380 86390 1
518764 99518764 1001 86380 86390 1
518548 99518548 1001 86380 86390 1
518488 99518488 1001 86380 86390 1
518384 99518384 1001 86380 86390 1
518531 99518531 1001 86380 86390 1
518481 99518481 1001 86380 86390 1
519016 99519016 1001 86380 86390 1
519184 99519184 1001 86380 86390 1
519659 99519659 1001 86380 86390 1
519724 99519724 1001 86380 86390 1
519621 99519621 1001 86380 86390 1
519741 99519741 1001 86380 86390 1
519770 99519770 1001 86380 86390 1
519559 99519559 1001 86380 86390 1
519515 99519515 1001 86380 86390 1
519464 99519464 1001 86380 86390 1
519387 99519387 1001 86380 86390 1
519236 99519236 1001 86380 86390 1
519827 99519827 1001 86380 86390 1
519816 99519816 1001 86380 86390 1
519833 99519833 1001 86380 86390 1
519989 99519989 1001 86380 86390 1
520613 99520613 1001 86380 86390 1
520614 99520614 1001 86380 86390 1
520619 99520619 1001 86380 86390 1
520534 99520534 1001 86380 86390 1
520446 99520446 1001 86380 86390 1
520283 99520283 1001 86380 86390 1
520309 99520309 1001 86380 86390 1
520233 99520233 1001 86380 86390 1
520339 99520339 1001 86380 86390 1
520161 99520161 1001 86380 86390 1
520205 99520205 1001 86380 86390 1
520156 99520156 1001 86380 86390 1
520107 99520107 1001 86380 86390 1
520642 99520642 1001 86380 86390 1
521363 99521363 1001 86380 86390 1
521428 99521428 1001 86380 86390 1
521378 99521378 1001 86380 86390 1
521292 99521292 1001 86380 86390 1
521137 99521137 1001 86380 86390 1
520946 99520946 1001 86380 86390 1
520908 99520908 1001 86380 86390 1
521555 99521555 1001 86380 86390 1
521559 99521559 1001 86380 86390 1
521539 99521539 1001 86380 86390 1
521604 99521604 1001 86380 86390 1
522177 99522177 1001 86380 86390 1
522292 99522292 1001 86380 86390 1
522128 99522128 1001 86380 86390 1
522245 99522245 1001 86380 86390 1
522107 99522107 1001 86380 86390 1
522076 99522076 1001 86380 86390 1
521935 99521935 1001 86380 86390 1
521963 99521963 1001 86380 86390 1
521913 99521913 1001 86380 86390 1
521995 99521995 1001 86380 86390 1
521673 99521673 1001 86380 86390 1
521674 99521674 1001 86380 86390 1
521843 99521843 1001 86380 86390 1
521758 99521758 1001 86380 86390 1
522370 99522370 1001 86380 86390 1
522297 99522297 1001 86380 86390 1
522376 99522376 1001 86380 86390 1
522391 99522391 1001 86380 86390 1
522340 99522340 1001 86380 86390 1
522482 99522482 1001 86380 86390 1
522926 99522926 1001 86380 86390 1
523059 99523059 1001 86380 86390 1
523022 99523022 1001 86380 86390 1
523100 99523100 1001 86380 86390 1
523110 99523110 1001 86380 86390 1
522948 99522948 1001 86380 86390 1
522840 99522840 1001 86380 86390 1
522550 99522550 1001 86380 86390 1
522515 99522515 1001 86380 86390 1
522585 99522585 1001 86380 86390 1
522651 99522651 1001 86380 86390 1
523233 99523233 1001 86380 86390 1
523234 99523234 1001 86380 86390 1
523200 99523200 1001 86380 86390 1
523227 99523227 1001 86380 86390 1
523304 99523304 1001 86380 86390 1
523741 99523741 1001 86380 86390 1
523754 99523754 1001 86380 86390 1
523770 99523770 1001 86380 86390 1
523761 99523761 1001 86380 86390 1
523655 99523655 1001 86380 86390 1
523595 99523595 1001 86380 86390 1
523394 99523394 1001 86380 86390 1
523346 99523346 1001 86380 86390 1
524035 99524035 1001 86380 86390 1
524010 99524010 1001 86380 86390 1
524127 99524127 1001 86380 86390 1
524117 99524117 1001 86380 86390 1
524664 99524664 1001 86380 86390 1
524442 99524442 1001 86380 86390 1
524230 99524230 1001 86380 86390 1
524271 99524271 1001 86380 86390 1
524156 99524156 1001 86380 86390 1
524780 99524780 1001 86380 86390 1
524928 99524928 1001 86380 86390 1
524974 99524974 1001 86380 86390 1
524779 99524779 1001 86380 86390 1
525494 99525494 1001 86380 86390 1
525567 99525567 1001 86380 86390 1
525427 99525427 1001 86380 86390 1
525505 99525505 1001 86380 86390 1
525275 99525275 1001 86380 86390 1
525242 99525242 1001 86380 86390 1
525349 99525349 1001 86380 86390 1
525139 99525139 1001 86380 86390 1
525776 99525776 1001 86380 86390 1
525752 99525752 1001 86380 86390 1
525689 99525689 1001 86380 86390 1
525704 99525704 1001 86380 86390 1
525734 99525734 1001 86380 86390 1
526245 99526245 1001 86380 86390 1
526284 99526284 1001 86380 86390 1
526377 99526377 1001 86380 86390 1
526316 99526316 1001 86380 86390 1
526160 99526160 1001 86380 86390 1
526022 99526022 1001 86380 86390 1
525842 99525842 1001 86380 86390 1
525844 99525844 1001 86380 86390 1
525820 99525820 1001 86380 86390 1
525889 99525889 1001 86380 86390 1
525967 99525967 1001 86380 86390 1
526454 99526454 1001 86380 86390 1
526519 99526519 1001 86380 86390 1
526443 99526443 1001 86380 86390 1
527111 99527111 1001 86380 86390 1
526920 99526920 1001 86380 86390 1
526998 99526998 1001 86380 86390 1
526758 99526758 1001 86380 86390 1
527389 99527389 1001 86380 86390 1
527403 99527403 1001 86380 86390 1
527410 99527410 1001 86380 86390 1
527399 99527399 1001 86380 86390 1
528038 99528038 1001 86380 86390 1
527938 99527938 1001 86380 86390 1
528029 99528029 1001 86380 86390 1
527810 99527810 1001 86380 86390 1
527840 99527840 1001 86380 86390 1
527624 99527624 1001 86380 86390 1
527578 99527578 1001 86380 86390 1
527567 99527567 1001 86380 86390 1
528228 99528228 1001 86380 86390 1
528270 99528270 1001 86380 86390 1
528107 99528107 1001 86380 86390 1
528161 99528161 1001 86380 86390 1
528863 99528863 1001 86380 86390 1
528872 99528872 1001 86380 86390 1
528741 99528741 1001 86380 86390 1
528885 99528885 1001 86380 86390 1
528742 99528742 1001 86380 86390 1
528541 99528541 1001 86380 86390 1
528530 99528530 1001 86380 86390 1
528675 99528675 1001 86380 86390 1
528575 99528575 1001 86380 86390 1
528563 99528563 1001 86380 86390 1
528512 99528512 1001 86380 86390 1
528565 99528565 1001 86380 86390 1
528475 99528475 1001 86380 86390 1
528407 99528407 1001 86380 86390 1
528915 99528915 1001 86380 86390 1
528943 99528943 1001 86380 86390 1
528932 99528932 1001 86380 86390 1
528985 99528985 1001 86380 86390 1
529607 99529607 1001 86380 86390 1
529571 99529571 1001 86380 86390 1
529432 99529432 1001 86380 86390 1
529506 99529506 1001 86380 86390 1
529291 99529291 1001 86380 86390 1
529165 99529165 1001 86380 86390 1
529144 99529144 1001 86380 86390 1
529751 99529751 1001 86380 86390 1
529738 99529738 1001 86380 86390 1
529769 99529769 1001 86380 86390 1
529850 99529850 1001 86380 86390 1
529826 99529826 1001 86380 86390 1
530366 99530366 1001 86380 86390 1
529989 99529989 1001 86380 86390 1
530055 99530055 1001 86380 86390 1
530005 99530005 1001 86380 86390 1
530757 99530757 1001 86380 86390 1
530647 99530647 1001 86380 86390 1
531192 99531192 1001 86380 86390 1
531366 99531366 1001 86380 86390 1
531109 99531109 1001 86380 86390 1
531148 99531148 1001 86380 86390 1
531036 99531036 1001 86380 86390 1
531102 99531102 1001 86380 86390 1
531169 99531169 1001 86380 86390 1
531106 99531106 1001 86380 86390 1
530929 99530929 1001 86380 86390 1
530942 99530942 1001 86380 86390 1
530918 99530918 1001 86380 86390 1
530958 99530958 1001 86380 86390 1
530780 99530780 1001 86380 86390 1
530835 99530835 1001 86380 86390 1
531418 99531418 1001 86380 86390 1
531576 99531576 1001 86380 86390 1
531465 99531465 1001 86380 86390 1
532080 99532080 1001 86380 86390 1
532030 99532030 1001 86380 86390 1
532071 99532071 1001 86380 86390 1
532162 99532162 1001 86380 86390 1
532137 99532137 1001 86380 86390 1
531965 99531965 1001 86380 86390 1
531959 99531959 1001 86380 86390 1
531600 99531600 1001 86380 86390 1
531757 99531757 1001 86380 86390 1
531672 99531672 1001 86380 86390 1
531673 99531673 1001 86380 86390 1
532400 99532400 1001 86380 86390 1
532368 99532368 1001 86380 86390 1
532875 99532875 1001 86380 86390 1
532888 99532888 1001 86380 86390 1
532729 99532729 1001 86380 86390 1
532518 99532518 1001 86380 86390 1
532445 99532445 1001 86380 86390 1
532513 99532513 1001 86380 86390 1
532578 99532578 1001 86380 86390 1
533122 99533122 1001 86380 86390 1
533101 99533101 1001 86380 86390 1
533039 99533039 1001 86380 86390 1
533834 99533834 1001 86380 86390 1
533788 99533788 1001 86380 86390 1
533741 99533741 1001 86380 86390 1
533562 99533562 1001 86380 86390 1
533505 99533505 1001 86380 86390 1
533353 99533353 1001 86380 86390 1
533263 99533263 1001 86380 86390 1
533407 99533407 1001 86380 86390 1
533330 99533330 1001 86380 86390 1
533292 99533292 1001 86380 86390 1
533415 99533415 1001 86380 86390 1
533391 99533391 1001 86380 86390 1
533989 99533989 1001 86380 86390 1
534005 99534005 1001 86380 86390 1
534508 99534508 1001 86380 86390 1
534670 99534670 1001 86380 86390 1
534593 99534593 1001 86380 86390 1
534443 99534443 1001 86380 86390 1
534308 99534308 1001 86380 86390 1
534373 99534373 1001 86380 86390 1
534386 99534386 1001 86380 86390 1
534116 99534116 1001 86380 86390 1
534246 99534246 1001 86380 86390 1
534236 99534236 1001 86380 86390 1
534067 99534067 1001 86380 86390 1
534252 99534252 1001 86380 86390 1
534852 99534852 1001 86380 86390 1
534878 99534878 1001 86380 86390 1
534857 99534857 1001 86380 86390 1
535446 99535446 1001 86380 86390 1
535375 99535375 1001 86380 86390 1
535314 99535314 1001 86380 86390 1
535419 99535419 1001 86380 86390 1
535228 99535228 1001 86380 86390 1
535114 99535114 1001 86380 86390 1
535245 99535245 1001 86380 86390 1
535233 99535233 1001 86380 86390 1
535275 99535275 1001 86380 86390 1
535174 99535174 1001 86380 86390 1
534891 99534891 1001 86380 86390 1
534907 99534907 1001 86380 86390 1
534937 99534937 1001 86380 86390 1
535534 99535534 1001 86380 86390 1
535574 99535574 1001 86380 86390 1
536199 99536199 1001 86380 86390 1
536240 99536240 1001 86380 86390 1
536284 99536284 1001 86380 86390 1
536053 99536053 1001 86380 86390 1
536095 99536095 1001 86380 86390 1
536057 99536057 1001 86380 86390 1
536033 99536033 1001 86380 86390 1
535897 99535897 1001 86380 86390 1
535873 99535873 1001 86380 86390 1
535824 99535824 1001 86380 86390 1
535838 99535838 1001 86380 86390 1
535854 99535854 1001 86380 86390 1
536497 99536497 1001 86380 86390 1
537059 99537059 1001 86380 86390 1
537124 99537124 1001 86380 86390 1
537126 99537126 1001 86380 86390 1
536997 99536997 1001 86380 86390 1
537041 99537041 1001 86380 86390 1
537148 99537148 1001 86380 86390 1
536844 99536844 1001 86380 86390 1
536883 99536883 1001 86380 86390 1
536823 99536823 1001 86380 86390 1
536888 99536888 1001 86380 86390 1
536876 99536876 1001 86380 86390 1
536544 99536544 1001 86380 86390 1
536590 99536590 1001 86380 86390 1
537230 99537230 1001 86380 86390 1
537205 99537205 1001 86380 86390 1
537338 99537338 1001 86380 86390 1
537907 99537907 1001 86380 86390 1
537978 99537978 1001 86380 86390 1
537602 99537602 1001 86380 86390 1
537720 99537720 1001 86380 86390 1
537597 99537597 1001 86380 86390 1
537611 99537611 1001 86380 86390 1
537677 99537677 1001 86380 86390 1
537369 99537369 1001 86380 86390 1
537473 99537473 1001 86380 86390 1
537500 99537500 1001 86380 86390 1
537490 99537490 1001 86380 86390 1
537466 99537466 1001 86380 86390 1
537388 99537388 1001 86380 86390 1
537402 99537402 1001 86380 86390 1
537544 99537544 1001 86380 86390 1
538010 99538010 1001 86380 86390 1
538075 99538075 1001 86380 86390 1
538080 99538080 1001 86380 86390 1
538068 99538068 1001 86380 86390 1
538177 99538177 1001 86380 86390 1
538156 99538156 1001 86380 86390 1
538109 99538109 1001 86380 86390 1
538763 99538763 1001 86380 86390 1
538703 99538703 1001 86380 86390 1
538570 99538570 1001 86380 86390 1
538606 99538606 1001 86380 86390 1
538245 99538245 1001 86380 86390 1
538324 99538324 1001 86380 86390 1
538379 99538379 1001 86380 86390 1
538307 99538307 1001 86380 86390 1
538840 99538840 1001 86380 86390 1
538959 99538959 1001 86380 86390 1
539011 99539011 1001 86380 86390 1
539018 99539018 1001 86380 86390 1
539501 99539501 1001 86380 86390 1
539291 99539291 1001 86380 86390 1
539787 99539787 1001 86380 86390 1
539674 99539674 1001 86380 86390 1
539661 99539661 1001 86380 86390 1
540286 99540286 1001 86380 86390 1
540287 99540287 1001 86380 86390 1
540352 99540352 1001 86380 86390 1
540373 99540373 1001 86380 86390 1
540109 99540109 1001 86380 86390 1
540162 99540162 1001 86380 86390 1
540202 99540202 1001 86380 86390 1
539949 99539949 1001 86380 86390 1
539992 99539992 1001 86380 86390 1
539942 99539942 1001 86380 86390 1
539854 99539854 1001 86380 86390 1
540619 99540619 1001 86380 86390 1
540521 99540521 1001 86380 86390 1
541205 99541205 1001 86380 86390 1
541187 99541187 1001 86380 86390 1
541048 99541048 1001 86380 86390 1
540923 99540923 1001 86380 86390 1
541082 99541082 1001 86380 86390 1
540969 99540969 1001 86380 86390 1
541072 99541072 1001 86380 86390 1
540872 99540872 1001 86380 86390 1
541451 99541451 1001 86380 86390 1
541327 99541327 1001 86380 86390 1
542017 99542017 1001 86380 86390 1
541979 99541979 1001 86380 86390 1
541918 99541918 1001 86380 86390 1
541997 99541997 1001 86380 86390 1
542106 99542106 1001 86380 86390 1
542025 99542025 1001 86380 86390 1
541798 99541798 1001 86380 86390 1
541534 99541534 1001 86380 86390 1
542298 99542298 1001 86380 86390 1
542281 99542281 1001 86380 86390 1
542897 99542897 1001 86380 86390 1
542874 99542874 1001 86380 86390 1
542923 99542923 1001 86380 86390 1
542937 99542937 1001 86380 86390 1
542571 99542571 1001 86380 86390 1
542719 99542719 1001 86380 86390 1
542564 99542564 1001 86380 86390 1
542657 99542657 1001 86380 86390 1
542606 99542606 1001 86380 86390 1
542544 99542544 1001 86380 86390 1
542509 99542509 1001 86380 86390 1
542458 99542458 1001 86380 86390 1
542512 99542512 1001 86380 86390 1
542463 99542463 1001 86380 86390 1
542401 99542401 1001 86380 86390 1
543061 99543061 1001 86380 86390 1
543049 99543049 1001 86380 86390 1
543669 99543669 1001 86380 86390 1
543658 99543658 1001 86380 86390 1
543659 99543659 1001 86380 86390 1
543614 99543614 1001 86380 86390 1
543554 99543554 1001 86380 86390 1
543510 99543510 1001 86380 86390 1
543396 99543396 1001 86380 86390 1
543279 99543279 1001 86380 86390 1
543347 99543347 1001 86380 86390 1
543309 99543309 1001 86380 86390 1
543167 99543167 1001 86380 86390 1
543194 99543194 1001 86380 86390 1
543183 99543183 1001 86380 86390 1
543249 99543249 1001 86380 86390 1
544521 99544521 1001 86380 86390 1
544448 99544448 1001 86380 86390 1
544557 99544557 1001 86380 86390 1
544253 99544253 1001 86380 86390 1
544145 99544145 1001 86380 86390 1
544046 99544046 1001 86380 86390 1
544654 99544654 1001 86380 86390 1
415368 888 1001 6780 7317 1
413362 237 1001 42480 43017 1
428014 872 1001 52920 55797 1
506128 1046 1002 56058 59594 1
514420 808 1001 33006 33306 1
539767 1005 1002 49329 55646 1
536996 756 1001 67964 68264 1
400050 99400050 1001 86380 86390 1
400357 99400357 1001 86380 86390 1
400507 99400507 1001 86380 86390 1
400580 99400580 1001 86380 86390 1
400704 99400704 1001 86380 86390 1
400893 99400893 1001 86380 86390 1
401202 99401202 1001 86380 86390 1
401189 99401189 1001 86380 86390 1
401292 99401292 1001 86380 86390 1
401527 99401527 1001 86380 86390 1
401699 99401699 1001 86380 86390 1
401776 99401776 1001 86380 86390 1
401890 99401890 1001 86380 86390 1
401929 99401929 1001 86380 86390 1
402038 99402038 1001 86380 86390 1
402089 99402089 1001 86380 86390 1
402066 99402066 1001 86380 86390 1
402284 99402284 1001 86380 86390 1
402462 99402462 1001 86380 86390 1
402545 99402545 1001 86380 86390 1
402679 99402679 1001 86380 86390 1
402484 99402484 1001 86380 86390 1
402651 99402651 1001 86380 86390 1
402933 99402933 1001 86380 86390 1
403223 99403223 1001 86380 86390 1
403325 99403325 1001 86380 86390 1
403306 99403306 1001 86380 86390 1
403415 99403415 1001 86380 86390 1
403445 99403445 1001 86380 86390 1
403640 99403640 1001 86380 86390 1
403711 99403711 1001 86380 86390 1
403842 99403842 1001 86380 86390 1
403880 99403880 1001 86380 86390 1
403984 99403984 1001 86380 86390 1
404085 99404085 1001 86380 86390 1
404190 99404190 1001 86380 86390 1
404169 99404169 1001 86380 86390 1
404157 99404157 1001 86380 86390 1
404363 99404363 1001 86380 86390 1
404412 99404412 1001 86380 86390 1
404553 99404553 1001 86380 86390 1
404609 99404609 1001 86380 86390 1
404666 99404666 1001 86380 86390 1
404778 99404778 1001 86380 86390 1
404856 99404856 1001 86380 86390 1
404975 99404975 1001 86380 86390 1
405575 99405575 1001 86380 86390 1
405654 99405654 1001 86380 86390 1
405864 99405864 1001 86380 86390 1
405843 99405843 1001 86380 86390 1
405849 99405849 1001 86380 86390 1
405948 99405948 1001 86380 86390 1
406007 99406007 1001 86380 86390 1
406165 99406165 1001 86380 86390 1
406596 99406596 1001 86380 86390 1
406796 99406796 1001 86380 86390 1
406860 99406860 1001 86380 86390 1
407039 99407039 1001 86380 86390 1
407604 99407604 1001 86380 86390 1
407752 99407752 1001 86380 86390 1
408174 99408174 1001 86380 86390 1
408276 99408276 1001 86380 86390 1
408714 99408714 1001 86380 86390 1
408747 99408747 1001 86380 86390 1
408800 99408800 1001 86380 86390 1
408846 99408846 1001 86380 86390 1
408940 99408940 1001 86380 86390 1
408920 99408920 1001 86380 86390 1
408899 99408899 1001 86380 86390 1
408975 99408975 1001 86380 86390 1
409161 99409161 1001 86380 86390 1
409451 99409451 1001 86380 86390 1
409520 99409520 1001 86380 86390 1
409707 99409707 1001 86380 86390 1
409829 99409829 1001 86380 86390 1
409863 99409863 1001 86380 86390 1
409940 99409940 1001 86380 86390 1
409965 99409965 1001 86380 86390 1
410076 99410076 1001 86380 86390 1
410018 99410018 1001 86380 86390 1
410406 99410406 1001 86380 86390 1
410441 99410441 1001 86380 86390 1
410442 99410442 1001 86380 86390 1
410541 99410541 1001 86380 86390 1
410527 99410527 1001 86380 86390 1
411057 99411057 1001 86380 86390 1
411044 99411044 1001 86380 86390 1
411070 99411070 1001 86380 86390 1
411284 99411284 1001 86380 86390 1
411376 99411376 1001 86380 86390 1
411493 99411493 1001 86380 86390 1
411474 99411474 1001 86380 86390 1
411695 99411695 1001 86380 86390 1
411697 99411697 1001 86380 86390 1
412110 99412110 1001 86380 86390 1
412149 99412149 1001 86380 86390 1
412198 99412198 1001 86380 86390 1
412458 99412458 1001 86380 86390 1
412301 99412301 1001 86380 86390 1
413337 99413337 1001 86380 86390 1
413503 99413503 1001 86380 86390 1
413557 99413557 1001 86380 86390 1
412952 99412952 1001 86380 86390 1
412528 99412528 1001 86380 86390 1
412617 99412617 1001 86380 86390 1
412726 99412726 1001 86380 86390 1
413933 99413933 1001 86380 86390 1
413981 99413981 1001 86380 86390 1
415142 99415142 1001 86380 86390 1
415257 99415257 1001 86380 86390 1
415268 99415268 1001 86380 86390 1
414932 99414932 1001 86380 86390 1
414989 99414989 1001 86380 86390 1
415311 99415311 1001 86380 86390 1
414599 99414599 1001 86380 86390 1
414290 99414290 1001 86380 86390 1
414391 99414391 1001 86380 86390 1
415388 99415388 1001 86380 86390 1
415529 99415529 1001 86380 86390 1
415376 99415376 1001 86380 86390 1
416689 99416689 1001 86380 86390 1
416256 99416256 1001 86380 86390 1
416555 99416555 1001 86380 86390 1
416325 99416325 1001 86380 86390 1
416122 99416122 1001 86380 86390 1
415937 99415937 1001 86380 86390 1
417354 99417354 1001 86380 86390 1
417142 99417142 1001 86380 86390 1
417384 99417384 1001 86380 86390 1
417035 99417035 1001 86380 86390 1
417059 99417059 1001 86380 86390 1
417129 99417129 1001 86380 86390 1
417325 99417325 1001 86380 86390 1
417041 99417041 1001 86380 86390 1
417589 99417589 1001 86380 86390 1
417517 99417517 1001 86380 86390 1
418734 99418734 1001 86380 86390 1
418718 99418718 1001 86380 86390 1
418720 99418720 1001 86380 86390 1
418349 99418349 1001 86380 86390 1
418054 99418054 1001 86380 86390 1
417871 99417871 1001 86380 86390 1
418981 99418981 1001 86380 86390 1
418939 99418939 1001 86380 86390 1
420413 99420413 1001 86380 86390 1
419724 99419724 1001 86380 86390 1
420009 99420009 1001 86380 86390 1
419754 99419754 1001 86380 86390 1
420029 99420029 1001 86380 86390 1
419476 99419476 1001 86380 86390 1
419332 99419332 1001 86380 86390 1
419397 99419397 1001 86380 86390 1
419464 99419464 1001 86380 86390 1
420515 99420515 1001 86380 86390 1
420654 99420654 1001 86380 86390 1
420827 99420827 1001 86380 86390 1
421920 99421920 1001 86380 86390 1
421922 99421922 1001 86380 86390 1
421944 99421944 1001 86380 86390 1
421784 99421784 1001 86380 86390 1
421935 99421935 1001 86380 86390 1
421994 99421994 1001 86380 86390 1
421560 99421560 1001 86380 86390 1
420988 99420988 1001 86380 86390 1
420915 99420915 1001 86380 86390 1
420847 99420847 1001 86380 86390 1
421091 99421091 1001 86380 86390 1
422336 99422336 1001 86380 86390 1
422462 99422462 1001 86380 86390 1
422154 99422154 1001 86380 86390 1
422179 99422179 1001 86380 86390 1
423402 99423402 1001 86380 86390 1
423123 99423123 1001 86380 86390 1
423274 99423274 1001 86380 86390 1
423096 99423096 1001 86380 86390 1
422727 99422727 1001 86380 86390 1
422658 99422658 1001 86380 86390 1
422898 99422898 1001 86380 86390 1
423938 99423938 1001 86380 86390 1
423846 99423846 1001 86380 86390 1
425081 99425081 1001 86380 86390 1
425196 99425196 1001 86380 86390 1
425335 99425335 1001 86380 86390 1
425232 99425232 1001 86380 86390 1
425342 99425342 1001 86380 86390 1
425346 99425346 1001 86380 86390 1
425319 99425319 1001 86380 86390 1
424910 99424910 1001 86380 86390 1
424648 99424648 1001 86380 86390 1
424626 99424626 1001 86380 86390 1
424793 99424793 1001 86380 86390 1
424606 99424606 1001 86380 86390 1
424919 99424919 1001 86380 86390 1
424590 99424590 1001 86380 86390 1
424390 99424390 1001 86380 86390 1
424247 99424247 1001 86380 86390 1
424516 99424516 1001 86380 86390 1
425655 99425655 1001 86380 86390 1
425795 99425795 1001 86380 86390 1
425448 99425448 1001 86380 86390 1
425544 99425544 1001 86380 86390 1
426895 99426895 1001 86380 86390 1
426793 99426793 1001 86380 86390 1
426801 99426801 1001 86380 86390 1
426573 99426573 1001 86380 86390 1
426371 99426371 1001 86380 86390 1
426598 99426598 1001 86380 86390 1
426688 99426688 1001 86380 86390 1
426112 99426112 1001 86380 86390 1
426219 99426219 1001 86380 86390 1
426002 99426002 1001 86380 86390 1
427158 99427158 1001 86380 86390 1
428391 99428391 1001 86380 86390 1
428615 99428615 1001 86380 86390 1
428616 99428616 1001 86380 86390 1
428625 99428625 1001 86380 86390 1
428725 99428725 1001 86380 86390 1
427947 99427947 1001 86380 86390 1
428007 99428007 1001 86380 86390 1
427985 99427985 1001 86380 86390 1
428154 99428154 1001 86380 86390 1
427803 99427803 1001 86380 86390 1
427561 99427561 1001 86380 86390 1
427719 99427719 1001 86380 86390 1
428970 99428970 1001 86380 86390 1
428836 99428836 1001 86380 86390 1
428983 99428983 1001 86380 86390 1
430330 99430330 1001 86380 86390 1
430141 99430141 1001 86380 86390 1
429801 99429801 1001 86380 86390 1
429779 99429779 1001 86380 86390 1
429904 99429904 1001 86380 86390 1
429909 99429909 1001 86380 86390 1
429727 99429727 1001 86380 86390 1
429325 99429325 1001 86380 86390 1
429375 99429375 1001 86380 86390 1
430780 99430780 1001 86380 86390 1
431949 99431949 1001 86380 86390 1
431847 99431847 1001 86380 86390 1
431879 99431879 1001 86380 86390 1
431310 99431310 1001 86380 86390 1
431381 99431381 1001 86380 86390 1
431346 99431346 1001 86380 86390 1
431549 99431549 1001 86380 86390 1
430972 99430972 1001 86380 86390 1
431157 99431157 1001 86380 86390 1
431139 99431139 1001 86380 86390 1
432268 99432268 1001 86380 86390 1
432426 99432426 1001 86380 86390 1
432081 99432081 1001 86380 86390 1
433349 99433349 1001 86380 86390 1
433686 99433686 1001 86380 86390 1
433334 99433334 1001 86380 86390 1
433631 99433631 1001 86380 86390 1
433316 99433316 1001 86380 86390 1
433300 99433300 1001 86380 86390 1
432709 99432709 1001 86380 86390 1
433810 99433810 1001 86380 86390 1
434070 99434070 1001 86380 86390 1
433770 99433770 1001 86380 86390 1
435315 99435315 1001 86380 86390 1
435338 99435338 1001 86380 86390 1
435057 99435057 1001 86380 86390 1
435202 99435202 1001 86380 86390 1
435172 99435172 1001 86380 86390 1
434536 99434536 1001 86380 86390 1
434485 99434485 1001 86380 86390 1
434416 99434416 1001 86380 86390 1
434335 99434335 1001 86380 86390 1
435595 99435595 1001 86380 86390 1
435592 99435592 1001 86380 86390 1
436914 99436914 1001 86380 86390 1
436949 99436949 1001 86380 86390 1
436685 99436685 1001 86380 86390 1
436483 99436483 1001 86380 86390 1
436722 99436722 1001 86380 86390 1
436617 99436617 1001 86380 86390 1
436040 99436040 1001 86380 86390 1
436018 99436018 1001 86380 86390 1
436080 99436080 1001 86380 86390 1
300070 99300070 1001 86380 86390 1
300552 99300552 1001 86380 86390 1
300630 99300630 1001 86380 86390 1
300632 99300632 1001 86380 86390 1
300724 99300724 1001 86380 86390 1
300359 99300359 1001 86380 86390 1
300361 99300361 1001 86380 86390 1
300377 99300377 1001 86380 86390 1
300521 99300521 1001 86380 86390 1
300522 99300522 1001 86380 86390 1
300226 99300226 1001 86380 86390 1
300246 99300246 1001 86380 86390 1
300792 99300792 1001 86380 86390 1
300806 99300806 1001 86380 86390 1
300871 99300871 1001 86380 86390 1
300925 99300925 1001 86380 86390 1
300863 99300863 1001 86380 86390 1
300853 99300853 1001 86380 86390 1
301442 99301442 1001 86380 86390 1
301410 99301410 1001 86380 86390 1
301501 99301501 1001 86380 86390 1
301220 99301220 1001 86380 86390 1
301263 99301263 1001 86380 86390 1
301254 99301254 1001 86380 86390 1
300988 99300988 1001 86380 86390 1
301053 99301053 1001 86380 86390 1
301033 99301033 1001 86380 86390 1
301126 99301126 1001 86380 86390 1
302377 99302377 1001 86380 86390 1
301994 99301994 1001 86380 86390 1
302053 99302053 1001 86380 86390 1
302131 99302131 1001 86380 86390 1
301991 99301991 1001 86380 86390 1
302573 99302573 1001 86380 86390 1
302550 99302550 1001 86380 86390 1
302422 99302422 1001 86380 86390 1
303170 99303170 1001 86380 86390 1
303143 99303143 1001 86380 86390 1
302990 99302990 1001 86380 86390 1
302939 99302939 1001 86380 86390 1
302980 99302980 1001 86380 86390 1
302854 99302854 1001 86380 86390 1
302650 99302650 1001 86380 86390 1
302655 99302655 1001 86380 86390 1
302708 99302708 1001 86380 86390 1
303219 99303219 1001 86380 86390 1
303393 99303393 1001 86380 86390 1
303368 99303368 1001 86380 86390 1
303382 99303382 1001 86380 86390 1
303408 99303408 1001 86380 86390 1
303384 99303384 1001 86380 86390 1
303905 99303905 1001 86380 86390 1
303873 99303873 1001 86380 86390 1
303913 99303913 1001 86380 86390 1
303697 99303697 1001 86380 86390 1
303821 99303821 1001 86380 86390 1
303641 99303641 1001 86380 86390 1
303747 99303747 1001 86380 86390 1
303786 99303786 1001 86380 86390 1
303630 99303630 1001 86380 86390 1
303427 99303427 1001 86380 86390 1
304060 99304060 1001 86380 86390 1
304152 99304152 1001 86380 86390 1
304695 99304695 1001 86380 86390 1
304839 99304839 1001 86380 86390 1
304538 99304538 1001 86380 86390 1
304583 99304583 1001 86380 86390 1
304635 99304635 1001 86380 86390 1
304467 99304467 1001 86380 86390 1
304481 99304481 1001 86380 86390 1
304317 99304317 1001 86380 86390 1
304409 99304409 1001 86380 86390 1
304242 99304242 1001 86380 86390 1
304296 99304296 1001 86380 86390 1
304245 99304245 1001 86380 86390 1
304288 99304288 1001 86380 86390 1
304995 99304995 1001 86380 86390 1
305559 99305559 1001 86380 86390 1
305523 99305523 1001 86380 86390 1
305536 99305536 1001 86380 86390 1
305567 99305567 1001 86380 86390 1
305295 99305295 1001 86380 86390 1
305271 99305271 1001 86380 86390 1
305195 99305195 1001 86380 86390 1
305071 99305071 1001 86380 86390 1
305100 99305100 1001 86380 86390 1
500061 99500061 1001 86380 86390 1
500117 99500117 1001 86380 86390 1
500132 99500132 1001 86380 86390 1
500121 99500121 1001 86380 86390 1
500135 99500135 1001 86380 86390 1
500032 99500032 1001 86380 86390 1
500034 99500034 1001 86380 86390 1
500190 99500190 1001 86380 86390 1
500620 99500620 1001 86380 86390 1
500776 99500776 1001 86380 86390 1
500701 99500701 1001 86380 86390 1
500624 99500624 1001 86380 86390 1
500718 99500718 1001 86380 86390 1
500670 99500670 1001 86380 86390 1
500683 99500683 1001 86380 86390 1
500439 99500439 1001 86380 86390 1
500560 99500560 1001 86380 86390 1
500589 99500589 1001 86380 86390 1
500460 99500460 1001 86380 86390 1
500512 99500512 1001 86380 86390 1
500461 99500461 1001 86380 86390 1
500551 99500551 1001 86380 86390 1
500218 99500218 1001 86380 86390 1
500309 99500309 1001 86380 86390 1
500338 99500338 1001 86380 86390 1
500339 99500339 1001 86380 86390 1
500914 99500914 1001 86380 86390 1
500829 99500829 1001 86380 86390 1
500960 99500960 1001 86380 86390 1
501002 99501002 1001 86380 86390 1
500860 99500860 1001 86380 86390 1
501528 99501528 1001 86380 86390 1
501627 99501627 1001 86380 86390 1
501310 99501310 1001 86380 86390 1
501329 99501329 1001 86380 86390 1
501110 99501110 1001 86380 86390 1
501101 99501101 1001 86380 86390 1
501094 99501094 1001 86380 86390 1
501835 99501835 1001 86380 86390 1
501747 99501747 1001 86380 86390 1
502444 99502444 1001 86380 86390 1
502422 99502422 1001 86380 86390 1
502235 99502235 1001 86380 86390 1
501858 99501858 1001 86380 86390 1
501886 99501886 1001 86380 86390 1
501981 99501981 1001 86380 86390 1
501905 99501905 1001 86380 86390 1
501933 99501933 1001 86380 86390 1
502528 99502528 1001 86380 86390 1
502571 99502571 1001 86380 86390 1
502520 99502520 1001 86380 86390 1
502638 99502638 1001 86380 86390 1
502470 99502470 1001 86380 86390 1
503283 99503283 1001 86380 86390 1
503135 99503135 1001 86380 86390 1
503054 99503054 1001 86380 86390 1
503031 99503031 1001 86380 86390 1
502723 99502723 1001 86380 86390 1
502724 99502724 1001 86380 86390 1
502725 99502725 1001 86380 86390 1
502676 99502676 1001 86380 86390 1
502716 99502716 1001 86380 86390 1
502794 99502794 1001 86380 86390 1
503458 99503458 1001 86380 86390 1
503484 99503484 1001 86380 86390 1
503493 99503493 1001 86380 86390 1
503938 99503938 1001 86380 86390 1
503940 99503940 1001 86380 86390 1
504047 99504047 1001 86380 86390 1
503731 99503731 1001 86380 86390 1
503876 99503876 1001 86380 86390 1
503739 99503739 1001 86380 86390 1
503908 99503908 1001 86380 86390 1
503898 99503898 1001 86380 86390 1
503671 99503671 1001 86380 86390 1
503651 99503651 1001 86380 86390 1
504274 99504274 1001 86380 86390 1
504249 99504249 1001 86380 86390 1
504250 99504250 1001 86380 86390 1
504303 99504303 1001 86380 86390 1
504189 99504189 1001 86380 86390 1
504306 99504306 1001 86380 86390 1
504763 99504763 1001 86380 86390 1
504876 99504876 1001 86380 86390 1
504935 99504935 1001 86380 86390 1
504638 99504638 1001 86380 86390 1
504717 99504717 1001 86380 86390 1
504563 99504563 1001 86380 86390 1
504632 99504632 1001 86380 86390 1
504479 99504479 1001 86380 86390 1
504352 99504352 1001 86380 86390 1
504482 99504482 1001 86380 86390 1
504511 99504511 1001 86380 86390 1
504410 99504410 1001 86380 86390 1
505096 99505096 1001 86380 86390 1
504994 99504994 1001 86380 86390 1
505009 99505009 1001 86380 86390 1
505037 99505037 1001 86380 86390 1
505025 99505025 1001 86380 86390 1
505042 99505042 1001 86380 86390 1
505696 99505696 1001 86380 86390 1
505571 99505571 1001 86380 86390 1
505635 99505635 1001 86380 86390 1
505753 99505753 1001 86380 86390 1
505688 99505688 1001 86380 86390 1
505564 99505564 1001 86380 86390 1
505424 99505424 1001 86380 86390 1
505454 99505454 1001 86380 86390 1
505357 99505357 1001 86380 86390 1
505181 99505181 1001 86380 86390 1
505220 99505220 1001 86380 86390 1
505781 99505781 1001 86380 86390 1
505809 99505809 1001 86380 86390 1
505965 99505965 1001 86380 86390 1
505842 99505842 1001 86380 86390 1
506498 99506498 1001 86380 86390 1
506584 99506584 1001 86380 86390 1
506556 99506556 1001 86380 86390 1
506466 99506466 1001 86380 86390 1
506266 99506266 1001 86380 86390 1
506306 99506306 1001 86380 86390 1
506203 99506203 1001 86380 86390 1
506298 99506298 1001 86380 86390 1
506389 99506389 1001 86380 86390 1
506082 99506082 1001 86380 86390 1
506108 99506108 1001 86380 86390 1
506035 99506035 1001 86380 86390 1
506664 99506664 1001 86380 86390 1
506759 99506759 1001 86380 86390 1
507308 99507308 1001 86380 86390 1
507335 99507335 1001 86380 86390 1
507352 99507352 1001 86380 86390 1
507305 99507305 1001 86380 86390 1
507140 99507140 1001 86380 86390 1
507026 99507026 1001 86380 86390 1
507014 99507014 1001 86380 86390 1
507200 99507200 1001 86380 86390 1
507033 99507033 1001 86380 86390 1
506855 99506855 1001 86380 86390 1
506934 99506934 1001 86380 86390 1
507605 99507605 1001 86380 86390 1
507502 99507502 1001 86380 86390 1
508216 99508216 1001 86380 86390 1
508097 99508097 1001 86380 86390 1
508233 99508233 1001 86380 86390 1
507876 99507876 1001 86380 86390 1
507945 99507945 1001 86380 86390 1
507881 99507881 1001 86380 86390 1
507988 99507988 1001 86380 86390 1
507656 99507656 1001 86380 86390 1
507766 99507766 1001 86380 86390 1
507690 99507690 1001 86380 86390 1
507743 99507743 1001 86380 86390 1
508401 99508401 1001 86380 86390 1
508259 99508259 1001 86380 86390 1
508299 99508299 1001 86380 86390 1
508351 99508351 1001 86380 86390 1
508416 99508416 1001 86380 86390 1
508438 99508438 1001 86380 86390 1
508934 99508934 1001 86380 86390 1
508988 99508988 1001 86380 86390 1
508989 99508989 1001 86380 86390 1
509028 99509028 1001 86380 86390 1
508940 99508940 1001 86380 86390 1
508931 99508931 1001 86380 86390 1
508944 99508944 1001 86380 86390 1
508932 99508932 1001 86380 86390 1
508741 99508741 1001 86380 86390 1
508703 99508703 1001 86380 86390 1
508757 99508757 1001 86380 86390 1
508826 99508826 1001 86380 86390 1
508827 99508827 1001 86380 86390 1
508853 99508853 1001 86380 86390 1
508634 99508634 1001 86380 86390 1
508481 99508481 1001 86380 86390 1
508600 99508600 1001 86380 86390 1
509240 99509240 1001 86380 86390 1
509099 99509099 1001 86380 86390 1
509086 99509086 1001 86380 86390 1
509220 99509220 1001 86380 86390 1
509160 99509160 1001 86380 86390 1
509213 99509213 1001 86380 86390 1
509761 99509761 1001 86380 86390 1
509724 99509724 1001 86380 86390 1
509776 99509776 1001 86380 86390 1
509889 99509889 1001 86380 86390 1
509770 99509770 1001 86380 86390 1
509619 99509619 1001 86380 86390 1
509555 99509555 1001 86380 86390 1
509284 99509284 1001 86380 86390 1
510089 99510089 1001 86380 86390 1
510566 99510566 1001 86380 86390 1
510556 99510556 1001 86380 86390 1
510673 99510673 1001 86380 86390 1
510558 99510558 1001 86380 86390 1
510203 99510203 1001 86380 86390 1
510117 99510117 1001 86380 86390 1
510788 99510788 1001 86380 86390 1
510842 99510842 1001 86380 86390 1
510830 99510830 1001 86380 86390 1
510888 99510888 1001 86380 86390 1
511517 99511517 1001 86380 86390 1
511523 99511523 1001 86380 86390 1
511428 99511428 1001 86380 86390 1
511152 99511152 1001 86380 86390 1
511324 99511324 1001 86380 86390 1
511224 99511224 1001 86380 86390 1
511187 99511187 1001 86380 86390 1
511130 99511130 1001 86380 86390 1
510977 99510977 1001 86380 86390 1
511080 99511080 1001 86380 86390 1
511055 99511055 1001 86380 86390 1
510991 99510991 1001 86380 86390 1
511134 99511134 1001 86380 86390 1
510979 99510979 1001 86380 86390 1
511705 99511705 1001 86380 86390 1
511720 99511720 1001 86380 86390 1
511618 99511618 1001 86380 86390 1
511593 99511593 1001 86380 86390 1
511636 99511636 1001 86380 86390 1
511587 99511587 1001 86380 86390 1
511574 99511574 1001 86380 86390 1
512341 99512341 1001 86380 86390 1
512187 99512187 1001 86380 86390 1
512304 99512304 1001 86380 86390 1
512349 99512349 1001 86380 86390 1
512223 99512223 1001 86380 86390 1
511852 99511852 1001 86380 86390 1
511815 99511815 1001 86380 86390 1
511945 99511945 1001 86380 86390 1
511804 99511804 1001 86380 86390 1
511847 99511847 1001 86380 86390 1
512572 99512572 1001 86380 86390 1
512383 99512383 1001 86380 86390 1
512552 99512552 1001 86380 86390 1
513086 99513086 1001 86380 86390 1
512960 99512960 1001 86380 86390 1
512821 99512821 1001 86380 86390 1
512977 99512977 1001 86380 86390 1
512675 99512675 1001 86380 86390 1
512741 99512741 1001 86380 86390 1
512652 99512652 1001 86380 86390 1
512678 99512678 1001 86380 86390 1
512693 99512693 1001 86380 86390 1
512776 99512776 1001 86380 86390 1
512699 99512699 1001 86380 86390 1
513384 99513384 1001 86380 86390 1
513378 99513378 1001 86380 86390 1
513838 99513838 1001 86380 86390 1
513859 99513859 1001 86380 86390 1
513565 99513565 1001 86380 86390 1
513488 99513488 1001 86380 86390 1
513572 99513572 1001 86380 86390 1
514073 99514073 1001 86380 86390 1
514217 99514217 1001 86380 86390 1
514179 99514179 1001 86380 86390 1
514793 99514793 1001 86380 86390 1
514823 99514823 1001 86380 86390 1
514744 99514744 1001 86380 86390 1
514249 99514249 1001 86380 86390 1
514441 99514441 1001 86380 86390 1
515037 99515037 1001 86380 86390 1
514908 99514908 1001 86380 86390 1
514911 99514911 1001 86380 86390 1
515646 99515646 1001 86380 86390 1
515672 99515672 1001 86380 86390 1
515675 99515675 1001 86380 86390 1
515681 99515681 1001 86380 86390 1
515349 99515349 1001 86380 86390 1
515381 99515381 1001 86380 86390 1
515371 99515371 1001 86380 86390 1
515475 99515475 1001 86380 86390 1
515398 99515398 1001 86380 86390 1
515156 99515156 1001 86380 86390 1
515182 99515182 1001 86380 86390 1
515111 99515111 1001 86380 86390 1
515138 99515138 1001 86380 86390 1
515785 99515785 1001 86380 86390 1
515712 99515712 1001 86380 86390 1
515782 99515782 1001 86380 86390 1
516507 99516507 1001 86380 86390 1
516201 99516201 1001 86380 86390 1
516298 99516298 1001 86380 86390 1
516058 99516058 1001 86380 86390 1
516076 99516076 1001 86380 86390 1
516533 99516533 1001 86380 86390 1
517194 99517194 1001 86380 86390 1
517280 99517280 1001 86380 86390 1
517203 99517203 1001 86380 86390 1
517268 99517268 1001 86380 86390 1
517295 99517295 1001 86380 86390 1
517079 99517079 1001 86380 86390 1
517033 99517033 1001 86380 86390 1
517024 99517024 1001 86380 86390 1
516822 99516822 1001 86380 86390 1
516876 99516876 1001 86380 86390 1
516760 99516760 1001 86380 86390 1
516838 99516838 1001 86380 86390 1
516827 99516827 1001 86380 86390 1
516737 99516737 1001 86380 86390 1
517346 99517346 1001 86380 86390 1
517493 99517493 1001 86380 86390 1
517405 99517405 1001 86380 86390 1
518160 99518160 1001 86380 86390 1
518073 99518073 1001 86380 86390 1
518129 99518129 1001 86380 86390 1
518091 99518091 1001 86380 86390 1
518105 99518105 1001 86380 86390 1
518032 99518032 1001 86380 86390 1
517905 99517905 1001 86380 86390 1
517765 99517765 1001 86380 86390 1
517938 99517938 1001 86380 86390 1
517875 99517875 1001 86380 86390 1
517825 99517825 1001 86380 86390 1
517864 99517864 1001 86380 86390 1
517916 99517916 1001 86380 86390 1
517555 99517555 1001 86380 86390 1
517634 99517634 1001 86380 86390 1
517561 99517561 1001 86380 86390 1
518171 99518171 1001 86380 86390 1
518310 99518310 1001 86380 86390 1
518246 99518246 1001 86380 86390 1
518182 99518182 1001 86380 86390 1
518887 99518887 1001 86380 86390 1
518797 99518797 1001 86380 86390 1
518965 99518965 1001 86380 86390 1
518854 99518854 1001 86380 86390 1
518576 99518576 1001 86380 86390 1
518707 99518707 1001 86380 86390 1
518619 99518619 1001 86380 86390 1
518736 99518736 1001 86380 86390 1
518646 99518646 1001 86380 86390 1
518594 99518594 1001 86380 86390 1
518780 99518780 1001 86380 86390 1
518464 99518464 1001 86380 86390 1
518401 99518401 1001 86380 86390 1
518441 99518441 1001 86380 86390 1
518417 99518417 1001 86380 86390 1
519010 99519010 1001 86380 86390 1
519114 99519114 1001 86380 86390 1
519123 99519123 1001 86380 86390 1
519646 99519646 1001 86380 86390 1
519715 99519715 1001 86380 86390 1
519571 99519571 1001 86380 86390 1
519546 99519546 1001 86380 86390 1
519435 99519435 1001 86380 86390 1
519489 99519489 1001 86380 86390 1
519424 99519424 1001 86380 86390 1
519451 99519451 1001 86380 86390 1
519412 99519412 1001 86380 86390 1
519361 99519361 1001 86380 86390 1
519234 99519234 1001 86380 86390 1
519197 99519197 1001 86380 86390 1
520005 99520005 1001 86380 86390 1
519990 99519990 1001 86380 86390 1
520520 99520520 1001 86380 86390 1
520402 99520402 1001 86380 86390 1
520234 99520234 1001 86380 86390 1
520429 99520429 1001 86380 86390 1
520303 99520303 1001 86380 86390 1
520420 99520420 1001 86380 86390 1
520064 99520064 1001 86380 86390 1
520787 99520787 1001 86380 86390 1
520829 99520829 1001 86380 86390 1
521389 99521389 1001 86380 86390 1
521312 99521312 1001 86380 86390 1
521119 99521119 1001 86380 86390 1
521256 99521256 1001 86380 86390 1
521039 99521039 1001 86380 86390 1
520962 99520962 1001 86380 86390 1
521015 99521015 1001 86380 86390 1
520968 99520968 1001 86380 86390 1
521622 99521622 1001 86380 86390 1
522114 99522114 1001 86380 86390 1
522142 99522142 1001 86380 86390 1
522268 99522268 1001 86380 86390 1
522104 99522104 1001 86380 86390 1
522105 99522105 1001 86380 86390 1
522131 99522131 1001 86380 86390 1
522106 99522106 1001 86380 86390 1
522275 99522275 1001 86380 86390 1
522224 99522224 1001 86380 86390 1
521946 99521946 1001 86380 86390 1
522068 99522068 1001 86380 86390 1
521890 99521890 1001 86380 86390 1
521765 99521765 1001 86380 86390 1
522471 99522471 1001 86380 86390 1
522410 99522410 1001 86380 86390 1
522953 99522953 1001 86380 86390 1
522966 99522966 1001 86380 86390 1
523077 99523077 1001 86380 86390 1
522707 99522707 1001 86380 86390 1
522773 99522773 1001 86380 86390 1
522580 99522580 1001 86380 86390 1
522700 99522700 1001 86380 86390 1
523190 99523190 1001 86380 86390 1
523915 99523915 1001 86380 86390 1
523916 99523916 1001 86380 86390 1
523743 99523743 1001 86380 86390 1
523716 99523716 1001 86380 86390 1
523717 99523717 1001 86380 86390 1
523614 99523614 1001 86380 86390 1
523632 99523632 1001 86380 86390 1
523531 99523531 1001 86380 86390 1
523433 99523433 1001 86380 86390 1
524073 99524073 1001 86380 86390 1
524064 99524064 1001 86380 86390 1
524067 99524067 1001 86380 86390 1
524029 99524029 1001 86380 86390 1
524408 99524408 1001 86380 86390 1
524429 99524429 1001 86380 86390 1
524345 99524345 1001 86380 86390 1
524207 99524207 1001 86380 86390 1
524286 99524286 1001 86380 86390 1
524327 99524327 1001 86380 86390 1
524963 99524963 1001 86380 86390 1
525508 99525508 1001 86380 86390 1
525420 99525420 1001 86380 86390 1
525408 99525408 1001 86380 86390 1
525453 99525453 1001 86380 86390 1
525342 99525342 1001 86380 86390 1
525252 99525252 1001 86380 86390 1
525337 99525337 1001 86380 86390 1
525351 99525351 1001 86380 86390 1
525016 99525016 1001 86380 86390 1
525030 99525030 1001 86380 86390 1
525074 99525074 1001 86380 86390 1
525798 99525798 1001 86380 86390 1
525721 99525721 1001 86380 86390 1
525748 99525748 1001 86380 86390 1
526393 99526393 1001 86380 86390 1
526352 99526352 1001 86380 86390 1
526416 99526416 1001 86380 86390 1
526197 99526197 1001 86380 86390 1
526186 99526186 1001 86380 86390 1
526097 99526097 1001 86380 86390 1
525879 99525879 1001 86380 86390 1
525882 99525882 1001 86380 86390 1
525884 99525884 1001 86380 86390 1
525873 99525873 1001 86380 86390 1
525977 99525977 1001 86380 86390 1
525942 99525942 1001 86380 86390 1
525917 99525917 1001 86380 86390 1
526601 99526601 1001 86380 86390 1
526532 99526532 1001 86380 86390 1
526573 99526573 1001 86380 86390 1
527112 99527112 1001 86380 86390 1
527117 99527117 1001 86380 86390 1
526888 99526888 1001 86380 86390 1
527026 99527026 1001 86380 86390 1
526801 99526801 1001 86380 86390 1
526677 99526677 1001 86380 86390 1
527260 99527260 1001 86380 86390 1
527353 99527353 1001 86380 86390 1
527252 99527252 1001 86380 86390 1
527421 99527421 1001 86380 86390 1
527411 99527411 1001 86380 86390 1
527400 99527400 1001 86380 86390 1
527978 99527978 1001 86380 86390 1
527979 99527979 1001 86380 86390 1
527877 99527877 1001 86380 86390 1
527993 99527993 1001 86380 86390 1
528060 99528060 1001 86380 86390 1
527930 99527930 1001 86380 86390 1
527846 99527846 1001 86380 86390 1
527862 99527862 1001 86380 86390 1
527694 99527694 1001 86380 86390 1
527737 99527737 1001 86380 86390 1
527617 99527617 1001 86380 86390 1
527492 99527492 1001 86380 86390 1
528099 99528099 1001 86380 86390 1
528077 99528077 1001 86380 86390 1
528211 99528211 1001 86380 86390 1
528084 99528084 1001 86380 86390 1
528749 99528749 1001 86380 86390 1
528856 99528856 1001 86380 86390 1
528643 99528643 1001 86380 86390 1
528503 99528503 1001 86380 86390 1
528666 99528666 1001 86380 86390 1
528326 99528326 1001 86380 86390 1
528392 99528392 1001 86380 86390 1
529098 99529098 1001 86380 86390 1
529022 99529022 1001 86380 86390 1
529063 99529063 1001 86380 86390 1
529089 99529089 1001 86380 86390 1
529038 99529038 1001 86380 86390 1
528908 99528908 1001 86380 86390 1
529709 99529709 1001 86380 86390 1
529447 99529447 1001 86380 86390 1
529132 99529132 1001 86380 86390 1
529249 99529249 1001 86380 86390 1
529111 99529111 1001 86380 86390 1
529115 99529115 1001 86380 86390 1
529859 99529859 1001 86380 86390 1
529835 99529835 1001 86380 86390 1
529823 99529823 1001 86380 86390 1
530550 99530550 1001 86380 86390 1
530547 99530547 1001 86380 86390 1
530258 99530258 1001 86380 86390 1
530220 99530220 1001 86380 86390 1
530197 99530197 1001 86380 86390 1
530308 99530308 1001 86380 86390 1
530133 99530133 1001 86380 86390 1
530008 99530008 1001 86380 86390 1
530635 99530635 1001 86380 86390 1
530742 99530742 1001 86380 86390 1
531239 99531239 1001 86380 86390 1
531177 99531177 1001 86380 86390 1
531260 99531260 1001 86380 86390 1
531197 99531197 1001 86380 86390 1
531138 99531138 1001 86380 86390 1
531061 99531061 1001 86380 86390 1
530999 99530999 1001 86380 86390 1
531167 99531167 1001 86380 86390 1
531025 99531025 1001 86380 86390 1
531130 99531130 1001 86380 86390 1
531015 99531015 1001 86380 86390 1
531082 99531082 1001 86380 86390 1
530823 99530823 1001 86380 86390 1
530849 99530849 1001 86380 86390 1
530966 99530966 1001 86380 86390 1
530814 99530814 1001 86380 86390 1
530919 99530919 1001 86380 86390 1
530829 99530829 1001 86380 86390 1
530778 99530778 1001 86380 86390 1
530871 99530871 1001 86380 86390 1
530948 99530948 1001 86380 86390 1
530770 99530770 1001 86380 86390 1
531389 99531389 1001 86380 86390 1
531545 99531545 1001 86380 86390 1
531524 99531524 1001 86380 86390 1
532104 99532104 1001 86380 86390 1
532058 99532058 1001 86380 86390 1
531981 99531981 1001 86380 86390 1
531611 99531611 1001 86380 86390 1
531637 99531637 1001 86380 86390 1
531697 99531697 1001 86380 86390 1
531620 99531620 1001 86380 86390 1
531700 99531700 1001 86380 86390 1
532218 99532218 1001 86380 86390 1
532336 99532336 1001 86380 86390 1
532220 99532220 1001 86380 86390 1
532247 99532247 1001 86380 86390 1
532338 99532338 1001 86380 86390 1
532313 99532313 1001 86380 86390 1
532315 99532315 1001 86380 86390 1
532238 99532238 1001 86380 86390 1
533002 99533002 1001 86380 86390 1
533024 99533024 1001 86380 86390 1
532800 99532800 1001 86380 86390 1
532725 99532725 1001 86380 86390 1
532714 99532714 1001 86380 86390 1
532678 99532678 1001 86380 86390 1
532694 99532694 1001 86380 86390 1
532554 99532554 1001 86380 86390 1
532610 99532610 1001 86380 86390 1
532433 99532433 1001 86380 86390 1
533236 99533236 1001 86380 86390 1
533174 99533174 1001 86380 86390 1
533123 99533123 1001 86380 86390 1
533231 99533231 1001 86380 86390 1
533053 99533053 1001 86380 86390 1
533681 99533681 1001 86380 86390 1
533672 99533672 1001 86380 86390 1
533792 99533792 1001 86380 86390 1
533275 99533275 1001 86380 86390 1
533314 99533314 1001 86380 86390 1
533368 99533368 1001 86380 86390 1
533297 99533297 1001 86380 86390 1
533310 99533310 1001 86380 86390 1
533363 99533363 1001 86380 86390 1
534023 99534023 1001 86380 86390 1
533912 99533912 1001 86380 86390 1
533878 99533878 1001 86380 86390 1
534021 99534021 1001 86380 86390 1
534022 99534022 1001 86380 86390 1
534582 99534582 1001 86380 86390 1
534683 99534683 1001 86380 86390 1
534676 99534676 1001 86380 86390 1
534374 99534374 1001 86380 86390 1
534341 99534341 1001 86380 86390 1
534276 99534276 1001 86380 86390 1
534396 99534396 1001 86380 86390 1
534283 99534283 1001 86380 86390 1
534094 99534094 1001 86380 86390 1
534212 99534212 1001 86380 86390 1
534136 99534136 1001 86380 86390 1
534214 99534214 1001 86380 86390 1
534729 99534729 1001 86380 86390 1
535317 99535317 1001 86380 86390 1
535369 99535369 1001 86380 86390 1
535478 99535478 1001 86380 86390 1
535427 99535427 1001 86380 86390 1
535130 99535130 1001 86380 86390 1
535262 99535262 1001 86380 86390 1
535200 99535200 1001 86380 86390 1
534902 99534902 1001 86380 86390 1
535059 99535059 1001 86380 86390 1
535016 99535016 1001 86380 86390 1
535573 99535573 1001 86380 86390 1
535638 99535638 1001 86380 86390 1
535553 99535553 1001 86380 86390 1
535683 99535683 1001 86380 86390 1
536321 99536321 1001 86380 86390 1
536191 99536191 1001 86380 86390 1
535955 99535955 1001 86380 86390 1
535994 99535994 1001 86380 86390 1
535806 99535806 1001 86380 86390 1
535732 99535732 1001 86380 86390 1
535825 99535825 1001 86380 86390 1
535749 99535749 1001 86380 86390 1
535762 99535762 1001 86380 86390 1
536476 99536476 1001 86380 86390 1
536530 99536530 1001 86380 86390 1
536363 99536363 1001 86380 86390 1
536510 99536510 1001 86380 86390 1
536394 99536394 1001 86380 86390 1
536369 99536369 1001 86380 86390 1
536460 99536460 1001 86380 86390 1
537125 99537125 1001 86380 86390 1
537128 99537128 1001 86380 86390 1
536963 99536963 1001 86380 86390 1
537053 99537053 1001 86380 86390 1
536911 99536911 1001 86380 86390 1
536573 99536573 1001 86380 86390 1
536651 99536651 1001 86380 86390 1
536742 99536742 1001 86380 86390 1
537341 99537341 1001 86380 86390 1
537238 99537238 1001 86380 86390 1
537808 99537808 1001 86380 86390 1
537904 99537904 1001 86380 86390 1
537789 99537789 1001 86380 86390 1
537801 99537801 1001 86380 86390 1
537981 99537981 1001 86380 86390 1
537897 99537897 1001 86380 86390 1
537728 99537728 1001 86380 86390 1
537769 99537769 1001 86380 86390 1
537445 99537445 1001 86380 86390 1
537488 99537488 1001 86380 86390 1
537387 99537387 1001 86380 86390 1
537418 99537418 1001 86380 86390 1
538048 99538048 1001 86380 86390 1
537999 99537999 1001 86380 86390 1
538064 99538064 1001 86380 86390 1
538040 99538040 1001 86380 86390 1
538154 99538154 1001 86380 86390 1
538625 99538625 1001 86380 86390 1
538619 99538619 1001 86380 86390 1
538406 99538406 1001 86380 86390 1
538592 99538592 1001 86380 86390 1
538568 99538568 1001 86380 86390 1
538314 99538314 1001 86380 86390 1
538382 99538382 1001 86380 86390 1
538348 99538348 1001 86380 86390 1
539007 99539007 1001 86380 86390 1
538905 99538905 1001 86380 86390 1
538893 99538893 1001 86380 86390 1
538992 99538992 1001 86380 86390 1
539487 99539487 1001 86380 86390 1
539491 99539491 1001 86380 86390 1
539560 99539560 1001 86380 86390 1
539586 99539586 1001 86380 86390 1
539387 99539387 1001 86380 86390 1
539389 99539389 1001 86380 86390 1
539393 99539393 1001 86380 86390 1
539395 99539395 1001 86380 86390 1
539175 99539175 1001 86380 86390 1
539114 99539114 1001 86380 86390 1
539183 99539183 1001 86380 86390 1
539761 99539761 1001 86380 86390 1
539738 99539738 1001 86380 86390 1
539816 99539816 1001 86380 86390 1
540270 99540270 1001 86380 86390 1
540120 99540120 1001 86380 86390 1
540243 99540243 1001 86380 86390 1
540179 99540179 1001 86380 86390 1
539899 99539899 1001 86380 86390 1
540007 99540007 1001 86380 86390 1
539945 99539945 1001 86380 86390 1
539986 99539986 1001 86380 86390 1
539883 99539883 1001 86380 86390 1
540052 99540052 1001 86380 86390 1
540554 99540554 1001 86380 86390 1
540539 99540539 1001 86380 86390 1
540631 99540631 1001 86380 86390 1
541190 99541190 1001 86380 86390 1
541265 99541265 1001 86380 86390 1
541181 99541181 1001 86380 86390 1
541280 99541280 1001 86380 86390 1
541252 99541252 1001 86380 86390 1
540984 99540984 1001 86380 86390 1
540899 99540899 1001 86380 86390 1
540887 99540887 1001 86380 86390 1
540982 99540982 1001 86380 86390 1
541047 99541047 1001 86380 86390 1
540818 99540818 1001 86380 86390 1
540680 99540680 1001 86380 86390 1
540826 99540826 1001 86380 86390 1
541359 99541359 1001 86380 86390 1
541297 99541297 1001 86380 86390 1
541364 99541364 1001 86380 86390 1
542031 99542031 1001 86380 86390 1
541929 99541929 1001 86380 86390 1
542094 99542094 1001 86380 86390 1
541919 99541919 1001 86380 86390 1
541985 99541985 1001 86380 86390 1
541745 99541745 1001 86380 86390 1
541849 99541849 1001 86380 86390 1
541774 99541774 1001 86380 86390 1
541764 99541764 1001 86380 86390 1
541715 99541715 1001 86380 86390 1
541860 99541860 1001 86380 86390 1
541628 99541628 1001 86380 86390 1
541527 99541527 1001 86380 86390 1
541541 99541541 1001 86380 86390 1
541597 99541597 1001 86380 86390 1
542274 99542274 1001 86380 86390 1
542291 99542291 1001 86380 86390 1
542308 99542308 1001 86380 86390 1
542909 99542909 1001 86380 86390 1
542743 99542743 1001 86380 86390 1
542839 99542839 1001 86380 86390 1
542891 99542891 1001 86380 86390 1
542892 99542892 1001 86380 86390 1
542617 99542617 1001 86380 86390 1
542695 99542695 1001 86380 86390 1
542484 99542484 1001 86380 86390 1
542369 99542369 1001 86380 86390 1
542462 99542462 1001 86380 86390 1
542386 99542386 1001 86380 86390 1
542335 99542335 1001 86380 86390 1
543056 99543056 1001 86380 86390 1
543685 99543685 1001 86380 86390 1
543627 99543627 1001 86380 86390 1
543349 99543349 1001 86380 86390 1
543351 99543351 1001 86380 86390 1
543212 99543212 1001 86380 86390 1
543894 99543894 1001 86380 86390 1
544434 99544434 1001 86380 86390 1
544575 99544575 1001 86380 86390 1
544514 99544514 1001 86380 86390 1
544301 99544301 1001 86380 86390 1
544198 99544198 1001 86380 86390 1
544318 99544318 1001 86380 86390 1
544383 99544383 1001 86380 86390 1
544216 99544216 1001 86380 86390 1
544386 99544386 1001 86380 86390 1
544157 99544157 1001 86380 86390 1
544170 99544170 1001 86380 86390 1
544082 99544082 1001 86380 86390 1
544124 99544124 1001 86380 86390 1
544023 99544023 1001 86380 86390 1
544051 99544051 1001 86380 86390 1
544662 99544662 1001 86380 86390 1
544603 99544603 1001 86380 86390 1
415935 783 1001 49380 63717 1
400218 99400218 1001 86380 86390 1
400204 99400204 1001 86380 86390 1
400405 99400405 1001 86380 86390 1
400496 99400496 1001 86380 86390 1
400848 99400848 1001 86380 86390 1
400832 99400832 1001 86380 86390 1
401255 99401255 1001 86380 86390 1
401310 99401310 1001 86380 86390 1
401628 99401628 1001 86380 86390 1
402018 99402018 1001 86380 86390 1
402134 99402134 1001 86380 86390 1
402135 99402135 1001 86380 86390 1
402145 99402145 1001 86380 86390 1
402283 99402283 1001 86380 86390 1
402499 99402499 1001 86380 86390 1
402599 99402599 1001 86380 86390 1
402582 99402582 1001 86380 86390 1
403053 99403053 1001 86380 86390 1
403124 99403124 1001 86380 86390 1
403215 99403215 1001 86380 86390 1
403726 99403726 1001 86380 86390 1
404087 99404087 1001 86380 86390 1
404193 99404193 1001 86380 86390 1
404322 99404322 1001 86380 86390 1
404504 99404504 1001 86380 86390 1
404654 99404654 1001 86380 86390 1
404733 99404733 1001 86380 86390 1
405477 99405477 1001 86380 86390 1
405962 99405962 1001 86380 86390 1
406413 99406413 1001 86380 86390 1
406465 99406465 1001 86380 86390 1
406638 99406638 1001 86380 86390 1
406978 99406978 1001 86380 86390 1
406983 99406983 1001 86380 86390 1
407073 99407073 1001 86380 86390 1
407081 99407081 1001 86380 86390 1
407170 99407170 1001 86380 86390 1
407459 99407459 1001 86380 86390 1
407631 99407631 1001 86380 86390 1
407893 99407893 1001 86380 86390 1
407962 99407962 1001 86380 86390 1
407905 99407905 1001 86380 86390 1
407963 99407963 1001 86380 86390 1
408075 99408075 1001 86380 86390 1
408102 99408102 1001 86380 86390 1
408203 99408203 1001 86380 86390 1
408135 99408135 1001 86380 86390 1
408414 99408414 1001 86380 86390 1
408625 99408625 1001 86380 86390 1
408827 99408827 1001 86380 86390 1
408863 99408863 1001 86380 86390 1
408979 99408979 1001 86380 86390 1
409004 99409004 1001 86380 86390 1
409216 99409216 1001 86380 86390 1
409337 99409337 1001 86380 86390 1
409516 99409516 1001 86380 86390 1
409649 99409649 1001 86380 86390 1
409640 99409640 1001 86380 86390 1
409742 99409742 1001 86380 86390 1
410068 99410068 1001 86380 86390 1
410060 99410060 1001 86380 86390 1
410213 99410213 1001 86380 86390 1
410207 99410207 1001 86380 86390 1
410388 99410388 1001 86380 86390 1
410698 99410698 1001 86380 86390 1
410671 99410671 1001 86380 86390 1
410756 99410756 1001 86380 86390 1
410766 99410766 1001 86380 86390 1
410889 99410889 1001 86380 86390 1
410844 99410844 1001 86380 86390 1
410864 99410864 1001 86380 86390 1
410995 99410995 1001 86380 86390 1
411048 99411048 1001 86380 86390 1
411084 99411084 1001 86380 86390 1
411037 99411037 1001 86380 86390 1
411406 99411406 1001 86380 86390 1
411329 99411329 1001 86380 86390 1
411459 99411459 1001 86380 86390 1
411621 99411621 1001 86380 86390 1
412254 99412254 1001 86380 86390 1
412257 99412257 1001 86380 86390 1
412213 99412213 1001 86380 86390 1
412480 99412480 1001 86380 86390 1
412371 99412371 1001 86380 86390 1
412329 99412329 1001 86380 86390 1
413320 99413320 1001 86380 86390 1
413459 99413459 1001 86380 86390 1
413480 99413480 1001 86380 86390 1
413386 99413386 1001 86380 86390 1
413407 99413407 1001 86380 86390 1
413465 99413465 1001 86380 86390 1
412721 99412721 1001 86380 86390 1
412777 99412777 1001 86380 86390 1
412826 99412826 1001 86380 86390 1
412510 99412510 1001 86380 86390 1
412756 99412756 1001 86380 86390 1
412490 99412490 1001 86380 86390 1
414106 99414106 1001 86380 86390 1
414992 99414992 1001 86380 86390 1
415122 99415122 1001 86380 86390 1
415085 99415085 1001 86380 86390 1
415103 99415103 1001 86380 86390 1
414864 99414864 1001 86380 86390 1
414577 99414577 1001 86380 86390 1
414829 99414829 1001 86380 86390 1
414886 99414886 1001 86380 86390 1
414138 99414138 1001 86380 86390 1
414430 99414430 1001 86380 86390 1
414153 99414153 1001 86380 86390 1
414374 99414374 1001 86380 86390 1
415500 99415500 1001 86380 86390 1
415601 99415601 1001 86380 86390 1
415675 99415675 1001 86380 86390 1
415455 99415455 1001 86380 86390 1
415585 99415585 1001 86380 86390 1
415632 99415632 1001 86380 86390 1
415358 99415358 1001 86380 86390 1
416628 99416628 1001 86380 86390 1
416939 99416939 1001 86380 86390 1
416434 99416434 1001 86380 86390 1
416352 99416352 1001 86380 86390 1
416247 99416247 1001 86380 86390 1
416005 99416005 1001 86380 86390 1
416040 99416040 1001 86380 86390 1
417372 99417372 1001 86380 86390 1
417155 99417155 1001 86380 86390 1
417445 99417445 1001 86380 86390 1
418676 99418676 1001 86380 86390 1
418555 99418555 1001 86380 86390 1
417661 99417661 1001 86380 86390 1
417823 99417823 1001 86380 86390 1
417826 99417826 1001 86380 86390 1
417646 99417646 1001 86380 86390 1
417703 99417703 1001 86380 86390 1
419191 99419191 1001 86380 86390 1
418883 99418883 1001 86380 86390 1
420192 99420192 1001 86380 86390 1
420440 99420440 1001 86380 86390 1
420223 99420223 1001 86380 86390 1
419720 99419720 1001 86380 86390 1
419893 99419893 1001 86380 86390 1
420024 99420024 1001 86380 86390 1
420051 99420051 1001 86380 86390 1
419322 99419322 1001 86380 86390 1
419451 99419451 1001 86380 86390 1
419452 99419452 1001 86380 86390 1
419222 99419222 1001 86380 86390 1
419399 99419399 1001 86380 86390 1
420731 99420731 1001 86380 86390 1
421720 99421720 1001 86380 86390 1
421759 99421759 1001 86380 86390 1
421936 99421936 1001 86380 86390 1
421585 99421585 1001 86380 86390 1
421552 99421552 1001 86380 86390 1
420890 99420890 1001 86380 86390 1
420971 99420971 1001 86380 86390 1
420977 99420977 1001 86380 86390 1
421084 99421084 1001 86380 86390 1
421252 99421252 1001 86380 86390 1
420884 99420884 1001 86380 86390 1
422271 99422271 1001 86380 86390 1
422479 99422479 1001 86380 86390 1
422162 99422162 1001 86380 86390 1
422507 99422507 1001 86380 86390 1
422490 99422490 1001 86380 86390 1
422376 99422376 1001 86380 86390 1
422159 99422159 1001 86380 86390 1
423434 99423434 1001 86380 86390 1
423022 99423022 1001 86380 86390 1
423154 99423154 1001 86380 86390 1
422569 99422569 1001 86380 86390 1
423919 99423919 1001 86380 86390 1
424755 99424755 1001 86380 86390 1
424969 99424969 1001 86380 86390 1
424775 99424775 1001 86380 86390 1
424847 99424847 1001 86380 86390 1
424187 99424187 1001 86380 86390 1
424251 99424251 1001 86380 86390 1
424228 99424228 1001 86380 86390 1
424287 99424287 1001 86380 86390 1
424308 99424308 1001 86380 86390 1
425712 99425712 1001 86380 86390 1
425634 99425634 1001 86380 86390 1
425591 99425591 1001 86380 86390 1
425813 99425813 1001 86380 86390 1
425460 99425460 1001 86380 86390 1
425577 99425577 1001 86380 86390 1
426912 99426912 1001 86380 86390 1
426746 99426746 1001 86380 86390 1
426996 99426996 1001 86380 86390 1
426906 99426906 1001 86380 86390 1
427001 99427001 1001 86380 86390 1
426592 99426592 1001 86380 86390 1
426621 99426621 1001 86380 86390 1
426300 99426300 1001 86380 86390 1
426366 99426366 1001 86380 86390 1
425902 99425902 1001 86380 86390 1
426171 99426171 1001 86380 86390 1
426111 99426111 1001 86380 86390 1
425883 99425883 1001 86380 86390 1
427439 99427439 1001 86380 86390 1
427422 99427422 1001 86380 86390 1
427500 99427500 1001 86380 86390 1
427216 99427216 1001 86380 86390 1
428439 99428439 1001 86380 86390 1
428401 99428401 1001 86380 86390 1
428426 99428426 1001 86380 86390 1
428457 99428457 1001 86380 86390 1
428054 99428054 1001 86380 86390 1
427637 99427637 1001 86380 86390 1
429124 99429124 1001 86380 86390 1
428811 99428811 1001 86380 86390 1
428767 99428767 1001 86380 86390 1
428892 99428892 1001 86380 86390 1
429987 99429987 1001 86380 86390 1
430331 99430331 1001 86380 86390 1
430064 99430064 1001 86380 86390 1
429701 99429701 1001 86380 86390 1
429745 99429745 1001 86380 86390 1
429767 99429767 1001 86380 86390 1
429469 99429469 1001 86380 86390 1
429254 99429254 1001 86380 86390 1
429397 99429397 1001 86380 86390 1
429183 99429183 1001 86380 86390 1
429422 99429422 1001 86380 86390 1
430770 99430770 1001 86380 86390 1
430614 99430614 1001 86380 86390 1
430446 99430446 1001 86380 86390 1
431771 99431771 1001 86380 86390 1
431696 99431696 1001 86380 86390 1
432015 99432015 1001 86380 86390 1
432037 99432037 1001 86380 86390 1
431588 99431588 1001 86380 86390 1
431320 99431320 1001 86380 86390 1
431423 99431423 1001 86380 86390 1
430947 99430947 1001 86380 86390 1
430896 99430896 1001 86380 86390 1
431185 99431185 1001 86380 86390 1
431164 99431164 1001 86380 86390 1
432373 99432373 1001 86380 86390 1
432430 99432430 1001 86380 86390 1
432409 99432409 1001 86380 86390 1
432229 99432229 1001 86380 86390 1
432332 99432332 1001 86380 86390 1
433604 99433604 1001 86380 86390 1
433427 99433427 1001 86380 86390 1
433478 99433478 1001 86380 86390 1
433216 99433216 1001 86380 86390 1
433255 99433255 1001 86380 86390 1
432978 99432978 1001 86380 86390 1
433087 99433087 1001 86380 86390 1
432789 99432789 1001 86380 86390 1
432846 99432846 1001 86380 86390 1
432872 99432872 1001 86380 86390 1
433828 99433828 1001 86380 86390 1
434003 99434003 1001 86380 86390 1
433923 99433923 1001 86380 86390 1
435046 99435046 1001 86380 86390 1
434951 99434951 1001 86380 86390 1
434634 99434634 1001 86380 86390 1
434593 99434593 1001 86380 86390 1
435665 99435665 1001 86380 86390 1
437077 99437077 1001 86380 86390 1
436916 99436916 1001 86380 86390 1
436384 99436384 1001 86380 86390 1
436438 99436438 1001 86380 86390 1
435988 99435988 1001 86380 86390 1
436173 99436173 1001 86380 86390 1
436182 99436182 1001 86380 86390 1
300074 99300074 1001 86380 86390 1
300076 99300076 1001 86380 86390 1
300695 99300695 1001 86380 86390 1
300553 99300553 1001 86380 86390 1
300554 99300554 1001 86380 86390 1
300344 99300344 1001 86380 86390 1
300385 99300385 1001 86380 86390 1
300489 99300489 1001 86380 86390 1
300362 99300362 1001 86380 86390 1
300375 99300375 1001 86380 86390 1
300469 99300469 1001 86380 86390 1
300183 99300183 1001 86380 86390 1
300816 99300816 1001 86380 86390 1
300804 99300804 1001 86380 86390 1
300860 99300860 1001 86380 86390 1
300785 99300785 1001 86380 86390 1
300880 99300880 1001 86380 86390 1
301503 99301503 1001 86380 86390 1
301530 99301530 1001 86380 86390 1
301219 99301219 1001 86380 86390 1
300979 99300979 1001 86380 86390 1
301057 99301057 1001 86380 86390 1
300995 99300995 1001 86380 86390 1
301636 99301636 1001 86380 86390 1
301675 99301675 1001 86380 86390 1
301728 99301728 1001 86380 86390 1
301664 99301664 1001 86380 86390 1
301755 99301755 1001 86380 86390 1
302317 99302317 1001 86380 86390 1
302349 99302349 1001 86380 86390 1
302143 99302143 1001 86380 86390 1
302092 99302092 1001 86380 86390 1
302121 99302121 1001 86380 86390 1
301819 99301819 1001 86380 86390 1
301872 99301872 1001 86380 86390 1
302418 99302418 1001 86380 86390 1
302471 99302471 1001 86380 86390 1
302433 99302433 1001 86380 86390 1
302448 99302448 1001 86380 86390 1
303078 99303078 1001 86380 86390 1
303140 99303140 1001 86380 86390 1
303202 99303202 1001 86380 86390 1
303051 99303051 1001 86380 86390 1
302938 99302938 1001 86380 86390 1
302835 99302835 1001 86380 86390 1
302840 99302840 1001 86380 86390 1
302783 99302783 1001 86380 86390 1
302635 99302635 1001 86380 86390 1
302688 99302688 1001 86380 86390 1
302766 99302766 1001 86380 86390 1
303221 99303221 1001 86380 86390 1
303303 99303303 1001 86380 86390 1
304031 99304031 1001 86380 86390 1
304033 99304033 1001 86380 86390 1
303659 99303659 1001 86380 86390 1
303752 99303752 1001 86380 86390 1
303635 99303635 1001 86380 86390 1
303778 99303778 1001 86380 86390 1
303714 99303714 1001 86380 86390 1
303768 99303768 1001 86380 86390 1
303795 99303795 1001 86380 86390 1
303424 99303424 1001 86380 86390 1
303459 99303459 1001 86380 86390 1
303578 99303578 1001 86380 86390 1
304162 99304162 1001 86380 86390 1
304093 99304093 1001 86380 86390 1
304708 99304708 1001 86380 86390 1
304848 99304848 1001 86380 86390 1
304766 99304766 1001 86380 86390 1
304446 99304446 1001 86380 86390 1
304434 99304434 1001 86380 86390 1
304415 99304415 1001 86380 86390 1
305037 99305037 1001 86380 86390 1
304943 99304943 1001 86380 86390 1
305569 99305569 1001 86380 86390 1
305492 99305492 1001 86380 86390 1
305585 99305585 1001 86380 86390 1
305601 99305601 1001 86380 86390 1
305526 99305526 1001 86380 86390 1
305553 99305553 1001 86380 86390 1
305679 99305679 1001 86380 86390 1
305417 99305417 1001 86380 86390 1
305222 99305222 1001 86380 86390 1
305238 99305238 1001 86380 86390 1
305265 99305265 1001 86380 86390 1
305253 99305253 1001 86380 86390 1
500136 99500136 1001 86380 86390 1
500112 99500112 1001 86380 86390 1
500725 99500725 1001 86380 86390 1
500494 99500494 1001 86380 86390 1
500482 99500482 1001 86380 86390 1
500562 99500562 1001 86380 86390 1
500575 99500575 1001 86380 86390 1
500436 99500436 1001 86380 86390 1
500488 99500488 1001 86380 86390 1
500210 99500210 1001 86380 86390 1
500266 99500266 1001 86380 86390 1
500980 99500980 1001 86380 86390 1
500998 99500998 1001 86380 86390 1
501611 99501611 1001 86380 86390 1
501477 99501477 1001 86380 86390 1
501546 99501546 1001 86380 86390 1
501361 99501361 1001 86380 86390 1
501324 99501324 1001 86380 86390 1
501173 99501173 1001 86380 86390 1
501753 99501753 1001 86380 86390 1
501793 99501793 1001 86380 86390 1
501731 99501731 1001 86380 86390 1
501815 99501815 1001 86380 86390 1
502391 99502391 1001 86380 86390 1
502253 99502253 1001 86380 86390 1
502087 99502087 1001 86380 86390 1
501974 99501974 1001 86380 86390 1
502028 99502028 1001 86380 86390 1
501973 99501973 1001 86380 86390 1
502261 99502261 1001 86380 86390 1
502478 99502478 1001 86380 86390 1
503254 99503254 1001 86380 86390 1
503120 99503120 1001 86380 86390 1
502995 99502995 1001 86380 86390 1
503080 99503080 1001 86380 86390 1
502732 99502732 1001 86380 86390 1
502745 99502745 1001 86380 86390 1
502849 99502849 1001 86380 86390 1
503405 99503405 1001 86380 86390 1
503444 99503444 1001 86380 86390 1
504041 99504041 1001 86380 86390 1
504017 99504017 1001 86380 86390 1
503918 99503918 1001 86380 86390 1
503959 99503959 1001 86380 86390 1
503756 99503756 1001 86380 86390 1
503862 99503862 1001 86380 86390 1
503748 99503748 1001 86380 86390 1
503725 99503725 1001 86380 86390 1
503894 99503894 1001 86380 86390 1
503655 99503655 1001 86380 86390 1
503635 99503635 1001 86380 86390 1
503674 99503674 1001 86380 86390 1
503545 99503545 1001 86380 86390 1
504244 99504244 1001 86380 86390 1
504167 99504167 1001 86380 86390 1
504123 99504123 1001 86380 86390 1
504125 99504125 1001 86380 86390 1
504906 99504906 1001 86380 86390 1
504754 99504754 1001 86380 86390 1
504832 99504832 1001 86380 86390 1
504597 99504597 1001 86380 86390 1
504688 99504688 1001 86380 86390 1
504551 99504551 1001 86380 86390 1
504607 99504607 1001 86380 86390 1
504542 99504542 1001 86380 86390 1
504483 99504483 1001 86380 86390 1
504344 99504344 1001 86380 86390 1
504503 99504503 1001 86380 86390 1
505019 99505019 1001 86380 86390 1
504956 99504956 1001 86380 86390 1
505048 99505048 1001 86380 86390 1
505106 99505106 1001 86380 86390 1
505577 99505577 1001 86380 86390 1
505645 99505645 1001 86380 86390 1
505627 99505627 1001 86380 86390 1
505435 99505435 1001 86380 86390 1
505428 99505428 1001 86380 86390 1
505367 99505367 1001 86380 86390 1
505562 99505562 1001 86380 86390 1
505271 99505271 1001 86380 86390 1
505806 99505806 1001 86380 86390 1
505927 99505927 1001 86380 86390 1
505787 99505787 1001 86380 86390 1
505920 99505920 1001 86380 86390 1
505908 99505908 1001 86380 86390 1
506493 99506493 1001 86380 86390 1
506219 99506219 1001 86380 86390 1
506245 99506245 1001 86380 86390 1
506092 99506092 1001 86380 86390 1
506161 99506161 1001 86380 86390 1
506774 99506774 1001 86380 86390 1
506749 99506749 1001 86380 86390 1
506694 99506694 1001 86380 86390 1
507267 99507267 1001 86380 86390 1
507415 99507415 1001 86380 86390 1
507061 99507061 1001 86380 86390 1
507204 99507204 1001 86380 86390 1
507065 99507065 1001 86380 86390 1
507172 99507172 1001 86380 86390 1
507070 99507070 1001 86380 86390 1
506945 99506945 1001 86380 86390 1
506843 99506843 1001 86380 86390 1
507530 99507530 1001 86380 86390 1
508119 99508119 1001 86380 86390 1
508245 99508245 1001 86380 86390 1
508220 99508220 1001 86380 86390 1
508060 99508060 1001 86380 86390 1
508204 99508204 1001 86380 86390 1
508089 99508089 1001 86380 86390 1
508052 99508052 1001 86380 86390 1
507891 99507891 1001 86380 86390 1
507769 99507769 1001 86380 86390 1
507787 99507787 1001 86380 86390 1
507763 99507763 1001 86380 86390 1
507829 99507829 1001 86380 86390 1
507778 99507778 1001 86380 86390 1
507676 99507676 1001 86380 86390 1
507678 99507678 1001 86380 86390 1
508286 99508286 1001 86380 86390 1
508431 99508431 1001 86380 86390 1
508309 99508309 1001 86380 86390 1
509073 99509073 1001 86380 86390 1
508961 99508961 1001 86380 86390 1
509041 99509041 1001 86380 86390 1
508780 99508780 1001 86380 86390 1
508717 99508717 1001 86380 86390 1
508732 99508732 1001 86380 86390 1
508772 99508772 1001 86380 86390 1
508785 99508785 1001 86380 86390 1
508812 99508812 1001 86380 86390 1
508698 99508698 1001 86380 86390 1
508649 99508649 1001 86380 86390 1
509214 99509214 1001 86380 86390 1
509141 99509141 1001 86380 86390 1
509146 99509146 1001 86380 86390 1
509122 99509122 1001 86380 86390 1
509772 99509772 1001 86380 86390 1
509775 99509775 1001 86380 86390 1
509370 99509370 1001 86380 86390 1
509413 99509413 1001 86380 86390 1
509338 99509338 1001 86380 86390 1
509416 99509416 1001 86380 86390 1
509964 99509964 1001 86380 86390 1
509991 99509991 1001 86380 86390 1
509957 99509957 1001 86380 86390 1
510643 99510643 1001 86380 86390 1
510530 99510530 1001 86380 86390 1
510484 99510484 1001 86380 86390 1
510395 99510395 1001 86380 86390 1
510505 99510505 1001 86380 86390 1
510132 99510132 1001 86380 86390 1
510171 99510171 1001 86380 86390 1
510165 99510165 1001 86380 86390 1
510180 99510180 1001 86380 86390 1
510195 99510195 1001 86380 86390 1
510260 99510260 1001 86380 86390 1
510749 99510749 1001 86380 86390 1
510739 99510739 1001 86380 86390 1
510779 99510779 1001 86380 86390 1
510833 99510833 1001 86380 86390 1
510809 99510809 1001 86380 86390 1
510810 99510810 1001 86380 86390 1
510747 99510747 1001 86380 86390 1
511476 99511476 1001 86380 86390 1
511388 99511388 1001 86380 86390 1
511414 99511414 1001 86380 86390 1
511365 99511365 1001 86380 86390 1
511355 99511355 1001 86380 86390 1
511321 99511321 1001 86380 86390 1
511338 99511338 1001 86380 86390 1
511265 99511265 1001 86380 86390 1
510971 99510971 1001 86380 86390 1
511062 99511062 1001 86380 86390 1
511066 99511066 1001 86380 86390 1
511105 99511105 1001 86380 86390 1
511619 99511619 1001 86380 86390 1
511711 99511711 1001 86380 86390 1
512278 99512278 1001 86380 86390 1
512188 99512188 1001 86380 86390 1
512216 99512216 1001 86380 86390 1
512242 99512242 1001 86380 86390 1
512269 99512269 1001 86380 86390 1
512361 99512361 1001 86380 86390 1
512218 99512218 1001 86380 86390 1
512283 99512283 1001 86380 86390 1
512366 99512366 1001 86380 86390 1
512207 99512207 1001 86380 86390 1
512083 99512083 1001 86380 86390 1
512163 99512163 1001 86380 86390 1
512009 99512009 1001 86380 86390 1
512159 99512159 1001 86380 86390 1
511890 99511890 1001 86380 86390 1
511872 99511872 1001 86380 86390 1
511860 99511860 1001 86380 86390 1
512527 99512527 1001 86380 86390 1
513205 99513205 1001 86380 86390 1
513170 99513170 1001 86380 86390 1
513058 99513058 1001 86380 86390 1
513138 99513138 1001 86380 86390 1
512857 99512857 1001 86380 86390 1
512832 99512832 1001 86380 86390 1
512949 99512949 1001 86380 86390 1
512793 99512793 1001 86380 86390 1
512954 99512954 1001 86380 86390 1
512919 99512919 1001 86380 86390 1
512687 99512687 1001 86380 86390 1
512700 99512700 1001 86380 86390 1
512612 99512612 1001 86380 86390 1
512751 99512751 1001 86380 86390 1
513296 99513296 1001 86380 86390 1
513402 99513402 1001 86380 86390 1
513236 99513236 1001 86380 86390 1
513262 99513262 1001 86380 86390 1
513933 99513933 1001 86380 86390 1
513972 99513972 1001 86380 86390 1
513895 99513895 1001 86380 86390 1
513872 99513872 1001 86380 86390 1
514020 99514020 1001 86380 86390 1
513711 99513711 1001 86380 86390 1
513626 99513626 1001 86380 86390 1
513759 99513759 1001 86380 86390 1
513530 99513530 1001 86380 86390 1
513613 99513613 1001 86380 86390 1
514191 99514191 1001 86380 86390 1
514181 99514181 1001 86380 86390 1
514656 99514656 1001 86380 86390 1
514525 99514525 1001 86380 86390 1
514643 99514643 1001 86380 86390 1
514605 99514605 1001 86380 86390 1
514569 99514569 1001 86380 86390 1
514279 99514279 1001 86380 86390 1
514345 99514345 1001 86380 86390 1
514384 99514384 1001 86380 86390 1
514335 99514335 1001 86380 86390 1
514906 99514906 1001 86380 86390 1
514986 99514986 1001 86380 86390 1
514873 99514873 1001 86380 86390 1
515651 99515651 1001 86380 86390 1
515657 99515657 1001 86380 86390 1
515550 99515550 1001 86380 86390 1
515628 99515628 1001 86380 86390 1
515374 99515374 1001 86380 86390 1
515452 99515452 1001 86380 86390 1
515291 99515291 1001 86380 86390 1
515168 99515168 1001 86380 86390 1
515186 99515186 1001 86380 86390 1
515228 99515228 1001 86380 86390 1
515112 99515112 1001 86380 86390 1
515191 99515191 1001 86380 86390 1
516406 99516406 1001 86380 86390 1
516331 99516331 1001 86380 86390 1
516489 99516489 1001 86380 86390 1
516389 99516389 1001 86380 86390 1
516126 99516126 1001 86380 86390 1
516194 99516194 1001 86380 86390 1
516041 99516041 1001 86380 86390 1
515978 99515978 1001 86380 86390 1
516575 99516575 1001 86380 86390 1
516568 99516568 1001 86380 86390 1
517155 99517155 1001 86380 86390 1
517041 99517041 1001 86380 86390 1
517020 99517020 1001 86380 86390 1
517022 99517022 1001 86380 86390 1
516958 99516958 1001 86380 86390 1
516717 99516717 1001 86380 86390 1
516849 99516849 1001 86380 86390 1
516762 99516762 1001 86380 86390 1
517476 99517476 1001 86380 86390 1
517392 99517392 1001 86380 86390 1
517471 99517471 1001 86380 86390 1
517355 99517355 1001 86380 86390 1
517982 99517982 1001 86380 86390 1
518146 99518146 1001 86380 86390 1
518080 99518080 1001 86380 86390 1
517839 99517839 1001 86380 86390 1
517554 99517554 1001 86380 86390 1
517660 99517660 1001 86380 86390 1
517673 99517673 1001 86380 86390 1
518227 99518227 1001 86380 86390 1
518253 99518253 1001 86380 86390 1
518820 99518820 1001 86380 86390 1
518784 99518784 1001 86380 86390 1
518864 99518864 1001 86380 86390 1
518971 99518971 1001 86380 86390 1
518743 99518743 1001 86380 86390 1
518768 99518768 1001 86380 86390 1
518587 99518587 1001 86380 86390 1
518418 99518418 1001 86380 86390 1
518486 99518486 1001 86380 86390 1
518539 99518539 1001 86380 86390 1
518491 99518491 1001 86380 86390 1
518414 99518414 1001 86380 86390 1
518989 99518989 1001 86380 86390 1
519022 99519022 1001 86380 86390 1
519601 99519601 1001 86380 86390 1
519580 99519580 1001 86380 86390 1
519335 99519335 1001 86380 86390 1
519259 99519259 1001 86380 86390 1
519360 99519360 1001 86380 86390 1
519849 99519849 1001 86380 86390 1
519853 99519853 1001 86380 86390 1
519908 99519908 1001 86380 86390 1
519952 99519952 1001 86380 86390 1
520639 99520639 1001 86380 86390 1
520504 99520504 1001 86380 86390 1
520530 99520530 1001 86380 86390 1
520506 99520506 1001 86380 86390 1
520468 99520468 1001 86380 86390 1
520636 99520636 1001 86380 86390 1
520240 99520240 1001 86380 86390 1
520285 99520285 1001 86380 86390 1
520390 99520390 1001 86380 86390 1
520235 99520235 1001 86380 86390 1
520315 99520315 1001 86380 86390 1
520406 99520406 1001 86380 86390 1
520227 99520227 1001 86380 86390 1
520163 99520163 1001 86380 86390 1
520204 99520204 1001 86380 86390 1
520154 99520154 1001 86380 86390 1
520108 99520108 1001 86380 86390 1
520147 99520147 1001 86380 86390 1
520823 99520823 1001 86380 86390 1
520811 99520811 1001 86380 86390 1
520725 99520725 1001 86380 86390 1
521343 99521343 1001 86380 86390 1
521321 99521321 1001 86380 86390 1
521144 99521144 1001 86380 86390 1
521057 99521057 1001 86380 86390 1
521188 99521188 1001 86380 86390 1
521242 99521242 1001 86380 86390 1
520911 99520911 1001 86380 86390 1
521041 99521041 1001 86380 86390 1
520892 99520892 1001 86380 86390 1
520932 99520932 1001 86380 86390 1
520958 99520958 1001 86380 86390 1
521491 99521491 1001 86380 86390 1
521532 99521532 1001 86380 86390 1
521623 99521623 1001 86380 86390 1
522176 99522176 1001 86380 86390 1
522219 99522219 1001 86380 86390 1
521790 99521790 1001 86380 86390 1
521689 99521689 1001 86380 86390 1
521809 99521809 1001 86380 86390 1
521681 99521681 1001 86380 86390 1
521695 99521695 1001 86380 86390 1
522405 99522405 1001 86380 86390 1
522468 99522468 1001 86380 86390 1
523093 99523093 1001 86380 86390 1
522735 99522735 1001 86380 86390 1
522818 99522818 1001 86380 86390 1
522512 99522512 1001 86380 86390 1
522670 99522670 1001 86380 86390 1
522558 99522558 1001 86380 86390 1
522611 99522611 1001 86380 86390 1
523128 99523128 1001 86380 86390 1
523264 99523264 1001 86380 86390 1
523204 99523204 1001 86380 86390 1
523869 99523869 1001 86380 86390 1
523901 99523901 1001 86380 86390 1
523891 99523891 1001 86380 86390 1
523763 99523763 1001 86380 86390 1
523598 99523598 1001 86380 86390 1
523554 99523554 1001 86380 86390 1
523699 99523699 1001 86380 86390 1
523406 99523406 1001 86380 86390 1
524130 99524130 1001 86380 86390 1
523950 99523950 1001 86380 86390 1
524583 99524583 1001 86380 86390 1
524610 99524610 1001 86380 86390 1
524486 99524486 1001 86380 86390 1
524474 99524474 1001 86380 86390 1
524402 99524402 1001 86380 86390 1
524203 99524203 1001 86380 86390 1
524245 99524245 1001 86380 86390 1
524173 99524173 1001 86380 86390 1
524238 99524238 1001 86380 86390 1
524781 99524781 1001 86380 86390 1
525546 99525546 1001 86380 86390 1
525444 99525444 1001 86380 86390 1
525572 99525572 1001 86380 86390 1
525487 99525487 1001 86380 86390 1
525400 99525400 1001 86380 86390 1
525210 99525210 1001 86380 86390 1
525366 99525366 1001 86380 86390 1
525343 99525343 1001 86380 86390 1
525384 99525384 1001 86380 86390 1
525232 99525232 1001 86380 86390 1
525120 99525120 1001 86380 86390 1
525034 99525034 1001 86380 86390 1
525726 99525726 1001 86380 86390 1
525716 99525716 1001 86380 86390 1
525692 99525692 1001 86380 86390 1
525604 99525604 1001 86380 86390 1
526253 99526253 1001 86380 86390 1
526266 99526266 1001 86380 86390 1
526331 99526331 1001 86380 86390 1
526114 99526114 1001 86380 86390 1
526014 99526014 1001 86380 86390 1
526071 99526071 1001 86380 86390 1
525960 99525960 1001 86380 86390 1
525929 99525929 1001 86380 86390 1
526471 99526471 1001 86380 86390 1
526566 99526566 1001 86380 86390 1
526592 99526592 1001 86380 86390 1
526597 99526597 1001 86380 86390 1
527211 99527211 1001 86380 86390 1
527089 99527089 1001 86380 86390 1
526980 99526980 1001 86380 86390 1
526970 99526970 1001 86380 86390 1
527037 99527037 1001 86380 86390 1
526961 99526961 1001 86380 86390 1
526937 99526937 1001 86380 86390 1
527002 99527002 1001 86380 86390 1
526796 99526796 1001 86380 86390 1
526659 99526659 1001 86380 86390 1
527376 99527376 1001 86380 86390 1
527442 99527442 1001 86380 86390 1
527356 99527356 1001 86380 86390 1
528011 99528011 1001 86380 86390 1
528012 99528012 1001 86380 86390 1
527962 99527962 1001 86380 86390 1
527958 99527958 1001 86380 86390 1
527749 99527749 1001 86380 86390 1
527483 99527483 1001 86380 86390 1
528145 99528145 1001 86380 86390 1
528121 99528121 1001 86380 86390 1
528251 99528251 1001 86380 86390 1
528083 99528083 1001 86380 86390 1
528815 99528815 1001 86380 86390 1
528727 99528727 1001 86380 86390 1
528611 99528611 1001 86380 86390 1
528693 99528693 1001 86380 86390 1
528591 99528591 1001 86380 86390 1
528456 99528456 1001 86380 86390 1
528991 99528991 1001 86380 86390 1
529082 99529082 1001 86380 86390 1
528954 99528954 1001 86380 86390 1
528922 99528922 1001 86380 86390 1
529563 99529563 1001 86380 86390 1
529528 99529528 1001 86380 86390 1
529579 99529579 1001 86380 86390 1
529592 99529592 1001 86380 86390 1
529606 99529606 1001 86380 86390 1
529721 99529721 1001 86380 86390 1
529357 99529357 1001 86380 86390 1
529461 99529461 1001 86380 86390 1
529411 99529411 1001 86380 86390 1
529492 99529492 1001 86380 86390 1
529158 99529158 1001 86380 86390 1
529121 99529121 1001 86380 86390 1
529170 99529170 1001 86380 86390 1
529856 99529856 1001 86380 86390 1
529766 99529766 1001 86380 86390 1
529743 99529743 1001 86380 86390 1
529913 99529913 1001 86380 86390 1
530365 99530365 1001 86380 86390 1
530381 99530381 1001 86380 86390 1
530369 99530369 1001 86380 86390 1
530486 99530486 1001 86380 86390 1
530154 99530154 1001 86380 86390 1
530169 99530169 1001 86380 86390 1
530156 99530156 1001 86380 86390 1
530265 99530265 1001 86380 86390 1
530255 99530255 1001 86380 86390 1
530282 99530282 1001 86380 86390 1
530115 99530115 1001 86380 86390 1
529973 99529973 1001 86380 86390 1
530032 99530032 1001 86380 86390 1
530085 99530085 1001 86380 86390 1
530100 99530100 1001 86380 86390 1
530693 99530693 1001 86380 86390 1
530584 99530584 1001 86380 86390 1
530613 99530613 1001 86380 86390 1
531356 99531356 1001 86380 86390 1
531322 99531322 1001 86380 86390 1
531360 99531360 1001 86380 86390 1
531034 99531034 1001 86380 86390 1
530765 99530765 1001 86380 86390 1
530913 99530913 1001 86380 86390 1
531414 99531414 1001 86380 86390 1
532181 99532181 1001 86380 86390 1
532009 99532009 1001 86380 86390 1
532140 99532140 1001 86380 86390 1
531949 99531949 1001 86380 86390 1
531846 99531846 1001 86380 86390 1
531822 99531822 1001 86380 86390 1
531902 99531902 1001 86380 86390 1
531866 99531866 1001 86380 86390 1
531593 99531593 1001 86380 86390 1
531622 99531622 1001 86380 86390 1
532332 99532332 1001 86380 86390 1
532307 99532307 1001 86380 86390 1
532348 99532348 1001 86380 86390 1
532364 99532364 1001 86380 86390 1
532405 99532405 1001 86380 86390 1
532975 99532975 1001 86380 86390 1
533020 99533020 1001 86380 86390 1
532818 99532818 1001 86380 86390 1
532682 99532682 1001 86380 86390 1
532595 99532595 1001 86380 86390 1
532469 99532469 1001 86380 86390 1
533098 99533098 1001 86380 86390 1
533137 99533137 1001 86380 86390 1
533112 99533112 1001 86380 86390 1
533205 99533205 1001 86380 86390 1
533167 99533167 1001 86380 86390 1
533675 99533675 1001 86380 86390 1
533642 99533642 1001 86380 86390 1
533295 99533295 1001 86380 86390 1
533920 99533920 1001 86380 86390 1
533986 99533986 1001 86380 86390 1
534056 99534056 1001 86380 86390 1
533954 99533954 1001 86380 86390 1
533955 99533955 1001 86380 86390 1
533968 99533968 1001 86380 86390 1
534557 99534557 1001 86380 86390 1
534585 99534585 1001 86380 86390 1
534574 99534574 1001 86380 86390 1
534591 99534591 1001 86380 86390 1
534387 99534387 1001 86380 86390 1
534402 99534402 1001 86380 86390 1
534318 99534318 1001 86380 86390 1
534154 99534154 1001 86380 86390 1
534233 99534233 1001 86380 86390 1
534215 99534215 1001 86380 86390 1
534874 99534874 1001 86380 86390 1
535447 99535447 1001 86380 86390 1
535331 99535331 1001 86380 86390 1
535151 99535151 1001 86380 86390 1
535099 99535099 1001 86380 86390 1
535169 99535169 1001 86380 86390 1
535070 99535070 1001 86380 86390 1
534919 99534919 1001 86380 86390 1
535022 99535022 1001 86380 86390 1
534984 99534984 1001 86380 86390 1
534964 99534964 1001 86380 86390 1
535513 99535513 1001 86380 86390 1
535555 99535555 1001 86380 86390 1
535608 99535608 1001 86380 86390 1
535634 99535634 1001 86380 86390 1
536287 99536287 1001 86380 86390 1
536331 99536331 1001 86380 86390 1
535952 99535952 1001 86380 86390 1
536112 99536112 1001 86380 86390 1
535996 99535996 1001 86380 86390 1
535985 99535985 1001 86380 86390 1
535913 99535913 1001 86380 86390 1
535862 99535862 1001 86380 86390 1
535895 99535895 1001 86380 86390 1
536378 99536378 1001 86380 86390 1
536353 99536353 1001 86380 86390 1
536409 99536409 1001 86380 86390 1
537161 99537161 1001 86380 86390 1
537050 99537050 1001 86380 86390 1
537038 99537038 1001 86380 86390 1
536987 99536987 1001 86380 86390 1
537153 99537153 1001 86380 86390 1
536832 99536832 1001 86380 86390 1
536885 99536885 1001 86380 86390 1
536925 99536925 1001 86380 86390 1
536824 99536824 1001 86380 86390 1
536916 99536916 1001 86380 86390 1
536741 99536741 1001 86380 86390 1
536708 99536708 1001 86380 86390 1
537250 99537250 1001 86380 86390 1
537276 99537276 1001 86380 86390 1
537342 99537342 1001 86380 86390 1
537192 99537192 1001 86380 86390 1
537847 99537847 1001 86380 86390 1
537813 99537813 1001 86380 86390 1
537790 99537790 1001 86380 86390 1
537919 99537919 1001 86380 86390 1
537833 99537833 1001 86380 86390 1
537603 99537603 1001 86380 86390 1
537713 99537713 1001 86380 86390 1
537752 99537752 1001 86380 86390 1
537567 99537567 1001 86380 86390 1
537517 99537517 1001 86380 86390 1
537543 99537543 1001 86380 86390 1
537455 99537455 1001 86380 86390 1
538016 99538016 1001 86380 86390 1
538070 99538070 1001 86380 86390 1
538127 99538127 1001 86380 86390 1
538115 99538115 1001 86380 86390 1
538716 99538716 1001 86380 86390 1
538639 99538639 1001 86380 86390 1
538745 99538745 1001 86380 86390 1
538563 99538563 1001 86380 86390 1
538514 99538514 1001 86380 86390 1
538362 99538362 1001 86380 86390 1
538313 99538313 1001 86380 86390 1
538326 99538326 1001 86380 86390 1
538239 99538239 1001 86380 86390 1
538278 99538278 1001 86380 86390 1
538916 99538916 1001 86380 86390 1
539012 99539012 1001 86380 86390 1
538818 99538818 1001 86380 86390 1
539613 99539613 1001 86380 86390 1
539268 99539268 1001 86380 86390 1
539297 99539297 1001 86380 86390 1
539350 99539350 1001 86380 86390 1
539261 99539261 1001 86380 86390 1
539118 99539118 1001 86380 86390 1
539184 99539184 1001 86380 86390 1
539133 99539133 1001 86380 86390 1
539698 99539698 1001 86380 86390 1
539750 99539750 1001 86380 86390 1
539725 99539725 1001 86380 86390 1
539841 99539841 1001 86380 86390 1
540279 99540279 1001 86380 86390 1
540318 99540318 1001 86380 86390 1
540399 99540399 1001 86380 86390 1
540459 99540459 1001 86380 86390 1
540146 99540146 1001 86380 86390 1
540125 99540125 1001 86380 86390 1
539920 99539920 1001 86380 86390 1
540026 99540026 1001 86380 86390 1
540556 99540556 1001 86380 86390 1
540588 99540588 1001 86380 86390 1
541243 99541243 1001 86380 86390 1
541259 99541259 1001 86380 86390 1
541103 99541103 1001 86380 86390 1
541251 99541251 1001 86380 86390 1
541018 99541018 1001 86380 86390 1
540967 99540967 1001 86380 86390 1
540827 99540827 1001 86380 86390 1
540673 99540673 1001 86380 86390 1
540835 99540835 1001 86380 86390 1
541386 99541386 1001 86380 86390 1
541361 99541361 1001 86380 86390 1
541992 99541992 1001 86380 86390 1
542059 99542059 1001 86380 86390 1
541973 99541973 1001 86380 86390 1
541961 99541961 1001 86380 86390 1
541736 99541736 1001 86380 86390 1
541803 99541803 1001 86380 86390 1
541791 99541791 1001 86380 86390 1
541911 99541911 1001 86380 86390 1
541655 99541655 1001 86380 86390 1
541526 99541526 1001 86380 86390 1
541657 99541657 1001 86380 86390 1
541554 99541554 1001 86380 86390 1
541672 99541672 1001 86380 86390 1
541608 99541608 1001 86380 86390 1
542146 99542146 1001 86380 86390 1
542159 99542159 1001 86380 86390 1
542139 99542139 1001 86380 86390 1
542932 99542932 1001 86380 86390 1
542938 99542938 1001 86380 86390 1
542866 99542866 1001 86380 86390 1
542677 99542677 1001 86380 86390 1
542547 99542547 1001 86380 86390 1
542561 99542561 1001 86380 86390 1
542626 99542626 1001 86380 86390 1
542667 99542667 1001 86380 86390 1
542507 99542507 1001 86380 86390 1
542367 99542367 1001 86380 86390 1
542380 99542380 1001 86380 86390 1
543034 99543034 1001 86380 86390 1
543035 99543035 1001 86380 86390 1
543074 99543074 1001 86380 86390 1
543095 99543095 1001 86380 86390 1
543741 99543741 1001 86380 86390 1
543651 99543651 1001 86380 86390 1
543576 99543576 1001 86380 86390 1
543764 99543764 1001 86380 86390 1
543542 99543542 1001 86380 86390 1
543457 99543457 1001 86380 86390 1
543511 99543511 1001 86380 86390 1
543202 99543202 1001 86380 86390 1
543228 99543228 1001 86380 86390 1
543273 99543273 1001 86380 86390 1
543196 99543196 1001 86380 86390 1
543354 99543354 1001 86380 86390 1
543213 99543213 1001 86380 86390 1
543226 99543226 1001 86380 86390 1
543304 99543304 1001 86380 86390 1
543772 99543772 1001 86380 86390 1
543852 99543852 1001 86380 86390 1
544445 99544445 1001 86380 86390 1
544408 99544408 1001 86380 86390 1
544501 99544501 1001 86380 86390 1
544290 99544290 1001 86380 86390 1
544342 99544342 1001 86380 86390 1
544356 99544356 1001 86380 86390 1
544306 99544306 1001 86380 86390 1
544231 99544231 1001 86380 86390 1
544285 99544285 1001 86380 86390 1
544109 99544109 1001 86380 86390 1
544178 99544178 1001 86380 86390 1
544039 99544039 1001 86380 86390 1
544027 99544027 1001 86380 86390 1
544393 99544393 1001 86380 86390 1
544702 99544702 1001 86380 86390 1
544640 99544640 1001 86380 86390 1
544706 99544706 1001 86380 86390 1
522833 860 1002 46593 56057 1
528507 953 1002 60054 60807 1
400109 99400109 1001 86380 86390 1
400110 99400110 1001 86380 86390 1
400373 99400373 1001 86380 86390 1
400377 99400377 1001 86380 86390 1
400568 99400568 1001 86380 86390 1
400597 99400597 1001 86380 86390 1
400851 99400851 1001 86380 86390 1
401033 99401033 1001 86380 86390 1
401080 99401080 1001 86380 86390 1
401547 99401547 1001 86380 86390 1
401839 99401839 1001 86380 86390 1
401997 99401997 1001 86380 86390 1
402214 99402214 1001 86380 86390 1
402346 99402346 1001 86380 86390 1
402440 99402440 1001 86380 86390 1
402657 99402657 1001 86380 86390 1
402640 99402640 1001 86380 86390 1
402687 99402687 1001 86380 86390 1
403052 99403052 1001 86380 86390 1
403061 99403061 1001 86380 86390 1
403037 99403037 1001 86380 86390 1
403116 99403116 1001 86380 86390 1
403514 99403514 1001 86380 86390 1
403551 99403551 1001 86380 86390 1
403574 99403574 1001 86380 86390 1
403601 99403601 1001 86380 86390 1
403618 99403618 1001 86380 86390 1
403638 99403638 1001 86380 86390 1
403791 99403791 1001 86380 86390 1
403769 99403769 1001 86380 86390 1
403806 99403806 1001 86380 86390 1
404027 99404027 1001 86380 86390 1
403953 99403953 1001 86380 86390 1
403986 99403986 1001 86380 86390 1
404239 99404239 1001 86380 86390 1
404196 99404196 1001 86380 86390 1
404702 99404702 1001 86380 86390 1
404881 99404881 1001 86380 86390 1
404987 99404987 1001 86380 86390 1
405022 99405022 1001 86380 86390 1
405210 99405210 1001 86380 86390 1
405334 99405334 1001 86380 86390 1
405607 99405607 1001 86380 86390 1
405694 99405694 1001 86380 86390 1
405777 99405777 1001 86380 86390 1
405885 99405885 1001 86380 86390 1
405976 99405976 1001 86380 86390 1
405953 99405953 1001 86380 86390 1
406055 99406055 1001 86380 86390 1
406197 99406197 1001 86380 86390 1
406333 99406333 1001 86380 86390 1
406474 99406474 1001 86380 86390 1
406660 99406660 1001 86380 86390 1
406906 99406906 1001 86380 86390 1
407021 99407021 1001 86380 86390 1
407009 99407009 1001 86380 86390 1
407010 99407010 1001 86380 86390 1
407038 99407038 1001 86380 86390 1
407095 99407095 1001 86380 86390 1
407162 99407162 1001 86380 86390 1
407549 99407549 1001 86380 86390 1
407586 99407586 1001 86380 86390 1
407756 99407756 1001 86380 86390 1
407721 99407721 1001 86380 86390 1
407790 99407790 1001 86380 86390 1
407672 99407672 1001 86380 86390 1
407986 99407986 1001 86380 86390 1
407906 99407906 1001 86380 86390 1
408049 99408049 1001 86380 86390 1
408071 99408071 1001 86380 86390 1
408282 99408282 1001 86380 86390 1
408270 99408270 1001 86380 86390 1
408368 99408368 1001 86380 86390 1
408426 99408426 1001 86380 86390 1
408410 99408410 1001 86380 86390 1
408616 99408616 1001 86380 86390 1
408864 99408864 1001 86380 86390 1
408877 99408877 1001 86380 86390 1
409025 99409025 1001 86380 86390 1
409179 99409179 1001 86380 86390 1
409225 99409225 1001 86380 86390 1
409259 99409259 1001 86380 86390 1
409195 99409195 1001 86380 86390 1
409560 99409560 1001 86380 86390 1
409611 99409611 1001 86380 86390 1
409683 99409683 1001 86380 86390 1
409746 99409746 1001 86380 86390 1
409853 99409853 1001 86380 86390 1
409969 99409969 1001 86380 86390 1
410365 99410365 1001 86380 86390 1
410493 99410493 1001 86380 86390 1
410732 99410732 1001 86380 86390 1
410744 99410744 1001 86380 86390 1
410726 99410726 1001 86380 86390 1
410825 99410825 1001 86380 86390 1
410892 99410892 1001 86380 86390 1
411054 99411054 1001 86380 86390 1
411383 99411383 1001 86380 86390 1
411392 99411392 1001 86380 86390 1
411433 99411433 1001 86380 86390 1
411465 99411465 1001 86380 86390 1
411823 99411823 1001 86380 86390 1
411896 99411896 1001 86380 86390 1
411862 99411862 1001 86380 86390 1
413491 99413491 1001 86380 86390 1
413502 99413502 1001 86380 86390 1
413096 99413096 1001 86380 86390 1
413129 99413129 1001 86380 86390 1
412929 99412929 1001 86380 86390 1
412665 99412665 1001 86380 86390 1
412749 99412749 1001 86380 86390 1
412539 99412539 1001 86380 86390 1
413977 99413977 1001 86380 86390 1
414112 99414112 1001 86380 86390 1
415192 99415192 1001 86380 86390 1
414985 99414985 1001 86380 86390 1
415294 99415294 1001 86380 86390 1
415157 99415157 1001 86380 86390 1
415052 99415052 1001 86380 86390 1
414757 99414757 1001 86380 86390 1
414573 99414573 1001 86380 86390 1
414817 99414817 1001 86380 86390 1
414529 99414529 1001 86380 86390 1
414179 99414179 1001 86380 86390 1
414225 99414225 1001 86380 86390 1
414137 99414137 1001 86380 86390 1
415438 99415438 1001 86380 86390 1
416814 99416814 1001 86380 86390 1
416589 99416589 1001 86380 86390 1
416816 99416816 1001 86380 86390 1
416843 99416843 1001 86380 86390 1
416550 99416550 1001 86380 86390 1
416358 99416358 1001 86380 86390 1
415777 99415777 1001 86380 86390 1
415788 99415788 1001 86380 86390 1
415890 99415890 1001 86380 86390 1
415939 99415939 1001 86380 86390 1
417085 99417085 1001 86380 86390 1
417229 99417229 1001 86380 86390 1
417447 99417447 1001 86380 86390 1
417552 99417552 1001 86380 86390 1
417531 99417531 1001 86380 86390 1
418765 99418765 1001 86380 86390 1
418152 99418152 1001 86380 86390 1
418072 99418072 1001 86380 86390 1
417916 99417916 1001 86380 86390 1
418032 99418032 1001 86380 86390 1
418005 99418005 1001 86380 86390 1
419206 99419206 1001 86380 86390 1
419198 99419198 1001 86380 86390 1
418966 99418966 1001 86380 86390 1
420401 99420401 1001 86380 86390 1
420006 99420006 1001 86380 86390 1
419925 99419925 1001 86380 86390 1
420054 99420054 1001 86380 86390 1
419293 99419293 1001 86380 86390 1
419405 99419405 1001 86380 86390 1
419324 99419324 1001 86380 86390 1
419501 99419501 1001 86380 86390 1
420487 99420487 1001 86380 86390 1
420740 99420740 1001 86380 86390 1
420760 99420760 1001 86380 86390 1
420704 99420704 1001 86380 86390 1
421941 99421941 1001 86380 86390 1
421841 99421841 1001 86380 86390 1
421783 99421783 1001 86380 86390 1
421915 99421915 1001 86380 86390 1
421539 99421539 1001 86380 86390 1
421318 99421318 1001 86380 86390 1
420899 99420899 1001 86380 86390 1
421129 99421129 1001 86380 86390 1
420939 99420939 1001 86380 86390 1
423441 99423441 1001 86380 86390 1
423398 99423398 1001 86380 86390 1
423007 99423007 1001 86380 86390 1
422966 99422966 1001 86380 86390 1
423201 99423201 1001 86380 86390 1
422550 99422550 1001 86380 86390 1
422655 99422655 1001 86380 86390 1
422854 99422854 1001 86380 86390 1
422680 99422680 1001 86380 86390 1
422858 99422858 1001 86380 86390 1
422636 99422636 1001 86380 86390 1
422648 99422648 1001 86380 86390 1
424090 99424090 1001 86380 86390 1
424055 99424055 1001 86380 86390 1
423839 99423839 1001 86380 86390 1
425372 99425372 1001 86380 86390 1
425302 99425302 1001 86380 86390 1
425008 99425008 1001 86380 86390 1
425152 99425152 1001 86380 86390 1
425208 99425208 1001 86380 86390 1
424663 99424663 1001 86380 86390 1
424596 99424596 1001 86380 86390 1
424603 99424603 1001 86380 86390 1
424915 99424915 1001 86380 86390 1
424692 99424692 1001 86380 86390 1
425002 99425002 1001 86380 86390 1
424362 99424362 1001 86380 86390 1
426764 99426764 1001 86380 86390 1
426980 99426980 1001 86380 86390 1
426758 99426758 1001 86380 86390 1
426762 99426762 1001 86380 86390 1
426554 99426554 1001 86380 86390 1
426438 99426438 1001 86380 86390 1
426288 99426288 1001 86380 86390 1
426365 99426365 1001 86380 86390 1
426660 99426660 1001 86380 86390 1
425940 99425940 1001 86380 86390 1
426232 99426232 1001 86380 86390 1
426081 99426081 1001 86380 86390 1
425906 99425906 1001 86380 86390 1
427286 99427286 1001 86380 86390 1
427292 99427292 1001 86380 86390 1
427268 99427268 1001 86380 86390 1
427399 99427399 1001 86380 86390 1
428556 99428556 1001 86380 86390 1
428120 99428120 1001 86380 86390 1
428256 99428256 1001 86380 86390 1
428197 99428197 1001 86380 86390 1
428107 99428107 1001 86380 86390 1
427824 99427824 1001 86380 86390 1
427828 99427828 1001 86380 86390 1
427867 99427867 1001 86380 86390 1
429043 99429043 1001 86380 86390 1
428770 99428770 1001 86380 86390 1
429141 99429141 1001 86380 86390 1
428957 99428957 1001 86380 86390 1
429967 99429967 1001 86380 86390 1
429571 99429571 1001 86380 86390 1
429596 99429596 1001 86380 86390 1
429602 99429602 1001 86380 86390 1
429365 99429365 1001 86380 86390 1
429393 99429393 1001 86380 86390 1
429231 99429231 1001 86380 86390 1
429488 99429488 1001 86380 86390 1
430546 99430546 1001 86380 86390 1
430607 99430607 1001 86380 86390 1
430664 99430664 1001 86380 86390 1
430552 99430552 1001 86380 86390 1
430495 99430495 1001 86380 86390 1
430522 99430522 1001 86380 86390 1
430630 99430630 1001 86380 86390 1
431961 99431961 1001 86380 86390 1
431626 99431626 1001 86380 86390 1
431359 99431359 1001 86380 86390 1
431493 99431493 1001 86380 86390 1
431270 99431270 1001 86380 86390 1
430853 99430853 1001 86380 86390 1
431134 99431134 1001 86380 86390 1
431233 99431233 1001 86380 86390 1
432240 99432240 1001 86380 86390 1
432374 99432374 1001 86380 86390 1
432304 99432304 1001 86380 86390 1
432233 99432233 1001 86380 86390 1
432217 99432217 1001 86380 86390 1
432114 99432114 1001 86380 86390 1
433640 99433640 1001 86380 86390 1
433490 99433490 1001 86380 86390 1
433589 99433589 1001 86380 86390 1
433592 99433592 1001 86380 86390 1
433574 99433574 1001 86380 86390 1
433576 99433576 1001 86380 86390 1
433298 99433298 1001 86380 86390 1
433056 99433056 1001 86380 86390 1
432957 99432957 1001 86380 86390 1
433131 99433131 1001 86380 86390 1
432664 99432664 1001 86380 86390 1
432665 99432665 1001 86380 86390 1
432849 99432849 1001 86380 86390 1
432703 99432703 1001 86380 86390 1
432884 99432884 1001 86380 86390 1
434019 99434019 1001 86380 86390 1
434030 99434030 1001 86380 86390 1
435367 99435367 1001 86380 86390 1
434639 99434639 1001 86380 86390 1
434875 99434875 1001 86380 86390 1
434794 99434794 1001 86380 86390 1
434729 99434729 1001 86380 86390 1
434532 99434532 1001 86380 86390 1
434200 99434200 1001 86380 86390 1
434516 99434516 1001 86380 86390 1
434236 99434236 1001 86380 86390 1
435805 99435805 1001 86380 86390 1
435452 99435452 1001 86380 86390 1
435509 99435509 1001 86380 86390 1
436950 99436950 1001 86380 86390 1
436980 99436980 1001 86380 86390 1
437027 99437027 1001 86380 86390 1
436812 99436812 1001 86380 86390 1
436864 99436864 1001 86380 86390 1
436345 99436345 1001 86380 86390 1
436642 99436642 1001 86380 86390 1
436466 99436466 1001 86380 86390 1
436193 99436193 1001 86380 86390 1
435964 99435964 1001 86380 86390 1
436228 99436228 1001 86380 86390 1
436230 99436230 1001 86380 86390 1
435947 99435947 1001 86380 86390 1
437344 99437344 1001 86380 86390 1
437274 99437274 1001 86380 86390 1
300064 99300064 1001 86380 86390 1
300092 99300092 1001 86380 86390 1
300638 99300638 1001 86380 86390 1
300525 99300525 1001 86380 86390 1
300543 99300543 1001 86380 86390 1
300726 99300726 1001 86380 86390 1
300676 99300676 1001 86380 86390 1
300327 99300327 1001 86380 86390 1
300257 99300257 1001 86380 86390 1
300791 99300791 1001 86380 86390 1
300872 99300872 1001 86380 86390 1
300750 99300750 1001 86380 86390 1
301367 99301367 1001 86380 86390 1
301436 99301436 1001 86380 86390 1
301548 99301548 1001 86380 86390 1
301298 99301298 1001 86380 86390 1
301157 99301157 1001 86380 86390 1
301147 99301147 1001 86380 86390 1
301227 99301227 1001 86380 86390 1
300962 99300962 1001 86380 86390 1
300993 99300993 1001 86380 86390 1
301759 99301759 1001 86380 86390 1
301586 99301586 1001 86380 86390 1
302347 99302347 1001 86380 86390 1
302286 99302286 1001 86380 86390 1
302019 99302019 1001 86380 86390 1
302175 99302175 1001 86380 86390 1
301983 99301983 1001 86380 86390 1
302081 99302081 1001 86380 86390 1
302172 99302172 1001 86380 86390 1
301956 99301956 1001 86380 86390 1
301766 99301766 1001 86380 86390 1
302392 99302392 1001 86380 86390 1
302553 99302553 1001 86380 86390 1
302579 99302579 1001 86380 86390 1
302478 99302478 1001 86380 86390 1
302400 99302400 1001 86380 86390 1
302388 99302388 1001 86380 86390 1
302557 99302557 1001 86380 86390 1
303182 99303182 1001 86380 86390 1
303033 99303033 1001 86380 86390 1
303075 99303075 1001 86380 86390 1
303114 99303114 1001 86380 86390 1
303142 99303142 1001 86380 86390 1
302889 99302889 1001 86380 86390 1
302892 99302892 1001 86380 86390 1
302987 99302987 1001 86380 86390 1
302732 99302732 1001 86380 86390 1
302747 99302747 1001 86380 86390 1
302787 99302787 1001 86380 86390 1
303244 99303244 1001 86380 86390 1
303235 99303235 1001 86380 86390 1
303358 99303358 1001 86380 86390 1
303956 99303956 1001 86380 86390 1
304014 99304014 1001 86380 86390 1
303863 99303863 1001 86380 86390 1
303942 99303942 1001 86380 86390 1
303814 99303814 1001 86380 86390 1
303674 99303674 1001 86380 86390 1
303805 99303805 1001 86380 86390 1
303664 99303664 1001 86380 86390 1
303568 99303568 1001 86380 86390 1
303507 99303507 1001 86380 86390 1
303573 99303573 1001 86380 86390 1
303461 99303461 1001 86380 86390 1
303618 99303618 1001 86380 86390 1
304146 99304146 1001 86380 86390 1
304211 99304211 1001 86380 86390 1
304059 99304059 1001 86380 86390 1
304038 99304038 1001 86380 86390 1
304697 99304697 1001 86380 86390 1
304710 99304710 1001 86380 86390 1
304473 99304473 1001 86380 86390 1
304616 99304616 1001 86380 86390 1
304639 99304639 1001 86380 86390 1
304458 99304458 1001 86380 86390 1
304354 99304354 1001 86380 86390 1
304371 99304371 1001 86380 86390 1
304426 99304426 1001 86380 86390 1
304969 99304969 1001 86380 86390 1
305530 99305530 1001 86380 86390 1
305484 99305484 1001 86380 86390 1
305487 99305487 1001 86380 86390 1
305319 99305319 1001 86380 86390 1
305307 99305307 1001 86380 86390 1
305439 99305439 1001 86380 86390 1
500074 99500074 1001 86380 86390 1
500038 99500038 1001 86380 86390 1
500094 99500094 1001 86380 86390 1
500044 99500044 1001 86380 86390 1
500122 99500122 1001 86380 86390 1
500033 99500033 1001 86380 86390 1
500111 99500111 1001 86380 86390 1
500673 99500673 1001 86380 86390 1
500766 99500766 1001 86380 86390 1
500506 99500506 1001 86380 86390 1
500572 99500572 1001 86380 86390 1
500599 99500599 1001 86380 86390 1
500564 99500564 1001 86380 86390 1
500326 99500326 1001 86380 86390 1
500839 99500839 1001 86380 86390 1
500826 99500826 1001 86380 86390 1
500961 99500961 1001 86380 86390 1
501014 99501014 1001 86380 86390 1
501459 99501459 1001 86380 86390 1
501579 99501579 1001 86380 86390 1
501502 99501502 1001 86380 86390 1
501384 99501384 1001 86380 86390 1
501234 99501234 1001 86380 86390 1
501368 99501368 1001 86380 86390 1
501216 99501216 1001 86380 86390 1
501036 99501036 1001 86380 86390 1
501091 99501091 1001 86380 86390 1
501702 99501702 1001 86380 86390 1
501690 99501690 1001 86380 86390 1
501757 99501757 1001 86380 86390 1
501787 99501787 1001 86380 86390 1
502262 99502262 1001 86380 86390 1
502105 99502105 1001 86380 86390 1
502081 99502081 1001 86380 86390 1
502185 99502185 1001 86380 86390 1
501935 99501935 1001 86380 86390 1
502000 99502000 1001 86380 86390 1
501949 99501949 1001 86380 86390 1
501954 99501954 1001 86380 86390 1
502007 99502007 1001 86380 86390 1
501930 99501930 1001 86380 86390 1
501970 99501970 1001 86380 86390 1
502035 99502035 1001 86380 86390 1
502579 99502579 1001 86380 86390 1
502491 99502491 1001 86380 86390 1
503242 99503242 1001 86380 86390 1
503157 99503157 1001 86380 86390 1
503021 99503021 1001 86380 86390 1
503010 99503010 1001 86380 86390 1
502988 99502988 1001 86380 86390 1
502976 99502976 1001 86380 86390 1
503003 99503003 1001 86380 86390 1
503043 99503043 1001 86380 86390 1
502858 99502858 1001 86380 86390 1
502708 99502708 1001 86380 86390 1
503408 99503408 1001 86380 86390 1
503461 99503461 1001 86380 86390 1
503450 99503450 1001 86380 86390 1
503429 99503429 1001 86380 86390 1
503976 99503976 1001 86380 86390 1
504028 99504028 1001 86380 86390 1
504058 99504058 1001 86380 86390 1
504059 99504059 1001 86380 86390 1
503873 99503873 1001 86380 86390 1
503807 99503807 1001 86380 86390 1
503846 99503846 1001 86380 86390 1
503578 99503578 1001 86380 86390 1
503546 99503546 1001 86380 86390 1
503676 99503676 1001 86380 86390 1
504206 99504206 1001 86380 86390 1
504751 99504751 1001 86380 86390 1
504781 99504781 1001 86380 86390 1
504860 99504860 1001 86380 86390 1
504663 99504663 1001 86380 86390 1
504676 99504676 1001 86380 86390 1
504729 99504729 1001 86380 86390 1
504579 99504579 1001 86380 86390 1
504657 99504657 1001 86380 86390 1
504541 99504541 1001 86380 86390 1
504377 99504377 1001 86380 86390 1
504469 99504469 1001 86380 86390 1
504383 99504383 1001 86380 86390 1
504461 99504461 1001 86380 86390 1
504531 99504531 1001 86380 86390 1
505000 99505000 1001 86380 86390 1
504965 99504965 1001 86380 86390 1
504991 99504991 1001 86380 86390 1
505629 99505629 1001 86380 86390 1
505579 99505579 1001 86380 86390 1
505744 99505744 1001 86380 86390 1
505570 99505570 1001 86380 86390 1
505449 99505449 1001 86380 86390 1
505479 99505479 1001 86380 86390 1
505152 99505152 1001 86380 86390 1
505337 99505337 1001 86380 86390 1
505325 99505325 1001 86380 86390 1
505935 99505935 1001 86380 86390 1
505904 99505904 1001 86380 86390 1
505815 99505815 1001 86380 86390 1
506403 99506403 1001 86380 86390 1
506574 99506574 1001 86380 86390 1
506488 99506488 1001 86380 86390 1
506287 99506287 1001 86380 86390 1
506211 99506211 1001 86380 86390 1
506328 99506328 1001 86380 86390 1
506175 99506175 1001 86380 86390 1
505996 99505996 1001 86380 86390 1
505997 99505997 1001 86380 86390 1
506687 99506687 1001 86380 86390 1
506649 99506649 1001 86380 86390 1
506688 99506688 1001 86380 86390 1
506717 99506717 1001 86380 86390 1
506641 99506641 1001 86380 86390 1
506747 99506747 1001 86380 86390 1
507153 99507153 1001 86380 86390 1
507180 99507180 1001 86380 86390 1
507163 99507163 1001 86380 86390 1
507176 99507176 1001 86380 86390 1
507001 99507001 1001 86380 86390 1
506886 99506886 1001 86380 86390 1
506862 99506862 1001 86380 86390 1
506863 99506863 1001 86380 86390 1
507488 99507488 1001 86380 86390 1
507489 99507489 1001 86380 86390 1
507453 99507453 1001 86380 86390 1
508069 99508069 1001 86380 86390 1
508148 99508148 1001 86380 86390 1
508099 99508099 1001 86380 86390 1
508154 99508154 1001 86380 86390 1
507968 99507968 1001 86380 86390 1
507944 99507944 1001 86380 86390 1
507634 99507634 1001 86380 86390 1
507816 99507816 1001 86380 86390 1
507649 99507649 1001 86380 86390 1
508690 99508690 1001 86380 86390 1
508770 99508770 1001 86380 86390 1
508861 99508861 1001 86380 86390 1
508854 99508854 1001 86380 86390 1
508524 99508524 1001 86380 86390 1
508579 99508579 1001 86380 86390 1
508464 99508464 1001 86380 86390 1
508477 99508477 1001 86380 86390 1
508454 99508454 1001 86380 86390 1
509250 99509250 1001 86380 86390 1
509858 99509858 1001 86380 86390 1
509745 99509745 1001 86380 86390 1
509580 99509580 1001 86380 86390 1
509624 99509624 1001 86380 86390 1
509653 99509653 1001 86380 86390 1
509681 99509681 1001 86380 86390 1
509309 99509309 1001 86380 86390 1
509299 99509299 1001 86380 86390 1
510104 99510104 1001 86380 86390 1
510029 99510029 1001 86380 86390 1
510000 99510000 1001 86380 86390 1
510725 99510725 1001 86380 86390 1
510446 99510446 1001 86380 86390 1
510325 99510325 1001 86380 86390 1
510225 99510225 1001 86380 86390 1
510253 99510253 1001 86380 86390 1
510268 99510268 1001 86380 86390 1
510856 99510856 1001 86380 86390 1
510774 99510774 1001 86380 86390 1
511399 99511399 1001 86380 86390 1
511400 99511400 1001 86380 86390 1
511541 99511541 1001 86380 86390 1
511256 99511256 1001 86380 86390 1
511222 99511222 1001 86380 86390 1
511294 99511294 1001 86380 86390 1
510963 99510963 1001 86380 86390 1
511028 99511028 1001 86380 86390 1
511082 99511082 1001 86380 86390 1
511019 99511019 1001 86380 86390 1
511748 99511748 1001 86380 86390 1
511599 99511599 1001 86380 86390 1
512330 99512330 1001 86380 86390 1
512258 99512258 1001 86380 86390 1
512020 99512020 1001 86380 86390 1
512074 99512074 1001 86380 86390 1
511976 99511976 1001 86380 86390 1
512402 99512402 1001 86380 86390 1
512497 99512497 1001 86380 86390 1
512501 99512501 1001 86380 86390 1
512450 99512450 1001 86380 86390 1
513128 99513128 1001 86380 86390 1
513117 99513117 1001 86380 86390 1
513067 99513067 1001 86380 86390 1
513112 99513112 1001 86380 86390 1
513114 99513114 1001 86380 86390 1
512882 99512882 1001 86380 86390 1
512884 99512884 1001 86380 86390 1
512834 99512834 1001 86380 86390 1
512929 99512929 1001 86380 86390 1
512780 99512780 1001 86380 86390 1
513240 99513240 1001 86380 86390 1
513230 99513230 1001 86380 86390 1
513351 99513351 1001 86380 86390 1
513239 99513239 1001 86380 86390 1
513980 99513980 1001 86380 86390 1
514004 99514004 1001 86380 86390 1
513709 99513709 1001 86380 86390 1
513775 99513775 1001 86380 86390 1
513756 99513756 1001 86380 86390 1
513595 99513595 1001 86380 86390 1
513443 99513443 1001 86380 86390 1
513508 99513508 1001 86380 86390 1
513522 99513522 1001 86380 86390 1
513484 99513484 1001 86380 86390 1
514093 99514093 1001 86380 86390 1
514120 99514120 1001 86380 86390 1
514101 99514101 1001 86380 86390 1
514079 99514079 1001 86380 86390 1
514040 99514040 1001 86380 86390 1
514769 99514769 1001 86380 86390 1
514600 99514600 1001 86380 86390 1
514549 99514549 1001 86380 86390 1
514501 99514501 1001 86380 86390 1
514631 99514631 1001 86380 86390 1
514608 99514608 1001 86380 86390 1
514328 99514328 1001 86380 86390 1
514395 99514395 1001 86380 86390 1
514332 99514332 1001 86380 86390 1
514243 99514243 1001 86380 86390 1
514256 99514256 1001 86380 86390 1
514361 99514361 1001 86380 86390 1
514947 99514947 1001 86380 86390 1
514887 99514887 1001 86380 86390 1
515056 99515056 1001 86380 86390 1
514969 99514969 1001 86380 86390 1
514878 99514878 1001 86380 86390 1
515647 99515647 1001 86380 86390 1
515542 99515542 1001 86380 86390 1
515492 99515492 1001 86380 86390 1
515612 99515612 1001 86380 86390 1
515415 99515415 1001 86380 86390 1
515364 99515364 1001 86380 86390 1
515301 99515301 1001 86380 86390 1
515306 99515306 1001 86380 86390 1
515213 99515213 1001 86380 86390 1
515136 99515136 1001 86380 86390 1
515100 99515100 1001 86380 86390 1
515822 99515822 1001 86380 86390 1
515748 99515748 1001 86380 86390 1
515840 99515840 1001 86380 86390 1
515886 99515886 1001 86380 86390 1
516425 99516425 1001 86380 86390 1
516499 99516499 1001 86380 86390 1
516112 99516112 1001 86380 86390 1
516205 99516205 1001 86380 86390 1
516155 99516155 1001 86380 86390 1
516290 99516290 1001 86380 86390 1
515916 99515916 1001 86380 86390 1
516702 99516702 1001 86380 86390 1
516641 99516641 1001 86380 86390 1
516591 99516591 1001 86380 86390 1
516540 99516540 1001 86380 86390 1
517297 99517297 1001 86380 86390 1
517196 99517196 1001 86380 86390 1
517261 99517261 1001 86380 86390 1
517305 99517305 1001 86380 86390 1
517174 99517174 1001 86380 86390 1
517242 99517242 1001 86380 86390 1
517333 99517333 1001 86380 86390 1
516935 99516935 1001 86380 86390 1
516924 99516924 1001 86380 86390 1
517120 99517120 1001 86380 86390 1
516969 99516969 1001 86380 86390 1
517048 99517048 1001 86380 86390 1
517101 99517101 1001 86380 86390 1
516728 99516728 1001 86380 86390 1
516897 99516897 1001 86380 86390 1
516731 99516731 1001 86380 86390 1
517503 99517503 1001 86380 86390 1
517401 99517401 1001 86380 86390 1
517402 99517402 1001 86380 86390 1
518085 99518085 1001 86380 86390 1
517968 99517968 1001 86380 86390 1
517782 99517782 1001 86380 86390 1
517953 99517953 1001 86380 86390 1
517565 99517565 1001 86380 86390 1
518214 99518214 1001 86380 86390 1
518345 99518345 1001 86380 86390 1
518269 99518269 1001 86380 86390 1
518296 99518296 1001 86380 86390 1
518209 99518209 1001 86380 86390 1
518300 99518300 1001 86380 86390 1
518956 99518956 1001 86380 86390 1
518875 99518875 1001 86380 86390 1
518814 99518814 1001 86380 86390 1
518841 99518841 1001 86380 86390 1
518933 99518933 1001 86380 86390 1
518831 99518831 1001 86380 86390 1
518591 99518591 1001 86380 86390 1
518751 99518751 1001 86380 86390 1
518431 99518431 1001 86380 86390 1
518524 99518524 1001 86380 86390 1
518372 99518372 1001 86380 86390 1
519028 99519028 1001 86380 86390 1
519093 99519093 1001 86380 86390 1
519186 99519186 1001 86380 86390 1
519698 99519698 1001 86380 86390 1
519740 99519740 1001 86380 86390 1
519639 99519639 1001 86380 86390 1
519681 99519681 1001 86380 86390 1
519521 99519521 1001 86380 86390 1
519474 99519474 1001 86380 86390 1
519338 99519338 1001 86380 86390 1
519342 99519342 1001 86380 86390 1
519278 99519278 1001 86380 86390 1
519305 99519305 1001 86380 86390 1
519319 99519319 1001 86380 86390 1
519346 99519346 1001 86380 86390 1
519870 99519870 1001 86380 86390 1
519963 99519963 1001 86380 86390 1
519964 99519964 1001 86380 86390 1
520511 99520511 1001 86380 86390 1
520442 99520442 1001 86380 86390 1
520532 99520532 1001 86380 86390 1
520484 99520484 1001 86380 86390 1
520320 99520320 1001 86380 86390 1
520256 99520256 1001 86380 86390 1
520273 99520273 1001 86380 86390 1
520417 99520417 1001 86380 86390 1
520355 99520355 1001 86380 86390 1
520381 99520381 1001 86380 86390 1
520051 99520051 1001 86380 86390 1
520195 99520195 1001 86380 86390 1
520092 99520092 1001 86380 86390 1
520224 99520224 1001 86380 86390 1
520677 99520677 1001 86380 86390 1
520743 99520743 1001 86380 86390 1
520821 99520821 1001 86380 86390 1
520738 99520738 1001 86380 86390 1
520739 99520739 1001 86380 86390 1
521280 99521280 1001 86380 86390 1
521456 99521456 1001 86380 86390 1
521322 99521322 1001 86380 86390 1
521066 99521066 1001 86380 86390 1
521184 99521184 1001 86380 86390 1
521084 99521084 1001 86380 86390 1
521140 99521140 1001 86380 86390 1
520949 99520949 1001 86380 86390 1
520864 99520864 1001 86380 86390 1
520866 99520866 1001 86380 86390 1
521516 99521516 1001 86380 86390 1
521633 99521633 1001 86380 86390 1
521477 99521477 1001 86380 86390 1
521546 99521546 1001 86380 86390 1
522137 99522137 1001 86380 86390 1
522192 99522192 1001 86380 86390 1
522263 99522263 1001 86380 86390 1
522168 99522168 1001 86380 86390 1
522201 99522201 1001 86380 86390 1
521944 99521944 1001 86380 86390 1
521919 99521919 1001 86380 86390 1
521793 99521793 1001 86380 86390 1
521821 99521821 1001 86380 86390 1
522362 99522362 1001 86380 86390 1
522481 99522481 1001 86380 86390 1
523092 99523092 1001 86380 86390 1
522919 99522919 1001 86380 86390 1
522997 99522997 1001 86380 86390 1
522757 99522757 1001 86380 86390 1
522711 99522711 1001 86380 86390 1
522655 99522655 1001 86380 86390 1
522607 99522607 1001 86380 86390 1
522633 99522633 1001 86380 86390 1
522587 99522587 1001 86380 86390 1
523141 99523141 1001 86380 86390 1
523132 99523132 1001 86380 86390 1
523306 99523306 1001 86380 86390 1
523844 99523844 1001 86380 86390 1
523922 99523922 1001 86380 86390 1
523822 99523822 1001 86380 86390 1
523861 99523861 1001 86380 86390 1
523811 99523811 1001 86380 86390 1
523864 99523864 1001 86380 86390 1
523814 99523814 1001 86380 86390 1
523840 99523840 1001 86380 86390 1
523649 99523649 1001 86380 86390 1
523624 99523624 1001 86380 86390 1
523538 99523538 1001 86380 86390 1
523671 99523671 1001 86380 86390 1
523525 99523525 1001 86380 86390 1
523529 99523529 1001 86380 86390 1
523347 99523347 1001 86380 86390 1
524022 99524022 1001 86380 86390 1
523984 99523984 1001 86380 86390 1
523959 99523959 1001 86380 86390 1
524040 99524040 1001 86380 86390 1
524092 99524092 1001 86380 86390 1
524004 99524004 1001 86380 86390 1
524642 99524642 1001 86380 86390 1
524670 99524670 1001 86380 86390 1
524599 99524599 1001 86380 86390 1
524526 99524526 1001 86380 86390 1
524425 99524425 1001 86380 86390 1
524364 99524364 1001 86380 86390 1
524420 99524420 1001 86380 86390 1
524267 99524267 1001 86380 86390 1
524846 99524846 1001 86380 86390 1
524924 99524924 1001 86380 86390 1
524851 99524851 1001 86380 86390 1
524866 99524866 1001 86380 86390 1
524905 99524905 1001 86380 86390 1
524775 99524775 1001 86380 86390 1
524896 99524896 1001 86380 86390 1
525481 99525481 1001 86380 86390 1
525570 99525570 1001 86380 86390 1
525516 99525516 1001 86380 86390 1
525213 99525213 1001 86380 86390 1
525323 99525323 1001 86380 86390 1
525311 99525311 1001 86380 86390 1
525068 99525068 1001 86380 86390 1
525175 99525175 1001 86380 86390 1
525181 99525181 1001 86380 86390 1
525701 99525701 1001 86380 86390 1
525629 99525629 1001 86380 86390 1
525630 99525630 1001 86380 86390 1
526257 99526257 1001 86380 86390 1
526303 99526303 1001 86380 86390 1
526139 99526139 1001 86380 86390 1
526178 99526178 1001 86380 86390 1
526174 99526174 1001 86380 86390 1
525815 99525815 1001 86380 86390 1
526510 99526510 1001 86380 86390 1
526489 99526489 1001 86380 86390 1
526568 99526568 1001 86380 86390 1
526581 99526581 1001 86380 86390 1
526624 99526624 1001 86380 86390 1
527222 99527222 1001 86380 86390 1
527043 99527043 1001 86380 86390 1
526839 99526839 1001 86380 86390 1
526996 99526996 1001 86380 86390 1
527035 99527035 1001 86380 86390 1
526845 99526845 1001 86380 86390 1
526887 99526887 1001 86380 86390 1
526977 99526977 1001 86380 86390 1
526732 99526732 1001 86380 86390 1
526649 99526649 1001 86380 86390 1
526638 99526638 1001 86380 86390 1
527350 99527350 1001 86380 86390 1
527262 99527262 1001 86380 86390 1
527320 99527320 1001 86380 86390 1
527911 99527911 1001 86380 86390 1
527971 99527971 1001 86380 86390 1
527688 99527688 1001 86380 86390 1
527615 99527615 1001 86380 86390 1
527619 99527619 1001 86380 86390 1
528237 99528237 1001 86380 86390 1
528252 99528252 1001 86380 86390 1
528579 99528579 1001 86380 86390 1
528546 99528546 1001 86380 86390 1
528283 99528283 1001 86380 86390 1
528352 99528352 1001 86380 86390 1
528354 99528354 1001 86380 86390 1
528471 99528471 1001 86380 86390 1
529032 99529032 1001 86380 86390 1
529637 99529637 1001 86380 86390 1
529604 99529604 1001 86380 86390 1
529617 99529617 1001 86380 86390 1
529684 99529684 1001 86380 86390 1
529568 99529568 1001 86380 86390 1
529393 99529393 1001 86380 86390 1
529375 99529375 1001 86380 86390 1
529153 99529153 1001 86380 86390 1
529222 99529222 1001 86380 86390 1
529866 99529866 1001 86380 86390 1
529892 99529892 1001 86380 86390 1
529828 99529828 1001 86380 86390 1
529780 99529780 1001 86380 86390 1
529781 99529781 1001 86380 86390 1
529929 99529929 1001 86380 86390 1
530426 99530426 1001 86380 86390 1
530439 99530439 1001 86380 86390 1
530478 99530478 1001 86380 86390 1
530521 99530521 1001 86380 86390 1
530352 99530352 1001 86380 86390 1
530403 99530403 1001 86380 86390 1
530421 99530421 1001 86380 86390 1
530160 99530160 1001 86380 86390 1
530201 99530201 1001 86380 86390 1
530176 99530176 1001 86380 86390 1
530318 99530318 1001 86380 86390 1
530165 99530165 1001 86380 86390 1
530059 99530059 1001 86380 86390 1
530073 99530073 1001 86380 86390 1
530671 99530671 1001 86380 86390 1
530686 99530686 1001 86380 86390 1
530700 99530700 1001 86380 86390 1
530726 99530726 1001 86380 86390 1
531308 99531308 1001 86380 86390 1
531135 99531135 1001 86380 86390 1
531174 99531174 1001 86380 86390 1
531124 99531124 1001 86380 86390 1
531118 99531118 1001 86380 86390 1
531003 99531003 1001 86380 86390 1
530862 99530862 1001 86380 86390 1
530877 99530877 1001 86380 86390 1
530789 99530789 1001 86380 86390 1
531584 99531584 1001 86380 86390 1
531509 99531509 1001 86380 86390 1
531432 99531432 1001 86380 86390 1
531487 99531487 1001 86380 86390 1
531552 99531552 1001 86380 86390 1
531567 99531567 1001 86380 86390 1
532116 99532116 1001 86380 86390 1
532049 99532049 1001 86380 86390 1
531993 99531993 1001 86380 86390 1
531853 99531853 1001 86380 86390 1
531984 99531984 1001 86380 86390 1
531753 99531753 1001 86380 86390 1
531689 99531689 1001 86380 86390 1
531695 99531695 1001 86380 86390 1
531685 99531685 1001 86380 86390 1
532216 99532216 1001 86380 86390 1
532257 99532257 1001 86380 86390 1
532351 99532351 1001 86380 86390 1
532264 99532264 1001 86380 86390 1
532395 99532395 1001 86380 86390 1
532985 99532985 1001 86380 86390 1
532977 99532977 1001 86380 86390 1
532940 99532940 1001 86380 86390 1
532687 99532687 1001 86380 86390 1
532739 99532739 1001 86380 86390 1
532662 99532662 1001 86380 86390 1
532451 99532451 1001 86380 86390 1
532616 99532616 1001 86380 86390 1
533184 99533184 1001 86380 86390 1
533110 99533110 1001 86380 86390 1
533149 99533149 1001 86380 86390 1
533781 99533781 1001 86380 86390 1
533811 99533811 1001 86380 86390 1
533565 99533565 1001 86380 86390 1
533491 99533491 1001 86380 86390 1
533558 99533558 1001 86380 86390 1
533611 99533611 1001 86380 86390 1
533304 99533304 1001 86380 86390 1
533429 99533429 1001 86380 86390 1
533959 99533959 1001 86380 86390 1
533896 99533896 1001 86380 86390 1
534608 99534608 1001 86380 86390 1
534636 99534636 1001 86380 86390 1
534598 99534598 1001 86380 86390 1
534671 99534671 1001 86380 86390 1
534455 99534455 1001 86380 86390 1
534433 99534433 1001 86380 86390 1
534281 99534281 1001 86380 86390 1
534282 99534282 1001 86380 86390 1
534140 99534140 1001 86380 86390 1
534129 99534129 1001 86380 86390 1
534091 99534091 1001 86380 86390 1
534146 99534146 1001 86380 86390 1
534148 99534148 1001 86380 86390 1
534253 99534253 1001 86380 86390 1
534888 99534888 1001 86380 86390 1
534766 99534766 1001 86380 86390 1
534716 99534716 1001 86380 86390 1
535362 99535362 1001 86380 86390 1
535444 99535444 1001 86380 86390 1
535406 99535406 1001 86380 86390 1
535254 99535254 1001 86380 86390 1
535268 99535268 1001 86380 86390 1
535194 99535194 1001 86380 86390 1
535225 99535225 1001 86380 86390 1
535035 99535035 1001 86380 86390 1
535061 99535061 1001 86380 86390 1
535077 99535077 1001 86380 86390 1
535636 99535636 1001 86380 86390 1
535604 99535604 1001 86380 86390 1
535621 99535621 1001 86380 86390 1
536286 99536286 1001 86380 86390 1
536184 99536184 1001 86380 86390 1
536289 99536289 1001 86380 86390 1
536147 99536147 1001 86380 86390 1
535950 99535950 1001 86380 86390 1
536131 99536131 1001 86380 86390 1
536032 99536032 1001 86380 86390 1
535742 99535742 1001 86380 86390 1
535885 99535885 1001 86380 86390 1
535769 99535769 1001 86380 86390 1
535914 99535914 1001 86380 86390 1
535863 99535863 1001 86380 86390 1
535828 99535828 1001 86380 86390 1
535843 99535843 1001 86380 86390 1
537132 99537132 1001 86380 86390 1
537140 99537140 1001 86380 86390 1
537105 99537105 1001 86380 86390 1
537154 99537154 1001 86380 86390 1
536873 99536873 1001 86380 86390 1
536699 99536699 1001 86380 86390 1
536727 99536727 1001 86380 86390 1
536677 99536677 1001 86380 86390 1
536642 99536642 1001 86380 86390 1
536578 99536578 1001 86380 86390 1
537187 99537187 1001 86380 86390 1
537336 99537336 1001 86380 86390 1
537862 99537862 1001 86380 86390 1
537817 99537817 1001 86380 86390 1
537627 99537627 1001 86380 86390 1
537762 99537762 1001 86380 86390 1
537782 99537782 1001 86380 86390 1
537406 99537406 1001 86380 86390 1
537446 99537446 1001 86380 86390 1
537553 99537553 1001 86380 86390 1
537566 99537566 1001 86380 86390 1
538034 99538034 1001 86380 86390 1
538069 99538069 1001 86380 86390 1
538700 99538700 1001 86380 86390 1
538637 99538637 1001 86380 86390 1
538756 99538756 1001 86380 86390 1
538772 99538772 1001 86380 86390 1
538773 99538773 1001 86380 86390 1
538479 99538479 1001 86380 86390 1
538550 99538550 1001 86380 86390 1
538552 99538552 1001 86380 86390 1
538581 99538581 1001 86380 86390 1
538954 99538954 1001 86380 86390 1
538851 99538851 1001 86380 86390 1
539010 99539010 1001 86380 86390 1
538978 99538978 1001 86380 86390 1
538966 99538966 1001 86380 86390 1
539538 99539538 1001 86380 86390 1
539463 99539463 1001 86380 86390 1
539477 99539477 1001 86380 86390 1
539628 99539628 1001 86380 86390 1
539244 99539244 1001 86380 86390 1
539248 99539248 1001 86380 86390 1
539369 99539369 1001 86380 86390 1
539049 99539049 1001 86380 86390 1
539167 99539167 1001 86380 86390 1
539145 99539145 1001 86380 86390 1
539225 99539225 1001 86380 86390 1
539669 99539669 1001 86380 86390 1
539748 99539748 1001 86380 86390 1
539710 99539710 1001 86380 86390 1
539842 99539842 1001 86380 86390 1
540288 99540288 1001 86380 86390 1
540343 99540343 1001 86380 86390 1
540383 99540383 1001 86380 86390 1
540271 99540271 1001 86380 86390 1
540239 99540239 1001 86380 86390 1
540115 99540115 1001 86380 86390 1
540142 99540142 1001 86380 86390 1
540156 99540156 1001 86380 86390 1
540208 99540208 1001 86380 86390 1
540014 99540014 1001 86380 86390 1
539880 99539880 1001 86380 86390 1
540609 99540609 1001 86380 86390 1
541089 99541089 1001 86380 86390 1
541180 99541180 1001 86380 86390 1
541093 99541093 1001 86380 86390 1
541184 99541184 1001 86380 86390 1
541172 99541172 1001 86380 86390 1
541075 99541075 1001 86380 86390 1
540883 99540883 1001 86380 86390 1
541015 99541015 1001 86380 86390 1
541031 99541031 1001 86380 86390 1
540877 99540877 1001 86380 86390 1
541356 99541356 1001 86380 86390 1
541382 99541382 1001 86380 86390 1
541489 99541489 1001 86380 86390 1
541350 99541350 1001 86380 86390 1
541389 99541389 1001 86380 86390 1
541390 99541390 1001 86380 86390 1
541926 99541926 1001 86380 86390 1
541944 99541944 1001 86380 86390 1
542064 99542064 1001 86380 86390 1
542001 99542001 1001 86380 86390 1
541607 99541607 1001 86380 86390 1
541559 99541559 1001 86380 86390 1
541638 99541638 1001 86380 86390 1
542245 99542245 1001 86380 86390 1
542155 99542155 1001 86380 86390 1
542277 99542277 1001 86380 86390 1
542174 99542174 1001 86380 86390 1
542124 99542124 1001 86380 86390 1
542283 99542283 1001 86380 86390 1
542856 99542856 1001 86380 86390 1
542815 99542815 1001 86380 86390 1
542587 99542587 1001 86380 86390 1
542492 99542492 1001 86380 86390 1
542391 99542391 1001 86380 86390 1
542432 99542432 1001 86380 86390 1
542362 99542362 1001 86380 86390 1
542973 99542973 1001 86380 86390 1
542999 99542999 1001 86380 86390 1
543569 99543569 1001 86380 86390 1
543633 99543633 1001 86380 86390 1
543638 99543638 1001 86380 86390 1
543757 99543757 1001 86380 86390 1
543514 99543514 1001 86380 86390 1
543439 99543439 1001 86380 86390 1
543543 99543543 1001 86380 86390 1
543379 99543379 1001 86380 86390 1
543561 99543561 1001 86380 86390 1
543179 99543179 1001 86380 86390 1
543218 99543218 1001 86380 86390 1
543169 99543169 1001 86380 86390 1
543885 99543885 1001 86380 86390 1
543822 99543822 1001 86380 86390 1
543827 99543827 1001 86380 86390 1
543958 99543958 1001 86380 86390 1
544524 99544524 1001 86380 86390 1
544449 99544449 1001 86380 86390 1
544579 99544579 1001 86380 86390 1
544553 99544553 1001 86380 86390 1
544592 99544592 1001 86380 86390 1
544192 99544192 1001 86380 86390 1
544377 99544377 1001 86380 86390 1
544094 99544094 1001 86380 86390 1
544030 99544030 1001 86380 86390 1
544180 99544180 1001 86380 86390 1
544685 99544685 1001 86380 86390 1
544716 99544716 1001 86380 86390 1
424828 207 1001 70080 71217 1
500653 664 1001 53645 53944 1
514374 1068 1001 60902 61001 1
517216 949 1001 33331 33630 1
539789 861 1001 35486 35785 1
400016 99400016 1001 86380 86390 1
400203 99400203 1001 86380 86390 1
400157 99400157 1001 86380 86390 1
400282 99400282 1001 86380 86390 1
400263 99400263 1001 86380 86390 1
400411 99400411 1001 86380 86390 1
400607 99400607 1001 86380 86390 1
400673 99400673 1001 86380 86390 1
400817 99400817 1001 86380 86390 1
400882 99400882 1001 86380 86390 1
401216 99401216 1001 86380 86390 1
401532 99401532 1001 86380 86390 1
401552 99401552 1001 86380 86390 1
401580 99401580 1001 86380 86390 1
401637 99401637 1001 86380 86390 1
401926 99401926 1001 86380 86390 1
402210 99402210 1001 86380 86390 1
402328 99402328 1001 86380 86390 1
402419 99402419 1001 86380 86390 1
402555 99402555 1001 86380 86390 1
402586 99402586 1001 86380 86390 1
402630 99402630 1001 86380 86390 1
402765 99402765 1001 86380 86390 1
402767 99402767 1001 86380 86390 1
402803 99402803 1001 86380 86390 1
402883 99402883 1001 86380 86390 1
403301 99403301 1001 86380 86390 1
403466 99403466 1001 86380 86390 1
403472 99403472 1001 86380 86390 1
403906 99403906 1001 86380 86390 1
403908 99403908 1001 86380 86390 1
403992 99403992 1001 86380 86390 1
404391 99404391 1001 86380 86390 1
404728 99404728 1001 86380 86390 1
404907 99404907 1001 86380 86390 1
404793 99404793 1001 86380 86390 1
405106 99405106 1001 86380 86390 1
405176 99405176 1001 86380 86390 1
405344 99405344 1001 86380 86390 1
405453 99405453 1001 86380 86390 1
405524 99405524 1001 86380 86390 1
405676 99405676 1001 86380 86390 1
405875 99405875 1001 86380 86390 1
405983 99405983 1001 86380 86390 1
406296 99406296 1001 86380 86390 1
406485 99406485 1001 86380 86390 1
406995 99406995 1001 86380 86390 1
406952 99406952 1001 86380 86390 1
407106 99407106 1001 86380 86390 1
407306 99407306 1001 86380 86390 1
407421 99407421 1001 86380 86390 1
407470 99407470 1001 86380 86390 1
407700 99407700 1001 86380 86390 1
407800 99407800 1001 86380 86390 1
408059 99408059 1001 86380 86390 1
408171 99408171 1001 86380 86390 1
408172 99408172 1001 86380 86390 1
408134 99408134 1001 86380 86390 1
408213 99408213 1001 86380 86390 1
408527 99408527 1001 86380 86390 1
408754 99408754 1001 86380 86390 1
408758 99408758 1001 86380 86390 1
408964 99408964 1001 86380 86390 1
408914 99408914 1001 86380 86390 1
409074 99409074 1001 86380 86390 1
409268 99409268 1001 86380 86390 1
409251 99409251 1001 86380 86390 1
409354 99409354 1001 86380 86390 1
410014 99410014 1001 86380 86390 1
410393 99410393 1001 86380 86390 1
410632 99410632 1001 86380 86390 1
410647 99410647 1001 86380 86390 1
410739 99410739 1001 86380 86390 1
411085 99411085 1001 86380 86390 1
411236 99411236 1001 86380 86390 1
411267 99411267 1001 86380 86390 1
411504 99411504 1001 86380 86390 1
411461 99411461 1001 86380 86390 1
411482 99411482 1001 86380 86390 1
411854 99411854 1001 86380 86390 1
411965 99411965 1001 86380 86390 1
412326 99412326 1001 86380 86390 1
412456 99412456 1001 86380 86390 1
412412 99412412 1001 86380 86390 1
413694 99413694 1001 86380 86390 1
413420 99413420 1001 86380 86390 1
413645 99413645 1001 86380 86390 1
413404 99413404 1001 86380 86390 1
413589 99413589 1001 86380 86390 1
413083 99413083 1001 86380 86390 1
412992 99412992 1001 86380 86390 1
413126 99413126 1001 86380 86390 1
412484 99412484 1001 86380 86390 1
412785 99412785 1001 86380 86390 1
412875 99412875 1001 86380 86390 1
412600 99412600 1001 86380 86390 1
413974 99413974 1001 86380 86390 1
413978 99413978 1001 86380 86390 1
413941 99413941 1001 86380 86390 1
414929 99414929 1001 86380 86390 1
414892 99414892 1001 86380 86390 1
414703 99414703 1001 86380 86390 1
414536 99414536 1001 86380 86390 1
414197 99414197 1001 86380 86390 1
414272 99414272 1001 86380 86390 1
414276 99414276 1001 86380 86390 1
414186 99414186 1001 86380 86390 1
414173 99414173 1001 86380 86390 1
415505 99415505 1001 86380 86390 1
415667 99415667 1001 86380 86390 1
416936 99416936 1001 86380 86390 1
416872 99416872 1001 86380 86390 1
416965 99416965 1001 86380 86390 1
416805 99416805 1001 86380 86390 1
416521 99416521 1001 86380 86390 1
416501 99416501 1001 86380 86390 1
416511 99416511 1001 86380 86390 1
416080 99416080 1001 86380 86390 1
415813 99415813 1001 86380 86390 1
415743 99415743 1001 86380 86390 1
417135 99417135 1001 86380 86390 1
417571 99417571 1001 86380 86390 1
417458 99417458 1001 86380 86390 1
418460 99418460 1001 86380 86390 1
418056 99418056 1001 86380 86390 1
418251 99418251 1001 86380 86390 1
417780 99417780 1001 86380 86390 1
417883 99417883 1001 86380 86390 1
419031 99419031 1001 86380 86390 1
419003 99419003 1001 86380 86390 1
418912 99418912 1001 86380 86390 1
419167 99419167 1001 86380 86390 1
418804 99418804 1001 86380 86390 1
419174 99419174 1001 86380 86390 1
420368 99420368 1001 86380 86390 1
420267 99420267 1001 86380 86390 1
419652 99419652 1001 86380 86390 1
419425 99419425 1001 86380 86390 1
419488 99419488 1001 86380 86390 1
420564 99420564 1001 86380 86390 1
420471 99420471 1001 86380 86390 1
420501 99420501 1001 86380 86390 1
422051 99422051 1001 86380 86390 1
421914 99421914 1001 86380 86390 1
421959 99421959 1001 86380 86390 1
421372 99421372 1001 86380 86390 1
421623 99421623 1001 86380 86390 1
421258 99421258 1001 86380 86390 1
421039 99421039 1001 86380 86390 1
421182 99421182 1001 86380 86390 1
420936 99420936 1001 86380 86390 1
421161 99421161 1001 86380 86390 1
422143 99422143 1001 86380 86390 1
422232 99422232 1001 86380 86390 1
422299 99422299 1001 86380 86390 1
422158 99422158 1001 86380 86390 1
422498 99422498 1001 86380 86390 1
423520 99423520 1001 86380 86390 1
423169 99423169 1001 86380 86390 1
423089 99423089 1001 86380 86390 1
423120 99423120 1001 86380 86390 1
422780 99422780 1001 86380 86390 1
422681 99422681 1001 86380 86390 1
422840 99422840 1001 86380 86390 1
422686 99422686 1001 86380 86390 1
422567 99422567 1001 86380 86390 1
422589 99422589 1001 86380 86390 1
422616 99422616 1001 86380 86390 1
422617 99422617 1001 86380 86390 1
423995 99423995 1001 86380 86390 1
424022 99424022 1001 86380 86390 1
423876 99423876 1001 86380 86390 1
423803 99423803 1001 86380 86390 1
423982 99423982 1001 86380 86390 1
425327 99425327 1001 86380 86390 1
425139 99425139 1001 86380 86390 1
425161 99425161 1001 86380 86390 1
425028 99425028 1001 86380 86390 1
424611 99424611 1001 86380 86390 1
424763 99424763 1001 86380 86390 1
424726 99424726 1001 86380 86390 1
424608 99424608 1001 86380 86390 1
424523 99424523 1001 86380 86390 1
425498 99425498 1001 86380 86390 1
425785 99425785 1001 86380 86390 1
425482 99425482 1001 86380 86390 1
425760 99425760 1001 86380 86390 1
425629 99425629 1001 86380 86390 1
427049 99427049 1001 86380 86390 1
426703 99426703 1001 86380 86390 1
427087 99427087 1001 86380 86390 1
426742 99426742 1001 86380 86390 1
426549 99426549 1001 86380 86390 1
426066 99426066 1001 86380 86390 1
426069 99426069 1001 86380 86390 1
427206 99427206 1001 86380 86390 1
427220 99427220 1001 86380 86390 1
427366 99427366 1001 86380 86390 1
428701 99428701 1001 86380 86390 1
428173 99428173 1001 86380 86390 1
428014 99428014 1001 86380 86390 1
428152 99428152 1001 86380 86390 1
427559 99427559 1001 86380 86390 1
427664 99427664 1001 86380 86390 1
427695 99427695 1001 86380 86390 1
427547 99427547 1001 86380 86390 1
429129 99429129 1001 86380 86390 1
429007 99429007 1001 86380 86390 1
428886 99428886 1001 86380 86390 1
430243 99430243 1001 86380 86390 1
430097 99430097 1001 86380 86390 1
430157 99430157 1001 86380 86390 1
429916 99429916 1001 86380 86390 1
429179 99429179 1001 86380 86390 1
429248 99429248 1001 86380 86390 1
429205 99429205 1001 86380 86390 1
429507 99429507 1001 86380 86390 1
429337 99429337 1001 86380 86390 1
429383 99429383 1001 86380 86390 1
429542 99429542 1001 86380 86390 1
430606 99430606 1001 86380 86390 1
430404 99430404 1001 86380 86390 1
431655 99431655 1001 86380 86390 1
431837 99431837 1001 86380 86390 1
431841 99431841 1001 86380 86390 1
431607 99431607 1001 86380 86390 1
431534 99431534 1001 86380 86390 1
431390 99431390 1001 86380 86390 1
431218 99431218 1001 86380 86390 1
430995 99430995 1001 86380 86390 1
430864 99430864 1001 86380 86390 1
432199 99432199 1001 86380 86390 1
432158 99432158 1001 86380 86390 1
432388 99432388 1001 86380 86390 1
432166 99432166 1001 86380 86390 1
433694 99433694 1001 86380 86390 1
433537 99433537 1001 86380 86390 1
432951 99432951 1001 86380 86390 1
432915 99432915 1001 86380 86390 1
433007 99433007 1001 86380 86390 1
432751 99432751 1001 86380 86390 1
432651 99432651 1001 86380 86390 1
432571 99432571 1001 86380 86390 1
432577 99432577 1001 86380 86390 1
433767 99433767 1001 86380 86390 1
433846 99433846 1001 86380 86390 1
435362 99435362 1001 86380 86390 1
435032 99435032 1001 86380 86390 1
435135 99435135 1001 86380 86390 1
435390 99435390 1001 86380 86390 1
435070 99435070 1001 86380 86390 1
434868 99434868 1001 86380 86390 1
434659 99434659 1001 86380 86390 1
434927 99434927 1001 86380 86390 1
434866 99434866 1001 86380 86390 1
434364 99434364 1001 86380 86390 1
435892 99435892 1001 86380 86390 1
435811 99435811 1001 86380 86390 1
435841 99435841 1001 86380 86390 1
435851 99435851 1001 86380 86390 1
436779 99436779 1001 86380 86390 1
436875 99436875 1001 86380 86390 1
436964 99436964 1001 86380 86390 1
436992 99436992 1001 86380 86390 1
436795 99436795 1001 86380 86390 1
436706 99436706 1001 86380 86390 1
436522 99436522 1001 86380 86390 1
436441 99436441 1001 86380 86390 1
435951 99435951 1001 86380 86390 1
436195 99436195 1001 86380 86390 1
436300 99436300 1001 86380 86390 1
436261 99436261 1001 86380 86390 1
437186 99437186 1001 86380 86390 1
300102 99300102 1001 86380 86390 1
300077 99300077 1001 86380 86390 1
300052 99300052 1001 86380 86390 1
300665 99300665 1001 86380 86390 1
300658 99300658 1001 86380 86390 1
300398 99300398 1001 86380 86390 1
300515 99300515 1001 86380 86390 1
300324 99300324 1001 86380 86390 1
300494 99300494 1001 86380 86390 1
300119 99300119 1001 86380 86390 1
300773 99300773 1001 86380 86390 1
300902 99300902 1001 86380 86390 1
300892 99300892 1001 86380 86390 1
301452 99301452 1001 86380 86390 1
301491 99301491 1001 86380 86390 1
301517 99301517 1001 86380 86390 1
301317 99301317 1001 86380 86390 1
301305 99301305 1001 86380 86390 1
301306 99301306 1001 86380 86390 1
301268 99301268 1001 86380 86390 1
300955 99300955 1001 86380 86390 1
301577 99301577 1001 86380 86390 1
301583 99301583 1001 86380 86390 1
302191 99302191 1001 86380 86390 1
302219 99302219 1001 86380 86390 1
302209 99302209 1001 86380 86390 1
302339 99302339 1001 86380 86390 1
302115 99302115 1001 86380 86390 1
302000 99302000 1001 86380 86390 1
302091 99302091 1001 86380 86390 1
302041 99302041 1001 86380 86390 1
302160 99302160 1001 86380 86390 1
302109 99302109 1001 86380 86390 1
301876 99301876 1001 86380 86390 1
301799 99301799 1001 86380 86390 1
301892 99301892 1001 86380 86390 1
301931 99301931 1001 86380 86390 1
301924 99301924 1001 86380 86390 1
302520 99302520 1001 86380 86390 1
302417 99302417 1001 86380 86390 1
302419 99302419 1001 86380 86390 1
302539 99302539 1001 86380 86390 1
302552 99302552 1001 86380 86390 1
302410 99302410 1001 86380 86390 1
302532 99302532 1001 86380 86390 1
302584 99302584 1001 86380 86390 1
303203 99303203 1001 86380 86390 1
303120 99303120 1001 86380 86390 1
303043 99303043 1001 86380 86390 1
303072 99303072 1001 86380 86390 1
302989 99302989 1001 86380 86390 1
302847 99302847 1001 86380 86390 1
302809 99302809 1001 86380 86390 1
302678 99302678 1001 86380 86390 1
302691 99302691 1001 86380 86390 1
302770 99302770 1001 86380 86390 1
302771 99302771 1001 86380 86390 1
302602 99302602 1001 86380 86390 1
302595 99302595 1001 86380 86390 1
302751 99302751 1001 86380 86390 1
303295 99303295 1001 86380 86390 1
303347 99303347 1001 86380 86390 1
303306 99303306 1001 86380 86390 1
303935 99303935 1001 86380 86390 1
303910 99303910 1001 86380 86390 1
303902 99303902 1001 86380 86390 1
303647 99303647 1001 86380 86390 1
304140 99304140 1001 86380 86390 1
304758 99304758 1001 86380 86390 1
304834 99304834 1001 86380 86390 1
304845 99304845 1001 86380 86390 1
304617 99304617 1001 86380 86390 1
304517 99304517 1001 86380 86390 1
304532 99304532 1001 86380 86390 1
304420 99304420 1001 86380 86390 1
304408 99304408 1001 86380 86390 1
304253 99304253 1001 86380 86390 1
304307 99304307 1001 86380 86390 1
304411 99304411 1001 86380 86390 1
304269 99304269 1001 86380 86390 1
304327 99304327 1001 86380 86390 1
304974 99304974 1001 86380 86390 1
305634 99305634 1001 86380 86390 1
305599 99305599 1001 86380 86390 1
305497 99305497 1001 86380 86390 1
305578 99305578 1001 86380 86390 1
305580 99305580 1001 86380 86390 1
305313 99305313 1001 86380 86390 1
305335 99305335 1001 86380 86390 1
305123 99305123 1001 86380 86390 1
305150 99305150 1001 86380 86390 1
305229 99305229 1001 86380 86390 1
500153 99500153 1001 86380 86390 1
500013 99500013 1001 86380 86390 1
500043 99500043 1001 86380 86390 1
500159 99500159 1001 86380 86390 1
500109 99500109 1001 86380 86390 1
500150 99500150 1001 86380 86390 1
500717 99500717 1001 86380 86390 1
500798 99500798 1001 86380 86390 1
500468 99500468 1001 86380 86390 1
500438 99500438 1001 86380 86390 1
500232 99500232 1001 86380 86390 1
500234 99500234 1001 86380 86390 1
500352 99500352 1001 86380 86390 1
500275 99500275 1001 86380 86390 1
500327 99500327 1001 86380 86390 1
500229 99500229 1001 86380 86390 1
500281 99500281 1001 86380 86390 1
500308 99500308 1001 86380 86390 1
501003 99501003 1001 86380 86390 1
501497 99501497 1001 86380 86390 1
501624 99501624 1001 86380 86390 1
501468 99501468 1001 86380 86390 1
501256 99501256 1001 86380 86390 1
501335 99501335 1001 86380 86390 1
501284 99501284 1001 86380 86390 1
501377 99501377 1001 86380 86390 1
501432 99501432 1001 86380 86390 1
501162 99501162 1001 86380 86390 1
501048 99501048 1001 86380 86390 1
501043 99501043 1001 86380 86390 1
501740 99501740 1001 86380 86390 1
501844 99501844 1001 86380 86390 1
501679 99501679 1001 86380 86390 1
501746 99501746 1001 86380 86390 1
501721 99501721 1001 86380 86390 1
501788 99501788 1001 86380 86390 1
502364 99502364 1001 86380 86390 1
502358 99502358 1001 86380 86390 1
502145 99502145 1001 86380 86390 1
502098 99502098 1001 86380 86390 1
502230 99502230 1001 86380 86390 1
502141 99502141 1001 86380 86390 1
501980 99501980 1001 86380 86390 1
501968 99501968 1001 86380 86390 1
501865 99501865 1001 86380 86390 1
502037 99502037 1001 86380 86390 1
502489 99502489 1001 86380 86390 1
502476 99502476 1001 86380 86390 1
502642 99502642 1001 86380 86390 1
503114 99503114 1001 86380 86390 1
503105 99503105 1001 86380 86390 1
503171 99503171 1001 86380 86390 1
502956 99502956 1001 86380 86390 1
503018 99503018 1001 86380 86390 1
502808 99502808 1001 86380 86390 1
502783 99502783 1001 86380 86390 1
503459 99503459 1001 86380 86390 1
503317 99503317 1001 86380 86390 1
503356 99503356 1001 86380 86390 1
503945 99503945 1001 86380 86390 1
503921 99503921 1001 86380 86390 1
504013 99504013 1001 86380 86390 1
503949 99503949 1001 86380 86390 1
503707 99503707 1001 86380 86390 1
503603 99503603 1001 86380 86390 1
503592 99503592 1001 86380 86390 1
503515 99503515 1001 86380 86390 1
503543 99503543 1001 86380 86390 1
504133 99504133 1001 86380 86390 1
504121 99504121 1001 86380 86390 1
504226 99504226 1001 86380 86390 1
504829 99504829 1001 86380 86390 1
504897 99504897 1001 86380 86390 1
504574 99504574 1001 86380 86390 1
504631 99504631 1001 86380 86390 1
504439 99504439 1001 86380 86390 1
504455 99504455 1001 86380 86390 1
504340 99504340 1001 86380 86390 1
504367 99504367 1001 86380 86390 1
504458 99504458 1001 86380 86390 1
504484 99504484 1001 86380 86390 1
504475 99504475 1001 86380 86390 1
504489 99504489 1001 86380 86390 1
505073 99505073 1001 86380 86390 1
505642 99505642 1001 86380 86390 1
505660 99505660 1001 86380 86390 1
505450 99505450 1001 86380 86390 1
505489 99505489 1001 86380 86390 1
505455 99505455 1001 86380 86390 1
505240 99505240 1001 86380 86390 1
505176 99505176 1001 86380 86390 1
505319 99505319 1001 86380 86390 1
505332 99505332 1001 86380 86390 1
505345 99505345 1001 86380 86390 1
505294 99505294 1001 86380 86390 1
505262 99505262 1001 86380 86390 1
505846 99505846 1001 86380 86390 1
505939 99505939 1001 86380 86390 1
505778 99505778 1001 86380 86390 1
506430 99506430 1001 86380 86390 1
506330 99506330 1001 86380 86390 1
506357 99506357 1001 86380 86390 1
506296 99506296 1001 86380 86390 1
506362 99506362 1001 86380 86390 1
506156 99506156 1001 86380 86390 1
505994 99505994 1001 86380 86390 1
506624 99506624 1001 86380 86390 1
507283 99507283 1001 86380 86390 1
507297 99507297 1001 86380 86390 1
507253 99507253 1001 86380 86390 1
507115 99507115 1001 86380 86390 1
506997 99506997 1001 86380 86390 1
506883 99506883 1001 86380 86390 1
506962 99506962 1001 86380 86390 1
506978 99506978 1001 86380 86390 1
507543 99507543 1001 86380 86390 1
508198 99508198 1001 86380 86390 1
508082 99508082 1001 86380 86390 1
508108 99508108 1001 86380 86390 1
508085 99508085 1001 86380 86390 1
508029 99508029 1001 86380 86390 1
508034 99508034 1001 86380 86390 1
507744 99507744 1001 86380 86390 1
507721 99507721 1001 86380 86390 1
507826 99507826 1001 86380 86390 1
507789 99507789 1001 86380 86390 1
507725 99507725 1001 86380 86390 1
508249 99508249 1001 86380 86390 1
509050 99509050 1001 86380 86390 1
508875 99508875 1001 86380 86390 1
508765 99508765 1001 86380 86390 1
508675 99508675 1001 86380 86390 1
508695 99508695 1001 86380 86390 1
508803 99508803 1001 86380 86390 1
508466 99508466 1001 86380 86390 1
508523 99508523 1001 86380 86390 1
508627 99508627 1001 86380 86390 1
508543 99508543 1001 86380 86390 1
509127 99509127 1001 86380 86390 1
509836 99509836 1001 86380 86390 1
509697 99509697 1001 86380 86390 1
509866 99509866 1001 86380 86390 1
509751 99509751 1001 86380 86390 1
509848 99509848 1001 86380 86390 1
509895 99509895 1001 86380 86390 1
509569 99509569 1001 86380 86390 1
509674 99509674 1001 86380 86390 1
509625 99509625 1001 86380 86390 1
509590 99509590 1001 86380 86390 1
509448 99509448 1001 86380 86390 1
509487 99509487 1001 86380 86390 1
510055 99510055 1001 86380 86390 1
510075 99510075 1001 86380 86390 1
509920 99509920 1001 86380 86390 1
510611 99510611 1001 86380 86390 1
510650 99510650 1001 86380 86390 1
510700 99510700 1001 86380 86390 1
510716 99510716 1001 86380 86390 1
510508 99510508 1001 86380 86390 1
510397 99510397 1001 86380 86390 1
510518 99510518 1001 86380 86390 1
510337 99510337 1001 86380 86390 1
510416 99510416 1001 86380 86390 1
510123 99510123 1001 86380 86390 1
510307 99510307 1001 86380 86390 1
510737 99510737 1001 86380 86390 1
510758 99510758 1001 86380 86390 1
511510 99511510 1001 86380 86390 1
511514 99511514 1001 86380 86390 1
511342 99511342 1001 86380 86390 1
511305 99511305 1001 86380 86390 1
511202 99511202 1001 86380 86390 1
511164 99511164 1001 86380 86390 1
511087 99511087 1001 86380 86390 1
511102 99511102 1001 86380 86390 1
511064 99511064 1001 86380 86390 1
511001 99511001 1001 86380 86390 1
511017 99511017 1001 86380 86390 1
511138 99511138 1001 86380 86390 1
511603 99511603 1001 86380 86390 1
511634 99511634 1001 86380 86390 1
511704 99511704 1001 86380 86390 1
512345 99512345 1001 86380 86390 1
512215 99512215 1001 86380 86390 1
512116 99512116 1001 86380 86390 1
511901 99511901 1001 86380 86390 1
511772 99511772 1001 86380 86390 1
511775 99511775 1001 86380 86390 1
511763 99511763 1001 86380 86390 1
511908 99511908 1001 86380 86390 1
511950 99511950 1001 86380 86390 1
512465 99512465 1001 86380 86390 1
512556 99512556 1001 86380 86390 1
513016 99513016 1001 86380 86390 1
513182 99513182 1001 86380 86390 1
513030 99513030 1001 86380 86390 1
513099 99513099 1001 86380 86390 1
513193 99513193 1001 86380 86390 1
512986 99512986 1001 86380 86390 1
512910 99512910 1001 86380 86390 1
512957 99512957 1001 86380 86390 1
512732 99512732 1001 86380 86390 1
512762 99512762 1001 86380 86390 1
512659 99512659 1001 86380 86390 1
512660 99512660 1001 86380 86390 1
513294 99513294 1001 86380 86390 1
513399 99513399 1001 86380 86390 1
513233 99513233 1001 86380 86390 1
513338 99513338 1001 86380 86390 1
513340 99513340 1001 86380 86390 1
513851 99513851 1001 86380 86390 1
513906 99513906 1001 86380 86390 1
513984 99513984 1001 86380 86390 1
514005 99514005 1001 86380 86390 1
513989 99513989 1001 86380 86390 1
513925 99513925 1001 86380 86390 1
513777 99513777 1001 86380 86390 1
513689 99513689 1001 86380 86390 1
514110 99514110 1001 86380 86390 1
514100 99514100 1001 86380 86390 1
514756 99514756 1001 86380 86390 1
514829 99514829 1001 86380 86390 1
514688 99514688 1001 86380 86390 1
514513 99514513 1001 86380 86390 1
514294 99514294 1001 86380 86390 1
514932 99514932 1001 86380 86390 1
514907 99514907 1001 86380 86390 1
515002 99515002 1001 86380 86390 1
514892 99514892 1001 86380 86390 1
515580 99515580 1001 86380 86390 1
515526 99515526 1001 86380 86390 1
515578 99515578 1001 86380 86390 1
515402 99515402 1001 86380 86390 1
515275 99515275 1001 86380 86390 1
515221 99515221 1001 86380 86390 1
515226 99515226 1001 86380 86390 1
515254 99515254 1001 86380 86390 1
515874 99515874 1001 86380 86390 1
515734 99515734 1001 86380 86390 1
515789 99515789 1001 86380 86390 1
516378 99516378 1001 86380 86390 1
516469 99516469 1001 86380 86390 1
[truncated: 4,067,961 more chars]
