# Supplementary material for: Fast and near-optimal monitoring for healthcare acquired infection outbreaks
Source: PLoS Comput Biol. 2019 Sep 16;15(9):e1007284. doi: 10.1371/journal.pcbi.1007284 (PMC6762212; doi:10.1371/journal.pcbi.1007284)
Supplement: S1 Data — (ZIP) [file pcbi.1007284.s006.zip › MobilityLogs1/HAISE_Carilion_all_visits_day_85.txt]

#Person location Sublocation StartTime EndTime Type
414312 631 1001 75120 76557 1
542578 664 1002 57702 61123 1
400195 99400195 1001 86380 86390 1
400259 99400259 1001 86380 86390 1
400239 99400239 1001 86380 86390 1
400275 99400275 1001 86380 86390 1
400256 99400256 1001 86380 86390 1
400377 99400377 1001 86380 86390 1
400398 99400398 1001 86380 86390 1
400460 99400460 1001 86380 86390 1
400493 99400493 1001 86380 86390 1
400578 99400578 1001 86380 86390 1
400711 99400711 1001 86380 86390 1
400932 99400932 1001 86380 86390 1
401206 99401206 1001 86380 86390 1
401188 99401188 1001 86380 86390 1
401527 99401527 1001 86380 86390 1
401537 99401537 1001 86380 86390 1
401564 99401564 1001 86380 86390 1
401612 99401612 1001 86380 86390 1
401773 99401773 1001 86380 86390 1
401878 99401878 1001 86380 86390 1
402088 99402088 1001 86380 86390 1
402145 99402145 1001 86380 86390 1
402397 99402397 1001 86380 86390 1
402580 99402580 1001 86380 86390 1
402659 99402659 1001 86380 86390 1
402737 99402737 1001 86380 86390 1
402809 99402809 1001 86380 86390 1
402897 99402897 1001 86380 86390 1
403030 99403030 1001 86380 86390 1
403171 99403171 1001 86380 86390 1
403288 99403288 1001 86380 86390 1
403356 99403356 1001 86380 86390 1
403385 99403385 1001 86380 86390 1
403426 99403426 1001 86380 86390 1
403671 99403671 1001 86380 86390 1
403831 99403831 1001 86380 86390 1
404005 99404005 1001 86380 86390 1
404119 99404119 1001 86380 86390 1
404459 99404459 1001 86380 86390 1
404411 99404411 1001 86380 86390 1
404584 99404584 1001 86380 86390 1
404902 99404902 1001 86380 86390 1
404907 99404907 1001 86380 86390 1
404986 99404986 1001 86380 86390 1
405026 99405026 1001 86380 86390 1
405039 99405039 1001 86380 86390 1
405016 99405016 1001 86380 86390 1
405384 99405384 1001 86380 86390 1
405346 99405346 1001 86380 86390 1
405461 99405461 1001 86380 86390 1
405676 99405676 1001 86380 86390 1
405811 99405811 1001 86380 86390 1
405861 99405861 1001 86380 86390 1
405975 99405975 1001 86380 86390 1
406114 99406114 1001 86380 86390 1
406270 99406270 1001 86380 86390 1
406543 99406543 1001 86380 86390 1
406746 99406746 1001 86380 86390 1
406904 99406904 1001 86380 86390 1
406940 99406940 1001 86380 86390 1
406956 99406956 1001 86380 86390 1
407064 99407064 1001 86380 86390 1
407218 99407218 1001 86380 86390 1
407220 99407220 1001 86380 86390 1
407279 99407279 1001 86380 86390 1
407245 99407245 1001 86380 86390 1
407354 99407354 1001 86380 86390 1
407528 99407528 1001 86380 86390 1
407573 99407573 1001 86380 86390 1
407921 99407921 1001 86380 86390 1
408083 99408083 1001 86380 86390 1
408294 99408294 1001 86380 86390 1
408340 99408340 1001 86380 86390 1
408345 99408345 1001 86380 86390 1
408312 99408312 1001 86380 86390 1
408614 99408614 1001 86380 86390 1
408846 99408846 1001 86380 86390 1
408912 99408912 1001 86380 86390 1
408935 99408935 1001 86380 86390 1
409013 99409013 1001 86380 86390 1
408986 99408986 1001 86380 86390 1
409153 99409153 1001 86380 86390 1
409129 99409129 1001 86380 86390 1
409207 99409207 1001 86380 86390 1
409353 99409353 1001 86380 86390 1
409660 99409660 1001 86380 86390 1
409691 99409691 1001 86380 86390 1
409885 99409885 1001 86380 86390 1
409801 99409801 1001 86380 86390 1
409922 99409922 1001 86380 86390 1
410006 99410006 1001 86380 86390 1
410207 99410207 1001 86380 86390 1
410299 99410299 1001 86380 86390 1
410308 99410308 1001 86380 86390 1
410536 99410536 1001 86380 86390 1
410541 99410541 1001 86380 86390 1
410643 99410643 1001 86380 86390 1
410621 99410621 1001 86380 86390 1
410799 99410799 1001 86380 86390 1
410975 99410975 1001 86380 86390 1
410998 99410998 1001 86380 86390 1
411157 99411157 1001 86380 86390 1
411456 99411456 1001 86380 86390 1
411464 99411464 1001 86380 86390 1
411573 99411573 1001 86380 86390 1
411543 99411543 1001 86380 86390 1
411614 99411614 1001 86380 86390 1
411623 99411623 1001 86380 86390 1
411840 99411840 1001 86380 86390 1
411879 99411879 1001 86380 86390 1
412453 99412453 1001 86380 86390 1
412369 99412369 1001 86380 86390 1
412347 99412347 1001 86380 86390 1
412408 99412408 1001 86380 86390 1
413669 99413669 1001 86380 86390 1
413032 99413032 1001 86380 86390 1
413244 99413244 1001 86380 86390 1
412669 99412669 1001 86380 86390 1
412592 99412592 1001 86380 86390 1
412687 99412687 1001 86380 86390 1
412791 99412791 1001 86380 86390 1
413946 99413946 1001 86380 86390 1
413762 99413762 1001 86380 86390 1
413703 99413703 1001 86380 86390 1
414105 99414105 1001 86380 86390 1
413798 99413798 1001 86380 86390 1
414951 99414951 1001 86380 86390 1
415268 99415268 1001 86380 86390 1
414736 99414736 1001 86380 86390 1
414919 99414919 1001 86380 86390 1
414352 99414352 1001 86380 86390 1
414207 99414207 1001 86380 86390 1
414438 99414438 1001 86380 86390 1
414486 99414486 1001 86380 86390 1
414500 99414500 1001 86380 86390 1
415697 99415697 1001 86380 86390 1
415575 99415575 1001 86380 86390 1
415390 99415390 1001 86380 86390 1
416825 99416825 1001 86380 86390 1
416212 99416212 1001 86380 86390 1
416470 99416470 1001 86380 86390 1
416389 99416389 1001 86380 86390 1
416423 99416423 1001 86380 86390 1
416460 99416460 1001 86380 86390 1
415915 99415915 1001 86380 86390 1
417050 99417050 1001 86380 86390 1
417028 99417028 1001 86380 86390 1
417155 99417155 1001 86380 86390 1
417588 99417588 1001 86380 86390 1
417492 99417492 1001 86380 86390 1
418580 99418580 1001 86380 86390 1
418703 99418703 1001 86380 86390 1
418491 99418491 1001 86380 86390 1
418542 99418542 1001 86380 86390 1
418247 99418247 1001 86380 86390 1
418382 99418382 1001 86380 86390 1
417890 99417890 1001 86380 86390 1
418002 99418002 1001 86380 86390 1
417671 99417671 1001 86380 86390 1
417887 99417887 1001 86380 86390 1
419130 99419130 1001 86380 86390 1
418981 99418981 1001 86380 86390 1
418937 99418937 1001 86380 86390 1
419044 99419044 1001 86380 86390 1
419809 99419809 1001 86380 86390 1
419873 99419873 1001 86380 86390 1
419903 99419903 1001 86380 86390 1
419273 99419273 1001 86380 86390 1
419524 99419524 1001 86380 86390 1
419250 99419250 1001 86380 86390 1
420448 99420448 1001 86380 86390 1
420532 99420532 1001 86380 86390 1
422115 99422115 1001 86380 86390 1
421846 99421846 1001 86380 86390 1
421759 99421759 1001 86380 86390 1
421803 99421803 1001 86380 86390 1
421700 99421700 1001 86380 86390 1
421668 99421668 1001 86380 86390 1
421681 99421681 1001 86380 86390 1
421178 99421178 1001 86380 86390 1
421148 99421148 1001 86380 86390 1
421223 99421223 1001 86380 86390 1
421250 99421250 1001 86380 86390 1
420850 99420850 1001 86380 86390 1
421037 99421037 1001 86380 86390 1
422308 99422308 1001 86380 86390 1
422292 99422292 1001 86380 86390 1
422390 99422390 1001 86380 86390 1
422413 99422413 1001 86380 86390 1
422179 99422179 1001 86380 86390 1
422234 99422234 1001 86380 86390 1
422397 99422397 1001 86380 86390 1
423460 99423460 1001 86380 86390 1
423449 99423449 1001 86380 86390 1
423590 99423590 1001 86380 86390 1
423623 99423623 1001 86380 86390 1
423365 99423365 1001 86380 86390 1
423108 99423108 1001 86380 86390 1
423245 99423245 1001 86380 86390 1
423012 99423012 1001 86380 86390 1
422573 99422573 1001 86380 86390 1
422554 99422554 1001 86380 86390 1
422555 99422555 1001 86380 86390 1
422863 99422863 1001 86380 86390 1
422542 99422542 1001 86380 86390 1
422561 99422561 1001 86380 86390 1
422693 99422693 1001 86380 86390 1
422825 99422825 1001 86380 86390 1
423866 99423866 1001 86380 86390 1
424100 99424100 1001 86380 86390 1
425327 99425327 1001 86380 86390 1
424611 99424611 1001 86380 86390 1
424593 99424593 1001 86380 86390 1
424741 99424741 1001 86380 86390 1
424894 99424894 1001 86380 86390 1
424533 99424533 1001 86380 86390 1
424362 99424362 1001 86380 86390 1
424259 99424259 1001 86380 86390 1
425558 99425558 1001 86380 86390 1
425404 99425404 1001 86380 86390 1
425467 99425467 1001 86380 86390 1
425629 99425629 1001 86380 86390 1
425652 99425652 1001 86380 86390 1
427055 99427055 1001 86380 86390 1
427094 99427094 1001 86380 86390 1
426521 99426521 1001 86380 86390 1
426361 99426361 1001 86380 86390 1
426065 99426065 1001 86380 86390 1
425896 99425896 1001 86380 86390 1
425975 99425975 1001 86380 86390 1
427368 99427368 1001 86380 86390 1
427347 99427347 1001 86380 86390 1
427248 99427248 1001 86380 86390 1
427401 99427401 1001 86380 86390 1
427134 99427134 1001 86380 86390 1
428682 99428682 1001 86380 86390 1
428593 99428593 1001 86380 86390 1
428696 99428696 1001 86380 86390 1
428583 99428583 1001 86380 86390 1
428079 99428079 1001 86380 86390 1
427934 99427934 1001 86380 86390 1
427751 99427751 1001 86380 86390 1
427866 99427866 1001 86380 86390 1
427550 99427550 1001 86380 86390 1
429132 99429132 1001 86380 86390 1
428982 99428982 1001 86380 86390 1
430307 99430307 1001 86380 86390 1
430035 99430035 1001 86380 86390 1
429705 99429705 1001 86380 86390 1
429591 99429591 1001 86380 86390 1
429798 99429798 1001 86380 86390 1
429202 99429202 1001 86380 86390 1
429298 99429298 1001 86380 86390 1
429416 99429416 1001 86380 86390 1
429536 99429536 1001 86380 86390 1
430791 99430791 1001 86380 86390 1
430533 99430533 1001 86380 86390 1
430482 99430482 1001 86380 86390 1
431835 99431835 1001 86380 86390 1
432006 99432006 1001 86380 86390 1
431943 99431943 1001 86380 86390 1
431923 99431923 1001 86380 86390 1
431680 99431680 1001 86380 86390 1
431477 99431477 1001 86380 86390 1
431334 99431334 1001 86380 86390 1
431510 99431510 1001 86380 86390 1
431301 99431301 1001 86380 86390 1
431258 99431258 1001 86380 86390 1
431130 99431130 1001 86380 86390 1
430968 99430968 1001 86380 86390 1
431106 99431106 1001 86380 86390 1
432221 99432221 1001 86380 86390 1
432457 99432457 1001 86380 86390 1
433338 99433338 1001 86380 86390 1
433525 99433525 1001 86380 86390 1
433442 99433442 1001 86380 86390 1
433538 99433538 1001 86380 86390 1
433699 99433699 1001 86380 86390 1
433098 99433098 1001 86380 86390 1
432621 99432621 1001 86380 86390 1
432515 99432515 1001 86380 86390 1
432695 99432695 1001 86380 86390 1
433904 99433904 1001 86380 86390 1
434126 99434126 1001 86380 86390 1
435364 99435364 1001 86380 86390 1
435227 99435227 1001 86380 86390 1
435146 99435146 1001 86380 86390 1
434681 99434681 1001 86380 86390 1
434764 99434764 1001 86380 86390 1
434643 99434643 1001 86380 86390 1
434627 99434627 1001 86380 86390 1
434792 99434792 1001 86380 86390 1
434613 99434613 1001 86380 86390 1
434567 99434567 1001 86380 86390 1
434276 99434276 1001 86380 86390 1
434306 99434306 1001 86380 86390 1
434366 99434366 1001 86380 86390 1
435687 99435687 1001 86380 86390 1
437022 99437022 1001 86380 86390 1
437006 99437006 1001 86380 86390 1
437027 99437027 1001 86380 86390 1
436991 99436991 1001 86380 86390 1
436847 99436847 1001 86380 86390 1
436684 99436684 1001 86380 86390 1
436344 99436344 1001 86380 86390 1
436345 99436345 1001 86380 86390 1
436687 99436687 1001 86380 86390 1
436149 99436149 1001 86380 86390 1
436090 99436090 1001 86380 86390 1
436191 99436191 1001 86380 86390 1
436342 99436342 1001 86380 86390 1
437194 99437194 1001 86380 86390 1
437224 99437224 1001 86380 86390 1
300102 99300102 1001 86380 86390 1
300576 99300576 1001 86380 86390 1
300654 99300654 1001 86380 86390 1
300619 99300619 1001 86380 86390 1
300555 99300555 1001 86380 86390 1
300596 99300596 1001 86380 86390 1
300448 99300448 1001 86380 86390 1
300214 99300214 1001 86380 86390 1
300137 99300137 1001 86380 86390 1
300118 99300118 1001 86380 86390 1
300762 99300762 1001 86380 86390 1
301508 99301508 1001 86380 86390 1
301509 99301509 1001 86380 86390 1
301367 99301367 1001 86380 86390 1
301311 99301311 1001 86380 86390 1
301274 99301274 1001 86380 86390 1
301175 99301175 1001 86380 86390 1
301305 99301305 1001 86380 86390 1
301016 99301016 1001 86380 86390 1
301683 99301683 1001 86380 86390 1
301749 99301749 1001 86380 86390 1
301745 99301745 1001 86380 86390 1
302321 99302321 1001 86380 86390 1
302338 99302338 1001 86380 86390 1
302326 99302326 1001 86380 86390 1
302236 99302236 1001 86380 86390 1
302187 99302187 1001 86380 86390 1
302139 99302139 1001 86380 86390 1
302054 99302054 1001 86380 86390 1
302161 99302161 1001 86380 86390 1
301931 99301931 1001 86380 86390 1
301842 99301842 1001 86380 86390 1
301886 99301886 1001 86380 86390 1
301965 99301965 1001 86380 86390 1
301823 99301823 1001 86380 86390 1
302576 99302576 1001 86380 86390 1
302450 99302450 1001 86380 86390 1
302555 99302555 1001 86380 86390 1
303046 99303046 1001 86380 86390 1
303099 99303099 1001 86380 86390 1
303011 99303011 1001 86380 86390 1
302800 99302800 1001 86380 86390 1
302690 99302690 1001 86380 86390 1
302693 99302693 1001 86380 86390 1
302616 99302616 1001 86380 86390 1
302668 99302668 1001 86380 86390 1
302751 99302751 1001 86380 86390 1
303359 99303359 1001 86380 86390 1
303243 99303243 1001 86380 86390 1
303999 99303999 1001 86380 86390 1
303947 99303947 1001 86380 86390 1
303832 99303832 1001 86380 86390 1
303872 99303872 1001 86380 86390 1
303673 99303673 1001 86380 86390 1
303662 99303662 1001 86380 86390 1
303809 99303809 1001 86380 86390 1
303478 99303478 1001 86380 86390 1
303473 99303473 1001 86380 86390 1
304058 99304058 1001 86380 86390 1
304226 99304226 1001 86380 86390 1
304072 99304072 1001 86380 86390 1
304098 99304098 1001 86380 86390 1
304190 99304190 1001 86380 86390 1
304141 99304141 1001 86380 86390 1
304194 99304194 1001 86380 86390 1
304233 99304233 1001 86380 86390 1
304182 99304182 1001 86380 86390 1
304735 99304735 1001 86380 86390 1
304761 99304761 1001 86380 86390 1
304803 99304803 1001 86380 86390 1
304767 99304767 1001 86380 86390 1
304454 99304454 1001 86380 86390 1
304294 99304294 1001 86380 86390 1
304353 99304353 1001 86380 86390 1
304887 99304887 1001 86380 86390 1
304917 99304917 1001 86380 86390 1
304995 99304995 1001 86380 86390 1
305517 99305517 1001 86380 86390 1
305685 99305685 1001 86380 86390 1
305534 99305534 1001 86380 86390 1
305617 99305617 1001 86380 86390 1
305352 99305352 1001 86380 86390 1
305297 99305297 1001 86380 86390 1
305181 99305181 1001 86380 86390 1
305688 99305688 1001 86380 86390 1
500740 99500740 1001 86380 86390 1
500786 99500786 1001 86380 86390 1
500707 99500707 1001 86380 86390 1
500421 99500421 1001 86380 86390 1
500351 99500351 1001 86380 86390 1
500382 99500382 1001 86380 86390 1
500305 99500305 1001 86380 86390 1
500204 99500204 1001 86380 86390 1
500862 99500862 1001 86380 86390 1
500891 99500891 1001 86380 86390 1
501551 99501551 1001 86380 86390 1
501539 99501539 1001 86380 86390 1
501450 99501450 1001 86380 86390 1
501580 99501580 1001 86380 86390 1
501504 99501504 1001 86380 86390 1
501582 99501582 1001 86380 86390 1
501618 99501618 1001 86380 86390 1
501598 99501598 1001 86380 86390 1
501236 99501236 1001 86380 86390 1
501353 99501353 1001 86380 86390 1
501407 99501407 1001 86380 86390 1
501187 99501187 1001 86380 86390 1
501175 99501175 1001 86380 86390 1
501063 99501063 1001 86380 86390 1
501198 99501198 1001 86380 86390 1
501042 99501042 1001 86380 86390 1
501662 99501662 1001 86380 86390 1
501701 99501701 1001 86380 86390 1
501831 99501831 1001 86380 86390 1
501781 99501781 1001 86380 86390 1
501698 99501698 1001 86380 86390 1
502420 99502420 1001 86380 86390 1
502320 99502320 1001 86380 86390 1
502152 99502152 1001 86380 86390 1
502141 99502141 1001 86380 86390 1
502245 99502245 1001 86380 86390 1
501953 99501953 1001 86380 86390 1
501992 99501992 1001 86380 86390 1
502005 99502005 1001 86380 86390 1
501980 99501980 1001 86380 86390 1
502598 99502598 1001 86380 86390 1
503131 99503131 1001 86380 86390 1
503147 99503147 1001 86380 86390 1
502984 99502984 1001 86380 86390 1
502686 99502686 1001 86380 86390 1
502739 99502739 1001 86380 86390 1
502778 99502778 1001 86380 86390 1
502688 99502688 1001 86380 86390 1
502838 99502838 1001 86380 86390 1
503465 99503465 1001 86380 86390 1
503311 99503311 1001 86380 86390 1
503467 99503467 1001 86380 86390 1
503429 99503429 1001 86380 86390 1
503300 99503300 1001 86380 86390 1
504089 99504089 1001 86380 86390 1
503974 99503974 1001 86380 86390 1
503825 99503825 1001 86380 86390 1
503908 99503908 1001 86380 86390 1
503805 99503805 1001 86380 86390 1
503807 99503807 1001 86380 86390 1
503686 99503686 1001 86380 86390 1
503703 99503703 1001 86380 86390 1
504221 99504221 1001 86380 86390 1
504138 99504138 1001 86380 86390 1
504763 99504763 1001 86380 86390 1
504781 99504781 1001 86380 86390 1
504848 99504848 1001 86380 86390 1
504838 99504838 1001 86380 86390 1
504750 99504750 1001 86380 86390 1
504827 99504827 1001 86380 86390 1
504712 99504712 1001 86380 86390 1
504664 99504664 1001 86380 86390 1
504414 99504414 1001 86380 86390 1
504377 99504377 1001 86380 86390 1
504397 99504397 1001 86380 86390 1
504346 99504346 1001 86380 86390 1
504347 99504347 1001 86380 86390 1
504438 99504438 1001 86380 86390 1
504477 99504477 1001 86380 86390 1
505135 99505135 1001 86380 86390 1
505076 99505076 1001 86380 86390 1
505577 99505577 1001 86380 86390 1
505669 99505669 1001 86380 86390 1
505695 99505695 1001 86380 86390 1
505491 99505491 1001 86380 86390 1
505405 99505405 1001 86380 86390 1
505269 99505269 1001 86380 86390 1
505260 99505260 1001 86380 86390 1
505157 99505157 1001 86380 86390 1
505184 99505184 1001 86380 86390 1
505870 99505870 1001 86380 86390 1
505813 99505813 1001 86380 86390 1
506435 99506435 1001 86380 86390 1
506423 99506423 1001 86380 86390 1
506488 99506488 1001 86380 86390 1
506555 99506555 1001 86380 86390 1
506504 99506504 1001 86380 86390 1
506211 99506211 1001 86380 86390 1
506271 99506271 1001 86380 86390 1
506388 99506388 1001 86380 86390 1
506069 99506069 1001 86380 86390 1
506064 99506064 1001 86380 86390 1
506621 99506621 1001 86380 86390 1
506790 99506790 1001 86380 86390 1
506628 99506628 1001 86380 86390 1
506799 99506799 1001 86380 86390 1
507327 99507327 1001 86380 86390 1
507409 99507409 1001 86380 86390 1
507291 99507291 1001 86380 86390 1
507157 99507157 1001 86380 86390 1
506958 99506958 1001 86380 86390 1
506809 99506809 1001 86380 86390 1
506993 99506993 1001 86380 86390 1
506811 99506811 1001 86380 86390 1
507524 99507524 1001 86380 86390 1
507218 99507218 1001 86380 86390 1
507526 99507526 1001 86380 86390 1
507582 99507582 1001 86380 86390 1
507572 99507572 1001 86380 86390 1
507469 99507469 1001 86380 86390 1
508134 99508134 1001 86380 86390 1
508058 99508058 1001 86380 86390 1
508136 99508136 1001 86380 86390 1
508237 99508237 1001 86380 86390 1
508244 99508244 1001 86380 86390 1
508016 99508016 1001 86380 86390 1
507737 99507737 1001 86380 86390 1
507794 99507794 1001 86380 86390 1
507638 99507638 1001 86380 86390 1
508260 99508260 1001 86380 86390 1
508394 99508394 1001 86380 86390 1
508395 99508395 1001 86380 86390 1
508437 99508437 1001 86380 86390 1
508257 99508257 1001 86380 86390 1
508882 99508882 1001 86380 86390 1
509013 99509013 1001 86380 86390 1
508796 99508796 1001 86380 86390 1
508772 99508772 1001 86380 86390 1
508840 99508840 1001 86380 86390 1
508513 99508513 1001 86380 86390 1
509252 99509252 1001 86380 86390 1
509217 99509217 1001 86380 86390 1
509194 99509194 1001 86380 86390 1
509225 99509225 1001 86380 86390 1
509161 99509161 1001 86380 86390 1
509700 99509700 1001 86380 86390 1
509713 99509713 1001 86380 86390 1
509834 99509834 1001 86380 86390 1
509623 99509623 1001 86380 86390 1
509563 99509563 1001 86380 86390 1
509349 99509349 1001 86380 86390 1
510067 99510067 1001 86380 86390 1
510044 99510044 1001 86380 86390 1
510070 99510070 1001 86380 86390 1
510019 99510019 1001 86380 86390 1
510572 99510572 1001 86380 86390 1
510527 99510527 1001 86380 86390 1
510344 99510344 1001 86380 86390 1
510438 99510438 1001 86380 86390 1
510163 99510163 1001 86380 86390 1
510296 99510296 1001 86380 86390 1
510130 99510130 1001 86380 86390 1
510867 99510867 1001 86380 86390 1
510727 99510727 1001 86380 86390 1
510812 99510812 1001 86380 86390 1
510838 99510838 1001 86380 86390 1
510774 99510774 1001 86380 86390 1
510839 99510839 1001 86380 86390 1
511373 99511373 1001 86380 86390 1
511399 99511399 1001 86380 86390 1
511506 99511506 1001 86380 86390 1
511382 99511382 1001 86380 86390 1
511295 99511295 1001 86380 86390 1
511257 99511257 1001 86380 86390 1
511320 99511320 1001 86380 86390 1
511102 99511102 1001 86380 86390 1
510948 99510948 1001 86380 86390 1
511031 99511031 1001 86380 86390 1
511590 99511590 1001 86380 86390 1
511650 99511650 1001 86380 86390 1
511638 99511638 1001 86380 86390 1
512358 99512358 1001 86380 86390 1
512179 99512179 1001 86380 86390 1
512244 99512244 1001 86380 86390 1
512089 99512089 1001 86380 86390 1
512116 99512116 1001 86380 86390 1
511887 99511887 1001 86380 86390 1
511918 99511918 1001 86380 86390 1
511880 99511880 1001 86380 86390 1
511959 99511959 1001 86380 86390 1
512503 99512503 1001 86380 86390 1
513027 99513027 1001 86380 86390 1
513179 99513179 1001 86380 86390 1
513095 99513095 1001 86380 86390 1
513099 99513099 1001 86380 86390 1
512859 99512859 1001 86380 86390 1
512964 99512964 1001 86380 86390 1
512967 99512967 1001 86380 86390 1
512972 99512972 1001 86380 86390 1
512645 99512645 1001 86380 86390 1
512658 99512658 1001 86380 86390 1
513293 99513293 1001 86380 86390 1
513231 99513231 1001 86380 86390 1
513378 99513378 1001 86380 86390 1
513395 99513395 1001 86380 86390 1
513800 99513800 1001 86380 86390 1
513675 99513675 1001 86380 86390 1
513692 99513692 1001 86380 86390 1
513641 99513641 1001 86380 86390 1
513521 99513521 1001 86380 86390 1
513484 99513484 1001 86380 86390 1
514131 99514131 1001 86380 86390 1
514197 99514197 1001 86380 86390 1
514085 99514085 1001 86380 86390 1
514116 99514116 1001 86380 86390 1
514676 99514676 1001 86380 86390 1
514654 99514654 1001 86380 86390 1
514667 99514667 1001 86380 86390 1
514757 99514757 1001 86380 86390 1
514697 99514697 1001 86380 86390 1
514850 99514850 1001 86380 86390 1
514805 99514805 1001 86380 86390 1
514485 99514485 1001 86380 86390 1
514462 99514462 1001 86380 86390 1
514611 99514611 1001 86380 86390 1
514394 99514394 1001 86380 86390 1
514370 99514370 1001 86380 86390 1
514269 99514269 1001 86380 86390 1
514309 99514309 1001 86380 86390 1
514336 99514336 1001 86380 86390 1
514363 99514363 1001 86380 86390 1
514364 99514364 1001 86380 86390 1
514984 99514984 1001 86380 86390 1
514907 99514907 1001 86380 86390 1
514895 99514895 1001 86380 86390 1
515054 99515054 1001 86380 86390 1
514912 99514912 1001 86380 86390 1
515580 99515580 1001 86380 86390 1
515645 99515645 1001 86380 86390 1
515555 99515555 1001 86380 86390 1
515504 99515504 1001 86380 86390 1
515517 99515517 1001 86380 86390 1
515560 99515560 1001 86380 86390 1
515549 99515549 1001 86380 86390 1
515362 99515362 1001 86380 86390 1
515326 99515326 1001 86380 86390 1
515287 99515287 1001 86380 86390 1
515107 99515107 1001 86380 86390 1
515255 99515255 1001 86380 86390 1
515877 99515877 1001 86380 86390 1
515804 99515804 1001 86380 86390 1
515808 99515808 1001 86380 86390 1
516482 99516482 1001 86380 86390 1
516483 99516483 1001 86380 86390 1
516464 99516464 1001 86380 86390 1
516443 99516443 1001 86380 86390 1
516265 99516265 1001 86380 86390 1
516214 99516214 1001 86380 86390 1
516202 99516202 1001 86380 86390 1
516271 99516271 1001 86380 86390 1
516181 99516181 1001 86380 86390 1
516105 99516105 1001 86380 86390 1
516159 99516159 1001 86380 86390 1
516302 99516302 1001 86380 86390 1
516047 99516047 1001 86380 86390 1
516012 99516012 1001 86380 86390 1
515923 99515923 1001 86380 86390 1
516027 99516027 1001 86380 86390 1
516041 99516041 1001 86380 86390 1
516548 99516548 1001 86380 86390 1
516626 99516626 1001 86380 86390 1
516577 99516577 1001 86380 86390 1
517241 99517241 1001 86380 86390 1
517065 99517065 1001 86380 86390 1
517100 99517100 1001 86380 86390 1
516931 99516931 1001 86380 86390 1
516793 99516793 1001 86380 86390 1
516804 99516804 1001 86380 86390 1
517528 99517528 1001 86380 86390 1
517378 99517378 1001 86380 86390 1
517457 99517457 1001 86380 86390 1
517509 99517509 1001 86380 86390 1
517974 99517974 1001 86380 86390 1
517989 99517989 1001 86380 86390 1
518015 99518015 1001 86380 86390 1
518155 99518155 1001 86380 86390 1
517858 99517858 1001 86380 86390 1
517810 99517810 1001 86380 86390 1
517771 99517771 1001 86380 86390 1
517567 99517567 1001 86380 86390 1
517708 99517708 1001 86380 86390 1
518305 99518305 1001 86380 86390 1
518326 99518326 1001 86380 86390 1
518854 99518854 1001 86380 86390 1
518856 99518856 1001 86380 86390 1
518858 99518858 1001 86380 86390 1
518884 99518884 1001 86380 86390 1
518744 99518744 1001 86380 86390 1
518582 99518582 1001 86380 86390 1
518380 99518380 1001 86380 86390 1
518408 99518408 1001 86380 86390 1
518382 99518382 1001 86380 86390 1
518422 99518422 1001 86380 86390 1
518500 99518500 1001 86380 86390 1
518492 99518492 1001 86380 86390 1
518495 99518495 1001 86380 86390 1
519035 99519035 1001 86380 86390 1
519623 99519623 1001 86380 86390 1
519662 99519662 1001 86380 86390 1
519803 99519803 1001 86380 86390 1
519748 99519748 1001 86380 86390 1
519529 99519529 1001 86380 86390 1
519313 99519313 1001 86380 86390 1
519365 99519365 1001 86380 86390 1
519256 99519256 1001 86380 86390 1
519372 99519372 1001 86380 86390 1
519849 99519849 1001 86380 86390 1
519948 99519948 1001 86380 86390 1
519963 99519963 1001 86380 86390 1
520565 99520565 1001 86380 86390 1
520610 99520610 1001 86380 86390 1
520471 99520471 1001 86380 86390 1
520435 99520435 1001 86380 86390 1
520411 99520411 1001 86380 86390 1
520299 99520299 1001 86380 86390 1
520135 99520135 1001 86380 86390 1
520060 99520060 1001 86380 86390 1
520127 99520127 1001 86380 86390 1
520212 99520212 1001 86380 86390 1
521326 99521326 1001 86380 86390 1
521301 99521301 1001 86380 86390 1
521093 99521093 1001 86380 86390 1
521251 99521251 1001 86380 86390 1
520937 99520937 1001 86380 86390 1
521018 99521018 1001 86380 86390 1
520853 99520853 1001 86380 86390 1
521051 99521051 1001 86380 86390 1
521262 99521262 1001 86380 86390 1
521562 99521562 1001 86380 86390 1
521641 99521641 1001 86380 86390 1
522152 99522152 1001 86380 86390 1
522144 99522144 1001 86380 86390 1
522076 99522076 1001 86380 86390 1
521954 99521954 1001 86380 86390 1
521814 99521814 1001 86380 86390 1
521868 99521868 1001 86380 86390 1
521805 99521805 1001 86380 86390 1
522497 99522497 1001 86380 86390 1
522329 99522329 1001 86380 86390 1
522489 99522489 1001 86380 86390 1
522350 99522350 1001 86380 86390 1
522494 99522494 1001 86380 86390 1
522918 99522918 1001 86380 86390 1
523101 99523101 1001 86380 86390 1
523076 99523076 1001 86380 86390 1
522733 99522733 1001 86380 86390 1
522734 99522734 1001 86380 86390 1
522800 99522800 1001 86380 86390 1
522680 99522680 1001 86380 86390 1
522618 99522618 1001 86380 86390 1
522619 99522619 1001 86380 86390 1
523323 99523323 1001 86380 86390 1
523285 99523285 1001 86380 86390 1
523236 99523236 1001 86380 86390 1
523865 99523865 1001 86380 86390 1
523750 99523750 1001 86380 86390 1
523828 99523828 1001 86380 86390 1
523559 99523559 1001 86380 86390 1
523729 99523729 1001 86380 86390 1
523576 99523576 1001 86380 86390 1
523705 99523705 1001 86380 86390 1
523681 99523681 1001 86380 86390 1
523630 99523630 1001 86380 86390 1
523723 99523723 1001 86380 86390 1
523646 99523646 1001 86380 86390 1
523672 99523672 1001 86380 86390 1
523711 99523711 1001 86380 86390 1
523407 99523407 1001 86380 86390 1
523371 99523371 1001 86380 86390 1
523464 99523464 1001 86380 86390 1
523504 99523504 1001 86380 86390 1
523974 99523974 1001 86380 86390 1
524145 99524145 1001 86380 86390 1
524004 99524004 1001 86380 86390 1
524566 99524566 1001 86380 86390 1
524699 99524699 1001 86380 86390 1
524759 99524759 1001 86380 86390 1
524730 99524730 1001 86380 86390 1
524512 99524512 1001 86380 86390 1
524426 99524426 1001 86380 86390 1
524482 99524482 1001 86380 86390 1
524548 99524548 1001 86380 86390 1
524165 99524165 1001 86380 86390 1
524272 99524272 1001 86380 86390 1
524338 99524338 1001 86380 86390 1
524300 99524300 1001 86380 86390 1
524913 99524913 1001 86380 86390 1
525393 99525393 1001 86380 86390 1
525425 99525425 1001 86380 86390 1
525290 99525290 1001 86380 86390 1
525214 99525214 1001 86380 86390 1
525332 99525332 1001 86380 86390 1
525157 99525157 1001 86380 86390 1
525603 99525603 1001 86380 86390 1
526386 99526386 1001 86380 86390 1
526245 99526245 1001 86380 86390 1
526239 99526239 1001 86380 86390 1
526383 99526383 1001 86380 86390 1
526267 99526267 1001 86380 86390 1
526027 99526027 1001 86380 86390 1
526110 99526110 1001 86380 86390 1
525962 99525962 1001 86380 86390 1
525847 99525847 1001 86380 86390 1
525808 99525808 1001 86380 86390 1
525890 99525890 1001 86380 86390 1
526556 99526556 1001 86380 86390 1
527094 99527094 1001 86380 86390 1
526888 99526888 1001 86380 86390 1
526863 99526863 1001 86380 86390 1
526876 99526876 1001 86380 86390 1
526880 99526880 1001 86380 86390 1
526906 99526906 1001 86380 86390 1
526919 99526919 1001 86380 86390 1
526681 99526681 1001 86380 86390 1
526761 99526761 1001 86380 86390 1
526671 99526671 1001 86380 86390 1
526816 99526816 1001 86380 86390 1
526664 99526664 1001 86380 86390 1
527291 99527291 1001 86380 86390 1
527317 99527317 1001 86380 86390 1
527346 99527346 1001 86380 86390 1
527361 99527361 1001 86380 86390 1
527928 99527928 1001 86380 86390 1
528032 99528032 1001 86380 86390 1
527703 99527703 1001 86380 86390 1
527731 99527731 1001 86380 86390 1
527771 99527771 1001 86380 86390 1
527611 99527611 1001 86380 86390 1
527470 99527470 1001 86380 86390 1
527511 99527511 1001 86380 86390 1
527512 99527512 1001 86380 86390 1
527517 99527517 1001 86380 86390 1
528232 99528232 1001 86380 86390 1
528734 99528734 1001 86380 86390 1
528770 99528770 1001 86380 86390 1
528503 99528503 1001 86380 86390 1
528479 99528479 1001 86380 86390 1
528350 99528350 1001 86380 86390 1
528338 99528338 1001 86380 86390 1
528353 99528353 1001 86380 86390 1
529002 99529002 1001 86380 86390 1
529004 99529004 1001 86380 86390 1
529032 99529032 1001 86380 86390 1
528929 99528929 1001 86380 86390 1
528996 99528996 1001 86380 86390 1
529101 99529101 1001 86380 86390 1
528972 99528972 1001 86380 86390 1
529585 99529585 1001 86380 86390 1
529626 99529626 1001 86380 86390 1
529619 99529619 1001 86380 86390 1
529713 99529713 1001 86380 86390 1
529323 99529323 1001 86380 86390 1
529313 99529313 1001 86380 86390 1
529163 99529163 1001 86380 86390 1
529242 99529242 1001 86380 86390 1
529258 99529258 1001 86380 86390 1
529855 99529855 1001 86380 86390 1
529830 99529830 1001 86380 86390 1
529740 99529740 1001 86380 86390 1
529819 99529819 1001 86380 86390 1
529912 99529912 1001 86380 86390 1
530452 99530452 1001 86380 86390 1
530375 99530375 1001 86380 86390 1
530427 99530427 1001 86380 86390 1
530195 99530195 1001 86380 86390 1
530159 99530159 1001 86380 86390 1
530251 99530251 1001 86380 86390 1
530240 99530240 1001 86380 86390 1
530176 99530176 1001 86380 86390 1
530267 99530267 1001 86380 86390 1
530280 99530280 1001 86380 86390 1
530126 99530126 1001 86380 86390 1
530062 99530062 1001 86380 86390 1
529934 99529934 1001 86380 86390 1
530026 99530026 1001 86380 86390 1
530040 99530040 1001 86380 86390 1
529939 99529939 1001 86380 86390 1
530615 99530615 1001 86380 86390 1
530604 99530604 1001 86380 86390 1
530649 99530649 1001 86380 86390 1
531224 99531224 1001 86380 86390 1
531136 99531136 1001 86380 86390 1
530982 99530982 1001 86380 86390 1
531169 99531169 1001 86380 86390 1
530989 99530989 1001 86380 86390 1
530956 99530956 1001 86380 86390 1
530958 99530958 1001 86380 86390 1
530920 99530920 1001 86380 86390 1
530857 99530857 1001 86380 86390 1
530834 99530834 1001 86380 86390 1
530899 99530899 1001 86380 86390 1
531422 99531422 1001 86380 86390 1
532039 99532039 1001 86380 86390 1
532079 99532079 1001 86380 86390 1
531871 99531871 1001 86380 86390 1
531936 99531936 1001 86380 86390 1
531925 99531925 1001 86380 86390 1
531926 99531926 1001 86380 86390 1
531753 99531753 1001 86380 86390 1
531676 99531676 1001 86380 86390 1
531679 99531679 1001 86380 86390 1
531745 99531745 1001 86380 86390 1
531764 99531764 1001 86380 86390 1
532372 99532372 1001 86380 86390 1
532288 99532288 1001 86380 86390 1
532212 99532212 1001 86380 86390 1
532912 99532912 1001 86380 86390 1
532901 99532901 1001 86380 86390 1
532741 99532741 1001 86380 86390 1
532423 99532423 1001 86380 86390 1
532536 99532536 1001 86380 86390 1
533079 99533079 1001 86380 86390 1
533810 99533810 1001 86380 86390 1
533772 99533772 1001 86380 86390 1
533689 99533689 1001 86380 86390 1
533806 99533806 1001 86380 86390 1
533653 99533653 1001 86380 86390 1
533607 99533607 1001 86380 86390 1
533569 99533569 1001 86380 86390 1
533316 99533316 1001 86380 86390 1
533361 99533361 1001 86380 86390 1
533897 99533897 1001 86380 86390 1
534506 99534506 1001 86380 86390 1
534560 99534560 1001 86380 86390 1
534496 99534496 1001 86380 86390 1
534574 99534574 1001 86380 86390 1
534525 99534525 1001 86380 86390 1
534317 99534317 1001 86380 86390 1
534129 99534129 1001 86380 86390 1
534144 99534144 1001 86380 86390 1
534133 99534133 1001 86380 86390 1
534746 99534746 1001 86380 86390 1
534738 99534738 1001 86380 86390 1
534881 99534881 1001 86380 86390 1
534700 99534700 1001 86380 86390 1
534715 99534715 1001 86380 86390 1
535446 99535446 1001 86380 86390 1
535380 99535380 1001 86380 86390 1
535143 99535143 1001 86380 86390 1
535196 99535196 1001 86380 86390 1
535038 99535038 1001 86380 86390 1
535043 99535043 1001 86380 86390 1
535571 99535571 1001 86380 86390 1
535688 99535688 1001 86380 86390 1
535663 99535663 1001 86380 86390 1
535568 99535568 1001 86380 86390 1
535544 99535544 1001 86380 86390 1
536146 99536146 1001 86380 86390 1
536253 99536253 1001 86380 86390 1
535988 99535988 1001 86380 86390 1
536040 99536040 1001 86380 86390 1
536068 99536068 1001 86380 86390 1
535958 99535958 1001 86380 86390 1
536064 99536064 1001 86380 86390 1
535757 99535757 1001 86380 86390 1
535721 99535721 1001 86380 86390 1
536373 99536373 1001 86380 86390 1
536355 99536355 1001 86380 86390 1
536487 99536487 1001 86380 86390 1
537021 99537021 1001 86380 86390 1
537086 99537086 1001 86380 86390 1
537040 99537040 1001 86380 86390 1
537058 99537058 1001 86380 86390 1
536801 99536801 1001 86380 86390 1
536796 99536796 1001 86380 86390 1
536569 99536569 1001 86380 86390 1
536651 99536651 1001 86380 86390 1
536657 99536657 1001 86380 86390 1
537195 99537195 1001 86380 86390 1
537261 99537261 1001 86380 86390 1
537326 99537326 1001 86380 86390 1
537785 99537785 1001 86380 86390 1
537888 99537888 1001 86380 86390 1
537609 99537609 1001 86380 86390 1
537728 99537728 1001 86380 86390 1
537502 99537502 1001 86380 86390 1
537403 99537403 1001 86380 86390 1
538145 99538145 1001 86380 86390 1
538744 99538744 1001 86380 86390 1
538774 99538774 1001 86380 86390 1
538416 99538416 1001 86380 86390 1
538449 99538449 1001 86380 86390 1
538349 99538349 1001 86380 86390 1
538339 99538339 1001 86380 86390 1
538332 99538332 1001 86380 86390 1
538215 99538215 1001 86380 86390 1
538283 99538283 1001 86380 86390 1
538871 99538871 1001 86380 86390 1
538949 99538949 1001 86380 86390 1
538886 99538886 1001 86380 86390 1
538939 99538939 1001 86380 86390 1
539484 99539484 1001 86380 86390 1
539638 99539638 1001 86380 86390 1
539292 99539292 1001 86380 86390 1
539391 99539391 1001 86380 86390 1
539430 99539430 1001 86380 86390 1
539099 99539099 1001 86380 86390 1
539164 99539164 1001 86380 86390 1
539050 99539050 1001 86380 86390 1
539209 99539209 1001 86380 86390 1
539171 99539171 1001 86380 86390 1
539185 99539185 1001 86380 86390 1
540274 99540274 1001 86380 86390 1
540357 99540357 1001 86380 86390 1
540335 99540335 1001 86380 86390 1
540175 99540175 1001 86380 86390 1
540098 99540098 1001 86380 86390 1
540111 99540111 1001 86380 86390 1
540017 99540017 1001 86380 86390 1
539889 99539889 1001 86380 86390 1
540020 99540020 1001 86380 86390 1
539896 99539896 1001 86380 86390 1
540469 99540469 1001 86380 86390 1
540535 99540535 1001 86380 86390 1
541112 99541112 1001 86380 86390 1
541285 99541285 1001 86380 86390 1
541241 99541241 1001 86380 86390 1
540971 99540971 1001 86380 86390 1
540997 99540997 1001 86380 86390 1
541001 99541001 1001 86380 86390 1
541069 99541069 1001 86380 86390 1
540745 99540745 1001 86380 86390 1
540875 99540875 1001 86380 86390 1
541302 99541302 1001 86380 86390 1
541306 99541306 1001 86380 86390 1
541386 99541386 1001 86380 86390 1
541451 99541451 1001 86380 86390 1
541416 99541416 1001 86380 86390 1
541495 99541495 1001 86380 86390 1
541483 99541483 1001 86380 86390 1
541979 99541979 1001 86380 86390 1
542076 99542076 1001 86380 86390 1
542014 99542014 1001 86380 86390 1
542114 99542114 1001 86380 86390 1
541759 99541759 1001 86380 86390 1
541890 99541890 1001 86380 86390 1
541905 99541905 1001 86380 86390 1
541764 99541764 1001 86380 86390 1
541725 99541725 1001 86380 86390 1
541615 99541615 1001 86380 86390 1
541644 99541644 1001 86380 86390 1
541544 99541544 1001 86380 86390 1
541635 99541635 1001 86380 86390 1
542220 99542220 1001 86380 86390 1
542248 99542248 1001 86380 86390 1
542305 99542305 1001 86380 86390 1
542928 99542928 1001 86380 86390 1
542713 99542713 1001 86380 86390 1
542714 99542714 1001 86380 86390 1
542690 99542690 1001 86380 86390 1
542596 99542596 1001 86380 86390 1
542531 99542531 1001 86380 86390 1
542473 99542473 1001 86380 86390 1
542383 99542383 1001 86380 86390 1
542449 99542449 1001 86380 86390 1
542385 99542385 1001 86380 86390 1
542961 99542961 1001 86380 86390 1
543054 99543054 1001 86380 86390 1
543134 99543134 1001 86380 86390 1
543590 99543590 1001 86380 86390 1
543579 99543579 1001 86380 86390 1
543488 99543488 1001 86380 86390 1
543402 99543402 1001 86380 86390 1
543377 99543377 1001 86380 86390 1
543433 99543433 1001 86380 86390 1
543421 99543421 1001 86380 86390 1
543809 99543809 1001 86380 86390 1
543813 99543813 1001 86380 86390 1
543918 99543918 1001 86380 86390 1
543832 99543832 1001 86380 86390 1
544533 99544533 1001 86380 86390 1
544430 99544430 1001 86380 86390 1
544464 99544464 1001 86380 86390 1
544381 99544381 1001 86380 86390 1
544213 99544213 1001 86380 86390 1
544356 99544356 1001 86380 86390 1
544216 99544216 1001 86380 86390 1
544260 99544260 1001 86380 86390 1
544638 99544638 1001 86380 86390 1
539463 473 1002 32893 46744 1
539777 899 1002 57850 60654 1
400016 99400016 1001 86380 86390 1
400037 99400037 1001 86380 86390 1
400354 99400354 1001 86380 86390 1
400461 99400461 1001 86380 86390 1
400824 99400824 1001 86380 86390 1
400938 99400938 1001 86380 86390 1
401002 99401002 1001 86380 86390 1
400970 99400970 1001 86380 86390 1
401090 99401090 1001 86380 86390 1
401268 99401268 1001 86380 86390 1
401451 99401451 1001 86380 86390 1
401400 99401400 1001 86380 86390 1
401498 99401498 1001 86380 86390 1
401749 99401749 1001 86380 86390 1
401836 99401836 1001 86380 86390 1
402013 99402013 1001 86380 86390 1
402373 99402373 1001 86380 86390 1
402475 99402475 1001 86380 86390 1
402720 99402720 1001 86380 86390 1
402742 99402742 1001 86380 86390 1
402796 99402796 1001 86380 86390 1
403003 99403003 1001 86380 86390 1
403125 99403125 1001 86380 86390 1
403271 99403271 1001 86380 86390 1
403457 99403457 1001 86380 86390 1
403494 99403494 1001 86380 86390 1
403690 99403690 1001 86380 86390 1
403917 99403917 1001 86380 86390 1
404145 99404145 1001 86380 86390 1
404648 99404648 1001 86380 86390 1
404953 99404953 1001 86380 86390 1
405075 99405075 1001 86380 86390 1
405365 99405365 1001 86380 86390 1
405316 99405316 1001 86380 86390 1
405400 99405400 1001 86380 86390 1
405440 99405440 1001 86380 86390 1
405709 99405709 1001 86380 86390 1
405879 99405879 1001 86380 86390 1
405902 99405902 1001 86380 86390 1
406695 99406695 1001 86380 86390 1
406884 99406884 1001 86380 86390 1
407036 99407036 1001 86380 86390 1
407370 99407370 1001 86380 86390 1
407895 99407895 1001 86380 86390 1
408037 99408037 1001 86380 86390 1
408287 99408287 1001 86380 86390 1
408634 99408634 1001 86380 86390 1
408763 99408763 1001 86380 86390 1
408960 99408960 1001 86380 86390 1
409095 99409095 1001 86380 86390 1
409466 99409466 1001 86380 86390 1
409500 99409500 1001 86380 86390 1
409414 99409414 1001 86380 86390 1
409640 99409640 1001 86380 86390 1
409929 99409929 1001 86380 86390 1
409974 99409974 1001 86380 86390 1
410069 99410069 1001 86380 86390 1
410141 99410141 1001 86380 86390 1
410196 99410196 1001 86380 86390 1
410545 99410545 1001 86380 86390 1
410527 99410527 1001 86380 86390 1
410979 99410979 1001 86380 86390 1
411237 99411237 1001 86380 86390 1
411390 99411390 1001 86380 86390 1
411377 99411377 1001 86380 86390 1
411515 99411515 1001 86380 86390 1
411537 99411537 1001 86380 86390 1
411655 99411655 1001 86380 86390 1
411709 99411709 1001 86380 86390 1
411896 99411896 1001 86380 86390 1
411932 99411932 1001 86380 86390 1
412088 99412088 1001 86380 86390 1
412044 99412044 1001 86380 86390 1
411982 99411982 1001 86380 86390 1
412025 99412025 1001 86380 86390 1
412032 99412032 1001 86380 86390 1
412236 99412236 1001 86380 86390 1
412476 99412476 1001 86380 86390 1
412298 99412298 1001 86380 86390 1
413583 99413583 1001 86380 86390 1
413060 99413060 1001 86380 86390 1
413017 99413017 1001 86380 86390 1
412918 99412918 1001 86380 86390 1
413028 99413028 1001 86380 86390 1
413235 99413235 1001 86380 86390 1
413285 99413285 1001 86380 86390 1
412799 99412799 1001 86380 86390 1
412850 99412850 1001 86380 86390 1
412765 99412765 1001 86380 86390 1
412835 99412835 1001 86380 86390 1
414064 99414064 1001 86380 86390 1
414095 99414095 1001 86380 86390 1
413794 99413794 1001 86380 86390 1
414929 99414929 1001 86380 86390 1
415269 99415269 1001 86380 86390 1
415101 99415101 1001 86380 86390 1
415018 99415018 1001 86380 86390 1
414589 99414589 1001 86380 86390 1
414844 99414844 1001 86380 86390 1
414667 99414667 1001 86380 86390 1
414614 99414614 1001 86380 86390 1
414834 99414834 1001 86380 86390 1
414275 99414275 1001 86380 86390 1
414363 99414363 1001 86380 86390 1
414442 99414442 1001 86380 86390 1
414394 99414394 1001 86380 86390 1
415449 99415449 1001 86380 86390 1
415381 99415381 1001 86380 86390 1
416832 99416832 1001 86380 86390 1
416887 99416887 1001 86380 86390 1
416849 99416849 1001 86380 86390 1
416323 99416323 1001 86380 86390 1
416506 99416506 1001 86380 86390 1
416489 99416489 1001 86380 86390 1
416181 99416181 1001 86380 86390 1
416051 99416051 1001 86380 86390 1
415882 99415882 1001 86380 86390 1
415723 99415723 1001 86380 86390 1
415918 99415918 1001 86380 86390 1
416106 99416106 1001 86380 86390 1
417054 99417054 1001 86380 86390 1
417150 99417150 1001 86380 86390 1
417392 99417392 1001 86380 86390 1
417060 99417060 1001 86380 86390 1
417193 99417193 1001 86380 86390 1
417425 99417425 1001 86380 86390 1
417403 99417403 1001 86380 86390 1
418475 99418475 1001 86380 86390 1
418576 99418576 1001 86380 86390 1
418492 99418492 1001 86380 86390 1
418255 99418255 1001 86380 86390 1
418143 99418143 1001 86380 86390 1
418065 99418065 1001 86380 86390 1
418295 99418295 1001 86380 86390 1
418122 99418122 1001 86380 86390 1
417711 99417711 1001 86380 86390 1
417796 99417796 1001 86380 86390 1
417826 99417826 1001 86380 86390 1
417799 99417799 1001 86380 86390 1
417969 99417969 1001 86380 86390 1
418912 99418912 1001 86380 86390 1
419014 99419014 1001 86380 86390 1
418838 99418838 1001 86380 86390 1
420146 99420146 1001 86380 86390 1
420277 99420277 1001 86380 86390 1
420135 99420135 1001 86380 86390 1
420139 99420139 1001 86380 86390 1
420300 99420300 1001 86380 86390 1
419815 99419815 1001 86380 86390 1
419796 99419796 1001 86380 86390 1
419347 99419347 1001 86380 86390 1
420780 99420780 1001 86380 86390 1
420785 99420785 1001 86380 86390 1
421795 99421795 1001 86380 86390 1
422094 99422094 1001 86380 86390 1
421764 99421764 1001 86380 86390 1
421634 99421634 1001 86380 86390 1
421589 99421589 1001 86380 86390 1
421549 99421549 1001 86380 86390 1
421595 99421595 1001 86380 86390 1
421417 99421417 1001 86380 86390 1
421489 99421489 1001 86380 86390 1
421676 99421676 1001 86380 86390 1
421582 99421582 1001 86380 86390 1
422244 99422244 1001 86380 86390 1
422435 99422435 1001 86380 86390 1
422322 99422322 1001 86380 86390 1
422524 99422524 1001 86380 86390 1
423555 99423555 1001 86380 86390 1
423558 99423558 1001 86380 86390 1
423345 99423345 1001 86380 86390 1
423350 99423350 1001 86380 86390 1
423563 99423563 1001 86380 86390 1
423664 99423664 1001 86380 86390 1
423054 99423054 1001 86380 86390 1
423169 99423169 1001 86380 86390 1
422945 99422945 1001 86380 86390 1
423292 99423292 1001 86380 86390 1
423188 99423188 1001 86380 86390 1
422889 99422889 1001 86380 86390 1
422686 99422686 1001 86380 86390 1
422937 99422937 1001 86380 86390 1
422900 99422900 1001 86380 86390 1
423915 99423915 1001 86380 86390 1
423965 99423965 1001 86380 86390 1
423780 99423780 1001 86380 86390 1
425357 99425357 1001 86380 86390 1
425212 99425212 1001 86380 86390 1
425101 99425101 1001 86380 86390 1
424665 99424665 1001 86380 86390 1
424957 99424957 1001 86380 86390 1
424317 99424317 1001 86380 86390 1
424555 99424555 1001 86380 86390 1
425473 99425473 1001 86380 86390 1
425810 99425810 1001 86380 86390 1
425641 99425641 1001 86380 86390 1
426933 99426933 1001 86380 86390 1
426736 99426736 1001 86380 86390 1
426839 99426839 1001 86380 86390 1
426323 99426323 1001 86380 86390 1
426440 99426440 1001 86380 86390 1
426684 99426684 1001 86380 86390 1
426099 99426099 1001 86380 86390 1
427257 99427257 1001 86380 86390 1
427369 99427369 1001 86380 86390 1
427410 99427410 1001 86380 86390 1
428669 99428669 1001 86380 86390 1
428473 99428473 1001 86380 86390 1
428680 99428680 1001 86380 86390 1
428349 99428349 1001 86380 86390 1
428505 99428505 1001 86380 86390 1
428510 99428510 1001 86380 86390 1
428628 99428628 1001 86380 86390 1
428092 99428092 1001 86380 86390 1
428130 99428130 1001 86380 86390 1
427919 99427919 1001 86380 86390 1
428787 99428787 1001 86380 86390 1
428949 99428949 1001 86380 86390 1
429026 99429026 1001 86380 86390 1
428750 99428750 1001 86380 86390 1
430014 99430014 1001 86380 86390 1
430146 99430146 1001 86380 86390 1
430228 99430228 1001 86380 86390 1
430341 99430341 1001 86380 86390 1
430343 99430343 1001 86380 86390 1
430349 99430349 1001 86380 86390 1
430114 99430114 1001 86380 86390 1
429686 99429686 1001 86380 86390 1
429665 99429665 1001 86380 86390 1
429714 99429714 1001 86380 86390 1
429617 99429617 1001 86380 86390 1
429576 99429576 1001 86380 86390 1
429704 99429704 1001 86380 86390 1
429529 99429529 1001 86380 86390 1
429555 99429555 1001 86380 86390 1
430432 99430432 1001 86380 86390 1
429566 99429566 1001 86380 86390 1
430652 99430652 1001 86380 86390 1
431987 99431987 1001 86380 86390 1
431774 99431774 1001 86380 86390 1
431702 99431702 1001 86380 86390 1
431559 99431559 1001 86380 86390 1
431458 99431458 1001 86380 86390 1
431640 99431640 1001 86380 86390 1
430972 99430972 1001 86380 86390 1
431073 99431073 1001 86380 86390 1
431074 99431074 1001 86380 86390 1
430934 99430934 1001 86380 86390 1
432201 99432201 1001 86380 86390 1
432087 99432087 1001 86380 86390 1
432439 99432439 1001 86380 86390 1
432233 99432233 1001 86380 86390 1
433586 99433586 1001 86380 86390 1
433313 99433313 1001 86380 86390 1
433304 99433304 1001 86380 86390 1
433093 99433093 1001 86380 86390 1
432920 99432920 1001 86380 86390 1
432721 99432721 1001 86380 86390 1
432834 99432834 1001 86380 86390 1
432587 99432587 1001 86380 86390 1
432743 99432743 1001 86380 86390 1
433918 99433918 1001 86380 86390 1
433953 99433953 1001 86380 86390 1
433825 99433825 1001 86380 86390 1
435043 99435043 1001 86380 86390 1
435066 99435066 1001 86380 86390 1
435174 99435174 1001 86380 86390 1
435176 99435176 1001 86380 86390 1
434900 99434900 1001 86380 86390 1
434691 99434691 1001 86380 86390 1
434831 99434831 1001 86380 86390 1
434769 99434769 1001 86380 86390 1
434362 99434362 1001 86380 86390 1
435729 99435729 1001 86380 86390 1
435656 99435656 1001 86380 86390 1
436890 99436890 1001 86380 86390 1
437102 99437102 1001 86380 86390 1
437125 99437125 1001 86380 86390 1
436774 99436774 1001 86380 86390 1
437133 99437133 1001 86380 86390 1
436682 99436682 1001 86380 86390 1
436346 99436346 1001 86380 86390 1
436673 99436673 1001 86380 86390 1
436164 99436164 1001 86380 86390 1
436264 99436264 1001 86380 86390 1
435926 99435926 1001 86380 86390 1
436215 99436215 1001 86380 86390 1
435907 99435907 1001 86380 86390 1
436177 99436177 1001 86380 86390 1
436061 99436061 1001 86380 86390 1
300094 99300094 1001 86380 86390 1
437170 99437170 1001 86380 86390 1
300014 99300014 1001 86380 86390 1
300015 99300015 1001 86380 86390 1
300613 99300613 1001 86380 86390 1
300558 99300558 1001 86380 86390 1
300610 99300610 1001 86380 86390 1
300464 99300464 1001 86380 86390 1
300439 99300439 1001 86380 86390 1
300336 99300336 1001 86380 86390 1
300521 99300521 1001 86380 86390 1
300280 99300280 1001 86380 86390 1
300217 99300217 1001 86380 86390 1
300273 99300273 1001 86380 86390 1
300275 99300275 1001 86380 86390 1
300896 99300896 1001 86380 86390 1
300847 99300847 1001 86380 86390 1
300925 99300925 1001 86380 86390 1
301375 99301375 1001 86380 86390 1
301453 99301453 1001 86380 86390 1
301468 99301468 1001 86380 86390 1
301470 99301470 1001 86380 86390 1
301395 99301395 1001 86380 86390 1
301538 99301538 1001 86380 86390 1
301228 99301228 1001 86380 86390 1
300947 99300947 1001 86380 86390 1
300983 99300983 1001 86380 86390 1
301699 99301699 1001 86380 86390 1
301663 99301663 1001 86380 86390 1
302347 99302347 1001 86380 86390 1
302307 99302307 1001 86380 86390 1
302299 99302299 1001 86380 86390 1
302039 99302039 1001 86380 86390 1
302095 99302095 1001 86380 86390 1
301825 99301825 1001 86380 86390 1
301822 99301822 1001 86380 86390 1
301849 99301849 1001 86380 86390 1
302522 99302522 1001 86380 86390 1
302407 99302407 1001 86380 86390 1
302440 99302440 1001 86380 86390 1
302415 99302415 1001 86380 86390 1
303145 99303145 1001 86380 86390 1
303068 99303068 1001 86380 86390 1
303071 99303071 1001 86380 86390 1
303189 99303189 1001 86380 86390 1
303197 99303197 1001 86380 86390 1
303200 99303200 1001 86380 86390 1
302989 99302989 1001 86380 86390 1
302981 99302981 1001 86380 86390 1
302996 99302996 1001 86380 86390 1
302652 99302652 1001 86380 86390 1
302678 99302678 1001 86380 86390 1
302692 99302692 1001 86380 86390 1
302699 99302699 1001 86380 86390 1
302688 99302688 1001 86380 86390 1
303269 99303269 1001 86380 86390 1
303259 99303259 1001 86380 86390 1
303274 99303274 1001 86380 86390 1
303365 99303365 1001 86380 86390 1
303275 99303275 1001 86380 86390 1
303917 99303917 1001 86380 86390 1
303996 99303996 1001 86380 86390 1
303726 99303726 1001 86380 86390 1
303716 99303716 1001 86380 86390 1
304187 99304187 1001 86380 86390 1
304138 99304138 1001 86380 86390 1
304178 99304178 1001 86380 86390 1
304232 99304232 1001 86380 86390 1
304039 99304039 1001 86380 86390 1
304079 99304079 1001 86380 86390 1
304782 99304782 1001 86380 86390 1
304661 99304661 1001 86380 86390 1
304653 99304653 1001 86380 86390 1
304590 99304590 1001 86380 86390 1
304450 99304450 1001 86380 86390 1
304406 99304406 1001 86380 86390 1
304435 99304435 1001 86380 86390 1
304388 99304388 1001 86380 86390 1
304285 99304285 1001 86380 86390 1
304299 99304299 1001 86380 86390 1
304379 99304379 1001 86380 86390 1
305056 99305056 1001 86380 86390 1
304892 99304892 1001 86380 86390 1
305565 99305565 1001 86380 86390 1
305675 99305675 1001 86380 86390 1
305594 99305594 1001 86380 86390 1
305356 99305356 1001 86380 86390 1
305386 99305386 1001 86380 86390 1
305465 99305465 1001 86380 86390 1
305130 99305130 1001 86380 86390 1
305094 99305094 1001 86380 86390 1
305186 99305186 1001 86380 86390 1
305187 99305187 1001 86380 86390 1
305270 99305270 1001 86380 86390 1
500074 99500074 1001 86380 86390 1
500024 99500024 1001 86380 86390 1
500180 99500180 1001 86380 86390 1
500183 99500183 1001 86380 86390 1
500098 99500098 1001 86380 86390 1
500700 99500700 1001 86380 86390 1
500639 99500639 1001 86380 86390 1
500772 99500772 1001 86380 86390 1
500804 99500804 1001 86380 86390 1
500540 99500540 1001 86380 86390 1
500875 99500875 1001 86380 86390 1
500916 99500916 1001 86380 86390 1
500959 99500959 1001 86380 86390 1
501592 99501592 1001 86380 86390 1
501612 99501612 1001 86380 86390 1
501556 99501556 1001 86380 86390 1
501309 99501309 1001 86380 86390 1
501375 99501375 1001 86380 86390 1
501290 99501290 1001 86380 86390 1
501060 99501060 1001 86380 86390 1
501040 99501040 1001 86380 86390 1
501146 99501146 1001 86380 86390 1
501732 99501732 1001 86380 86390 1
501840 99501840 1001 86380 86390 1
502266 99502266 1001 86380 86390 1
502460 99502460 1001 86380 86390 1
502092 99502092 1001 86380 86390 1
502215 99502215 1001 86380 86390 1
502254 99502254 1001 86380 86390 1
502099 99502099 1001 86380 86390 1
501909 99501909 1001 86380 86390 1
501911 99501911 1001 86380 86390 1
501959 99501959 1001 86380 86390 1
502607 99502607 1001 86380 86390 1
502964 99502964 1001 86380 86390 1
502714 99502714 1001 86380 86390 1
502753 99502753 1001 86380 86390 1
502871 99502871 1001 86380 86390 1
502690 99502690 1001 86380 86390 1
502783 99502783 1001 86380 86390 1
502706 99502706 1001 86380 86390 1
502861 99502861 1001 86380 86390 1
503433 99503433 1001 86380 86390 1
503965 99503965 1001 86380 86390 1
504057 99504057 1001 86380 86390 1
504090 99504090 1001 86380 86390 1
503999 99503999 1001 86380 86390 1
503721 99503721 1001 86380 86390 1
503779 99503779 1001 86380 86390 1
503832 99503832 1001 86380 86390 1
503833 99503833 1001 86380 86390 1
503654 99503654 1001 86380 86390 1
503585 99503585 1001 86380 86390 1
504125 99504125 1001 86380 86390 1
504256 99504256 1001 86380 86390 1
504842 99504842 1001 86380 86390 1
504791 99504791 1001 86380 86390 1
504844 99504844 1001 86380 86390 1
504870 99504870 1001 86380 86390 1
504864 99504864 1001 86380 86390 1
504548 99504548 1001 86380 86390 1
504722 99504722 1001 86380 86390 1
504482 99504482 1001 86380 86390 1
504997 99504997 1001 86380 86390 1
505140 99505140 1001 86380 86390 1
505116 99505116 1001 86380 86390 1
505079 99505079 1001 86380 86390 1
505699 99505699 1001 86380 86390 1
505703 99505703 1001 86380 86390 1
505500 99505500 1001 86380 86390 1
505358 99505358 1001 86380 86390 1
505523 99505523 1001 86380 86390 1
505150 99505150 1001 86380 86390 1
505334 99505334 1001 86380 86390 1
505335 99505335 1001 86380 86390 1
505274 99505274 1001 86380 86390 1
505877 99505877 1001 86380 86390 1
506507 99506507 1001 86380 86390 1
506534 99506534 1001 86380 86390 1
506489 99506489 1001 86380 86390 1
506490 99506490 1001 86380 86390 1
506343 99506343 1001 86380 86390 1
506220 99506220 1001 86380 86390 1
506157 99506157 1001 86380 86390 1
505977 99505977 1001 86380 86390 1
506116 99506116 1001 86380 86390 1
506748 99506748 1001 86380 86390 1
506750 99506750 1001 86380 86390 1
506613 99506613 1001 86380 86390 1
506640 99506640 1001 86380 86390 1
506668 99506668 1001 86380 86390 1
507262 99507262 1001 86380 86390 1
507303 99507303 1001 86380 86390 1
507049 99507049 1001 86380 86390 1
507170 99507170 1001 86380 86390 1
507094 99507094 1001 86380 86390 1
507120 99507120 1001 86380 86390 1
506904 99506904 1001 86380 86390 1
506824 99506824 1001 86380 86390 1
506929 99506929 1001 86380 86390 1
506825 99506825 1001 86380 86390 1
507600 99507600 1001 86380 86390 1
508070 99508070 1001 86380 86390 1
508240 99508240 1001 86380 86390 1
507941 99507941 1001 86380 86390 1
507954 99507954 1001 86380 86390 1
507694 99507694 1001 86380 86390 1
507754 99507754 1001 86380 86390 1
507717 99507717 1001 86380 86390 1
508287 99508287 1001 86380 86390 1
508391 99508391 1001 86380 86390 1
508305 99508305 1001 86380 86390 1
508270 99508270 1001 86380 86390 1
509002 99509002 1001 86380 86390 1
508990 99508990 1001 86380 86390 1
509052 99509052 1001 86380 86390 1
508876 99508876 1001 86380 86390 1
508817 99508817 1001 86380 86390 1
508794 99508794 1001 86380 86390 1
508710 99508710 1001 86380 86390 1
508493 99508493 1001 86380 86390 1
508539 99508539 1001 86380 86390 1
508501 99508501 1001 86380 86390 1
508568 99508568 1001 86380 86390 1
509140 99509140 1001 86380 86390 1
509130 99509130 1001 86380 86390 1
509697 99509697 1001 86380 86390 1
509767 99509767 1001 86380 86390 1
509807 99509807 1001 86380 86390 1
509771 99509771 1001 86380 86390 1
509523 99509523 1001 86380 86390 1
509537 99509537 1001 86380 86390 1
509654 99509654 1001 86380 86390 1
509358 99509358 1001 86380 86390 1
509418 99509418 1001 86380 86390 1
509965 99509965 1001 86380 86390 1
510638 99510638 1001 86380 86390 1
510644 99510644 1001 86380 86390 1
510659 99510659 1001 86380 86390 1
510372 99510372 1001 86380 86390 1
510491 99510491 1001 86380 86390 1
510829 99510829 1001 86380 86390 1
510881 99510881 1001 86380 86390 1
510754 99510754 1001 86380 86390 1
510757 99510757 1001 86380 86390 1
510771 99510771 1001 86380 86390 1
510785 99510785 1001 86380 86390 1
511457 99511457 1001 86380 86390 1
511230 99511230 1001 86380 86390 1
511273 99511273 1001 86380 86390 1
511198 99511198 1001 86380 86390 1
511294 99511294 1001 86380 86390 1
510933 99510933 1001 86380 86390 1
510962 99510962 1001 86380 86390 1
511080 99511080 1001 86380 86390 1
511096 99511096 1001 86380 86390 1
511701 99511701 1001 86380 86390 1
512316 99512316 1001 86380 86390 1
512307 99512307 1001 86380 86390 1
512308 99512308 1001 86380 86390 1
512018 99512018 1001 86380 86390 1
511994 99511994 1001 86380 86390 1
511835 99511835 1001 86380 86390 1
512519 99512519 1001 86380 86390 1
512390 99512390 1001 86380 86390 1
513012 99513012 1001 86380 86390 1
513170 99513170 1001 86380 86390 1
512810 99512810 1001 86380 86390 1
512879 99512879 1001 86380 86390 1
512905 99512905 1001 86380 86390 1
512932 99512932 1001 86380 86390 1
512663 99512663 1001 86380 86390 1
512652 99512652 1001 86380 86390 1
512667 99512667 1001 86380 86390 1
512695 99512695 1001 86380 86390 1
512722 99512722 1001 86380 86390 1
512763 99512763 1001 86380 86390 1
513344 99513344 1001 86380 86390 1
513362 99513362 1001 86380 86390 1
513325 99513325 1001 86380 86390 1
513980 99513980 1001 86380 86390 1
513897 99513897 1001 86380 86390 1
513825 99513825 1001 86380 86390 1
513711 99513711 1001 86380 86390 1
513712 99513712 1001 86380 86390 1
513752 99513752 1001 86380 86390 1
513759 99513759 1001 86380 86390 1
513514 99513514 1001 86380 86390 1
513540 99513540 1001 86380 86390 1
513464 99513464 1001 86380 86390 1
513419 99513419 1001 86380 86390 1
513473 99513473 1001 86380 86390 1
514210 99514210 1001 86380 86390 1
514032 99514032 1001 86380 86390 1
514084 99514084 1001 86380 86390 1
514099 99514099 1001 86380 86390 1
514088 99514088 1001 86380 86390 1
514052 99514052 1001 86380 86390 1
514195 99514195 1001 86380 86390 1
514807 99514807 1001 86380 86390 1
514731 99514731 1001 86380 86390 1
514592 99514592 1001 86380 86390 1
514632 99514632 1001 86380 86390 1
514490 99514490 1001 86380 86390 1
514464 99514464 1001 86380 86390 1
514597 99514597 1001 86380 86390 1
514623 99514623 1001 86380 86390 1
514264 99514264 1001 86380 86390 1
515026 99515026 1001 86380 86390 1
514874 99514874 1001 86380 86390 1
514889 99514889 1001 86380 86390 1
515520 99515520 1001 86380 86390 1
515426 99515426 1001 86380 86390 1
515365 99515365 1001 86380 86390 1
515435 99515435 1001 86380 86390 1
515333 99515333 1001 86380 86390 1
515127 99515127 1001 86380 86390 1
515213 99515213 1001 86380 86390 1
515214 99515214 1001 86380 86390 1
515124 99515124 1001 86380 86390 1
515254 99515254 1001 86380 86390 1
515772 99515772 1001 86380 86390 1
515684 99515684 1001 86380 86390 1
515817 99515817 1001 86380 86390 1
515754 99515754 1001 86380 86390 1
515769 99515769 1001 86380 86390 1
515782 99515782 1001 86380 86390 1
516407 99516407 1001 86380 86390 1
516480 99516480 1001 86380 86390 1
516166 99516166 1001 86380 86390 1
515994 99515994 1001 86380 86390 1
516670 99516670 1001 86380 86390 1
517251 99517251 1001 86380 86390 1
517290 99517290 1001 86380 86390 1
517214 99517214 1001 86380 86390 1
517254 99517254 1001 86380 86390 1
516935 99516935 1001 86380 86390 1
516937 99516937 1001 86380 86390 1
517005 99517005 1001 86380 86390 1
517023 99517023 1001 86380 86390 1
516887 99516887 1001 86380 86390 1
517346 99517346 1001 86380 86390 1
517478 99517478 1001 86380 86390 1
517379 99517379 1001 86380 86390 1
517523 99517523 1001 86380 86390 1
518125 99518125 1001 86380 86390 1
518035 99518035 1001 86380 86390 1
518075 99518075 1001 86380 86390 1
518017 99518017 1001 86380 86390 1
518057 99518057 1001 86380 86390 1
517891 99517891 1001 86380 86390 1
517904 99517904 1001 86380 86390 1
517949 99517949 1001 86380 86390 1
517912 99517912 1001 86380 86390 1
517566 99517566 1001 86380 86390 1
517698 99517698 1001 86380 86390 1
517584 99517584 1001 86380 86390 1
517730 99517730 1001 86380 86390 1
518225 99518225 1001 86380 86390 1
518318 99518318 1001 86380 86390 1
518333 99518333 1001 86380 86390 1
518206 99518206 1001 86380 86390 1
518232 99518232 1001 86380 86390 1
518797 99518797 1001 86380 86390 1
518940 99518940 1001 86380 86390 1
518731 99518731 1001 86380 86390 1
518783 99518783 1001 86380 86390 1
518528 99518528 1001 86380 86390 1
518570 99518570 1001 86380 86390 1
519153 99519153 1001 86380 86390 1
519012 99519012 1001 86380 86390 1
519078 99519078 1001 86380 86390 1
519700 99519700 1001 86380 86390 1
519718 99519718 1001 86380 86390 1
519719 99519719 1001 86380 86390 1
519441 99519441 1001 86380 86390 1
519568 99519568 1001 86380 86390 1
519285 99519285 1001 86380 86390 1
519222 99519222 1001 86380 86390 1
519299 99519299 1001 86380 86390 1
519223 99519223 1001 86380 86390 1
519276 99519276 1001 86380 86390 1
519397 99519397 1001 86380 86390 1
519847 99519847 1001 86380 86390 1
519991 99519991 1001 86380 86390 1
520568 99520568 1001 86380 86390 1
520240 99520240 1001 86380 86390 1
520292 99520292 1001 86380 86390 1
520399 99520399 1001 86380 86390 1
520361 99520361 1001 86380 86390 1
520233 99520233 1001 86380 86390 1
520429 99520429 1001 86380 86390 1
520378 99520378 1001 86380 86390 1
520265 99520265 1001 86380 86390 1
520163 99520163 1001 86380 86390 1
520206 99520206 1001 86380 86390 1
520024 99520024 1001 86380 86390 1
520051 99520051 1001 86380 86390 1
520103 99520103 1001 86380 86390 1
520181 99520181 1001 86380 86390 1
520184 99520184 1001 86380 86390 1
520689 99520689 1001 86380 86390 1
520666 99520666 1001 86380 86390 1
520839 99520839 1001 86380 86390 1
521463 99521463 1001 86380 86390 1
521404 99521404 1001 86380 86390 1
521315 99521315 1001 86380 86390 1
521269 99521269 1001 86380 86390 1
521334 99521334 1001 86380 86390 1
521128 99521128 1001 86380 86390 1
521116 99521116 1001 86380 86390 1
521130 99521130 1001 86380 86390 1
521027 99521027 1001 86380 86390 1
520965 99520965 1001 86380 86390 1
520929 99520929 1001 86380 86390 1
521489 99521489 1001 86380 86390 1
521517 99521517 1001 86380 86390 1
521519 99521519 1001 86380 86390 1
521585 99521585 1001 86380 86390 1
522273 99522273 1001 86380 86390 1
522123 99522123 1001 86380 86390 1
522035 99522035 1001 86380 86390 1
521937 99521937 1001 86380 86390 1
522080 99522080 1001 86380 86390 1
521955 99521955 1001 86380 86390 1
521904 99521904 1001 86380 86390 1
521840 99521840 1001 86380 86390 1
521731 99521731 1001 86380 86390 1
521772 99521772 1001 86380 86390 1
521760 99521760 1001 86380 86390 1
522294 99522294 1001 86380 86390 1
522334 99522334 1001 86380 86390 1
523115 99523115 1001 86380 86390 1
522940 99522940 1001 86380 86390 1
523090 99523090 1001 86380 86390 1
522917 99522917 1001 86380 86390 1
523094 99523094 1001 86380 86390 1
523026 99523026 1001 86380 86390 1
523109 99523109 1001 86380 86390 1
523014 99523014 1001 86380 86390 1
522868 99522868 1001 86380 86390 1
522780 99522780 1001 86380 86390 1
522684 99522684 1001 86380 86390 1
522610 99522610 1001 86380 86390 1
522689 99522689 1001 86380 86390 1
522573 99522573 1001 86380 86390 1
523232 99523232 1001 86380 86390 1
523299 99523299 1001 86380 86390 1
523199 99523199 1001 86380 86390 1
523228 99523228 1001 86380 86390 1
523177 99523177 1001 86380 86390 1
523882 99523882 1001 86380 86390 1
523914 99523914 1001 86380 86390 1
523782 99523782 1001 86380 86390 1
523535 99523535 1001 86380 86390 1
523602 99523602 1001 86380 86390 1
523733 99523733 1001 86380 86390 1
523631 99523631 1001 86380 86390 1
523530 99523530 1001 86380 86390 1
523498 99523498 1001 86380 86390 1
523396 99523396 1001 86380 86390 1
523347 99523347 1001 86380 86390 1
523980 99523980 1001 86380 86390 1
524098 99524098 1001 86380 86390 1
524080 99524080 1001 86380 86390 1
524684 99524684 1001 86380 86390 1
524664 99524664 1001 86380 86390 1
524394 99524394 1001 86380 86390 1
524352 99524352 1001 86380 86390 1
524303 99524303 1001 86380 86390 1
524807 99524807 1001 86380 86390 1
524900 99524900 1001 86380 86390 1
524770 99524770 1001 86380 86390 1
525442 99525442 1001 86380 86390 1
525456 99525456 1001 86380 86390 1
525418 99525418 1001 86380 86390 1
525574 99525574 1001 86380 86390 1
525512 99525512 1001 86380 86390 1
525540 99525540 1001 86380 86390 1
525287 99525287 1001 86380 86390 1
525315 99525315 1001 86380 86390 1
525372 99525372 1001 86380 86390 1
525029 99525029 1001 86380 86390 1
525071 99525071 1001 86380 86390 1
525128 99525128 1001 86380 86390 1
525155 99525155 1001 86380 86390 1
526418 99526418 1001 86380 86390 1
526038 99526038 1001 86380 86390 1
526014 99526014 1001 86380 86390 1
526177 99526177 1001 86380 86390 1
525870 99525870 1001 86380 86390 1
525965 99525965 1001 86380 86390 1
526521 99526521 1001 86380 86390 1
526600 99526600 1001 86380 86390 1
527216 99527216 1001 86380 86390 1
527062 99527062 1001 86380 86390 1
527052 99527052 1001 86380 86390 1
527078 99527078 1001 86380 86390 1
527246 99527246 1001 86380 86390 1
527093 99527093 1001 86380 86390 1
527032 99527032 1001 86380 86390 1
526931 99526931 1001 86380 86390 1
526893 99526893 1001 86380 86390 1
526684 99526684 1001 86380 86390 1
526776 99526776 1001 86380 86390 1
526767 99526767 1001 86380 86390 1
526743 99526743 1001 86380 86390 1
527323 99527323 1001 86380 86390 1
527388 99527388 1001 86380 86390 1
527363 99527363 1001 86380 86390 1
527327 99527327 1001 86380 86390 1
527394 99527394 1001 86380 86390 1
527883 99527883 1001 86380 86390 1
527884 99527884 1001 86380 86390 1
527910 99527910 1001 86380 86390 1
527965 99527965 1001 86380 86390 1
528030 99528030 1001 86380 86390 1
528072 99528072 1001 86380 86390 1
527667 99527667 1001 86380 86390 1
527839 99527839 1001 86380 86390 1
527572 99527572 1001 86380 86390 1
527563 99527563 1001 86380 86390 1
527576 99527576 1001 86380 86390 1
527543 99527543 1001 86380 86390 1
528190 99528190 1001 86380 86390 1
528170 99528170 1001 86380 86390 1
528096 99528096 1001 86380 86390 1
528785 99528785 1001 86380 86390 1
528762 99528762 1001 86380 86390 1
528879 99528879 1001 86380 86390 1
528684 99528684 1001 86380 86390 1
528490 99528490 1001 86380 86390 1
528655 99528655 1001 86380 86390 1
528437 99528437 1001 86380 86390 1
528450 99528450 1001 86380 86390 1
528476 99528476 1001 86380 86390 1
528295 99528295 1001 86380 86390 1
528400 99528400 1001 86380 86390 1
528465 99528465 1001 86380 86390 1
528478 99528478 1001 86380 86390 1
528468 99528468 1001 86380 86390 1
529057 99529057 1001 86380 86390 1
528995 99528995 1001 86380 86390 1
529048 99529048 1001 86380 86390 1
529037 99529037 1001 86380 86390 1
529677 99529677 1001 86380 86390 1
529711 99529711 1001 86380 86390 1
529673 99529673 1001 86380 86390 1
529379 99529379 1001 86380 86390 1
529444 99529444 1001 86380 86390 1
529433 99529433 1001 86380 86390 1
529452 99529452 1001 86380 86390 1
529335 99529335 1001 86380 86390 1
529121 99529121 1001 86380 86390 1
529743 99529743 1001 86380 86390 1
529862 99529862 1001 86380 86390 1
529838 99529838 1001 86380 86390 1
529762 99529762 1001 86380 86390 1
530424 99530424 1001 86380 86390 1
530453 99530453 1001 86380 86390 1
530539 99530539 1001 86380 86390 1
530548 99530548 1001 86380 86390 1
530385 99530385 1001 86380 86390 1
530266 99530266 1001 86380 86390 1
530294 99530294 1001 86380 86390 1
530230 99530230 1001 86380 86390 1
529975 99529975 1001 86380 86390 1
530697 99530697 1001 86380 86390 1
531188 99531188 1001 86380 86390 1
531228 99531228 1001 86380 86390 1
531368 99531368 1001 86380 86390 1
531288 99531288 1001 86380 86390 1
531198 99531198 1001 86380 86390 1
531135 99531135 1001 86380 86390 1
531020 99531020 1001 86380 86390 1
531054 99531054 1001 86380 86390 1
530876 99530876 1001 86380 86390 1
530916 99530916 1001 86380 86390 1
530805 99530805 1001 86380 86390 1
531494 99531494 1001 86380 86390 1
531523 99531523 1001 86380 86390 1
531474 99531474 1001 86380 86390 1
531513 99531513 1001 86380 86390 1
531413 99531413 1001 86380 86390 1
532149 99532149 1001 86380 86390 1
532137 99532137 1001 86380 86390 1
532062 99532062 1001 86380 86390 1
531845 99531845 1001 86380 86390 1
531862 99531862 1001 86380 86390 1
531666 99531666 1001 86380 86390 1
531744 99531744 1001 86380 86390 1
531680 99531680 1001 86380 86390 1
532346 99532346 1001 86380 86390 1
532283 99532283 1001 86380 86390 1
532324 99532324 1001 86380 86390 1
532274 99532274 1001 86380 86390 1
532367 99532367 1001 86380 86390 1
532852 99532852 1001 86380 86390 1
532866 99532866 1001 86380 86390 1
532830 99532830 1001 86380 86390 1
532908 99532908 1001 86380 86390 1
532848 99532848 1001 86380 86390 1
532966 99532966 1001 86380 86390 1
532660 99532660 1001 86380 86390 1
532664 99532664 1001 86380 86390 1
532821 99532821 1001 86380 86390 1
532653 99532653 1001 86380 86390 1
532812 99532812 1001 86380 86390 1
532515 99532515 1001 86380 86390 1
532549 99532549 1001 86380 86390 1
532562 99532562 1001 86380 86390 1
532446 99532446 1001 86380 86390 1
533706 99533706 1001 86380 86390 1
533727 99533727 1001 86380 86390 1
533818 99533818 1001 86380 86390 1
533524 99533524 1001 86380 86390 1
533622 99533622 1001 86380 86390 1
533480 99533480 1001 86380 86390 1
533636 99533636 1001 86380 86390 1
533381 99533381 1001 86380 86390 1
533423 99533423 1001 86380 86390 1
533359 99533359 1001 86380 86390 1
533335 99533335 1001 86380 86390 1
533387 99533387 1001 86380 86390 1
533442 99533442 1001 86380 86390 1
533973 99533973 1001 86380 86390 1
533951 99533951 1001 86380 86390 1
533875 99533875 1001 86380 86390 1
534031 99534031 1001 86380 86390 1
534550 99534550 1001 86380 86390 1
534312 99534312 1001 86380 86390 1
534456 99534456 1001 86380 86390 1
534179 99534179 1001 86380 86390 1
534259 99534259 1001 86380 86390 1
534122 99534122 1001 86380 86390 1
534254 99534254 1001 86380 86390 1
534735 99534735 1001 86380 86390 1
535283 99535283 1001 86380 86390 1
535681 99535681 1001 86380 86390 1
535617 99535617 1001 86380 86390 1
536314 99536314 1001 86380 86390 1
536255 99536255 1001 86380 86390 1
536046 99536046 1001 86380 86390 1
535948 99535948 1001 86380 86390 1
535850 99535850 1001 86380 86390 1
535852 99535852 1001 86380 86390 1
536388 99536388 1001 86380 86390 1
536389 99536389 1001 86380 86390 1
537117 99537117 1001 86380 86390 1
537041 99537041 1001 86380 86390 1
536994 99536994 1001 86380 86390 1
536805 99536805 1001 86380 86390 1
536823 99536823 1001 86380 86390 1
536661 99536661 1001 86380 86390 1
536654 99536654 1001 86380 86390 1
536682 99536682 1001 86380 86390 1
537289 99537289 1001 86380 86390 1
537317 99537317 1001 86380 86390 1
537214 99537214 1001 86380 86390 1
537254 99537254 1001 86380 86390 1
537281 99537281 1001 86380 86390 1
537915 99537915 1001 86380 86390 1
537903 99537903 1001 86380 86390 1
537800 99537800 1001 86380 86390 1
537855 99537855 1001 86380 86390 1
537845 99537845 1001 86380 86390 1
537982 99537982 1001 86380 86390 1
537725 99537725 1001 86380 86390 1
537526 99537526 1001 86380 86390 1
537527 99537527 1001 86380 86390 1
537492 99537492 1001 86380 86390 1
538075 99538075 1001 86380 86390 1
538661 99538661 1001 86380 86390 1
538614 99538614 1001 86380 86390 1
538668 99538668 1001 86380 86390 1
538735 99538735 1001 86380 86390 1
538748 99538748 1001 86380 86390 1
538519 99538519 1001 86380 86390 1
538362 99538362 1001 86380 86390 1
538290 99538290 1001 86380 86390 1
538955 99538955 1001 86380 86390 1
538610 99538610 1001 86380 86390 1
538947 99538947 1001 86380 86390 1
538833 99538833 1001 86380 86390 1
538860 99538860 1001 86380 86390 1
539451 99539451 1001 86380 86390 1
539520 99539520 1001 86380 86390 1
539561 99539561 1001 86380 86390 1
539498 99539498 1001 86380 86390 1
539524 99539524 1001 86380 86390 1
539241 99539241 1001 86380 86390 1
539246 99539246 1001 86380 86390 1
539236 99539236 1001 86380 86390 1
539356 99539356 1001 86380 86390 1
539137 99539137 1001 86380 86390 1
539061 99539061 1001 86380 86390 1
539036 99539036 1001 86380 86390 1
539128 99539128 1001 86380 86390 1
539210 99539210 1001 86380 86390 1
539741 99539741 1001 86380 86390 1
539729 99539729 1001 86380 86390 1
539807 99539807 1001 86380 86390 1
539734 99539734 1001 86380 86390 1
539842 99539842 1001 86380 86390 1
540299 99540299 1001 86380 86390 1
540429 99540429 1001 86380 86390 1
540394 99540394 1001 86380 86390 1
540442 99540442 1001 86380 86390 1
540183 99540183 1001 86380 86390 1
540184 99540184 1001 86380 86390 1
540188 99540188 1001 86380 86390 1
540085 99540085 1001 86380 86390 1
540059 99540059 1001 86380 86390 1
540258 99540258 1001 86380 86390 1
540195 99540195 1001 86380 86390 1
540028 99540028 1001 86380 86390 1
539876 99539876 1001 86380 86390 1
539893 99539893 1001 86380 86390 1
540562 99540562 1001 86380 86390 1
540653 99540653 1001 86380 86390 1
540655 99540655 1001 86380 86390 1
540591 99540591 1001 86380 86390 1
541232 99541232 1001 86380 86390 1
541251 99541251 1001 86380 86390 1
541074 99541074 1001 86380 86390 1
540901 99540901 1001 86380 86390 1
540940 99540940 1001 86380 86390 1
540813 99540813 1001 86380 86390 1
541393 99541393 1001 86380 86390 1
541330 99541330 1001 86380 86390 1
541323 99541323 1001 86380 86390 1
541376 99541376 1001 86380 86390 1
541429 99541429 1001 86380 86390 1
542016 99542016 1001 86380 86390 1
541975 99541975 1001 86380 86390 1
541903 99541903 1001 86380 86390 1
541909 99541909 1001 86380 86390 1
541885 99541885 1001 86380 86390 1
541641 99541641 1001 86380 86390 1
541608 99541608 1001 86380 86390 1
541572 99541572 1001 86380 86390 1
542144 99542144 1001 86380 86390 1
541915 99541915 1001 86380 86390 1
542918 99542918 1001 86380 86390 1
542873 99542873 1001 86380 86390 1
542925 99542925 1001 86380 86390 1
542763 99542763 1001 86380 86390 1
542630 99542630 1001 86380 86390 1
542389 99542389 1001 86380 86390 1
542512 99542512 1001 86380 86390 1
542424 99542424 1001 86380 86390 1
542502 99542502 1001 86380 86390 1
542374 99542374 1001 86380 86390 1
542982 99542982 1001 86380 86390 1
543113 99543113 1001 86380 86390 1
543044 99543044 1001 86380 86390 1
543668 99543668 1001 86380 86390 1
543716 99543716 1001 86380 86390 1
543439 99543439 1001 86380 86390 1
543441 99543441 1001 86380 86390 1
543480 99543480 1001 86380 86390 1
543322 99543322 1001 86380 86390 1
543220 99543220 1001 86380 86390 1
543965 99543965 1001 86380 86390 1
543827 99543827 1001 86380 86390 1
543806 99543806 1001 86380 86390 1
544472 99544472 1001 86380 86390 1
544492 99544492 1001 86380 86390 1
544214 99544214 1001 86380 86390 1
544283 99544283 1001 86380 86390 1
543986 99543986 1001 86380 86390 1
544740 99544740 1001 86380 86390 1
544632 99544632 1001 86380 86390 1
522843 471 1002 43749 54499 1
539463 473 1001 32583 32882 1
400075 99400075 1001 86380 86390 1
400543 99400543 1001 86380 86390 1
400657 99400657 1001 86380 86390 1
400719 99400719 1001 86380 86390 1
401013 99401013 1001 86380 86390 1
401121 99401121 1001 86380 86390 1
401226 99401226 1001 86380 86390 1
401170 99401170 1001 86380 86390 1
401280 99401280 1001 86380 86390 1
401287 99401287 1001 86380 86390 1
401358 99401358 1001 86380 86390 1
401558 99401558 1001 86380 86390 1
401798 99401798 1001 86380 86390 1
402034 99402034 1001 86380 86390 1
402187 99402187 1001 86380 86390 1
402331 99402331 1001 86380 86390 1
402414 99402414 1001 86380 86390 1
402498 99402498 1001 86380 86390 1
402554 99402554 1001 86380 86390 1
402565 99402565 1001 86380 86390 1
402586 99402586 1001 86380 86390 1
402777 99402777 1001 86380 86390 1
402819 99402819 1001 86380 86390 1
402813 99402813 1001 86380 86390 1
402946 99402946 1001 86380 86390 1
403037 99403037 1001 86380 86390 1
403154 99403154 1001 86380 86390 1
403324 99403324 1001 86380 86390 1
403433 99403433 1001 86380 86390 1
403583 99403583 1001 86380 86390 1
403744 99403744 1001 86380 86390 1
403968 99403968 1001 86380 86390 1
404319 99404319 1001 86380 86390 1
404419 99404419 1001 86380 86390 1
404635 99404635 1001 86380 86390 1
404876 99404876 1001 86380 86390 1
404797 99404797 1001 86380 86390 1
405085 99405085 1001 86380 86390 1
405040 99405040 1001 86380 86390 1
405206 99405206 1001 86380 86390 1
405285 99405285 1001 86380 86390 1
405325 99405325 1001 86380 86390 1
405416 99405416 1001 86380 86390 1
405643 99405643 1001 86380 86390 1
405748 99405748 1001 86380 86390 1
406025 99406025 1001 86380 86390 1
406055 99406055 1001 86380 86390 1
406214 99406214 1001 86380 86390 1
406381 99406381 1001 86380 86390 1
406314 99406314 1001 86380 86390 1
406480 99406480 1001 86380 86390 1
406438 99406438 1001 86380 86390 1
406698 99406698 1001 86380 86390 1
407062 99407062 1001 86380 86390 1
407281 99407281 1001 86380 86390 1
407612 99407612 1001 86380 86390 1
407640 99407640 1001 86380 86390 1
407988 99407988 1001 86380 86390 1
408196 99408196 1001 86380 86390 1
408321 99408321 1001 86380 86390 1
408409 99408409 1001 86380 86390 1
408516 99408516 1001 86380 86390 1
408590 99408590 1001 86380 86390 1
408712 99408712 1001 86380 86390 1
408800 99408800 1001 86380 86390 1
408815 99408815 1001 86380 86390 1
408971 99408971 1001 86380 86390 1
408921 99408921 1001 86380 86390 1
408871 99408871 1001 86380 86390 1
409053 99409053 1001 86380 86390 1
409174 99409174 1001 86380 86390 1
409208 99409208 1001 86380 86390 1
409259 99409259 1001 86380 86390 1
409261 99409261 1001 86380 86390 1
409336 99409336 1001 86380 86390 1
409385 99409385 1001 86380 86390 1
409337 99409337 1001 86380 86390 1
409316 99409316 1001 86380 86390 1
409478 99409478 1001 86380 86390 1
409772 99409772 1001 86380 86390 1
409816 99409816 1001 86380 86390 1
409828 99409828 1001 86380 86390 1
409898 99409898 1001 86380 86390 1
410180 99410180 1001 86380 86390 1
410121 99410121 1001 86380 86390 1
410114 99410114 1001 86380 86390 1
410359 99410359 1001 86380 86390 1
410458 99410458 1001 86380 86390 1
410423 99410423 1001 86380 86390 1
410473 99410473 1001 86380 86390 1
410551 99410551 1001 86380 86390 1
410587 99410587 1001 86380 86390 1
410788 99410788 1001 86380 86390 1
410744 99410744 1001 86380 86390 1
410854 99410854 1001 86380 86390 1
410869 99410869 1001 86380 86390 1
410993 99410993 1001 86380 86390 1
410916 99410916 1001 86380 86390 1
411133 99411133 1001 86380 86390 1
411252 99411252 1001 86380 86390 1
411332 99411332 1001 86380 86390 1
411700 99411700 1001 86380 86390 1
411825 99411825 1001 86380 86390 1
411887 99411887 1001 86380 86390 1
413549 99413549 1001 86380 86390 1
413553 99413553 1001 86380 86390 1
413258 99413258 1001 86380 86390 1
412910 99412910 1001 86380 86390 1
412890 99412890 1001 86380 86390 1
413063 99413063 1001 86380 86390 1
413250 99413250 1001 86380 86390 1
413081 99413081 1001 86380 86390 1
412639 99412639 1001 86380 86390 1
412862 99412862 1001 86380 86390 1
412779 99412779 1001 86380 86390 1
412728 99412728 1001 86380 86390 1
412856 99412856 1001 86380 86390 1
412491 99412491 1001 86380 86390 1
412521 99412521 1001 86380 86390 1
413862 99413862 1001 86380 86390 1
413786 99413786 1001 86380 86390 1
415115 99415115 1001 86380 86390 1
415033 99415033 1001 86380 86390 1
414933 99414933 1001 86380 86390 1
415069 99415069 1001 86380 86390 1
415019 99415019 1001 86380 86390 1
415303 99415303 1001 86380 86390 1
414638 99414638 1001 86380 86390 1
414851 99414851 1001 86380 86390 1
414750 99414750 1001 86380 86390 1
414251 99414251 1001 86380 86390 1
414343 99414343 1001 86380 86390 1
414417 99414417 1001 86380 86390 1
415363 99415363 1001 86380 86390 1
415703 99415703 1001 86380 86390 1
415511 99415511 1001 86380 86390 1
415330 99415330 1001 86380 86390 1
415715 99415715 1001 86380 86390 1
416739 99416739 1001 86380 86390 1
416955 99416955 1001 86380 86390 1
416214 99416214 1001 86380 86390 1
416525 99416525 1001 86380 86390 1
416351 99416351 1001 86380 86390 1
416503 99416503 1001 86380 86390 1
416341 99416341 1001 86380 86390 1
416005 99416005 1001 86380 86390 1
415784 99415784 1001 86380 86390 1
415769 99415769 1001 86380 86390 1
416078 99416078 1001 86380 86390 1
415743 99415743 1001 86380 86390 1
417067 99417067 1001 86380 86390 1
417402 99417402 1001 86380 86390 1
417265 99417265 1001 86380 86390 1
417109 99417109 1001 86380 86390 1
417483 99417483 1001 86380 86390 1
417514 99417514 1001 86380 86390 1
417419 99417419 1001 86380 86390 1
418782 99418782 1001 86380 86390 1
418180 99418180 1001 86380 86390 1
418380 99418380 1001 86380 86390 1
418009 99418009 1001 86380 86390 1
417667 99417667 1001 86380 86390 1
417625 99417625 1001 86380 86390 1
417674 99417674 1001 86380 86390 1
417733 99417733 1001 86380 86390 1
418949 99418949 1001 86380 86390 1
420217 99420217 1001 86380 86390 1
420106 99420106 1001 86380 86390 1
420143 99420143 1001 86380 86390 1
419822 99419822 1001 86380 86390 1
419717 99419717 1001 86380 86390 1
419980 99419980 1001 86380 86390 1
419568 99419568 1001 86380 86390 1
419509 99419509 1001 86380 86390 1
419227 99419227 1001 86380 86390 1
419230 99419230 1001 86380 86390 1
420807 99420807 1001 86380 86390 1
420703 99420703 1001 86380 86390 1
421945 99421945 1001 86380 86390 1
421876 99421876 1001 86380 86390 1
422108 99422108 1001 86380 86390 1
421565 99421565 1001 86380 86390 1
421641 99421641 1001 86380 86390 1
421482 99421482 1001 86380 86390 1
421623 99421623 1001 86380 86390 1
421558 99421558 1001 86380 86390 1
421283 99421283 1001 86380 86390 1
421658 99421658 1001 86380 86390 1
421225 99421225 1001 86380 86390 1
422458 99422458 1001 86380 86390 1
422316 99422316 1001 86380 86390 1
422511 99422511 1001 86380 86390 1
423673 99423673 1001 86380 86390 1
423652 99423652 1001 86380 86390 1
423068 99423068 1001 86380 86390 1
422971 99422971 1001 86380 86390 1
423285 99423285 1001 86380 86390 1
422730 99422730 1001 86380 86390 1
422917 99422917 1001 86380 86390 1
422691 99422691 1001 86380 86390 1
423888 99423888 1001 86380 86390 1
423880 99423880 1001 86380 86390 1
425124 99425124 1001 86380 86390 1
425063 99425063 1001 86380 86390 1
425356 99425356 1001 86380 86390 1
425268 99425268 1001 86380 86390 1
424640 99424640 1001 86380 86390 1
424761 99424761 1001 86380 86390 1
424982 99424982 1001 86380 86390 1
424737 99424737 1001 86380 86390 1
424739 99424739 1001 86380 86390 1
424888 99424888 1001 86380 86390 1
424917 99424917 1001 86380 86390 1
424411 99424411 1001 86380 86390 1
424213 99424213 1001 86380 86390 1
424297 99424297 1001 86380 86390 1
424478 99424478 1001 86380 86390 1
425429 99425429 1001 86380 86390 1
427059 99427059 1001 86380 86390 1
426729 99426729 1001 86380 86390 1
426890 99426890 1001 86380 86390 1
426861 99426861 1001 86380 86390 1
425993 99425993 1001 86380 86390 1
427481 99427481 1001 86380 86390 1
428732 99428732 1001 86380 86390 1
428456 99428456 1001 86380 86390 1
428605 99428605 1001 86380 86390 1
428210 99428210 1001 86380 86390 1
428282 99428282 1001 86380 86390 1
427925 99427925 1001 86380 86390 1
427558 99427558 1001 86380 86390 1
427696 99427696 1001 86380 86390 1
427893 99427893 1001 86380 86390 1
428947 99428947 1001 86380 86390 1
430147 99430147 1001 86380 86390 1
430332 99430332 1001 86380 86390 1
430229 99430229 1001 86380 86390 1
429976 99429976 1001 86380 86390 1
429949 99429949 1001 86380 86390 1
429520 99429520 1001 86380 86390 1
429433 99429433 1001 86380 86390 1
429227 99429227 1001 86380 86390 1
429210 99429210 1001 86380 86390 1
429401 99429401 1001 86380 86390 1
429188 99429188 1001 86380 86390 1
430540 99430540 1001 86380 86390 1
431868 99431868 1001 86380 86390 1
431783 99431783 1001 86380 86390 1
431844 99431844 1001 86380 86390 1
431360 99431360 1001 86380 86390 1
430959 99430959 1001 86380 86390 1
430837 99430837 1001 86380 86390 1
431167 99431167 1001 86380 86390 1
430866 99430866 1001 86380 86390 1
432476 99432476 1001 86380 86390 1
433485 99433485 1001 86380 86390 1
433685 99433685 1001 86380 86390 1
433604 99433604 1001 86380 86390 1
433038 99433038 1001 86380 86390 1
432938 99432938 1001 86380 86390 1
433153 99433153 1001 86380 86390 1
432712 99432712 1001 86380 86390 1
432874 99432874 1001 86380 86390 1
433871 99433871 1001 86380 86390 1
433958 99433958 1001 86380 86390 1
433910 99433910 1001 86380 86390 1
435105 99435105 1001 86380 86390 1
435145 99435145 1001 86380 86390 1
435020 99435020 1001 86380 86390 1
434616 99434616 1001 86380 86390 1
434850 99434850 1001 86380 86390 1
434668 99434668 1001 86380 86390 1
434934 99434934 1001 86380 86390 1
434991 99434991 1001 86380 86390 1
434753 99434753 1001 86380 86390 1
434590 99434590 1001 86380 86390 1
434470 99434470 1001 86380 86390 1
434148 99434148 1001 86380 86390 1
434572 99434572 1001 86380 86390 1
435860 99435860 1001 86380 86390 1
435489 99435489 1001 86380 86390 1
435660 99435660 1001 86380 86390 1
436863 99436863 1001 86380 86390 1
436867 99436867 1001 86380 86390 1
436376 99436376 1001 86380 86390 1
436008 99436008 1001 86380 86390 1
436168 99436168 1001 86380 86390 1
300042 99300042 1001 86380 86390 1
300032 99300032 1001 86380 86390 1
300045 99300045 1001 86380 86390 1
437197 99437197 1001 86380 86390 1
437198 99437198 1001 86380 86390 1
300588 99300588 1001 86380 86390 1
300618 99300618 1001 86380 86390 1
300660 99300660 1001 86380 86390 1
300322 99300322 1001 86380 86390 1
300426 99300426 1001 86380 86390 1
300250 99300250 1001 86380 86390 1
300136 99300136 1001 86380 86390 1
300175 99300175 1001 86380 86390 1
300154 99300154 1001 86380 86390 1
300866 99300866 1001 86380 86390 1
301426 99301426 1001 86380 86390 1
301473 99301473 1001 86380 86390 1
301438 99301438 1001 86380 86390 1
301169 99301169 1001 86380 86390 1
301146 99301146 1001 86380 86390 1
301150 99301150 1001 86380 86390 1
301283 99301283 1001 86380 86390 1
301011 99301011 1001 86380 86390 1
301129 99301129 1001 86380 86390 1
300953 99300953 1001 86380 86390 1
301139 99301139 1001 86380 86390 1
301701 99301701 1001 86380 86390 1
301742 99301742 1001 86380 86390 1
302155 99302155 1001 86380 86390 1
302130 99302130 1001 86380 86390 1
302079 99302079 1001 86380 86390 1
302015 99302015 1001 86380 86390 1
302171 99302171 1001 86380 86390 1
301942 99301942 1001 86380 86390 1
301865 99301865 1001 86380 86390 1
301904 99301904 1001 86380 86390 1
301821 99301821 1001 86380 86390 1
302416 99302416 1001 86380 86390 1
302392 99302392 1001 86380 86390 1
302465 99302465 1001 86380 86390 1
303117 99303117 1001 86380 86390 1
303173 99303173 1001 86380 86390 1
303094 99303094 1001 86380 86390 1
303069 99303069 1001 86380 86390 1
303195 99303195 1001 86380 86390 1
303361 99303361 1001 86380 86390 1
303350 99303350 1001 86380 86390 1
303357 99303357 1001 86380 86390 1
303868 99303868 1001 86380 86390 1
303858 99303858 1001 86380 86390 1
304024 99304024 1001 86380 86390 1
303749 99303749 1001 86380 86390 1
303818 99303818 1001 86380 86390 1
303628 99303628 1001 86380 86390 1
303510 99303510 1001 86380 86390 1
304200 99304200 1001 86380 86390 1
304086 99304086 1001 86380 86390 1
304151 99304151 1001 86380 86390 1
304216 99304216 1001 86380 86390 1
304139 99304139 1001 86380 86390 1
304165 99304165 1001 86380 86390 1
304192 99304192 1001 86380 86390 1
304132 99304132 1001 86380 86390 1
304745 99304745 1001 86380 86390 1
304827 99304827 1001 86380 86390 1
304799 99304799 1001 86380 86390 1
304614 99304614 1001 86380 86390 1
304449 99304449 1001 86380 86390 1
304620 99304620 1001 86380 86390 1
304535 99304535 1001 86380 86390 1
304441 99304441 1001 86380 86390 1
304365 99304365 1001 86380 86390 1
305027 99305027 1001 86380 86390 1
304919 99304919 1001 86380 86390 1
304958 99304958 1001 86380 86390 1
305556 99305556 1001 86380 86390 1
305520 99305520 1001 86380 86390 1
305538 99305538 1001 86380 86390 1
305299 99305299 1001 86380 86390 1
305405 99305405 1001 86380 86390 1
305331 99305331 1001 86380 86390 1
305258 99305258 1001 86380 86390 1
305236 99305236 1001 86380 86390 1
305159 99305159 1001 86380 86390 1
305134 99305134 1001 86380 86390 1
305138 99305138 1001 86380 86390 1
305139 99305139 1001 86380 86390 1
305257 99305257 1001 86380 86390 1
500040 99500040 1001 86380 86390 1
500122 99500122 1001 86380 86390 1
500649 99500649 1001 86380 86390 1
500617 99500617 1001 86380 86390 1
500759 99500759 1001 86380 86390 1
500599 99500599 1001 86380 86390 1
500525 99500525 1001 86380 86390 1
500450 99500450 1001 86380 86390 1
500283 99500283 1001 86380 86390 1
500303 99500303 1001 86380 86390 1
500384 99500384 1001 86380 86390 1
500217 99500217 1001 86380 86390 1
500879 99500879 1001 86380 86390 1
500997 99500997 1001 86380 86390 1
500885 99500885 1001 86380 86390 1
501550 99501550 1001 86380 86390 1
501525 99501525 1001 86380 86390 1
501529 99501529 1001 86380 86390 1
501581 99501581 1001 86380 86390 1
501635 99501635 1001 86380 86390 1
501313 99501313 1001 86380 86390 1
501301 99501301 1001 86380 86390 1
501418 99501418 1001 86380 86390 1
501189 99501189 1001 86380 86390 1
501101 99501101 1001 86380 86390 1
501128 99501128 1001 86380 86390 1
501143 99501143 1001 86380 86390 1
501222 99501222 1001 86380 86390 1
501844 99501844 1001 86380 86390 1
501834 99501834 1001 86380 86390 1
501758 99501758 1001 86380 86390 1
501672 99501672 1001 86380 86390 1
501750 99501750 1001 86380 86390 1
502364 99502364 1001 86380 86390 1
502377 99502377 1001 86380 86390 1
502303 99502303 1001 86380 86390 1
502222 99502222 1001 86380 86390 1
502026 99502026 1001 86380 86390 1
501900 99501900 1001 86380 86390 1
502489 99502489 1001 86380 86390 1
502492 99502492 1001 86380 86390 1
502610 99502610 1001 86380 86390 1
502485 99502485 1001 86380 86390 1
503219 99503219 1001 86380 86390 1
503106 99503106 1001 86380 86390 1
503250 99503250 1001 86380 86390 1
502982 99502982 1001 86380 86390 1
502946 99502946 1001 86380 86390 1
503026 99503026 1001 86380 86390 1
503053 99503053 1001 86380 86390 1
502953 99502953 1001 86380 86390 1
502902 99502902 1001 86380 86390 1
503020 99503020 1001 86380 86390 1
503059 99503059 1001 86380 86390 1
503412 99503412 1001 86380 86390 1
503963 99503963 1001 86380 86390 1
504016 99504016 1001 86380 86390 1
504042 99504042 1001 86380 86390 1
504065 99504065 1001 86380 86390 1
503758 99503758 1001 86380 86390 1
503774 99503774 1001 86380 86390 1
503714 99503714 1001 86380 86390 1
503695 99503695 1001 86380 86390 1
503659 99503659 1001 86380 86390 1
504140 99504140 1001 86380 86390 1
504126 99504126 1001 86380 86390 1
504943 99504943 1001 86380 86390 1
504849 99504849 1001 86380 86390 1
504699 99504699 1001 86380 86390 1
504689 99504689 1001 86380 86390 1
504575 99504575 1001 86380 86390 1
504641 99504641 1001 86380 86390 1
504336 99504336 1001 86380 86390 1
505125 99505125 1001 86380 86390 1
505706 99505706 1001 86380 86390 1
505616 99505616 1001 86380 86390 1
505678 99505678 1001 86380 86390 1
505545 99505545 1001 86380 86390 1
505395 99505395 1001 86380 86390 1
505242 99505242 1001 86380 86390 1
505311 99505311 1001 86380 86390 1
505263 99505263 1001 86380 86390 1
505161 99505161 1001 86380 86390 1
505792 99505792 1001 86380 86390 1
505848 99505848 1001 86380 86390 1
505772 99505772 1001 86380 86390 1
506519 99506519 1001 86380 86390 1
506542 99506542 1001 86380 86390 1
506274 99506274 1001 86380 86390 1
506316 99506316 1001 86380 86390 1
506283 99506283 1001 86380 86390 1
506348 99506348 1001 86380 86390 1
506083 99506083 1001 86380 86390 1
506071 99506071 1001 86380 86390 1
506098 99506098 1001 86380 86390 1
506125 99506125 1001 86380 86390 1
506128 99506128 1001 86380 86390 1
506645 99506645 1001 86380 86390 1
506778 99506778 1001 86380 86390 1
506782 99506782 1001 86380 86390 1
506614 99506614 1001 86380 86390 1
506692 99506692 1001 86380 86390 1
507394 99507394 1001 86380 86390 1
507406 99507406 1001 86380 86390 1
507418 99507418 1001 86380 86390 1
507038 99507038 1001 86380 86390 1
507095 99507095 1001 86380 86390 1
506919 99506919 1001 86380 86390 1
506821 99506821 1001 86380 86390 1
507452 99507452 1001 86380 86390 1
507505 99507505 1001 86380 86390 1
508158 99508158 1001 86380 86390 1
508148 99508148 1001 86380 86390 1
508032 99508032 1001 86380 86390 1
508000 99508000 1001 86380 86390 1
507824 99507824 1001 86380 86390 1
507764 99507764 1001 86380 86390 1
507678 99507678 1001 86380 86390 1
508281 99508281 1001 86380 86390 1
509072 99509072 1001 86380 86390 1
508989 99508989 1001 86380 86390 1
508925 99508925 1001 86380 86390 1
508977 99508977 1001 86380 86390 1
508890 99508890 1001 86380 86390 1
508982 99508982 1001 86380 86390 1
508918 99508918 1001 86380 86390 1
509068 99509068 1001 86380 86390 1
508856 99508856 1001 86380 86390 1
508730 99508730 1001 86380 86390 1
508809 99508809 1001 86380 86390 1
508759 99508759 1001 86380 86390 1
508575 99508575 1001 86380 86390 1
508582 99508582 1001 86380 86390 1
509110 99509110 1001 86380 86390 1
508454 99508454 1001 86380 86390 1
509899 99509899 1001 86380 86390 1
509864 99509864 1001 86380 86390 1
509841 99509841 1001 86380 86390 1
509854 99509854 1001 86380 86390 1
509648 99509648 1001 86380 86390 1
509661 99509661 1001 86380 86390 1
510105 99510105 1001 86380 86390 1
510045 99510045 1001 86380 86390 1
509908 99509908 1001 86380 86390 1
510619 99510619 1001 86380 86390 1
510632 99510632 1001 86380 86390 1
510508 99510508 1001 86380 86390 1
510368 99510368 1001 86380 86390 1
510381 99510381 1001 86380 86390 1
510394 99510394 1001 86380 86390 1
510479 99510479 1001 86380 86390 1
510415 99510415 1001 86380 86390 1
510171 99510171 1001 86380 86390 1
510794 99510794 1001 86380 86390 1
510923 99510923 1001 86380 86390 1
510807 99510807 1001 86380 86390 1
510872 99510872 1001 86380 86390 1
510834 99510834 1001 86380 86390 1
510849 99510849 1001 86380 86390 1
510930 99510930 1001 86380 86390 1
511351 99511351 1001 86380 86390 1
511222 99511222 1001 86380 86390 1
511211 99511211 1001 86380 86390 1
511126 99511126 1001 86380 86390 1
510954 99510954 1001 86380 86390 1
510955 99510955 1001 86380 86390 1
510956 99510956 1001 86380 86390 1
511668 99511668 1001 86380 86390 1
511747 99511747 1001 86380 86390 1
511554 99511554 1001 86380 86390 1
511714 99511714 1001 86380 86390 1
512337 99512337 1001 86380 86390 1
512069 99512069 1001 86380 86390 1
512122 99512122 1001 86380 86390 1
512024 99512024 1001 86380 86390 1
512025 99512025 1001 86380 86390 1
511842 99511842 1001 86380 86390 1
511963 99511963 1001 86380 86390 1
512549 99512549 1001 86380 86390 1
512435 99512435 1001 86380 86390 1
512899 99512899 1001 86380 86390 1
512938 99512938 1001 86380 86390 1
512878 99512878 1001 86380 86390 1
512907 99512907 1001 86380 86390 1
512683 99512683 1001 86380 86390 1
512647 99512647 1001 86380 86390 1
513216 99513216 1001 86380 86390 1
513217 99513217 1001 86380 86390 1
513850 99513850 1001 86380 86390 1
513972 99513972 1001 86380 86390 1
513617 99513617 1001 86380 86390 1
513541 99513541 1001 86380 86390 1
513454 99513454 1001 86380 86390 1
513431 99513431 1001 86380 86390 1
513614 99513614 1001 86380 86390 1
514058 99514058 1001 86380 86390 1
514192 99514192 1001 86380 86390 1
514523 99514523 1001 86380 86390 1
514568 99514568 1001 86380 86390 1
514633 99514633 1001 86380 86390 1
514468 99514468 1001 86380 86390 1
514289 99514289 1001 86380 86390 1
514315 99514315 1001 86380 86390 1
514398 99514398 1001 86380 86390 1
514310 99514310 1001 86380 86390 1
514885 99514885 1001 86380 86390 1
514917 99514917 1001 86380 86390 1
515554 99515554 1001 86380 86390 1
515638 99515638 1001 86380 86390 1
515639 99515639 1001 86380 86390 1
515550 99515550 1001 86380 86390 1
515563 99515563 1001 86380 86390 1
515337 99515337 1001 86380 86390 1
515101 99515101 1001 86380 86390 1
515192 99515192 1001 86380 86390 1
515128 99515128 1001 86380 86390 1
515222 99515222 1001 86380 86390 1
515719 99515719 1001 86380 86390 1
515781 99515781 1001 86380 86390 1
515859 99515859 1001 86380 86390 1
516333 99516333 1001 86380 86390 1
516486 99516486 1001 86380 86390 1
516323 99516323 1001 86380 86390 1
516213 99516213 1001 86380 86390 1
516226 99516226 1001 86380 86390 1
516099 99516099 1001 86380 86390 1
516154 99516154 1001 86380 86390 1
516142 99516142 1001 86380 86390 1
516272 99516272 1001 86380 86390 1
516170 99516170 1001 86380 86390 1
516087 99516087 1001 86380 86390 1
516092 99516092 1001 86380 86390 1
516566 99516566 1001 86380 86390 1
517285 99517285 1001 86380 86390 1
517137 99517137 1001 86380 86390 1
517218 99517218 1001 86380 86390 1
517004 99517004 1001 86380 86390 1
516985 99516985 1001 86380 86390 1
516886 99516886 1001 86380 86390 1
516815 99516815 1001 86380 86390 1
516725 99516725 1001 86380 86390 1
516790 99516790 1001 86380 86390 1
516855 99516855 1001 86380 86390 1
517512 99517512 1001 86380 86390 1
518132 99518132 1001 86380 86390 1
518040 99518040 1001 86380 86390 1
518002 99518002 1001 86380 86390 1
517778 99517778 1001 86380 86390 1
517886 99517886 1001 86380 86390 1
517784 99517784 1001 86380 86390 1
517901 99517901 1001 86380 86390 1
517824 99517824 1001 86380 86390 1
517851 99517851 1001 86380 86390 1
517586 99517586 1001 86380 86390 1
517732 99517732 1001 86380 86390 1
518289 99518289 1001 86380 86390 1
518315 99518315 1001 86380 86390 1
518229 99518229 1001 86380 86390 1
518242 99518242 1001 86380 86390 1
518193 99518193 1001 86380 86390 1
518247 99518247 1001 86380 86390 1
518785 99518785 1001 86380 86390 1
518863 99518863 1001 86380 86390 1
518941 99518941 1001 86380 86390 1
518943 99518943 1001 86380 86390 1
518868 99518868 1001 86380 86390 1
518845 99518845 1001 86380 86390 1
518669 99518669 1001 86380 86390 1
518593 99518593 1001 86380 86390 1
518621 99518621 1001 86380 86390 1
518407 99518407 1001 86380 86390 1
518459 99518459 1001 86380 86390 1
518472 99518472 1001 86380 86390 1
518525 99518525 1001 86380 86390 1
518515 99518515 1001 86380 86390 1
519037 99519037 1001 86380 86390 1
519093 99519093 1001 86380 86390 1
519081 99519081 1001 86380 86390 1
519017 99519017 1001 86380 86390 1
519048 99519048 1001 86380 86390 1
519737 99519737 1001 86380 86390 1
519622 99519622 1001 86380 86390 1
519793 99519793 1001 86380 86390 1
519708 99519708 1001 86380 86390 1
519808 99519808 1001 86380 86390 1
519545 99519545 1001 86380 86390 1
519433 99519433 1001 86380 86390 1
519446 99519446 1001 86380 86390 1
519592 99519592 1001 86380 86390 1
519413 99519413 1001 86380 86390 1
519316 99519316 1001 86380 86390 1
519243 99519243 1001 86380 86390 1
519958 99519958 1001 86380 86390 1
519871 99519871 1001 86380 86390 1
519835 99519835 1001 86380 86390 1
520485 99520485 1001 86380 86390 1
520563 99520563 1001 86380 86390 1
520495 99520495 1001 86380 86390 1
520573 99520573 1001 86380 86390 1
520345 99520345 1001 86380 86390 1
520346 99520346 1001 86380 86390 1
520752 99520752 1001 86380 86390 1
521454 99521454 1001 86380 86390 1
521457 99521457 1001 86380 86390 1
521229 99521229 1001 86380 86390 1
521103 99521103 1001 86380 86390 1
520846 99520846 1001 86380 86390 1
520862 99520862 1001 86380 86390 1
521011 99521011 1001 86380 86390 1
521553 99521553 1001 86380 86390 1
521645 99521645 1001 86380 86390 1
521621 99521621 1001 86380 86390 1
521661 99521661 1001 86380 86390 1
521535 99521535 1001 86380 86390 1
522254 99522254 1001 86380 86390 1
522275 99522275 1001 86380 86390 1
522277 99522277 1001 86380 86390 1
522188 99522188 1001 86380 86390 1
522201 99522201 1001 86380 86390 1
522062 99522062 1001 86380 86390 1
522075 99522075 1001 86380 86390 1
521920 99521920 1001 86380 86390 1
521987 99521987 1001 86380 86390 1
522014 99522014 1001 86380 86390 1
521941 99521941 1001 86380 86390 1
521890 99521890 1001 86380 86390 1
521710 99521710 1001 86380 86390 1
521742 99521742 1001 86380 86390 1
521690 99521690 1001 86380 86390 1
521719 99521719 1001 86380 86390 1
521774 99521774 1001 86380 86390 1
522364 99522364 1001 86380 86390 1
522442 99522442 1001 86380 86390 1
522978 99522978 1001 86380 86390 1
523069 99523069 1001 86380 86390 1
522968 99522968 1001 86380 86390 1
523034 99523034 1001 86380 86390 1
523096 99523096 1001 86380 86390 1
522944 99522944 1001 86380 86390 1
523097 99523097 1001 86380 86390 1
522921 99522921 1001 86380 86390 1
523111 99523111 1001 86380 86390 1
522718 99522718 1001 86380 86390 1
522824 99522824 1001 86380 86390 1
522877 99522877 1001 86380 86390 1
522814 99522814 1001 86380 86390 1
522895 99522895 1001 86380 86390 1
522692 99522692 1001 86380 86390 1
522607 99522607 1001 86380 86390 1
522685 99522685 1001 86380 86390 1
522569 99522569 1001 86380 86390 1
522559 99522559 1001 86380 86390 1
522637 99522637 1001 86380 86390 1
522690 99522690 1001 86380 86390 1
523167 99523167 1001 86380 86390 1
523169 99523169 1001 86380 86390 1
523174 99523174 1001 86380 86390 1
523135 99523135 1001 86380 86390 1
523202 99523202 1001 86380 86390 1
523151 99523151 1001 86380 86390 1
523164 99523164 1001 86380 86390 1
523204 99523204 1001 86380 86390 1
523848 99523848 1001 86380 86390 1
523776 99523776 1001 86380 86390 1
523892 99523892 1001 86380 86390 1
523651 99523651 1001 86380 86390 1
523594 99523594 1001 86380 86390 1
523556 99523556 1001 86380 86390 1
523337 99523337 1001 86380 86390 1
523456 99523456 1001 86380 86390 1
523355 99523355 1001 86380 86390 1
523412 99523412 1001 86380 86390 1
524028 99524028 1001 86380 86390 1
524106 99524106 1001 86380 86390 1
524631 99524631 1001 86380 86390 1
524672 99524672 1001 86380 86390 1
524698 99524698 1001 86380 86390 1
524689 99524689 1001 86380 86390 1
524729 99524729 1001 86380 86390 1
524551 99524551 1001 86380 86390 1
524442 99524442 1001 86380 86390 1
524298 99524298 1001 86380 86390 1
524263 99524263 1001 86380 86390 1
524897 99524897 1001 86380 86390 1
524842 99524842 1001 86380 86390 1
524974 99524974 1001 86380 86390 1
525406 99525406 1001 86380 86390 1
525583 99525583 1001 86380 86390 1
525591 99525591 1001 86380 86390 1
525518 99525518 1001 86380 86390 1
525314 99525314 1001 86380 86390 1
525198 99525198 1001 86380 86390 1
525328 99525328 1001 86380 86390 1
525367 99525367 1001 86380 86390 1
525216 99525216 1001 86380 86390 1
525296 99525296 1001 86380 86390 1
525351 99525351 1001 86380 86390 1
525165 99525165 1001 86380 86390 1
525762 99525762 1001 86380 86390 1
525787 99525787 1001 86380 86390 1
526221 99526221 1001 86380 86390 1
526332 99526332 1001 86380 86390 1
526024 99526024 1001 86380 86390 1
526109 99526109 1001 86380 86390 1
525809 99525809 1001 86380 86390 1
525822 99525822 1001 86380 86390 1
527127 99527127 1001 86380 86390 1
527105 99527105 1001 86380 86390 1
527244 99527244 1001 86380 86390 1
527210 99527210 1001 86380 86390 1
526966 99526966 1001 86380 86390 1
526976 99526976 1001 86380 86390 1
526714 99526714 1001 86380 86390 1
526690 99526690 1001 86380 86390 1
527379 99527379 1001 86380 86390 1
527278 99527278 1001 86380 86390 1
527256 99527256 1001 86380 86390 1
528038 99528038 1001 86380 86390 1
527911 99527911 1001 86380 86390 1
527924 99527924 1001 86380 86390 1
528052 99528052 1001 86380 86390 1
527968 99527968 1001 86380 86390 1
527931 99527931 1001 86380 86390 1
527806 99527806 1001 86380 86390 1
527832 99527832 1001 86380 86390 1
527757 99527757 1001 86380 86390 1
527838 99527838 1001 86380 86390 1
527622 99527622 1001 86380 86390 1
527635 99527635 1001 86380 86390 1
527533 99527533 1001 86380 86390 1
527523 99527523 1001 86380 86390 1
527459 99527459 1001 86380 86390 1
528270 99528270 1001 86380 86390 1
528104 99528104 1001 86380 86390 1
528223 99528223 1001 86380 86390 1
528262 99528262 1001 86380 86390 1
528276 99528276 1001 86380 86390 1
528721 99528721 1001 86380 86390 1
528802 99528802 1001 86380 86390 1
528755 99528755 1001 86380 86390 1
528768 99528768 1001 86380 86390 1
528496 99528496 1001 86380 86390 1
528666 99528666 1001 86380 86390 1
528386 99528386 1001 86380 86390 1
528399 99528399 1001 86380 86390 1
528413 99528413 1001 86380 86390 1
528362 99528362 1001 86380 86390 1
528311 99528311 1001 86380 86390 1
528402 99528402 1001 86380 86390 1
528366 99528366 1001 86380 86390 1
528927 99528927 1001 86380 86390 1
528914 99528914 1001 86380 86390 1
528956 99528956 1001 86380 86390 1
529022 99529022 1001 86380 86390 1
528985 99528985 1001 86380 86390 1
529090 99529090 1001 86380 86390 1
529534 99529534 1001 86380 86390 1
529592 99529592 1001 86380 86390 1
529671 99529671 1001 86380 86390 1
529716 99529716 1001 86380 86390 1
529368 99529368 1001 86380 86390 1
529346 99529346 1001 86380 86390 1
529455 99529455 1001 86380 86390 1
529468 99529468 1001 86380 86390 1
529120 99529120 1001 86380 86390 1
529198 99529198 1001 86380 86390 1
529203 99529203 1001 86380 86390 1
529180 99529180 1001 86380 86390 1
529259 99529259 1001 86380 86390 1
529865 99529865 1001 86380 86390 1
529917 99529917 1001 86380 86390 1
530454 99530454 1001 86380 86390 1
530354 99530354 1001 86380 86390 1
530357 99530357 1001 86380 86390 1
530398 99530398 1001 86380 86390 1
530488 99530488 1001 86380 86390 1
530270 99530270 1001 86380 86390 1
530300 99530300 1001 86380 86390 1
530275 99530275 1001 86380 86390 1
530301 99530301 1001 86380 86390 1
530276 99530276 1001 86380 86390 1
530213 99530213 1001 86380 86390 1
530293 99530293 1001 86380 86390 1
530010 99530010 1001 86380 86390 1
529973 99529973 1001 86380 86390 1
530108 99530108 1001 86380 86390 1
530111 99530111 1001 86380 86390 1
531329 99531329 1001 86380 86390 1
531207 99531207 1001 86380 86390 1
531248 99531248 1001 86380 86390 1
531301 99531301 1001 86380 86390 1
531068 99531068 1001 86380 86390 1
531172 99531172 1001 86380 86390 1
530786 99530786 1001 86380 86390 1
530801 99530801 1001 86380 86390 1
531393 99531393 1001 86380 86390 1
531514 99531514 1001 86380 86390 1
531541 99531541 1001 86380 86390 1
532090 99532090 1001 86380 86390 1
532058 99532058 1001 86380 86390 1
532123 99532123 1001 86380 86390 1
532139 99532139 1001 86380 86390 1
531910 99531910 1001 86380 86390 1
531863 99531863 1001 86380 86390 1
531955 99531955 1001 86380 86390 1
531662 99531662 1001 86380 86390 1
531727 99531727 1001 86380 86390 1
531740 99531740 1001 86380 86390 1
531615 99531615 1001 86380 86390 1
531735 99531735 1001 86380 86390 1
531592 99531592 1001 86380 86390 1
532256 99532256 1001 86380 86390 1
532870 99532870 1001 86380 86390 1
532836 99532836 1001 86380 86390 1
532787 99532787 1001 86380 86390 1
532725 99532725 1001 86380 86390 1
532642 99532642 1001 86380 86390 1
532440 99532440 1001 86380 86390 1
532458 99532458 1001 86380 86390 1
533082 99533082 1001 86380 86390 1
533097 99533097 1001 86380 86390 1
533087 99533087 1001 86380 86390 1
533050 99533050 1001 86380 86390 1
533104 99533104 1001 86380 86390 1
533796 99533796 1001 86380 86390 1
533851 99533851 1001 86380 86390 1
533664 99533664 1001 86380 86390 1
533501 99533501 1001 86380 86390 1
533433 99533433 1001 86380 86390 1
533338 99533338 1001 86380 86390 1
533880 99533880 1001 86380 86390 1
533971 99533971 1001 86380 86390 1
534630 99534630 1001 86380 86390 1
534443 99534443 1001 86380 86390 1
534436 99534436 1001 86380 86390 1
534464 99534464 1001 86380 86390 1
534207 99534207 1001 86380 86390 1
534163 99534163 1001 86380 86390 1
534759 99534759 1001 86380 86390 1
534811 99534811 1001 86380 86390 1
534801 99534801 1001 86380 86390 1
534829 99534829 1001 86380 86390 1
534713 99534713 1001 86380 86390 1
534819 99534819 1001 86380 86390 1
535447 99535447 1001 86380 86390 1
535414 99535414 1001 86380 86390 1
535338 99535338 1001 86380 86390 1
535165 99535165 1001 86380 86390 1
535276 99535276 1001 86380 86390 1
534994 99534994 1001 86380 86390 1
535063 99535063 1001 86380 86390 1
535014 99535014 1001 86380 86390 1
534927 99534927 1001 86380 86390 1
535615 99535615 1001 86380 86390 1
535693 99535693 1001 86380 86390 1
535596 99535596 1001 86380 86390 1
535622 99535622 1001 86380 86390 1
536156 99536156 1001 86380 86390 1
536308 99536308 1001 86380 86390 1
536280 99536280 1001 86380 86390 1
536053 99536053 1001 86380 86390 1
535978 99535978 1001 86380 86390 1
535953 99535953 1001 86380 86390 1
536019 99536019 1001 86380 86390 1
536072 99536072 1001 86380 86390 1
535935 99535935 1001 86380 86390 1
535897 99535897 1001 86380 86390 1
535856 99535856 1001 86380 86390 1
536413 99536413 1001 86380 86390 1
536485 99536485 1001 86380 86390 1
537073 99537073 1001 86380 86390 1
537160 99537160 1001 86380 86390 1
536956 99536956 1001 86380 86390 1
536935 99536935 1001 86380 86390 1
536915 99536915 1001 86380 86390 1
536675 99536675 1001 86380 86390 1
536574 99536574 1001 86380 86390 1
536640 99536640 1001 86380 86390 1
536562 99536562 1001 86380 86390 1
537362 99537362 1001 86380 86390 1
537847 99537847 1001 86380 86390 1
537790 99537790 1001 86380 86390 1
537760 99537760 1001 86380 86390 1
537726 99537726 1001 86380 86390 1
537676 99537676 1001 86380 86390 1
537524 99537524 1001 86380 86390 1
537373 99537373 1001 86380 86390 1
537494 99537494 1001 86380 86390 1
537572 99537572 1001 86380 86390 1
538171 99538171 1001 86380 86390 1
538097 99538097 1001 86380 86390 1
538757 99538757 1001 86380 86390 1
538656 99538656 1001 86380 86390 1
538762 99538762 1001 86380 86390 1
538685 99538685 1001 86380 86390 1
538427 99538427 1001 86380 86390 1
538466 99538466 1001 86380 86390 1
538463 99538463 1001 86380 86390 1
538323 99538323 1001 86380 86390 1
538298 99538298 1001 86380 86390 1
538236 99538236 1001 86380 86390 1
538380 99538380 1001 86380 86390 1
538880 99538880 1001 86380 86390 1
539605 99539605 1001 86380 86390 1
539572 99539572 1001 86380 86390 1
539415 99539415 1001 86380 86390 1
539380 99539380 1001 86380 86390 1
539072 99539072 1001 86380 86390 1
539216 99539216 1001 86380 86390 1
539180 99539180 1001 86380 86390 1
539181 99539181 1001 86380 86390 1
539092 99539092 1001 86380 86390 1
539069 99539069 1001 86380 86390 1
539030 99539030 1001 86380 86390 1
539780 99539780 1001 86380 86390 1
539690 99539690 1001 86380 86390 1
539781 99539781 1001 86380 86390 1
539769 99539769 1001 86380 86390 1
539770 99539770 1001 86380 86390 1
539822 99539822 1001 86380 86390 1
539764 99539764 1001 86380 86390 1
539726 99539726 1001 86380 86390 1
540433 99540433 1001 86380 86390 1
540317 99540317 1001 86380 86390 1
540454 99540454 1001 86380 86390 1
540349 99540349 1001 86380 86390 1
540083 99540083 1001 86380 86390 1
540191 99540191 1001 86380 86390 1
540101 99540101 1001 86380 86390 1
540232 99540232 1001 86380 86390 1
540169 99540169 1001 86380 86390 1
540247 99540247 1001 86380 86390 1
539937 99539937 1001 86380 86390 1
540031 99540031 1001 86380 86390 1
540045 99540045 1001 86380 86390 1
539852 99539852 1001 86380 86390 1
539921 99539921 1001 86380 86390 1
540051 99540051 1001 86380 86390 1
540516 99540516 1001 86380 86390 1
540467 99540467 1001 86380 86390 1
540627 99540627 1001 86380 86390 1
540538 99540538 1001 86380 86390 1
541281 99541281 1001 86380 86390 1
541149 99541149 1001 86380 86390 1
540956 99540956 1001 86380 86390 1
540891 99540891 1001 86380 86390 1
541047 99541047 1001 86380 86390 1
540866 99540866 1001 86380 86390 1
540713 99540713 1001 86380 86390 1
540817 99540817 1001 86380 86390 1
540833 99540833 1001 86380 86390 1
540787 99540787 1001 86380 86390 1
541490 99541490 1001 86380 86390 1
541312 99541312 1001 86380 86390 1
541494 99541494 1001 86380 86390 1
542094 99542094 1001 86380 86390 1
541956 99541956 1001 86380 86390 1
541946 99541946 1001 86380 86390 1
541986 99541986 1001 86380 86390 1
541838 99541838 1001 86380 86390 1
541802 99541802 1001 86380 86390 1
541908 99541908 1001 86380 86390 1
541501 99541501 1001 86380 86390 1
541518 99541518 1001 86380 86390 1
542230 99542230 1001 86380 86390 1
542243 99542243 1001 86380 86390 1
542126 99542126 1001 86380 86390 1
542915 99542915 1001 86380 86390 1
542683 99542683 1001 86380 86390 1
542378 99542378 1001 86380 86390 1
542327 99542327 1001 86380 86390 1
542448 99542448 1001 86380 86390 1
542384 99542384 1001 86380 86390 1
542516 99542516 1001 86380 86390 1
542401 99542401 1001 86380 86390 1
543097 99543097 1001 86380 86390 1
543088 99543088 1001 86380 86390 1
543026 99543026 1001 86380 86390 1
543065 99543065 1001 86380 86390 1
543029 99543029 1001 86380 86390 1
542978 99542978 1001 86380 86390 1
543030 99543030 1001 86380 86390 1
543122 99543122 1001 86380 86390 1
543744 99543744 1001 86380 86390 1
543678 99543678 1001 86380 86390 1
543526 99543526 1001 86380 86390 1
543232 99543232 1001 86380 86390 1
543336 99543336 1001 86380 86390 1
543325 99543325 1001 86380 86390 1
543156 99543156 1001 86380 86390 1
543326 99543326 1001 86380 86390 1
543885 99543885 1001 86380 86390 1
543926 99543926 1001 86380 86390 1
543914 99543914 1001 86380 86390 1
543863 99543863 1001 86380 86390 1
543944 99543944 1001 86380 86390 1
543906 99543906 1001 86380 86390 1
543780 99543780 1001 86380 86390 1
544555 99544555 1001 86380 86390 1
544264 99544264 1001 86380 86390 1
544304 99544304 1001 86380 86390 1
544094 99544094 1001 86380 86390 1
544007 99544007 1001 86380 86390 1
544022 99544022 1001 86380 86390 1
544628 99544628 1001 86380 86390 1
500615 1014 1001 62931 63230 1
522898 631 1001 36095 36395 1
528461 491 1001 63751 64051 1
542578 664 1002 68541 71670 1
400339 99400339 1001 86380 86390 1
400661 99400661 1001 86380 86390 1
400726 99400726 1001 86380 86390 1
400770 99400770 1001 86380 86390 1
400807 99400807 1001 86380 86390 1
400869 99400869 1001 86380 86390 1
400848 99400848 1001 86380 86390 1
400851 99400851 1001 86380 86390 1
400954 99400954 1001 86380 86390 1
401355 99401355 1001 86380 86390 1
401458 99401458 1001 86380 86390 1
401930 99401930 1001 86380 86390 1
402196 99402196 1001 86380 86390 1
402411 99402411 1001 86380 86390 1
402710 99402710 1001 86380 86390 1
403169 99403169 1001 86380 86390 1
403140 99403140 1001 86380 86390 1
403264 99403264 1001 86380 86390 1
403341 99403341 1001 86380 86390 1
403432 99403432 1001 86380 86390 1
403593 99403593 1001 86380 86390 1
403760 99403760 1001 86380 86390 1
403937 99403937 1001 86380 86390 1
404448 99404448 1001 86380 86390 1
404502 99404502 1001 86380 86390 1
404626 99404626 1001 86380 86390 1
404668 99404668 1001 86380 86390 1
404757 99404757 1001 86380 86390 1
404879 99404879 1001 86380 86390 1
405003 99405003 1001 86380 86390 1
405144 99405144 1001 86380 86390 1
405250 99405250 1001 86380 86390 1
405462 99405462 1001 86380 86390 1
405606 99405606 1001 86380 86390 1
405587 99405587 1001 86380 86390 1
405681 99405681 1001 86380 86390 1
405744 99405744 1001 86380 86390 1
405845 99405845 1001 86380 86390 1
405853 99405853 1001 86380 86390 1
405918 99405918 1001 86380 86390 1
406050 99406050 1001 86380 86390 1
406324 99406324 1001 86380 86390 1
406316 99406316 1001 86380 86390 1
406416 99406416 1001 86380 86390 1
406705 99406705 1001 86380 86390 1
406783 99406783 1001 86380 86390 1
406967 99406967 1001 86380 86390 1
407004 99407004 1001 86380 86390 1
406963 99406963 1001 86380 86390 1
406987 99406987 1001 86380 86390 1
407187 99407187 1001 86380 86390 1
407496 99407496 1001 86380 86390 1
407530 99407530 1001 86380 86390 1
407592 99407592 1001 86380 86390 1
407568 99407568 1001 86380 86390 1
407899 99407899 1001 86380 86390 1
407912 99407912 1001 86380 86390 1
408292 99408292 1001 86380 86390 1
408457 99408457 1001 86380 86390 1
408602 99408602 1001 86380 86390 1
408641 99408641 1001 86380 86390 1
408637 99408637 1001 86380 86390 1
408703 99408703 1001 86380 86390 1
408905 99408905 1001 86380 86390 1
409190 99409190 1001 86380 86390 1
409241 99409241 1001 86380 86390 1
409700 99409700 1001 86380 86390 1
409829 99409829 1001 86380 86390 1
409984 99409984 1001 86380 86390 1
410103 99410103 1001 86380 86390 1
410232 99410232 1001 86380 86390 1
410342 99410342 1001 86380 86390 1
410457 99410457 1001 86380 86390 1
410718 99410718 1001 86380 86390 1
410623 99410623 1001 86380 86390 1
410877 99410877 1001 86380 86390 1
410847 99410847 1001 86380 86390 1
411011 99411011 1001 86380 86390 1
411160 99411160 1001 86380 86390 1
411376 99411376 1001 86380 86390 1
411900 99411900 1001 86380 86390 1
412183 99412183 1001 86380 86390 1
412103 99412103 1001 86380 86390 1
412232 99412232 1001 86380 86390 1
412257 99412257 1001 86380 86390 1
412258 99412258 1001 86380 86390 1
413550 99413550 1001 86380 86390 1
413611 99413611 1001 86380 86390 1
413671 99413671 1001 86380 86390 1
413163 99413163 1001 86380 86390 1
412915 99412915 1001 86380 86390 1
413225 99413225 1001 86380 86390 1
413122 99413122 1001 86380 86390 1
412900 99412900 1001 86380 86390 1
412969 99412969 1001 86380 86390 1
413176 99413176 1001 86380 86390 1
412725 99412725 1001 86380 86390 1
412851 99412851 1001 86380 86390 1
412601 99412601 1001 86380 86390 1
413964 99413964 1001 86380 86390 1
413845 99413845 1001 86380 86390 1
415055 99415055 1001 86380 86390 1
415265 99415265 1001 86380 86390 1
414953 99414953 1001 86380 86390 1
414961 99414961 1001 86380 86390 1
414739 99414739 1001 86380 86390 1
414125 99414125 1001 86380 86390 1
415372 99415372 1001 86380 86390 1
415667 99415667 1001 86380 86390 1
416715 99416715 1001 86380 86390 1
416805 99416805 1001 86380 86390 1
416901 99416901 1001 86380 86390 1
416217 99416217 1001 86380 86390 1
416562 99416562 1001 86380 86390 1
416462 99416462 1001 86380 86390 1
415858 99415858 1001 86380 86390 1
416006 99416006 1001 86380 86390 1
416057 99416057 1001 86380 86390 1
416031 99416031 1001 86380 86390 1
417197 99417197 1001 86380 86390 1
417047 99417047 1001 86380 86390 1
417259 99417259 1001 86380 86390 1
417264 99417264 1001 86380 86390 1
417597 99417597 1001 86380 86390 1
418459 99418459 1001 86380 86390 1
418274 99418274 1001 86380 86390 1
418303 99418303 1001 86380 86390 1
418163 99418163 1001 86380 86390 1
418222 99418222 1001 86380 86390 1
418214 99418214 1001 86380 86390 1
418870 99418870 1001 86380 86390 1
420288 99420288 1001 86380 86390 1
420368 99420368 1001 86380 86390 1
420184 99420184 1001 86380 86390 1
420425 99420425 1001 86380 86390 1
420114 99420114 1001 86380 86390 1
420048 99420048 1001 86380 86390 1
419516 99419516 1001 86380 86390 1
419211 99419211 1001 86380 86390 1
419380 99419380 1001 86380 86390 1
419502 99419502 1001 86380 86390 1
419365 99419365 1001 86380 86390 1
419332 99419332 1001 86380 86390 1
419257 99419257 1001 86380 86390 1
419368 99419368 1001 86380 86390 1
420694 99420694 1001 86380 86390 1
421794 99421794 1001 86380 86390 1
421763 99421763 1001 86380 86390 1
421476 99421476 1001 86380 86390 1
421401 99421401 1001 86380 86390 1
421440 99421440 1001 86380 86390 1
421419 99421419 1001 86380 86390 1
421651 99421651 1001 86380 86390 1
420912 99420912 1001 86380 86390 1
421128 99421128 1001 86380 86390 1
420905 99420905 1001 86380 86390 1
422304 99422304 1001 86380 86390 1
422217 99422217 1001 86380 86390 1
422507 99422507 1001 86380 86390 1
423677 99423677 1001 86380 86390 1
423685 99423685 1001 86380 86390 1
423406 99423406 1001 86380 86390 1
423613 99423613 1001 86380 86390 1
423643 99423643 1001 86380 86390 1
423005 99423005 1001 86380 86390 1
422602 99422602 1001 86380 86390 1
422908 99422908 1001 86380 86390 1
422838 99422838 1001 86380 86390 1
422581 99422581 1001 86380 86390 1
422896 99422896 1001 86380 86390 1
422548 99422548 1001 86380 86390 1
424090 99424090 1001 86380 86390 1
423890 99423890 1001 86380 86390 1
425303 99425303 1001 86380 86390 1
425066 99425066 1001 86380 86390 1
424641 99424641 1001 86380 86390 1
424612 99424612 1001 86380 86390 1
424969 99424969 1001 86380 86390 1
424970 99424970 1001 86380 86390 1
424603 99424603 1001 86380 86390 1
424790 99424790 1001 86380 86390 1
424775 99424775 1001 86380 86390 1
424923 99424923 1001 86380 86390 1
424306 99424306 1001 86380 86390 1
424308 99424308 1001 86380 86390 1
424557 99424557 1001 86380 86390 1
425639 99425639 1001 86380 86390 1
425398 99425398 1001 86380 86390 1
425490 99425490 1001 86380 86390 1
426800 99426800 1001 86380 86390 1
426709 99426709 1001 86380 86390 1
426328 99426328 1001 86380 86390 1
426673 99426673 1001 86380 86390 1
426534 99426534 1001 86380 86390 1
426586 99426586 1001 86380 86390 1
426587 99426587 1001 86380 86390 1
426342 99426342 1001 86380 86390 1
425915 99425915 1001 86380 86390 1
426055 99426055 1001 86380 86390 1
425850 99425850 1001 86380 86390 1
425932 99425932 1001 86380 86390 1
427389 99427389 1001 86380 86390 1
427391 99427391 1001 86380 86390 1
427241 99427241 1001 86380 86390 1
427335 99427335 1001 86380 86390 1
427252 99427252 1001 86380 86390 1
427523 99427523 1001 86380 86390 1
427408 99427408 1001 86380 86390 1
428703 99428703 1001 86380 86390 1
428458 99428458 1001 86380 86390 1
428260 99428260 1001 86380 86390 1
428322 99428322 1001 86380 86390 1
428044 99428044 1001 86380 86390 1
427957 99427957 1001 86380 86390 1
427640 99427640 1001 86380 86390 1
428905 99428905 1001 86380 86390 1
428892 99428892 1001 86380 86390 1
429011 99429011 1001 86380 86390 1
429035 99429035 1001 86380 86390 1
429961 99429961 1001 86380 86390 1
430247 99430247 1001 86380 86390 1
430204 99430204 1001 86380 86390 1
429615 99429615 1001 86380 86390 1
429780 99429780 1001 86380 86390 1
429832 99429832 1001 86380 86390 1
429767 99429767 1001 86380 86390 1
429891 99429891 1001 86380 86390 1
429607 99429607 1001 86380 86390 1
429472 99429472 1001 86380 86390 1
429396 99429396 1001 86380 86390 1
429425 99429425 1001 86380 86390 1
430526 99430526 1001 86380 86390 1
430381 99430381 1001 86380 86390 1
430534 99430534 1001 86380 86390 1
430785 99430785 1001 86380 86390 1
431623 99431623 1001 86380 86390 1
431305 99431305 1001 86380 86390 1
430998 99430998 1001 86380 86390 1
431240 99431240 1001 86380 86390 1
431032 99431032 1001 86380 86390 1
431068 99431068 1001 86380 86390 1
431245 99431245 1001 86380 86390 1
430932 99430932 1001 86380 86390 1
431188 99431188 1001 86380 86390 1
432267 99432267 1001 86380 86390 1
432226 99432226 1001 86380 86390 1
432328 99432328 1001 86380 86390 1
432417 99432417 1001 86380 86390 1
432081 99432081 1001 86380 86390 1
433323 99433323 1001 86380 86390 1
433571 99433571 1001 86380 86390 1
433703 99433703 1001 86380 86390 1
433428 99433428 1001 86380 86390 1
433649 99433649 1001 86380 86390 1
432646 99432646 1001 86380 86390 1
432608 99432608 1001 86380 86390 1
432775 99432775 1001 86380 86390 1
432707 99432707 1001 86380 86390 1
432709 99432709 1001 86380 86390 1
432624 99432624 1001 86380 86390 1
433914 99433914 1001 86380 86390 1
433815 99433815 1001 86380 86390 1
433946 99433946 1001 86380 86390 1
434100 99434100 1001 86380 86390 1
434105 99434105 1001 86380 86390 1
433994 99433994 1001 86380 86390 1
434034 99434034 1001 86380 86390 1
435042 99435042 1001 86380 86390 1
435096 99435096 1001 86380 86390 1
435101 99435101 1001 86380 86390 1
434896 99434896 1001 86380 86390 1
434688 99434688 1001 86380 86390 1
434663 99434663 1001 86380 86390 1
434169 99434169 1001 86380 86390 1
434469 99434469 1001 86380 86390 1
434289 99434289 1001 86380 86390 1
434353 99434353 1001 86380 86390 1
434279 99434279 1001 86380 86390 1
435792 99435792 1001 86380 86390 1
435680 99435680 1001 86380 86390 1
435695 99435695 1001 86380 86390 1
435696 99435696 1001 86380 86390 1
436977 99436977 1001 86380 86390 1
436874 99436874 1001 86380 86390 1
436931 99436931 1001 86380 86390 1
437146 99437146 1001 86380 86390 1
436672 99436672 1001 86380 86390 1
436574 99436574 1001 86380 86390 1
436508 99436508 1001 86380 86390 1
436649 99436649 1001 86380 86390 1
436006 99436006 1001 86380 86390 1
436292 99436292 1001 86380 86390 1
436188 99436188 1001 86380 86390 1
436065 99436065 1001 86380 86390 1
300098 99300098 1001 86380 86390 1
300023 99300023 1001 86380 86390 1
300049 99300049 1001 86380 86390 1
300090 99300090 1001 86380 86390 1
300725 99300725 1001 86380 86390 1
300667 99300667 1001 86380 86390 1
300700 99300700 1001 86380 86390 1
300497 99300497 1001 86380 86390 1
300422 99300422 1001 86380 86390 1
300517 99300517 1001 86380 86390 1
300518 99300518 1001 86380 86390 1
300442 99300442 1001 86380 86390 1
300509 99300509 1001 86380 86390 1
300869 99300869 1001 86380 86390 1
301362 99301362 1001 86380 86390 1
301499 99301499 1001 86380 86390 1
301544 99301544 1001 86380 86390 1
301397 99301397 1001 86380 86390 1
301412 99301412 1001 86380 86390 1
301318 99301318 1001 86380 86390 1
301217 99301217 1001 86380 86390 1
301012 99301012 1001 86380 86390 1
301046 99301046 1001 86380 86390 1
301137 99301137 1001 86380 86390 1
300984 99300984 1001 86380 86390 1
301616 99301616 1001 86380 86390 1
301747 99301747 1001 86380 86390 1
301677 99301677 1001 86380 86390 1
301614 99301614 1001 86380 86390 1
302167 99302167 1001 86380 86390 1
301973 99301973 1001 86380 86390 1
302104 99302104 1001 86380 86390 1
301947 99301947 1001 86380 86390 1
301885 99301885 1001 86380 86390 1
302472 99302472 1001 86380 86390 1
302501 99302501 1001 86380 86390 1
302527 99302527 1001 86380 86390 1
303169 99303169 1001 86380 86390 1
303147 99303147 1001 86380 86390 1
303058 99303058 1001 86380 86390 1
303010 99303010 1001 86380 86390 1
303089 99303089 1001 86380 86390 1
302836 99302836 1001 86380 86390 1
302857 99302857 1001 86380 86390 1
302759 99302759 1001 86380 86390 1
302684 99302684 1001 86380 86390 1
302712 99302712 1001 86380 86390 1
303390 99303390 1001 86380 86390 1
303211 99303211 1001 86380 86390 1
303239 99303239 1001 86380 86390 1
303370 99303370 1001 86380 86390 1
303280 99303280 1001 86380 86390 1
303829 99303829 1001 86380 86390 1
303870 99303870 1001 86380 86390 1
303950 99303950 1001 86380 86390 1
303951 99303951 1001 86380 86390 1
303789 99303789 1001 86380 86390 1
303764 99303764 1001 86380 86390 1
303795 99303795 1001 86380 86390 1
303732 99303732 1001 86380 86390 1
303619 99303619 1001 86380 86390 1
303549 99303549 1001 86380 86390 1
303538 99303538 1001 86380 86390 1
304147 99304147 1001 86380 86390 1
303620 99303620 1001 86380 86390 1
304157 99304157 1001 86380 86390 1
304766 99304766 1001 86380 86390 1
304716 99304716 1001 86380 86390 1
304520 99304520 1001 86380 86390 1
304354 99304354 1001 86380 86390 1
304445 99304445 1001 86380 86390 1
304303 99304303 1001 86380 86390 1
304249 99304249 1001 86380 86390 1
304982 99304982 1001 86380 86390 1
305009 99305009 1001 86380 86390 1
305609 99305609 1001 86380 86390 1
305493 99305493 1001 86380 86390 1
305484 99305484 1001 86380 86390 1
305574 99305574 1001 86380 86390 1
305498 99305498 1001 86380 86390 1
305512 99305512 1001 86380 86390 1
305590 99305590 1001 86380 86390 1
305527 99305527 1001 86380 86390 1
305528 99305528 1001 86380 86390 1
305606 99305606 1001 86380 86390 1
305376 99305376 1001 86380 86390 1
305418 99305418 1001 86380 86390 1
305245 99305245 1001 86380 86390 1
305252 99305252 1001 86380 86390 1
500127 99500127 1001 86380 86390 1
500117 99500117 1001 86380 86390 1
500147 99500147 1001 86380 86390 1
500711 99500711 1001 86380 86390 1
500812 99500812 1001 86380 86390 1
500664 99500664 1001 86380 86390 1
500641 99500641 1001 86380 86390 1
500535 99500535 1001 86380 86390 1
500461 99500461 1001 86380 86390 1
500593 99500593 1001 86380 86390 1
500257 99500257 1001 86380 86390 1
500277 99500277 1001 86380 86390 1
500215 99500215 1001 86380 86390 1
500864 99500864 1001 86380 86390 1
500929 99500929 1001 86380 86390 1
501459 99501459 1001 86380 86390 1
501638 99501638 1001 86380 86390 1
501568 99501568 1001 86380 86390 1
501570 99501570 1001 86380 86390 1
501444 99501444 1001 86380 86390 1
501242 99501242 1001 86380 86390 1
501428 99501428 1001 86380 86390 1
501286 99501286 1001 86380 86390 1
501404 99501404 1001 86380 86390 1
501430 99501430 1001 86380 86390 1
501085 99501085 1001 86380 86390 1
501061 99501061 1001 86380 86390 1
501049 99501049 1001 86380 86390 1
501127 99501127 1001 86380 86390 1
501140 99501140 1001 86380 86390 1
501208 99501208 1001 86380 86390 1
501145 99501145 1001 86380 86390 1
501660 99501660 1001 86380 86390 1
502324 99502324 1001 86380 86390 1
502312 99502312 1001 86380 86390 1
502314 99502314 1001 86380 86390 1
502392 99502392 1001 86380 86390 1
502421 99502421 1001 86380 86390 1
502208 99502208 1001 86380 86390 1
502136 99502136 1001 86380 86390 1
502202 99502202 1001 86380 86390 1
502126 99502126 1001 86380 86390 1
501897 99501897 1001 86380 86390 1
501912 99501912 1001 86380 86390 1
501982 99501982 1001 86380 86390 1
502047 99502047 1001 86380 86390 1
501997 99501997 1001 86380 86390 1
502618 99502618 1001 86380 86390 1
502660 99502660 1001 86380 86390 1
502639 99502639 1001 86380 86390 1
503176 99503176 1001 86380 86390 1
503229 99503229 1001 86380 86390 1
503230 99503230 1001 86380 86390 1
503166 99503166 1001 86380 86390 1
503144 99503144 1001 86380 86390 1
503196 99503196 1001 86380 86390 1
503109 99503109 1001 86380 86390 1
503086 99503086 1001 86380 86390 1
502998 99502998 1001 86380 86390 1
503039 99503039 1001 86380 86390 1
503079 99503079 1001 86380 86390 1
502889 99502889 1001 86380 86390 1
503084 99503084 1001 86380 86390 1
502791 99502791 1001 86380 86390 1
502808 99502808 1001 86380 86390 1
502719 99502719 1001 86380 86390 1
503457 99503457 1001 86380 86390 1
503471 99503471 1001 86380 86390 1
503087 99503087 1001 86380 86390 1
503358 99503358 1001 86380 86390 1
504116 99504116 1001 86380 86390 1
504055 99504055 1001 86380 86390 1
503992 99503992 1001 86380 86390 1
504045 99504045 1001 86380 86390 1
504046 99504046 1001 86380 86390 1
504099 99504099 1001 86380 86390 1
504076 99504076 1001 86380 86390 1
503771 99503771 1001 86380 86390 1
503711 99503711 1001 86380 86390 1
503855 99503855 1001 86380 86390 1
503641 99503641 1001 86380 86390 1
503513 99503513 1001 86380 86390 1
503540 99503540 1001 86380 86390 1
503620 99503620 1001 86380 86390 1
503689 99503689 1001 86380 86390 1
504246 99504246 1001 86380 86390 1
504197 99504197 1001 86380 86390 1
504132 99504132 1001 86380 86390 1
504293 99504293 1001 86380 86390 1
504854 99504854 1001 86380 86390 1
504766 99504766 1001 86380 86390 1
504835 99504835 1001 86380 86390 1
504932 99504932 1001 86380 86390 1
504563 99504563 1001 86380 86390 1
504483 99504483 1001 86380 86390 1
504503 99504503 1001 86380 86390 1
505109 99505109 1001 86380 86390 1
504960 99504960 1001 86380 86390 1
505603 99505603 1001 86380 86390 1
505582 99505582 1001 86380 86390 1
505614 99505614 1001 86380 86390 1
505512 99505512 1001 86380 86390 1
505449 99505449 1001 86380 86390 1
505452 99505452 1001 86380 86390 1
505550 99505550 1001 86380 86390 1
505189 99505189 1001 86380 86390 1
505179 99505179 1001 86380 86390 1
505324 99505324 1001 86380 86390 1
505224 99505224 1001 86380 86390 1
505889 99505889 1001 86380 86390 1
505865 99505865 1001 86380 86390 1
505959 99505959 1001 86380 86390 1
506559 99506559 1001 86380 86390 1
506595 99506595 1001 86380 86390 1
506483 99506483 1001 86380 86390 1
506410 99506410 1001 86380 86390 1
506365 99506365 1001 86380 86390 1
506188 99506188 1001 86380 86390 1
506268 99506268 1001 86380 86390 1
506052 99506052 1001 86380 86390 1
506158 99506158 1001 86380 86390 1
505996 99505996 1001 86380 86390 1
506061 99506061 1001 86380 86390 1
506036 99506036 1001 86380 86390 1
506683 99506683 1001 86380 86390 1
506710 99506710 1001 86380 86390 1
506634 99506634 1001 86380 86390 1
506789 99506789 1001 86380 86390 1
506681 99506681 1001 86380 86390 1
506603 99506603 1001 86380 86390 1
507320 99507320 1001 86380 86390 1
507346 99507346 1001 86380 86390 1
507373 99507373 1001 86380 86390 1
507322 99507322 1001 86380 86390 1
507221 99507221 1001 86380 86390 1
507376 99507376 1001 86380 86390 1
507289 99507289 1001 86380 86390 1
507191 99507191 1001 86380 86390 1
507101 99507101 1001 86380 86390 1
506930 99506930 1001 86380 86390 1
506817 99506817 1001 86380 86390 1
507626 99507626 1001 86380 86390 1
507595 99507595 1001 86380 86390 1
507559 99507559 1001 86380 86390 1
508046 99508046 1001 86380 86390 1
508151 99508151 1001 86380 86390 1
508090 99508090 1001 86380 86390 1
507848 99507848 1001 86380 86390 1
507837 99507837 1001 86380 86390 1
507968 99507968 1001 86380 86390 1
507894 99507894 1001 86380 86390 1
507690 99507690 1001 86380 86390 1
508421 99508421 1001 86380 86390 1
508267 99508267 1001 86380 86390 1
508946 99508946 1001 86380 86390 1
508885 99508885 1001 86380 86390 1
508912 99508912 1001 86380 86390 1
508891 99508891 1001 86380 86390 1
508800 99508800 1001 86380 86390 1
508521 99508521 1001 86380 86390 1
508458 99508458 1001 86380 86390 1
508591 99508591 1001 86380 86390 1
508515 99508515 1001 86380 86390 1
509242 99509242 1001 86380 86390 1
509153 99509153 1001 86380 86390 1
509185 99509185 1001 86380 86390 1
509825 99509825 1001 86380 86390 1
509738 99509738 1001 86380 86390 1
509686 99509686 1001 86380 86390 1
509640 99509640 1001 86380 86390 1
510028 99510028 1001 86380 86390 1
510003 99510003 1001 86380 86390 1
509917 99509917 1001 86380 86390 1
510637 99510637 1001 86380 86390 1
510697 99510697 1001 86380 86390 1
510485 99510485 1001 86380 86390 1
510477 99510477 1001 86380 86390 1
510261 99510261 1001 86380 86390 1
510112 99510112 1001 86380 86390 1
510125 99510125 1001 86380 86390 1
510244 99510244 1001 86380 86390 1
510749 99510749 1001 86380 86390 1
510750 99510750 1001 86380 86390 1
510874 99510874 1001 86380 86390 1
510887 99510887 1001 86380 86390 1
510744 99510744 1001 86380 86390 1
511402 99511402 1001 86380 86390 1
511542 99511542 1001 86380 86390 1
511488 99511488 1001 86380 86390 1
511270 99511270 1001 86380 86390 1
511272 99511272 1001 86380 86390 1
511170 99511170 1001 86380 86390 1
511252 99511252 1001 86380 86390 1
511266 99511266 1001 86380 86390 1
511036 99511036 1001 86380 86390 1
510942 99510942 1001 86380 86390 1
511564 99511564 1001 86380 86390 1
511568 99511568 1001 86380 86390 1
511556 99511556 1001 86380 86390 1
511586 99511586 1001 86380 86390 1
512180 99512180 1001 86380 86390 1
512218 99512218 1001 86380 86390 1
512233 99512233 1001 86380 86390 1
512019 99512019 1001 86380 86390 1
512028 99512028 1001 86380 86390 1
511844 99511844 1001 86380 86390 1
511845 99511845 1001 86380 86390 1
512583 99512583 1001 86380 86390 1
512459 99512459 1001 86380 86390 1
512398 99512398 1001 86380 86390 1
512452 99512452 1001 86380 86390 1
513007 99513007 1001 86380 86390 1
513058 99513058 1001 86380 86390 1
513150 99513150 1001 86380 86390 1
512896 99512896 1001 86380 86390 1
512910 99512910 1001 86380 86390 1
512892 99512892 1001 86380 86390 1
512615 99512615 1001 86380 86390 1
512618 99512618 1001 86380 86390 1
513374 99513374 1001 86380 86390 1
513404 99513404 1001 86380 86390 1
513211 99513211 1001 86380 86390 1
513968 99513968 1001 86380 86390 1
513828 99513828 1001 86380 86390 1
513959 99513959 1001 86380 86390 1
513922 99513922 1001 86380 86390 1
513676 99513676 1001 86380 86390 1
513729 99513729 1001 86380 86390 1
513517 99513517 1001 86380 86390 1
513506 99513506 1001 86380 86390 1
513428 99513428 1001 86380 86390 1
513509 99513509 1001 86380 86390 1
513549 99513549 1001 86380 86390 1
513589 99513589 1001 86380 86390 1
513460 99513460 1001 86380 86390 1
514155 99514155 1001 86380 86390 1
514743 99514743 1001 86380 86390 1
514784 99514784 1001 86380 86390 1
514668 99514668 1001 86380 86390 1
514629 99514629 1001 86380 86390 1
514591 99514591 1001 86380 86390 1
514567 99514567 1001 86380 86390 1
514451 99514451 1001 86380 86390 1
514392 99514392 1001 86380 86390 1
514304 99514304 1001 86380 86390 1
514357 99514357 1001 86380 86390 1
514376 99514376 1001 86380 86390 1
514653 99514653 1001 86380 86390 1
514976 99514976 1001 86380 86390 1
514875 99514875 1001 86380 86390 1
515582 99515582 1001 86380 86390 1
515601 99515601 1001 86380 86390 1
515631 99515631 1001 86380 86390 1
515390 99515390 1001 86380 86390 1
515379 99515379 1001 86380 86390 1
515459 99515459 1001 86380 86390 1
515343 99515343 1001 86380 86390 1
515083 99515083 1001 86380 86390 1
515164 99515164 1001 86380 86390 1
515822 99515822 1001 86380 86390 1
515784 99515784 1001 86380 86390 1
515802 99515802 1001 86380 86390 1
516416 99516416 1001 86380 86390 1
516418 99516418 1001 86380 86390 1
516380 99516380 1001 86380 86390 1
516135 99516135 1001 86380 86390 1
516288 99516288 1001 86380 86390 1
515954 99515954 1001 86380 86390 1
516032 99516032 1001 86380 86390 1
516058 99516058 1001 86380 86390 1
516038 99516038 1001 86380 86390 1
515988 99515988 1001 86380 86390 1
515977 99515977 1001 86380 86390 1
516647 99516647 1001 86380 86390 1
517194 99517194 1001 86380 86390 1
517257 99517257 1001 86380 86390 1
517142 99517142 1001 86380 86390 1
517080 99517080 1001 86380 86390 1
516977 99516977 1001 86380 86390 1
517030 99517030 1001 86380 86390 1
516953 99516953 1001 86380 86390 1
517122 99517122 1001 86380 86390 1
517074 99517074 1001 86380 86390 1
516800 99516800 1001 86380 86390 1
516827 99516827 1001 86380 86390 1
516817 99516817 1001 86380 86390 1
516726 99516726 1001 86380 86390 1
517508 99517508 1001 86380 86390 1
517431 99517431 1001 86380 86390 1
518072 99518072 1001 86380 86390 1
518009 99518009 1001 86380 86390 1
518133 99518133 1001 86380 86390 1
518069 99518069 1001 86380 86390 1
518154 99518154 1001 86380 86390 1
517774 99517774 1001 86380 86390 1
517800 99517800 1001 86380 86390 1
517841 99517841 1001 86380 86390 1
517880 99517880 1001 86380 86390 1
517946 99517946 1001 86380 86390 1
517752 99517752 1001 86380 86390 1
517804 99517804 1001 86380 86390 1
517834 99517834 1001 86380 86390 1
517850 99517850 1001 86380 86390 1
517825 99517825 1001 86380 86390 1
517597 99517597 1001 86380 86390 1
517585 99517585 1001 86380 86390 1
517703 99517703 1001 86380 86390 1
517602 99517602 1001 86380 86390 1
518230 99518230 1001 86380 86390 1
518287 99518287 1001 86380 86390 1
518972 99518972 1001 86380 86390 1
518704 99518704 1001 86380 86390 1
518381 99518381 1001 86380 86390 1
518435 99518435 1001 86380 86390 1
518385 99518385 1001 86380 86390 1
518378 99518378 1001 86380 86390 1
519101 99519101 1001 86380 86390 1
519182 99519182 1001 86380 86390 1
519060 99519060 1001 86380 86390 1
519627 99519627 1001 86380 86390 1
519775 99519775 1001 86380 86390 1
519810 99519810 1001 86380 86390 1
519608 99519608 1001 86380 86390 1
519421 99519421 1001 86380 86390 1
519553 99519553 1001 86380 86390 1
519233 99519233 1001 86380 86390 1
519350 99519350 1001 86380 86390 1
519376 99519376 1001 86380 86390 1
519355 99519355 1001 86380 86390 1
519850 99519850 1001 86380 86390 1
519933 99519933 1001 86380 86390 1
519820 99519820 1001 86380 86390 1
519913 99519913 1001 86380 86390 1
520455 99520455 1001 86380 86390 1
520456 99520456 1001 86380 86390 1
520324 99520324 1001 86380 86390 1
520087 99520087 1001 86380 86390 1
520100 99520100 1001 86380 86390 1
520656 99520656 1001 86380 86390 1
520700 99520700 1001 86380 86390 1
521287 99521287 1001 86380 86390 1
521424 99521424 1001 86380 86390 1
521568 99521568 1001 86380 86390 1
521543 99521543 1001 86380 86390 1
522292 99522292 1001 86380 86390 1
522156 99522156 1001 86380 86390 1
522157 99522157 1001 86380 86390 1
522282 99522282 1001 86380 86390 1
522285 99522285 1001 86380 86390 1
522086 99522086 1001 86380 86390 1
521895 99521895 1001 86380 86390 1
521883 99521883 1001 86380 86390 1
521891 99521891 1001 86380 86390 1
522328 99522328 1001 86380 86390 1
523041 99523041 1001 86380 86390 1
523018 99523018 1001 86380 86390 1
522929 99522929 1001 86380 86390 1
523048 99523048 1001 86380 86390 1
522961 99522961 1001 86380 86390 1
522764 99522764 1001 86380 86390 1
522500 99522500 1001 86380 86390 1
522541 99522541 1001 86380 86390 1
522506 99522506 1001 86380 86390 1
522521 99522521 1001 86380 86390 1
523305 99523305 1001 86380 86390 1
523137 99523137 1001 86380 86390 1
523178 99523178 1001 86380 86390 1
523153 99523153 1001 86380 86390 1
523166 99523166 1001 86380 86390 1
523907 99523907 1001 86380 86390 1
523818 99523818 1001 86380 86390 1
523768 99523768 1001 86380 86390 1
523887 99523887 1001 86380 86390 1
523784 99523784 1001 86380 86390 1
523713 99523713 1001 86380 86390 1
523403 99523403 1001 86380 86390 1
523404 99523404 1001 86380 86390 1
523462 99523462 1001 86380 86390 1
523411 99523411 1001 86380 86390 1
523491 99523491 1001 86380 86390 1
524027 99524027 1001 86380 86390 1
524721 99524721 1001 86380 86390 1
524658 99524658 1001 86380 86390 1
524748 99524748 1001 86380 86390 1
524612 99524612 1001 86380 86390 1
524555 99524555 1001 86380 86390 1
524318 99524318 1001 86380 86390 1
524168 99524168 1001 86380 86390 1
524184 99524184 1001 86380 86390 1
524158 99524158 1001 86380 86390 1
524225 99524225 1001 86380 86390 1
524187 99524187 1001 86380 86390 1
524833 99524833 1001 86380 86390 1
524924 99524924 1001 86380 86390 1
524873 99524873 1001 86380 86390 1
524849 99524849 1001 86380 86390 1
524953 99524953 1001 86380 86390 1
524852 99524852 1001 86380 86390 1
524879 99524879 1001 86380 86390 1
524945 99524945 1001 86380 86390 1
524830 99524830 1001 86380 86390 1
525404 99525404 1001 86380 86390 1
525566 99525566 1001 86380 86390 1
525472 99525472 1001 86380 86390 1
525421 99525421 1001 86380 86390 1
525552 99525552 1001 86380 86390 1
525436 99525436 1001 86380 86390 1
525352 99525352 1001 86380 86390 1
525263 99525263 1001 86380 86390 1
525379 99525379 1001 86380 86390 1
525185 99525185 1001 86380 86390 1
525390 99525390 1001 86380 86390 1
525110 99525110 1001 86380 86390 1
525126 99525126 1001 86380 86390 1
525062 99525062 1001 86380 86390 1
525153 99525153 1001 86380 86390 1
524976 99524976 1001 86380 86390 1
526390 99526390 1001 86380 86390 1
526392 99526392 1001 86380 86390 1
526312 99526312 1001 86380 86390 1
526369 99526369 1001 86380 86390 1
526152 99526152 1001 86380 86390 1
526036 99526036 1001 86380 86390 1
526078 99526078 1001 86380 86390 1
526080 99526080 1001 86380 86390 1
526016 99526016 1001 86380 86390 1
526017 99526017 1001 86380 86390 1
526071 99526071 1001 86380 86390 1
525907 99525907 1001 86380 86390 1
525972 99525972 1001 86380 86390 1
525912 99525912 1001 86380 86390 1
525926 99525926 1001 86380 86390 1
526486 99526486 1001 86380 86390 1
526618 99526618 1001 86380 86390 1
526493 99526493 1001 86380 86390 1
526442 99526442 1001 86380 86390 1
526585 99526585 1001 86380 86390 1
527175 99527175 1001 86380 86390 1
527001 99527001 1001 86380 86390 1
526693 99526693 1001 86380 86390 1
526707 99526707 1001 86380 86390 1
526734 99526734 1001 86380 86390 1
526658 99526658 1001 86380 86390 1
526712 99526712 1001 86380 86390 1
527333 99527333 1001 86380 86390 1
528025 99528025 1001 86380 86390 1
527889 99527889 1001 86380 86390 1
527890 99527890 1001 86380 86390 1
527969 99527969 1001 86380 86390 1
527769 99527769 1001 86380 86390 1
527706 99527706 1001 86380 86390 1
527746 99527746 1001 86380 86390 1
527573 99527573 1001 86380 86390 1
528182 99528182 1001 86380 86390 1
528186 99528186 1001 86380 86390 1
528708 99528708 1001 86380 86390 1
528712 99528712 1001 86380 86390 1
528714 99528714 1001 86380 86390 1
528532 99528532 1001 86380 86390 1
528609 99528609 1001 86380 86390 1
528639 99528639 1001 86380 86390 1
528293 99528293 1001 86380 86390 1
528359 99528359 1001 86380 86390 1
528463 99528463 1001 86380 86390 1
528391 99528391 1001 86380 86390 1
528417 99528417 1001 86380 86390 1
528443 99528443 1001 86380 86390 1
528483 99528483 1001 86380 86390 1
528368 99528368 1001 86380 86390 1
528948 99528948 1001 86380 86390 1
529612 99529612 1001 86380 86390 1
529652 99529652 1001 86380 86390 1
529697 99529697 1001 86380 86390 1
529380 99529380 1001 86380 86390 1
529516 99529516 1001 86380 86390 1
529518 99529518 1001 86380 86390 1
529132 99529132 1001 86380 86390 1
529290 99529290 1001 86380 86390 1
529293 99529293 1001 86380 86390 1
529138 99529138 1001 86380 86390 1
529229 99529229 1001 86380 86390 1
529294 99529294 1001 86380 86390 1
529243 99529243 1001 86380 86390 1
529295 99529295 1001 86380 86390 1
529856 99529856 1001 86380 86390 1
529795 99529795 1001 86380 86390 1
529734 99529734 1001 86380 86390 1
530377 99530377 1001 86380 86390 1
530535 99530535 1001 86380 86390 1
530446 99530446 1001 86380 86390 1
530224 99530224 1001 86380 86390 1
530217 99530217 1001 86380 86390 1
530282 99530282 1001 86380 86390 1
529949 99529949 1001 86380 86390 1
530094 99530094 1001 86380 86390 1
530097 99530097 1001 86380 86390 1
530576 99530576 1001 86380 86390 1
531240 99531240 1001 86380 86390 1
531242 99531242 1001 86380 86390 1
531220 99531220 1001 86380 86390 1
531109 99531109 1001 86380 86390 1
531022 99531022 1001 86380 86390 1
531053 99531053 1001 86380 86390 1
531144 99531144 1001 86380 86390 1
530929 99530929 1001 86380 86390 1
530866 99530866 1001 86380 86390 1
530817 99530817 1001 86380 86390 1
530806 99530806 1001 86380 86390 1
531389 99531389 1001 86380 86390 1
531459 99531459 1001 86380 86390 1
531550 99531550 1001 86380 86390 1
531385 99531385 1001 86380 86390 1
531426 99531426 1001 86380 86390 1
532131 99532131 1001 86380 86390 1
532186 99532186 1001 86380 86390 1
532019 99532019 1001 86380 86390 1
532136 99532136 1001 86380 86390 1
531820 99531820 1001 86380 86390 1
531989 99531989 1001 86380 86390 1
531890 99531890 1001 86380 86390 1
531879 99531879 1001 86380 86390 1
532348 99532348 1001 86380 86390 1
532389 99532389 1001 86380 86390 1
532338 99532338 1001 86380 86390 1
532316 99532316 1001 86380 86390 1
532370 99532370 1001 86380 86390 1
532865 99532865 1001 86380 86390 1
532956 99532956 1001 86380 86390 1
532925 99532925 1001 86380 86390 1
532781 99532781 1001 86380 86390 1
532705 99532705 1001 86380 86390 1
532640 99532640 1001 86380 86390 1
532772 99532772 1001 86380 86390 1
532516 99532516 1001 86380 86390 1
532469 99532469 1001 86380 86390 1
532448 99532448 1001 86380 86390 1
532487 99532487 1001 86380 86390 1
533043 99533043 1001 86380 86390 1
533071 99533071 1001 86380 86390 1
533188 99533188 1001 86380 86390 1
533072 99533072 1001 86380 86390 1
533768 99533768 1001 86380 86390 1
533786 99533786 1001 86380 86390 1
533725 99533725 1001 86380 86390 1
533803 99533803 1001 86380 86390 1
533767 99533767 1001 86380 86390 1
533474 99533474 1001 86380 86390 1
533620 99533620 1001 86380 86390 1
533314 99533314 1001 86380 86390 1
533384 99533384 1001 86380 86390 1
533244 99533244 1001 86380 86390 1
533374 99533374 1001 86380 86390 1
533441 99533441 1001 86380 86390 1
533352 99533352 1001 86380 86390 1
533867 99533867 1001 86380 86390 1
533894 99533894 1001 86380 86390 1
534045 99534045 1001 86380 86390 1
534058 99534058 1001 86380 86390 1
533890 99533890 1001 86380 86390 1
533955 99533955 1001 86380 86390 1
533878 99533878 1001 86380 86390 1
534666 99534666 1001 86380 86390 1
534614 99534614 1001 86380 86390 1
534670 99534670 1001 86380 86390 1
534539 99534539 1001 86380 86390 1
534377 99534377 1001 86380 86390 1
534407 99534407 1001 86380 86390 1
534446 99534446 1001 86380 86390 1
534100 99534100 1001 86380 86390 1
534256 99534256 1001 86380 86390 1
534088 99534088 1001 86380 86390 1
534723 99534723 1001 86380 86390 1
534762 99534762 1001 86380 86390 1
534840 99534840 1001 86380 86390 1
535350 99535350 1001 86380 86390 1
535296 99535296 1001 86380 86390 1
535005 99535005 1001 86380 86390 1
535072 99535072 1001 86380 86390 1
534982 99534982 1001 86380 86390 1
534978 99534978 1001 86380 86390 1
534953 99534953 1001 86380 86390 1
535613 99535613 1001 86380 86390 1
535618 99535618 1001 86380 86390 1
536319 99536319 1001 86380 86390 1
536164 99536164 1001 86380 86390 1
536204 99536204 1001 86380 86390 1
536126 99536126 1001 86380 86390 1
536102 99536102 1001 86380 86390 1
535797 99535797 1001 86380 86390 1
535746 99535746 1001 86380 86390 1
536349 99536349 1001 86380 86390 1
536454 99536454 1001 86380 86390 1
536382 99536382 1001 86380 86390 1
537023 99537023 1001 86380 86390 1
537143 99537143 1001 86380 86390 1
537106 99537106 1001 86380 86390 1
537122 99537122 1001 86380 86390 1
536857 99536857 1001 86380 86390 1
536833 99536833 1001 86380 86390 1
536938 99536938 1001 86380 86390 1
536836 99536836 1001 86380 86390 1
536942 99536942 1001 86380 86390 1
536699 99536699 1001 86380 86390 1
537163 99537163 1001 86380 86390 1
537269 99537269 1001 86380 86390 1
537271 99537271 1001 86380 86390 1
537285 99537285 1001 86380 86390 1
537260 99537260 1001 86380 86390 1
537886 99537886 1001 86380 86390 1
537916 99537916 1001 86380 86390 1
537640 99537640 1001 86380 86390 1
537762 99537762 1001 86380 86390 1
537598 99537598 1001 86380 86390 1
537626 99537626 1001 86380 86390 1
537420 99537420 1001 86380 86390 1
537398 99537398 1001 86380 86390 1
537399 99537399 1001 86380 86390 1
537495 99537495 1001 86380 86390 1
537522 99537522 1001 86380 86390 1
538062 99538062 1001 86380 86390 1
538038 99538038 1001 86380 86390 1
538002 99538002 1001 86380 86390 1
538045 99538045 1001 86380 86390 1
538084 99538084 1001 86380 86390 1
538117 99538117 1001 86380 86390 1
538170 99538170 1001 86380 86390 1
538702 99538702 1001 86380 86390 1
538733 99538733 1001 86380 86390 1
538723 99538723 1001 86380 86390 1
538445 99538445 1001 86380 86390 1
538607 99538607 1001 86380 86390 1
538333 99538333 1001 86380 86390 1
538993 99538993 1001 86380 86390 1
538826 99538826 1001 86380 86390 1
538893 99538893 1001 86380 86390 1
538972 99538972 1001 86380 86390 1
538966 99538966 1001 86380 86390 1
539465 99539465 1001 86380 86390 1
539478 99539478 1001 86380 86390 1
539523 99539523 1001 86380 86390 1
539307 99539307 1001 86380 86390 1
539349 99539349 1001 86380 86390 1
539433 99539433 1001 86380 86390 1
539369 99539369 1001 86380 86390 1
539052 99539052 1001 86380 86390 1
539182 99539182 1001 86380 86390 1
539132 99539132 1001 86380 86390 1
539107 99539107 1001 86380 86390 1
539134 99539134 1001 86380 86390 1
539715 99539715 1001 86380 86390 1
539716 99539716 1001 86380 86390 1
540351 99540351 1001 86380 86390 1
540398 99540398 1001 86380 86390 1
540452 99540452 1001 86380 86390 1
540400 99540400 1001 86380 86390 1
540180 99540180 1001 86380 86390 1
540041 99540041 1001 86380 86390 1
540043 99540043 1001 86380 86390 1
539878 99539878 1001 86380 86390 1
539969 99539969 1001 86380 86390 1
539866 99539866 1001 86380 86390 1
540665 99540665 1001 86380 86390 1
540510 99540510 1001 86380 86390 1
541264 99541264 1001 86380 86390 1
541266 99541266 1001 86380 86390 1
541169 99541169 1001 86380 86390 1
541186 99541186 1001 86380 86390 1
541288 99541288 1001 86380 86390 1
540979 99540979 1001 86380 86390 1
540681 99540681 1001 86380 86390 1
540672 99540672 1001 86380 86390 1
541370 99541370 1001 86380 86390 1
541473 99541473 1001 86380 86390 1
541360 99541360 1001 86380 86390 1
541365 99541365 1001 86380 86390 1
542042 99542042 1001 86380 86390 1
542083 99542083 1001 86380 86390 1
541943 99541943 1001 86380 86390 1
541933 99541933 1001 86380 86390 1
542039 99542039 1001 86380 86390 1
541879 99541879 1001 86380 86390 1
541882 99541882 1001 86380 86390 1
541755 99541755 1001 86380 86390 1
541680 99541680 1001 86380 86390 1
541669 99541669 1001 86380 86390 1
542185 99542185 1001 86380 86390 1
542148 99542148 1001 86380 86390 1
542316 99542316 1001 86380 86390 1
542321 99542321 1001 86380 86390 1
542843 99542843 1001 86380 86390 1
542793 99542793 1001 86380 86390 1
542756 99542756 1001 86380 86390 1
542800 99542800 1001 86380 86390 1
542675 99542675 1001 86380 86390 1
542637 99542637 1001 86380 86390 1
542668 99542668 1001 86380 86390 1
542579 99542579 1001 86380 86390 1
542364 99542364 1001 86380 86390 1
542443 99542443 1001 86380 86390 1
543037 99543037 1001 86380 86390 1
543117 99543117 1001 86380 86390 1
543042 99543042 1001 86380 86390 1
543746 99543746 1001 86380 86390 1
543384 99543384 1001 86380 86390 1
543362 99543362 1001 86380 86390 1
543454 99543454 1001 86380 86390 1
543403 99543403 1001 86380 86390 1
543306 99543306 1001 86380 86390 1
543194 99543194 1001 86380 86390 1
543160 99543160 1001 86380 86390 1
543835 99543835 1001 86380 86390 1
543887 99543887 1001 86380 86390 1
544520 99544520 1001 86380 86390 1
544546 99544546 1001 86380 86390 1
544528 99544528 1001 86380 86390 1
544517 99544517 1001 86380 86390 1
544532 99544532 1001 86380 86390 1
544212 99544212 1001 86380 86390 1
544332 99544332 1001 86380 86390 1
544388 99544388 1001 86380 86390 1
544037 99544037 1001 86380 86390 1
419270 831 1001 6300 7437 1
431959 1143 1001 8280 9417 1
514431 1065 1002 43834 49990 1
400000 99400000 1001 86380 86390 1
400050 99400050 1001 86380 86390 1
400086 99400086 1001 86380 86390 1
400166 99400166 1001 86380 86390 1
400177 99400177 1001 86380 86390 1
400320 99400320 1001 86380 86390 1
400466 99400466 1001 86380 86390 1
400564 99400564 1001 86380 86390 1
400957 99400957 1001 86380 86390 1
401105 99401105 1001 86380 86390 1
401470 99401470 1001 86380 86390 1
401391 99401391 1001 86380 86390 1
401657 99401657 1001 86380 86390 1
402018 99402018 1001 86380 86390 1
402362 99402362 1001 86380 86390 1
402299 99402299 1001 86380 86390 1
402443 99402443 1001 86380 86390 1
402511 99402511 1001 86380 86390 1
402686 99402686 1001 86380 86390 1
402701 99402701 1001 86380 86390 1
402760 99402760 1001 86380 86390 1
402879 99402879 1001 86380 86390 1
403063 99403063 1001 86380 86390 1
403106 99403106 1001 86380 86390 1
403211 99403211 1001 86380 86390 1
403678 99403678 1001 86380 86390 1
403664 99403664 1001 86380 86390 1
403767 99403767 1001 86380 86390 1
403868 99403868 1001 86380 86390 1
403924 99403924 1001 86380 86390 1
403910 99403910 1001 86380 86390 1
404001 99404001 1001 86380 86390 1
404103 99404103 1001 86380 86390 1
404174 99404174 1001 86380 86390 1
404298 99404298 1001 86380 86390 1
404276 99404276 1001 86380 86390 1
404653 99404653 1001 86380 86390 1
404588 99404588 1001 86380 86390 1
404706 99404706 1001 86380 86390 1
404798 99404798 1001 86380 86390 1
405057 99405057 1001 86380 86390 1
405031 99405031 1001 86380 86390 1
405088 99405088 1001 86380 86390 1
405242 99405242 1001 86380 86390 1
405344 99405344 1001 86380 86390 1
405448 99405448 1001 86380 86390 1
405618 99405618 1001 86380 86390 1
405706 99405706 1001 86380 86390 1
405770 99405770 1001 86380 86390 1
405941 99405941 1001 86380 86390 1
405949 99405949 1001 86380 86390 1
405875 99405875 1001 86380 86390 1
406182 99406182 1001 86380 86390 1
406573 99406573 1001 86380 86390 1
406826 99406826 1001 86380 86390 1
406867 99406867 1001 86380 86390 1
406923 99406923 1001 86380 86390 1
406887 99406887 1001 86380 86390 1
407221 99407221 1001 86380 86390 1
407276 99407276 1001 86380 86390 1
407410 99407410 1001 86380 86390 1
407713 99407713 1001 86380 86390 1
407739 99407739 1001 86380 86390 1
407847 99407847 1001 86380 86390 1
407853 99407853 1001 86380 86390 1
407909 99407909 1001 86380 86390 1
408231 99408231 1001 86380 86390 1
408254 99408254 1001 86380 86390 1
408400 99408400 1001 86380 86390 1
408547 99408547 1001 86380 86390 1
408597 99408597 1001 86380 86390 1
408711 99408711 1001 86380 86390 1
409235 99409235 1001 86380 86390 1
409296 99409296 1001 86380 86390 1
409270 99409270 1001 86380 86390 1
409542 99409542 1001 86380 86390 1
409635 99409635 1001 86380 86390 1
409747 99409747 1001 86380 86390 1
409806 99409806 1001 86380 86390 1
409958 99409958 1001 86380 86390 1
409941 99409941 1001 86380 86390 1
409992 99409992 1001 86380 86390 1
410187 99410187 1001 86380 86390 1
410192 99410192 1001 86380 86390 1
410259 99410259 1001 86380 86390 1
410263 99410263 1001 86380 86390 1
410310 99410310 1001 86380 86390 1
410427 99410427 1001 86380 86390 1
410686 99410686 1001 86380 86390 1
410800 99410800 1001 86380 86390 1
410845 99410845 1001 86380 86390 1
410879 99410879 1001 86380 86390 1
410949 99410949 1001 86380 86390 1
411004 99411004 1001 86380 86390 1
411220 99411220 1001 86380 86390 1
411611 99411611 1001 86380 86390 1
411580 99411580 1001 86380 86390 1
411621 99411621 1001 86380 86390 1
411743 99411743 1001 86380 86390 1
411803 99411803 1001 86380 86390 1
411897 99411897 1001 86380 86390 1
412311 99412311 1001 86380 86390 1
412353 99412353 1001 86380 86390 1
412459 99412459 1001 86380 86390 1
412284 99412284 1001 86380 86390 1
413303 99413303 1001 86380 86390 1
413111 99413111 1001 86380 86390 1
412930 99412930 1001 86380 86390 1
412720 99412720 1001 86380 86390 1
412768 99412768 1001 86380 86390 1
412717 99412717 1001 86380 86390 1
413834 99413834 1001 86380 86390 1
414093 99414093 1001 86380 86390 1
413987 99413987 1001 86380 86390 1
413897 99413897 1001 86380 86390 1
414971 99414971 1001 86380 86390 1
414757 99414757 1001 86380 86390 1
414625 99414625 1001 86380 86390 1
414287 99414287 1001 86380 86390 1
415603 99415603 1001 86380 86390 1
415354 99415354 1001 86380 86390 1
415405 99415405 1001 86380 86390 1
415663 99415663 1001 86380 86390 1
415692 99415692 1001 86380 86390 1
416812 99416812 1001 86380 86390 1
416948 99416948 1001 86380 86390 1
416743 99416743 1001 86380 86390 1
416897 99416897 1001 86380 86390 1
416601 99416601 1001 86380 86390 1
416501 99416501 1001 86380 86390 1
416534 99416534 1001 86380 86390 1
416359 99416359 1001 86380 86390 1
417158 99417158 1001 86380 86390 1
417328 99417328 1001 86380 86390 1
417341 99417341 1001 86380 86390 1
417154 99417154 1001 86380 86390 1
417013 99417013 1001 86380 86390 1
418208 99418208 1001 86380 86390 1
418324 99418324 1001 86380 86390 1
417638 99417638 1001 86380 86390 1
417926 99417926 1001 86380 86390 1
419002 99419002 1001 86380 86390 1
418959 99418959 1001 86380 86390 1
418943 99418943 1001 86380 86390 1
420303 99420303 1001 86380 86390 1
420243 99420243 1001 86380 86390 1
420263 99420263 1001 86380 86390 1
419663 99419663 1001 86380 86390 1
419852 99419852 1001 86380 86390 1
419731 99419731 1001 86380 86390 1
419354 99419354 1001 86380 86390 1
419392 99419392 1001 86380 86390 1
419622 99419622 1001 86380 86390 1
420806 99420806 1001 86380 86390 1
420709 99420709 1001 86380 86390 1
420654 99420654 1001 86380 86390 1
420501 99420501 1001 86380 86390 1
420480 99420480 1001 86380 86390 1
421784 99421784 1001 86380 86390 1
421730 99421730 1001 86380 86390 1
421789 99421789 1001 86380 86390 1
421539 99421539 1001 86380 86390 1
421395 99421395 1001 86380 86390 1
421282 99421282 1001 86380 86390 1
420979 99420979 1001 86380 86390 1
421228 99421228 1001 86380 86390 1
422212 99422212 1001 86380 86390 1
423419 99423419 1001 86380 86390 1
423424 99423424 1001 86380 86390 1
423736 99423736 1001 86380 86390 1
423128 99423128 1001 86380 86390 1
423153 99423153 1001 86380 86390 1
423235 99423235 1001 86380 86390 1
423162 99423162 1001 86380 86390 1
423163 99423163 1001 86380 86390 1
423243 99423243 1001 86380 86390 1
422731 99422731 1001 86380 86390 1
422589 99422589 1001 86380 86390 1
425196 99425196 1001 86380 86390 1
425030 99425030 1001 86380 86390 1
424766 99424766 1001 86380 86390 1
424874 99424874 1001 86380 86390 1
424589 99424589 1001 86380 86390 1
424344 99424344 1001 86380 86390 1
424298 99424298 1001 86380 86390 1
425480 99425480 1001 86380 86390 1
427012 99427012 1001 86380 86390 1
426970 99426970 1001 86380 86390 1
426592 99426592 1001 86380 86390 1
426394 99426394 1001 86380 86390 1
426645 99426645 1001 86380 86390 1
426397 99426397 1001 86380 86390 1
426457 99426457 1001 86380 86390 1
425853 99425853 1001 86380 86390 1
426109 99426109 1001 86380 86390 1
427355 99427355 1001 86380 86390 1
427303 99427303 1001 86380 86390 1
427450 99427450 1001 86380 86390 1
428497 99428497 1001 86380 86390 1
428701 99428701 1001 86380 86390 1
428180 99428180 1001 86380 86390 1
427901 99427901 1001 86380 86390 1
428966 99428966 1001 86380 86390 1
428845 99428845 1001 86380 86390 1
429108 99429108 1001 86380 86390 1
429782 99429782 1001 86380 86390 1
429871 99429871 1001 86380 86390 1
429321 99429321 1001 86380 86390 1
429469 99429469 1001 86380 86390 1
429527 99429527 1001 86380 86390 1
429204 99429204 1001 86380 86390 1
429375 99429375 1001 86380 86390 1
429258 99429258 1001 86380 86390 1
430397 99430397 1001 86380 86390 1
430532 99430532 1001 86380 86390 1
430749 99430749 1001 86380 86390 1
430783 99430783 1001 86380 86390 1
430518 99430518 1001 86380 86390 1
431769 99431769 1001 86380 86390 1
431979 99431979 1001 86380 86390 1
431472 99431472 1001 86380 86390 1
431613 99431613 1001 86380 86390 1
430897 99430897 1001 86380 86390 1
431165 99431165 1001 86380 86390 1
432374 99432374 1001 86380 86390 1
430822 99430822 1001 86380 86390 1
432290 99432290 1001 86380 86390 1
432295 99432295 1001 86380 86390 1
432254 99432254 1001 86380 86390 1
432197 99432197 1001 86380 86390 1
433361 99433361 1001 86380 86390 1
433409 99433409 1001 86380 86390 1
433395 99433395 1001 86380 86390 1
433600 99433600 1001 86380 86390 1
433241 99433241 1001 86380 86390 1
432970 99432970 1001 86380 86390 1
433020 99433020 1001 86380 86390 1
433124 99433124 1001 86380 86390 1
433285 99433285 1001 86380 86390 1
432981 99432981 1001 86380 86390 1
432853 99432853 1001 86380 86390 1
432574 99432574 1001 86380 86390 1
432642 99432642 1001 86380 86390 1
434092 99434092 1001 86380 86390 1
433753 99433753 1001 86380 86390 1
433823 99433823 1001 86380 86390 1
435077 99435077 1001 86380 86390 1
435315 99435315 1001 86380 86390 1
435282 99435282 1001 86380 86390 1
435108 99435108 1001 86380 86390 1
435252 99435252 1001 86380 86390 1
435375 99435375 1001 86380 86390 1
435004 99435004 1001 86380 86390 1
435009 99435009 1001 86380 86390 1
435051 99435051 1001 86380 86390 1
434917 99434917 1001 86380 86390 1
434843 99434843 1001 86380 86390 1
434927 99434927 1001 86380 86390 1
434747 99434747 1001 86380 86390 1
434631 99434631 1001 86380 86390 1
434510 99434510 1001 86380 86390 1
434268 99434268 1001 86380 86390 1
434456 99434456 1001 86380 86390 1
434186 99434186 1001 86380 86390 1
434465 99434465 1001 86380 86390 1
435545 99435545 1001 86380 86390 1
435501 99435501 1001 86380 86390 1
436826 99436826 1001 86380 86390 1
436477 99436477 1001 86380 86390 1
436404 99436404 1001 86380 86390 1
436679 99436679 1001 86380 86390 1
436302 99436302 1001 86380 86390 1
437277 99437277 1001 86380 86390 1
300698 99300698 1001 86380 86390 1
300708 99300708 1001 86380 86390 1
300568 99300568 1001 86380 86390 1
300649 99300649 1001 86380 86390 1
300559 99300559 1001 86380 86390 1
300663 99300663 1001 86380 86390 1
300447 99300447 1001 86380 86390 1
300499 99300499 1001 86380 86390 1
300462 99300462 1001 86380 86390 1
300224 99300224 1001 86380 86390 1
300233 99300233 1001 86380 86390 1
300195 99300195 1001 86380 86390 1
300920 99300920 1001 86380 86390 1
300872 99300872 1001 86380 86390 1
301386 99301386 1001 86380 86390 1
301238 99301238 1001 86380 86390 1
301188 99301188 1001 86380 86390 1
301190 99301190 1001 86380 86390 1
300960 99300960 1001 86380 86390 1
302352 99302352 1001 86380 86390 1
302373 99302373 1001 86380 86390 1
302225 99302225 1001 86380 86390 1
302175 99302175 1001 86380 86390 1
302009 99302009 1001 86380 86390 1
302069 99302069 1001 86380 86390 1
302109 99302109 1001 86380 86390 1
301840 99301840 1001 86380 86390 1
301792 99301792 1001 86380 86390 1
301910 99301910 1001 86380 86390 1
301951 99301951 1001 86380 86390 1
302408 99302408 1001 86380 86390 1
302447 99302447 1001 86380 86390 1
302503 99302503 1001 86380 86390 1
303156 99303156 1001 86380 86390 1
303054 99303054 1001 86380 86390 1
303016 99303016 1001 86380 86390 1
303186 99303186 1001 86380 86390 1
303152 99303152 1001 86380 86390 1
302941 99302941 1001 86380 86390 1
302957 99302957 1001 86380 86390 1
302880 99302880 1001 86380 86390 1
302657 99302657 1001 86380 86390 1
303936 99303936 1001 86380 86390 1
304013 99304013 1001 86380 86390 1
303900 99303900 1001 86380 86390 1
303623 99303623 1001 86380 86390 1
303822 99303822 1001 86380 86390 1
303556 99303556 1001 86380 86390 1
303545 99303545 1001 86380 86390 1
303597 99303597 1001 86380 86390 1
303610 99303610 1001 86380 86390 1
303512 99303512 1001 86380 86390 1
304144 99304144 1001 86380 86390 1
304183 99304183 1001 86380 86390 1
304704 99304704 1001 86380 86390 1
304670 99304670 1001 86380 86390 1
304563 99304563 1001 86380 86390 1
304482 99304482 1001 86380 86390 1
304290 99304290 1001 86380 86390 1
304394 99304394 1001 86380 86390 1
304350 99304350 1001 86380 86390 1
304417 99304417 1001 86380 86390 1
304907 99304907 1001 86380 86390 1
304949 99304949 1001 86380 86390 1
304950 99304950 1001 86380 86390 1
304979 99304979 1001 86380 86390 1
305621 99305621 1001 86380 86390 1
305587 99305587 1001 86380 86390 1
305576 99305576 1001 86380 86390 1
305278 99305278 1001 86380 86390 1
305357 99305357 1001 86380 86390 1
305237 99305237 1001 86380 86390 1
305199 99305199 1001 86380 86390 1
305069 99305069 1001 86380 86390 1
305073 99305073 1001 86380 86390 1
305217 99305217 1001 86380 86390 1
500191 99500191 1001 86380 86390 1
500118 99500118 1001 86380 86390 1
500004 99500004 1001 86380 86390 1
500097 99500097 1001 86380 86390 1
500137 99500137 1001 86380 86390 1
500699 99500699 1001 86380 86390 1
500627 99500627 1001 86380 86390 1
500732 99500732 1001 86380 86390 1
500801 99500801 1001 86380 86390 1
500438 99500438 1001 86380 86390 1
500218 99500218 1001 86380 86390 1
500210 99500210 1001 86380 86390 1
500292 99500292 1001 86380 86390 1
500255 99500255 1001 86380 86390 1
501017 99501017 1001 86380 86390 1
500876 99500876 1001 86380 86390 1
500928 99500928 1001 86380 86390 1
500903 99500903 1001 86380 86390 1
500983 99500983 1001 86380 86390 1
500868 99500868 1001 86380 86390 1
500869 99500869 1001 86380 86390 1
500988 99500988 1001 86380 86390 1
500912 99500912 1001 86380 86390 1
501520 99501520 1001 86380 86390 1
501346 99501346 1001 86380 86390 1
501122 99501122 1001 86380 86390 1
501138 99501138 1001 86380 86390 1
501190 99501190 1001 86380 86390 1
501074 99501074 1001 86380 86390 1
501038 99501038 1001 86380 86390 1
501078 99501078 1001 86380 86390 1
501053 99501053 1001 86380 86390 1
501755 99501755 1001 86380 86390 1
501794 99501794 1001 86380 86390 1
502304 99502304 1001 86380 86390 1
502344 99502344 1001 86380 86390 1
502270 99502270 1001 86380 86390 1
502271 99502271 1001 86380 86390 1
502336 99502336 1001 86380 86390 1
502221 99502221 1001 86380 86390 1
502158 99502158 1001 86380 86390 1
502253 99502253 1001 86380 86390 1
501952 99501952 1001 86380 86390 1
501981 99501981 1001 86380 86390 1
501944 99501944 1001 86380 86390 1
502495 99502495 1001 86380 86390 1
503151 99503151 1001 86380 86390 1
503259 99503259 1001 86380 86390 1
503063 99503063 1001 86380 86390 1
502826 99502826 1001 86380 86390 1
502810 99502810 1001 86380 86390 1
503395 99503395 1001 86380 86390 1
503384 99503384 1001 86380 86390 1
503915 99503915 1001 86380 86390 1
503944 99503944 1001 86380 86390 1
503869 99503869 1001 86380 86390 1
503595 99503595 1001 86380 86390 1
503688 99503688 1001 86380 86390 1
503573 99503573 1001 86380 86390 1
503664 99503664 1001 86380 86390 1
504134 99504134 1001 86380 86390 1
504229 99504229 1001 86380 86390 1
504740 99504740 1001 86380 86390 1
504830 99504830 1001 86380 86390 1
504926 99504926 1001 86380 86390 1
504800 99504800 1001 86380 86390 1
504853 99504853 1001 86380 86390 1
504660 99504660 1001 86380 86390 1
504662 99504662 1001 86380 86390 1
504614 99504614 1001 86380 86390 1
504718 99504718 1001 86380 86390 1
504734 99504734 1001 86380 86390 1
504361 99504361 1001 86380 86390 1
504401 99504401 1001 86380 86390 1
504468 99504468 1001 86380 86390 1
504447 99504447 1001 86380 86390 1
504345 99504345 1001 86380 86390 1
504993 99504993 1001 86380 86390 1
505060 99505060 1001 86380 86390 1
505139 99505139 1001 86380 86390 1
505012 99505012 1001 86380 86390 1
505102 99505102 1001 86380 86390 1
505143 99505143 1001 86380 86390 1
505118 99505118 1001 86380 86390 1
505082 99505082 1001 86380 86390 1
505578 99505578 1001 86380 86390 1
505635 99505635 1001 86380 86390 1
505716 99505716 1001 86380 86390 1
505178 99505178 1001 86380 86390 1
505221 99505221 1001 86380 86390 1
505211 99505211 1001 86380 86390 1
505918 99505918 1001 86380 86390 1
505791 99505791 1001 86380 86390 1
506562 99506562 1001 86380 86390 1
506484 99506484 1001 86380 86390 1
506421 99506421 1001 86380 86390 1
506247 99506247 1001 86380 86390 1
506749 99506749 1001 86380 86390 1
506737 99506737 1001 86380 86390 1
506673 99506673 1001 86380 86390 1
506608 99506608 1001 86380 86390 1
506730 99506730 1001 86380 86390 1
506694 99506694 1001 86380 86390 1
507255 99507255 1001 86380 86390 1
507243 99507243 1001 86380 86390 1
507390 99507390 1001 86380 86390 1
507314 99507314 1001 86380 86390 1
507414 99507414 1001 86380 86390 1
507228 99507228 1001 86380 86390 1
507155 99507155 1001 86380 86390 1
507172 99507172 1001 86380 86390 1
507085 99507085 1001 86380 86390 1
506968 99506968 1001 86380 86390 1
506826 99506826 1001 86380 86390 1
507466 99507466 1001 86380 86390 1
508221 99508221 1001 86380 86390 1
508234 99508234 1001 86380 86390 1
508169 99508169 1001 86380 86390 1
507964 99507964 1001 86380 86390 1
507719 99507719 1001 86380 86390 1
507684 99507684 1001 86380 86390 1
509032 99509032 1001 86380 86390 1
508929 99508929 1001 86380 86390 1
508693 99508693 1001 86380 86390 1
508733 99508733 1001 86380 86390 1
508734 99508734 1001 86380 86390 1
508749 99508749 1001 86380 86390 1
508600 99508600 1001 86380 86390 1
509228 99509228 1001 86380 86390 1
509269 99509269 1001 86380 86390 1
509218 99509218 1001 86380 86390 1
509206 99509206 1001 86380 86390 1
509219 99509219 1001 86380 86390 1
509170 99509170 1001 86380 86390 1
509196 99509196 1001 86380 86390 1
509810 99509810 1001 86380 86390 1
509759 99509759 1001 86380 86390 1
509803 99509803 1001 86380 86390 1
509583 99509583 1001 86380 86390 1
509428 99509428 1001 86380 86390 1
509482 99509482 1001 86380 86390 1
510094 99510094 1001 86380 86390 1
509921 99509921 1001 86380 86390 1
510551 99510551 1001 86380 86390 1
510579 99510579 1001 86380 86390 1
510568 99510568 1001 86380 86390 1
510531 99510531 1001 86380 86390 1
510446 99510446 1001 86380 86390 1
510320 99510320 1001 86380 86390 1
510400 99510400 1001 86380 86390 1
510439 99510439 1001 86380 86390 1
510452 99510452 1001 86380 86390 1
510416 99510416 1001 86380 86390 1
510442 99510442 1001 86380 86390 1
510210 99510210 1001 86380 86390 1
510275 99510275 1001 86380 86390 1
510175 99510175 1001 86380 86390 1
510110 99510110 1001 86380 86390 1
510219 99510219 1001 86380 86390 1
510818 99510818 1001 86380 86390 1
511541 99511541 1001 86380 86390 1
511513 99511513 1001 86380 86390 1
511141 99511141 1001 86380 86390 1
511156 99511156 1001 86380 86390 1
511342 99511342 1001 86380 86390 1
511345 99511345 1001 86380 86390 1
510940 99510940 1001 86380 86390 1
510968 99510968 1001 86380 86390 1
511605 99511605 1001 86380 86390 1
511559 99511559 1001 86380 86390 1
511561 99511561 1001 86380 86390 1
511574 99511574 1001 86380 86390 1
512379 99512379 1001 86380 86390 1
512243 99512243 1001 86380 86390 1
512247 99512247 1001 86380 86390 1
512299 99512299 1001 86380 86390 1
512339 99512339 1001 86380 86390 1
512043 99512043 1001 86380 86390 1
512152 99512152 1001 86380 86390 1
512115 99512115 1001 86380 86390 1
512041 99512041 1001 86380 86390 1
511875 99511875 1001 86380 86390 1
511837 99511837 1001 86380 86390 1
511853 99511853 1001 86380 86390 1
511781 99511781 1001 86380 86390 1
511860 99511860 1001 86380 86390 1
512414 99512414 1001 86380 86390 1
512479 99512479 1001 86380 86390 1
511758 99511758 1001 86380 86390 1
512458 99512458 1001 86380 86390 1
512577 99512577 1001 86380 86390 1
512462 99512462 1001 86380 86390 1
513053 99513053 1001 86380 86390 1
513028 99513028 1001 86380 86390 1
513145 99513145 1001 86380 86390 1
513186 99513186 1001 86380 86390 1
513162 99513162 1001 86380 86390 1
513163 99513163 1001 86380 86390 1
513125 99513125 1001 86380 86390 1
512991 99512991 1001 86380 86390 1
512778 99512778 1001 86380 86390 1
512651 99512651 1001 86380 86390 1
512730 99512730 1001 86380 86390 1
514028 99514028 1001 86380 86390 1
513773 99513773 1001 86380 86390 1
513735 99513735 1001 86380 86390 1
513687 99513687 1001 86380 86390 1
513708 99513708 1001 86380 86390 1
513487 99513487 1001 86380 86390 1
513581 99513581 1001 86380 86390 1
513569 99513569 1001 86380 86390 1
513417 99513417 1001 86380 86390 1
513421 99513421 1001 86380 86390 1
514157 99514157 1001 86380 86390 1
514073 99514073 1001 86380 86390 1
514689 99514689 1001 86380 86390 1
514702 99514702 1001 86380 86390 1
514828 99514828 1001 86380 86390 1
514607 99514607 1001 86380 86390 1
514492 99514492 1001 86380 86390 1
514418 99514418 1001 86380 86390 1
514279 99514279 1001 86380 86390 1
514422 99514422 1001 86380 86390 1
514423 99514423 1001 86380 86390 1
514242 99514242 1001 86380 86390 1
514387 99514387 1001 86380 86390 1
515062 99515062 1001 86380 86390 1
515038 99515038 1001 86380 86390 1
514925 99514925 1001 86380 86390 1
515481 99515481 1001 86380 86390 1
515578 99515578 1001 86380 86390 1
515540 99515540 1001 86380 86390 1
515345 99515345 1001 86380 86390 1
515839 99515839 1001 86380 86390 1
515685 99515685 1001 86380 86390 1
515718 99515718 1001 86380 86390 1
516410 99516410 1001 86380 86390 1
516489 99516489 1001 86380 86390 1
516255 99516255 1001 86380 86390 1
516152 99516152 1001 86380 86390 1
515986 99515986 1001 86380 86390 1
516587 99516587 1001 86380 86390 1
516549 99516549 1001 86380 86390 1
516693 99516693 1001 86380 86390 1
517271 99517271 1001 86380 86390 1
517332 99517332 1001 86380 86390 1
517145 99517145 1001 86380 86390 1
517188 99517188 1001 86380 86390 1
517165 99517165 1001 86380 86390 1
517017 99517017 1001 86380 86390 1
517082 99517082 1001 86380 86390 1
517031 99517031 1001 86380 86390 1
516940 99516940 1001 86380 86390 1
516929 99516929 1001 86380 86390 1
516896 99516896 1001 86380 86390 1
516848 99516848 1001 86380 86390 1
516732 99516732 1001 86380 86390 1
516901 99516901 1001 86380 86390 1
516837 99516837 1001 86380 86390 1
517365 99517365 1001 86380 86390 1
517485 99517485 1001 86380 86390 1
517409 99517409 1001 86380 86390 1
517435 99517435 1001 86380 86390 1
517982 99517982 1001 86380 86390 1
518013 99518013 1001 86380 86390 1
518143 99518143 1001 86380 86390 1
518003 99518003 1001 86380 86390 1
518107 99518107 1001 86380 86390 1
518152 99518152 1001 86380 86390 1
517992 99517992 1001 86380 86390 1
517873 99517873 1001 86380 86390 1
517942 99517942 1001 86380 86390 1
517663 99517663 1001 86380 86390 1
518249 99518249 1001 86380 86390 1
518186 99518186 1001 86380 86390 1
518316 99518316 1001 86380 86390 1
518296 99518296 1001 86380 86390 1
518364 99518364 1001 86380 86390 1
518833 99518833 1001 86380 86390 1
518914 99518914 1001 86380 86390 1
518813 99518813 1001 86380 86390 1
518932 99518932 1001 86380 86390 1
518745 99518745 1001 86380 86390 1
518647 99518647 1001 86380 86390 1
518596 99518596 1001 86380 86390 1
518690 99518690 1001 86380 86390 1
518526 99518526 1001 86380 86390 1
518568 99518568 1001 86380 86390 1
518441 99518441 1001 86380 86390 1
518546 99518546 1001 86380 86390 1
518573 99518573 1001 86380 86390 1
519140 99519140 1001 86380 86390 1
519042 99519042 1001 86380 86390 1
519148 99519148 1001 86380 86390 1
519034 99519034 1001 86380 86390 1
519764 99519764 1001 86380 86390 1
519668 99519668 1001 86380 86390 1
519657 99519657 1001 86380 86390 1
519404 99519404 1001 86380 86390 1
519490 99519490 1001 86380 86390 1
519284 99519284 1001 86380 86390 1
519331 99519331 1001 86380 86390 1
519228 99519228 1001 86380 86390 1
519890 99519890 1001 86380 86390 1
519857 99519857 1001 86380 86390 1
520002 99520002 1001 86380 86390 1
519822 99519822 1001 86380 86390 1
520614 99520614 1001 86380 86390 1
520636 99520636 1001 86380 86390 1
520348 99520348 1001 86380 86390 1
520239 99520239 1001 86380 86390 1
520122 99520122 1001 86380 86390 1
520213 99520213 1001 86380 86390 1
520059 99520059 1001 86380 86390 1
520044 99520044 1001 86380 86390 1
520840 99520840 1001 86380 86390 1
521438 99521438 1001 86380 86390 1
521420 99521420 1001 86380 86390 1
521443 99521443 1001 86380 86390 1
521442 99521442 1001 86380 86390 1
521282 99521282 1001 86380 86390 1
521120 99521120 1001 86380 86390 1
521134 99521134 1001 86380 86390 1
521187 99521187 1001 86380 86390 1
521164 99521164 1001 86380 86390 1
520948 99520948 1001 86380 86390 1
520926 99520926 1001 86380 86390 1
520991 99520991 1001 86380 86390 1
520932 99520932 1001 86380 86390 1
521496 99521496 1001 86380 86390 1
522114 99522114 1001 86380 86390 1
522010 99522010 1001 86380 86390 1
521974 99521974 1001 86380 86390 1
521867 99521867 1001 86380 86390 1
521778 99521778 1001 86380 86390 1
521858 99521858 1001 86380 86390 1
521873 99521873 1001 86380 86390 1
521837 99521837 1001 86380 86390 1
521694 99521694 1001 86380 86390 1
521695 99521695 1001 86380 86390 1
522305 99522305 1001 86380 86390 1
523043 99523043 1001 86380 86390 1
523105 99523105 1001 86380 86390 1
522972 99522972 1001 86380 86390 1
523037 99523037 1001 86380 86390 1
523000 99523000 1001 86380 86390 1
522767 99522767 1001 86380 86390 1
522860 99522860 1001 86380 86390 1
522620 99522620 1001 86380 86390 1
522625 99522625 1001 86380 86390 1
522498 99522498 1001 86380 86390 1
523237 99523237 1001 86380 86390 1
523250 99523250 1001 86380 86390 1
523898 99523898 1001 86380 86390 1
523861 99523861 1001 86380 86390 1
523677 99523677 1001 86380 86390 1
523685 99523685 1001 86380 86390 1
523520 99523520 1001 86380 86390 1
523435 99523435 1001 86380 86390 1
523474 99523474 1001 86380 86390 1
523425 99523425 1001 86380 86390 1
523439 99523439 1001 86380 86390 1
524072 99524072 1001 86380 86390 1
523985 99523985 1001 86380 86390 1
523988 99523988 1001 86380 86390 1
524003 99524003 1001 86380 86390 1
524757 99524757 1001 86380 86390 1
524393 99524393 1001 86380 86390 1
524420 99524420 1001 86380 86390 1
524151 99524151 1001 86380 86390 1
524259 99524259 1001 86380 86390 1
524851 99524851 1001 86380 86390 1
524787 99524787 1001 86380 86390 1
525521 99525521 1001 86380 86390 1
525381 99525381 1001 86380 86390 1
525308 99525308 1001 86380 86390 1
525388 99525388 1001 86380 86390 1
525080 99525080 1001 86380 86390 1
525045 99525045 1001 86380 86390 1
525164 99525164 1001 86380 86390 1
524983 99524983 1001 86380 86390 1
524997 99524997 1001 86380 86390 1
525715 99525715 1001 86380 86390 1
525677 99525677 1001 86380 86390 1
525780 99525780 1001 86380 86390 1
525703 99525703 1001 86380 86390 1
526306 99526306 1001 86380 86390 1
526195 99526195 1001 86380 86390 1
526020 99526020 1001 86380 86390 1
526176 99526176 1001 86380 86390 1
525948 99525948 1001 86380 86390 1
525807 99525807 1001 86380 86390 1
525913 99525913 1001 86380 86390 1
526539 99526539 1001 86380 86390 1
526463 99526463 1001 86380 86390 1
526547 99526547 1001 86380 86390 1
527159 99527159 1001 86380 86390 1
527172 99527172 1001 86380 86390 1
527095 99527095 1001 86380 86390 1
527096 99527096 1001 86380 86390 1
527229 99527229 1001 86380 86390 1
527101 99527101 1001 86380 86390 1
526851 99526851 1001 86380 86390 1
526997 99526997 1001 86380 86390 1
526854 99526854 1001 86380 86390 1
526709 99526709 1001 86380 86390 1
527298 99527298 1001 86380 86390 1
527264 99527264 1001 86380 86390 1
527294 99527294 1001 86380 86390 1
527937 99527937 1001 86380 86390 1
527778 99527778 1001 86380 86390 1
527753 99527753 1001 86380 86390 1
527858 99527858 1001 86380 86390 1
527813 99527813 1001 86380 86390 1
527661 99527661 1001 86380 86390 1
527586 99527586 1001 86380 86390 1
527627 99527627 1001 86380 86390 1
527525 99527525 1001 86380 86390 1
527581 99527581 1001 86380 86390 1
528123 99528123 1001 86380 86390 1
528220 99528220 1001 86380 86390 1
528198 99528198 1001 86380 86390 1
528789 99528789 1001 86380 86390 1
528701 99528701 1001 86380 86390 1
528766 99528766 1001 86380 86390 1
528754 99528754 1001 86380 86390 1
528810 99528810 1001 86380 86390 1
528581 99528581 1001 86380 86390 1
528635 99528635 1001 86380 86390 1
528584 99528584 1001 86380 86390 1
528382 99528382 1001 86380 86390 1
528291 99528291 1001 86380 86390 1
528998 99528998 1001 86380 86390 1
529549 99529549 1001 86380 86390 1
529563 99529563 1001 86380 86390 1
529392 99529392 1001 86380 86390 1
529426 99529426 1001 86380 86390 1
529376 99529376 1001 86380 86390 1
529206 99529206 1001 86380 86390 1
529776 99529776 1001 86380 86390 1
529905 99529905 1001 86380 86390 1
529842 99529842 1001 86380 86390 1
529831 99529831 1001 86380 86390 1
529733 99529733 1001 86380 86390 1
530479 99530479 1001 86380 86390 1
530519 99530519 1001 86380 86390 1
530171 99530171 1001 86380 86390 1
530145 99530145 1001 86380 86390 1
530265 99530265 1001 86380 86390 1
529936 99529936 1001 86380 86390 1
530131 99530131 1001 86380 86390 1
529950 99529950 1001 86380 86390 1
530055 99530055 1001 86380 86390 1
529982 99529982 1001 86380 86390 1
530644 99530644 1001 86380 86390 1
530670 99530670 1001 86380 86390 1
530634 99530634 1001 86380 86390 1
530663 99530663 1001 86380 86390 1
530676 99530676 1001 86380 86390 1
531294 99531294 1001 86380 86390 1
531230 99531230 1001 86380 86390 1
530999 99530999 1001 86380 86390 1
531076 99531076 1001 86380 86390 1
531146 99531146 1001 86380 86390 1
530810 99530810 1001 86380 86390 1
530772 99530772 1001 86380 86390 1
531580 99531580 1001 86380 86390 1
531400 99531400 1001 86380 86390 1
532146 99532146 1001 86380 86390 1
532203 99532203 1001 86380 86390 1
532037 99532037 1001 86380 86390 1
531883 99531883 1001 86380 86390 1
531805 99531805 1001 86380 86390 1
531949 99531949 1001 86380 86390 1
531838 99531838 1001 86380 86390 1
531670 99531670 1001 86380 86390 1
531648 99531648 1001 86380 86390 1
532280 99532280 1001 86380 86390 1
532294 99532294 1001 86380 86390 1
532360 99532360 1001 86380 86390 1
532310 99532310 1001 86380 86390 1
532311 99532311 1001 86380 86390 1
532364 99532364 1001 86380 86390 1
532225 99532225 1001 86380 86390 1
532878 99532878 1001 86380 86390 1
532959 99532959 1001 86380 86390 1
532831 99532831 1001 86380 86390 1
532897 99532897 1001 86380 86390 1
532762 99532762 1001 86380 86390 1
532775 99532775 1001 86380 86390 1
532699 99532699 1001 86380 86390 1
532634 99532634 1001 86380 86390 1
532592 99532592 1001 86380 86390 1
532568 99532568 1001 86380 86390 1
532556 99532556 1001 86380 86390 1
532597 99532597 1001 86380 86390 1
532572 99532572 1001 86380 86390 1
532548 99532548 1001 86380 86390 1
532432 99532432 1001 86380 86390 1
532421 99532421 1001 86380 86390 1
533044 99533044 1001 86380 86390 1
533033 99533033 1001 86380 86390 1
533117 99533117 1001 86380 86390 1
533842 99533842 1001 86380 86390 1
533450 99533450 1001 86380 86390 1
533483 99533483 1001 86380 86390 1
533354 99533354 1001 86380 86390 1
534010 99534010 1001 86380 86390 1
534051 99534051 1001 86380 86390 1
533873 99533873 1001 86380 86390 1
534029 99534029 1001 86380 86390 1
534604 99534604 1001 86380 86390 1
534387 99534387 1001 86380 86390 1
534393 99534393 1001 86380 86390 1
534348 99534348 1001 86380 86390 1
534220 99534220 1001 86380 86390 1
534137 99534137 1001 86380 86390 1
534228 99534228 1001 86380 86390 1
534063 99534063 1001 86380 86390 1
534800 99534800 1001 86380 86390 1
534878 99534878 1001 86380 86390 1
535421 99535421 1001 86380 86390 1
535319 99535319 1001 86380 86390 1
535463 99535463 1001 86380 86390 1
535374 99535374 1001 86380 86390 1
535454 99535454 1001 86380 86390 1
535494 99535494 1001 86380 86390 1
535418 99535418 1001 86380 86390 1
535239 99535239 1001 86380 86390 1
535229 99535229 1001 86380 86390 1
535100 99535100 1001 86380 86390 1
535207 99535207 1001 86380 86390 1
535246 99535246 1001 86380 86390 1
535285 99535285 1001 86380 86390 1
535184 99535184 1001 86380 86390 1
535052 99535052 1001 86380 86390 1
534977 99534977 1001 86380 86390 1
535306 99535306 1001 86380 86390 1
535523 99535523 1001 86380 86390 1
535645 99535645 1001 86380 86390 1
536335 99536335 1001 86380 86390 1
536171 99536171 1001 86380 86390 1
535938 99535938 1001 86380 86390 1
536069 99536069 1001 86380 86390 1
535860 99535860 1001 86380 86390 1
535888 99535888 1001 86380 86390 1
535830 99535830 1001 86380 86390 1
536437 99536437 1001 86380 86390 1
536515 99536515 1001 86380 86390 1
536534 99536534 1001 86380 86390 1
536829 99536829 1001 86380 86390 1
536804 99536804 1001 86380 86390 1
536896 99536896 1001 86380 86390 1
536936 99536936 1001 86380 86390 1
536913 99536913 1001 86380 86390 1
536810 99536810 1001 86380 86390 1
536771 99536771 1001 86380 86390 1
536800 99536800 1001 86380 86390 1
536748 99536748 1001 86380 86390 1
536728 99536728 1001 86380 86390 1
536721 99536721 1001 86380 86390 1
537173 99537173 1001 86380 86390 1
537186 99537186 1001 86380 86390 1
537291 99537291 1001 86380 86390 1
537201 99537201 1001 86380 86390 1
537202 99537202 1001 86380 86390 1
537307 99537307 1001 86380 86390 1
537308 99537308 1001 86380 86390 1
537220 99537220 1001 86380 86390 1
537929 99537929 1001 86380 86390 1
537879 99537879 1001 86380 86390 1
537869 99537869 1001 86380 86390 1
537699 99537699 1001 86380 86390 1
537394 99537394 1001 86380 86390 1
537512 99537512 1001 86380 86390 1
538060 99538060 1001 86380 86390 1
537999 99537999 1001 86380 86390 1
538146 99538146 1001 86380 86390 1
538763 99538763 1001 86380 86390 1
538814 99538814 1001 86380 86390 1
538804 99538804 1001 86380 86390 1
538584 99538584 1001 86380 86390 1
538494 99538494 1001 86380 86390 1
538444 99538444 1001 86380 86390 1
538470 99538470 1001 86380 86390 1
538484 99538484 1001 86380 86390 1
538372 99538372 1001 86380 86390 1
538991 99538991 1001 86380 86390 1
538914 99538914 1001 86380 86390 1
539500 99539500 1001 86380 86390 1
539575 99539575 1001 86380 86390 1
539339 99539339 1001 86380 86390 1
539217 99539217 1001 86380 86390 1
539127 99539127 1001 86380 86390 1
539024 99539024 1001 86380 86390 1
539116 99539116 1001 86380 86390 1
539066 99539066 1001 86380 86390 1
539173 99539173 1001 86380 86390 1
539793 99539793 1001 86380 86390 1
539704 99539704 1001 86380 86390 1
540315 99540315 1001 86380 86390 1
540214 99540214 1001 86380 86390 1
540177 99540177 1001 86380 86390 1
540216 99540216 1001 86380 86390 1
540218 99540218 1001 86380 86390 1
540220 99540220 1001 86380 86390 1
539848 99539848 1001 86380 86390 1
540004 99540004 1001 86380 86390 1
539902 99539902 1001 86380 86390 1
540046 99540046 1001 86380 86390 1
540034 99540034 1001 86380 86390 1
540620 99540620 1001 86380 86390 1
540630 99540630 1001 86380 86390 1
541101 99541101 1001 86380 86390 1
541153 99541153 1001 86380 86390 1
541259 99541259 1001 86380 86390 1
541246 99541246 1001 86380 86390 1
541271 99541271 1001 86380 86390 1
541160 99541160 1001 86380 86390 1
540972 99540972 1001 86380 86390 1
541050 99541050 1001 86380 86390 1
541063 99541063 1001 86380 86390 1
541064 99541064 1001 86380 86390 1
541072 99541072 1001 86380 86390 1
540858 99540858 1001 86380 86390 1
540718 99540718 1001 86380 86390 1
541345 99541345 1001 86380 86390 1
541333 99541333 1001 86380 86390 1
541467 99541467 1001 86380 86390 1
541927 99541927 1001 86380 86390 1
541631 99541631 1001 86380 86390 1
542324 99542324 1001 86380 86390 1
542318 99542318 1001 86380 86390 1
542231 99542231 1001 86380 86390 1
542817 99542817 1001 86380 86390 1
542886 99542886 1001 86380 86390 1
542824 99542824 1001 86380 86390 1
542839 99542839 1001 86380 86390 1
542867 99542867 1001 86380 86390 1
542715 99542715 1001 86380 86390 1
542691 99542691 1001 86380 86390 1
542593 99542593 1001 86380 86390 1
542736 99542736 1001 86380 86390 1
542607 99542607 1001 86380 86390 1
542542 99542542 1001 86380 86390 1
542390 99542390 1001 86380 86390 1
542497 99542497 1001 86380 86390 1
542368 99542368 1001 86380 86390 1
543024 99543024 1001 86380 86390 1
543568 99543568 1001 86380 86390 1
543723 99543723 1001 86380 86390 1
543745 99543745 1001 86380 86390 1
543753 99543753 1001 86380 86390 1
543386 99543386 1001 86380 86390 1
543192 99543192 1001 86380 86390 1
543298 99543298 1001 86380 86390 1
543275 99543275 1001 86380 86390 1
543975 99543975 1001 86380 86390 1
543971 99543971 1001 86380 86390 1
543909 99543909 1001 86380 86390 1
543871 99543871 1001 86380 86390 1
544535 99544535 1001 86380 86390 1
544248 99544248 1001 86380 86390 1
544028 99544028 1001 86380 86390 1
544070 99544070 1001 86380 86390 1
544122 99544122 1001 86380 86390 1
544026 99544026 1001 86380 86390 1
544699 99544699 1001 86380 86390 1
544666 99544666 1001 86380 86390 1
519971 629 1002 61325 71521 1
542579 664 1002 55200 64146 1
536920 821 1001 27084 27384 1
400053 99400053 1001 86380 86390 1
400135 99400135 1001 86380 86390 1
400221 99400221 1001 86380 86390 1
400357 99400357 1001 86380 86390 1
400485 99400485 1001 86380 86390 1
400511 99400511 1001 86380 86390 1
400507 99400507 1001 86380 86390 1
400419 99400419 1001 86380 86390 1
400625 99400625 1001 86380 86390 1
400677 99400677 1001 86380 86390 1
400923 99400923 1001 86380 86390 1
401026 99401026 1001 86380 86390 1
401177 99401177 1001 86380 86390 1
401240 99401240 1001 86380 86390 1
401469 99401469 1001 86380 86390 1
401764 99401764 1001 86380 86390 1
401888 99401888 1001 86380 86390 1
401966 99401966 1001 86380 86390 1
402117 99402117 1001 86380 86390 1
402647 99402647 1001 86380 86390 1
402817 99402817 1001 86380 86390 1
402926 99402926 1001 86380 86390 1
403066 99403066 1001 86380 86390 1
403222 99403222 1001 86380 86390 1
403223 99403223 1001 86380 86390 1
403801 99403801 1001 86380 86390 1
404078 99404078 1001 86380 86390 1
404122 99404122 1001 86380 86390 1
404069 99404069 1001 86380 86390 1
404165 99404165 1001 86380 86390 1
404207 99404207 1001 86380 86390 1
404402 99404402 1001 86380 86390 1
404521 99404521 1001 86380 86390 1
404924 99404924 1001 86380 86390 1
405193 99405193 1001 86380 86390 1
405391 99405391 1001 86380 86390 1
405393 99405393 1001 86380 86390 1
405515 99405515 1001 86380 86390 1
405601 99405601 1001 86380 86390 1
406331 99406331 1001 86380 86390 1
406619 99406619 1001 86380 86390 1
406552 99406552 1001 86380 86390 1
406857 99406857 1001 86380 86390 1
407015 99407015 1001 86380 86390 1
407108 99407108 1001 86380 86390 1
407197 99407197 1001 86380 86390 1
407385 99407385 1001 86380 86390 1
407363 99407363 1001 86380 86390 1
407421 99407421 1001 86380 86390 1
407957 99407957 1001 86380 86390 1
408009 99408009 1001 86380 86390 1
408146 99408146 1001 86380 86390 1
408250 99408250 1001 86380 86390 1
408258 99408258 1001 86380 86390 1
408235 99408235 1001 86380 86390 1
408337 99408337 1001 86380 86390 1
408865 99408865 1001 86380 86390 1
408945 99408945 1001 86380 86390 1
408920 99408920 1001 86380 86390 1
409210 99409210 1001 86380 86390 1
409322 99409322 1001 86380 86390 1
409583 99409583 1001 86380 86390 1
409712 99409712 1001 86380 86390 1
409856 99409856 1001 86380 86390 1
409934 99409934 1001 86380 86390 1
410475 99410475 1001 86380 86390 1
410507 99410507 1001 86380 86390 1
410784 99410784 1001 86380 86390 1
410995 99410995 1001 86380 86390 1
411070 99411070 1001 86380 86390 1
411121 99411121 1001 86380 86390 1
411129 99411129 1001 86380 86390 1
411320 99411320 1001 86380 86390 1
411223 99411223 1001 86380 86390 1
411337 99411337 1001 86380 86390 1
411419 99411419 1001 86380 86390 1
411346 99411346 1001 86380 86390 1
411459 99411459 1001 86380 86390 1
411567 99411567 1001 86380 86390 1
411622 99411622 1001 86380 86390 1
411664 99411664 1001 86380 86390 1
411746 99411746 1001 86380 86390 1
411808 99411808 1001 86380 86390 1
411880 99411880 1001 86380 86390 1
411959 99411959 1001 86380 86390 1
412168 99412168 1001 86380 86390 1
412184 99412184 1001 86380 86390 1
412340 99412340 1001 86380 86390 1
413376 99413376 1001 86380 86390 1
413433 99413433 1001 86380 86390 1
413360 99413360 1001 86380 86390 1
413143 99413143 1001 86380 86390 1
413165 99413165 1001 86380 86390 1
413024 99413024 1001 86380 86390 1
412641 99412641 1001 86380 86390 1
413951 99413951 1001 86380 86390 1
414038 99414038 1001 86380 86390 1
413982 99413982 1001 86380 86390 1
415056 99415056 1001 86380 86390 1
415142 99415142 1001 86380 86390 1
415262 99415262 1001 86380 86390 1
415277 99415277 1001 86380 86390 1
415180 99415180 1001 86380 86390 1
415300 99415300 1001 86380 86390 1
414745 99414745 1001 86380 86390 1
414264 99414264 1001 86380 86390 1
414350 99414350 1001 86380 86390 1
415388 99415388 1001 86380 86390 1
415496 99415496 1001 86380 86390 1
415331 99415331 1001 86380 86390 1
415360 99415360 1001 86380 86390 1
415497 99415497 1001 86380 86390 1
415334 99415334 1001 86380 86390 1
416669 99416669 1001 86380 86390 1
416729 99416729 1001 86380 86390 1
416931 99416931 1001 86380 86390 1
416666 99416666 1001 86380 86390 1
416398 99416398 1001 86380 86390 1
416237 99416237 1001 86380 86390 1
416142 99416142 1001 86380 86390 1
416391 99416391 1001 86380 86390 1
416151 99416151 1001 86380 86390 1
415937 99415937 1001 86380 86390 1
415817 99415817 1001 86380 86390 1
415727 99415727 1001 86380 86390 1
415854 99415854 1001 86380 86390 1
415878 99415878 1001 86380 86390 1
415857 99415857 1001 86380 86390 1
417138 99417138 1001 86380 86390 1
417281 99417281 1001 86380 86390 1
417051 99417051 1001 86380 86390 1
417147 99417147 1001 86380 86390 1
417387 99417387 1001 86380 86390 1
417269 99417269 1001 86380 86390 1
417303 99417303 1001 86380 86390 1
417410 99417410 1001 86380 86390 1
418713 99418713 1001 86380 86390 1
418220 99418220 1001 86380 86390 1
418394 99418394 1001 86380 86390 1
418229 99418229 1001 86380 86390 1
418123 99418123 1001 86380 86390 1
418100 99418100 1001 86380 86390 1
417716 99417716 1001 86380 86390 1
417883 99417883 1001 86380 86390 1
417912 99417912 1001 86380 86390 1
419167 99419167 1001 86380 86390 1
419198 99419198 1001 86380 86390 1
420199 99420199 1001 86380 86390 1
420222 99420222 1001 86380 86390 1
420342 99420342 1001 86380 86390 1
420102 99420102 1001 86380 86390 1
419807 99419807 1001 86380 86390 1
419786 99419786 1001 86380 86390 1
420749 99420749 1001 86380 86390 1
420820 99420820 1001 86380 86390 1
420554 99420554 1001 86380 86390 1
420555 99420555 1001 86380 86390 1
420705 99420705 1001 86380 86390 1
421691 99421691 1001 86380 86390 1
421760 99421760 1001 86380 86390 1
421384 99421384 1001 86380 86390 1
421581 99421581 1001 86380 86390 1
422383 99422383 1001 86380 86390 1
422462 99422462 1001 86380 86390 1
422412 99422412 1001 86380 86390 1
422263 99422263 1001 86380 86390 1
423632 99423632 1001 86380 86390 1
423413 99423413 1001 86380 86390 1
423287 99423287 1001 86380 86390 1
423183 99423183 1001 86380 86390 1
423261 99423261 1001 86380 86390 1
423303 99423303 1001 86380 86390 1
422876 99422876 1001 86380 86390 1
422604 99422604 1001 86380 86390 1
422662 99422662 1001 86380 86390 1
422705 99422705 1001 86380 86390 1
423846 99423846 1001 86380 86390 1
423817 99423817 1001 86380 86390 1
424146 99424146 1001 86380 86390 1
425248 99425248 1001 86380 86390 1
425315 99425315 1001 86380 86390 1
425318 99425318 1001 86380 86390 1
424391 99424391 1001 86380 86390 1
424401 99424401 1001 86380 86390 1
424283 99424283 1001 86380 86390 1
424448 99424448 1001 86380 86390 1
424361 99424361 1001 86380 86390 1
424287 99424287 1001 86380 86390 1
425495 99425495 1001 86380 86390 1
425700 99425700 1001 86380 86390 1
425414 99425414 1001 86380 86390 1
425600 99425600 1001 86380 86390 1
426920 99426920 1001 86380 86390 1
426740 99426740 1001 86380 86390 1
427095 99427095 1001 86380 86390 1
426369 99426369 1001 86380 86390 1
426535 99426535 1001 86380 86390 1
426688 99426688 1001 86380 86390 1
425940 99425940 1001 86380 86390 1
426220 99426220 1001 86380 86390 1
426087 99426087 1001 86380 86390 1
427123 99427123 1001 86380 86390 1
427500 99427500 1001 86380 86390 1
427216 99427216 1001 86380 86390 1
428500 99428500 1001 86380 86390 1
428643 99428643 1001 86380 86390 1
428551 99428551 1001 86380 86390 1
428019 99428019 1001 86380 86390 1
428109 99428109 1001 86380 86390 1
427619 99427619 1001 86380 86390 1
428779 99428779 1001 86380 86390 1
430337 99430337 1001 86380 86390 1
429973 99429973 1001 86380 86390 1
430060 99430060 1001 86380 86390 1
430350 99430350 1001 86380 86390 1
430089 99430089 1001 86380 86390 1
429693 99429693 1001 86380 86390 1
429622 99429622 1001 86380 86390 1
429895 99429895 1001 86380 86390 1
429343 99429343 1001 86380 86390 1
429494 99429494 1001 86380 86390 1
429222 99429222 1001 86380 86390 1
430525 99430525 1001 86380 86390 1
430402 99430402 1001 86380 86390 1
430746 99430746 1001 86380 86390 1
430494 99430494 1001 86380 86390 1
431948 99431948 1001 86380 86390 1
431588 99431588 1001 86380 86390 1
431636 99431636 1001 86380 86390 1
431323 99431323 1001 86380 86390 1
430974 99430974 1001 86380 86390 1
430956 99430956 1001 86380 86390 1
432452 99432452 1001 86380 86390 1
432380 99432380 1001 86380 86390 1
432359 99432359 1001 86380 86390 1
432163 99432163 1001 86380 86390 1
432113 99432113 1001 86380 86390 1
433635 99433635 1001 86380 86390 1
433721 99433721 1001 86380 86390 1
433622 99433622 1001 86380 86390 1
433384 99433384 1001 86380 86390 1
433054 99433054 1001 86380 86390 1
432664 99432664 1001 86380 86390 1
432668 99432668 1001 86380 86390 1
432776 99432776 1001 86380 86390 1
432836 99432836 1001 86380 86390 1
432889 99432889 1001 86380 86390 1
432890 99432890 1001 86380 86390 1
433835 99433835 1001 86380 86390 1
435008 99435008 1001 86380 86390 1
435333 99435333 1001 86380 86390 1
434683 99434683 1001 86380 86390 1
434343 99434343 1001 86380 86390 1
434143 99434143 1001 86380 86390 1
435480 99435480 1001 86380 86390 1
435734 99435734 1001 86380 86390 1
435692 99435692 1001 86380 86390 1
435840 99435840 1001 86380 86390 1
435446 99435446 1001 86380 86390 1
436872 99436872 1001 86380 86390 1
436819 99436819 1001 86380 86390 1
436727 99436727 1001 86380 86390 1
436686 99436686 1001 86380 86390 1
436356 99436356 1001 86380 86390 1
436485 99436485 1001 86380 86390 1
436587 99436587 1001 86380 86390 1
436098 99436098 1001 86380 86390 1
435909 99435909 1001 86380 86390 1
300069 99300069 1001 86380 86390 1
437325 99437325 1001 86380 86390 1
437248 99437248 1001 86380 86390 1
300579 99300579 1001 86380 86390 1
300709 99300709 1001 86380 86390 1
300609 99300609 1001 86380 86390 1
300382 99300382 1001 86380 86390 1
300365 99300365 1001 86380 86390 1
300418 99300418 1001 86380 86390 1
300167 99300167 1001 86380 86390 1
300208 99300208 1001 86380 86390 1
300805 99300805 1001 86380 86390 1
300809 99300809 1001 86380 86390 1
300732 99300732 1001 86380 86390 1
301472 99301472 1001 86380 86390 1
301424 99301424 1001 86380 86390 1
301260 99301260 1001 86380 86390 1
301288 99301288 1001 86380 86390 1
301147 99301147 1001 86380 86390 1
301734 99301734 1001 86380 86390 1
301736 99301736 1001 86380 86390 1
301634 99301634 1001 86380 86390 1
301615 99301615 1001 86380 86390 1
301667 99301667 1001 86380 86390 1
302256 99302256 1001 86380 86390 1
302194 99302194 1001 86380 86390 1
302311 99302311 1001 86380 86390 1
302337 99302337 1001 86380 86390 1
302224 99302224 1001 86380 86390 1
302006 99302006 1001 86380 86390 1
302124 99302124 1001 86380 86390 1
302151 99302151 1001 86380 86390 1
302013 99302013 1001 86380 86390 1
301787 99301787 1001 86380 86390 1
301879 99301879 1001 86380 86390 1
301875 99301875 1001 86380 86390 1
301888 99301888 1001 86380 86390 1
302411 99302411 1001 86380 86390 1
302491 99302491 1001 86380 86390 1
303092 99303092 1001 86380 86390 1
303135 99303135 1001 86380 86390 1
303084 99303084 1001 86380 86390 1
302845 99302845 1001 86380 86390 1
303002 99303002 1001 86380 86390 1
302702 99302702 1001 86380 86390 1
303335 99303335 1001 86380 86390 1
303261 99303261 1001 86380 86390 1
303330 99303330 1001 86380 86390 1
303873 99303873 1001 86380 86390 1
303993 99303993 1001 86380 86390 1
303685 99303685 1001 86380 86390 1
303652 99303652 1001 86380 86390 1
303783 99303783 1001 86380 86390 1
303694 99303694 1001 86380 86390 1
303799 99303799 1001 86380 86390 1
303671 99303671 1001 86380 86390 1
303498 99303498 1001 86380 86390 1
303514 99303514 1001 86380 86390 1
304212 99304212 1001 86380 86390 1
304229 99304229 1001 86380 86390 1
304064 99304064 1001 86380 86390 1
304142 99304142 1001 86380 86390 1
304741 99304741 1001 86380 86390 1
304806 99304806 1001 86380 86390 1
304768 99304768 1001 86380 86390 1
304564 99304564 1001 86380 86390 1
304539 99304539 1001 86380 86390 1
304565 99304565 1001 86380 86390 1
304631 99304631 1001 86380 86390 1
304477 99304477 1001 86380 86390 1
304504 99304504 1001 86380 86390 1
304481 99304481 1001 86380 86390 1
304302 99304302 1001 86380 86390 1
304304 99304304 1001 86380 86390 1
304384 99304384 1001 86380 86390 1
304424 99304424 1001 86380 86390 1
304296 99304296 1001 86380 86390 1
304414 99304414 1001 86380 86390 1
304261 99304261 1001 86380 86390 1
305014 99305014 1001 86380 86390 1
305057 99305057 1001 86380 86390 1
305019 99305019 1001 86380 86390 1
305058 99305058 1001 86380 86390 1
305650 99305650 1001 86380 86390 1
305585 99305585 1001 86380 86390 1
305612 99305612 1001 86380 86390 1
305579 99305579 1001 86380 86390 1
305466 99305466 1001 86380 86390 1
305443 99305443 1001 86380 86390 1
305398 99305398 1001 86380 86390 1
305065 99305065 1001 86380 86390 1
305261 99305261 1001 86380 86390 1
305239 99305239 1001 86380 86390 1
500115 99500115 1001 86380 86390 1
500002 99500002 1001 86380 86390 1
500121 99500121 1001 86380 86390 1
500728 99500728 1001 86380 86390 1
500755 99500755 1001 86380 86390 1
500722 99500722 1001 86380 86390 1
500434 99500434 1001 86380 86390 1
500244 99500244 1001 86380 86390 1
500304 99500304 1001 86380 86390 1
500932 99500932 1001 86380 86390 1
500845 99500845 1001 86380 86390 1
500963 99500963 1001 86380 86390 1
501564 99501564 1001 86380 86390 1
501474 99501474 1001 86380 86390 1
501528 99501528 1001 86380 86390 1
501466 99501466 1001 86380 86390 1
501492 99501492 1001 86380 86390 1
501595 99501595 1001 86380 86390 1
501622 99501622 1001 86380 86390 1
501522 99501522 1001 86380 86390 1
501377 99501377 1001 86380 86390 1
501262 99501262 1001 86380 86390 1
501316 99501316 1001 86380 86390 1
501116 99501116 1001 86380 86390 1
501688 99501688 1001 86380 86390 1
501819 99501819 1001 86380 86390 1
501679 99501679 1001 86380 86390 1
501710 99501710 1001 86380 86390 1
501777 99501777 1001 86380 86390 1
502399 99502399 1001 86380 86390 1
502153 99502153 1001 86380 86390 1
501967 99501967 1001 86380 86390 1
502048 99502048 1001 86380 86390 1
502643 99502643 1001 86380 86390 1
502538 99502538 1001 86380 86390 1
503191 99503191 1001 86380 86390 1
503167 99503167 1001 86380 86390 1
502938 99502938 1001 86380 86390 1
502991 99502991 1001 86380 86390 1
502774 99502774 1001 86380 86390 1
502855 99502855 1001 86380 86390 1
502856 99502856 1001 86380 86390 1
503483 99503483 1001 86380 86390 1
503393 99503393 1001 86380 86390 1
502671 99502671 1001 86380 86390 1
503293 99503293 1001 86380 86390 1
503989 99503989 1001 86380 86390 1
504091 99504091 1001 86380 86390 1
504033 99504033 1001 86380 86390 1
503943 99503943 1001 86380 86390 1
503924 99503924 1001 86380 86390 1
503731 99503731 1001 86380 86390 1
503905 99503905 1001 86380 86390 1
503728 99503728 1001 86380 86390 1
503509 99503509 1001 86380 86390 1
503643 99503643 1001 86380 86390 1
503541 99503541 1001 86380 86390 1
503534 99503534 1001 86380 86390 1
503508 99503508 1001 86380 86390 1
504278 99504278 1001 86380 86390 1
504164 99504164 1001 86380 86390 1
504308 99504308 1001 86380 86390 1
504806 99504806 1001 86380 86390 1
504859 99504859 1001 86380 86390 1
504786 99504786 1001 86380 86390 1
504877 99504877 1001 86380 86390 1
504937 99504937 1001 86380 86390 1
504647 99504647 1001 86380 86390 1
504688 99504688 1001 86380 86390 1
504638 99504638 1001 86380 86390 1
504655 99504655 1001 86380 86390 1
504707 99504707 1001 86380 86390 1
504684 99504684 1001 86380 86390 1
504382 99504382 1001 86380 86390 1
504486 99504486 1001 86380 86390 1
504448 99504448 1001 86380 86390 1
505629 99505629 1001 86380 86390 1
505770 99505770 1001 86380 86390 1
505601 99505601 1001 86380 86390 1
505502 99505502 1001 86380 86390 1
505391 99505391 1001 86380 86390 1
505342 99505342 1001 86380 86390 1
505781 99505781 1001 86380 86390 1
505950 99505950 1001 86380 86390 1
505864 99505864 1001 86380 86390 1
505866 99505866 1001 86380 86390 1
505855 99505855 1001 86380 86390 1
506430 99506430 1001 86380 86390 1
506575 99506575 1001 86380 86390 1
506222 99506222 1001 86380 86390 1
506018 99506018 1001 86380 86390 1
506152 99506152 1001 86380 86390 1
506153 99506153 1001 86380 86390 1
506715 99506715 1001 86380 86390 1
506654 99506654 1001 86380 86390 1
507315 99507315 1001 86380 86390 1
507044 99507044 1001 86380 86390 1
506866 99506866 1001 86380 86390 1
506905 99506905 1001 86380 86390 1
506938 99506938 1001 86380 86390 1
506913 99506913 1001 86380 86390 1
507488 99507488 1001 86380 86390 1
507425 99507425 1001 86380 86390 1
507546 99507546 1001 86380 86390 1
508045 99508045 1001 86380 86390 1
508096 99508096 1001 86380 86390 1
508109 99508109 1001 86380 86390 1
508175 99508175 1001 86380 86390 1
508129 99508129 1001 86380 86390 1
508183 99508183 1001 86380 86390 1
508007 99508007 1001 86380 86390 1
507695 99507695 1001 86380 86390 1
507774 99507774 1001 86380 86390 1
507647 99507647 1001 86380 86390 1
507674 99507674 1001 86380 86390 1
507791 99507791 1001 86380 86390 1
507805 99507805 1001 86380 86390 1
507767 99507767 1001 86380 86390 1
507729 99507729 1001 86380 86390 1
508361 99508361 1001 86380 86390 1
508975 99508975 1001 86380 86390 1
508892 99508892 1001 86380 86390 1
508700 99508700 1001 86380 86390 1
508860 99508860 1001 86380 86390 1
508751 99508751 1001 86380 86390 1
508561 99508561 1001 86380 86390 1
508498 99508498 1001 86380 86390 1
508475 99508475 1001 86380 86390 1
508530 99508530 1001 86380 86390 1
509101 99509101 1001 86380 86390 1
509702 99509702 1001 86380 86390 1
509768 99509768 1001 86380 86390 1
509542 99509542 1001 86380 86390 1
509531 99509531 1001 86380 86390 1
509570 99509570 1001 86380 86390 1
509664 99509664 1001 86380 86390 1
509310 99509310 1001 86380 86390 1
509323 99509323 1001 86380 86390 1
509343 99509343 1001 86380 86390 1
510061 99510061 1001 86380 86390 1
510562 99510562 1001 86380 86390 1
510668 99510668 1001 86380 86390 1
510635 99510635 1001 86380 86390 1
510610 99510610 1001 86380 86390 1
510503 99510503 1001 86380 86390 1
510402 99510402 1001 86380 86390 1
510229 99510229 1001 86380 86390 1
510788 99510788 1001 86380 86390 1
510895 99510895 1001 86380 86390 1
510755 99510755 1001 86380 86390 1
510865 99510865 1001 86380 86390 1
511421 99511421 1001 86380 86390 1
511474 99511474 1001 86380 86390 1
511500 99511500 1001 86380 86390 1
511204 99511204 1001 86380 86390 1
511313 99511313 1001 86380 86390 1
511276 99511276 1001 86380 86390 1
510982 99510982 1001 86380 86390 1
511640 99511640 1001 86380 86390 1
511348 99511348 1001 86380 86390 1
511566 99511566 1001 86380 86390 1
511740 99511740 1001 86380 86390 1
511651 99511651 1001 86380 86390 1
512176 99512176 1001 86380 86390 1
512298 99512298 1001 86380 86390 1
512030 99512030 1001 86380 86390 1
512121 99512121 1001 86380 86390 1
512060 99512060 1001 86380 86390 1
512009 99512009 1001 86380 86390 1
512080 99512080 1001 86380 86390 1
512042 99512042 1001 86380 86390 1
511960 99511960 1001 86380 86390 1
512401 99512401 1001 86380 86390 1
512505 99512505 1001 86380 86390 1
512557 99512557 1001 86380 86390 1
512428 99512428 1001 86380 86390 1
512467 99512467 1001 86380 86390 1
512521 99512521 1001 86380 86390 1
512537 99512537 1001 86380 86390 1
512528 99512528 1001 86380 86390 1
512568 99512568 1001 86380 86390 1
513189 99513189 1001 86380 86390 1
513019 99513019 1001 86380 86390 1
513149 99513149 1001 86380 86390 1
512820 99512820 1001 86380 86390 1
512692 99512692 1001 86380 86390 1
512589 99512589 1001 86380 86390 1
512776 99512776 1001 86380 86390 1
513402 99513402 1001 86380 86390 1
513353 99513353 1001 86380 86390 1
513885 99513885 1001 86380 86390 1
513976 99513976 1001 86380 86390 1
513862 99513862 1001 86380 86390 1
513670 99513670 1001 86380 86390 1
513647 99513647 1001 86380 86390 1
513689 99513689 1001 86380 86390 1
513754 99513754 1001 86380 86390 1
513721 99513721 1001 86380 86390 1
513444 99513444 1001 86380 86390 1
513433 99513433 1001 86380 86390 1
513447 99513447 1001 86380 86390 1
513499 99513499 1001 86380 86390 1
513538 99513538 1001 86380 86390 1
514162 99514162 1001 86380 86390 1
514219 99514219 1001 86380 86390 1
514819 99514819 1001 86380 86390 1
514795 99514795 1001 86380 86390 1
514826 99514826 1001 86380 86390 1
514670 99514670 1001 86380 86390 1
514713 99514713 1001 86380 86390 1
514496 99514496 1001 86380 86390 1
514478 99514478 1001 86380 86390 1
514327 99514327 1001 86380 86390 1
514419 99514419 1001 86380 86390 1
514882 99514882 1001 86380 86390 1
514858 99514858 1001 86380 86390 1
514954 99514954 1001 86380 86390 1
515562 99515562 1001 86380 86390 1
515338 99515338 1001 86380 86390 1
515469 99515469 1001 86380 86390 1
515458 99515458 1001 86380 86390 1
515279 99515279 1001 86380 86390 1
515182 99515182 1001 86380 86390 1
515137 99515137 1001 86380 86390 1
516378 99516378 1001 86380 86390 1
516175 99516175 1001 86380 86390 1
516167 99516167 1001 86380 86390 1
516290 99516290 1001 86380 86390 1
516546 99516546 1001 86380 86390 1
516702 99516702 1001 86380 86390 1
516652 99516652 1001 86380 86390 1
516516 99516516 1001 86380 86390 1
517245 99517245 1001 86380 86390 1
517302 99517302 1001 86380 86390 1
517172 99517172 1001 86380 86390 1
517237 99517237 1001 86380 86390 1
517136 99517136 1001 86380 86390 1
517203 99517203 1001 86380 86390 1
517107 99517107 1001 86380 86390 1
517034 99517034 1001 86380 86390 1
516986 99516986 1001 86380 86390 1
517360 99517360 1001 86380 86390 1
518126 99518126 1001 86380 86390 1
517983 99517983 1001 86380 86390 1
518146 99518146 1001 86380 86390 1
518106 99518106 1001 86380 86390 1
517823 99517823 1001 86380 86390 1
517621 99517621 1001 86380 86390 1
517634 99517634 1001 86380 86390 1
518357 99518357 1001 86380 86390 1
518345 99518345 1001 86380 86390 1
518294 99518294 1001 86380 86390 1
518221 99518221 1001 86380 86390 1
518960 99518960 1001 86380 86390 1
518774 99518774 1001 86380 86390 1
518674 99518674 1001 86380 86390 1
518446 99518446 1001 86380 86390 1
518475 99518475 1001 86380 86390 1
519096 99519096 1001 86380 86390 1
519716 99519716 1001 86380 86390 1
519628 99519628 1001 86380 86390 1
519531 99519531 1001 86380 86390 1
519469 99519469 1001 86380 86390 1
519598 99519598 1001 86380 86390 1
519445 99519445 1001 86380 86390 1
519425 99519425 1001 86380 86390 1
519324 99519324 1001 86380 86390 1
519325 99519325 1001 86380 86390 1
519210 99519210 1001 86380 86390 1
519277 99519277 1001 86380 86390 1
519343 99519343 1001 86380 86390 1
519959 99519959 1001 86380 86390 1
519831 99519831 1001 86380 86390 1
520003 99520003 1001 86380 86390 1
519939 99519939 1001 86380 86390 1
520541 99520541 1001 86380 86390 1
520631 99520631 1001 86380 86390 1
520340 99520340 1001 86380 86390 1
520379 99520379 1001 86380 86390 1
520175 99520175 1001 86380 86390 1
520086 99520086 1001 86380 86390 1
520065 99520065 1001 86380 86390 1
520091 99520091 1001 86380 86390 1
520207 99520207 1001 86380 86390 1
520079 99520079 1001 86380 86390 1
520729 99520729 1001 86380 86390 1
520436 99520436 1001 86380 86390 1
521298 99521298 1001 86380 86390 1
521294 99521294 1001 86380 86390 1
521208 99521208 1001 86380 86390 1
521106 99521106 1001 86380 86390 1
521252 99521252 1001 86380 86390 1
521188 99521188 1001 86380 86390 1
520858 99520858 1001 86380 86390 1
520977 99520977 1001 86380 86390 1
521033 99521033 1001 86380 86390 1
520906 99520906 1001 86380 86390 1
521521 99521521 1001 86380 86390 1
521485 99521485 1001 86380 86390 1
522111 99522111 1001 86380 86390 1
522161 99522161 1001 86380 86390 1
521932 99521932 1001 86380 86390 1
521894 99521894 1001 86380 86390 1
521994 99521994 1001 86380 86390 1
521762 99521762 1001 86380 86390 1
521751 99521751 1001 86380 86390 1
521857 99521857 1001 86380 86390 1
521702 99521702 1001 86380 86390 1
522346 99522346 1001 86380 86390 1
522372 99522372 1001 86380 86390 1
522985 99522985 1001 86380 86390 1
522774 99522774 1001 86380 86390 1
522754 99522754 1001 86380 86390 1
522627 99522627 1001 86380 86390 1
522682 99522682 1001 86380 86390 1
522609 99522609 1001 86380 86390 1
522626 99522626 1001 86380 86390 1
522522 99522522 1001 86380 86390 1
523297 99523297 1001 86380 86390 1
523264 99523264 1001 86380 86390 1
523175 99523175 1001 86380 86390 1
523255 99523255 1001 86380 86390 1
523821 99523821 1001 86380 86390 1
523904 99523904 1001 86380 86390 1
523618 99523618 1001 86380 86390 1
523376 99523376 1001 86380 86390 1
523459 99523459 1001 86380 86390 1
523486 99523486 1001 86380 86390 1
523501 99523501 1001 86380 86390 1
523334 99523334 1001 86380 86390 1
524033 99524033 1001 86380 86390 1
523991 99523991 1001 86380 86390 1
524758 99524758 1001 86380 86390 1
524666 99524666 1001 86380 86390 1
524396 99524396 1001 86380 86390 1
524496 99524496 1001 86380 86390 1
524266 99524266 1001 86380 86390 1
524215 99524215 1001 86380 86390 1
524163 99524163 1001 86380 86390 1
524233 99524233 1001 86380 86390 1
524808 99524808 1001 86380 86390 1
524894 99524894 1001 86380 86390 1
524778 99524778 1001 86380 86390 1
524973 99524973 1001 86380 86390 1
525596 99525596 1001 86380 86390 1
525477 99525477 1001 86380 86390 1
525226 99525226 1001 86380 86390 1
525330 99525330 1001 86380 86390 1
525269 99525269 1001 86380 86390 1
525310 99525310 1001 86380 86390 1
525092 99525092 1001 86380 86390 1
525028 99525028 1001 86380 86390 1
524990 99524990 1001 86380 86390 1
525740 99525740 1001 86380 86390 1
525731 99525731 1001 86380 86390 1
526311 99526311 1001 86380 86390 1
526357 99526357 1001 86380 86390 1
526146 99526146 1001 86380 86390 1
526186 99526186 1001 86380 86390 1
526001 99526001 1001 86380 86390 1
525915 99525915 1001 86380 86390 1
525826 99525826 1001 86380 86390 1
526010 99526010 1001 86380 86390 1
526607 99526607 1001 86380 86390 1
526570 99526570 1001 86380 86390 1
526545 99526545 1001 86380 86390 1
527075 99527075 1001 86380 86390 1
526733 99526733 1001 86380 86390 1
526748 99526748 1001 86380 86390 1
527260 99527260 1001 86380 86390 1
527385 99527385 1001 86380 86390 1
527296 99527296 1001 86380 86390 1
527322 99527322 1001 86380 86390 1
527949 99527949 1001 86380 86390 1
527904 99527904 1001 86380 86390 1
527984 99527984 1001 86380 86390 1
527856 99527856 1001 86380 86390 1
527772 99527772 1001 86380 86390 1
527521 99527521 1001 86380 86390 1
527651 99527651 1001 86380 86390 1
527555 99527555 1001 86380 86390 1
528169 99528169 1001 86380 86390 1
528092 99528092 1001 86380 86390 1
528134 99528134 1001 86380 86390 1
528739 99528739 1001 86380 86390 1
528804 99528804 1001 86380 86390 1
528719 99528719 1001 86380 86390 1
528745 99528745 1001 86380 86390 1
528528 99528528 1001 86380 86390 1
528509 99528509 1001 86380 86390 1
528434 99528434 1001 86380 86390 1
528976 99528976 1001 86380 86390 1
528489 99528489 1001 86380 86390 1
529095 99529095 1001 86380 86390 1
528930 99528930 1001 86380 86390 1
529035 99529035 1001 86380 86390 1
529050 99529050 1001 86380 86390 1
529613 99529613 1001 86380 86390 1
529545 99529545 1001 86380 86390 1
529451 99529451 1001 86380 86390 1
529361 99529361 1001 86380 86390 1
529519 99529519 1001 86380 86390 1
529122 99529122 1001 86380 86390 1
529150 99529150 1001 86380 86390 1
529114 99529114 1001 86380 86390 1
529755 99529755 1001 86380 86390 1
529824 99529824 1001 86380 86390 1
529837 99529837 1001 86380 86390 1
529788 99529788 1001 86380 86390 1
530428 99530428 1001 86380 86390 1
530458 99530458 1001 86380 86390 1
530257 99530257 1001 86380 86390 1
530290 99530290 1001 86380 86390 1
529976 99529976 1001 86380 86390 1
530736 99530736 1001 86380 86390 1
530672 99530672 1001 86380 86390 1
531190 99531190 1001 86380 86390 1
531260 99531260 1001 86380 86390 1
531162 99531162 1001 86380 86390 1
531013 99531013 1001 86380 86390 1
530915 99530915 1001 86380 86390 1
530804 99530804 1001 86380 86390 1
531485 99531485 1001 86380 86390 1
531388 99531388 1001 86380 86390 1
532167 99532167 1001 86380 86390 1
532029 99532029 1001 86380 86390 1
532082 99532082 1001 86380 86390 1
532160 99532160 1001 86380 86390 1
532164 99532164 1001 86380 86390 1
532100 99532100 1001 86380 86390 1
532126 99532126 1001 86380 86390 1
531964 99531964 1001 86380 86390 1
531823 99531823 1001 86380 86390 1
531927 99531927 1001 86380 86390 1
531882 99531882 1001 86380 86390 1
531973 99531973 1001 86380 86390 1
531716 99531716 1001 86380 86390 1
532238 99532238 1001 86380 86390 1
532290 99532290 1001 86380 86390 1
532382 99532382 1001 86380 86390 1
532927 99532927 1001 86380 86390 1
532670 99532670 1001 86380 86390 1
532647 99532647 1001 86380 86390 1
532815 99532815 1001 86380 86390 1
532818 99532818 1001 86380 86390 1
532436 99532436 1001 86380 86390 1
532514 99532514 1001 86380 86390 1
532530 99532530 1001 86380 86390 1
532595 99532595 1001 86380 86390 1
532587 99532587 1001 86380 86390 1
533120 99533120 1001 86380 86390 1
533226 99533226 1001 86380 86390 1
533799 99533799 1001 86380 86390 1
533837 99533837 1001 86380 86390 1
533843 99533843 1001 86380 86390 1
533699 99533699 1001 86380 86390 1
533662 99533662 1001 86380 86390 1
533460 99533460 1001 86380 86390 1
533546 99533546 1001 86380 86390 1
533495 99533495 1001 86380 86390 1
533409 99533409 1001 86380 86390 1
534052 99534052 1001 86380 86390 1
533962 99533962 1001 86380 86390 1
534575 99534575 1001 86380 86390 1
534665 99534665 1001 86380 86390 1
534577 99534577 1001 86380 86390 1
534458 99534458 1001 86380 86390 1
534385 99534385 1001 86380 86390 1
534073 99534073 1001 86380 86390 1
534243 99534243 1001 86380 86390 1
534790 99534790 1001 86380 86390 1
535375 99535375 1001 86380 86390 1
535327 99535327 1001 86380 86390 1
535182 99535182 1001 86380 86390 1
534981 99534981 1001 86380 86390 1
535008 99535008 1001 86380 86390 1
535012 99535012 1001 86380 86390 1
535091 99535091 1001 86380 86390 1
535053 99535053 1001 86380 86390 1
536313 99536313 1001 86380 86390 1
536149 99536149 1001 86380 86390 1
535929 99535929 1001 86380 86390 1
536075 99536075 1001 86380 86390 1
535794 99535794 1001 86380 86390 1
535868 99535868 1001 86380 86390 1
535817 99535817 1001 86380 86390 1
536416 99536416 1001 86380 86390 1
536429 99536429 1001 86380 86390 1
537147 99537147 1001 86380 86390 1
536820 99536820 1001 86380 86390 1
536950 99536950 1001 86380 86390 1
536886 99536886 1001 86380 86390 1
536926 99536926 1001 86380 86390 1
536583 99536583 1001 86380 86390 1
536688 99536688 1001 86380 86390 1
536705 99536705 1001 86380 86390 1
536656 99536656 1001 86380 86390 1
537174 99537174 1001 86380 86390 1
537256 99537256 1001 86380 86390 1
537299 99537299 1001 86380 86390 1
537248 99537248 1001 86380 86390 1
537937 99537937 1001 86380 86390 1
537787 99537787 1001 86380 86390 1
537870 99537870 1001 86380 86390 1
537667 99537667 1001 86380 86390 1
537759 99537759 1001 86380 86390 1
537775 99537775 1001 86380 86390 1
537583 99537583 1001 86380 86390 1
537766 99537766 1001 86380 86390 1
537704 99537704 1001 86380 86390 1
537475 99537475 1001 86380 86390 1
537515 99537515 1001 86380 86390 1
538068 99538068 1001 86380 86390 1
538177 99538177 1001 86380 86390 1
538756 99538756 1001 86380 86390 1
538745 99538745 1001 86380 86390 1
538655 99538655 1001 86380 86390 1
538772 99538772 1001 86380 86390 1
538644 99538644 1001 86380 86390 1
538671 99538671 1001 86380 86390 1
538467 99538467 1001 86380 86390 1
538523 99538523 1001 86380 86390 1
538477 99538477 1001 86380 86390 1
538199 99538199 1001 86380 86390 1
538399 99538399 1001 86380 86390 1
538903 99538903 1001 86380 86390 1
538929 99538929 1001 86380 86390 1
538908 99538908 1001 86380 86390 1
539525 99539525 1001 86380 86390 1
539501 99539501 1001 86380 86390 1
539274 99539274 1001 86380 86390 1
539301 99539301 1001 86380 86390 1
539062 99539062 1001 86380 86390 1
539184 99539184 1001 86380 86390 1
539095 99539095 1001 86380 86390 1
539723 99539723 1001 86380 86390 1
539775 99539775 1001 86380 86390 1
539685 99539685 1001 86380 86390 1
539765 99539765 1001 86380 86390 1
540359 99540359 1001 86380 86390 1
540373 99540373 1001 86380 86390 1
540460 99540460 1001 86380 86390 1
540464 99540464 1001 86380 86390 1
540122 99540122 1001 86380 86390 1
539990 99539990 1001 86380 86390 1
540581 99540581 1001 86380 86390 1
540607 99540607 1001 86380 86390 1
540544 99540544 1001 86380 86390 1
540626 99540626 1001 86380 86390 1
541168 99541168 1001 86380 86390 1
541235 99541235 1001 86380 86390 1
541171 99541171 1001 86380 86390 1
541185 99541185 1001 86380 86390 1
541214 99541214 1001 86380 86390 1
540882 99540882 1001 86380 86390 1
541000 99541000 1001 86380 86390 1
540911 99540911 1001 86380 86390 1
540723 99540723 1001 86380 86390 1
541383 99541383 1001 86380 86390 1
542036 99542036 1001 86380 86390 1
541947 99541947 1001 86380 86390 1
541748 99541748 1001 86380 86390 1
541854 99541854 1001 86380 86390 1
541881 99541881 1001 86380 86390 1
542199 99542199 1001 86380 86390 1
542188 99542188 1001 86380 86390 1
542152 99542152 1001 86380 86390 1
542764 99542764 1001 86380 86390 1
542942 99542942 1001 86380 86390 1
542937 99542937 1001 86380 86390 1
542853 99542853 1001 86380 86390 1
542651 99542651 1001 86380 86390 1
542350 99542350 1001 86380 86390 1
542480 99542480 1001 86380 86390 1
542359 99542359 1001 86380 86390 1
543071 99543071 1001 86380 86390 1
543150 99543150 1001 86380 86390 1
542947 99542947 1001 86380 86390 1
543629 99543629 1001 86380 86390 1
543655 99543655 1001 86380 86390 1
543709 99543709 1001 86380 86390 1
543573 99543573 1001 86380 86390 1
543601 99543601 1001 86380 86390 1
543388 99543388 1001 86380 86390 1
543407 99543407 1001 86380 86390 1
543292 99543292 1001 86380 86390 1
543349 99543349 1001 86380 86390 1
543226 99543226 1001 86380 86390 1
543239 99543239 1001 86380 86390 1
543912 99543912 1001 86380 86390 1
543928 99543928 1001 86380 86390 1
544513 99544513 1001 86380 86390 1
544436 99544436 1001 86380 86390 1
544515 99544515 1001 86380 86390 1
544556 99544556 1001 86380 86390 1
544301 99544301 1001 86380 86390 1
544289 99544289 1001 86380 86390 1
544254 99544254 1001 86380 86390 1
544189 99544189 1001 86380 86390 1
544170 99544170 1001 86380 86390 1
544043 99544043 1001 86380 86390 1
544108 99544108 1001 86380 86390 1
544097 99544097 1001 86380 86390 1
544099 99544099 1001 86380 86390 1
544091 99544091 1001 86380 86390 1
544603 99544603 1001 86380 86390 1
433872 350 1001 68820 69357 1
418103 261 1001 76320 77337 1
400015 99400015 1001 86380 86390 1
400285 99400285 1001 86380 86390 1
400359 99400359 1001 86380 86390 1
400364 99400364 1001 86380 86390 1
400562 99400562 1001 86380 86390 1
400679 99400679 1001 86380 86390 1
400630 99400630 1001 86380 86390 1
400987 99400987 1001 86380 86390 1
401356 99401356 1001 86380 86390 1
401292 99401292 1001 86380 86390 1
401431 99401431 1001 86380 86390 1
401487 99401487 1001 86380 86390 1
401739 99401739 1001 86380 86390 1
401911 99401911 1001 86380 86390 1
401859 99401859 1001 86380 86390 1
402063 99402063 1001 86380 86390 1
402098 99402098 1001 86380 86390 1
402461 99402461 1001 86380 86390 1
402538 99402538 1001 86380 86390 1
402877 99402877 1001 86380 86390 1
403048 99403048 1001 86380 86390 1
403209 99403209 1001 86380 86390 1
403381 99403381 1001 86380 86390 1
403543 99403543 1001 86380 86390 1
403545 99403545 1001 86380 86390 1
403676 99403676 1001 86380 86390 1
403815 99403815 1001 86380 86390 1
403906 99403906 1001 86380 86390 1
404106 99404106 1001 86380 86390 1
404053 99404053 1001 86380 86390 1
404169 99404169 1001 86380 86390 1
404377 99404377 1001 86380 86390 1
404290 99404290 1001 86380 86390 1
404606 99404606 1001 86380 86390 1
404610 99404610 1001 86380 86390 1
404667 99404667 1001 86380 86390 1
404649 99404649 1001 86380 86390 1
404768 99404768 1001 86380 86390 1
404881 99404881 1001 86380 86390 1
404825 99404825 1001 86380 86390 1
404919 99404919 1001 86380 86390 1
405189 99405189 1001 86380 86390 1
405310 99405310 1001 86380 86390 1
405284 99405284 1001 86380 86390 1
405477 99405477 1001 86380 86390 1
405641 99405641 1001 86380 86390 1
405592 99405592 1001 86380 86390 1
405858 99405858 1001 86380 86390 1
405974 99405974 1001 86380 86390 1
406099 99406099 1001 86380 86390 1
406264 99406264 1001 86380 86390 1
406348 99406348 1001 86380 86390 1
406357 99406357 1001 86380 86390 1
406508 99406508 1001 86380 86390 1
406660 99406660 1001 86380 86390 1
406772 99406772 1001 86380 86390 1
406748 99406748 1001 86380 86390 1
406808 99406808 1001 86380 86390 1
406869 99406869 1001 86380 86390 1
406889 99406889 1001 86380 86390 1
407214 99407214 1001 86380 86390 1
407306 99407306 1001 86380 86390 1
407423 99407423 1001 86380 86390 1
407456 99407456 1001 86380 86390 1
407709 99407709 1001 86380 86390 1
407962 99407962 1001 86380 86390 1
407911 99407911 1001 86380 86390 1
408029 99408029 1001 86380 86390 1
407882 99407882 1001 86380 86390 1
408102 99408102 1001 86380 86390 1
408194 99408194 1001 86380 86390 1
408351 99408351 1001 86380 86390 1
408419 99408419 1001 86380 86390 1
408533 99408533 1001 86380 86390 1
408780 99408780 1001 86380 86390 1
408823 99408823 1001 86380 86390 1
408938 99408938 1001 86380 86390 1
409051 99409051 1001 86380 86390 1
408981 99408981 1001 86380 86390 1
409037 99409037 1001 86380 86390 1
409105 99409105 1001 86380 86390 1
409284 99409284 1001 86380 86390 1
409422 99409422 1001 86380 86390 1
409423 99409423 1001 86380 86390 1
409403 99409403 1001 86380 86390 1
409641 99409641 1001 86380 86390 1
409626 99409626 1001 86380 86390 1
409813 99409813 1001 86380 86390 1
409834 99409834 1001 86380 86390 1
409931 99409931 1001 86380 86390 1
410156 99410156 1001 86380 86390 1
410405 99410405 1001 86380 86390 1
410399 99410399 1001 86380 86390 1
410875 99410875 1001 86380 86390 1
411016 99411016 1001 86380 86390 1
411036 99411036 1001 86380 86390 1
411383 99411383 1001 86380 86390 1
411406 99411406 1001 86380 86390 1
411508 99411508 1001 86380 86390 1
411529 99411529 1001 86380 86390 1
413593 99413593 1001 86380 86390 1
413435 99413435 1001 86380 86390 1
413503 99413503 1001 86380 86390 1
413069 99413069 1001 86380 86390 1
413130 99413130 1001 86380 86390 1
413208 99413208 1001 86380 86390 1
413154 99413154 1001 86380 86390 1
412588 99412588 1001 86380 86390 1
413730 99413730 1001 86380 86390 1
413770 99413770 1001 86380 86390 1
415075 99415075 1001 86380 86390 1
415005 99415005 1001 86380 86390 1
415234 99415234 1001 86380 86390 1
414705 99414705 1001 86380 86390 1
414526 99414526 1001 86380 86390 1
414630 99414630 1001 86380 86390 1
414561 99414561 1001 86380 86390 1
414232 99414232 1001 86380 86390 1
415472 99415472 1001 86380 86390 1
415525 99415525 1001 86380 86390 1
415602 99415602 1001 86380 86390 1
415464 99415464 1001 86380 86390 1
416981 99416981 1001 86380 86390 1
416992 99416992 1001 86380 86390 1
416231 99416231 1001 86380 86390 1
416166 99416166 1001 86380 86390 1
415820 99415820 1001 86380 86390 1
415824 99415824 1001 86380 86390 1
417352 99417352 1001 86380 86390 1
417115 99417115 1001 86380 86390 1
417311 99417311 1001 86380 86390 1
417183 99417183 1001 86380 86390 1
417300 99417300 1001 86380 86390 1
417089 99417089 1001 86380 86390 1
418483 99418483 1001 86380 86390 1
418557 99418557 1001 86380 86390 1
418775 99418775 1001 86380 86390 1
418689 99418689 1001 86380 86390 1
418159 99418159 1001 86380 86390 1
418085 99418085 1001 86380 86390 1
418046 99418046 1001 86380 86390 1
418381 99418381 1001 86380 86390 1
417611 99417611 1001 86380 86390 1
417748 99417748 1001 86380 86390 1
417669 99417669 1001 86380 86390 1
417785 99417785 1001 86380 86390 1
418950 99418950 1001 86380 86390 1
419058 99419058 1001 86380 86390 1
419121 99419121 1001 86380 86390 1
420070 99420070 1001 86380 86390 1
420268 99420268 1001 86380 86390 1
420089 99420089 1001 86380 86390 1
419753 99419753 1001 86380 86390 1
419316 99419316 1001 86380 86390 1
419574 99419574 1001 86380 86390 1
419393 99419393 1001 86380 86390 1
419615 99419615 1001 86380 86390 1
419262 99419262 1001 86380 86390 1
420739 99420739 1001 86380 86390 1
420789 99420789 1001 86380 86390 1
420764 99420764 1001 86380 86390 1
421771 99421771 1001 86380 86390 1
421856 99421856 1001 86380 86390 1
422097 99422097 1001 86380 86390 1
421687 99421687 1001 86380 86390 1
421486 99421486 1001 86380 86390 1
421118 99421118 1001 86380 86390 1
421121 99421121 1001 86380 86390 1
421048 99421048 1001 86380 86390 1
422437 99422437 1001 86380 86390 1
422335 99422335 1001 86380 86390 1
422178 99422178 1001 86380 86390 1
422209 99422209 1001 86380 86390 1
422380 99422380 1001 86380 86390 1
423489 99423489 1001 86380 86390 1
423607 99423607 1001 86380 86390 1
423710 99423710 1001 86380 86390 1
423471 99423471 1001 86380 86390 1
423456 99423456 1001 86380 86390 1
423066 99423066 1001 86380 86390 1
423050 99423050 1001 86380 86390 1
422732 99422732 1001 86380 86390 1
422663 99422663 1001 86380 86390 1
422528 99422528 1001 86380 86390 1
424099 99424099 1001 86380 86390 1
423998 99423998 1001 86380 86390 1
424061 99424061 1001 86380 86390 1
423766 99423766 1001 86380 86390 1
425284 99425284 1001 86380 86390 1
425291 99425291 1001 86380 86390 1
425166 99425166 1001 86380 86390 1
424789 99424789 1001 86380 86390 1
424808 99424808 1001 86380 86390 1
424839 99424839 1001 86380 86390 1
424946 99424946 1001 86380 86390 1
424212 99424212 1001 86380 86390 1
424439 99424439 1001 86380 86390 1
424274 99424274 1001 86380 86390 1
424418 99424418 1001 86380 86390 1
424523 99424523 1001 86380 86390 1
424431 99424431 1001 86380 86390 1
424487 99424487 1001 86380 86390 1
425742 99425742 1001 86380 86390 1
425532 99425532 1001 86380 86390 1
425800 99425800 1001 86380 86390 1
425506 99425506 1001 86380 86390 1
425694 99425694 1001 86380 86390 1
425615 99425615 1001 86380 86390 1
425599 99425599 1001 86380 86390 1
427111 99427111 1001 86380 86390 1
426445 99426445 1001 86380 86390 1
426296 99426296 1001 86380 86390 1
426285 99426285 1001 86380 86390 1
426604 99426604 1001 86380 86390 1
426652 99426652 1001 86380 86390 1
426658 99426658 1001 86380 86390 1
426506 99426506 1001 86380 86390 1
425888 99425888 1001 86380 86390 1
426114 99426114 1001 86380 86390 1
425988 99425988 1001 86380 86390 1
426235 99426235 1001 86380 86390 1
427462 99427462 1001 86380 86390 1
427329 99427329 1001 86380 86390 1
427383 99427383 1001 86380 86390 1
428446 99428446 1001 86380 86390 1
428702 99428702 1001 86380 86390 1
428556 99428556 1001 86380 86390 1
427985 99427985 1001 86380 86390 1
427906 99427906 1001 86380 86390 1
427762 99427762 1001 86380 86390 1
427643 99427643 1001 86380 86390 1
427815 99427815 1001 86380 86390 1
429010 99429010 1001 86380 86390 1
428774 99428774 1001 86380 86390 1
429034 99429034 1001 86380 86390 1
429059 99429059 1001 86380 86390 1
429062 99429062 1001 86380 86390 1
429123 99429123 1001 86380 86390 1
429964 99429964 1001 86380 86390 1
430340 99430340 1001 86380 86390 1
430036 99430036 1001 86380 86390 1
429804 99429804 1001 86380 86390 1
429840 99429840 1001 86380 86390 1
429488 99429488 1001 86380 86390 1
429218 99429218 1001 86380 86390 1
429385 99429385 1001 86380 86390 1
430770 99430770 1001 86380 86390 1
430685 99430685 1001 86380 86390 1
430654 99430654 1001 86380 86390 1
431965 99431965 1001 86380 86390 1
431756 99431756 1001 86380 86390 1
430947 99430947 1001 86380 86390 1
431247 99431247 1001 86380 86390 1
431020 99431020 1001 86380 86390 1
430841 99430841 1001 86380 86390 1
432321 99432321 1001 86380 86390 1
432372 99432372 1001 86380 86390 1
433670 99433670 1001 86380 86390 1
433676 99433676 1001 86380 86390 1
433469 99433469 1001 86380 86390 1
433138 99433138 1001 86380 86390 1
433207 99433207 1001 86380 86390 1
432652 99432652 1001 86380 86390 1
432830 99432830 1001 86380 86390 1
433995 99433995 1001 86380 86390 1
433947 99433947 1001 86380 86390 1
434051 99434051 1001 86380 86390 1
434074 99434074 1001 86380 86390 1
435178 99435178 1001 86380 86390 1
435385 99435385 1001 86380 86390 1
435304 99435304 1001 86380 86390 1
435332 99435332 1001 86380 86390 1
435416 99435416 1001 86380 86390 1
434868 99434868 1001 86380 86390 1
434819 99434819 1001 86380 86390 1
434919 99434919 1001 86380 86390 1
434646 99434646 1001 86380 86390 1
434905 99434905 1001 86380 86390 1
434725 99434725 1001 86380 86390 1
434906 99434906 1001 86380 86390 1
434809 99434809 1001 86380 86390 1
434544 99434544 1001 86380 86390 1
434269 99434269 1001 86380 86390 1
435763 99435763 1001 86380 86390 1
435584 99435584 1001 86380 86390 1
436850 99436850 1001 86380 86390 1
436596 99436596 1001 86380 86390 1
436721 99436721 1001 86380 86390 1
436586 99436586 1001 86380 86390 1
436488 99436488 1001 86380 86390 1
436561 99436561 1001 86380 86390 1
435955 99435955 1001 86380 86390 1
436330 99436330 1001 86380 86390 1
436332 99436332 1001 86380 86390 1
437316 99437316 1001 86380 86390 1
300057 99300057 1001 86380 86390 1
300087 99300087 1001 86380 86390 1
300050 99300050 1001 86380 86390 1
300038 99300038 1001 86380 86390 1
300668 99300668 1001 86380 86390 1
300595 99300595 1001 86380 86390 1
300723 99300723 1001 86380 86390 1
300381 99300381 1001 86380 86390 1
300500 99300500 1001 86380 86390 1
300455 99300455 1001 86380 86390 1
300482 99300482 1001 86380 86390 1
300340 99300340 1001 86380 86390 1
300244 99300244 1001 86380 86390 1
300730 99300730 1001 86380 86390 1
300836 99300836 1001 86380 86390 1
300799 99300799 1001 86380 86390 1
301378 99301378 1001 86380 86390 1
301170 99301170 1001 86380 86390 1
301251 99301251 1001 86380 86390 1
301253 99301253 1001 86380 86390 1
301151 99301151 1001 86380 86390 1
301038 99301038 1001 86380 86390 1
301093 99301093 1001 86380 86390 1
301068 99301068 1001 86380 86390 1
301688 99301688 1001 86380 86390 1
302216 99302216 1001 86380 86390 1
302258 99302258 1001 86380 86390 1
302246 99302246 1001 86380 86390 1
302183 99302183 1001 86380 86390 1
302223 99302223 1001 86380 86390 1
301987 99301987 1001 86380 86390 1
302052 99302052 1001 86380 86390 1
301814 99301814 1001 86380 86390 1
301935 99301935 1001 86380 86390 1
302442 99302442 1001 86380 86390 1
302405 99302405 1001 86380 86390 1
302508 99302508 1001 86380 86390 1
302521 99302521 1001 86380 86390 1
302393 99302393 1001 86380 86390 1
302493 99302493 1001 86380 86390 1
303129 99303129 1001 86380 86390 1
302846 99302846 1001 86380 86390 1
302925 99302925 1001 86380 86390 1
302798 99302798 1001 86380 86390 1
302956 99302956 1001 86380 86390 1
302828 99302828 1001 86380 86390 1
302842 99302842 1001 86380 86390 1
302985 99302985 1001 86380 86390 1
302656 99302656 1001 86380 86390 1
302619 99302619 1001 86380 86390 1
303314 99303314 1001 86380 86390 1
303380 99303380 1001 86380 86390 1
303867 99303867 1001 86380 86390 1
303975 99303975 1001 86380 86390 1
303817 99303817 1001 86380 86390 1
303676 99303676 1001 86380 86390 1
303782 99303782 1001 86380 86390 1
303580 99303580 1001 86380 86390 1
303477 99303477 1001 86380 86390 1
304133 99304133 1001 86380 86390 1
304070 99304070 1001 86380 86390 1
304101 99304101 1001 86380 86390 1
304090 99304090 1001 86380 86390 1
304080 99304080 1001 86380 86390 1
304668 99304668 1001 86380 86390 1
304834 99304834 1001 86380 86390 1
304686 99304686 1001 86380 86390 1
304601 99304601 1001 86380 86390 1
304524 99304524 1001 86380 86390 1
304487 99304487 1001 86380 86390 1
304529 99304529 1001 86380 86390 1
304609 99304609 1001 86380 86390 1
304328 99304328 1001 86380 86390 1
304408 99304408 1001 86380 86390 1
304439 99304439 1001 86380 86390 1
304275 99304275 1001 86380 86390 1
305000 99305000 1001 86380 86390 1
305554 99305554 1001 86380 86390 1
305568 99305568 1001 86380 86390 1
305450 99305450 1001 86380 86390 1
305399 99305399 1001 86380 86390 1
305173 99305173 1001 86380 86390 1
305151 99305151 1001 86380 86390 1
500028 99500028 1001 86380 86390 1
500119 99500119 1001 86380 86390 1
500658 99500658 1001 86380 86390 1
500687 99500687 1001 86380 86390 1
500688 99500688 1001 86380 86390 1
500806 99500806 1001 86380 86390 1
500549 99500549 1001 86380 86390 1
500515 99500515 1001 86380 86390 1
500334 99500334 1001 86380 86390 1
500378 99500378 1001 86380 86390 1
500275 99500275 1001 86380 86390 1
500914 99500914 1001 86380 86390 1
501007 99501007 1001 86380 86390 1
500866 99500866 1001 86380 86390 1
500880 99500880 1001 86380 86390 1
501604 99501604 1001 86380 86390 1
501478 99501478 1001 86380 86390 1
501521 99501521 1001 86380 86390 1
501586 99501586 1001 86380 86390 1
501260 99501260 1001 86380 86390 1
501403 99501403 1001 86380 86390 1
501392 99501392 1001 86380 86390 1
501205 99501205 1001 86380 86390 1
501196 99501196 1001 86380 86390 1
501691 99501691 1001 86380 86390 1
501739 99501739 1001 86380 86390 1
502298 99502298 1001 86380 86390 1
502431 99502431 1001 86380 86390 1
502446 99502446 1001 86380 86390 1
502318 99502318 1001 86380 86390 1
502156 99502156 1001 86380 86390 1
502236 99502236 1001 86380 86390 1
502133 99502133 1001 86380 86390 1
502237 99502237 1001 86380 86390 1
501929 99501929 1001 86380 86390 1
501994 99501994 1001 86380 86390 1
501905 99501905 1001 86380 86390 1
501854 99501854 1001 86380 86390 1
501932 99501932 1001 86380 86390 1
502024 99502024 1001 86380 86390 1
502488 99502488 1001 86380 86390 1
502475 99502475 1001 86380 86390 1
502657 99502657 1001 86380 86390 1
502593 99502593 1001 86380 86390 1
502659 99502659 1001 86380 86390 1
502532 99502532 1001 86380 86390 1
502597 99502597 1001 86380 86390 1
502500 99502500 1001 86380 86390 1
502552 99502552 1001 86380 86390 1
503216 99503216 1001 86380 86390 1
503022 99503022 1001 86380 86390 1
502937 99502937 1001 86380 86390 1
503017 99503017 1001 86380 86390 1
502722 99502722 1001 86380 86390 1
502741 99502741 1001 86380 86390 1
503436 99503436 1001 86380 86390 1
503373 99503373 1001 86380 86390 1
503350 99503350 1001 86380 86390 1
503338 99503338 1001 86380 86390 1
503952 99503952 1001 86380 86390 1
503979 99503979 1001 86380 86390 1
503984 99503984 1001 86380 86390 1
503719 99503719 1001 86380 86390 1
503864 99503864 1001 86380 86390 1
503828 99503828 1001 86380 86390 1
503780 99503780 1001 86380 86390 1
503632 99503632 1001 86380 86390 1
503687 99503687 1001 86380 86390 1
504141 99504141 1001 86380 86390 1
504259 99504259 1001 86380 86390 1
504311 99504311 1001 86380 86390 1
504313 99504313 1001 86380 86390 1
504569 99504569 1001 86380 86390 1
504539 99504539 1001 86380 86390 1
504335 99504335 1001 86380 86390 1
504498 99504498 1001 86380 86390 1
504399 99504399 1001 86380 86390 1
505127 99505127 1001 86380 86390 1
504988 99504988 1001 86380 86390 1
505068 99505068 1001 86380 86390 1
505617 99505617 1001 86380 86390 1
505696 99505696 1001 86380 86390 1
505606 99505606 1001 86380 86390 1
505385 99505385 1001 86380 86390 1
505413 99505413 1001 86380 86390 1
505531 99505531 1001 86380 86390 1
505378 99505378 1001 86380 86390 1
505293 99505293 1001 86380 86390 1
505301 99505301 1001 86380 86390 1
505808 99505808 1001 86380 86390 1
505873 99505873 1001 86380 86390 1
505914 99505914 1001 86380 86390 1
505903 99505903 1001 86380 86390 1
506428 99506428 1001 86380 86390 1
506548 99506548 1001 86380 86390 1
506409 99506409 1001 86380 86390 1
506505 99506505 1001 86380 86390 1
506368 99506368 1001 86380 86390 1
506243 99506243 1001 86380 86390 1
506080 99506080 1001 86380 86390 1
506102 99506102 1001 86380 86390 1
506155 99506155 1001 86380 86390 1
506699 99506699 1001 86380 86390 1
506779 99506779 1001 86380 86390 1
506610 99506610 1001 86380 86390 1
506780 99506780 1001 86380 86390 1
507241 99507241 1001 86380 86390 1
507386 99507386 1001 86380 86390 1
507259 99507259 1001 86380 86390 1
507324 99507324 1001 86380 86390 1
507398 99507398 1001 86380 86390 1
507325 99507325 1001 86380 86390 1
507288 99507288 1001 86380 86390 1
507266 99507266 1001 86380 86390 1
507151 99507151 1001 86380 86390 1
507077 99507077 1001 86380 86390 1
507197 99507197 1001 86380 86390 1
507056 99507056 1001 86380 86390 1
507020 99507020 1001 86380 86390 1
506902 99506902 1001 86380 86390 1
506967 99506967 1001 86380 86390 1
507522 99507522 1001 86380 86390 1
507497 99507497 1001 86380 86390 1
507485 99507485 1001 86380 86390 1
507480 99507480 1001 86380 86390 1
508085 99508085 1001 86380 86390 1
508125 99508125 1001 86380 86390 1
507880 99507880 1001 86380 86390 1
508036 99508036 1001 86380 86390 1
507988 99507988 1001 86380 86390 1
507760 99507760 1001 86380 86390 1
508374 99508374 1001 86380 86390 1
508415 99508415 1001 86380 86390 1
508312 99508312 1001 86380 86390 1
508309 99508309 1001 86380 86390 1
509024 99509024 1001 86380 86390 1
509028 99509028 1001 86380 86390 1
508953 99508953 1001 86380 86390 1
509006 99509006 1001 86380 86390 1
508957 99508957 1001 86380 86390 1
509070 99509070 1001 86380 86390 1
508847 99508847 1001 86380 86390 1
508837 99508837 1001 86380 86390 1
508697 99508697 1001 86380 86390 1
508518 99508518 1001 86380 86390 1
508480 99508480 1001 86380 86390 1
508648 99508648 1001 86380 86390 1
508623 99508623 1001 86380 86390 1
508549 99508549 1001 86380 86390 1
508604 99508604 1001 86380 86390 1
509111 99509111 1001 86380 86390 1
509178 99509178 1001 86380 86390 1
509088 99509088 1001 86380 86390 1
509131 99509131 1001 86380 86390 1
509079 99509079 1001 86380 86390 1
509251 99509251 1001 86380 86390 1
509836 99509836 1001 86380 86390 1
509734 99509734 1001 86380 86390 1
509711 99509711 1001 86380 86390 1
509769 99509769 1001 86380 86390 1
509604 99509604 1001 86380 86390 1
509500 99509500 1001 86380 86390 1
509682 99509682 1001 86380 86390 1
509687 99509687 1001 86380 86390 1
509650 99509650 1001 86380 86390 1
509307 99509307 1001 86380 86390 1
509389 99509389 1001 86380 86390 1
509390 99509390 1001 86380 86390 1
510046 99510046 1001 86380 86390 1
510038 99510038 1001 86380 86390 1
510600 99510600 1001 86380 86390 1
510629 99510629 1001 86380 86390 1
510645 99510645 1001 86380 86390 1
510544 99510544 1001 86380 86390 1
510392 99510392 1001 86380 86390 1
510348 99510348 1001 86380 86390 1
510262 99510262 1001 86380 86390 1
510239 99510239 1001 86380 86390 1
510188 99510188 1001 86380 86390 1
510215 99510215 1001 86380 86390 1
510126 99510126 1001 86380 86390 1
510892 99510892 1001 86380 86390 1
510764 99510764 1001 86380 86390 1
510906 99510906 1001 86380 86390 1
510843 99510843 1001 86380 86390 1
510859 99510859 1001 86380 86390 1
510899 99510899 1001 86380 86390 1
511439 99511439 1001 86380 86390 1
511481 99511481 1001 86380 86390 1
511509 99511509 1001 86380 86390 1
511501 99511501 1001 86380 86390 1
511308 99511308 1001 86380 86390 1
511196 99511196 1001 86380 86390 1
510959 99510959 1001 86380 86390 1
510946 99510946 1001 86380 86390 1
511115 99511115 1001 86380 86390 1
511025 99511025 1001 86380 86390 1
511065 99511065 1001 86380 86390 1
511091 99511091 1001 86380 86390 1
510978 99510978 1001 86380 86390 1
511588 99511588 1001 86380 86390 1
511653 99511653 1001 86380 86390 1
511699 99511699 1001 86380 86390 1
512212 99512212 1001 86380 86390 1
512344 99512344 1001 86380 86390 1
512214 99512214 1001 86380 86390 1
512228 99512228 1001 86380 86390 1
512099 99512099 1001 86380 86390 1
512167 99512167 1001 86380 86390 1
511862 99511862 1001 86380 86390 1
511901 99511901 1001 86380 86390 1
511944 99511944 1001 86380 86390 1
511821 99511821 1001 86380 86390 1
512461 99512461 1001 86380 86390 1
513203 99513203 1001 86380 86390 1
513013 99513013 1001 86380 86390 1
513043 99513043 1001 86380 86390 1
513161 99513161 1001 86380 86390 1
512930 99512930 1001 86380 86390 1
512856 99512856 1001 86380 86390 1
512702 99512702 1001 86380 86390 1
512599 99512599 1001 86380 86390 1
512759 99512759 1001 86380 86390 1
512786 99512786 1001 86380 86390 1
512710 99512710 1001 86380 86390 1
513399 99513399 1001 86380 86390 1
513401 99513401 1001 86380 86390 1
513376 99513376 1001 86380 86390 1
514030 99514030 1001 86380 86390 1
513852 99513852 1001 86380 86390 1
513840 99513840 1001 86380 86390 1
513975 99513975 1001 86380 86390 1
513953 99513953 1001 86380 86390 1
513992 99513992 1001 86380 86390 1
513755 99513755 1001 86380 86390 1
513821 99513821 1001 86380 86390 1
513810 99513810 1001 86380 86390 1
513695 99513695 1001 86380 86390 1
513512 99513512 1001 86380 86390 1
514806 99514806 1001 86380 86390 1
514470 99514470 1001 86380 86390 1
514513 99514513 1001 86380 86390 1
514604 99514604 1001 86380 86390 1
514643 99514643 1001 86380 86390 1
514527 99514527 1001 86380 86390 1
514558 99514558 1001 86380 86390 1
514406 99514406 1001 86380 86390 1
514320 99514320 1001 86380 86390 1
514372 99514372 1001 86380 86390 1
514300 99514300 1001 86380 86390 1
515025 99515025 1001 86380 86390 1
514938 99514938 1001 86380 86390 1
515016 99515016 1001 86380 86390 1
515594 99515594 1001 86380 86390 1
515532 99515532 1001 86380 86390 1
515636 99515636 1001 86380 86390 1
515585 99515585 1001 86380 86390 1
515534 99515534 1001 86380 86390 1
515667 99515667 1001 86380 86390 1
515142 99515142 1001 86380 86390 1
515157 99515157 1001 86380 86390 1
515200 99515200 1001 86380 86390 1
515799 99515799 1001 86380 86390 1
516386 99516386 1001 86380 86390 1
516468 99516468 1001 86380 86390 1
516240 99516240 1001 86380 86390 1
516292 99516292 1001 86380 86390 1
516140 99516140 1001 86380 86390 1
516179 99516179 1001 86380 86390 1
516298 99516298 1001 86380 86390 1
516186 99516186 1001 86380 86390 1
515917 99515917 1001 86380 86390 1
515984 99515984 1001 86380 86390 1
516056 99516056 1001 86380 86390 1
516663 99516663 1001 86380 86390 1
516524 99516524 1001 86380 86390 1
516514 99516514 1001 86380 86390 1
516593 99516593 1001 86380 86390 1
516697 99516697 1001 86380 86390 1
517195 99517195 1001 86380 86390 1
517260 99517260 1001 86380 86390 1
517200 99517200 1001 86380 86390 1
517321 99517321 1001 86380 86390 1
517141 99517141 1001 86380 86390 1
517026 99517026 1001 86380 86390 1
517109 99517109 1001 86380 86390 1
517049 99517049 1001 86380 86390 1
517011 99517011 1001 86380 86390 1
516819 99516819 1001 86380 86390 1
516770 99516770 1001 86380 86390 1
517338 99517338 1001 86380 86390 1
517417 99517417 1001 86380 86390 1
517352 99517352 1001 86380 86390 1
518062 99518062 1001 86380 86390 1
518114 99518114 1001 86380 86390 1
517961 99517961 1001 86380 86390 1
518005 99518005 1001 86380 86390 1
518070 99518070 1001 86380 86390 1
517813 99517813 1001 86380 86390 1
517765 99517765 1001 86380 86390 1
517786 99517786 1001 86380 86390 1
517611 99517611 1001 86380 86390 1
517689 99517689 1001 86380 86390 1
517563 99517563 1001 86380 86390 1
518355 99518355 1001 86380 86390 1
518256 99518256 1001 86380 86390 1
518955 99518955 1001 86380 86390 1
518823 99518823 1001 86380 86390 1
518919 99518919 1001 86380 86390 1
518759 99518759 1001 86380 86390 1
518723 99518723 1001 86380 86390 1
518430 99518430 1001 86380 86390 1
519175 99519175 1001 86380 86390 1
519020 99519020 1001 86380 86390 1
518994 99518994 1001 86380 86390 1
518995 99518995 1001 86380 86390 1
519074 99519074 1001 86380 86390 1
519646 99519646 1001 86380 86390 1
519679 99519679 1001 86380 86390 1
519533 99519533 1001 86380 86390 1
519509 99519509 1001 86380 86390 1
519562 99519562 1001 86380 86390 1
519499 99519499 1001 86380 86390 1
519565 99519565 1001 86380 86390 1
519373 99519373 1001 86380 86390 1
519838 99519838 1001 86380 86390 1
519826 99519826 1001 86380 86390 1
520461 99520461 1001 86380 86390 1
520488 99520488 1001 86380 86390 1
520529 99520529 1001 86380 86390 1
520297 99520297 1001 86380 86390 1
520298 99520298 1001 86380 86390 1
520300 99520300 1001 86380 86390 1
520252 99520252 1001 86380 86390 1
520071 99520071 1001 86380 86390 1
520073 99520073 1001 86380 86390 1
520088 99520088 1001 86380 86390 1
520219 99520219 1001 86380 86390 1
520740 99520740 1001 86380 86390 1
521286 99521286 1001 86380 86390 1
521417 99521417 1001 86380 86390 1
521393 99521393 1001 86380 86390 1
521358 99521358 1001 86380 86390 1
521320 99521320 1001 86380 86390 1
521322 99521322 1001 86380 86390 1
521310 99521310 1001 86380 86390 1
521074 99521074 1001 86380 86390 1
521244 99521244 1001 86380 86390 1
521090 99521090 1001 86380 86390 1
520975 99520975 1001 86380 86390 1
520925 99520925 1001 86380 86390 1
520952 99520952 1001 86380 86390 1
520928 99520928 1001 86380 86390 1
521048 99521048 1001 86380 86390 1
521036 99521036 1001 86380 86390 1
520867 99520867 1001 86380 86390 1
521550 99521550 1001 86380 86390 1
521539 99521539 1001 86380 86390 1
522124 99522124 1001 86380 86390 1
522291 99522291 1001 86380 86390 1
522100 99522100 1001 86380 86390 1
522208 99522208 1001 86380 86390 1
522210 99522210 1001 86380 86390 1
521983 99521983 1001 86380 86390 1
521919 99521919 1001 86380 86390 1
521934 99521934 1001 86380 86390 1
522001 99522001 1001 86380 86390 1
522028 99522028 1001 86380 86390 1
522054 99522054 1001 86380 86390 1
521939 99521939 1001 86380 86390 1
521900 99521900 1001 86380 86390 1
522018 99522018 1001 86380 86390 1
521981 99521981 1001 86380 86390 1
521764 99521764 1001 86380 86390 1
521806 99521806 1001 86380 86390 1
521845 99521845 1001 86380 86390 1
521756 99521756 1001 86380 86390 1
521747 99521747 1001 86380 86390 1
522474 99522474 1001 86380 86390 1
522410 99522410 1001 86380 86390 1
522449 99522449 1001 86380 86390 1
522388 99522388 1001 86380 86390 1
522391 99522391 1001 86380 86390 1
522711 99522711 1001 86380 86390 1
522742 99522742 1001 86380 86390 1
522602 99522602 1001 86380 86390 1
522598 99522598 1001 86380 86390 1
522676 99522676 1001 86380 86390 1
523223 99523223 1001 86380 86390 1
523123 99523123 1001 86380 86390 1
523257 99523257 1001 86380 86390 1
523855 99523855 1001 86380 86390 1
523778 99523778 1001 86380 86390 1
523902 99523902 1001 86380 86390 1
523851 99523851 1001 86380 86390 1
523853 99523853 1001 86380 86390 1
523587 99523587 1001 86380 86390 1
523721 99523721 1001 86380 86390 1
523657 99523657 1001 86380 86390 1
524138 99524138 1001 86380 86390 1
524606 99524606 1001 86380 86390 1
524646 99524646 1001 86380 86390 1
524661 99524661 1001 86380 86390 1
524717 99524717 1001 86380 86390 1
524767 99524767 1001 86380 86390 1
524436 99524436 1001 86380 86390 1
524400 99524400 1001 86380 86390 1
524444 99524444 1001 86380 86390 1
524299 99524299 1001 86380 86390 1
524835 99524835 1001 86380 86390 1
524890 99524890 1001 86380 86390 1
524804 99524804 1001 86380 86390 1
525326 99525326 1001 86380 86390 1
525200 99525200 1001 86380 86390 1
525371 99525371 1001 86380 86390 1
525346 99525346 1001 86380 86390 1
525066 99525066 1001 86380 86390 1
525054 99525054 1001 86380 86390 1
525044 99525044 1001 86380 86390 1
525123 99525123 1001 86380 86390 1
525038 99525038 1001 86380 86390 1
525117 99525117 1001 86380 86390 1
525627 99525627 1001 86380 86390 1
526256 99526256 1001 86380 86390 1
526360 99526360 1001 86380 86390 1
526323 99526323 1001 86380 86390 1
526291 99526291 1001 86380 86390 1
526116 99526116 1001 86380 86390 1
526184 99526184 1001 86380 86390 1
525892 99525892 1001 86380 86390 1
525905 99525905 1001 86380 86390 1
525936 99525936 1001 86380 86390 1
525976 99525976 1001 86380 86390 1
525927 99525927 1001 86380 86390 1
526432 99526432 1001 86380 86390 1
526461 99526461 1001 86380 86390 1
526608 99526608 1001 86380 86390 1
527081 99527081 1001 86380 86390 1
527149 99527149 1001 86380 86390 1
527050 99527050 1001 86380 86390 1
527207 99527207 1001 86380 86390 1
526996 99526996 1001 86380 86390 1
527014 99527014 1001 86380 86390 1
526963 99526963 1001 86380 86390 1
526812 99526812 1001 86380 86390 1
526829 99526829 1001 86380 86390 1
527351 99527351 1001 86380 86390 1
528031 99528031 1001 86380 86390 1
528019 99528019 1001 86380 86390 1
528062 99528062 1001 86380 86390 1
527942 99527942 1001 86380 86390 1
527857 99527857 1001 86380 86390 1
527687 99527687 1001 86380 86390 1
527560 99527560 1001 86380 86390 1
527551 99527551 1001 86380 86390 1
528249 99528249 1001 86380 86390 1
528237 99528237 1001 86380 86390 1
528840 99528840 1001 86380 86390 1
528815 99528815 1001 86380 86390 1
528797 99528797 1001 86380 86390 1
528696 99528696 1001 86380 86390 1
528623 99528623 1001 86380 86390 1
528442 99528442 1001 86380 86390 1
528406 99528406 1001 86380 86390 1
528394 99528394 1001 86380 86390 1
529067 99529067 1001 86380 86390 1
529093 99529093 1001 86380 86390 1
529083 99529083 1001 86380 86390 1
528942 99528942 1001 86380 86390 1
529085 99529085 1001 86380 86390 1
529010 99529010 1001 86380 86390 1
529589 99529589 1001 86380 86390 1
529655 99529655 1001 86380 86390 1
529707 99529707 1001 86380 86390 1
529685 99529685 1001 86380 86390 1
529722 99529722 1001 86380 86390 1
529487 99529487 1001 86380 86390 1
529414 99529414 1001 86380 86390 1
529210 99529210 1001 86380 86390 1
529238 99529238 1001 86380 86390 1
529282 99529282 1001 86380 86390 1
529157 99529157 1001 86380 86390 1
529209 99529209 1001 86380 86390 1
529750 99529750 1001 86380 86390 1
529879 99529879 1001 86380 86390 1
529894 99529894 1001 86380 86390 1
530417 99530417 1001 86380 86390 1
530207 99530207 1001 86380 86390 1
530334 99530334 1001 86380 86390 1
530087 99530087 1001 86380 86390 1
531292 99531292 1001 86380 86390 1
531309 99531309 1001 86380 86390 1
531250 99531250 1001 86380 86390 1
530983 99530983 1001 86380 86390 1
531133 99531133 1001 86380 86390 1
530903 99530903 1001 86380 86390 1
530865 99530865 1001 86380 86390 1
530859 99530859 1001 86380 86390 1
531456 99531456 1001 86380 86390 1
531392 99531392 1001 86380 86390 1
531419 99531419 1001 86380 86390 1
531381 99531381 1001 86380 86390 1
531447 99531447 1001 86380 86390 1
532038 99532038 1001 86380 86390 1
532045 99532045 1001 86380 86390 1
532162 99532162 1001 86380 86390 1
532113 99532113 1001 86380 86390 1
532165 99532165 1001 86380 86390 1
531887 99531887 1001 86380 86390 1
531930 99531930 1001 86380 86390 1
531715 99531715 1001 86380 86390 1
531770 99531770 1001 86380 86390 1
532384 99532384 1001 86380 86390 1
532297 99532297 1001 86380 86390 1
532935 99532935 1001 86380 86390 1
532696 99532696 1001 86380 86390 1
532777 99532777 1001 86380 86390 1
532661 99532661 1001 86380 86390 1
532681 99532681 1001 86380 86390 1
532567 99532567 1001 86380 86390 1
532490 99532490 1001 86380 86390 1
532465 99532465 1001 86380 86390 1
532546 99532546 1001 86380 86390 1
533094 99533094 1001 86380 86390 1
533149 99533149 1001 86380 86390 1
533046 99533046 1001 86380 86390 1
533064 99533064 1001 86380 86390 1
533038 99533038 1001 86380 86390 1
533066 99533066 1001 86380 86390 1
533807 99533807 1001 86380 86390 1
533857 99533857 1001 86380 86390 1
533811 99533811 1001 86380 86390 1
533773 99533773 1001 86380 86390 1
533834 99533834 1001 86380 86390 1
533816 99533816 1001 86380 86390 1
533688 99533688 1001 86380 86390 1
533510 99533510 1001 86380 86390 1
533491 99533491 1001 86380 86390 1
533238 99533238 1001 86380 86390 1
533369 99533369 1001 86380 86390 1
533440 99533440 1001 86380 86390 1
534507 99534507 1001 86380 86390 1
534536 99534536 1001 86380 86390 1
534551 99534551 1001 86380 86390 1
534403 99534403 1001 86380 86390 1
534384 99534384 1001 86380 86390 1
534191 99534191 1001 86380 86390 1
534724 99534724 1001 86380 86390 1
534725 99534725 1001 86380 86390 1
534791 99534791 1001 86380 86390 1
534729 99534729 1001 86380 86390 1
534755 99534755 1001 86380 86390 1
534795 99534795 1001 86380 86390 1
534691 99534691 1001 86380 86390 1
534887 99534887 1001 86380 86390 1
535307 99535307 1001 86380 86390 1
535450 99535450 1001 86380 86390 1
535488 99535488 1001 86380 86390 1
535390 99535390 1001 86380 86390 1
535137 99535137 1001 86380 86390 1
535127 99535127 1001 86380 86390 1
535141 99535141 1001 86380 86390 1
535132 99535132 1001 86380 86390 1
534904 99534904 1001 86380 86390 1
535537 99535537 1001 86380 86390 1
535708 99535708 1001 86380 86390 1
536196 99536196 1001 86380 86390 1
536307 99536307 1001 86380 86390 1
536135 99536135 1001 86380 86390 1
536238 99536238 1001 86380 86390 1
536258 99536258 1001 86380 86390 1
536131 99536131 1001 86380 86390 1
535980 99535980 1001 86380 86390 1
535755 99535755 1001 86380 86390 1
535886 99535886 1001 86380 86390 1
535811 99535811 1001 86380 86390 1
535774 99535774 1001 86380 86390 1
535763 99535763 1001 86380 86390 1
536440 99536440 1001 86380 86390 1
536531 99536531 1001 86380 86390 1
537046 99537046 1001 86380 86390 1
537081 99537081 1001 86380 86390 1
536981 99536981 1001 86380 86390 1
536856 99536856 1001 86380 86390 1
536619 99536619 1001 86380 86390 1
536571 99536571 1001 86380 86390 1
536669 99536669 1001 86380 86390 1
537265 99537265 1001 86380 86390 1
537176 99537176 1001 86380 86390 1
537913 99537913 1001 86380 86390 1
537836 99537836 1001 86380 86390 1
537906 99537906 1001 86380 86390 1
537908 99537908 1001 86380 86390 1
537859 99537859 1001 86380 86390 1
537591 99537591 1001 86380 86390 1
537634 99537634 1001 86380 86390 1
537421 99537421 1001 86380 86390 1
537540 99537540 1001 86380 86390 1
537429 99537429 1001 86380 86390 1
538061 99538061 1001 86380 86390 1
538113 99538113 1001 86380 86390 1
538134 99538134 1001 86380 86390 1
538730 99538730 1001 86380 86390 1
538681 99538681 1001 86380 86390 1
538694 99538694 1001 86380 86390 1
538736 99538736 1001 86380 86390 1
538749 99538749 1001 86380 86390 1
538672 99538672 1001 86380 86390 1
538698 99538698 1001 86380 86390 1
538521 99538521 1001 86380 86390 1
538574 99538574 1001 86380 86390 1
538590 99538590 1001 86380 86390 1
538438 99538438 1001 86380 86390 1
538504 99538504 1001 86380 86390 1
538246 99538246 1001 86380 86390 1
538238 99538238 1001 86380 86390 1
538328 99538328 1001 86380 86390 1
539286 99539286 1001 86380 86390 1
539205 99539205 1001 86380 86390 1
539133 99539133 1001 86380 86390 1
539172 99539172 1001 86380 86390 1
540381 99540381 1001 86380 86390 1
540399 99540399 1001 86380 86390 1
540114 99540114 1001 86380 86390 1
540063 99540063 1001 86380 86390 1
540076 99540076 1001 86380 86390 1
540155 99540155 1001 86380 86390 1
539958 99539958 1001 86380 86390 1
540495 99540495 1001 86380 86390 1
540487 99540487 1001 86380 86390 1
540669 99540669 1001 86380 86390 1
541165 99541165 1001 86380 86390 1
541195 99541195 1001 86380 86390 1
541094 99541094 1001 86380 86390 1
541223 99541223 1001 86380 86390 1
541097 99541097 1001 86380 86390 1
541024 99541024 1001 86380 86390 1
540962 99540962 1001 86380 86390 1
540820 99540820 1001 86380 86390 1
540717 99540717 1001 86380 86390 1
540772 99540772 1001 86380 86390 1
541341 99541341 1001 86380 86390 1
541421 99541421 1001 86380 86390 1
541358 99541358 1001 86380 86390 1
541373 99541373 1001 86380 86390 1
541438 99541438 1001 86380 86390 1
541374 99541374 1001 86380 86390 1
541481 99541481 1001 86380 86390 1
542085 99542085 1001 86380 86390 1
541788 99541788 1001 86380 86390 1
541753 99541753 1001 86380 86390 1
541834 99541834 1001 86380 86390 1
541757 99541757 1001 86380 86390 1
541681 99541681 1001 86380 86390 1
541684 99541684 1001 86380 86390 1
541639 99541639 1001 86380 86390 1
542131 99542131 1001 86380 86390 1
542249 99542249 1001 86380 86390 1
542924 99542924 1001 86380 86390 1
542621 99542621 1001 86380 86390 1
542429 99542429 1001 86380 86390 1
542481 99542481 1001 86380 86390 1
542503 99542503 1001 86380 86390 1
542946 99542946 1001 86380 86390 1
543119 99543119 1001 86380 86390 1
543722 99543722 1001 86380 86390 1
543736 99543736 1001 86380 86390 1
543672 99543672 1001 86380 86390 1
543725 99543725 1001 86380 86390 1
543761 99543761 1001 86380 86390 1
543765 99543765 1001 86380 86390 1
543373 99543373 1001 86380 86390 1
543465 99543465 1001 86380 86390 1
543443 99543443 1001 86380 86390 1
543176 99543176 1001 86380 86390 1
543310 99543310 1001 86380 86390 1
543183 99543183 1001 86380 86390 1
543186 99543186 1001 86380 86390 1
543962 99543962 1001 86380 86390 1
543900 99543900 1001 86380 86390 1
543904 99543904 1001 86380 86390 1
543931 99543931 1001 86380 86390 1
543881 99543881 1001 86380 86390 1
543895 99543895 1001 86380 86390 1
543793 99543793 1001 86380 86390 1
544481 99544481 1001 86380 86390 1
544458 99544458 1001 86380 86390 1
544201 99544201 1001 86380 86390 1
544202 99544202 1001 86380 86390 1
543990 99543990 1001 86380 86390 1
544031 99544031 1001 86380 86390 1
544006 99544006 1001 86380 86390 1
543998 99543998 1001 86380 86390 1
544727 99544727 1001 86380 86390 1
536923 1061 1001 48279 48578 1
400089 99400089 1001 86380 86390 1
400342 99400342 1001 86380 86390 1
400596 99400596 1001 86380 86390 1
400549 99400549 1001 86380 86390 1
400607 99400607 1001 86380 86390 1
400830 99400830 1001 86380 86390 1
401005 99401005 1001 86380 86390 1
401070 99401070 1001 86380 86390 1
401154 99401154 1001 86380 86390 1
401139 99401139 1001 86380 86390 1
401263 99401263 1001 86380 86390 1
401496 99401496 1001 86380 86390 1
401601 99401601 1001 86380 86390 1
401647 99401647 1001 86380 86390 1
401807 99401807 1001 86380 86390 1
401938 99401938 1001 86380 86390 1
402047 99402047 1001 86380 86390 1
402118 99402118 1001 86380 86390 1
402227 99402227 1001 86380 86390 1
402579 99402579 1001 86380 86390 1
402657 99402657 1001 86380 86390 1
402685 99402685 1001 86380 86390 1
402847 99402847 1001 86380 86390 1
403053 99403053 1001 86380 86390 1
403201 99403201 1001 86380 86390 1
403196 99403196 1001 86380 86390 1
403303 99403303 1001 86380 86390 1
403524 99403524 1001 86380 86390 1
403725 99403725 1001 86380 86390 1
403777 99403777 1001 86380 86390 1
403909 99403909 1001 86380 86390 1
403934 99403934 1001 86380 86390 1
404139 99404139 1001 86380 86390 1
404192 99404192 1001 86380 86390 1
404520 99404520 1001 86380 86390 1
404566 99404566 1001 86380 86390 1
404609 99404609 1001 86380 86390 1
404760 99404760 1001 86380 86390 1
404906 99404906 1001 86380 86390 1
404862 99404862 1001 86380 86390 1
404914 99404914 1001 86380 86390 1
405049 99405049 1001 86380 86390 1
405175 99405175 1001 86380 86390 1
405359 99405359 1001 86380 86390 1
405581 99405581 1001 86380 86390 1
405739 99405739 1001 86380 86390 1
405688 99405688 1001 86380 86390 1
406081 99406081 1001 86380 86390 1
406263 99406263 1001 86380 86390 1
406633 99406633 1001 86380 86390 1
406841 99406841 1001 86380 86390 1
406944 99406944 1001 86380 86390 1
406966 99406966 1001 86380 86390 1
407065 99407065 1001 86380 86390 1
407230 99407230 1001 86380 86390 1
407251 99407251 1001 86380 86390 1
407417 99407417 1001 86380 86390 1
407439 99407439 1001 86380 86390 1
407609 99407609 1001 86380 86390 1
407639 99407639 1001 86380 86390 1
407753 99407753 1001 86380 86390 1
408000 99408000 1001 86380 86390 1
408156 99408156 1001 86380 86390 1
408296 99408296 1001 86380 86390 1
408290 99408290 1001 86380 86390 1
408447 99408447 1001 86380 86390 1
409064 99409064 1001 86380 86390 1
409026 99409026 1001 86380 86390 1
409180 99409180 1001 86380 86390 1
409298 99409298 1001 86380 86390 1
409330 99409330 1001 86380 86390 1
409474 99409474 1001 86380 86390 1
409797 99409797 1001 86380 86390 1
410213 99410213 1001 86380 86390 1
410460 99410460 1001 86380 86390 1
410537 99410537 1001 86380 86390 1
410884 99410884 1001 86380 86390 1
410992 99410992 1001 86380 86390 1
411619 99411619 1001 86380 86390 1
411955 99411955 1001 86380 86390 1
412069 99412069 1001 86380 86390 1
412035 99412035 1001 86380 86390 1
412121 99412121 1001 86380 86390 1
412202 99412202 1001 86380 86390 1
412429 99412429 1001 86380 86390 1
413477 99413477 1001 86380 86390 1
413340 99413340 1001 86380 86390 1
413661 99413661 1001 86380 86390 1
413390 99413390 1001 86380 86390 1
413539 99413539 1001 86380 86390 1
413511 99413511 1001 86380 86390 1
413215 99413215 1001 86380 86390 1
413092 99413092 1001 86380 86390 1
413175 99413175 1001 86380 86390 1
412548 99412548 1001 86380 86390 1
412814 99412814 1001 86380 86390 1
412858 99412858 1001 86380 86390 1
412772 99412772 1001 86380 86390 1
414067 99414067 1001 86380 86390 1
415177 99415177 1001 86380 86390 1
415212 99415212 1001 86380 86390 1
414694 99414694 1001 86380 86390 1
414550 99414550 1001 86380 86390 1
414326 99414326 1001 86380 86390 1
414241 99414241 1001 86380 86390 1
416884 99416884 1001 86380 86390 1
416906 99416906 1001 86380 86390 1
416619 99416619 1001 86380 86390 1
416659 99416659 1001 86380 86390 1
416720 99416720 1001 86380 86390 1
416810 99416810 1001 86380 86390 1
416551 99416551 1001 86380 86390 1
415808 99415808 1001 86380 86390 1
415818 99415818 1001 86380 86390 1
415896 99415896 1001 86380 86390 1
417333 99417333 1001 86380 86390 1
417141 99417141 1001 86380 86390 1
417364 99417364 1001 86380 86390 1
417276 99417276 1001 86380 86390 1
417504 99417504 1001 86380 86390 1
418693 99418693 1001 86380 86390 1
418716 99418716 1001 86380 86390 1
418717 99418717 1001 86380 86390 1
418705 99418705 1001 86380 86390 1
418792 99418792 1001 86380 86390 1
418334 99418334 1001 86380 86390 1
418370 99418370 1001 86380 86390 1
418037 99418037 1001 86380 86390 1
417736 99417736 1001 86380 86390 1
417615 99417615 1001 86380 86390 1
418895 99418895 1001 86380 86390 1
420094 99420094 1001 86380 86390 1
420334 99420334 1001 86380 86390 1
420283 99420283 1001 86380 86390 1
420367 99420367 1001 86380 86390 1
419968 99419968 1001 86380 86390 1
419783 99419783 1001 86380 86390 1
419946 99419946 1001 86380 86390 1
419752 99419752 1001 86380 86390 1
420044 99420044 1001 86380 86390 1
419425 99419425 1001 86380 86390 1
419546 99419546 1001 86380 86390 1
419363 99419363 1001 86380 86390 1
419441 99419441 1001 86380 86390 1
420830 99420830 1001 86380 86390 1
421778 99421778 1001 86380 86390 1
421851 99421851 1001 86380 86390 1
421464 99421464 1001 86380 86390 1
421360 99421360 1001 86380 86390 1
420990 99420990 1001 86380 86390 1
420901 99420901 1001 86380 86390 1
420849 99420849 1001 86380 86390 1
422258 99422258 1001 86380 86390 1
422344 99422344 1001 86380 86390 1
422232 99422232 1001 86380 86390 1
422141 99422141 1001 86380 86390 1
423513 99423513 1001 86380 86390 1
423387 99423387 1001 86380 86390 1
423431 99423431 1001 86380 86390 1
423033 99423033 1001 86380 86390 1
423283 99423283 1001 86380 86390 1
423299 99423299 1001 86380 86390 1
423286 99423286 1001 86380 86390 1
422632 99422632 1001 86380 86390 1
422541 99422541 1001 86380 86390 1
422736 99422736 1001 86380 86390 1
422650 99422650 1001 86380 86390 1
423833 99423833 1001 86380 86390 1
423856 99423856 1001 86380 86390 1
425300 99425300 1001 86380 86390 1
425008 99425008 1001 86380 86390 1
424627 99424627 1001 86380 86390 1
424838 99424838 1001 86380 86390 1
424949 99424949 1001 86380 86390 1
424246 99424246 1001 86380 86390 1
424333 99424333 1001 86380 86390 1
425690 99425690 1001 86380 86390 1
425499 99425499 1001 86380 86390 1
425608 99425608 1001 86380 86390 1
425752 99425752 1001 86380 86390 1
425760 99425760 1001 86380 86390 1
425545 99425545 1001 86380 86390 1
425578 99425578 1001 86380 86390 1
426768 99426768 1001 86380 86390 1
426824 99426824 1001 86380 86390 1
426929 99426929 1001 86380 86390 1
426276 99426276 1001 86380 86390 1
426316 99426316 1001 86380 86390 1
426167 99426167 1001 86380 86390 1
426206 99426206 1001 86380 86390 1
426171 99426171 1001 86380 86390 1
427388 99427388 1001 86380 86390 1
427370 99427370 1001 86380 86390 1
427418 99427418 1001 86380 86390 1
427318 99427318 1001 86380 86390 1
427182 99427182 1001 86380 86390 1
428607 99428607 1001 86380 86390 1
428632 99428632 1001 86380 86390 1
428342 99428342 1001 86380 86390 1
428649 99428649 1001 86380 86390 1
428532 99428532 1001 86380 86390 1
428386 99428386 1001 86380 86390 1
427708 99427708 1001 86380 86390 1
427808 99427808 1001 86380 86390 1
427666 99427666 1001 86380 86390 1
428811 99428811 1001 86380 86390 1
429067 99429067 1001 86380 86390 1
429103 99429103 1001 86380 86390 1
429024 99429024 1001 86380 86390 1
429104 99429104 1001 86380 86390 1
428835 99428835 1001 86380 86390 1
429064 99429064 1001 86380 86390 1
430106 99430106 1001 86380 86390 1
430154 99430154 1001 86380 86390 1
430135 99430135 1001 86380 86390 1
429854 99429854 1001 86380 86390 1
429178 99429178 1001 86380 86390 1
429422 99429422 1001 86380 86390 1
430639 99430639 1001 86380 86390 1
430495 99430495 1001 86380 86390 1
431940 99431940 1001 86380 86390 1
430945 99430945 1001 86380 86390 1
432346 99432346 1001 86380 86390 1
432412 99432412 1001 86380 86390 1
432449 99432449 1001 86380 86390 1
433349 99433349 1001 86380 86390 1
433400 99433400 1001 86380 86390 1
433562 99433562 1001 86380 86390 1
433474 99433474 1001 86380 86390 1
433334 99433334 1001 86380 86390 1
433648 99433648 1001 86380 86390 1
433709 99433709 1001 86380 86390 1
433359 99433359 1001 86380 86390 1
432996 99432996 1001 86380 86390 1
432907 99432907 1001 86380 86390 1
432547 99432547 1001 86380 86390 1
433943 99433943 1001 86380 86390 1
434066 99434066 1001 86380 86390 1
435179 99435179 1001 86380 86390 1
435107 99435107 1001 86380 86390 1
435217 99435217 1001 86380 86390 1
435005 99435005 1001 86380 86390 1
435273 99435273 1001 86380 86390 1
434689 99434689 1001 86380 86390 1
434449 99434449 1001 86380 86390 1
434228 99434228 1001 86380 86390 1
434371 99434371 1001 86380 86390 1
434407 99434407 1001 86380 86390 1
434455 99434455 1001 86380 86390 1
434412 99434412 1001 86380 86390 1
434270 99434270 1001 86380 86390 1
434151 99434151 1001 86380 86390 1
435454 99435454 1001 86380 86390 1
435444 99435444 1001 86380 86390 1
435560 99435560 1001 86380 86390 1
435561 99435561 1001 86380 86390 1
435504 99435504 1001 86380 86390 1
435565 99435565 1001 86380 86390 1
435620 99435620 1001 86380 86390 1
436895 99436895 1001 86380 86390 1
437134 99437134 1001 86380 86390 1
436617 99436617 1001 86380 86390 1
436107 99436107 1001 86380 86390 1
436301 99436301 1001 86380 86390 1
436328 99436328 1001 86380 86390 1
435945 99435945 1001 86380 86390 1
436029 99436029 1001 86380 86390 1
436032 99436032 1001 86380 86390 1
437302 99437302 1001 86380 86390 1
437350 99437350 1001 86380 86390 1
437227 99437227 1001 86380 86390 1
300645 99300645 1001 86380 86390 1
300726 99300726 1001 86380 86390 1
300432 99300432 1001 86380 86390 1
300438 99300438 1001 86380 86390 1
300291 99300291 1001 86380 86390 1
300109 99300109 1001 86380 86390 1
300152 99300152 1001 86380 86390 1
300256 99300256 1001 86380 86390 1
300115 99300115 1001 86380 86390 1
300168 99300168 1001 86380 86390 1
300312 99300312 1001 86380 86390 1
300851 99300851 1001 86380 86390 1
300801 99300801 1001 86380 86390 1
301374 99301374 1001 86380 86390 1
301355 99301355 1001 86380 86390 1
301498 99301498 1001 86380 86390 1
301359 99301359 1001 86380 86390 1
301373 99301373 1001 86380 86390 1
301180 99301180 1001 86380 86390 1
301312 99301312 1001 86380 86390 1
301262 99301262 1001 86380 86390 1
301164 99301164 1001 86380 86390 1
300998 99300998 1001 86380 86390 1
300936 99300936 1001 86380 86390 1
301108 99301108 1001 86380 86390 1
301579 99301579 1001 86380 86390 1
301631 99301631 1001 86380 86390 1
301624 99301624 1001 86380 86390 1
301640 99301640 1001 86380 86390 1
301757 99301757 1001 86380 86390 1
302293 99302293 1001 86380 86390 1
302276 99302276 1001 86380 86390 1
302032 99302032 1001 86380 86390 1
302162 99302162 1001 86380 86390 1
302138 99302138 1001 86380 86390 1
301846 99301846 1001 86380 86390 1
301847 99301847 1001 86380 86390 1
301861 99301861 1001 86380 86390 1
302536 99302536 1001 86380 86390 1
302486 99302486 1001 86380 86390 1
302542 99302542 1001 86380 86390 1
303182 99303182 1001 86380 86390 1
303076 99303076 1001 86380 86390 1
302994 99302994 1001 86380 86390 1
302781 99302781 1001 86380 86390 1
303216 99303216 1001 86380 86390 1
303362 99303362 1001 86380 86390 1
303278 99303278 1001 86380 86390 1
304008 99304008 1001 86380 86390 1
303871 99303871 1001 86380 86390 1
303989 99303989 1001 86380 86390 1
303913 99303913 1001 86380 86390 1
303888 99303888 1001 86380 86390 1
303979 99303979 1001 86380 86390 1
303700 99303700 1001 86380 86390 1
303804 99303804 1001 86380 86390 1
303753 99303753 1001 86380 86390 1
303489 99303489 1001 86380 86390 1
303541 99303541 1001 86380 86390 1
303563 99303563 1001 86380 86390 1
303577 99303577 1001 86380 86390 1
303590 99303590 1001 86380 86390 1
304148 99304148 1001 86380 86390 1
304104 99304104 1001 86380 86390 1
304130 99304130 1001 86380 86390 1
304222 99304222 1001 86380 86390 1
304718 99304718 1001 86380 86390 1
304813 99304813 1001 86380 86390 1
304549 99304549 1001 86380 86390 1
304475 99304475 1001 86380 86390 1
304532 99304532 1001 86380 86390 1
304523 99304523 1001 86380 86390 1
304315 99304315 1001 86380 86390 1
304962 99304962 1001 86380 86390 1
305018 99305018 1001 86380 86390 1
305635 99305635 1001 86380 86390 1
305559 99305559 1001 86380 86390 1
305485 99305485 1001 86380 86390 1
305549 99305549 1001 86380 86390 1
305667 99305667 1001 86380 86390 1
305529 99305529 1001 86380 86390 1
305467 99305467 1001 86380 86390 1
305457 99305457 1001 86380 86390 1
305168 99305168 1001 86380 86390 1
305184 99305184 1001 86380 86390 1
500052 99500052 1001 86380 86390 1
500162 99500162 1001 86380 86390 1
500645 99500645 1001 86380 86390 1
500716 99500716 1001 86380 86390 1
500668 99500668 1001 86380 86390 1
500472 99500472 1001 86380 86390 1
500551 99500551 1001 86380 86390 1
500566 99500566 1001 86380 86390 1
500231 99500231 1001 86380 86390 1
500300 99500300 1001 86380 86390 1
500302 99500302 1001 86380 86390 1
500996 99500996 1001 86380 86390 1
501512 99501512 1001 86380 86390 1
501621 99501621 1001 86380 86390 1
501442 99501442 1001 86380 86390 1
501508 99501508 1001 86380 86390 1
501457 99501457 1001 86380 86390 1
501240 99501240 1001 86380 86390 1
501374 99501374 1001 86380 86390 1
501245 99501245 1001 86380 86390 1
501363 99501363 1001 86380 86390 1
501287 99501287 1001 86380 86390 1
501071 99501071 1001 86380 86390 1
501124 99501124 1001 86380 86390 1
501182 99501182 1001 86380 86390 1
501666 99501666 1001 86380 86390 1
501655 99501655 1001 86380 86390 1
501761 99501761 1001 86380 86390 1
501736 99501736 1001 86380 86390 1
501842 99501842 1001 86380 86390 1
502430 99502430 1001 86380 86390 1
502302 99502302 1001 86380 86390 1
502380 99502380 1001 86380 86390 1
502407 99502407 1001 86380 86390 1
502444 99502444 1001 86380 86390 1
502332 99502332 1001 86380 86390 1
502454 99502454 1001 86380 86390 1
502347 99502347 1001 86380 86390 1
502211 99502211 1001 86380 86390 1
502096 99502096 1001 86380 86390 1
502060 99502060 1001 86380 86390 1
502244 99502244 1001 86380 86390 1
502007 99502007 1001 86380 86390 1
502658 99502658 1001 86380 86390 1
502582 99502582 1001 86380 86390 1
502497 99502497 1001 86380 86390 1
503202 99503202 1001 86380 86390 1
503115 99503115 1001 86380 86390 1
503120 99503120 1001 86380 86390 1
503249 99503249 1001 86380 86390 1
503024 99503024 1001 86380 86390 1
503019 99503019 1001 86380 86390 1
502814 99502814 1001 86380 86390 1
502803 99502803 1001 86380 86390 1
503431 99503431 1001 86380 86390 1
503428 99503428 1001 86380 86390 1
503925 99503925 1001 86380 86390 1
504050 99504050 1001 86380 86390 1
503912 99503912 1001 86380 86390 1
503822 99503822 1001 86380 86390 1
503826 99503826 1001 86380 86390 1
503776 99503776 1001 86380 86390 1
503781 99503781 1001 86380 86390 1
503696 99503696 1001 86380 86390 1
503634 99503634 1001 86380 86390 1
504211 99504211 1001 86380 86390 1
504289 99504289 1001 86380 86390 1
504858 99504858 1001 86380 86390 1
504920 99504920 1001 86380 86390 1
504922 99504922 1001 86380 86390 1
504899 99504899 1001 86380 86390 1
504773 99504773 1001 86380 86390 1
504892 99504892 1001 86380 86390 1
504626 99504626 1001 86380 86390 1
504681 99504681 1001 86380 86390 1
504643 99504643 1001 86380 86390 1
504432 99504432 1001 86380 86390 1
504497 99504497 1001 86380 86390 1
505129 99505129 1001 86380 86390 1
505092 99505092 1001 86380 86390 1
505649 99505649 1001 86380 86390 1
505573 99505573 1001 86380 86390 1
505469 99505469 1001 86380 86390 1
505240 99505240 1001 86380 86390 1
505176 99505176 1001 86380 86390 1
505234 99505234 1001 86380 86390 1
505339 99505339 1001 86380 86390 1
505935 99505935 1001 86380 86390 1
505793 99505793 1001 86380 86390 1
506434 99506434 1001 86380 86390 1
506516 99506516 1001 86380 86390 1
506439 99506439 1001 86380 86390 1
506427 99506427 1001 86380 86390 1
506235 99506235 1001 86380 86390 1
506248 99506248 1001 86380 86390 1
506289 99506289 1001 86380 86390 1
506354 99506354 1001 86380 86390 1
506355 99506355 1001 86380 86390 1
506305 99506305 1001 86380 86390 1
506319 99506319 1001 86380 86390 1
506231 99506231 1001 86380 86390 1
506016 99506016 1001 86380 86390 1
506120 99506120 1001 86380 86390 1
506097 99506097 1001 86380 86390 1
506025 99506025 1001 86380 86390 1
506000 99506000 1001 86380 86390 1
506775 99506775 1001 86380 86390 1
506691 99506691 1001 86380 86390 1
507283 99507283 1001 86380 86390 1
507296 99507296 1001 86380 86390 1
507374 99507374 1001 86380 86390 1
507343 99507343 1001 86380 86390 1
507012 99507012 1001 86380 86390 1
507143 99507143 1001 86380 86390 1
507054 99507054 1001 86380 86390 1
507185 99507185 1001 86380 86390 1
506853 99506853 1001 86380 86390 1
506907 99506907 1001 86380 86390 1
507580 99507580 1001 86380 86390 1
507569 99507569 1001 86380 86390 1
508185 99508185 1001 86380 86390 1
508211 99508211 1001 86380 86390 1
508057 99508057 1001 86380 86390 1
508214 99508214 1001 86380 86390 1
508189 99508189 1001 86380 86390 1
507861 99507861 1001 86380 86390 1
507879 99507879 1001 86380 86390 1
507905 99507905 1001 86380 86390 1
507906 99507906 1001 86380 86390 1
507792 99507792 1001 86380 86390 1
507742 99507742 1001 86380 86390 1
507704 99507704 1001 86380 86390 1
508285 99508285 1001 86380 86390 1
508339 99508339 1001 86380 86390 1
508341 99508341 1001 86380 86390 1
508410 99508410 1001 86380 86390 1
509012 99509012 1001 86380 86390 1
508958 99508958 1001 86380 86390 1
508702 99508702 1001 86380 86390 1
508798 99508798 1001 86380 86390 1
508695 99508695 1001 86380 86390 1
508748 99508748 1001 86380 86390 1
508787 99508787 1001 86380 86390 1
508685 99508685 1001 86380 86390 1
508545 99508545 1001 86380 86390 1
508522 99508522 1001 86380 86390 1
509241 99509241 1001 86380 86390 1
509093 99509093 1001 86380 86390 1
509210 99509210 1001 86380 86390 1
509262 99509262 1001 86380 86390 1
509755 99509755 1001 86380 86390 1
509756 99509756 1001 86380 86390 1
509655 99509655 1001 86380 86390 1
509449 99509449 1001 86380 86390 1
509333 99509333 1001 86380 86390 1
509469 99509469 1001 86380 86390 1
509994 99509994 1001 86380 86390 1
510073 99510073 1001 86380 86390 1
510035 99510035 1001 86380 86390 1
510534 99510534 1001 86380 86390 1
510705 99510705 1001 86380 86390 1
510566 99510566 1001 86380 86390 1
510606 99510606 1001 86380 86390 1
510609 99510609 1001 86380 86390 1
510571 99510571 1001 86380 86390 1
510379 99510379 1001 86380 86390 1
510335 99510335 1001 86380 86390 1
510165 99510165 1001 86380 86390 1
510166 99510166 1001 86380 86390 1
510272 99510272 1001 86380 86390 1
510775 99510775 1001 86380 86390 1
510832 99510832 1001 86380 86390 1
511425 99511425 1001 86380 86390 1
511454 99511454 1001 86380 86390 1
511352 99511352 1001 86380 86390 1
511486 99511486 1001 86380 86390 1
511299 99511299 1001 86380 86390 1
511228 99511228 1001 86380 86390 1
511150 99511150 1001 86380 86390 1
511101 99511101 1001 86380 86390 1
511093 99511093 1001 86380 86390 1
511004 99511004 1001 86380 86390 1
511084 99511084 1001 86380 86390 1
511033 99511033 1001 86380 86390 1
511743 99511743 1001 86380 86390 1
512198 99512198 1001 86380 86390 1
512211 99512211 1001 86380 86390 1
512193 99512193 1001 86380 86390 1
511980 99511980 1001 86380 86390 1
512027 99512027 1001 86380 86390 1
512016 99512016 1001 86380 86390 1
512159 99512159 1001 86380 86390 1
511913 99511913 1001 86380 86390 1
511945 99511945 1001 86380 86390 1
511938 99511938 1001 86380 86390 1
512493 99512493 1001 86380 86390 1
512393 99512393 1001 86380 86390 1
512552 99512552 1001 86380 86390 1
512384 99512384 1001 86380 86390 1
513018 99513018 1001 86380 86390 1
513072 99513072 1001 86380 86390 1
513010 99513010 1001 86380 86390 1
512974 99512974 1001 86380 86390 1
512835 99512835 1001 86380 86390 1
512952 99512952 1001 86380 86390 1
512863 99512863 1001 86380 86390 1
512890 99512890 1001 86380 86390 1
512918 99512918 1001 86380 86390 1
512946 99512946 1001 86380 86390 1
512749 99512749 1001 86380 86390 1
513227 99513227 1001 86380 86390 1
513254 99513254 1001 86380 86390 1
513358 99513358 1001 86380 86390 1
514029 99514029 1001 86380 86390 1
514002 99514002 1001 86380 86390 1
513649 99513649 1001 86380 86390 1
513731 99513731 1001 86380 86390 1
513642 99513642 1001 86380 86390 1
513430 99513430 1001 86380 86390 1
514059 99514059 1001 86380 86390 1
514115 99514115 1001 86380 86390 1
514040 99514040 1001 86380 86390 1
514821 99514821 1001 86380 86390 1
514483 99514483 1001 86380 86390 1
514497 99514497 1001 86380 86390 1
514417 99514417 1001 86380 86390 1
514270 99514270 1001 86380 86390 1
514921 99514921 1001 86380 86390 1
514888 99514888 1001 86380 86390 1
514928 99514928 1001 86380 86390 1
515649 99515649 1001 86380 86390 1
515660 99515660 1001 86380 86390 1
515574 99515574 1001 86380 86390 1
515497 99515497 1001 86380 86390 1
515640 99515640 1001 86380 86390 1
515488 99515488 1001 86380 86390 1
515591 99515591 1001 86380 86390 1
515644 99515644 1001 86380 86390 1
515464 99515464 1001 86380 86390 1
515452 99515452 1001 86380 86390 1
515349 99515349 1001 86380 86390 1
515350 99515350 1001 86380 86390 1
515299 99515299 1001 86380 86390 1
515276 99515276 1001 86380 86390 1
515303 99515303 1001 86380 86390 1
515305 99515305 1001 86380 86390 1
515383 99515383 1001 86380 86390 1
515140 99515140 1001 86380 86390 1
515077 99515077 1001 86380 86390 1
515080 99515080 1001 86380 86390 1
515160 99515160 1001 86380 86390 1
515186 99515186 1001 86380 86390 1
515791 99515791 1001 86380 86390 1
515768 99515768 1001 86380 86390 1
515885 99515885 1001 86380 86390 1
516447 99516447 1001 86380 86390 1
516349 99516349 1001 86380 86390 1
516340 99516340 1001 86380 86390 1
516234 99516234 1001 86380 86390 1
516260 99516260 1001 86380 86390 1
516184 99516184 1001 86380 86390 1
516172 99516172 1001 86380 86390 1
515940 99515940 1001 86380 86390 1
516008 99516008 1001 86380 86390 1
515893 99515893 1001 86380 86390 1
515897 99515897 1001 86380 86390 1
515989 99515989 1001 86380 86390 1
516030 99516030 1001 86380 86390 1
516544 99516544 1001 86380 86390 1
517284 99517284 1001 86380 86390 1
517296 99517296 1001 86380 86390 1
517000 99517000 1001 86380 86390 1
517053 99517053 1001 86380 86390 1
516942 99516942 1001 86380 86390 1
517033 99517033 1001 86380 86390 1
517073 99517073 1001 86380 86390 1
517112 99517112 1001 86380 86390 1
516902 99516902 1001 86380 86390 1
516890 99516890 1001 86380 86390 1
516736 99516736 1001 86380 86390 1
517501 99517501 1001 86380 86390 1
517428 99517428 1001 86380 86390 1
517339 99517339 1001 86380 86390 1
517394 99517394 1001 86380 86390 1
518113 99518113 1001 86380 86390 1
518012 99518012 1001 86380 86390 1
518092 99518092 1001 86380 86390 1
517827 99517827 1001 86380 86390 1
517867 99517867 1001 86380 86390 1
517805 99517805 1001 86380 86390 1
517948 99517948 1001 86380 86390 1
517864 99517864 1001 86380 86390 1
517684 99517684 1001 86380 86390 1
517710 99517710 1001 86380 86390 1
517723 99517723 1001 86380 86390 1
517659 99517659 1001 86380 86390 1
517582 99517582 1001 86380 86390 1
517547 99517547 1001 86380 86390 1
517695 99517695 1001 86380 86390 1
518172 99518172 1001 86380 86390 1
518174 99518174 1001 86380 86390 1
518951 99518951 1001 86380 86390 1
518602 99518602 1001 86380 86390 1
518393 99518393 1001 86380 86390 1
518550 99518550 1001 86380 86390 1
518461 99518461 1001 86380 86390 1
518539 99518539 1001 86380 86390 1
518449 99518449 1001 86380 86390 1
518425 99518425 1001 86380 86390 1
519156 99519156 1001 86380 86390 1
519149 99519149 1001 86380 86390 1
519814 99519814 1001 86380 86390 1
519752 99519752 1001 86380 86390 1
519765 99519765 1001 86380 86390 1
519741 99519741 1001 86380 86390 1
519796 99519796 1001 86380 86390 1
519670 99519670 1001 86380 86390 1
519809 99519809 1001 86380 86390 1
519569 99519569 1001 86380 86390 1
519552 99519552 1001 86380 86390 1
519286 99519286 1001 86380 86390 1
519238 99519238 1001 86380 86390 1
519386 99519386 1001 86380 86390 1
519399 99519399 1001 86380 86390 1
520006 99520006 1001 86380 86390 1
519969 99519969 1001 86380 86390 1
520498 99520498 1001 86380 86390 1
520515 99520515 1001 86380 86390 1
520569 99520569 1001 86380 86390 1
520245 99520245 1001 86380 86390 1
520350 99520350 1001 86380 86390 1
520376 99520376 1001 86380 86390 1
520351 99520351 1001 86380 86390 1
520261 99520261 1001 86380 86390 1
520142 99520142 1001 86380 86390 1
520780 99520780 1001 86380 86390 1
520703 99520703 1001 86380 86390 1
520755 99520755 1001 86380 86390 1
520705 99520705 1001 86380 86390 1
520836 99520836 1001 86380 86390 1
520657 99520657 1001 86380 86390 1
520685 99520685 1001 86380 86390 1
520776 99520776 1001 86380 86390 1
520841 99520841 1001 86380 86390 1
521464 99521464 1001 86380 86390 1
521312 99521312 1001 86380 86390 1
521390 99521390 1001 86380 86390 1
521274 99521274 1001 86380 86390 1
521316 99521316 1001 86380 86390 1
521185 99521185 1001 86380 86390 1
521097 99521097 1001 86380 86390 1
520927 99520927 1001 86380 86390 1
521667 99521667 1001 86380 86390 1
522150 99522150 1001 86380 86390 1
522189 99522189 1001 86380 86390 1
522289 99522289 1001 86380 86390 1
522290 99522290 1001 86380 86390 1
522219 99522219 1001 86380 86390 1
522197 99522197 1001 86380 86390 1
522109 99522109 1001 86380 86390 1
521881 99521881 1001 86380 86390 1
522000 99522000 1001 86380 86390 1
522013 99522013 1001 86380 86390 1
521903 99521903 1001 86380 86390 1
522405 99522405 1001 86380 86390 1
522368 99522368 1001 86380 86390 1
522402 99522402 1001 86380 86390 1
522738 99522738 1001 86380 86390 1
522616 99522616 1001 86380 86390 1
522629 99522629 1001 86380 86390 1
522688 99522688 1001 86380 86390 1
523296 99523296 1001 86380 86390 1
523211 99523211 1001 86380 86390 1
523124 99523124 1001 86380 86390 1
523859 99523859 1001 86380 86390 1
523760 99523760 1001 86380 86390 1
523603 99523603 1001 86380 86390 1
523591 99523591 1001 86380 86390 1
523473 99523473 1001 86380 86390 1
524010 99524010 1001 86380 86390 1
524065 99524065 1001 86380 86390 1
524132 99524132 1001 86380 86390 1
524043 99524043 1001 86380 86390 1
524739 99524739 1001 86380 86390 1
524635 99524635 1001 86380 86390 1
524691 99524691 1001 86380 86390 1
524371 99524371 1001 86380 86390 1
524504 99524504 1001 86380 86390 1
524241 99524241 1001 86380 86390 1
524194 99524194 1001 86380 86390 1
524940 99524940 1001 86380 86390 1
524895 99524895 1001 86380 86390 1
525546 99525546 1001 86380 86390 1
525495 99525495 1001 86380 86390 1
525534 99525534 1001 86380 86390 1
525548 99525548 1001 86380 86390 1
525396 99525396 1001 86380 86390 1
525002 99525002 1001 86380 86390 1
525094 99525094 1001 86380 86390 1
525149 99525149 1001 86380 86390 1
524994 99524994 1001 86380 86390 1
525013 99525013 1001 86380 86390 1
525091 99525091 1001 86380 86390 1
525774 99525774 1001 86380 86390 1
526419 99526419 1001 86380 86390 1
526248 99526248 1001 86380 86390 1
526340 99526340 1001 86380 86390 1
526237 99526237 1001 86380 86390 1
526341 99526341 1001 86380 86390 1
526227 99526227 1001 86380 86390 1
526075 99526075 1001 86380 86390 1
526057 99526057 1001 86380 86390 1
525893 99525893 1001 86380 86390 1
526562 99526562 1001 86380 86390 1
526580 99526580 1001 86380 86390 1
526494 99526494 1001 86380 86390 1
527199 99527199 1001 86380 86390 1
527176 99527176 1001 86380 86390 1
526862 99526862 1001 86380 86390 1
526896 99526896 1001 86380 86390 1
527000 99527000 1001 86380 86390 1
526687 99526687 1001 86380 86390 1
526677 99526677 1001 86380 86390 1
527310 99527310 1001 86380 86390 1
527442 99527442 1001 86380 86390 1
527250 99527250 1001 86380 86390 1
527316 99527316 1001 86380 86390 1
527882 99527882 1001 86380 86390 1
527939 99527939 1001 86380 86390 1
528070 99528070 1001 86380 86390 1
527869 99527869 1001 86380 86390 1
527719 99527719 1001 86380 86390 1
527826 99527826 1001 86380 86390 1
527584 99527584 1001 86380 86390 1
527559 99527559 1001 86380 86390 1
527640 99527640 1001 86380 86390 1
527475 99527475 1001 86380 86390 1
527633 99527633 1001 86380 86390 1
528113 99528113 1001 86380 86390 1
528128 99528128 1001 86380 86390 1
528221 99528221 1001 86380 86390 1
528250 99528250 1001 86380 86390 1
528121 99528121 1001 86380 86390 1
528265 99528265 1001 86380 86390 1
528786 99528786 1001 86380 86390 1
528737 99528737 1001 86380 86390 1
528830 99528830 1001 86380 86390 1
528717 99528717 1001 86380 86390 1
528730 99528730 1001 86380 86390 1
528860 99528860 1001 86380 86390 1
528849 99528849 1001 86380 86390 1
528670 99528670 1001 86380 86390 1
528508 99528508 1001 86380 86390 1
528677 99528677 1001 86380 86390 1
528462 99528462 1001 86380 86390 1
528453 99528453 1001 86380 86390 1
528290 99528290 1001 86380 86390 1
528989 99528989 1001 86380 86390 1
529012 99529012 1001 86380 86390 1
529638 99529638 1001 86380 86390 1
529604 99529604 1001 86380 86390 1
529581 99529581 1001 86380 86390 1
529533 99529533 1001 86380 86390 1
529381 99529381 1001 86380 86390 1
529125 99529125 1001 86380 86390 1
529129 99529129 1001 86380 86390 1
529208 99529208 1001 86380 86390 1
529931 99529931 1001 86380 86390 1
529880 99529880 1001 86380 86390 1
529778 99529778 1001 86380 86390 1
529805 99529805 1001 86380 86390 1
529523 99529523 1001 86380 86390 1
529832 99529832 1001 86380 86390 1
529826 99529826 1001 86380 86390 1
529840 99529840 1001 86380 86390 1
530386 99530386 1001 86380 86390 1
530460 99530460 1001 86380 86390 1
530271 99530271 1001 86380 86390 1
530162 99530162 1001 86380 86390 1
530332 99530332 1001 86380 86390 1
530243 99530243 1001 86380 86390 1
530070 99530070 1001 86380 86390 1
529941 99529941 1001 86380 86390 1
530008 99530008 1001 86380 86390 1
530746 99530746 1001 86380 86390 1
530618 99530618 1001 86380 86390 1
530580 99530580 1001 86380 86390 1
530675 99530675 1001 86380 86390 1
530729 99530729 1001 86380 86390 1
531357 99531357 1001 86380 86390 1
531311 99531311 1001 86380 86390 1
531249 99531249 1001 86380 86390 1
531086 99531086 1001 86380 86390 1
530814 99530814 1001 86380 86390 1
530948 99530948 1001 86380 86390 1
530780 99530780 1001 86380 86390 1
531421 99531421 1001 86380 86390 1
531399 99531399 1001 86380 86390 1
531451 99531451 1001 86380 86390 1
531531 99531531 1001 86380 86390 1
531557 99531557 1001 86380 86390 1
531570 99531570 1001 86380 86390 1
532141 99532141 1001 86380 86390 1
532142 99532142 1001 86380 86390 1
532093 99532093 1001 86380 86390 1
532198 99532198 1001 86380 86390 1
532076 99532076 1001 86380 86390 1
531851 99531851 1001 86380 86390 1
531865 99531865 1001 86380 86390 1
531841 99531841 1001 86380 86390 1
531997 99531997 1001 86380 86390 1
531781 99531781 1001 86380 86390 1
531782 99531782 1001 86380 86390 1
531617 99531617 1001 86380 86390 1
531606 99531606 1001 86380 86390 1
532332 99532332 1001 86380 86390 1
532244 99532244 1001 86380 86390 1
532262 99532262 1001 86380 86390 1
532210 99532210 1001 86380 86390 1
532970 99532970 1001 86380 86390 1
532896 99532896 1001 86380 86390 1
532913 99532913 1001 86380 86390 1
532965 99532965 1001 86380 86390 1
532849 99532849 1001 86380 86390 1
532625 99532625 1001 86380 86390 1
532783 99532783 1001 86380 86390 1
532628 99532628 1001 86380 86390 1
532629 99532629 1001 86380 86390 1
532630 99532630 1001 86380 86390 1
532760 99532760 1001 86380 86390 1
532598 99532598 1001 86380 86390 1
533180 99533180 1001 86380 86390 1
533762 99533762 1001 86380 86390 1
533626 99533626 1001 86380 86390 1
533461 99533461 1001 86380 86390 1
533623 99533623 1001 86380 86390 1
533455 99533455 1001 86380 86390 1
533468 99533468 1001 86380 86390 1
533243 99533243 1001 86380 86390 1
533245 99533245 1001 86380 86390 1
533932 99533932 1001 86380 86390 1
534039 99534039 1001 86380 86390 1
534032 99534032 1001 86380 86390 1
533943 99533943 1001 86380 86390 1
534491 99534491 1001 86380 86390 1
534531 99534531 1001 86380 86390 1
534597 99534597 1001 86380 86390 1
534669 99534669 1001 86380 86390 1
534554 99534554 1001 86380 86390 1
534293 99534293 1001 86380 86390 1
534231 99534231 1001 86380 86390 1
534104 99534104 1001 86380 86390 1
534211 99534211 1001 86380 86390 1
534096 99534096 1001 86380 86390 1
534720 99534720 1001 86380 86390 1
534876 99534876 1001 86380 86390 1
534851 99534851 1001 86380 86390 1
535409 99535409 1001 86380 86390 1
535480 99535480 1001 86380 86390 1
535371 99535371 1001 86380 86390 1
535449 99535449 1001 86380 86390 1
535424 99535424 1001 86380 86390 1
535349 99535349 1001 86380 86390 1
535465 99535465 1001 86380 86390 1
535502 99535502 1001 86380 86390 1
535258 99535258 1001 86380 86390 1
535249 99535249 1001 86380 86390 1
534942 99534942 1001 86380 86390 1
535086 99535086 1001 86380 86390 1
536194 99536194 1001 86380 86390 1
536288 99536288 1001 86380 86390 1
536291 99536291 1001 86380 86390 1
536320 99536320 1001 86380 86390 1
536177 99536177 1001 86380 86390 1
536294 99536294 1001 86380 86390 1
536206 99536206 1001 86380 86390 1
536056 99536056 1001 86380 86390 1
535979 99535979 1001 86380 86390 1
536005 99536005 1001 86380 86390 1
535927 99535927 1001 86380 86390 1
536032 99536032 1001 86380 86390 1
536037 99536037 1001 86380 86390 1
535762 99535762 1001 86380 86390 1
535881 99535881 1001 86380 86390 1
536503 99536503 1001 86380 86390 1
536999 99536999 1001 86380 86390 1
537039 99537039 1001 86380 86390 1
537154 99537154 1001 86380 86390 1
537018 99537018 1001 86380 86390 1
536871 99536871 1001 86380 86390 1
536808 99536808 1001 86380 86390 1
536863 99536863 1001 86380 86390 1
536876 99536876 1001 86380 86390 1
536729 99536729 1001 86380 86390 1
536691 99536691 1001 86380 86390 1
537358 99537358 1001 86380 86390 1
537243 99537243 1001 86380 86390 1
537236 99537236 1001 86380 86390 1
537966 99537966 1001 86380 86390 1
537871 99537871 1001 86380 86390 1
537732 99537732 1001 86380 86390 1
537720 99537720 1001 86380 86390 1
537656 99537656 1001 86380 86390 1
537663 99537663 1001 86380 86390 1
537740 99537740 1001 86380 86390 1
537427 99537427 1001 86380 86390 1
537390 99537390 1001 86380 86390 1
538048 99538048 1001 86380 86390 1
538064 99538064 1001 86380 86390 1
538013 99538013 1001 86380 86390 1
538078 99538078 1001 86380 86390 1
538059 99538059 1001 86380 86390 1
538101 99538101 1001 86380 86390 1
538156 99538156 1001 86380 86390 1
538123 99538123 1001 86380 86390 1
538776 99538776 1001 86380 86390 1
538759 99538759 1001 86380 86390 1
538562 99538562 1001 86380 86390 1
538515 99538515 1001 86380 86390 1
538206 99538206 1001 86380 86390 1
538351 99538351 1001 86380 86390 1
538313 99538313 1001 86380 86390 1
538304 99538304 1001 86380 86390 1
538213 99538213 1001 86380 86390 1
538331 99538331 1001 86380 86390 1
538254 99538254 1001 86380 86390 1
538231 99538231 1001 86380 86390 1
538296 99538296 1001 86380 86390 1
539487 99539487 1001 86380 86390 1
539569 99539569 1001 86380 86390 1
539629 99539629 1001 86380 86390 1
539385 99539385 1001 86380 86390 1
539188 99539188 1001 86380 86390 1
539219 99539219 1001 86380 86390 1
539220 99539220 1001 86380 86390 1
539814 99539814 1001 86380 86390 1
540280 99540280 1001 86380 86390 1
540306 99540306 1001 86380 86390 1
540384 99540384 1001 86380 86390 1
540402 99540402 1001 86380 86390 1
540158 99540158 1001 86380 86390 1
540146 99540146 1001 86380 86390 1
540198 99540198 1001 86380 86390 1
540211 99540211 1001 86380 86390 1
540201 99540201 1001 86380 86390 1
540260 99540260 1001 86380 86390 1
539847 99539847 1001 86380 86390 1
539877 99539877 1001 86380 86390 1
539853 99539853 1001 86380 86390 1
539919 99539919 1001 86380 86390 1
539961 99539961 1001 86380 86390 1
540515 99540515 1001 86380 86390 1
540634 99540634 1001 86380 86390 1
540639 99540639 1001 86380 86390 1
540497 99540497 1001 86380 86390 1
540983 99540983 1001 86380 86390 1
540947 99540947 1001 86380 86390 1
540895 99540895 1001 86380 86390 1
541040 99541040 1001 86380 86390 1
540953 99540953 1001 86380 86390 1
540738 99540738 1001 86380 86390 1
540754 99540754 1001 86380 86390 1
540819 99540819 1001 86380 86390 1
541328 99541328 1001 86380 86390 1
541371 99541371 1001 86380 86390 1
541436 99541436 1001 86380 86390 1
542056 99542056 1001 86380 86390 1
541931 99541931 1001 86380 86390 1
541784 99541784 1001 86380 86390 1
541849 99541849 1001 86380 86390 1
541813 99541813 1001 86380 86390 1
541575 99541575 1001 86380 86390 1
541589 99541589 1001 86380 86390 1
541564 99541564 1001 86380 86390 1
541555 99541555 1001 86380 86390 1
541675 99541675 1001 86380 86390 1
542232 99542232 1001 86380 86390 1
542264 99542264 1001 86380 86390 1
542213 99542213 1001 86380 86390 1
542306 99542306 1001 86380 86390 1
542773 99542773 1001 86380 86390 1
542905 99542905 1001 86380 86390 1
542549 99542549 1001 86380 86390 1
542681 99542681 1001 86380 86390 1
542644 99542644 1001 86380 86390 1
542570 99542570 1001 86380 86390 1
542485 99542485 1001 86380 86390 1
542994 99542994 1001 86380 86390 1
543007 99543007 1001 86380 86390 1
542997 99542997 1001 86380 86390 1
543081 99543081 1001 86380 86390 1
543768 99543768 1001 86380 86390 1
543734 99543734 1001 86380 86390 1
543622 99543622 1001 86380 86390 1
543752 99543752 1001 86380 86390 1
543689 99543689 1001 86380 86390 1
543764 99543764 1001 86380 86390 1
543424 99543424 1001 86380 86390 1
543416 99543416 1001 86380 86390 1
543496 99543496 1001 86380 86390 1
543230 99543230 1001 86380 86390 1
543286 99543286 1001 86380 86390 1
543339 99543339 1001 86380 86390 1
543352 99543352 1001 86380 86390 1
543291 99543291 1001 86380 86390 1
543834 99543834 1001 86380 86390 1
543873 99543873 1001 86380 86390 1
543942 99543942 1001 86380 86390 1
543814 99543814 1001 86380 86390 1
543779 99543779 1001 86380 86390 1
544460 99544460 1001 86380 86390 1
544292 99544292 1001 86380 86390 1
544203 99544203 1001 86380 86390 1
544311 99544311 1001 86380 86390 1
543989 99543989 1001 86380 86390 1
544175 99544175 1001 86380 86390 1
544059 99544059 1001 86380 86390 1
544010 99544010 1001 86380 86390 1
544103 99544103 1001 86380 86390 1
544712 99544712 1001 86380 86390 1
544692 99544692 1001 86380 86390 1
544645 99544645 1001 86380 86390 1
418902 1160 1001 12540 14517 1
517279 1041 1001 30317 30616 1
400157 99400157 1001 86380 86390 1
400411 99400411 1001 86380 86390 1
400519 99400519 1001 86380 86390 1
400778 99400778 1001 86380 86390 1
401003 99401003 1001 86380 86390 1
401145 99401145 1001 86380 86390 1
401157 99401157 1001 86380 86390 1
401102 99401102 1001 86380 86390 1
401216 99401216 1001 86380 86390 1
401184 99401184 1001 86380 86390 1
401484 99401484 1001 86380 86390 1
401663 99401663 1001 86380 86390 1
401839 99401839 1001 86380 86390 1
401892 99401892 1001 86380 86390 1
402214 99402214 1001 86380 86390 1
402446 99402446 1001 86380 86390 1
402523 99402523 1001 86380 86390 1
403015 99403015 1001 86380 86390 1
403228 99403228 1001 86380 86390 1
403479 99403479 1001 86380 86390 1
403495 99403495 1001 86380 86390 1
403694 99403694 1001 86380 86390 1
403741 99403741 1001 86380 86390 1
404027 99404027 1001 86380 86390 1
404028 99404028 1001 86380 86390 1
404092 99404092 1001 86380 86390 1
404102 99404102 1001 86380 86390 1
404296 99404296 1001 86380 86390 1
404323 99404323 1001 86380 86390 1
404364 99404364 1001 86380 86390 1
404345 99404345 1001 86380 86390 1
404423 99404423 1001 86380 86390 1
404533 99404533 1001 86380 86390 1
404638 99404638 1001 86380 86390 1
404733 99404733 1001 86380 86390 1
404908 99404908 1001 86380 86390 1
405056 99405056 1001 86380 86390 1
405092 99405092 1001 86380 86390 1
405148 99405148 1001 86380 86390 1
405423 99405423 1001 86380 86390 1
405467 99405467 1001 86380 86390 1
405436 99405436 1001 86380 86390 1
405522 99405522 1001 86380 86390 1
405572 99405572 1001 86380 86390 1
405573 99405573 1001 86380 86390 1
405550 99405550 1001 86380 86390 1
405609 99405609 1001 86380 86390 1
405691 99405691 1001 86380 86390 1
405837 99405837 1001 86380 86390 1
405848 99405848 1001 86380 86390 1
405931 99405931 1001 86380 86390 1
405906 99405906 1001 86380 86390 1
406051 99406051 1001 86380 86390 1
406165 99406165 1001 86380 86390 1
406259 99406259 1001 86380 86390 1
406260 99406260 1001 86380 86390 1
406296 99406296 1001 86380 86390 1
406398 99406398 1001 86380 86390 1
406474 99406474 1001 86380 86390 1
406501 99406501 1001 86380 86390 1
406596 99406596 1001 86380 86390 1
406605 99406605 1001 86380 86390 1
406706 99406706 1001 86380 86390 1
406735 99406735 1001 86380 86390 1
406667 99406667 1001 86380 86390 1
406668 99406668 1001 86380 86390 1
406878 99406878 1001 86380 86390 1
407057 99407057 1001 86380 86390 1
407515 99407515 1001 86380 86390 1
407546 99407546 1001 86380 86390 1
407661 99407661 1001 86380 86390 1
407905 99407905 1001 86380 86390 1
407938 99407938 1001 86380 86390 1
408203 99408203 1001 86380 86390 1
408372 99408372 1001 86380 86390 1
408527 99408527 1001 86380 86390 1
408524 99408524 1001 86380 86390 1
408625 99408625 1001 86380 86390 1
408902 99408902 1001 86380 86390 1
409117 99409117 1001 86380 86390 1
409470 99409470 1001 86380 86390 1
409651 99409651 1001 86380 86390 1
409753 99409753 1001 86380 86390 1
409695 99409695 1001 86380 86390 1
409817 99409817 1001 86380 86390 1
409887 99409887 1001 86380 86390 1
409910 99409910 1001 86380 86390 1
409939 99409939 1001 86380 86390 1
409899 99409899 1001 86380 86390 1
410188 99410188 1001 86380 86390 1
410193 99410193 1001 86380 86390 1
410422 99410422 1001 86380 86390 1
410692 99410692 1001 86380 86390 1
410802 99410802 1001 86380 86390 1
411051 99411051 1001 86380 86390 1
411061 99411061 1001 86380 86390 1
411135 99411135 1001 86380 86390 1
411202 99411202 1001 86380 86390 1
411469 99411469 1001 86380 86390 1
411628 99411628 1001 86380 86390 1
411939 99411939 1001 86380 86390 1
411926 99411926 1001 86380 86390 1
412097 99412097 1001 86380 86390 1
412243 99412243 1001 86380 86390 1
412364 99412364 1001 86380 86390 1
412326 99412326 1001 86380 86390 1
412455 99412455 1001 86380 86390 1
412280 99412280 1001 86380 86390 1
413337 99413337 1001 86380 86390 1
413302 99413302 1001 86380 86390 1
413357 99413357 1001 86380 86390 1
413173 99413173 1001 86380 86390 1
412857 99412857 1001 86380 86390 1
412769 99412769 1001 86380 86390 1
413986 99413986 1001 86380 86390 1
413972 99413972 1001 86380 86390 1
413929 99413929 1001 86380 86390 1
415228 99415228 1001 86380 86390 1
415014 99415014 1001 86380 86390 1
414653 99414653 1001 86380 86390 1
414570 99414570 1001 86380 86390 1
414515 99414515 1001 86380 86390 1
414519 99414519 1001 86380 86390 1
414700 99414700 1001 86380 86390 1
414406 99414406 1001 86380 86390 1
414276 99414276 1001 86380 86390 1
414167 99414167 1001 86380 86390 1
414465 99414465 1001 86380 86390 1
414445 99414445 1001 86380 86390 1
415452 99415452 1001 86380 86390 1
416929 99416929 1001 86380 86390 1
416305 99416305 1001 86380 86390 1
416276 99416276 1001 86380 86390 1
416054 99416054 1001 86380 86390 1
415910 99415910 1001 86380 86390 1
415788 99415788 1001 86380 86390 1
416129 99416129 1001 86380 86390 1
416026 99416026 1001 86380 86390 1
416131 99416131 1001 86380 86390 1
417073 99417073 1001 86380 86390 1
417111 99417111 1001 86380 86390 1
417586 99417586 1001 86380 86390 1
417517 99417517 1001 86380 86390 1
418512 99418512 1001 86380 86390 1
418791 99418791 1001 86380 86390 1
418412 99418412 1001 86380 86390 1
418177 99418177 1001 86380 86390 1
418377 99418377 1001 86380 86390 1
418144 99418144 1001 86380 86390 1
417823 99417823 1001 86380 86390 1
417639 99417639 1001 86380 86390 1
417878 99417878 1001 86380 86390 1
417652 99417652 1001 86380 86390 1
419169 99419169 1001 86380 86390 1
420061 99420061 1001 86380 86390 1
420178 99420178 1001 86380 86390 1
420406 99420406 1001 86380 86390 1
420066 99420066 1001 86380 86390 1
420228 99420228 1001 86380 86390 1
420324 99420324 1001 86380 86390 1
420269 99420269 1001 86380 86390 1
420374 99420374 1001 86380 86390 1
419923 99419923 1001 86380 86390 1
420015 99420015 1001 86380 86390 1
419594 99419594 1001 86380 86390 1
420618 99420618 1001 86380 86390 1
420625 99420625 1001 86380 86390 1
420599 99420599 1001 86380 86390 1
420549 99420549 1001 86380 86390 1
420456 99420456 1001 86380 86390 1
420638 99420638 1001 86380 86390 1
420536 99420536 1001 86380 86390 1
421961 99421961 1001 86380 86390 1
421717 99421717 1001 86380 86390 1
421848 99421848 1001 86380 86390 1
422106 99422106 1001 86380 86390 1
421504 99421504 1001 86380 86390 1
421548 99421548 1001 86380 86390 1
421675 99421675 1001 86380 86390 1
421475 99421475 1001 86380 86390 1
421117 99421117 1001 86380 86390 1
421231 99421231 1001 86380 86390 1
421119 99421119 1001 86380 86390 1
421208 99421208 1001 86380 86390 1
421217 99421217 1001 86380 86390 1
420978 99420978 1001 86380 86390 1
421161 99421161 1001 86380 86390 1
421197 99421197 1001 86380 86390 1
421010 99421010 1001 86380 86390 1
420885 99420885 1001 86380 86390 1
422160 99422160 1001 86380 86390 1
422407 99422407 1001 86380 86390 1
422448 99422448 1001 86380 86390 1
423618 99423618 1001 86380 86390 1
423150 99423150 1001 86380 86390 1
422826 99422826 1001 86380 86390 1
422723 99422723 1001 86380 86390 1
422658 99422658 1001 86380 86390 1
422688 99422688 1001 86380 86390 1
423868 99423868 1001 86380 86390 1
423869 99423869 1001 86380 86390 1
423893 99423893 1001 86380 86390 1
423924 99423924 1001 86380 86390 1
423874 99423874 1001 86380 86390 1
425320 99425320 1001 86380 86390 1
425324 99425324 1001 86380 86390 1
425032 99425032 1001 86380 86390 1
425259 99425259 1001 86380 86390 1
425062 99425062 1001 86380 86390 1
425037 99425037 1001 86380 86390 1
424959 99424959 1001 86380 86390 1
424971 99424971 1001 86380 86390 1
424261 99424261 1001 86380 86390 1
425775 99425775 1001 86380 86390 1
425485 99425485 1001 86380 86390 1
425788 99425788 1001 86380 86390 1
425396 99425396 1001 86380 86390 1
425735 99425735 1001 86380 86390 1
426812 99426812 1001 86380 86390 1
426979 99426979 1001 86380 86390 1
426746 99426746 1001 86380 86390 1
426899 99426899 1001 86380 86390 1
426781 99426781 1001 86380 86390 1
426942 99426942 1001 86380 86390 1
426612 99426612 1001 86380 86390 1
426017 99426017 1001 86380 86390 1
426208 99426208 1001 86380 86390 1
427286 99427286 1001 86380 86390 1
427464 99427464 1001 86380 86390 1
427356 99427356 1001 86380 86390 1
427277 99427277 1001 86380 86390 1
427159 99427159 1001 86380 86390 1
427526 99427526 1001 86380 86390 1
428439 99428439 1001 86380 86390 1
428672 99428672 1001 86380 86390 1
428409 99428409 1001 86380 86390 1
428724 99428724 1001 86380 86390 1
427993 99427993 1001 86380 86390 1
427601 99427601 1001 86380 86390 1
427804 99427804 1001 86380 86390 1
427740 99427740 1001 86380 86390 1
427717 99427717 1001 86380 86390 1
429039 99429039 1001 86380 86390 1
428841 99428841 1001 86380 86390 1
428927 99428927 1001 86380 86390 1
428953 99428953 1001 86380 86390 1
428980 99428980 1001 86380 86390 1
428799 99428799 1001 86380 86390 1
430298 99430298 1001 86380 86390 1
430148 99430148 1001 86380 86390 1
430253 99430253 1001 86380 86390 1
429982 99429982 1001 86380 86390 1
430141 99430141 1001 86380 86390 1
429772 99429772 1001 86380 86390 1
429365 99429365 1001 86380 86390 1
430731 99430731 1001 86380 86390 1
431925 99431925 1001 86380 86390 1
432019 99432019 1001 86380 86390 1
432049 99432049 1001 86380 86390 1
431628 99431628 1001 86380 86390 1
431410 99431410 1001 86380 86390 1
431520 99431520 1001 86380 86390 1
431123 99431123 1001 86380 86390 1
431243 99431243 1001 86380 86390 1
431219 99431219 1001 86380 86390 1
431054 99431054 1001 86380 86390 1
432347 99432347 1001 86380 86390 1
432305 99432305 1001 86380 86390 1
432234 99432234 1001 86380 86390 1
433653 99433653 1001 86380 86390 1
433553 99433553 1001 86380 86390 1
433292 99433292 1001 86380 86390 1
433297 99433297 1001 86380 86390 1
433193 99433193 1001 86380 86390 1
433003 99433003 1001 86380 86390 1
432915 99432915 1001 86380 86390 1
432492 99432492 1001 86380 86390 1
432878 99432878 1001 86380 86390 1
433749 99433749 1001 86380 86390 1
433972 99433972 1001 86380 86390 1
433949 99433949 1001 86380 86390 1
435248 99435248 1001 86380 86390 1
435159 99435159 1001 86380 86390 1
435321 99435321 1001 86380 86390 1
435386 99435386 1001 86380 86390 1
435140 99435140 1001 86380 86390 1
435147 99435147 1001 86380 86390 1
435419 99435419 1001 86380 86390 1
434787 99434787 1001 86380 86390 1
434662 99434662 1001 86380 86390 1
434395 99434395 1001 86380 86390 1
434571 99434571 1001 86380 86390 1
434386 99434386 1001 86380 86390 1
434459 99434459 1001 86380 86390 1
435439 99435439 1001 86380 86390 1
435665 99435665 1001 86380 86390 1
435539 99435539 1001 86380 86390 1
436995 99436995 1001 86380 86390 1
436888 99436888 1001 86380 86390 1
436536 99436536 1001 86380 86390 1
436050 99436050 1001 86380 86390 1
435940 99435940 1001 86380 86390 1
436056 99436056 1001 86380 86390 1
300083 99300083 1001 86380 86390 1
300059 99300059 1001 86380 86390 1
437305 99437305 1001 86380 86390 1
300599 99300599 1001 86380 86390 1
300658 99300658 1001 86380 86390 1
300458 99300458 1001 86380 86390 1
300489 99300489 1001 86380 86390 1
300427 99300427 1001 86380 86390 1
300492 99300492 1001 86380 86390 1
300304 99300304 1001 86380 86390 1
300306 99300306 1001 86380 86390 1
300285 99300285 1001 86380 86390 1
300286 99300286 1001 86380 86390 1
300196 99300196 1001 86380 86390 1
300808 99300808 1001 86380 86390 1
300811 99300811 1001 86380 86390 1
300890 99300890 1001 86380 86390 1
300891 99300891 1001 86380 86390 1
300815 99300815 1001 86380 86390 1
301366 99301366 1001 86380 86390 1
301380 99301380 1001 86380 86390 1
301368 99301368 1001 86380 86390 1
301153 99301153 1001 86380 86390 1
301005 99301005 1001 86380 86390 1
301058 99301058 1001 86380 86390 1
300943 99300943 1001 86380 86390 1
301596 99301596 1001 86380 86390 1
301676 99301676 1001 86380 86390 1
301702 99301702 1001 86380 86390 1
301601 99301601 1001 86380 86390 1
302304 99302304 1001 86380 86390 1
302380 99302380 1001 86380 86390 1
302297 99302297 1001 86380 86390 1
302367 99302367 1001 86380 86390 1
302111 99302111 1001 86380 86390 1
302050 99302050 1001 86380 86390 1
301930 99301930 1001 86380 86390 1
301959 99301959 1001 86380 86390 1
301895 99301895 1001 86380 86390 1
301807 99301807 1001 86380 86390 1
301781 99301781 1001 86380 86390 1
301760 99301760 1001 86380 86390 1
302525 99302525 1001 86380 86390 1
303088 99303088 1001 86380 86390 1
302912 99302912 1001 86380 86390 1
302624 99302624 1001 86380 86390 1
302618 99302618 1001 86380 86390 1
302735 99302735 1001 86380 86390 1
302787 99302787 1001 86380 86390 1
302700 99302700 1001 86380 86390 1
303255 99303255 1001 86380 86390 1
303282 99303282 1001 86380 86390 1
303209 99303209 1001 86380 86390 1
303391 99303391 1001 86380 86390 1
303345 99303345 1001 86380 86390 1
303836 99303836 1001 86380 86390 1
304025 99304025 1001 86380 86390 1
303621 99303621 1001 86380 86390 1
303622 99303622 1001 86380 86390 1
303806 99303806 1001 86380 86390 1
303547 99303547 1001 86380 86390 1
303462 99303462 1001 86380 86390 1
304115 99304115 1001 86380 86390 1
304155 99304155 1001 86380 86390 1
304677 99304677 1001 86380 86390 1
304616 99304616 1001 86380 86390 1
304474 99304474 1001 86380 86390 1
304543 99304543 1001 86380 86390 1
304371 99304371 1001 86380 86390 1
304322 99304322 1001 86380 86390 1
304930 99304930 1001 86380 86390 1
304956 99304956 1001 86380 86390 1
305035 99305035 1001 86380 86390 1
305636 99305636 1001 86380 86390 1
305659 99305659 1001 86380 86390 1
305511 99305511 1001 86380 86390 1
305550 99305550 1001 86380 86390 1
305620 99305620 1001 86380 86390 1
305324 99305324 1001 86380 86390 1
305406 99305406 1001 86380 86390 1
305426 99305426 1001 86380 86390 1
305156 99305156 1001 86380 86390 1
305079 99305079 1001 86380 86390 1
305178 99305178 1001 86380 86390 1
305074 99305074 1001 86380 86390 1
305192 99305192 1001 86380 86390 1
500079 99500079 1001 86380 86390 1
500092 99500092 1001 86380 86390 1
500105 99500105 1001 86380 86390 1
500784 99500784 1001 86380 86390 1
500719 99500719 1001 86380 86390 1
500469 99500469 1001 86380 86390 1
500444 99500444 1001 86380 86390 1
500483 99500483 1001 86380 86390 1
500484 99500484 1001 86380 86390 1
500474 99500474 1001 86380 86390 1
500318 99500318 1001 86380 86390 1
501004 99501004 1001 86380 86390 1
500933 99500933 1001 86380 86390 1
500960 99500960 1001 86380 86390 1
501601 99501601 1001 86380 86390 1
501611 99501611 1001 86380 86390 1
501572 99501572 1001 86380 86390 1
501535 99501535 1001 86380 86390 1
501399 99501399 1001 86380 86390 1
501162 99501162 1001 86380 86390 1
501218 99501218 1001 86380 86390 1
501167 99501167 1001 86380 86390 1
501207 99501207 1001 86380 86390 1
501041 99501041 1001 86380 86390 1
501718 99501718 1001 86380 86390 1
502378 99502378 1001 86380 86390 1
502342 99502342 1001 86380 86390 1
502424 99502424 1001 86380 86390 1
502235 99502235 1001 86380 86390 1
502249 99502249 1001 86380 86390 1
502198 99502198 1001 86380 86390 1
502161 99502161 1001 86380 86390 1
502188 99502188 1001 86380 86390 1
502214 99502214 1001 86380 86390 1
502259 99502259 1001 86380 86390 1
502031 99502031 1001 86380 86390 1
501969 99501969 1001 86380 86390 1
502620 99502620 1001 86380 86390 1
502474 99502474 1001 86380 86390 1
503228 99503228 1001 86380 86390 1
503257 99503257 1001 86380 86390 1
503266 99503266 1001 86380 86390 1
503210 99503210 1001 86380 86390 1
502952 99502952 1001 86380 86390 1
503031 99503031 1001 86380 86390 1
503006 99503006 1001 86380 86390 1
502744 99502744 1001 86380 86390 1
503355 99503355 1001 86380 86390 1
503362 99503362 1001 86380 86390 1
504082 99504082 1001 86380 86390 1
503953 99503953 1001 86380 86390 1
503917 99503917 1001 86380 86390 1
503899 99503899 1001 86380 86390 1
503770 99503770 1001 86380 86390 1
503789 99503789 1001 86380 86390 1
503712 99503712 1001 86380 86390 1
503752 99503752 1001 86380 86390 1
503551 99503551 1001 86380 86390 1
503556 99503556 1001 86380 86390 1
503570 99503570 1001 86380 86390 1
503571 99503571 1001 86380 86390 1
504128 99504128 1001 86380 86390 1
504284 99504284 1001 86380 86390 1
504796 99504796 1001 86380 86390 1
504878 99504878 1001 86380 86390 1
504713 99504713 1001 86380 86390 1
504693 99504693 1001 86380 86390 1
504591 99504591 1001 86380 86390 1
504683 99504683 1001 86380 86390 1
504374 99504374 1001 86380 86390 1
504337 99504337 1001 86380 86390 1
504996 99504996 1001 86380 86390 1
505087 99505087 1001 86380 86390 1
505591 99505591 1001 86380 86390 1
505579 99505579 1001 86380 86390 1
505568 99505568 1001 86380 86390 1
505689 99505689 1001 86380 86390 1
505551 99505551 1001 86380 86390 1
505527 99505527 1001 86380 86390 1
505440 99505440 1001 86380 86390 1
505175 99505175 1001 86380 86390 1
505333 99505333 1001 86380 86390 1
505313 99505313 1001 86380 86390 1
505875 99505875 1001 86380 86390 1
505799 99505799 1001 86380 86390 1
505919 99505919 1001 86380 86390 1
505843 99505843 1001 86380 86390 1
506558 99506558 1001 86380 86390 1
506535 99506535 1001 86380 86390 1
506570 99506570 1001 86380 86390 1
506357 99506357 1001 86380 86390 1
506385 99506385 1001 86380 86390 1
506321 99506321 1001 86380 86390 1
506374 99506374 1001 86380 86390 1
506232 99506232 1001 86380 86390 1
506323 99506323 1001 86380 86390 1
506195 99506195 1001 86380 86390 1
506039 99506039 1001 86380 86390 1
505979 99505979 1001 86380 86390 1
505995 99505995 1001 86380 86390 1
506013 99506013 1001 86380 86390 1
506620 99506620 1001 86380 86390 1
506672 99506672 1001 86380 86390 1
506649 99506649 1001 86380 86390 1
506688 99506688 1001 86380 86390 1
506611 99506611 1001 86380 86390 1
506798 99506798 1001 86380 86390 1
506708 99506708 1001 86380 86390 1
507338 99507338 1001 86380 86390 1
507196 99507196 1001 86380 86390 1
507031 99507031 1001 86380 86390 1
506882 99506882 1001 86380 86390 1
506839 99506839 1001 86380 86390 1
507459 99507459 1001 86380 86390 1
507487 99507487 1001 86380 86390 1
507565 99507565 1001 86380 86390 1
507491 99507491 1001 86380 86390 1
508119 99508119 1001 86380 86390 1
508122 99508122 1001 86380 86390 1
508047 99508047 1001 86380 86390 1
508059 99508059 1001 86380 86390 1
508152 99508152 1001 86380 86390 1
508233 99508233 1001 86380 86390 1
508092 99508092 1001 86380 86390 1
507852 99507852 1001 86380 86390 1
507962 99507962 1001 86380 86390 1
507769 99507769 1001 86380 86390 1
507783 99507783 1001 86380 86390 1
507635 99507635 1001 86380 86390 1
507648 99507648 1001 86380 86390 1
507727 99507727 1001 86380 86390 1
507663 99507663 1001 86380 86390 1
508387 99508387 1001 86380 86390 1
508388 99508388 1001 86380 86390 1
508402 99508402 1001 86380 86390 1
508367 99508367 1001 86380 86390 1
508406 99508406 1001 86380 86390 1
508342 99508342 1001 86380 86390 1
508434 99508434 1001 86380 86390 1
508348 99508348 1001 86380 86390 1
508910 99508910 1001 86380 86390 1
508924 99508924 1001 86380 86390 1
509033 99509033 1001 86380 86390 1
509021 99509021 1001 86380 86390 1
508795 99508795 1001 86380 86390 1
508746 99508746 1001 86380 86390 1
508750 99508750 1001 86380 86390 1
508867 99508867 1001 86380 86390 1
508541 99508541 1001 86380 86390 1
508517 99508517 1001 86380 86390 1
509202 99509202 1001 86380 86390 1
509860 99509860 1001 86380 86390 1
509732 99509732 1001 86380 86390 1
509671 99509671 1001 86380 86390 1
509586 99509586 1001 86380 86390 1
509629 99509629 1001 86380 86390 1
509487 99509487 1001 86380 86390 1
509400 99509400 1001 86380 86390 1
509395 99509395 1001 86380 86390 1
509962 99509962 1001 86380 86390 1
509928 99509928 1001 86380 86390 1
509907 99509907 1001 86380 86390 1
510102 99510102 1001 86380 86390 1
509974 99509974 1001 86380 86390 1
510726 99510726 1001 86380 86390 1
510545 99510545 1001 86380 86390 1
510437 99510437 1001 86380 86390 1
510253 99510253 1001 86380 86390 1
510256 99510256 1001 86380 86390 1
510822 99510822 1001 86380 86390 1
510734 99510734 1001 86380 86390 1
511453 99511453 1001 86380 86390 1
511441 99511441 1001 86380 86390 1
511355 99511355 1001 86380 86390 1
511193 99511193 1001 86380 86390 1
511168 99511168 1001 86380 86390 1
511181 99511181 1001 86380 86390 1
511227 99511227 1001 86380 86390 1
511306 99511306 1001 86380 86390 1
511333 99511333 1001 86380 86390 1
511068 99511068 1001 86380 86390 1
511032 99511032 1001 86380 86390 1
511008 99511008 1001 86380 86390 1
511715 99511715 1001 86380 86390 1
511730 99511730 1001 86380 86390 1
512199 99512199 1001 86380 86390 1
512265 99512265 1001 86380 86390 1
512306 99512306 1001 86380 86390 1
512261 99512261 1001 86380 86390 1
512056 99512056 1001 86380 86390 1
512055 99512055 1001 86380 86390 1
511759 99511759 1001 86380 86390 1
512415 99512415 1001 86380 86390 1
512443 99512443 1001 86380 86390 1
513107 99513107 1001 86380 86390 1
513082 99513082 1001 86380 86390 1
512884 99512884 1001 86380 86390 1
512975 99512975 1001 86380 86390 1
512846 99512846 1001 86380 86390 1
512913 99512913 1001 86380 86390 1
512888 99512888 1001 86380 86390 1
512940 99512940 1001 86380 86390 1
512622 99512622 1001 86380 86390 1
512678 99512678 1001 86380 86390 1
512711 99512711 1001 86380 86390 1
513385 99513385 1001 86380 86390 1
513321 99513321 1001 86380 86390 1
513349 99513349 1001 86380 86390 1
513259 99513259 1001 86380 86390 1
513239 99513239 1001 86380 86390 1
513832 99513832 1001 86380 86390 1
513860 99513860 1001 86380 86390 1
513899 99513899 1001 86380 86390 1
513726 99513726 1001 86380 86390 1
513665 99513665 1001 86380 86390 1
513653 99513653 1001 86380 86390 1
513730 99513730 1001 86380 86390 1
513666 99513666 1001 86380 86390 1
513667 99513667 1001 86380 86390 1
513488 99513488 1001 86380 86390 1
513418 99513418 1001 86380 86390 1
513603 99513603 1001 86380 86390 1
514054 99514054 1001 86380 86390 1
514093 99514093 1001 86380 86390 1
514081 99514081 1001 86380 86390 1
514090 99514090 1001 86380 86390 1
514091 99514091 1001 86380 86390 1
514856 99514856 1001 86380 86390 1
514810 99514810 1001 86380 86390 1
514707 99514707 1001 86380 86390 1
514711 99514711 1001 86380 86390 1
514613 99514613 1001 86380 86390 1
514601 99514601 1001 86380 86390 1
514602 99514602 1001 86380 86390 1
514578 99514578 1001 86380 86390 1
514476 99514476 1001 86380 86390 1
514450 99514450 1001 86380 86390 1
514543 99514543 1001 86380 86390 1
514340 99514340 1001 86380 86390 1
514367 99514367 1001 86380 86390 1
514420 99514420 1001 86380 86390 1
514251 99514251 1001 86380 86390 1
514358 99514358 1001 86380 86390 1
514374 99514374 1001 86380 86390 1
514324 99514324 1001 86380 86390 1
514936 99514936 1001 86380 86390 1
514887 99514887 1001 86380 86390 1
514905 99514905 1001 86380 86390 1
515596 99515596 1001 86380 86390 1
515548 99515548 1001 86380 86390 1
515524 99515524 1001 86380 86390 1
515231 99515231 1001 86380 86390 1
515183 99515183 1001 86380 86390 1
515146 99515146 1001 86380 86390 1
515135 99515135 1001 86380 86390 1
515835 99515835 1001 86380 86390 1
515771 99515771 1001 86380 86390 1
515856 99515856 1001 86380 86390 1
515702 99515702 1001 86380 86390 1
516176 99516176 1001 86380 86390 1
516119 99516119 1001 86380 86390 1
516108 99516108 1001 86380 86390 1
515945 99515945 1001 86380 86390 1
516062 99516062 1001 86380 86390 1
516075 99516075 1001 86380 86390 1
515935 99515935 1001 86380 86390 1
516014 99516014 1001 86380 86390 1
516042 99516042 1001 86380 86390 1
516624 99516624 1001 86380 86390 1
516518 99516518 1001 86380 86390 1
517273 99517273 1001 86380 86390 1
517206 99517206 1001 86380 86390 1
517015 99517015 1001 86380 86390 1
517041 99517041 1001 86380 86390 1
516956 99516956 1001 86380 86390 1
516872 99516872 1001 86380 86390 1
516895 99516895 1001 86380 86390 1
517439 99517439 1001 86380 86390 1
518022 99518022 1001 86380 86390 1
518024 99518024 1001 86380 86390 1
518041 99518041 1001 86380 86390 1
517922 99517922 1001 86380 86390 1
517793 99517793 1001 86380 86390 1
517923 99517923 1001 86380 86390 1
517618 99517618 1001 86380 86390 1
517587 99517587 1001 86380 86390 1
518275 99518275 1001 86380 86390 1
518188 99518188 1001 86380 86390 1
518789 99518789 1001 86380 86390 1
518920 99518920 1001 86380 86390 1
518983 99518983 1001 86380 86390 1
518644 99518644 1001 86380 86390 1
518634 99518634 1001 86380 86390 1
518662 99518662 1001 86380 86390 1
518431 99518431 1001 86380 86390 1
518477 99518477 1001 86380 86390 1
518402 99518402 1001 86380 86390 1
519089 99519089 1001 86380 86390 1
519120 99519120 1001 86380 86390 1
519675 99519675 1001 86380 86390 1
519704 99519704 1001 86380 86390 1
519717 99519717 1001 86380 86390 1
519694 99519694 1001 86380 86390 1
519551 99519551 1001 86380 86390 1
519540 99519540 1001 86380 86390 1
519426 99519426 1001 86380 86390 1
519205 99519205 1001 86380 86390 1
519275 99519275 1001 86380 86390 1
519340 99519340 1001 86380 86390 1
519317 99519317 1001 86380 86390 1
519855 99519855 1001 86380 86390 1
519946 99519946 1001 86380 86390 1
520441 99520441 1001 86380 86390 1
520630 99520630 1001 86380 86390 1
520242 99520242 1001 86380 86390 1
520336 99520336 1001 86380 86390 1
520234 99520234 1001 86380 86390 1
520274 99520274 1001 86380 86390 1
520109 99520109 1001 86380 86390 1
520097 99520097 1001 86380 86390 1
520176 99520176 1001 86380 86390 1
520102 99520102 1001 86380 86390 1
520654 99520654 1001 86380 86390 1
520801 99520801 1001 86380 86390 1
521275 99521275 1001 86380 86390 1
521317 99521317 1001 86380 86390 1
521414 99521414 1001 86380 86390 1
521234 99521234 1001 86380 86390 1
521002 99521002 1001 86380 86390 1
520889 99520889 1001 86380 86390 1
520968 99520968 1001 86380 86390 1
520905 99520905 1001 86380 86390 1
520933 99520933 1001 86380 86390 1
520998 99520998 1001 86380 86390 1
521012 99521012 1001 86380 86390 1
521579 99521579 1001 86380 86390 1
521583 99521583 1001 86380 86390 1
521626 99521626 1001 86380 86390 1
521588 99521588 1001 86380 86390 1
521654 99521654 1001 86380 86390 1
521501 99521501 1001 86380 86390 1
522233 99522233 1001 86380 86390 1
522236 99522236 1001 86380 86390 1
522199 99522199 1001 86380 86390 1
521905 99521905 1001 86380 86390 1
522078 99522078 1001 86380 86390 1
521813 99521813 1001 86380 86390 1
521736 99521736 1001 86380 86390 1
521802 99521802 1001 86380 86390 1
521869 99521869 1001 86380 86390 1
521794 99521794 1001 86380 86390 1
522418 99522418 1001 86380 86390 1
522393 99522393 1001 86380 86390 1
522357 99522357 1001 86380 86390 1
522390 99522390 1001 86380 86390 1
522965 99522965 1001 86380 86390 1
522956 99522956 1001 86380 86390 1
522982 99522982 1001 86380 86390 1
523021 99523021 1001 86380 86390 1
523010 99523010 1001 86380 86390 1
522786 99522786 1001 86380 86390 1
522907 99522907 1001 86380 86390 1
522872 99522872 1001 86380 86390 1
522549 99522549 1001 86380 86390 1
522615 99522615 1001 86380 86390 1
522633 99522633 1001 86380 86390 1
522533 99522533 1001 86380 86390 1
523309 99523309 1001 86380 86390 1
522914 99522914 1001 86380 86390 1
523171 99523171 1001 86380 86390 1
523201 99523201 1001 86380 86390 1
523757 99523757 1001 86380 86390 1
523836 99523836 1001 86380 86390 1
523850 99523850 1001 86380 86390 1
523748 99523748 1001 86380 86390 1
523654 99523654 1001 86380 86390 1
523519 99523519 1001 86380 86390 1
523367 99523367 1001 86380 86390 1
523487 99523487 1001 86380 86390 1
524101 99524101 1001 86380 86390 1
524025 99524025 1001 86380 86390 1
524733 99524733 1001 86380 86390 1
524732 99524732 1001 86380 86390 1
524373 99524373 1001 86380 86390 1
524478 99524478 1001 86380 86390 1
524556 99524556 1001 86380 86390 1
524531 99524531 1001 86380 86390 1
524391 99524391 1001 86380 86390 1
524470 99524470 1001 86380 86390 1
524227 99524227 1001 86380 86390 1
524280 99524280 1001 86380 86390 1
524270 99524270 1001 86380 86390 1
524289 99524289 1001 86380 86390 1
524150 99524150 1001 86380 86390 1
524798 99524798 1001 86380 86390 1
524776 99524776 1001 86380 86390 1
525525 99525525 1001 86380 86390 1
525502 99525502 1001 86380 86390 1
525439 99525439 1001 86380 86390 1
525543 99525543 1001 86380 86390 1
525531 99525531 1001 86380 86390 1
525323 99525323 1001 86380 86390 1
525095 99525095 1001 86380 86390 1
524993 99524993 1001 86380 86390 1
525059 99525059 1001 86380 86390 1
525034 99525034 1001 86380 86390 1
525151 99525151 1001 86380 86390 1
525655 99525655 1001 86380 86390 1
525681 99525681 1001 86380 86390 1
525748 99525748 1001 86380 86390 1
526401 99526401 1001 86380 86390 1
526265 99526265 1001 86380 86390 1
526103 99526103 1001 86380 86390 1
526168 99526168 1001 86380 86390 1
526122 99526122 1001 86380 86390 1
525884 99525884 1001 86380 86390 1
525899 99525899 1001 86380 86390 1
527211 99527211 1001 86380 86390 1
527213 99527213 1001 86380 86390 1
527249 99527249 1001 86380 86390 1
527219 99527219 1001 86380 86390 1
527125 99527125 1001 86380 86390 1
526955 99526955 1001 86380 86390 1
526917 99526917 1001 86380 86390 1
526653 99526653 1001 86380 86390 1
526784 99526784 1001 86380 86390 1
526772 99526772 1001 86380 86390 1
526785 99526785 1001 86380 86390 1
526656 99526656 1001 86380 86390 1
526646 99526646 1001 86380 86390 1
526831 99526831 1001 86380 86390 1
526702 99526702 1001 86380 86390 1
526728 99526728 1001 86380 86390 1
527377 99527377 1001 86380 86390 1
527391 99527391 1001 86380 86390 1
527303 99527303 1001 86380 86390 1
527370 99527370 1001 86380 86390 1
527412 99527412 1001 86380 86390 1
527258 99527258 1001 86380 86390 1
527892 99527892 1001 86380 86390 1
527847 99527847 1001 86380 86390 1
527671 99527671 1001 86380 86390 1
527723 99527723 1001 86380 86390 1
527507 99527507 1001 86380 86390 1
527603 99527603 1001 86380 86390 1
527556 99527556 1001 86380 86390 1
528162 99528162 1001 86380 86390 1
528175 99528175 1001 86380 86390 1
528227 99528227 1001 86380 86390 1
528212 99528212 1001 86380 86390 1
528174 99528174 1001 86380 86390 1
528264 99528264 1001 86380 86390 1
528799 99528799 1001 86380 86390 1
528901 99528901 1001 86380 86390 1
528870 99528870 1001 86380 86390 1
528848 99528848 1001 86380 86390 1
528695 99528695 1001 86380 86390 1
528688 99528688 1001 86380 86390 1
528625 99528625 1001 86380 86390 1
528383 99528383 1001 86380 86390 1
528397 99528397 1001 86380 86390 1
528415 99528415 1001 86380 86390 1
528370 99528370 1001 86380 86390 1
528903 99528903 1001 86380 86390 1
529075 99529075 1001 86380 86390 1
528920 99528920 1001 86380 86390 1
529321 99529321 1001 86380 86390 1
529274 99529274 1001 86380 86390 1
529275 99529275 1001 86380 86390 1
529252 99529252 1001 86380 86390 1
529306 99529306 1001 86380 86390 1
529281 99529281 1001 86380 86390 1
529260 99529260 1001 86380 86390 1
529222 99529222 1001 86380 86390 1
529843 99529843 1001 86380 86390 1
529857 99529857 1001 86380 86390 1
530360 99530360 1001 86380 86390 1
530390 99530390 1001 86380 86390 1
530370 99530370 1001 86380 86390 1
530296 99530296 1001 86380 86390 1
530184 99530184 1001 86380 86390 1
529964 99529964 1001 86380 86390 1
530609 99530609 1001 86380 86390 1
531343 99531343 1001 86380 86390 1
531278 99531278 1001 86380 86390 1
531194 99531194 1001 86380 86390 1
531235 99531235 1001 86380 86390 1
530875 99530875 1001 86380 86390 1
531405 99531405 1001 86380 86390 1
531510 99531510 1001 86380 86390 1
531420 99531420 1001 86380 86390 1
531564 99531564 1001 86380 86390 1
531487 99531487 1001 86380 86390 1
531501 99531501 1001 86380 86390 1
531437 99531437 1001 86380 86390 1
532170 99532170 1001 86380 86390 1
532156 99532156 1001 86380 86390 1
532089 99532089 1001 86380 86390 1
531891 99531891 1001 86380 86390 1
531982 99531982 1001 86380 86390 1
531792 99531792 1001 86380 86390 1
531784 99531784 1001 86380 86390 1
531645 99531645 1001 86380 86390 1
531751 99531751 1001 86380 86390 1
532269 99532269 1001 86380 86390 1
532237 99532237 1001 86380 86390 1
532250 99532250 1001 86380 86390 1
532354 99532354 1001 86380 86390 1
532396 99532396 1001 86380 86390 1
532998 99532998 1001 86380 86390 1
532859 99532859 1001 86380 86390 1
532938 99532938 1001 86380 86390 1
532817 99532817 1001 86380 86390 1
532767 99532767 1001 86380 86390 1
532820 99532820 1001 86380 86390 1
532666 99532666 1001 86380 86390 1
532719 99532719 1001 86380 86390 1
532414 99532414 1001 86380 86390 1
532467 99532467 1001 86380 86390 1
532485 99532485 1001 86380 86390 1
533074 99533074 1001 86380 86390 1
533179 99533179 1001 86380 86390 1
533051 99533051 1001 86380 86390 1
533131 99533131 1001 86380 86390 1
533821 99533821 1001 86380 86390 1
533761 99533761 1001 86380 86390 1
533698 99533698 1001 86380 86390 1
533849 99533849 1001 86380 86390 1
533549 99533549 1001 86380 86390 1
533585 99533585 1001 86380 86390 1
533508 99533508 1001 86380 86390 1
533393 99533393 1001 86380 86390 1
533266 99533266 1001 86380 86390 1
533242 99533242 1001 86380 86390 1
534580 99534580 1001 86380 86390 1
534369 99534369 1001 86380 86390 1
534205 99534205 1001 86380 86390 1
534798 99534798 1001 86380 86390 1
534782 99534782 1001 86380 86390 1
534731 99534731 1001 86380 86390 1
535422 99535422 1001 86380 86390 1
535314 99535314 1001 86380 86390 1
535247 99535247 1001 86380 86390 1
535185 99535185 1001 86380 86390 1
535031 99535031 1001 86380 86390 1
535019 99535019 1001 86380 86390 1
535075 99535075 1001 86380 86390 1
535011 99535011 1001 86380 86390 1
535013 99535013 1001 86380 86390 1
536292 99536292 1001 86380 86390 1
536151 99536151 1001 86380 86390 1
535968 99535968 1001 86380 86390 1
536062 99536062 1001 86380 86390 1
535959 99535959 1001 86380 86390 1
535884 99535884 1001 86380 86390 1
535744 99535744 1001 86380 86390 1
535862 99535862 1001 86380 86390 1
535890 99535890 1001 86380 86390 1
535903 99535903 1001 86380 86390 1
535916 99535916 1001 86380 86390 1
535813 99535813 1001 86380 86390 1
535893 99535893 1001 86380 86390 1
536514 99536514 1001 86380 86390 1
536419 99536419 1001 86380 86390 1
536433 99536433 1001 86380 86390 1
537072 99537072 1001 86380 86390 1
537130 99537130 1001 86380 86390 1
537010 99537010 1001 86380 86390 1
537053 99537053 1001 86380 86390 1
537144 99537144 1001 86380 86390 1
537042 99537042 1001 86380 86390 1
536966 99536966 1001 86380 86390 1
536763 99536763 1001 86380 86390 1
536854 99536854 1001 86380 86390 1
536822 99536822 1001 86380 86390 1
536916 99536916 1001 86380 86390 1
536715 99536715 1001 86380 86390 1
536703 99536703 1001 86380 86390 1
536716 99536716 1001 86380 86390 1
536560 99536560 1001 86380 86390 1
536706 99536706 1001 86380 86390 1
537367 99537367 1001 86380 86390 1
537290 99537290 1001 86380 86390 1
537267 99537267 1001 86380 86390 1
537297 99537297 1001 86380 86390 1
537181 99537181 1001 86380 86390 1
537953 99537953 1001 86380 86390 1
537831 99537831 1001 86380 86390 1
537696 99537696 1001 86380 86390 1
537448 99537448 1001 86380 86390 1
537397 99537397 1001 86380 86390 1
537431 99537431 1001 86380 86390 1
538022 99538022 1001 86380 86390 1
538031 99538031 1001 86380 86390 1
538135 99538135 1001 86380 86390 1
538739 99538739 1001 86380 86390 1
538728 99538728 1001 86380 86390 1
538651 99538651 1001 86380 86390 1
538629 99538629 1001 86380 86390 1
538417 99538417 1001 86380 86390 1
538573 99538573 1001 86380 86390 1
538434 99538434 1001 86380 86390 1
538606 99538606 1001 86380 86390 1
538315 99538315 1001 86380 86390 1
538357 99538357 1001 86380 86390 1
538347 99538347 1001 86380 86390 1
538386 99538386 1001 86380 86390 1
538840 99538840 1001 86380 86390 1
538841 99538841 1001 86380 86390 1
538932 99538932 1001 86380 86390 1
538896 99538896 1001 86380 86390 1
538988 99538988 1001 86380 86390 1
539508 99539508 1001 86380 86390 1
539547 99539547 1001 86380 86390 1
539635 99539635 1001 86380 86390 1
539309 99539309 1001 86380 86390 1
539125 99539125 1001 86380 86390 1
539078 99539078 1001 86380 86390 1
539057 99539057 1001 86380 86390 1
539796 99539796 1001 86380 86390 1
539669 99539669 1001 86380 86390 1
539761 99539761 1001 86380 86390 1
539697 99539697 1001 86380 86390 1
539778 99539778 1001 86380 86390 1
540416 99540416 1001 86380 86390 1
540368 99540368 1001 86380 86390 1
540446 99540446 1001 86380 86390 1
540222 99540222 1001 86380 86390 1
540197 99540197 1001 86380 86390 1
540176 99540176 1001 86380 86390 1
540243 99540243 1001 86380 86390 1
539861 99539861 1001 86380 86390 1
539849 99539849 1001 86380 86390 1
539986 99539986 1001 86380 86390 1
540554 99540554 1001 86380 86390 1
540506 99540506 1001 86380 86390 1
540597 99540597 1001 86380 86390 1
540520 99540520 1001 86380 86390 1
540603 99540603 1001 86380 86390 1
540527 99540527 1001 86380 86390 1
541260 99541260 1001 86380 86390 1
541170 99541170 1001 86380 86390 1
541275 99541275 1001 86380 86390 1
541121 99541121 1001 86380 86390 1
541148 99541148 1001 86380 86390 1
541283 99541283 1001 86380 86390 1
540949 99540949 1001 86380 86390 1
540928 99540928 1001 86380 86390 1
541085 99541085 1001 86380 86390 1
540867 99540867 1001 86380 86390 1
540706 99540706 1001 86380 86390 1
540708 99540708 1001 86380 86390 1
540695 99540695 1001 86380 86390 1
541367 99541367 1001 86380 86390 1
541407 99541407 1001 86380 86390 1
541397 99541397 1001 86380 86390 1
541496 99541496 1001 86380 86390 1
542043 99542043 1001 86380 86390 1
542007 99542007 1001 86380 86390 1
542073 99542073 1001 86380 86390 1
542000 99542000 1001 86380 86390 1
541736 99541736 1001 86380 86390 1
541816 99541816 1001 86380 86390 1
541768 99541768 1001 86380 86390 1
541821 99541821 1001 86380 86390 1
541614 99541614 1001 86380 86390 1
541511 99541511 1001 86380 86390 1
541580 99541580 1001 86380 86390 1
541690 99541690 1001 86380 86390 1
542183 99542183 1001 86380 86390 1
542240 99542240 1001 86380 86390 1
542137 99542137 1001 86380 86390 1
542808 99542808 1001 86380 86390 1
542888 99542888 1001 86380 86390 1
542748 99542748 1001 86380 86390 1
542903 99542903 1001 86380 86390 1
542653 99542653 1001 86380 86390 1
542450 99542450 1001 86380 86390 1
542425 99542425 1001 86380 86390 1
542517 99542517 1001 86380 86390 1
543116 99543116 1001 86380 86390 1
543091 99543091 1001 86380 86390 1
542976 99542976 1001 86380 86390 1
542977 99542977 1001 86380 86390 1
543017 99543017 1001 86380 86390 1
543018 99543018 1001 86380 86390 1
543710 99543710 1001 86380 86390 1
543698 99543698 1001 86380 86390 1
543711 99543711 1001 86380 86390 1
543730 99543730 1001 86380 86390 1
543410 99543410 1001 86380 86390 1
543557 99543557 1001 86380 86390 1
543546 99543546 1001 86380 86390 1
543563 99543563 1001 86380 86390 1
543341 99543341 1001 86380 86390 1
543848 99543848 1001 86380 86390 1
543883 99543883 1001 86380 86390 1
544432 99544432 1001 86380 86390 1
544477 99544477 1001 86380 86390 1
544429 99544429 1001 86380 86390 1
544190 99544190 1001 86380 86390 1
544336 99544336 1001 86380 86390 1
544363 99544363 1001 86380 86390 1
544030 99544030 1001 86380 86390 1
543985 99543985 1001 86380 86390 1
544185 99544185 1001 86380 86390 1
544623 99544623 1001 86380 86390 1
544728 99544728 1001 86380 86390 1
544602 99544602 1001 86380 86390 1
544710 99544710 1001 86380 86390 1
528461 491 1002 64061 67022 1
534107 944 1002 59597 65214 1
400159 99400159 1001 86380 86390 1
400160 99400160 1001 86380 86390 1
400130 99400130 1001 86380 86390 1
400154 99400154 1001 86380 86390 1
400207 99400207 1001 86380 86390 1
400294 99400294 1001 86380 86390 1
400333 99400333 1001 86380 86390 1
400438 99400438 1001 86380 86390 1
400573 99400573 1001 86380 86390 1
400604 99400604 1001 86380 86390 1
400684 99400684 1001 86380 86390 1
400649 99400649 1001 86380 86390 1
400753 99400753 1001 86380 86390 1
400888 99400888 1001 86380 86390 1
401054 99401054 1001 86380 86390 1
401543 99401543 1001 86380 86390 1
401584 99401584 1001 86380 86390 1
401866 99401866 1001 86380 86390 1
401852 99401852 1001 86380 86390 1
401968 99401968 1001 86380 86390 1
402273 99402273 1001 86380 86390 1
402548 99402548 1001 86380 86390 1
402561 99402561 1001 86380 86390 1
402762 99402762 1001 86380 86390 1
402982 99402982 1001 86380 86390 1
403085 99403085 1001 86380 86390 1
403195 99403195 1001 86380 86390 1
403325 99403325 1001 86380 86390 1
403384 99403384 1001 86380 86390 1
403994 99403994 1001 86380 86390 1
403928 99403928 1001 86380 86390 1
404161 99404161 1001 86380 86390 1
404191 99404191 1001 86380 86390 1
404596 99404596 1001 86380 86390 1
404855 99404855 1001 86380 86390 1
404973 99404973 1001 86380 86390 1
404964 99404964 1001 86380 86390 1
404988 99404988 1001 86380 86390 1
405274 99405274 1001 86380 86390 1
405446 99405446 1001 86380 86390 1
405471 99405471 1001 86380 86390 1
405473 99405473 1001 86380 86390 1
405418 99405418 1001 86380 86390 1
405534 99405534 1001 86380 86390 1
405793 99405793 1001 86380 86390 1
405786 99405786 1001 86380 86390 1
406116 99406116 1001 86380 86390 1
406287 99406287 1001 86380 86390 1
406868 99406868 1001 86380 86390 1
406870 99406870 1001 86380 86390 1
406861 99406861 1001 86380 86390 1
407009 99407009 1001 86380 86390 1
407122 99407122 1001 86380 86390 1
407274 99407274 1001 86380 86390 1
407415 99407415 1001 86380 86390 1
407445 99407445 1001 86380 86390 1
407828 99407828 1001 86380 86390 1
407963 99407963 1001 86380 86390 1
407981 99407981 1001 86380 86390 1
408136 99408136 1001 86380 86390 1
408272 99408272 1001 86380 86390 1
408357 99408357 1001 86380 86390 1
408806 99408806 1001 86380 86390 1
408951 99408951 1001 86380 86390 1
409023 99409023 1001 86380 86390 1
409025 99409025 1001 86380 86390 1
409181 99409181 1001 86380 86390 1
409506 99409506 1001 86380 86390 1
409538 99409538 1001 86380 86390 1
409540 99409540 1001 86380 86390 1
409505 99409505 1001 86380 86390 1
409628 99409628 1001 86380 86390 1
410101 99410101 1001 86380 86390 1
410143 99410143 1001 86380 86390 1
410229 99410229 1001 86380 86390 1
410395 99410395 1001 86380 86390 1
410524 99410524 1001 86380 86390 1
410810 99410810 1001 86380 86390 1
410997 99410997 1001 86380 86390 1
411231 99411231 1001 86380 86390 1
411272 99411272 1001 86380 86390 1
411404 99411404 1001 86380 86390 1
411370 99411370 1001 86380 86390 1
411349 99411349 1001 86380 86390 1
411448 99411448 1001 86380 86390 1
411714 99411714 1001 86380 86390 1
411819 99411819 1001 86380 86390 1
412126 99412126 1001 86380 86390 1
412193 99412193 1001 86380 86390 1
412198 99412198 1001 86380 86390 1
412446 99412446 1001 86380 86390 1
412348 99412348 1001 86380 86390 1
412288 99412288 1001 86380 86390 1
413333 99413333 1001 86380 86390 1
413543 99413543 1001 86380 86390 1
413031 99413031 1001 86380 86390 1
413144 99413144 1001 86380 86390 1
413171 99413171 1001 86380 86390 1
413253 99413253 1001 86380 86390 1
412638 99412638 1001 86380 86390 1
412774 99412774 1001 86380 86390 1
412587 99412587 1001 86380 86390 1
413738 99413738 1001 86380 86390 1
414044 99414044 1001 86380 86390 1
414001 99414001 1001 86380 86390 1
414983 99414983 1001 86380 86390 1
415047 99415047 1001 86380 86390 1
415106 99415106 1001 86380 86390 1
414892 99414892 1001 86380 86390 1
414593 99414593 1001 86380 86390 1
414895 99414895 1001 86380 86390 1
414622 99414622 1001 86380 86390 1
414573 99414573 1001 86380 86390 1
414600 99414600 1001 86380 86390 1
414857 99414857 1001 86380 86390 1
414294 99414294 1001 86380 86390 1
414161 99414161 1001 86380 86390 1
414173 99414173 1001 86380 86390 1
415550 99415550 1001 86380 86390 1
415611 99415611 1001 86380 86390 1
415713 99415713 1001 86380 86390 1
416782 99416782 1001 86380 86390 1
416898 99416898 1001 86380 86390 1
416255 99416255 1001 86380 86390 1
416401 99416401 1001 86380 86390 1
416032 99416032 1001 86380 86390 1
416034 99416034 1001 86380 86390 1
415838 99415838 1001 86380 86390 1
416101 99416101 1001 86380 86390 1
415772 99415772 1001 86380 86390 1
417101 99417101 1001 86380 86390 1
417123 99417123 1001 86380 86390 1
417532 99417532 1001 86380 86390 1
418670 99418670 1001 86380 86390 1
418578 99418578 1001 86380 86390 1
418659 99418659 1001 86380 86390 1
418392 99418392 1001 86380 86390 1
418342 99418342 1001 86380 86390 1
418124 99418124 1001 86380 86390 1
417735 99417735 1001 86380 86390 1
417752 99417752 1001 86380 86390 1
417756 99417756 1001 86380 86390 1
419061 99419061 1001 86380 86390 1
419066 99419066 1001 86380 86390 1
418997 99418997 1001 86380 86390 1
420174 99420174 1001 86380 86390 1
420096 99420096 1001 86380 86390 1
419698 99419698 1001 86380 86390 1
419773 99419773 1001 86380 86390 1
419667 99419667 1001 86380 86390 1
419812 99419812 1001 86380 86390 1
420001 99420001 1001 86380 86390 1
419429 99419429 1001 86380 86390 1
419476 99419476 1001 86380 86390 1
419577 99419577 1001 86380 86390 1
420673 99420673 1001 86380 86390 1
420500 99420500 1001 86380 86390 1
420458 99420458 1001 86380 86390 1
420804 99420804 1001 86380 86390 1
421965 99421965 1001 86380 86390 1
421821 99421821 1001 86380 86390 1
421831 99421831 1001 86380 86390 1
421994 99421994 1001 86380 86390 1
422024 99422024 1001 86380 86390 1
421566 99421566 1001 86380 86390 1
421613 99421613 1001 86380 86390 1
421480 99421480 1001 86380 86390 1
421064 99421064 1001 86380 86390 1
420994 99420994 1001 86380 86390 1
421080 99421080 1001 86380 86390 1
421215 99421215 1001 86380 86390 1
421249 99421249 1001 86380 86390 1
420937 99420937 1001 86380 86390 1
421168 99421168 1001 86380 86390 1
422449 99422449 1001 86380 86390 1
423651 99423651 1001 86380 86390 1
423374 99423374 1001 86380 86390 1
423468 99423468 1001 86380 86390 1
423320 99423320 1001 86380 86390 1
423719 99423719 1001 86380 86390 1
423351 99423351 1001 86380 86390 1
423148 99423148 1001 86380 86390 1
423151 99423151 1001 86380 86390 1
423252 99423252 1001 86380 86390 1
422775 99422775 1001 86380 86390 1
422858 99422858 1001 86380 86390 1
422743 99422743 1001 86380 86390 1
423919 99423919 1001 86380 86390 1
423873 99423873 1001 86380 86390 1
423803 99423803 1001 86380 86390 1
423836 99423836 1001 86380 86390 1
423782 99423782 1001 86380 86390 1
423857 99423857 1001 86380 86390 1
425298 99425298 1001 86380 86390 1
425288 99425288 1001 86380 86390 1
424943 99424943 1001 86380 86390 1
424977 99424977 1001 86380 86390 1
424576 99424576 1001 86380 86390 1
425574 99425574 1001 86380 86390 1
425523 99425523 1001 86380 86390 1
427117 99427117 1001 86380 86390 1
426928 99426928 1001 86380 86390 1
426955 99426955 1001 86380 86390 1
426343 99426343 1001 86380 86390 1
426598 99426598 1001 86380 86390 1
426221 99426221 1001 86380 86390 1
427377 99427377 1001 86380 86390 1
428595 99428595 1001 86380 86390 1
428434 99428434 1001 86380 86390 1
428256 99428256 1001 86380 86390 1
427972 99427972 1001 86380 86390 1
428014 99428014 1001 86380 86390 1
428132 99428132 1001 86380 86390 1
427940 99427940 1001 86380 86390 1
427652 99427652 1001 86380 86390 1
427637 99427637 1001 86380 86390 1
427714 99427714 1001 86380 86390 1
427747 99427747 1001 86380 86390 1
429149 99429149 1001 86380 86390 1
429097 99429097 1001 86380 86390 1
428970 99428970 1001 86380 86390 1
429114 99429114 1001 86380 86390 1
430163 99430163 1001 86380 86390 1
429682 99429682 1001 86380 86390 1
429601 99429601 1001 86380 86390 1
429629 99429629 1001 86380 86390 1
429245 99429245 1001 86380 86390 1
429505 99429505 1001 86380 86390 1
429334 99429334 1001 86380 86390 1
429427 99429427 1001 86380 86390 1
429340 99429340 1001 86380 86390 1
429538 99429538 1001 86380 86390 1
430606 99430606 1001 86380 86390 1
431964 99431964 1001 86380 86390 1
431842 99431842 1001 86380 86390 1
431687 99431687 1001 86380 86390 1
431426 99431426 1001 86380 86390 1
431328 99431328 1001 86380 86390 1
431456 99431456 1001 86380 86390 1
431383 99431383 1001 86380 86390 1
431614 99431614 1001 86380 86390 1
431208 99431208 1001 86380 86390 1
430980 99430980 1001 86380 86390 1
430904 99430904 1001 86380 86390 1
432149 99432149 1001 86380 86390 1
433291 99433291 1001 86380 86390 1
433216 99433216 1001 86380 86390 1
433006 99433006 1001 86380 86390 1
433127 99433127 1001 86380 86390 1
432518 99432518 1001 86380 86390 1
432604 99432604 1001 86380 86390 1
434019 99434019 1001 86380 86390 1
433892 99433892 1001 86380 86390 1
433840 99433840 1001 86380 86390 1
435039 99435039 1001 86380 86390 1
434652 99434652 1001 86380 86390 1
434751 99434751 1001 86380 86390 1
434564 99434564 1001 86380 86390 1
434537 99434537 1001 86380 86390 1
434165 99434165 1001 86380 86390 1
435756 99435756 1001 86380 86390 1
435608 99435608 1001 86380 86390 1
435816 99435816 1001 86380 86390 1
435722 99435722 1001 86380 86390 1
436832 99436832 1001 86380 86390 1
436470 99436470 1001 86380 86390 1
436706 99436706 1001 86380 86390 1
436370 99436370 1001 86380 86390 1
436604 99436604 1001 86380 86390 1
436722 99436722 1001 86380 86390 1
436093 99436093 1001 86380 86390 1
436240 99436240 1001 86380 86390 1
436251 99436251 1001 86380 86390 1
300669 99300669 1001 86380 86390 1
300570 99300570 1001 86380 86390 1
300429 99300429 1001 86380 86390 1
300481 99300481 1001 86380 86390 1
300166 99300166 1001 86380 86390 1
300258 99300258 1001 86380 86390 1
300311 99300311 1001 86380 86390 1
300209 99300209 1001 86380 86390 1
300794 99300794 1001 86380 86390 1
300917 99300917 1001 86380 86390 1
301382 99301382 1001 86380 86390 1
301475 99301475 1001 86380 86390 1
301313 99301313 1001 86380 86390 1
301211 99301211 1001 86380 86390 1
301243 99301243 1001 86380 86390 1
301231 99301231 1001 86380 86390 1
301348 99301348 1001 86380 86390 1
301004 99301004 1001 86380 86390 1
301032 99301032 1001 86380 86390 1
301033 99301033 1001 86380 86390 1
301085 99301085 1001 86380 86390 1
301597 99301597 1001 86380 86390 1
301716 99301716 1001 86380 86390 1
302272 99302272 1001 86380 86390 1
302238 99302238 1001 86380 86390 1
302033 99302033 1001 86380 86390 1
302117 99302117 1001 86380 86390 1
302118 99302118 1001 86380 86390 1
302094 99302094 1001 86380 86390 1
301906 99301906 1001 86380 86390 1
301958 99301958 1001 86380 86390 1
302431 99302431 1001 86380 86390 1
302581 99302581 1001 86380 86390 1
302387 99302387 1001 86380 86390 1
303078 99303078 1001 86380 86390 1
303172 99303172 1001 86380 86390 1
303015 99303015 1001 86380 86390 1
303055 99303055 1001 86380 86390 1
303013 99303013 1001 86380 86390 1
302963 99302963 1001 86380 86390 1
302938 99302938 1001 86380 86390 1
302888 99302888 1001 86380 86390 1
302953 99302953 1001 86380 86390 1
302930 99302930 1001 86380 86390 1
302973 99302973 1001 86380 86390 1
302637 99302637 1001 86380 86390 1
302588 99302588 1001 86380 86390 1
302718 99302718 1001 86380 86390 1
302628 99302628 1001 86380 86390 1
302659 99302659 1001 86380 86390 1
303342 99303342 1001 86380 86390 1
303409 99303409 1001 86380 86390 1
303840 99303840 1001 86380 86390 1
303875 99303875 1001 86380 86390 1
303752 99303752 1001 86380 86390 1
303677 99303677 1001 86380 86390 1
303679 99303679 1001 86380 86390 1
303826 99303826 1001 86380 86390 1
303517 99303517 1001 86380 86390 1
303413 99303413 1001 86380 86390 1
303587 99303587 1001 86380 86390 1
303578 99303578 1001 86380 86390 1
304198 99304198 1001 86380 86390 1
304099 99304099 1001 86380 86390 1
304126 99304126 1001 86380 86390 1
304089 99304089 1001 86380 86390 1
304743 99304743 1001 86380 86390 1
304738 99304738 1001 86380 86390 1
304752 99304752 1001 86380 86390 1
304531 99304531 1001 86380 86390 1
304244 99304244 1001 86380 86390 1
304402 99304402 1001 86380 86390 1
304444 99304444 1001 86380 86390 1
305024 99305024 1001 86380 86390 1
304904 99304904 1001 86380 86390 1
304969 99304969 1001 86380 86390 1
305658 99305658 1001 86380 86390 1
305537 99305537 1001 86380 86390 1
305627 99305627 1001 86380 86390 1
305628 99305628 1001 86380 86390 1
305083 99305083 1001 86380 86390 1
500088 99500088 1001 86380 86390 1
500157 99500157 1001 86380 86390 1
500055 99500055 1001 86380 86390 1
500151 99500151 1001 86380 86390 1
500778 99500778 1001 86380 86390 1
500674 99500674 1001 86380 86390 1
500636 99500636 1001 86380 86390 1
500678 99500678 1001 86380 86390 1
500628 99500628 1001 86380 86390 1
500683 99500683 1001 86380 86390 1
500591 99500591 1001 86380 86390 1
500463 99500463 1001 86380 86390 1
500321 99500321 1001 86380 86390 1
500362 99500362 1001 86380 86390 1
500208 99500208 1001 86380 86390 1
500365 99500365 1001 86380 86390 1
500250 99500250 1001 86380 86390 1
500276 99500276 1001 86380 86390 1
500968 99500968 1001 86380 86390 1
500998 99500998 1001 86380 86390 1
501461 99501461 1001 86380 86390 1
501627 99501627 1001 86380 86390 1
501271 99501271 1001 86380 86390 1
501325 99501325 1001 86380 86390 1
501339 99501339 1001 86380 86390 1
501367 99501367 1001 86380 86390 1
501204 99501204 1001 86380 86390 1
501114 99501114 1001 86380 86390 1
501141 99501141 1001 86380 86390 1
501641 99501641 1001 86380 86390 1
501738 99501738 1001 86380 86390 1
502315 99502315 1001 86380 86390 1
502393 99502393 1001 86380 86390 1
502187 99502187 1001 86380 86390 1
502084 99502084 1001 86380 86390 1
502163 99502163 1001 86380 86390 1
502014 99502014 1001 86380 86390 1
501879 99501879 1001 86380 86390 1
501869 99501869 1001 86380 86390 1
502491 99502491 1001 86380 86390 1
502648 99502648 1001 86380 86390 1
502649 99502649 1001 86380 86390 1
503256 99503256 1001 86380 86390 1
503226 99503226 1001 86380 86390 1
502921 99502921 1001 86380 86390 1
502887 99502887 1001 86380 86390 1
502992 99502992 1001 86380 86390 1
503071 99503071 1001 86380 86390 1
502715 99502715 1001 86380 86390 1
502754 99502754 1001 86380 86390 1
502729 99502729 1001 86380 86390 1
502835 99502835 1001 86380 86390 1
503408 99503408 1001 86380 86390 1
503346 99503346 1001 86380 86390 1
503399 99503399 1001 86380 86390 1
503336 99503336 1001 86380 86390 1
503325 99503325 1001 86380 86390 1
503364 99503364 1001 86380 86390 1
503468 99503468 1001 86380 86390 1
503995 99503995 1001 86380 86390 1
503835 99503835 1001 86380 86390 1
503707 99503707 1001 86380 86390 1
503760 99503760 1001 86380 86390 1
503818 99503818 1001 86380 86390 1
503794 99503794 1001 86380 86390 1
503666 99503666 1001 86380 86390 1
503529 99503529 1001 86380 86390 1
503646 99503646 1001 86380 86390 1
504205 99504205 1001 86380 86390 1
504258 99504258 1001 86380 86390 1
504129 99504129 1001 86380 86390 1
504808 99504808 1001 86380 86390 1
504847 99504847 1001 86380 86390 1
504608 99504608 1001 86380 86390 1
504621 99504621 1001 86380 86390 1
504588 99504588 1001 86380 86390 1
504387 99504387 1001 86380 86390 1
504362 99504362 1001 86380 86390 1
504341 99504341 1001 86380 86390 1
504396 99504396 1001 86380 86390 1
505081 99505081 1001 86380 86390 1
504965 99504965 1001 86380 86390 1
505604 99505604 1001 86380 86390 1
505697 99505697 1001 86380 86390 1
505596 99505596 1001 86380 86390 1
505572 99505572 1001 86380 86390 1
505758 99505758 1001 86380 86390 1
505718 99505718 1001 86380 86390 1
505400 99505400 1001 86380 86390 1
505532 99505532 1001 86380 86390 1
505471 99505471 1001 86380 86390 1
505459 99505459 1001 86380 86390 1
505229 99505229 1001 86380 86390 1
505154 99505154 1001 86380 86390 1
505196 99505196 1001 86380 86390 1
505885 99505885 1001 86380 86390 1
505937 99505937 1001 86380 86390 1
505966 99505966 1001 86380 86390 1
505838 99505838 1001 86380 86390 1
505867 99505867 1001 86380 86390 1
505945 99505945 1001 86380 86390 1
505803 99505803 1001 86380 86390 1
506596 99506596 1001 86380 86390 1
506426 99506426 1001 86380 86390 1
506557 99506557 1001 86380 86390 1
506251 99506251 1001 86380 86390 1
506246 99506246 1001 86380 86390 1
506107 99506107 1001 86380 86390 1
506012 99506012 1001 86380 86390 1
506154 99506154 1001 86380 86390 1
506670 99506670 1001 86380 86390 1
506724 99506724 1001 86380 86390 1
506776 99506776 1001 86380 86390 1
506739 99506739 1001 86380 86390 1
506795 99506795 1001 86380 86390 1
506643 99506643 1001 86380 86390 1
507293 99507293 1001 86380 86390 1
507363 99507363 1001 86380 86390 1
507340 99507340 1001 86380 86390 1
507331 99507331 1001 86380 86390 1
507370 99507370 1001 86380 86390 1
507111 99507111 1001 86380 86390 1
506926 99506926 1001 86380 86390 1
507471 99507471 1001 86380 86390 1
507515 99507515 1001 86380 86390 1
507555 99507555 1001 86380 86390 1
507596 99507596 1001 86380 86390 1
507493 99507493 1001 86380 86390 1
507508 99507508 1001 86380 86390 1
508224 99508224 1001 86380 86390 1
508099 99508099 1001 86380 86390 1
508178 99508178 1001 86380 86390 1
508235 99508235 1001 86380 86390 1
508167 99508167 1001 86380 86390 1
508043 99508043 1001 86380 86390 1
507851 99507851 1001 86380 86390 1
507866 99507866 1001 86380 86390 1
507982 99507982 1001 86380 86390 1
507985 99507985 1001 86380 86390 1
508011 99508011 1001 86380 86390 1
507987 99507987 1001 86380 86390 1
507649 99507649 1001 86380 86390 1
507730 99507730 1001 86380 86390 1
508289 99508289 1001 86380 86390 1
508317 99508317 1001 86380 86390 1
508908 99508908 1001 86380 86390 1
509027 99509027 1001 86380 86390 1
508877 99508877 1001 86380 86390 1
508943 99508943 1001 86380 86390 1
508688 99508688 1001 86380 86390 1
508782 99508782 1001 86380 86390 1
508835 99508835 1001 86380 86390 1
508812 99508812 1001 86380 86390 1
508622 99508622 1001 86380 86390 1
508636 99508636 1001 86380 86390 1
508533 99508533 1001 86380 86390 1
508485 99508485 1001 86380 86390 1
509187 99509187 1001 86380 86390 1
509846 99509846 1001 86380 86390 1
509578 99509578 1001 86380 86390 1
509657 99509657 1001 86380 86390 1
509606 99509606 1001 86380 86390 1
509524 99509524 1001 86380 86390 1
509601 99509601 1001 86380 86390 1
509589 99509589 1001 86380 86390 1
509538 99509538 1001 86380 86390 1
509331 99509331 1001 86380 86390 1
509401 99509401 1001 86380 86390 1
509315 99509315 1001 86380 86390 1
509911 99509911 1001 86380 86390 1
509964 99509964 1001 86380 86390 1
510031 99510031 1001 86380 86390 1
510007 99510007 1001 86380 86390 1
510020 99510020 1001 86380 86390 1
510048 99510048 1001 86380 86390 1
510725 99510725 1001 86380 86390 1
510539 99510539 1001 86380 86390 1
510449 99510449 1001 86380 86390 1
510501 99510501 1001 86380 86390 1
510211 99510211 1001 86380 86390 1
510218 99510218 1001 86380 86390 1
510154 99510154 1001 86380 86390 1
510310 99510310 1001 86380 86390 1
510804 99510804 1001 86380 86390 1
510819 99510819 1001 86380 86390 1
510833 99510833 1001 86380 86390 1
510797 99510797 1001 86380 86390 1
511476 99511476 1001 86380 86390 1
511374 99511374 1001 86380 86390 1
511440 99511440 1001 86380 86390 1
511492 99511492 1001 86380 86390 1
511540 99511540 1001 86380 86390 1
511545 99511545 1001 86380 86390 1
511359 99511359 1001 86380 86390 1
511397 99511397 1001 86380 86390 1
511165 99511165 1001 86380 86390 1
511243 99511243 1001 86380 86390 1
511245 99511245 1001 86380 86390 1
510944 99510944 1001 86380 86390 1
510974 99510974 1001 86380 86390 1
510950 99510950 1001 86380 86390 1
511055 99511055 1001 86380 86390 1
511057 99511057 1001 86380 86390 1
511630 99511630 1001 86380 86390 1
511710 99511710 1001 86380 86390 1
511738 99511738 1001 86380 86390 1
511751 99511751 1001 86380 86390 1
511648 99511648 1001 86380 86390 1
512237 99512237 1001 86380 86390 1
512221 99512221 1001 86380 86390 1
512065 99512065 1001 86380 86390 1
512106 99512106 1001 86380 86390 1
512068 99512068 1001 86380 86390 1
511929 99511929 1001 86380 86390 1
511768 99511768 1001 86380 86390 1
511925 99511925 1001 86380 86390 1
512558 99512558 1001 86380 86390 1
512484 99512484 1001 86380 86390 1
512485 99512485 1001 86380 86390 1
512502 99512502 1001 86380 86390 1
512412 99512412 1001 86380 86390 1
513073 99513073 1001 86380 86390 1
512923 99512923 1001 86380 86390 1
512769 99512769 1001 86380 86390 1
512707 99512707 1001 86380 86390 1
512604 99512604 1001 86380 86390 1
513228 99513228 1001 86380 86390 1
513332 99513332 1001 86380 86390 1
513346 99513346 1001 86380 86390 1
513347 99513347 1001 86380 86390 1
513257 99513257 1001 86380 86390 1
513233 99513233 1001 86380 86390 1
513382 99513382 1001 86380 86390 1
513954 99513954 1001 86380 86390 1
513932 99513932 1001 86380 86390 1
513842 99513842 1001 86380 86390 1
513987 99513987 1001 86380 86390 1
513836 99513836 1001 86380 86390 1
513750 99513750 1001 86380 86390 1
513767 99513767 1001 86380 86390 1
513793 99513793 1001 86380 86390 1
513742 99513742 1001 86380 86390 1
513445 99513445 1001 86380 86390 1
513615 99513615 1001 86380 86390 1
514223 99514223 1001 86380 86390 1
514212 99514212 1001 86380 86390 1
514794 99514794 1001 86380 86390 1
514699 99514699 1001 86380 86390 1
514603 99514603 1001 86380 86390 1
514542 99514542 1001 86380 86390 1
514622 99514622 1001 86380 86390 1
514396 99514396 1001 86380 86390 1
514361 99514361 1001 86380 86390 1
514313 99514313 1001 86380 86390 1
514261 99514261 1001 86380 86390 1
515058 99515058 1001 86380 86390 1
514890 99514890 1001 86380 86390 1
515593 99515593 1001 86380 86390 1
515503 99515503 1001 86380 86390 1
515581 99515581 1001 86380 86390 1
515610 99515610 1001 86380 86390 1
515624 99515624 1001 86380 86390 1
515628 99515628 1001 86380 86390 1
515590 99515590 1001 86380 86390 1
515553 99515553 1001 86380 86390 1
515297 99515297 1001 86380 86390 1
515378 99515378 1001 86380 86390 1
515445 99515445 1001 86380 86390 1
515278 99515278 1001 86380 86390 1
515239 99515239 1001 86380 86390 1
515191 99515191 1001 86380 86390 1
515875 99515875 1001 86380 86390 1
515812 99515812 1001 86380 86390 1
515829 99515829 1001 86380 86390 1
515884 99515884 1001 86380 86390 1
516382 99516382 1001 86380 86390 1
516192 99516192 1001 86380 86390 1
516245 99516245 1001 86380 86390 1
515929 99515929 1001 86380 86390 1
515957 99515957 1001 86380 86390 1
516053 99516053 1001 86380 86390 1
515913 99515913 1001 86380 86390 1
517246 99517246 1001 86380 86390 1
517306 99517306 1001 86380 86390 1
517309 99517309 1001 86380 86390 1
517025 99517025 1001 86380 86390 1
516756 99516756 1001 86380 86390 1
516900 99516900 1001 86380 86390 1
516913 99516913 1001 86380 86390 1
518124 99518124 1001 86380 86390 1
518034 99518034 1001 86380 86390 1
518055 99518055 1001 86380 86390 1
517623 99517623 1001 86380 86390 1
517558 99517558 1001 86380 86390 1
517627 99517627 1001 86380 86390 1
517641 99517641 1001 86380 86390 1
517733 99517733 1001 86380 86390 1
518257 99518257 1001 86380 86390 1
518272 99518272 1001 86380 86390 1
518365 99518365 1001 86380 86390 1
518834 99518834 1001 86380 86390 1
518912 99518912 1001 86380 86390 1
518622 99518622 1001 86380 86390 1
518611 99518611 1001 86380 86390 1
518406 99518406 1001 86380 86390 1
518565 99518565 1001 86380 86390 1
518373 99518373 1001 86380 86390 1
518374 99518374 1001 86380 86390 1
518482 99518482 1001 86380 86390 1
518560 99518560 1001 86380 86390 1
519166 99519166 1001 86380 86390 1
519018 99519018 1001 86380 86390 1
519032 99519032 1001 86380 86390 1
519712 99519712 1001 86380 86390 1
519725 99519725 1001 86380 86390 1
519781 99519781 1001 86380 86390 1
519728 99519728 1001 86380 86390 1
519706 99519706 1001 86380 86390 1
519544 99519544 1001 86380 86390 1
519472 99519472 1001 86380 86390 1
519498 99519498 1001 86380 86390 1
519257 99519257 1001 86380 86390 1
519296 99519296 1001 86380 86390 1
519269 99519269 1001 86380 86390 1
519321 99519321 1001 86380 86390 1
519824 99519824 1001 86380 86390 1
519908 99519908 1001 86380 86390 1
519846 99519846 1001 86380 86390 1
519926 99519926 1001 86380 86390 1
520449 99520449 1001 86380 86390 1
520540 99520540 1001 86380 86390 1
520622 99520622 1001 86380 86390 1
520518 99520518 1001 86380 86390 1
520506 99520506 1001 86380 86390 1
520319 99520319 1001 86380 86390 1
520231 99520231 1001 86380 86390 1
520401 99520401 1001 86380 86390 1
520143 99520143 1001 86380 86390 1
520118 99520118 1001 86380 86390 1
520043 99520043 1001 86380 86390 1
520782 99520782 1001 86380 86390 1
520816 99520816 1001 86380 86390 1
521395 99521395 1001 86380 86390 1
521458 99521458 1001 86380 86390 1
521309 99521309 1001 86380 86390 1
521250 99521250 1001 86380 86390 1
521238 99521238 1001 86380 86390 1
521112 99521112 1001 86380 86390 1
521245 99521245 1001 86380 86390 1
520917 99520917 1001 86380 86390 1
520866 99520866 1001 86380 86390 1
520922 99520922 1001 86380 86390 1
521566 99521566 1001 86380 86390 1
521569 99521569 1001 86380 86390 1
521514 99521514 1001 86380 86390 1
522228 99522228 1001 86380 86390 1
522229 99522229 1001 86380 86390 1
522129 99522129 1001 86380 86390 1
522142 99522142 1001 86380 86390 1
522107 99522107 1001 86380 86390 1
521907 99521907 1001 86380 86390 1
521765 99521765 1001 86380 86390 1
521808 99521808 1001 86380 86390 1
521847 99521847 1001 86380 86390 1
522457 99522457 1001 86380 86390 1
522434 99522434 1001 86380 86390 1
522320 99522320 1001 86380 86390 1
522439 99522439 1001 86380 86390 1
523035 99523035 1001 86380 86390 1
522945 99522945 1001 86380 86390 1
523106 99523106 1001 86380 86390 1
522947 99522947 1001 86380 86390 1
522708 99522708 1001 86380 86390 1
522854 99522854 1001 86380 86390 1
522716 99522716 1001 86380 86390 1
522654 99522654 1001 86380 86390 1
522501 99522501 1001 86380 86390 1
522624 99522624 1001 86380 86390 1
523270 99523270 1001 86380 86390 1
523144 99523144 1001 86380 86390 1
523300 99523300 1001 86380 86390 1
523226 99523226 1001 86380 86390 1
523188 99523188 1001 86380 86390 1
523240 99523240 1001 86380 86390 1
523280 99523280 1001 86380 86390 1
523894 99523894 1001 86380 86390 1
523883 99523883 1001 86380 86390 1
523852 99523852 1001 86380 86390 1
523624 99523624 1001 86380 86390 1
523732 99523732 1001 86380 86390 1
523580 99523580 1001 86380 86390 1
523712 99523712 1001 86380 86390 1
523362 99523362 1001 86380 86390 1
523471 99523471 1001 86380 86390 1
523524 99523524 1001 86380 86390 1
523967 99523967 1001 86380 86390 1
524111 99524111 1001 86380 86390 1
524102 99524102 1001 86380 86390 1
524013 99524013 1001 86380 86390 1
523965 99523965 1001 86380 86390 1
524567 99524567 1001 86380 86390 1
524503 99524503 1001 86380 86390 1
524381 99524381 1001 86380 86390 1
524563 99524563 1001 86380 86390 1
524243 99524243 1001 86380 86390 1
524889 99524889 1001 86380 86390 1
525430 99525430 1001 86380 86390 1
525459 99525459 1001 86380 86390 1
525571 99525571 1001 86380 86390 1
525524 99525524 1001 86380 86390 1
525489 99525489 1001 86380 86390 1
525192 99525192 1001 86380 86390 1
525220 99525220 1001 86380 86390 1
525260 99525260 1001 86380 86390 1
525073 99525073 1001 86380 86390 1
525178 99525178 1001 86380 86390 1
525140 99525140 1001 86380 86390 1
525180 99525180 1001 86380 86390 1
525733 99525733 1001 86380 86390 1
525786 99525786 1001 86380 86390 1
526259 99526259 1001 86380 86390 1
526012 99526012 1001 86380 86390 1
526039 99526039 1001 86380 86390 1
526013 99526013 1001 86380 86390 1
526132 99526132 1001 86380 86390 1
525806 99525806 1001 86380 86390 1
525823 99525823 1001 86380 86390 1
525837 99525837 1001 86380 86390 1
525928 99525928 1001 86380 86390 1
525993 99525993 1001 86380 86390 1
526566 99526566 1001 86380 86390 1
526516 99526516 1001 86380 86390 1
526529 99526529 1001 86380 86390 1
526530 99526530 1001 86380 86390 1
526479 99526479 1001 86380 86390 1
526535 99526535 1001 86380 86390 1
527161 99527161 1001 86380 86390 1
527174 99527174 1001 86380 86390 1
527162 99527162 1001 86380 86390 1
527037 99527037 1001 86380 86390 1
526861 99526861 1001 86380 86390 1
526697 99526697 1001 86380 86390 1
526830 99526830 1001 86380 86390 1
526730 99526730 1001 86380 86390 1
527271 99527271 1001 86380 86390 1
527900 99527900 1001 86380 86390 1
527941 99527941 1001 86380 86390 1
527881 99527881 1001 86380 86390 1
527695 99527695 1001 86380 86390 1
527777 99527777 1001 86380 86390 1
527700 99527700 1001 86380 86390 1
527612 99527612 1001 86380 86390 1
527529 99527529 1001 86380 86390 1
528136 99528136 1001 86380 86390 1
528266 99528266 1001 86380 86390 1
528239 99528239 1001 86380 86390 1
528900 99528900 1001 86380 86390 1
528787 99528787 1001 86380 86390 1
528813 99528813 1001 86380 86390 1
528801 99528801 1001 86380 86390 1
528727 99528727 1001 86380 86390 1
528740 99528740 1001 86380 86390 1
528758 99528758 1001 86380 86390 1
528592 99528592 1001 86380 86390 1
528647 99528647 1001 86380 86390 1
528640 99528640 1001 86380 86390 1
528563 99528563 1001 86380 86390 1
528448 99528448 1001 86380 86390 1
528315 99528315 1001 86380 86390 1
528445 99528445 1001 86380 86390 1
528305 99528305 1001 86380 86390 1
529092 99529092 1001 86380 86390 1
528926 99528926 1001 86380 86390 1
528945 99528945 1001 86380 86390 1
528971 99528971 1001 86380 86390 1
529715 99529715 1001 86380 86390 1
529459 99529459 1001 86380 86390 1
529257 99529257 1001 86380 86390 1
529116 99529116 1001 86380 86390 1
529273 99529273 1001 86380 86390 1
529818 99529818 1001 86380 86390 1
529820 99529820 1001 86380 86390 1
529886 99529886 1001 86380 86390 1
529746 99529746 1001 86380 86390 1
530438 99530438 1001 86380 86390 1
530402 99530402 1001 86380 86390 1
530415 99530415 1001 86380 86390 1
530494 99530494 1001 86380 86390 1
530486 99530486 1001 86380 86390 1
530179 99530179 1001 86380 86390 1
530172 99530172 1001 86380 86390 1
530263 99530263 1001 86380 86390 1
530226 99530226 1001 86380 86390 1
530291 99530291 1001 86380 86390 1
530281 99530281 1001 86380 86390 1
529992 99529992 1001 86380 86390 1
530084 99530084 1001 86380 86390 1
529981 99529981 1001 86380 86390 1
530137 99530137 1001 86380 86390 1
530632 99530632 1001 86380 86390 1
530659 99530659 1001 86380 86390 1
531264 99531264 1001 86380 86390 1
531344 99531344 1001 86380 86390 1
531355 99531355 1001 86380 86390 1
531221 99531221 1001 86380 86390 1
531370 99531370 1001 86380 86390 1
530992 99530992 1001 86380 86390 1
531009 99531009 1001 86380 86390 1
530971 99530971 1001 86380 86390 1
531141 99531141 1001 86380 86390 1
531041 99531041 1001 86380 86390 1
530812 99530812 1001 86380 86390 1
531506 99531506 1001 86380 86390 1
532119 99532119 1001 86380 86390 1
532046 99532046 1001 86380 86390 1
532063 99532063 1001 86380 86390 1
532115 99532115 1001 86380 86390 1
531795 99531795 1001 86380 86390 1
531848 99531848 1001 86380 86390 1
531798 99531798 1001 86380 86390 1
531942 99531942 1001 86380 86390 1
531968 99531968 1001 86380 86390 1
531981 99531981 1001 86380 86390 1
531893 99531893 1001 86380 86390 1
531972 99531972 1001 86380 86390 1
531697 99531697 1001 86380 86390 1
531633 99531633 1001 86380 86390 1
531634 99531634 1001 86380 86390 1
532336 99532336 1001 86380 86390 1
532221 99532221 1001 86380 86390 1
532222 99532222 1001 86380 86390 1
532327 99532327 1001 86380 86390 1
532405 99532405 1001 86380 86390 1
532303 99532303 1001 86380 86390 1
532292 99532292 1001 86380 86390 1
532646 99532646 1001 86380 86390 1
532764 99532764 1001 86380 86390 1
532450 99532450 1001 86380 86390 1
532415 99532415 1001 86380 86390 1
532472 99532472 1001 86380 86390 1
532511 99532511 1001 86380 86390 1
532538 99532538 1001 86380 86390 1
533054 99533054 1001 86380 86390 1
533068 99533068 1001 86380 86390 1
533137 99533137 1001 86380 86390 1
533165 99533165 1001 86380 86390 1
533075 99533075 1001 86380 86390 1
533170 99533170 1001 86380 86390 1
533720 99533720 1001 86380 86390 1
533710 99533710 1001 86380 86390 1
533478 99533478 1001 86380 86390 1
533635 99533635 1001 86380 86390 1
533506 99533506 1001 86380 86390 1
533545 99533545 1001 86380 86390 1
533470 99533470 1001 86380 86390 1
533424 99533424 1001 86380 86390 1
533349 99533349 1001 86380 86390 1
533388 99533388 1001 86380 86390 1
533429 99533429 1001 86380 86390 1
533984 99533984 1001 86380 86390 1
534050 99534050 1001 86380 86390 1
533869 99533869 1001 86380 86390 1
533884 99533884 1001 86380 86390 1
533910 99533910 1001 86380 86390 1
534056 99534056 1001 86380 86390 1
533966 99533966 1001 86380 86390 1
534608 99534608 1001 86380 86390 1
534510 99534510 1001 86380 86390 1
534592 99534592 1001 86380 86390 1
534528 99534528 1001 86380 86390 1
534380 99534380 1001 86380 86390 1
534105 99534105 1001 86380 86390 1
534162 99534162 1001 86380 86390 1
534138 99534138 1001 86380 86390 1
534788 99534788 1001 86380 86390 1
534846 99534846 1001 86380 86390 1
535461 99535461 1001 86380 86390 1
535484 99535484 1001 86380 86390 1
535252 99535252 1001 86380 86390 1
535282 99535282 1001 86380 86390 1
535234 99535234 1001 86380 86390 1
535020 99535020 1001 86380 86390 1
534903 99534903 1001 86380 86390 1
535023 99535023 1001 86380 86390 1
534921 99534921 1001 86380 86390 1
535017 99535017 1001 86380 86390 1
535081 99535081 1001 86380 86390 1
535056 99535056 1001 86380 86390 1
535631 99535631 1001 86380 86390 1
535634 99535634 1001 86380 86390 1
536299 99536299 1001 86380 86390 1
536138 99536138 1001 86380 86390 1
536191 99536191 1001 86380 86390 1
536106 99536106 1001 86380 86390 1
535767 99535767 1001 86380 86390 1
535799 99535799 1001 86380 86390 1
535776 99535776 1001 86380 86390 1
536462 99536462 1001 86380 86390 1
536504 99536504 1001 86380 86390 1
536363 99536363 1001 86380 86390 1
536366 99536366 1001 86380 86390 1
536421 99536421 1001 86380 86390 1
537087 99537087 1001 86380 86390 1
536991 99536991 1001 86380 86390 1
536893 99536893 1001 86380 86390 1
536919 99536919 1001 86380 86390 1
536890 99536890 1001 86380 86390 1
536904 99536904 1001 86380 86390 1
536672 99536672 1001 86380 86390 1
536596 99536596 1001 86380 86390 1
537189 99537189 1001 86380 86390 1
537325 99537325 1001 86380 86390 1
537351 99537351 1001 86380 86390 1
537182 99537182 1001 86380 86390 1
537352 99537352 1001 86380 86390 1
537885 99537885 1001 86380 86390 1
537973 99537973 1001 86380 86390 1
537829 99537829 1001 86380 86390 1
537791 99537791 1001 86380 86390 1
537923 99537923 1001 86380 86390 1
537745 99537745 1001 86380 86390 1
537593 99537593 1001 86380 86390 1
537510 99537510 1001 86380 86390 1
537575 99537575 1001 86380 86390 1
537440 99537440 1001 86380 86390 1
538086 99538086 1001 86380 86390 1
538700 99538700 1001 86380 86390 1
538719 99538719 1001 86380 86390 1
538722 99538722 1001 86380 86390 1
538462 99538462 1001 86380 86390 1
538285 99538285 1001 86380 86390 1
538325 99538325 1001 86380 86390 1
538314 99538314 1001 86380 86390 1
538210 99538210 1001 86380 86390 1
538318 99538318 1001 86380 86390 1
538201 99538201 1001 86380 86390 1
538293 99538293 1001 86380 86390 1
538994 99538994 1001 86380 86390 1
538943 99538943 1001 86380 86390 1
538855 99538855 1001 86380 86390 1
538959 99538959 1001 86380 86390 1
538909 99538909 1001 86380 86390 1
538963 99538963 1001 86380 86390 1
539004 99539004 1001 86380 86390 1
539624 99539624 1001 86380 86390 1
539283 99539283 1001 86380 86390 1
539215 99539215 1001 86380 86390 1
539838 99539838 1001 86380 86390 1
539800 99539800 1001 86380 86390 1
539763 99539763 1001 86380 86390 1
540302 99540302 1001 86380 86390 1
540380 99540380 1001 86380 86390 1
540248 99540248 1001 86380 86390 1
540186 99540186 1001 86380 86390 1
539872 99539872 1001 86380 86390 1
540015 99540015 1001 86380 86390 1
539943 99539943 1001 86380 86390 1
539881 99539881 1001 86380 86390 1
540586 99540586 1001 86380 86390 1
541217 99541217 1001 86380 86390 1
541258 99541258 1001 86380 86390 1
541273 99541273 1001 86380 86390 1
541147 99541147 1001 86380 86390 1
540958 99540958 1001 86380 86390 1
540973 99540973 1001 86380 86390 1
541016 99541016 1001 86380 86390 1
540916 99540916 1001 86380 86390 1
540873 99540873 1001 86380 86390 1
540800 99540800 1001 86380 86390 1
541369 99541369 1001 86380 86390 1
541396 99541396 1001 86380 86390 1
541338 99541338 1001 86380 86390 1
541964 99541964 1001 86380 86390 1
541954 99541954 1001 86380 86390 1
542061 99542061 1001 86380 86390 1
541989 99541989 1001 86380 86390 1
541585 99541585 1001 86380 86390 1
541509 99541509 1001 86380 86390 1
542323 99542323 1001 86380 86390 1
542287 99542287 1001 86380 86390 1
542262 99542262 1001 86380 86390 1
542314 99542314 1001 86380 86390 1
542911 99542911 1001 86380 86390 1
542927 99542927 1001 86380 86390 1
542351 99542351 1001 86380 86390 1
542391 99542391 1001 86380 86390 1
542345 99542345 1001 86380 86390 1
542372 99542372 1001 86380 86390 1
542388 99542388 1001 86380 86390 1
543048 99543048 1001 86380 86390 1
543139 99543139 1001 86380 86390 1
543094 99543094 1001 86380 86390 1
543708 99543708 1001 86380 86390 1
543658 99543658 1001 86380 86390 1
543684 99543684 1001 86380 86390 1
543748 99543748 1001 86380 86390 1
543654 99543654 1001 86380 86390 1
543411 99543411 1001 86380 86390 1
543426 99543426 1001 86380 86390 1
543543 99543543 1001 86380 86390 1
543170 99543170 1001 86380 86390 1
543161 99543161 1001 86380 86390 1
543802 99543802 1001 86380 86390 1
543896 99543896 1001 86380 86390 1
544435 99544435 1001 86380 86390 1
544593 99544593 1001 86380 86390 1
544358 99544358 1001 86380 86390 1
544359 99544359 1001 86380 86390 1
544205 99544205 1001 86380 86390 1
544286 99544286 1001 86380 86390 1
544133 99544133 1001 86380 86390 1
544160 99544160 1001 86380 86390 1
544138 99544138 1001 86380 86390 1
544090 99544090 1001 86380 86390 1
544066 99544066 1001 86380 86390 1
424950 216 1001 34080 34437 1
410464 522 1001 70740 74817 1
403871 639 1001 29820 30177 1
525674 734 1002 61059 64354 1
400033 99400033 1001 86380 86390 1
400459 99400459 1001 86380 86390 1
400585 99400585 1001 86380 86390 1
400664 99400664 1001 86380 86390 1
400811 99400811 1001 86380 86390 1
401103 99401103 1001 86380 86390 1
401382 99401382 1001 86380 86390 1
401491 99401491 1001 86380 86390 1
401683 99401683 1001 86380 86390 1
401620 99401620 1001 86380 86390 1
401597 99401597 1001 86380 86390 1
401679 99401679 1001 86380 86390 1
401681 99401681 1001 86380 86390 1
401731 99401731 1001 86380 86390 1
401585 99401585 1001 86380 86390 1
401995 99401995 1001 86380 86390 1
402072 99402072 1001 86380 86390 1
402732 99402732 1001 86380 86390 1
402798 99402798 1001 86380 86390 1
402830 99402830 1001 86380 86390 1
402695 99402695 1001 86380 86390 1
402987 99402987 1001 86380 86390 1
402902 99402902 1001 86380 86390 1
402935 99402935 1001 86380 86390 1
402892 99402892 1001 86380 86390 1
403607 99403607 1001 86380 86390 1
403714 99403714 1001 86380 86390 1
404016 99404016 1001 86380 86390 1
403995 99403995 1001 86380 86390 1
404110 99404110 1001 86380 86390 1
404489 99404489 1001 86380 86390 1
404681 99404681 1001 86380 86390 1
404618 99404618 1001 86380 86390 1
404720 99404720 1001 86380 86390 1
404753 99404753 1001 86380 86390 1
404811 99404811 1001 86380 86390 1
404951 99404951 1001 86380 86390 1
404926 99404926 1001 86380 86390 1
404983 99404983 1001 86380 86390 1
405208 99405208 1001 86380 86390 1
405225 99405225 1001 86380 86390 1
405408 99405408 1001 86380 86390 1
405664 99405664 1001 86380 86390 1
405638 99405638 1001 86380 86390 1
405755 99405755 1001 86380 86390 1
405683 99405683 1001 86380 86390 1
405777 99405777 1001 86380 86390 1
405973 99405973 1001 86380 86390 1
406061 99406061 1001 86380 86390 1
406249 99406249 1001 86380 86390 1
406310 99406310 1001 86380 86390 1
406830 99406830 1001 86380 86390 1
406957 99406957 1001 86380 86390 1
407039 99407039 1001 86380 86390 1
407121 99407121 1001 86380 86390 1
407152 99407152 1001 86380 86390 1
407184 99407184 1001 86380 86390 1
407027 99407027 1001 86380 86390 1
407536 99407536 1001 86380 86390 1
407913 99407913 1001 86380 86390 1
407950 99407950 1001 86380 86390 1
408245 99408245 1001 86380 86390 1
408276 99408276 1001 86380 86390 1
408375 99408375 1001 86380 86390 1
408493 99408493 1001 86380 86390 1
408472 99408472 1001 86380 86390 1
408961 99408961 1001 86380 86390 1
409027 99409027 1001 86380 86390 1
409028 99409028 1001 86380 86390 1
409158 99409158 1001 86380 86390 1
409262 99409262 1001 86380 86390 1
409491 99409491 1001 86380 86390 1
409545 99409545 1001 86380 86390 1
409686 99409686 1001 86380 86390 1
409639 99409639 1001 86380 86390 1
409778 99409778 1001 86380 86390 1
409761 99409761 1001 86380 86390 1
409763 99409763 1001 86380 86390 1
410073 99410073 1001 86380 86390 1
410077 99410077 1001 86380 86390 1
410111 99410111 1001 86380 86390 1
410267 99410267 1001 86380 86390 1
410571 99410571 1001 86380 86390 1
410552 99410552 1001 86380 86390 1
410508 99410508 1001 86380 86390 1
410665 99410665 1001 86380 86390 1
410741 99410741 1001 86380 86390 1
410872 99410872 1001 86380 86390 1
410878 99410878 1001 86380 86390 1
410959 99410959 1001 86380 86390 1
411142 99411142 1001 86380 86390 1
411208 99411208 1001 86380 86390 1
411373 99411373 1001 86380 86390 1
411650 99411650 1001 86380 86390 1
411558 99411558 1001 86380 86390 1
411771 99411771 1001 86380 86390 1
411872 99411872 1001 86380 86390 1
412172 99412172 1001 86380 86390 1
412338 99412338 1001 86380 86390 1
413501 99413501 1001 86380 86390 1
413525 99413525 1001 86380 86390 1
413656 99413656 1001 86380 86390 1
413614 99413614 1001 86380 86390 1
412889 99412889 1001 86380 86390 1
413119 99413119 1001 86380 86390 1
412661 99412661 1001 86380 86390 1
413831 99413831 1001 86380 86390 1
413804 99413804 1001 86380 86390 1
413993 99413993 1001 86380 86390 1
413745 99413745 1001 86380 86390 1
415306 99415306 1001 86380 86390 1
414655 99414655 1001 86380 86390 1
414866 99414866 1001 86380 86390 1
414744 99414744 1001 86380 86390 1
415619 99415619 1001 86380 86390 1
415526 99415526 1001 86380 86390 1
415492 99415492 1001 86380 86390 1
415561 99415561 1001 86380 86390 1
415355 99415355 1001 86380 86390 1
415468 99415468 1001 86380 86390 1
416861 99416861 1001 86380 86390 1
416600 99416600 1001 86380 86390 1
416139 99416139 1001 86380 86390 1
416384 99416384 1001 86380 86390 1
416411 99416411 1001 86380 86390 1
416444 99416444 1001 86380 86390 1
415861 99415861 1001 86380 86390 1
415840 99415840 1001 86380 86390 1
417074 99417074 1001 86380 86390 1
417261 99417261 1001 86380 86390 1
417362 99417362 1001 86380 86390 1
417326 99417326 1001 86380 86390 1
417043 99417043 1001 86380 86390 1
417552 99417552 1001 86380 86390 1
417454 99417454 1001 86380 86390 1
418751 99418751 1001 86380 86390 1
418422 99418422 1001 86380 86390 1
417932 99417932 1001 86380 86390 1
419100 99419100 1001 86380 86390 1
418803 99418803 1001 86380 86390 1
419202 99419202 1001 86380 86390 1
420147 99420147 1001 86380 86390 1
420276 99420276 1001 86380 86390 1
420270 99420270 1001 86380 86390 1
419746 99419746 1001 86380 86390 1
419724 99419724 1001 86380 86390 1
420028 99420028 1001 86380 86390 1
419512 99419512 1001 86380 86390 1
419593 99419593 1001 86380 86390 1
419213 99419213 1001 86380 86390 1
419474 99419474 1001 86380 86390 1
419522 99419522 1001 86380 86390 1
421941 99421941 1001 86380 86390 1
421944 99421944 1001 86380 86390 1
422053 99422053 1001 86380 86390 1
421758 99421758 1001 86380 86390 1
421612 99421612 1001 86380 86390 1
421478 99421478 1001 86380 86390 1
421347 99421347 1001 86380 86390 1
421642 99421642 1001 86380 86390 1
421352 99421352 1001 86380 86390 1
421380 99421380 1001 86380 86390 1
420944 99420944 1001 86380 86390 1
421002 99421002 1001 86380 86390 1
420846 99420846 1001 86380 86390 1
422146 99422146 1001 86380 86390 1
422251 99422251 1001 86380 86390 1
422149 99422149 1001 86380 86390 1
422201 99422201 1001 86380 86390 1
422265 99422265 1001 86380 86390 1
423459 99423459 1001 86380 86390 1
423608 99423608 1001 86380 86390 1
423452 99423452 1001 86380 86390 1
423497 99423497 1001 86380 86390 1
423595 99423595 1001 86380 86390 1
423646 99423646 1001 86380 86390 1
423289 99423289 1001 86380 86390 1
423155 99423155 1001 86380 86390 1
422978 99422978 1001 86380 86390 1
422841 99422841 1001 86380 86390 1
423942 99423942 1001 86380 86390 1
424015 99424015 1001 86380 86390 1
423777 99423777 1001 86380 86390 1
423971 99423971 1001 86380 86390 1
423784 99423784 1001 86380 86390 1
424087 99424087 1001 86380 86390 1
423790 99423790 1001 86380 86390 1
425218 99425218 1001 86380 86390 1
425325 99425325 1001 86380 86390 1
425072 99425072 1001 86380 86390 1
425374 99425374 1001 86380 86390 1
424700 99424700 1001 86380 86390 1
424466 99424466 1001 86380 86390 1
424501 99424501 1001 86380 86390 1
424383 99424383 1001 86380 86390 1
425776 99425776 1001 86380 86390 1
425505 99425505 1001 86380 86390 1
425537 99425537 1001 86380 86390 1
425540 99425540 1001 86380 86390 1
425483 99425483 1001 86380 86390 1
425816 99425816 1001 86380 86390 1
425794 99425794 1001 86380 86390 1
426999 99426999 1001 86380 86390 1
426666 99426666 1001 86380 86390 1
426280 99426280 1001 86380 86390 1
426438 99426438 1001 86380 86390 1
426539 99426539 1001 86380 86390 1
426318 99426318 1001 86380 86390 1
426263 99426263 1001 86380 86390 1
427174 99427174 1001 86380 86390 1
427524 99427524 1001 86380 86390 1
428528 99428528 1001 86380 86390 1
428002 99428002 1001 86380 86390 1
427953 99427953 1001 86380 86390 1
428050 99428050 1001 86380 86390 1
427830 99427830 1001 86380 86390 1
427672 99427672 1001 86380 86390 1
429095 99429095 1001 86380 86390 1
430170 99430170 1001 86380 86390 1
430182 99430182 1001 86380 86390 1
430356 99430356 1001 86380 86390 1
429811 99429811 1001 86380 86390 1
429791 99429791 1001 86380 86390 1
429866 99429866 1001 86380 86390 1
429408 99429408 1001 86380 86390 1
429376 99429376 1001 86380 86390 1
429358 99429358 1001 86380 86390 1
429492 99429492 1001 86380 86390 1
430454 99430454 1001 86380 86390 1
430633 99430633 1001 86380 86390 1
430806 99430806 1001 86380 86390 1
430467 99430467 1001 86380 86390 1
431862 99431862 1001 86380 86390 1
431864 99431864 1001 86380 86390 1
431874 99431874 1001 86380 86390 1
432048 99432048 1001 86380 86390 1
431508 99431508 1001 86380 86390 1
431419 99431419 1001 86380 86390 1
431343 99431343 1001 86380 86390 1
431327 99431327 1001 86380 86390 1
431203 99431203 1001 86380 86390 1
430949 99430949 1001 86380 86390 1
431131 99431131 1001 86380 86390 1
431255 99431255 1001 86380 86390 1
432373 99432373 1001 86380 86390 1
432228 99432228 1001 86380 86390 1
432443 99432443 1001 86380 86390 1
432256 99432256 1001 86380 86390 1
432136 99432136 1001 86380 86390 1
433576 99433576 1001 86380 86390 1
433190 99433190 1001 86380 86390 1
433147 99433147 1001 86380 86390 1
433132 99433132 1001 86380 86390 1
433047 99433047 1001 86380 86390 1
433095 99433095 1001 86380 86390 1
432638 99432638 1001 86380 86390 1
432684 99432684 1001 86380 86390 1
432863 99432863 1001 86380 86390 1
433877 99433877 1001 86380 86390 1
435433 99435433 1001 86380 86390 1
435082 99435082 1001 86380 86390 1
435085 99435085 1001 86380 86390 1
435397 99435397 1001 86380 86390 1
435401 99435401 1001 86380 86390 1
434790 99434790 1001 86380 86390 1
434957 99434957 1001 86380 86390 1
434587 99434587 1001 86380 86390 1
434321 99434321 1001 86380 86390 1
434550 99434550 1001 86380 86390 1
435488 99435488 1001 86380 86390 1
435868 99435868 1001 86380 86390 1
435603 99435603 1001 86380 86390 1
436715 99436715 1001 86380 86390 1
436651 99436651 1001 86380 86390 1
436702 99436702 1001 86380 86390 1
436361 99436361 1001 86380 86390 1
436469 99436469 1001 86380 86390 1
436308 99436308 1001 86380 86390 1
435902 99435902 1001 86380 86390 1
436206 99436206 1001 86380 86390 1
436247 99436247 1001 86380 86390 1
437345 99437345 1001 86380 86390 1
300091 99300091 1001 86380 86390 1
300563 99300563 1001 86380 86390 1
300539 99300539 1001 86380 86390 1
300586 99300586 1001 86380 86390 1
300487 99300487 1001 86380 86390 1
300352 99300352 1001 86380 86390 1
300315 99300315 1001 86380 86390 1
300218 99300218 1001 86380 86390 1
300297 99300297 1001 86380 86390 1
300108 99300108 1001 86380 86390 1
300898 99300898 1001 86380 86390 1
300736 99300736 1001 86380 86390 1
301528 99301528 1001 86380 86390 1
301471 99301471 1001 86380 86390 1
301446 99301446 1001 86380 86390 1
301512 99301512 1001 86380 86390 1
301461 99301461 1001 86380 86390 1
301449 99301449 1001 86380 86390 1
301143 99301143 1001 86380 86390 1
301235 99301235 1001 86380 86390 1
301239 99301239 1001 86380 86390 1
301037 99301037 1001 86380 86390 1
301054 99301054 1001 86380 86390 1
300993 99300993 1001 86380 86390 1
300997 99300997 1001 86380 86390 1
301671 99301671 1001 86380 86390 1
301583 99301583 1001 86380 86390 1
301719 99301719 1001 86380 86390 1
301576 99301576 1001 86380 86390 1
302179 99302179 1001 86380 86390 1
302354 99302354 1001 86380 86390 1
302314 99302314 1001 86380 86390 1
302058 99302058 1001 86380 86390 1
301990 99301990 1001 86380 86390 1
301786 99301786 1001 86380 86390 1
301918 99301918 1001 86380 86390 1
301945 99301945 1001 86380 86390 1
301858 99301858 1001 86380 86390 1
301780 99301780 1001 86380 86390 1
301898 99301898 1001 86380 86390 1
301835 99301835 1001 86380 86390 1
302528 99302528 1001 86380 86390 1
302453 99302453 1001 86380 86390 1
302531 99302531 1001 86380 86390 1
303081 99303081 1001 86380 86390 1
303178 99303178 1001 86380 86390 1
303085 99303085 1001 86380 86390 1
303142 99303142 1001 86380 86390 1
302867 99302867 1001 86380 86390 1
302958 99302958 1001 86380 86390 1
302831 99302831 1001 86380 86390 1
302909 99302909 1001 86380 86390 1
302974 99302974 1001 86380 86390 1
302767 99302767 1001 86380 86390 1
302772 99302772 1001 86380 86390 1
302686 99302686 1001 86380 86390 1
302635 99302635 1001 86380 86390 1
303346 99303346 1001 86380 86390 1
303334 99303334 1001 86380 86390 1
303389 99303389 1001 86380 86390 1
303273 99303273 1001 86380 86390 1
303899 99303899 1001 86380 86390 1
303776 99303776 1001 86380 86390 1
303647 99303647 1001 86380 86390 1
303701 99303701 1001 86380 86390 1
303639 99303639 1001 86380 86390 1
303758 99303758 1001 86380 86390 1
304191 99304191 1001 86380 86390 1
304038 99304038 1001 86380 86390 1
304758 99304758 1001 86380 86390 1
304700 99304700 1001 86380 86390 1
304742 99304742 1001 86380 86390 1
304526 99304526 1001 86380 86390 1
304527 99304527 1001 86380 86390 1
304618 99304618 1001 86380 86390 1
304331 99304331 1001 86380 86390 1
304389 99304389 1001 86380 86390 1
304273 99304273 1001 86380 86390 1
305001 99305001 1001 86380 86390 1
304875 99304875 1001 86380 86390 1
305036 99305036 1001 86380 86390 1
305582 99305582 1001 86380 86390 1
305657 99305657 1001 86380 86390 1
305419 99305419 1001 86380 86390 1
305371 99305371 1001 86380 86390 1
305284 99305284 1001 86380 86390 1
305091 99305091 1001 86380 86390 1
305143 99305143 1001 86380 86390 1
305221 99305221 1001 86380 86390 1
305171 99305171 1001 86380 86390 1
500134 99500134 1001 86380 86390 1
500727 99500727 1001 86380 86390 1
500800 99500800 1001 86380 86390 1
500618 99500618 1001 86380 86390 1
500418 99500418 1001 86380 86390 1
500511 99500511 1001 86380 86390 1
500500 99500500 1001 86380 86390 1
500311 99500311 1001 86380 86390 1
500274 99500274 1001 86380 86390 1
500901 99500901 1001 86380 86390 1
500992 99500992 1001 86380 86390 1
500943 99500943 1001 86380 86390 1
501494 99501494 1001 86380 86390 1
501534 99501534 1001 86380 86390 1
501317 99501317 1001 86380 86390 1
501348 99501348 1001 86380 86390 1
501416 99501416 1001 86380 86390 1
501704 99501704 1001 86380 86390 1
501692 99501692 1001 86380 86390 1
501682 99501682 1001 86380 86390 1
501721 99501721 1001 86380 86390 1
501764 99501764 1001 86380 86390 1
501790 99501790 1001 86380 86390 1
501829 99501829 1001 86380 86390 1
502275 99502275 1001 86380 86390 1
501874 99501874 1001 86380 86390 1
501851 99501851 1001 86380 86390 1
502034 99502034 1001 86380 86390 1
502514 99502514 1001 86380 86390 1
502622 99502622 1001 86380 86390 1
502499 99502499 1001 86380 86390 1
503170 99503170 1001 86380 86390 1
503280 99503280 1001 86380 86390 1
502945 99502945 1001 86380 86390 1
502881 99502881 1001 86380 86390 1
502990 99502990 1001 86380 86390 1
503043 99503043 1001 86380 86390 1
502915 99502915 1001 86380 86390 1
502816 99502816 1001 86380 86390 1
502755 99502755 1001 86380 86390 1
502732 99502732 1001 86380 86390 1
502772 99502772 1001 86380 86390 1
503368 99503368 1001 86380 86390 1
503394 99503394 1001 86380 86390 1
503347 99503347 1001 86380 86390 1
503360 99503360 1001 86380 86390 1
503323 99503323 1001 86380 86390 1
504002 99504002 1001 86380 86390 1
504030 99504030 1001 86380 86390 1
504088 99504088 1001 86380 86390 1
504073 99504073 1001 86380 86390 1
503786 99503786 1001 86380 86390 1
503827 99503827 1001 86380 86390 1
503766 99503766 1001 86380 86390 1
503768 99503768 1001 86380 86390 1
503629 99503629 1001 86380 86390 1
503502 99503502 1001 86380 86390 1
503633 99503633 1001 86380 86390 1
503635 99503635 1001 86380 86390 1
504247 99504247 1001 86380 86390 1
504123 99504123 1001 86380 86390 1
504269 99504269 1001 86380 86390 1
504583 99504583 1001 86380 86390 1
504554 99504554 1001 86380 86390 1
504439 99504439 1001 86380 86390 1
504479 99504479 1001 86380 86390 1
504390 99504390 1001 86380 86390 1
504344 99504344 1001 86380 86390 1
504436 99504436 1001 86380 86390 1
504514 99504514 1001 86380 86390 1
505103 99505103 1001 86380 86390 1
505065 99505065 1001 86380 86390 1
505145 99505145 1001 86380 86390 1
505107 99505107 1001 86380 86390 1
505645 99505645 1001 86380 86390 1
505611 99505611 1001 86380 86390 1
505529 99505529 1001 86380 86390 1
505366 99505366 1001 86380 86390 1
505458 99505458 1001 86380 86390 1
505394 99505394 1001 86380 86390 1
505285 99505285 1001 86380 86390 1
505183 99505183 1001 86380 86390 1
505210 99505210 1001 86380 86390 1
505277 99505277 1001 86380 86390 1
505845 99505845 1001 86380 86390 1
505847 99505847 1001 86380 86390 1
506458 99506458 1001 86380 86390 1
506460 99506460 1001 86380 86390 1
506463 99506463 1001 86380 86390 1
506492 99506492 1001 86380 86390 1
506185 99506185 1001 86380 86390 1
506204 99506204 1001 86380 86390 1
506337 99506337 1001 86380 86390 1
506027 99506027 1001 86380 86390 1
506163 99506163 1001 86380 86390 1
506647 99506647 1001 86380 86390 1
506719 99506719 1001 86380 86390 1
507393 99507393 1001 86380 86390 1
507251 99507251 1001 86380 86390 1
507064 99507064 1001 86380 86390 1
507158 99507158 1001 86380 86390 1
506976 99506976 1001 86380 86390 1
506810 99506810 1001 86380 86390 1
506863 99506863 1001 86380 86390 1
506981 99506981 1001 86380 86390 1
508086 99508086 1001 86380 86390 1
508230 99508230 1001 86380 86390 1
508064 99508064 1001 86380 86390 1
508195 99508195 1001 86380 86390 1
507891 99507891 1001 86380 86390 1
507853 99507853 1001 86380 86390 1
507721 99507721 1001 86380 86390 1
507658 99507658 1001 86380 86390 1
507662 99507662 1001 86380 86390 1
508413 99508413 1001 86380 86390 1
508381 99508381 1001 86380 86390 1
508278 99508278 1001 86380 86390 1
509053 99509053 1001 86380 86390 1
508769 99508769 1001 86380 86390 1
508708 99508708 1001 86380 86390 1
508494 99508494 1001 86380 86390 1
508603 99508603 1001 86380 86390 1
509203 99509203 1001 86380 86390 1
509126 99509126 1001 86380 86390 1
509872 99509872 1001 86380 86390 1
509780 99509780 1001 86380 86390 1
509566 99509566 1001 86380 86390 1
509672 99509672 1001 86380 86390 1
509595 99509595 1001 86380 86390 1
509402 99509402 1001 86380 86390 1
509314 99509314 1001 86380 86390 1
509431 99509431 1001 86380 86390 1
510054 99510054 1001 86380 86390 1
510093 99510093 1001 86380 86390 1
510016 99510016 1001 86380 86390 1
510613 99510613 1001 86380 86390 1
510667 99510667 1001 86380 86390 1
510721 99510721 1001 86380 86390 1
510294 99510294 1001 86380 86390 1
510143 99510143 1001 86380 86390 1
510762 99510762 1001 86380 86390 1
510770 99510770 1001 86380 86390 1
510877 99510877 1001 86380 86390 1
511400 99511400 1001 86380 86390 1
511523 99511523 1001 86380 86390 1
511458 99511458 1001 86380 86390 1
511155 99511155 1001 86380 86390 1
511162 99511162 1001 86380 86390 1
510965 99510965 1001 86380 86390 1
511059 99511059 1001 86380 86390 1
510995 99510995 1001 86380 86390 1
511060 99511060 1001 86380 86390 1
511627 99511627 1001 86380 86390 1
511654 99511654 1001 86380 86390 1
511616 99511616 1001 86380 86390 1
511707 99511707 1001 86380 86390 1
512164 99512164 1001 86380 86390 1
512101 99512101 1001 86380 86390 1
512114 99512114 1001 86380 86390 1
511777 99511777 1001 86380 86390 1
511872 99511872 1001 86380 86390 1
511885 99511885 1001 86380 86390 1
512480 99512480 1001 86380 86390 1
512578 99512578 1001 86380 86390 1
513164 99513164 1001 86380 86390 1
512819 99512819 1001 86380 86390 1
512858 99512858 1001 86380 86390 1
512809 99512809 1001 86380 86390 1
512839 99512839 1001 86380 86390 1
512828 99512828 1001 86380 86390 1
512623 99512623 1001 86380 86390 1
512701 99512701 1001 86380 86390 1
512779 99512779 1001 86380 86390 1
512637 99512637 1001 86380 86390 1
512670 99512670 1001 86380 86390 1
512684 99512684 1001 86380 86390 1
512736 99512736 1001 86380 86390 1
512634 99512634 1001 86380 86390 1
512673 99512673 1001 86380 86390 1
513279 99513279 1001 86380 86390 1
513348 99513348 1001 86380 86390 1
513323 99513323 1001 86380 86390 1
513315 99513315 1001 86380 86390 1
513393 99513393 1001 86380 86390 1
513881 99513881 1001 86380 86390 1
513933 99513933 1001 86380 86390 1
513631 99513631 1001 86380 86390 1
513774 99513774 1001 86380 86390 1
513778 99513778 1001 86380 86390 1
513475 99513475 1001 86380 86390 1
513502 99513502 1001 86380 86390 1
514231 99514231 1001 86380 86390 1
514841 99514841 1001 86380 86390 1
514842 99514842 1001 86380 86390 1
514672 99514672 1001 86380 86390 1
514500 99514500 1001 86380 86390 1
514618 99514618 1001 86380 86390 1
514325 99514325 1001 86380 86390 1
514863 99514863 1001 86380 86390 1
514877 99514877 1001 86380 86390 1
515623 99515623 1001 86380 86390 1
515274 99515274 1001 86380 86390 1
515102 99515102 1001 86380 86390 1
515078 99515078 1001 86380 86390 1
515068 99515068 1001 86380 86390 1
515086 99515086 1001 86380 86390 1
515732 99515732 1001 86380 86390 1
515788 99515788 1001 86380 86390 1
515870 99515870 1001 86380 86390 1
515833 99515833 1001 86380 86390 1
516330 99516330 1001 86380 86390 1
516307 99516307 1001 86380 86390 1
516335 99516335 1001 86380 86390 1
516465 99516465 1001 86380 86390 1
516417 99516417 1001 86380 86390 1
516327 99516327 1001 86380 86390 1
516209 99516209 1001 86380 86390 1
516250 99516250 1001 86380 86390 1
516147 99516147 1001 86380 86390 1
515968 99515968 1001 86380 86390 1
515908 99515908 1001 86380 86390 1
516081 99516081 1001 86380 86390 1
516667 99516667 1001 86380 86390 1
517150 99517150 1001 86380 86390 1
517178 99517178 1001 86380 86390 1
517269 99517269 1001 86380 86390 1
516968 99516968 1001 86380 86390 1
516995 99516995 1001 86380 86390 1
516729 99516729 1001 86380 86390 1
516810 99516810 1001 86380 86390 1
516894 99516894 1001 86380 86390 1
517440 99517440 1001 86380 86390 1
517522 99517522 1001 86380 86390 1
517486 99517486 1001 86380 86390 1
518136 99518136 1001 86380 86390 1
517963 99517963 1001 86380 86390 1
517657 99517657 1001 86380 86390 1
517693 99517693 1001 86380 86390 1
518238 99518238 1001 86380 86390 1
518304 99518304 1001 86380 86390 1
518280 99518280 1001 86380 86390 1
518204 99518204 1001 86380 86390 1
518219 99518219 1001 86380 86390 1
518352 99518352 1001 86380 86390 1
518888 99518888 1001 86380 86390 1
518824 99518824 1001 86380 86390 1
518915 99518915 1001 86380 86390 1
518852 99518852 1001 86380 86390 1
518908 99518908 1001 86380 86390 1
518870 99518870 1001 86380 86390 1
518935 99518935 1001 86380 86390 1
518762 99518762 1001 86380 86390 1
518739 99518739 1001 86380 86390 1
518702 99518702 1001 86380 86390 1
518379 99518379 1001 86380 86390 1
518554 99518554 1001 86380 86390 1
518415 99518415 1001 86380 86390 1
519068 99519068 1001 86380 86390 1
519043 99519043 1001 86380 86390 1
519061 99519061 1001 86380 86390 1
519009 99519009 1001 86380 86390 1
519620 99519620 1001 86380 86390 1
519585 99519585 1001 86380 86390 1
519289 99519289 1001 86380 86390 1
519897 99519897 1001 86380 86390 1
519988 99519988 1001 86380 86390 1
520459 99520459 1001 86380 86390 1
520589 99520589 1001 86380 86390 1
520580 99520580 1001 86380 86390 1
520584 99520584 1001 86380 86390 1
520585 99520585 1001 86380 86390 1
520628 99520628 1001 86380 86390 1
520362 99520362 1001 86380 86390 1
520377 99520377 1001 86380 86390 1
520174 99520174 1001 86380 86390 1
520034 99520034 1001 86380 86390 1
520140 99520140 1001 86380 86390 1
520078 99520078 1001 86380 86390 1
520223 99520223 1001 86380 86390 1
520030 99520030 1001 86380 86390 1
520772 99520772 1001 86380 86390 1
520811 99520811 1001 86380 86390 1
520647 99520647 1001 86380 86390 1
521338 99521338 1001 86380 86390 1
521313 99521313 1001 86380 86390 1
521369 99521369 1001 86380 86390 1
521452 99521452 1001 86380 86390 1
521249 99521249 1001 86380 86390 1
521237 99521237 1001 86380 86390 1
520871 99520871 1001 86380 86390 1
520900 99520900 1001 86380 86390 1
520995 99520995 1001 86380 86390 1
520973 99520973 1001 86380 86390 1
520999 99520999 1001 86380 86390 1
521648 99521648 1001 86380 86390 1
522205 99522205 1001 86380 86390 1
522195 99522195 1001 86380 86390 1
522286 99522286 1001 86380 86390 1
522287 99522287 1001 86380 86390 1
522060 99522060 1001 86380 86390 1
521958 99521958 1001 86380 86390 1
521997 99521997 1001 86380 86390 1
521942 99521942 1001 86380 86390 1
521784 99521784 1001 86380 86390 1
521682 99521682 1001 86380 86390 1
522458 99522458 1001 86380 86390 1
522408 99522408 1001 86380 86390 1
522308 99522308 1001 86380 86390 1
522310 99522310 1001 86380 86390 1
522376 99522376 1001 86380 86390 1
523070 99523070 1001 86380 86390 1
522963 99522963 1001 86380 86390 1
522732 99522732 1001 86380 86390 1
522867 99522867 1001 86380 86390 1
522906 99522906 1001 86380 86390 1
522751 99522751 1001 86380 86390 1
522818 99522818 1001 86380 86390 1
522587 99522587 1001 86380 86390 1
522639 99522639 1001 86380 86390 1
523320 99523320 1001 86380 86390 1
523900 99523900 1001 86380 86390 1
523839 99523839 1001 86380 86390 1
523701 99523701 1001 86380 86390 1
523640 99523640 1001 86380 86390 1
523722 99523722 1001 86380 86390 1
523430 99523430 1001 86380 86390 1
523495 99523495 1001 86380 86390 1
523949 99523949 1001 86380 86390 1
524107 99524107 1001 86380 86390 1
524641 99524641 1001 86380 86390 1
524590 99524590 1001 86380 86390 1
524588 99524588 1001 86380 86390 1
524461 99524461 1001 86380 86390 1
524454 99524454 1001 86380 86390 1
524364 99524364 1001 86380 86390 1
524468 99524468 1001 86380 86390 1
524431 99524431 1001 86380 86390 1
524535 99524535 1001 86380 86390 1
524561 99524561 1001 86380 86390 1
524294 99524294 1001 86380 86390 1
524231 99524231 1001 86380 86390 1
524326 99524326 1001 86380 86390 1
524302 99524302 1001 86380 86390 1
524780 99524780 1001 86380 86390 1
524886 99524886 1001 86380 86390 1
524887 99524887 1001 86380 86390 1
524888 99524888 1001 86380 86390 1
524825 99524825 1001 86380 86390 1
524959 99524959 1001 86380 86390 1
525469 99525469 1001 86380 86390 1
525432 99525432 1001 86380 86390 1
525568 99525568 1001 86380 86390 1
525575 99525575 1001 86380 86390 1
525490 99525490 1001 86380 86390 1
525659 99525659 1001 86380 86390 1
525793 99525793 1001 86380 86390 1
525666 99525666 1001 86380 86390 1
526270 99526270 1001 86380 86390 1
526286 99526286 1001 86380 86390 1
526274 99526274 1001 86380 86390 1
526370 99526370 1001 86380 86390 1
526049 99526049 1001 86380 86390 1
526142 99526142 1001 86380 86390 1
526094 99526094 1001 86380 86390 1
526149 99526149 1001 86380 86390 1
526046 99526046 1001 86380 86390 1
526086 99526086 1001 86380 86390 1
526125 99526125 1001 86380 86390 1
526138 99526138 1001 86380 86390 1
525999 99525999 1001 86380 86390 1
525821 99525821 1001 86380 86390 1
525929 99525929 1001 86380 86390 1
525943 99525943 1001 86380 86390 1
526528 99526528 1001 86380 86390 1
526534 99526534 1001 86380 86390 1
526612 99526612 1001 86380 86390 1
526548 99526548 1001 86380 86390 1
527248 99527248 1001 86380 86390 1
527091 99527091 1001 86380 86390 1
526889 99526889 1001 86380 86390 1
526972 99526972 1001 86380 86390 1
526884 99526884 1001 86380 86390 1
526848 99526848 1001 86380 86390 1
526718 99526718 1001 86380 86390 1
526811 99526811 1001 86380 86390 1
526763 99526763 1001 86380 86390 1
526815 99526815 1001 86380 86390 1
526790 99526790 1001 86380 86390 1
526628 99526628 1001 86380 86390 1
527345 99527345 1001 86380 86390 1
527372 99527372 1001 86380 86390 1
527268 99527268 1001 86380 86390 1
527934 99527934 1001 86380 86390 1
527836 99527836 1001 86380 86390 1
527682 99527682 1001 86380 86390 1
527735 99527735 1001 86380 86390 1
527636 99527636 1001 86380 86390 1
527639 99527639 1001 86380 86390 1
528258 99528258 1001 86380 86390 1
528110 99528110 1001 86380 86390 1
[truncated: 4,082,857 more chars]
