# Supplementary material for: Fast and near-optimal monitoring for healthcare acquired infection outbreaks
Source: PLoS Comput Biol. 2019 Sep 16;15(9):e1007284. doi: 10.1371/journal.pcbi.1007284 (PMC6762212; doi:10.1371/journal.pcbi.1007284)
Supplement: S1 Data — (ZIP) [file pcbi.1007284.s006.zip › MobilityLogs1/HAISE_Carilion_all_visits_day_86.txt]

#Person location Sublocation StartTime EndTime Type
400044 834 1001 61560 64437 1
506133 660 1001 66232 66531 1
508816 853 1002 47297 55694 1
534075 492 1002 62605 63459 1
539724 1062 1002 61590 66371 1
400204 99400204 1001 86380 86390 1
400488 99400488 1001 86380 86390 1
400922 99400922 1001 86380 86390 1
401015 99401015 1001 86380 86390 1
400957 99400957 1001 86380 86390 1
401150 99401150 1001 86380 86390 1
401261 99401261 1001 86380 86390 1
401195 99401195 1001 86380 86390 1
401287 99401287 1001 86380 86390 1
401466 99401466 1001 86380 86390 1
401596 99401596 1001 86380 86390 1
401830 99401830 1001 86380 86390 1
401840 99401840 1001 86380 86390 1
402039 99402039 1001 86380 86390 1
402013 99402013 1001 86380 86390 1
402362 99402362 1001 86380 86390 1
402481 99402481 1001 86380 86390 1
402410 99402410 1001 86380 86390 1
402720 99402720 1001 86380 86390 1
402767 99402767 1001 86380 86390 1
403259 99403259 1001 86380 86390 1
403377 99403377 1001 86380 86390 1
403497 99403497 1001 86380 86390 1
403467 99403467 1001 86380 86390 1
403493 99403493 1001 86380 86390 1
403543 99403543 1001 86380 86390 1
403545 99403545 1001 86380 86390 1
403794 99403794 1001 86380 86390 1
403921 99403921 1001 86380 86390 1
404250 99404250 1001 86380 86390 1
404204 99404204 1001 86380 86390 1
404379 99404379 1001 86380 86390 1
404287 99404287 1001 86380 86390 1
404413 99404413 1001 86380 86390 1
404542 99404542 1001 86380 86390 1
404720 99404720 1001 86380 86390 1
404752 99404752 1001 86380 86390 1
404735 99404735 1001 86380 86390 1
404743 99404743 1001 86380 86390 1
404919 99404919 1001 86380 86390 1
405139 99405139 1001 86380 86390 1
405390 99405390 1001 86380 86390 1
405318 99405318 1001 86380 86390 1
405465 99405465 1001 86380 86390 1
405419 99405419 1001 86380 86390 1
405709 99405709 1001 86380 86390 1
405718 99405718 1001 86380 86390 1
405744 99405744 1001 86380 86390 1
405976 99405976 1001 86380 86390 1
406017 99406017 1001 86380 86390 1
406130 99406130 1001 86380 86390 1
406182 99406182 1001 86380 86390 1
406319 99406319 1001 86380 86390 1
406575 99406575 1001 86380 86390 1
406546 99406546 1001 86380 86390 1
406552 99406552 1001 86380 86390 1
406539 99406539 1001 86380 86390 1
406706 99406706 1001 86380 86390 1
406767 99406767 1001 86380 86390 1
406752 99406752 1001 86380 86390 1
407014 99407014 1001 86380 86390 1
406946 99406946 1001 86380 86390 1
406975 99406975 1001 86380 86390 1
406978 99406978 1001 86380 86390 1
407433 99407433 1001 86380 86390 1
407515 99407515 1001 86380 86390 1
407571 99407571 1001 86380 86390 1
407721 99407721 1001 86380 86390 1
407838 99407838 1001 86380 86390 1
408059 99408059 1001 86380 86390 1
408380 99408380 1001 86380 86390 1
408425 99408425 1001 86380 86390 1
408687 99408687 1001 86380 86390 1
409006 99409006 1001 86380 86390 1
409077 99409077 1001 86380 86390 1
409285 99409285 1001 86380 86390 1
409260 99409260 1001 86380 86390 1
409560 99409560 1001 86380 86390 1
409664 99409664 1001 86380 86390 1
409667 99409667 1001 86380 86390 1
409834 99409834 1001 86380 86390 1
409906 99409906 1001 86380 86390 1
409926 99409926 1001 86380 86390 1
410196 99410196 1001 86380 86390 1
410327 99410327 1001 86380 86390 1
410219 99410219 1001 86380 86390 1
410436 99410436 1001 86380 86390 1
410463 99410463 1001 86380 86390 1
410551 99410551 1001 86380 86390 1
410699 99410699 1001 86380 86390 1
411048 99411048 1001 86380 86390 1
411374 99411374 1001 86380 86390 1
411415 99411415 1001 86380 86390 1
411503 99411503 1001 86380 86390 1
411510 99411510 1001 86380 86390 1
411448 99411448 1001 86380 86390 1
411644 99411644 1001 86380 86390 1
411670 99411670 1001 86380 86390 1
411732 99411732 1001 86380 86390 1
411867 99411867 1001 86380 86390 1
411926 99411926 1001 86380 86390 1
412069 99412069 1001 86380 86390 1
412090 99412090 1001 86380 86390 1
412200 99412200 1001 86380 86390 1
413520 99413520 1001 86380 86390 1
413297 99413297 1001 86380 86390 1
413649 99413649 1001 86380 86390 1
413461 99413461 1001 86380 86390 1
413462 99413462 1001 86380 86390 1
413082 99413082 1001 86380 86390 1
412934 99412934 1001 86380 86390 1
413241 99413241 1001 86380 86390 1
413063 99413063 1001 86380 86390 1
412895 99412895 1001 86380 86390 1
412968 99412968 1001 86380 86390 1
413154 99413154 1001 86380 86390 1
412483 99412483 1001 86380 86390 1
412725 99412725 1001 86380 86390 1
412873 99412873 1001 86380 86390 1
412632 99412632 1001 86380 86390 1
412791 99412791 1001 86380 86390 1
413886 99413886 1001 86380 86390 1
413897 99413897 1001 86380 86390 1
414041 99414041 1001 86380 86390 1
415258 99415258 1001 86380 86390 1
414805 99414805 1001 86380 86390 1
414857 99414857 1001 86380 86390 1
414176 99414176 1001 86380 86390 1
414120 99414120 1001 86380 86390 1
414205 99414205 1001 86380 86390 1
414382 99414382 1001 86380 86390 1
415703 99415703 1001 86380 86390 1
415488 99415488 1001 86380 86390 1
416994 99416994 1001 86380 86390 1
417000 99417000 1001 86380 86390 1
416747 99416747 1001 86380 86390 1
416979 99416979 1001 86380 86390 1
416901 99416901 1001 86380 86390 1
416550 99416550 1001 86380 86390 1
416444 99416444 1001 86380 86390 1
415915 99415915 1001 86380 86390 1
416070 99416070 1001 86380 86390 1
417312 99417312 1001 86380 86390 1
417447 99417447 1001 86380 86390 1
417563 99417563 1001 86380 86390 1
417593 99417593 1001 86380 86390 1
418618 99418618 1001 86380 86390 1
418759 99418759 1001 86380 86390 1
418682 99418682 1001 86380 86390 1
418719 99418719 1001 86380 86390 1
418521 99418521 1001 86380 86390 1
418686 99418686 1001 86380 86390 1
418248 99418248 1001 86380 86390 1
418118 99418118 1001 86380 86390 1
417800 99417800 1001 86380 86390 1
417932 99417932 1001 86380 86390 1
419206 99419206 1001 86380 86390 1
418985 99418985 1001 86380 86390 1
420415 99420415 1001 86380 86390 1
420368 99420368 1001 86380 86390 1
419972 99419972 1001 86380 86390 1
419756 99419756 1001 86380 86390 1
420021 99420021 1001 86380 86390 1
420028 99420028 1001 86380 86390 1
419325 99419325 1001 86380 86390 1
419311 99419311 1001 86380 86390 1
419464 99419464 1001 86380 86390 1
420675 99420675 1001 86380 86390 1
420809 99420809 1001 86380 86390 1
420745 99420745 1001 86380 86390 1
420481 99420481 1001 86380 86390 1
421838 99421838 1001 86380 86390 1
421841 99421841 1001 86380 86390 1
421878 99421878 1001 86380 86390 1
421623 99421623 1001 86380 86390 1
421628 99421628 1001 86380 86390 1
421231 99421231 1001 86380 86390 1
421012 99421012 1001 86380 86390 1
420919 99420919 1001 86380 86390 1
421092 99421092 1001 86380 86390 1
422527 99422527 1001 86380 86390 1
422272 99422272 1001 86380 86390 1
422277 99422277 1001 86380 86390 1
422251 99422251 1001 86380 86390 1
422150 99422150 1001 86380 86390 1
422369 99422369 1001 86380 86390 1
422415 99422415 1001 86380 86390 1
422354 99422354 1001 86380 86390 1
423367 99423367 1001 86380 86390 1
423486 99423486 1001 86380 86390 1
423685 99423685 1001 86380 86390 1
423244 99423244 1001 86380 86390 1
423191 99423191 1001 86380 86390 1
423057 99423057 1001 86380 86390 1
423101 99423101 1001 86380 86390 1
423050 99423050 1001 86380 86390 1
422672 99422672 1001 86380 86390 1
423819 99423819 1001 86380 86390 1
423989 99423989 1001 86380 86390 1
423995 99423995 1001 86380 86390 1
423836 99423836 1001 86380 86390 1
423782 99423782 1001 86380 86390 1
424140 99424140 1001 86380 86390 1
425175 99425175 1001 86380 86390 1
425199 99425199 1001 86380 86390 1
425334 99425334 1001 86380 86390 1
425088 99425088 1001 86380 86390 1
424821 99424821 1001 86380 86390 1
424641 99424641 1001 86380 86390 1
424711 99424711 1001 86380 86390 1
424910 99424910 1001 86380 86390 1
424810 99424810 1001 86380 86390 1
424226 99424226 1001 86380 86390 1
424427 99424427 1001 86380 86390 1
424450 99424450 1001 86380 86390 1
425429 99425429 1001 86380 86390 1
425467 99425467 1001 86380 86390 1
426929 99426929 1001 86380 86390 1
426825 99426825 1001 86380 86390 1
426903 99426903 1001 86380 86390 1
427085 99427085 1001 86380 86390 1
426833 99426833 1001 86380 86390 1
426860 99426860 1001 86380 86390 1
426326 99426326 1001 86380 86390 1
426476 99426476 1001 86380 86390 1
426522 99426522 1001 86380 86390 1
426307 99426307 1001 86380 86390 1
426332 99426332 1001 86380 86390 1
426438 99426438 1001 86380 86390 1
426539 99426539 1001 86380 86390 1
426392 99426392 1001 86380 86390 1
425889 99425889 1001 86380 86390 1
426253 99426253 1001 86380 86390 1
426210 99426210 1001 86380 86390 1
427231 99427231 1001 86380 86390 1
427197 99427197 1001 86380 86390 1
427473 99427473 1001 86380 86390 1
427366 99427366 1001 86380 86390 1
428623 99428623 1001 86380 86390 1
428512 99428512 1001 86380 86390 1
428562 99428562 1001 86380 86390 1
427748 99427748 1001 86380 86390 1
427770 99427770 1001 86380 86390 1
428787 99428787 1001 86380 86390 1
429084 99429084 1001 86380 86390 1
428754 99428754 1001 86380 86390 1
428934 99428934 1001 86380 86390 1
429064 99429064 1001 86380 86390 1
430120 99430120 1001 86380 86390 1
430225 99430225 1001 86380 86390 1
430125 99430125 1001 86380 86390 1
430129 99430129 1001 86380 86390 1
429902 99429902 1001 86380 86390 1
429772 99429772 1001 86380 86390 1
429527 99429527 1001 86380 86390 1
429356 99429356 1001 86380 86390 1
430709 99430709 1001 86380 86390 1
430387 99430387 1001 86380 86390 1
430806 99430806 1001 86380 86390 1
430495 99430495 1001 86380 86390 1
430787 99430787 1001 86380 86390 1
430545 99430545 1001 86380 86390 1
431691 99431691 1001 86380 86390 1
431769 99431769 1001 86380 86390 1
431965 99431965 1001 86380 86390 1
431620 99431620 1001 86380 86390 1
431121 99431121 1001 86380 86390 1
430922 99430922 1001 86380 86390 1
430829 99430829 1001 86380 86390 1
431103 99431103 1001 86380 86390 1
430994 99430994 1001 86380 86390 1
432430 99432430 1001 86380 86390 1
432326 99432326 1001 86380 86390 1
432277 99432277 1001 86380 86390 1
432332 99432332 1001 86380 86390 1
432388 99432388 1001 86380 86390 1
432264 99432264 1001 86380 86390 1
433362 99433362 1001 86380 86390 1
433377 99433377 1001 86380 86390 1
433054 99433054 1001 86380 86390 1
432953 99432953 1001 86380 86390 1
432960 99432960 1001 86380 86390 1
432919 99432919 1001 86380 86390 1
432853 99432853 1001 86380 86390 1
434088 99434088 1001 86380 86390 1
433998 99433998 1001 86380 86390 1
433754 99433754 1001 86380 86390 1
435032 99435032 1001 86380 86390 1
435037 99435037 1001 86380 86390 1
435382 99435382 1001 86380 86390 1
435005 99435005 1001 86380 86390 1
435166 99435166 1001 86380 86390 1
435354 99435354 1001 86380 86390 1
435074 99435074 1001 86380 86390 1
435102 99435102 1001 86380 86390 1
434736 99434736 1001 86380 86390 1
434871 99434871 1001 86380 86390 1
434921 99434921 1001 86380 86390 1
434914 99434914 1001 86380 86390 1
435687 99435687 1001 86380 86390 1
435536 99435536 1001 86380 86390 1
435817 99435817 1001 86380 86390 1
435504 99435504 1001 86380 86390 1
435695 99435695 1001 86380 86390 1
435450 99435450 1001 86380 86390 1
436871 99436871 1001 86380 86390 1
437006 99437006 1001 86380 86390 1
437125 99437125 1001 86380 86390 1
436996 99436996 1001 86380 86390 1
436544 99436544 1001 86380 86390 1
436456 99436456 1001 86380 86390 1
436702 99436702 1001 86380 86390 1
436292 99436292 1001 86380 86390 1
436205 99436205 1001 86380 86390 1
437320 99437320 1001 86380 86390 1
300083 99300083 1001 86380 86390 1
437272 99437272 1001 86380 86390 1
300034 99300034 1001 86380 86390 1
300049 99300049 1001 86380 86390 1
300027 99300027 1001 86380 86390 1
300651 99300651 1001 86380 86390 1
300594 99300594 1001 86380 86390 1
300715 99300715 1001 86380 86390 1
300487 99300487 1001 86380 86390 1
300372 99300372 1001 86380 86390 1
300374 99300374 1001 86380 86390 1
300492 99300492 1001 86380 86390 1
300379 99300379 1001 86380 86390 1
300250 99300250 1001 86380 86390 1
300252 99300252 1001 86380 86390 1
300292 99300292 1001 86380 86390 1
300217 99300217 1001 86380 86390 1
300128 99300128 1001 86380 86390 1
300284 99300284 1001 86380 86390 1
300884 99300884 1001 86380 86390 1
300863 99300863 1001 86380 86390 1
300928 99300928 1001 86380 86390 1
300853 99300853 1001 86380 86390 1
301453 99301453 1001 86380 86390 1
301378 99301378 1001 86380 86390 1
301472 99301472 1001 86380 86390 1
301370 99301370 1001 86380 86390 1
301273 99301273 1001 86380 86390 1
301343 99301343 1001 86380 86390 1
301231 99301231 1001 86380 86390 1
301707 99301707 1001 86380 86390 1
301709 99301709 1001 86380 86390 1
301748 99301748 1001 86380 86390 1
301596 99301596 1001 86380 86390 1
302295 99302295 1001 86380 86390 1
302206 99302206 1001 86380 86390 1
302336 99302336 1001 86380 86390 1
302187 99302187 1001 86380 86390 1
302162 99302162 1001 86380 86390 1
302079 99302079 1001 86380 86390 1
302016 99302016 1001 86380 86390 1
301990 99301990 1001 86380 86390 1
301793 99301793 1001 86380 86390 1
301770 99301770 1001 86380 86390 1
302390 99302390 1001 86380 86390 1
302572 99302572 1001 86380 86390 1
302521 99302521 1001 86380 86390 1
302407 99302407 1001 86380 86390 1
302459 99302459 1001 86380 86390 1
303171 99303171 1001 86380 86390 1
303105 99303105 1001 86380 86390 1
303008 99303008 1001 86380 86390 1
302994 99302994 1001 86380 86390 1
302853 99302853 1001 86380 86390 1
302587 99302587 1001 86380 86390 1
302751 99302751 1001 86380 86390 1
302674 99302674 1001 86380 86390 1
303400 99303400 1001 86380 86390 1
303376 99303376 1001 86380 86390 1
303262 99303262 1001 86380 86390 1
303843 99303843 1001 86380 86390 1
303660 99303660 1001 86380 86390 1
303807 99303807 1001 86380 86390 1
304146 99304146 1001 86380 86390 1
304224 99304224 1001 86380 86390 1
304034 99304034 1001 86380 86390 1
304156 99304156 1001 86380 86390 1
304759 99304759 1001 86380 86390 1
304790 99304790 1001 86380 86390 1
304550 99304550 1001 86380 86390 1
304460 99304460 1001 86380 86390 1
304517 99304517 1001 86380 86390 1
304647 99304647 1001 86380 86390 1
304523 99304523 1001 86380 86390 1
304344 99304344 1001 86380 86390 1
304946 99304946 1001 86380 86390 1
304923 99304923 1001 86380 86390 1
305029 99305029 1001 86380 86390 1
304888 99304888 1001 86380 86390 1
305045 99305045 1001 86380 86390 1
305625 99305625 1001 86380 86390 1
305615 99305615 1001 86380 86390 1
305455 99305455 1001 86380 86390 1
305313 99305313 1001 86380 86390 1
305288 99305288 1001 86380 86390 1
305354 99305354 1001 86380 86390 1
305276 99305276 1001 86380 86390 1
305408 99305408 1001 86380 86390 1
305348 99305348 1001 86380 86390 1
305098 99305098 1001 86380 86390 1
305088 99305088 1001 86380 86390 1
500059 99500059 1001 86380 86390 1
500112 99500112 1001 86380 86390 1
500764 99500764 1001 86380 86390 1
500649 99500649 1001 86380 86390 1
500596 99500596 1001 86380 86390 1
500536 99500536 1001 86380 86390 1
500588 99500588 1001 86380 86390 1
500475 99500475 1001 86380 86390 1
500258 99500258 1001 86380 86390 1
500375 99500375 1001 86380 86390 1
500261 99500261 1001 86380 86390 1
500862 99500862 1001 86380 86390 1
500992 99500992 1001 86380 86390 1
500815 99500815 1001 86380 86390 1
501570 99501570 1001 86380 86390 1
501332 99501332 1001 86380 86390 1
501230 99501230 1001 86380 86390 1
501271 99501271 1001 86380 86390 1
501419 99501419 1001 86380 86390 1
501093 99501093 1001 86380 86390 1
501121 99501121 1001 86380 86390 1
501773 99501773 1001 86380 86390 1
501825 99501825 1001 86380 86390 1
501761 99501761 1001 86380 86390 1
501775 99501775 1001 86380 86390 1
501816 99501816 1001 86380 86390 1
502440 99502440 1001 86380 86390 1
502328 99502328 1001 86380 86390 1
502406 99502406 1001 86380 86390 1
502451 99502451 1001 86380 86390 1
502397 99502397 1001 86380 86390 1
502172 99502172 1001 86380 86390 1
501987 99501987 1001 86380 86390 1
502004 99502004 1001 86380 86390 1
502006 99502006 1001 86380 86390 1
502669 99502669 1001 86380 86390 1
502657 99502657 1001 86380 86390 1
503258 99503258 1001 86380 86390 1
503130 99503130 1001 86380 86390 1
503146 99503146 1001 86380 86390 1
503226 99503226 1001 86380 86390 1
503086 99503086 1001 86380 86390 1
503036 99503036 1001 86380 86390 1
503075 99503075 1001 86380 86390 1
502902 99502902 1001 86380 86390 1
503046 99503046 1001 86380 86390 1
503072 99503072 1001 86380 86390 1
502698 99502698 1001 86380 86390 1
502725 99502725 1001 86380 86390 1
502856 99502856 1001 86380 86390 1
502679 99502679 1001 86380 86390 1
502810 99502810 1001 86380 86390 1
502785 99502785 1001 86380 86390 1
502864 99502864 1001 86380 86390 1
503446 99503446 1001 86380 86390 1
503344 99503344 1001 86380 86390 1
503310 99503310 1001 86380 86390 1
503376 99503376 1001 86380 86390 1
503378 99503378 1001 86380 86390 1
503966 99503966 1001 86380 86390 1
504100 99504100 1001 86380 86390 1
503996 99503996 1001 86380 86390 1
503756 99503756 1001 86380 86390 1
503741 99503741 1001 86380 86390 1
503567 99503567 1001 86380 86390 1
503504 99503504 1001 86380 86390 1
503546 99503546 1001 86380 86390 1
503611 99503611 1001 86380 86390 1
504273 99504273 1001 86380 86390 1
504286 99504286 1001 86380 86390 1
504236 99504236 1001 86380 86390 1
504277 99504277 1001 86380 86390 1
504187 99504187 1001 86380 86390 1
504740 99504740 1001 86380 86390 1
504798 99504798 1001 86380 86390 1
504877 99504877 1001 86380 86390 1
504677 99504677 1001 86380 86390 1
504729 99504729 1001 86380 86390 1
504653 99504653 1001 86380 86390 1
504666 99504666 1001 86380 86390 1
504337 99504337 1001 86380 86390 1
504343 99504343 1001 86380 86390 1
505680 99505680 1001 86380 86390 1
505632 99505632 1001 86380 86390 1
505659 99505659 1001 86380 86390 1
505711 99505711 1001 86380 86390 1
505586 99505586 1001 86380 86390 1
505767 99505767 1001 86380 86390 1
505551 99505551 1001 86380 86390 1
505467 99505467 1001 86380 86390 1
505458 99505458 1001 86380 86390 1
505162 99505162 1001 86380 86390 1
505257 99505257 1001 86380 86390 1
505182 99505182 1001 86380 86390 1
505900 99505900 1001 86380 86390 1
505891 99505891 1001 86380 86390 1
505969 99505969 1001 86380 86390 1
506561 99506561 1001 86380 86390 1
506566 99506566 1001 86380 86390 1
506409 99506409 1001 86380 86390 1
506530 99506530 1001 86380 86390 1
505990 99505990 1001 86380 86390 1
506047 99506047 1001 86380 86390 1
506683 99506683 1001 86380 86390 1
506723 99506723 1001 86380 86390 1
506649 99506649 1001 86380 86390 1
506714 99506714 1001 86380 86390 1
506601 99506601 1001 86380 86390 1
506603 99506603 1001 86380 86390 1
506669 99506669 1001 86380 86390 1
507334 99507334 1001 86380 86390 1
507327 99507327 1001 86380 86390 1
507343 99507343 1001 86380 86390 1
507168 99507168 1001 86380 86390 1
506882 99506882 1001 86380 86390 1
506941 99506941 1001 86380 86390 1
507432 99507432 1001 86380 86390 1
507528 99507528 1001 86380 86390 1
507544 99507544 1001 86380 86390 1
508145 99508145 1001 86380 86390 1
508210 99508210 1001 86380 86390 1
508201 99508201 1001 86380 86390 1
508059 99508059 1001 86380 86390 1
508166 99508166 1001 86380 86390 1
508143 99508143 1001 86380 86390 1
507877 99507877 1001 86380 86390 1
507918 99507918 1001 86380 86390 1
507907 99507907 1001 86380 86390 1
508038 99508038 1001 86380 86390 1
507834 99507834 1001 86380 86390 1
507642 99507642 1001 86380 86390 1
507708 99507708 1001 86380 86390 1
507646 99507646 1001 86380 86390 1
508402 99508402 1001 86380 86390 1
508263 99508263 1001 86380 86390 1
508395 99508395 1001 86380 86390 1
508252 99508252 1001 86380 86390 1
508888 99508888 1001 86380 86390 1
508932 99508932 1001 86380 86390 1
508869 99508869 1001 86380 86390 1
508609 99508609 1001 86380 86390 1
508469 99508469 1001 86380 86390 1
508654 99508654 1001 86380 86390 1
508525 99508525 1001 86380 86390 1
508656 99508656 1001 86380 86390 1
509152 99509152 1001 86380 86390 1
509184 99509184 1001 86380 86390 1
509797 99509797 1001 86380 86390 1
509734 99509734 1001 86380 86390 1
509788 99509788 1001 86380 86390 1
509828 99509828 1001 86380 86390 1
509816 99509816 1001 86380 86390 1
509805 99509805 1001 86380 86390 1
509885 99509885 1001 86380 86390 1
509807 99509807 1001 86380 86390 1
509758 99509758 1001 86380 86390 1
509660 99509660 1001 86380 86390 1
509508 99509508 1001 86380 86390 1
509298 99509298 1001 86380 86390 1
509300 99509300 1001 86380 86390 1
509951 99509951 1001 86380 86390 1
510663 99510663 1001 86380 86390 1
510676 99510676 1001 86380 86390 1
510701 99510701 1001 86380 86390 1
510566 99510566 1001 86380 86390 1
510554 99510554 1001 86380 86390 1
510595 99510595 1001 86380 86390 1
510339 99510339 1001 86380 86390 1
510404 99510404 1001 86380 86390 1
510415 99510415 1001 86380 86390 1
510507 99510507 1001 86380 86390 1
510776 99510776 1001 86380 86390 1
511529 99511529 1001 86380 86390 1
511531 99511531 1001 86380 86390 1
511459 99511459 1001 86380 86390 1
511181 99511181 1001 86380 86390 1
511341 99511341 1001 86380 86390 1
511238 99511238 1001 86380 86390 1
511150 99511150 1001 86380 86390 1
511306 99511306 1001 86380 86390 1
511345 99511345 1001 86380 86390 1
511151 99511151 1001 86380 86390 1
510958 99510958 1001 86380 86390 1
511116 99511116 1001 86380 86390 1
511086 99511086 1001 86380 86390 1
511705 99511705 1001 86380 86390 1
511557 99511557 1001 86380 86390 1
511623 99511623 1001 86380 86390 1
512255 99512255 1001 86380 86390 1
512334 99512334 1001 86380 86390 1
512270 99512270 1001 86380 86390 1
512325 99512325 1001 86380 86390 1
512137 99512137 1001 86380 86390 1
512139 99512139 1001 86380 86390 1
511862 99511862 1001 86380 86390 1
511853 99511853 1001 86380 86390 1
511918 99511918 1001 86380 86390 1
512547 99512547 1001 86380 86390 1
513050 99513050 1001 86380 86390 1
513052 99513052 1001 86380 86390 1
513142 99513142 1001 86380 86390 1
513080 99513080 1001 86380 86390 1
513202 99513202 1001 86380 86390 1
512846 99512846 1001 86380 86390 1
512848 99512848 1001 86380 86390 1
512856 99512856 1001 86380 86390 1
512777 99512777 1001 86380 86390 1
513248 99513248 1001 86380 86390 1
513352 99513352 1001 86380 86390 1
513394 99513394 1001 86380 86390 1
513955 99513955 1001 86380 86390 1
513855 99513855 1001 86380 86390 1
513845 99513845 1001 86380 86390 1
513887 99513887 1001 86380 86390 1
513991 99513991 1001 86380 86390 1
513814 99513814 1001 86380 86390 1
513623 99513623 1001 86380 86390 1
513779 99513779 1001 86380 86390 1
513795 99513795 1001 86380 86390 1
513452 99513452 1001 86380 86390 1
513426 99513426 1001 86380 86390 1
513416 99513416 1001 86380 86390 1
513562 99513562 1001 86380 86390 1
513447 99513447 1001 86380 86390 1
513603 99513603 1001 86380 86390 1
514086 99514086 1001 86380 86390 1
514177 99514177 1001 86380 86390 1
514100 99514100 1001 86380 86390 1
514709 99514709 1001 86380 86390 1
514788 99514788 1001 86380 86390 1
514688 99514688 1001 86380 86390 1
514714 99514714 1001 86380 86390 1
514500 99514500 1001 86380 86390 1
514629 99514629 1001 86380 86390 1
514606 99514606 1001 86380 86390 1
514530 99514530 1001 86380 86390 1
514406 99514406 1001 86380 86390 1
514355 99514355 1001 86380 86390 1
515051 99515051 1001 86380 86390 1
515004 99515004 1001 86380 86390 1
515017 99515017 1001 86380 86390 1
515535 99515535 1001 86380 86390 1
515565 99515565 1001 86380 86390 1
515470 99515470 1001 86380 86390 1
515293 99515293 1001 86380 86390 1
515345 99515345 1001 86380 86390 1
515410 99515410 1001 86380 86390 1
515142 99515142 1001 86380 86390 1
515170 99515170 1001 86380 86390 1
515858 99515858 1001 86380 86390 1
515755 99515755 1001 86380 86390 1
515690 99515690 1001 86380 86390 1
515782 99515782 1001 86380 86390 1
516508 99516508 1001 86380 86390 1
516411 99516411 1001 86380 86390 1
516463 99516463 1001 86380 86390 1
516163 99516163 1001 86380 86390 1
516217 99516217 1001 86380 86390 1
516283 99516283 1001 86380 86390 1
516221 99516221 1001 86380 86390 1
515995 99515995 1001 86380 86390 1
515891 99515891 1001 86380 86390 1
515907 99515907 1001 86380 86390 1
516519 99516519 1001 86380 86390 1
516547 99516547 1001 86380 86390 1
516682 99516682 1001 86380 86390 1
516568 99516568 1001 86380 86390 1
516608 99516608 1001 86380 86390 1
516673 99516673 1001 86380 86390 1
517220 99517220 1001 86380 86390 1
517149 99517149 1001 86380 86390 1
517189 99517189 1001 86380 86390 1
516965 99516965 1001 86380 86390 1
516978 99516978 1001 86380 86390 1
516870 99516870 1001 86380 86390 1
516887 99516887 1001 86380 86390 1
517378 99517378 1001 86380 86390 1
517393 99517393 1001 86380 86390 1
517368 99517368 1001 86380 86390 1
517370 99517370 1001 86380 86390 1
518111 99518111 1001 86380 86390 1
518021 99518021 1001 86380 86390 1
518048 99518048 1001 86380 86390 1
518103 99518103 1001 86380 86390 1
518069 99518069 1001 86380 86390 1
518155 99518155 1001 86380 86390 1
517790 99517790 1001 86380 86390 1
517941 99517941 1001 86380 86390 1
517542 99517542 1001 86380 86390 1
517569 99517569 1001 86380 86390 1
517700 99517700 1001 86380 86390 1
517693 99517693 1001 86380 86390 1
518260 99518260 1001 86380 86390 1
518914 99518914 1001 86380 86390 1
518934 99518934 1001 86380 86390 1
518626 99518626 1001 86380 86390 1
518687 99518687 1001 86380 86390 1
518740 99518740 1001 86380 86390 1
519141 99519141 1001 86380 86390 1
519181 99519181 1001 86380 86390 1
519169 99519169 1001 86380 86390 1
519080 99519080 1001 86380 86390 1
519178 99519178 1001 86380 86390 1
519743 99519743 1001 86380 86390 1
519640 99519640 1001 86380 86390 1
519656 99519656 1001 86380 86390 1
519683 99519683 1001 86380 86390 1
519574 99519574 1001 86380 86390 1
519432 99519432 1001 86380 86390 1
519497 99519497 1001 86380 86390 1
519604 99519604 1001 86380 86390 1
519270 99519270 1001 86380 86390 1
519275 99519275 1001 86380 86390 1
519901 99519901 1001 86380 86390 1
519852 99519852 1001 86380 86390 1
519945 99519945 1001 86380 86390 1
519883 99519883 1001 86380 86390 1
519923 99519923 1001 86380 86390 1
520518 99520518 1001 86380 86390 1
520443 99520443 1001 86380 86390 1
520598 99520598 1001 86380 86390 1
520323 99520323 1001 86380 86390 1
520337 99520337 1001 86380 86390 1
520289 99520289 1001 86380 86390 1
520182 99520182 1001 86380 86390 1
520702 99520702 1001 86380 86390 1
520726 99520726 1001 86380 86390 1
521122 99521122 1001 86380 86390 1
521255 99521255 1001 86380 86390 1
521193 99521193 1001 86380 86390 1
521245 99521245 1001 86380 86390 1
521671 99521671 1001 86380 86390 1
522260 99522260 1001 86380 86390 1
522244 99522244 1001 86380 86390 1
522248 99522248 1001 86380 86390 1
522185 99522185 1001 86380 86390 1
522278 99522278 1001 86380 86390 1
522212 99522212 1001 86380 86390 1
521997 99521997 1001 86380 86390 1
522043 99522043 1001 86380 86390 1
521916 99521916 1001 86380 86390 1
521697 99521697 1001 86380 86390 1
521828 99521828 1001 86380 86390 1
521719 99521719 1001 86380 86390 1
521876 99521876 1001 86380 86390 1
522934 99522934 1001 86380 86390 1
523040 99523040 1001 86380 86390 1
522891 99522891 1001 86380 86390 1
522710 99522710 1001 86380 86390 1
522723 99522723 1001 86380 86390 1
522872 99522872 1001 86380 86390 1
522782 99522782 1001 86380 86390 1
522886 99522886 1001 86380 86390 1
522667 99522667 1001 86380 86390 1
522610 99522610 1001 86380 86390 1
523289 99523289 1001 86380 86390 1
523317 99523317 1001 86380 86390 1
523841 99523841 1001 86380 86390 1
523784 99523784 1001 86380 86390 1
523666 99523666 1001 86380 86390 1
523719 99523719 1001 86380 86390 1
523733 99523733 1001 86380 86390 1
523670 99523670 1001 86380 86390 1
523723 99523723 1001 86380 86390 1
523594 99523594 1001 86380 86390 1
523377 99523377 1001 86380 86390 1
523421 99523421 1001 86380 86390 1
523487 99523487 1001 86380 86390 1
524085 99524085 1001 86380 86390 1
523324 99523324 1001 86380 86390 1
524047 99524047 1001 86380 86390 1
523989 99523989 1001 86380 86390 1
524094 99524094 1001 86380 86390 1
524766 99524766 1001 86380 86390 1
524707 99524707 1001 86380 86390 1
524572 99524572 1001 86380 86390 1
524662 99524662 1001 86380 86390 1
524727 99524727 1001 86380 86390 1
524410 99524410 1001 86380 86390 1
524376 99524376 1001 86380 86390 1
524405 99524405 1001 86380 86390 1
524511 99524511 1001 86380 86390 1
524256 99524256 1001 86380 86390 1
524244 99524244 1001 86380 86390 1
524291 99524291 1001 86380 86390 1
524890 99524890 1001 86380 86390 1
524920 99524920 1001 86380 86390 1
525468 99525468 1001 86380 86390 1
525443 99525443 1001 86380 86390 1
525574 99525574 1001 86380 86390 1
525480 99525480 1001 86380 86390 1
525314 99525314 1001 86380 86390 1
525278 99525278 1001 86380 86390 1
525227 99525227 1001 86380 86390 1
525357 99525357 1001 86380 86390 1
524996 99524996 1001 86380 86390 1
525049 99525049 1001 86380 86390 1
525025 99525025 1001 86380 86390 1
524987 99524987 1001 86380 86390 1
525738 99525738 1001 86380 86390 1
525674 99525674 1001 86380 86390 1
525778 99525778 1001 86380 86390 1
525641 99525641 1001 86380 86390 1
526230 99526230 1001 86380 86390 1
526222 99526222 1001 86380 86390 1
526250 99526250 1001 86380 86390 1
526303 99526303 1001 86380 86390 1
526409 99526409 1001 86380 86390 1
526240 99526240 1001 86380 86390 1
526016 99526016 1001 86380 86390 1
526085 99526085 1001 86380 86390 1
525855 99525855 1001 86380 86390 1
525882 99525882 1001 86380 86390 1
525960 99525960 1001 86380 86390 1
527071 99527071 1001 86380 86390 1
527084 99527084 1001 86380 86390 1
527244 99527244 1001 86380 86390 1
527067 99527067 1001 86380 86390 1
526901 99526901 1001 86380 86390 1
526877 99526877 1001 86380 86390 1
527010 99527010 1001 86380 86390 1
527012 99527012 1001 86380 86390 1
526859 99526859 1001 86380 86390 1
526696 99526696 1001 86380 86390 1
526814 99526814 1001 86380 86390 1
526712 99526712 1001 86380 86390 1
528011 99528011 1001 86380 86390 1
527960 99527960 1001 86380 86390 1
527879 99527879 1001 86380 86390 1
527917 99527917 1001 86380 86390 1
528021 99528021 1001 86380 86390 1
527675 99527675 1001 86380 86390 1
527727 99527727 1001 86380 86390 1
527766 99527766 1001 86380 86390 1
527690 99527690 1001 86380 86390 1
527731 99527731 1001 86380 86390 1
527809 99527809 1001 86380 86390 1
527811 99527811 1001 86380 86390 1
527774 99527774 1001 86380 86390 1
527841 99527841 1001 86380 86390 1
527777 99527777 1001 86380 86390 1
527650 99527650 1001 86380 86390 1
527614 99527614 1001 86380 86390 1
528196 99528196 1001 86380 86390 1
528885 99528885 1001 86380 86390 1
528782 99528782 1001 86380 86390 1
528836 99528836 1001 86380 86390 1
528579 99528579 1001 86380 86390 1
528633 99528633 1001 86380 86390 1
528646 99528646 1001 86380 86390 1
528687 99528687 1001 86380 86390 1
528283 99528283 1001 86380 86390 1
528288 99528288 1001 86380 86390 1
529029 99529029 1001 86380 86390 1
529084 99529084 1001 86380 86390 1
528996 99528996 1001 86380 86390 1
529022 99529022 1001 86380 86390 1
528973 99528973 1001 86380 86390 1
529624 99529624 1001 86380 86390 1
529650 99529650 1001 86380 86390 1
529727 99529727 1001 86380 86390 1
529627 99529627 1001 86380 86390 1
529657 99529657 1001 86380 86390 1
529634 99529634 1001 86380 86390 1
529673 99529673 1001 86380 86390 1
529497 99529497 1001 86380 86390 1
529420 99529420 1001 86380 86390 1
529348 99529348 1001 86380 86390 1
529455 99529455 1001 86380 86390 1
529200 99529200 1001 86380 86390 1
529203 99529203 1001 86380 86390 1
529178 99529178 1001 86380 86390 1
529296 99529296 1001 86380 86390 1
529880 99529880 1001 86380 86390 1
529840 99529840 1001 86380 86390 1
529948 99529948 1001 86380 86390 1
530072 99530072 1001 86380 86390 1
530699 99530699 1001 86380 86390 1
530570 99530570 1001 86380 86390 1
530627 99530627 1001 86380 86390 1
530653 99530653 1001 86380 86390 1
530575 99530575 1001 86380 86390 1
531307 99531307 1001 86380 86390 1
530968 99530968 1001 86380 86390 1
531038 99531038 1001 86380 86390 1
531029 99531029 1001 86380 86390 1
530795 99530795 1001 86380 86390 1
531558 99531558 1001 86380 86390 1
531521 99531521 1001 86380 86390 1
531444 99531444 1001 86380 86390 1
532090 99532090 1001 86380 86390 1
532055 99532055 1001 86380 86390 1
532107 99532107 1001 86380 86390 1
532110 99532110 1001 86380 86390 1
532060 99532060 1001 86380 86390 1
531870 99531870 1001 86380 86390 1
531806 99531806 1001 86380 86390 1
531913 99531913 1001 86380 86390 1
531944 99531944 1001 86380 86390 1
531984 99531984 1001 86380 86390 1
531731 99531731 1001 86380 86390 1
531654 99531654 1001 86380 86390 1
531661 99531661 1001 86380 86390 1
532374 99532374 1001 86380 86390 1
532233 99532233 1001 86380 86390 1
532892 99532892 1001 86380 86390 1
532945 99532945 1001 86380 86390 1
532722 99532722 1001 86380 86390 1
532667 99532667 1001 86380 86390 1
532559 99532559 1001 86380 86390 1
532534 99532534 1001 86380 86390 1
532513 99532513 1001 86380 86390 1
533744 99533744 1001 86380 86390 1
533746 99533746 1001 86380 86390 1
533852 99533852 1001 86380 86390 1
533526 99533526 1001 86380 86390 1
533452 99533452 1001 86380 86390 1
533479 99533479 1001 86380 86390 1
533519 99533519 1001 86380 86390 1
533572 99533572 1001 86380 86390 1
533586 99533586 1001 86380 86390 1
533638 99533638 1001 86380 86390 1
533961 99533961 1001 86380 86390 1
534013 99534013 1001 86380 86390 1
534509 99534509 1001 86380 86390 1
534567 99534567 1001 86380 86390 1
534304 99534304 1001 86380 86390 1
534319 99534319 1001 86380 86390 1
534371 99534371 1001 86380 86390 1
534398 99534398 1001 86380 86390 1
534373 99534373 1001 86380 86390 1
534064 99534064 1001 86380 86390 1
534249 99534249 1001 86380 86390 1
534228 99534228 1001 86380 86390 1
534694 99534694 1001 86380 86390 1
535333 99535333 1001 86380 86390 1
535457 99535457 1001 86380 86390 1
535204 99535204 1001 86380 86390 1
535104 99535104 1001 86380 86390 1
535287 99535287 1001 86380 86390 1
535158 99535158 1001 86380 86390 1
534909 99534909 1001 86380 86390 1
534937 99534937 1001 86380 86390 1
534989 99534989 1001 86380 86390 1
535579 99535579 1001 86380 86390 1
535620 99535620 1001 86380 86390 1
536220 99536220 1001 86380 86390 1
536257 99536257 1001 86380 86390 1
535928 99535928 1001 86380 86390 1
536008 99536008 1001 86380 86390 1
535811 99535811 1001 86380 86390 1
535734 99535734 1001 86380 86390 1
535906 99535906 1001 86380 86390 1
535842 99535842 1001 86380 86390 1
535778 99535778 1001 86380 86390 1
536363 99536363 1001 86380 86390 1
536481 99536481 1001 86380 86390 1
536498 99536498 1001 86380 86390 1
536369 99536369 1001 86380 86390 1
537075 99537075 1001 86380 86390 1
537037 99537037 1001 86380 86390 1
537002 99537002 1001 86380 86390 1
537043 99537043 1001 86380 86390 1
537108 99537108 1001 86380 86390 1
537122 99537122 1001 86380 86390 1
536841 99536841 1001 86380 86390 1
536908 99536908 1001 86380 86390 1
536646 99536646 1001 86380 86390 1
536543 99536543 1001 86380 86390 1
536692 99536692 1001 86380 86390 1
536694 99536694 1001 86380 86390 1
537239 99537239 1001 86380 86390 1
537231 99537231 1001 86380 86390 1
537248 99537248 1001 86380 86390 1
537184 99537184 1001 86380 86390 1
537873 99537873 1001 86380 86390 1
537827 99537827 1001 86380 86390 1
537644 99537644 1001 86380 86390 1
537684 99537684 1001 86380 86390 1
537754 99537754 1001 86380 86390 1
537639 99537639 1001 86380 86390 1
537393 99537393 1001 86380 86390 1
537411 99537411 1001 86380 86390 1
537451 99537451 1001 86380 86390 1
537427 99537427 1001 86380 86390 1
537467 99537467 1001 86380 86390 1
537389 99537389 1001 86380 86390 1
537520 99537520 1001 86380 86390 1
537430 99537430 1001 86380 86390 1
537418 99537418 1001 86380 86390 1
538068 99538068 1001 86380 86390 1
538172 99538172 1001 86380 86390 1
538783 99538783 1001 86380 86390 1
538767 99538767 1001 86380 86390 1
538748 99538748 1001 86380 86390 1
538547 99538547 1001 86380 86390 1
538569 99538569 1001 86380 86390 1
538277 99538277 1001 86380 86390 1
538941 99538941 1001 86380 86390 1
538881 99538881 1001 86380 86390 1
538977 99538977 1001 86380 86390 1
539611 99539611 1001 86380 86390 1
539494 99539494 1001 86380 86390 1
539218 99539218 1001 86380 86390 1
539051 99539051 1001 86380 86390 1
539169 99539169 1001 86380 86390 1
539057 99539057 1001 86380 86390 1
539187 99539187 1001 86380 86390 1
539748 99539748 1001 86380 86390 1
539700 99539700 1001 86380 86390 1
540338 99540338 1001 86380 86390 1
540072 99540072 1001 86380 86390 1
540077 99540077 1001 86380 86390 1
540002 99540002 1001 86380 86390 1
540028 99540028 1001 86380 86390 1
539965 99539965 1001 86380 86390 1
540004 99540004 1001 86380 86390 1
539940 99539940 1001 86380 86390 1
539880 99539880 1001 86380 86390 1
539896 99539896 1001 86380 86390 1
540519 99540519 1001 86380 86390 1
540636 99540636 1001 86380 86390 1
540598 99540598 1001 86380 86390 1
540651 99540651 1001 86380 86390 1
540471 99540471 1001 86380 86390 1
540512 99540512 1001 86380 86390 1
541112 99541112 1001 86380 86390 1
541143 99541143 1001 86380 86390 1
541170 99541170 1001 86380 86390 1
540910 99540910 1001 86380 86390 1
540765 99540765 1001 86380 86390 1
540728 99540728 1001 86380 86390 1
540780 99540780 1001 86380 86390 1
540860 99540860 1001 86380 86390 1
540732 99540732 1001 86380 86390 1
540761 99540761 1001 86380 86390 1
541330 99541330 1001 86380 86390 1
541356 99541356 1001 86380 86390 1
541323 99541323 1001 86380 86390 1
541997 99541997 1001 86380 86390 1
542050 99542050 1001 86380 86390 1
542109 99542109 1001 86380 86390 1
542079 99542079 1001 86380 86390 1
541811 99541811 1001 86380 86390 1
541761 99541761 1001 86380 86390 1
541830 99541830 1001 86380 86390 1
541794 99541794 1001 86380 86390 1
541549 99541549 1001 86380 86390 1
541657 99541657 1001 86380 86390 1
541572 99541572 1001 86380 86390 1
541574 99541574 1001 86380 86390 1
541652 99541652 1001 86380 86390 1
542131 99542131 1001 86380 86390 1
542198 99542198 1001 86380 86390 1
542122 99542122 1001 86380 86390 1
542139 99542139 1001 86380 86390 1
542844 99542844 1001 86380 86390 1
542900 99542900 1001 86380 86390 1
542678 99542678 1001 86380 86390 1
542536 99542536 1001 86380 86390 1
542430 99542430 1001 86380 86390 1
542431 99542431 1001 86380 86390 1
543012 99543012 1001 86380 86390 1
542948 99542948 1001 86380 86390 1
543117 99543117 1001 86380 86390 1
543055 99543055 1001 86380 86390 1
543629 99543629 1001 86380 86390 1
543724 99543724 1001 86380 86390 1
543664 99543664 1001 86380 86390 1
543731 99543731 1001 86380 86390 1
543516 99543516 1001 86380 86390 1
543491 99543491 1001 86380 86390 1
543455 99543455 1001 86380 86390 1
543382 99543382 1001 86380 86390 1
543328 99543328 1001 86380 86390 1
543343 99543343 1001 86380 86390 1
543847 99543847 1001 86380 86390 1
543824 99543824 1001 86380 86390 1
543954 99543954 1001 86380 86390 1
543851 99543851 1001 86380 86390 1
543916 99543916 1001 86380 86390 1
544455 99544455 1001 86380 86390 1
544533 99544533 1001 86380 86390 1
544445 99544445 1001 86380 86390 1
544458 99544458 1001 86380 86390 1
544447 99544447 1001 86380 86390 1
544423 99544423 1001 86380 86390 1
544437 99544437 1001 86380 86390 1
544438 99544438 1001 86380 86390 1
544586 99544586 1001 86380 86390 1
544336 99544336 1001 86380 86390 1
544339 99544339 1001 86380 86390 1
544041 99544041 1001 86380 86390 1
544088 99544088 1001 86380 86390 1
544101 99544101 1001 86380 86390 1
544630 99544630 1001 86380 86390 1
435627 1143 1001 26940 27417 1
522843 471 1001 53423 53722 1
522851 1060 1001 46229 46528 1
539716 1057 1001 56397 56696 1
400253 99400253 1001 86380 86390 1
400507 99400507 1001 86380 86390 1
400596 99400596 1001 86380 86390 1
400766 99400766 1001 86380 86390 1
400880 99400880 1001 86380 86390 1
401124 99401124 1001 86380 86390 1
401740 99401740 1001 86380 86390 1
402277 99402277 1001 86380 86390 1
402443 99402443 1001 86380 86390 1
402734 99402734 1001 86380 86390 1
402817 99402817 1001 86380 86390 1
402818 99402818 1001 86380 86390 1
402824 99402824 1001 86380 86390 1
403201 99403201 1001 86380 86390 1
403265 99403265 1001 86380 86390 1
403300 99403300 1001 86380 86390 1
403211 99403211 1001 86380 86390 1
403440 99403440 1001 86380 86390 1
403356 99403356 1001 86380 86390 1
403726 99403726 1001 86380 86390 1
403739 99403739 1001 86380 86390 1
404092 99404092 1001 86380 86390 1
404043 99404043 1001 86380 86390 1
404176 99404176 1001 86380 86390 1
404344 99404344 1001 86380 86390 1
404843 99404843 1001 86380 86390 1
404878 99404878 1001 86380 86390 1
404909 99404909 1001 86380 86390 1
405055 99405055 1001 86380 86390 1
405191 99405191 1001 86380 86390 1
405288 99405288 1001 86380 86390 1
405581 99405581 1001 86380 86390 1
405988 99405988 1001 86380 86390 1
406038 99406038 1001 86380 86390 1
406068 99406068 1001 86380 86390 1
406613 99406613 1001 86380 86390 1
406579 99406579 1001 86380 86390 1
406517 99406517 1001 86380 86390 1
406734 99406734 1001 86380 86390 1
406797 99406797 1001 86380 86390 1
406760 99406760 1001 86380 86390 1
406907 99406907 1001 86380 86390 1
406951 99406951 1001 86380 86390 1
407350 99407350 1001 86380 86390 1
407263 99407263 1001 86380 86390 1
407377 99407377 1001 86380 86390 1
407493 99407493 1001 86380 86390 1
407617 99407617 1001 86380 86390 1
407940 99407940 1001 86380 86390 1
408032 99408032 1001 86380 86390 1
408004 99408004 1001 86380 86390 1
408179 99408179 1001 86380 86390 1
408098 99408098 1001 86380 86390 1
408297 99408297 1001 86380 86390 1
408303 99408303 1001 86380 86390 1
408492 99408492 1001 86380 86390 1
408614 99408614 1001 86380 86390 1
408754 99408754 1001 86380 86390 1
408693 99408693 1001 86380 86390 1
408696 99408696 1001 86380 86390 1
409021 99409021 1001 86380 86390 1
409195 99409195 1001 86380 86390 1
409434 99409434 1001 86380 86390 1
409586 99409586 1001 86380 86390 1
410106 99410106 1001 86380 86390 1
410126 99410126 1001 86380 86390 1
410291 99410291 1001 86380 86390 1
410295 99410295 1001 86380 86390 1
410390 99410390 1001 86380 86390 1
410330 99410330 1001 86380 86390 1
410576 99410576 1001 86380 86390 1
410582 99410582 1001 86380 86390 1
410731 99410731 1001 86380 86390 1
410754 99410754 1001 86380 86390 1
410871 99410871 1001 86380 86390 1
410974 99410974 1001 86380 86390 1
411182 99411182 1001 86380 86390 1
411423 99411423 1001 86380 86390 1
411567 99411567 1001 86380 86390 1
411612 99411612 1001 86380 86390 1
411623 99411623 1001 86380 86390 1
411689 99411689 1001 86380 86390 1
411838 99411838 1001 86380 86390 1
411900 99411900 1001 86380 86390 1
411972 99411972 1001 86380 86390 1
412079 99412079 1001 86380 86390 1
412474 99412474 1001 86380 86390 1
412339 99412339 1001 86380 86390 1
412436 99412436 1001 86380 86390 1
412348 99412348 1001 86380 86390 1
412288 99412288 1001 86380 86390 1
413531 99413531 1001 86380 86390 1
413417 99413417 1001 86380 86390 1
413142 99413142 1001 86380 86390 1
412965 99412965 1001 86380 86390 1
412949 99412949 1001 86380 86390 1
412861 99412861 1001 86380 86390 1
412755 99412755 1001 86380 86390 1
412855 99412855 1001 86380 86390 1
412602 99412602 1001 86380 86390 1
413707 99413707 1001 86380 86390 1
415312 99415312 1001 86380 86390 1
414225 99414225 1001 86380 86390 1
414166 99414166 1001 86380 86390 1
414281 99414281 1001 86380 86390 1
414389 99414389 1001 86380 86390 1
414137 99414137 1001 86380 86390 1
415602 99415602 1001 86380 86390 1
415390 99415390 1001 86380 86390 1
415321 99415321 1001 86380 86390 1
415511 99415511 1001 86380 86390 1
415684 99415684 1001 86380 86390 1
415405 99415405 1001 86380 86390 1
415667 99415667 1001 86380 86390 1
416758 99416758 1001 86380 86390 1
416686 99416686 1001 86380 86390 1
416187 99416187 1001 86380 86390 1
415780 99415780 1001 86380 86390 1
415767 99415767 1001 86380 86390 1
417138 99417138 1001 86380 86390 1
417335 99417335 1001 86380 86390 1
417132 99417132 1001 86380 86390 1
417500 99417500 1001 86380 86390 1
418534 99418534 1001 86380 86390 1
418556 99418556 1001 86380 86390 1
418442 99418442 1001 86380 86390 1
418497 99418497 1001 86380 86390 1
417678 99417678 1001 86380 86390 1
417893 99417893 1001 86380 86390 1
417783 99417783 1001 86380 86390 1
417864 99417864 1001 86380 86390 1
418023 99418023 1001 86380 86390 1
418806 99418806 1001 86380 86390 1
420152 99420152 1001 86380 86390 1
420179 99420179 1001 86380 86390 1
420166 99420166 1001 86380 86390 1
420300 99420300 1001 86380 86390 1
419942 99419942 1001 86380 86390 1
420054 99420054 1001 86380 86390 1
419466 99419466 1001 86380 86390 1
419516 99419516 1001 86380 86390 1
419427 99419427 1001 86380 86390 1
419508 99419508 1001 86380 86390 1
419533 99419533 1001 86380 86390 1
420613 99420613 1001 86380 86390 1
419631 99419631 1001 86380 86390 1
420505 99420505 1001 86380 86390 1
421380 99421380 1001 86380 86390 1
421532 99421532 1001 86380 86390 1
422218 99422218 1001 86380 86390 1
422386 99422386 1001 86380 86390 1
422291 99422291 1001 86380 86390 1
422326 99422326 1001 86380 86390 1
423406 99423406 1001 86380 86390 1
423489 99423489 1001 86380 86390 1
423608 99423608 1001 86380 86390 1
422980 99422980 1001 86380 86390 1
423150 99423150 1001 86380 86390 1
423289 99423289 1001 86380 86390 1
423135 99423135 1001 86380 86390 1
423274 99423274 1001 86380 86390 1
423239 99423239 1001 86380 86390 1
422905 99422905 1001 86380 86390 1
422798 99422798 1001 86380 86390 1
422679 99422679 1001 86380 86390 1
424116 99424116 1001 86380 86390 1
423966 99423966 1001 86380 86390 1
423868 99423868 1001 86380 86390 1
424020 99424020 1001 86380 86390 1
423970 99423970 1001 86380 86390 1
423902 99423902 1001 86380 86390 1
423863 99423863 1001 86380 86390 1
425245 99425245 1001 86380 86390 1
425114 99425114 1001 86380 86390 1
425143 99425143 1001 86380 86390 1
424707 99424707 1001 86380 86390 1
424967 99424967 1001 86380 86390 1
424604 99424604 1001 86380 86390 1
424874 99424874 1001 86380 86390 1
424753 99424753 1001 86380 86390 1
424777 99424777 1001 86380 86390 1
424532 99424532 1001 86380 86390 1
424298 99424298 1001 86380 86390 1
424232 99424232 1001 86380 86390 1
424203 99424203 1001 86380 86390 1
424485 99424485 1001 86380 86390 1
424586 99424586 1001 86380 86390 1
425691 99425691 1001 86380 86390 1
425589 99425589 1001 86380 86390 1
426761 99426761 1001 86380 86390 1
426787 99426787 1001 86380 86390 1
426218 99426218 1001 86380 86390 1
425893 99425893 1001 86380 86390 1
426221 99426221 1001 86380 86390 1
426070 99426070 1001 86380 86390 1
427164 99427164 1001 86380 86390 1
427379 99427379 1001 86380 86390 1
428515 99428515 1001 86380 86390 1
428732 99428732 1001 86380 86390 1
428550 99428550 1001 86380 86390 1
428556 99428556 1001 86380 86390 1
428337 99428337 1001 86380 86390 1
427940 99427940 1001 86380 86390 1
428083 99428083 1001 86380 86390 1
427534 99427534 1001 86380 86390 1
427654 99427654 1001 86380 86390 1
427805 99427805 1001 86380 86390 1
427809 99427809 1001 86380 86390 1
429020 99429020 1001 86380 86390 1
428972 99428972 1001 86380 86390 1
430025 99430025 1001 86380 86390 1
429711 99429711 1001 86380 86390 1
429751 99429751 1001 86380 86390 1
429303 99429303 1001 86380 86390 1
429308 99429308 1001 86380 86390 1
430509 99430509 1001 86380 86390 1
430711 99430711 1001 86380 86390 1
430775 99430775 1001 86380 86390 1
431777 99431777 1001 86380 86390 1
431976 99431976 1001 86380 86390 1
432039 99432039 1001 86380 86390 1
431528 99431528 1001 86380 86390 1
431403 99431403 1001 86380 86390 1
431271 99431271 1001 86380 86390 1
431369 99431369 1001 86380 86390 1
432346 99432346 1001 86380 86390 1
432083 99432083 1001 86380 86390 1
432279 99432279 1001 86380 86390 1
432137 99432137 1001 86380 86390 1
432449 99432449 1001 86380 86390 1
433521 99433521 1001 86380 86390 1
433671 99433671 1001 86380 86390 1
433347 99433347 1001 86380 86390 1
433050 99433050 1001 86380 86390 1
433190 99433190 1001 86380 86390 1
433316 99433316 1001 86380 86390 1
433196 99433196 1001 86380 86390 1
433252 99433252 1001 86380 86390 1
433277 99433277 1001 86380 86390 1
433015 99433015 1001 86380 86390 1
432875 99432875 1001 86380 86390 1
432578 99432578 1001 86380 86390 1
432772 99432772 1001 86380 86390 1
432707 99432707 1001 86380 86390 1
432872 99432872 1001 86380 86390 1
434113 99434113 1001 86380 86390 1
433969 99433969 1001 86380 86390 1
433737 99433737 1001 86380 86390 1
434076 99434076 1001 86380 86390 1
434057 99434057 1001 86380 86390 1
433745 99433745 1001 86380 86390 1
434015 99434015 1001 86380 86390 1
435379 99435379 1001 86380 86390 1
435162 99435162 1001 86380 86390 1
435238 99435238 1001 86380 86390 1
434788 99434788 1001 86380 86390 1
434228 99434228 1001 86380 86390 1
434263 99434263 1001 86380 86390 1
434540 99434540 1001 86380 86390 1
434330 99434330 1001 86380 86390 1
435566 99435566 1001 86380 86390 1
437081 99437081 1001 86380 86390 1
436806 99436806 1001 86380 86390 1
437024 99437024 1001 86380 86390 1
436933 99436933 1001 86380 86390 1
436563 99436563 1001 86380 86390 1
436475 99436475 1001 86380 86390 1
436522 99436522 1001 86380 86390 1
436642 99436642 1001 86380 86390 1
436580 99436580 1001 86380 86390 1
436703 99436703 1001 86380 86390 1
436066 99436066 1001 86380 86390 1
435955 99435955 1001 86380 86390 1
436279 99436279 1001 86380 86390 1
437184 99437184 1001 86380 86390 1
437298 99437298 1001 86380 86390 1
300046 99300046 1001 86380 86390 1
300539 99300539 1001 86380 86390 1
300597 99300597 1001 86380 86390 1
300419 99300419 1001 86380 86390 1
300355 99300355 1001 86380 86390 1
300474 99300474 1001 86380 86390 1
300237 99300237 1001 86380 86390 1
300188 99300188 1001 86380 86390 1
300203 99300203 1001 86380 86390 1
300257 99300257 1001 86380 86390 1
300311 99300311 1001 86380 86390 1
300158 99300158 1001 86380 86390 1
300871 99300871 1001 86380 86390 1
300910 99300910 1001 86380 86390 1
300763 99300763 1001 86380 86390 1
301414 99301414 1001 86380 86390 1
301520 99301520 1001 86380 86390 1
301221 99301221 1001 86380 86390 1
301151 99301151 1001 86380 86390 1
301347 99301347 1001 86380 86390 1
301041 99301041 1001 86380 86390 1
301030 99301030 1001 86380 86390 1
301109 99301109 1001 86380 86390 1
300980 99300980 1001 86380 86390 1
301758 99301758 1001 86380 86390 1
301708 99301708 1001 86380 86390 1
301579 99301579 1001 86380 86390 1
301724 99301724 1001 86380 86390 1
301756 99301756 1001 86380 86390 1
301745 99301745 1001 86380 86390 1
302338 99302338 1001 86380 86390 1
302111 99302111 1001 86380 86390 1
302064 99302064 1001 86380 86390 1
302039 99302039 1001 86380 86390 1
302108 99302108 1001 86380 86390 1
301837 99301837 1001 86380 86390 1
301816 99301816 1001 86380 86390 1
301857 99301857 1001 86380 86390 1
301911 99301911 1001 86380 86390 1
302429 99302429 1001 86380 86390 1
302578 99302578 1001 86380 86390 1
302504 99302504 1001 86380 86390 1
302530 99302530 1001 86380 86390 1
303120 99303120 1001 86380 86390 1
303044 99303044 1001 86380 86390 1
303024 99303024 1001 86380 86390 1
302898 99302898 1001 86380 86390 1
302837 99302837 1001 86380 86390 1
302876 99302876 1001 86380 86390 1
302826 99302826 1001 86380 86390 1
302957 99302957 1001 86380 86390 1
302996 99302996 1001 86380 86390 1
302971 99302971 1001 86380 86390 1
302642 99302642 1001 86380 86390 1
302696 99302696 1001 86380 86390 1
303401 99303401 1001 86380 86390 1
303249 99303249 1001 86380 86390 1
303240 99303240 1001 86380 86390 1
303829 99303829 1001 86380 86390 1
303861 99303861 1001 86380 86390 1
303777 99303777 1001 86380 86390 1
303818 99303818 1001 86380 86390 1
303638 99303638 1001 86380 86390 1
303826 99303826 1001 86380 86390 1
303594 99303594 1001 86380 86390 1
303481 99303481 1001 86380 86390 1
303546 99303546 1001 86380 86390 1
303534 99303534 1001 86380 86390 1
303418 99303418 1001 86380 86390 1
303488 99303488 1001 86380 86390 1
304046 99304046 1001 86380 86390 1
304050 99304050 1001 86380 86390 1
304141 99304141 1001 86380 86390 1
304053 99304053 1001 86380 86390 1
304795 99304795 1001 86380 86390 1
304826 99304826 1001 86380 86390 1
304751 99304751 1001 86380 86390 1
304713 99304713 1001 86380 86390 1
304852 99304852 1001 86380 86390 1
304854 99304854 1001 86380 86390 1
304855 99304855 1001 86380 86390 1
304577 99304577 1001 86380 86390 1
304455 99304455 1001 86380 86390 1
304535 99304535 1001 86380 86390 1
304497 99304497 1001 86380 86390 1
304343 99304343 1001 86380 86390 1
304384 99304384 1001 86380 86390 1
304426 99304426 1001 86380 86390 1
304275 99304275 1001 86380 86390 1
305054 99305054 1001 86380 86390 1
304919 99304919 1001 86380 86390 1
305009 99305009 1001 86380 86390 1
305651 99305651 1001 86380 86390 1
305588 99305588 1001 86380 86390 1
305593 99305593 1001 86380 86390 1
305390 99305390 1001 86380 86390 1
305212 99305212 1001 86380 86390 1
305162 99305162 1001 86380 86390 1
305268 99305268 1001 86380 86390 1
305128 99305128 1001 86380 86390 1
500170 99500170 1001 86380 86390 1
500006 99500006 1001 86380 86390 1
500164 99500164 1001 86380 86390 1
500648 99500648 1001 86380 86390 1
500802 99500802 1001 86380 86390 1
500656 99500656 1001 86380 86390 1
500520 99500520 1001 86380 86390 1
500500 99500500 1001 86380 86390 1
500565 99500565 1001 86380 86390 1
500390 99500390 1001 86380 86390 1
500198 99500198 1001 86380 86390 1
501009 99501009 1001 86380 86390 1
500924 99500924 1001 86380 86390 1
501562 99501562 1001 86380 86390 1
501461 99501461 1001 86380 86390 1
501532 99501532 1001 86380 86390 1
501573 99501573 1001 86380 86390 1
501471 99501471 1001 86380 86390 1
501357 99501357 1001 86380 86390 1
501273 99501273 1001 86380 86390 1
501313 99501313 1001 86380 86390 1
501250 99501250 1001 86380 86390 1
501342 99501342 1001 86380 86390 1
501165 99501165 1001 86380 86390 1
501832 99501832 1001 86380 86390 1
501678 99501678 1001 86380 86390 1
502364 99502364 1001 86380 86390 1
502368 99502368 1001 86380 86390 1
502360 99502360 1001 86380 86390 1
502145 99502145 1001 86380 86390 1
502063 99502063 1001 86380 86390 1
502042 99502042 1001 86380 86390 1
501874 99501874 1001 86380 86390 1
501973 99501973 1001 86380 86390 1
502012 99502012 1001 86380 86390 1
502518 99502518 1001 86380 86390 1
502578 99502578 1001 86380 86390 1
503189 99503189 1001 86380 86390 1
503219 99503219 1001 86380 86390 1
503129 99503129 1001 86380 86390 1
503161 99503161 1001 86380 86390 1
503041 99503041 1001 86380 86390 1
503016 99503016 1001 86380 86390 1
502765 99502765 1001 86380 86390 1
502727 99502727 1001 86380 86390 1
503925 99503925 1001 86380 86390 1
503952 99503952 1001 86380 86390 1
504021 99504021 1001 86380 86390 1
504078 99504078 1001 86380 86390 1
503905 99503905 1001 86380 86390 1
503898 99503898 1001 86380 86390 1
503512 99503512 1001 86380 86390 1
503538 99503538 1001 86380 86390 1
503578 99503578 1001 86380 86390 1
503630 99503630 1001 86380 86390 1
503646 99503646 1001 86380 86390 1
503702 99503702 1001 86380 86390 1
504246 99504246 1001 86380 86390 1
504158 99504158 1001 86380 86390 1
504304 99504304 1001 86380 86390 1
504781 99504781 1001 86380 86390 1
504859 99504859 1001 86380 86390 1
504862 99504862 1001 86380 86390 1
504901 99504901 1001 86380 86390 1
504722 99504722 1001 86380 86390 1
504400 99504400 1001 86380 86390 1
504468 99504468 1001 86380 86390 1
504503 99504503 1001 86380 86390 1
505044 99505044 1001 86380 86390 1
505077 99505077 1001 86380 86390 1
505104 99505104 1001 86380 86390 1
505040 99505040 1001 86380 86390 1
505641 99505641 1001 86380 86390 1
505598 99505598 1001 86380 86390 1
505423 99505423 1001 86380 86390 1
505465 99505465 1001 86380 86390 1
505491 99505491 1001 86380 86390 1
505378 99505378 1001 86380 86390 1
505382 99505382 1001 86380 86390 1
505266 99505266 1001 86380 86390 1
505331 99505331 1001 86380 86390 1
505191 99505191 1001 86380 86390 1
505232 99505232 1001 86380 86390 1
505909 99505909 1001 86380 86390 1
505882 99505882 1001 86380 86390 1
506533 99506533 1001 86380 86390 1
506434 99506434 1001 86380 86390 1
506576 99506576 1001 86380 86390 1
506437 99506437 1001 86380 86390 1
506477 99506477 1001 86380 86390 1
506593 99506593 1001 86380 86390 1
506231 99506231 1001 86380 86390 1
506309 99506309 1001 86380 86390 1
506363 99506363 1001 86380 86390 1
506170 99506170 1001 86380 86390 1
506042 99506042 1001 86380 86390 1
506147 99506147 1001 86380 86390 1
506021 99506021 1001 86380 86390 1
506139 99506139 1001 86380 86390 1
506788 99506788 1001 86380 86390 1
506611 99506611 1001 86380 86390 1
506613 99506613 1001 86380 86390 1
506730 99506730 1001 86380 86390 1
506681 99506681 1001 86380 86390 1
507258 99507258 1001 86380 86390 1
507224 99507224 1001 86380 86390 1
507128 99507128 1001 86380 86390 1
507092 99507092 1001 86380 86390 1
506970 99506970 1001 86380 86390 1
506989 99506989 1001 86380 86390 1
508093 99508093 1001 86380 86390 1
508098 99508098 1001 86380 86390 1
508112 99508112 1001 86380 86390 1
508062 99508062 1001 86380 86390 1
508115 99508115 1001 86380 86390 1
507970 99507970 1001 86380 86390 1
507960 99507960 1001 86380 86390 1
507910 99507910 1001 86380 86390 1
507808 99507808 1001 86380 86390 1
508440 99508440 1001 86380 86390 1
508879 99508879 1001 86380 86390 1
508930 99508930 1001 86380 86390 1
508748 99508748 1001 86380 86390 1
508866 99508866 1001 86380 86390 1
508457 99508457 1001 86380 86390 1
508471 99508471 1001 86380 86390 1
509149 99509149 1001 86380 86390 1
509100 99509100 1001 86380 86390 1
509078 99509078 1001 86380 86390 1
509748 99509748 1001 86380 86390 1
509800 99509800 1001 86380 86390 1
509873 99509873 1001 86380 86390 1
509880 99509880 1001 86380 86390 1
509743 99509743 1001 86380 86390 1
509718 99509718 1001 86380 86390 1
509672 99509672 1001 86380 86390 1
509518 99509518 1001 86380 86390 1
509624 99509624 1001 86380 86390 1
509599 99509599 1001 86380 86390 1
509653 99509653 1001 86380 86390 1
509385 99509385 1001 86380 86390 1
509285 99509285 1001 86380 86390 1
509379 99509379 1001 86380 86390 1
509458 99509458 1001 86380 86390 1
509471 99509471 1001 86380 86390 1
510031 99510031 1001 86380 86390 1
510560 99510560 1001 86380 86390 1
510633 99510633 1001 86380 86390 1
510719 99510719 1001 86380 86390 1
510471 99510471 1001 86380 86390 1
510408 99510408 1001 86380 86390 1
510317 99510317 1001 86380 86390 1
510400 99510400 1001 86380 86390 1
510439 99510439 1001 86380 86390 1
510222 99510222 1001 86380 86390 1
510153 99510153 1001 86380 86390 1
510749 99510749 1001 86380 86390 1
510855 99510855 1001 86380 86390 1
510805 99510805 1001 86380 86390 1
510740 99510740 1001 86380 86390 1
510748 99510748 1001 86380 86390 1
511394 99511394 1001 86380 86390 1
511334 99511334 1001 86380 86390 1
511142 99511142 1001 86380 86390 1
511259 99511259 1001 86380 86390 1
511339 99511339 1001 86380 86390 1
511236 99511236 1001 86380 86390 1
511250 99511250 1001 86380 86390 1
510949 99510949 1001 86380 86390 1
511563 99511563 1001 86380 86390 1
511707 99511707 1001 86380 86390 1
511606 99511606 1001 86380 86390 1
511684 99511684 1001 86380 86390 1
512229 99512229 1001 86380 86390 1
512333 99512333 1001 86380 86390 1
512296 99512296 1001 86380 86390 1
512372 99512372 1001 86380 86390 1
512168 99512168 1001 86380 86390 1
512041 99512041 1001 86380 86390 1
511861 99511861 1001 86380 86390 1
511882 99511882 1001 86380 86390 1
512416 99512416 1001 86380 86390 1
512576 99512576 1001 86380 86390 1
512795 99512795 1001 86380 86390 1
512862 99512862 1001 86380 86390 1
512718 99512718 1001 86380 86390 1
512786 99512786 1001 86380 86390 1
513332 99513332 1001 86380 86390 1
512584 99512584 1001 86380 86390 1
513372 99513372 1001 86380 86390 1
513221 99513221 1001 86380 86390 1
513366 99513366 1001 86380 86390 1
513941 99513941 1001 86380 86390 1
513942 99513942 1001 86380 86390 1
513870 99513870 1001 86380 86390 1
513897 99513897 1001 86380 86390 1
514025 99514025 1001 86380 86390 1
513632 99513632 1001 86380 86390 1
513681 99513681 1001 86380 86390 1
513500 99513500 1001 86380 86390 1
513488 99513488 1001 86380 86390 1
513483 99513483 1001 86380 86390 1
513497 99513497 1001 86380 86390 1
513589 99513589 1001 86380 86390 1
514144 99514144 1001 86380 86390 1
514062 99514062 1001 86380 86390 1
514049 99514049 1001 86380 86390 1
514730 99514730 1001 86380 86390 1
514725 99514725 1001 86380 86390 1
514726 99514726 1001 86380 86390 1
514450 99514450 1001 86380 86390 1
514595 99514595 1001 86380 86390 1
514506 99514506 1001 86380 86390 1
514495 99514495 1001 86380 86390 1
514409 99514409 1001 86380 86390 1
514403 99514403 1001 86380 86390 1
515056 99515056 1001 86380 86390 1
515543 99515543 1001 86380 86390 1
515569 99515569 1001 86380 86390 1
515180 99515180 1001 86380 86390 1
515183 99515183 1001 86380 86390 1
515149 99515149 1001 86380 86390 1
515087 99515087 1001 86380 86390 1
515706 99515706 1001 86380 86390 1
515725 99515725 1001 86380 86390 1
516499 99516499 1001 86380 86390 1
516403 99516403 1001 86380 86390 1
516154 99516154 1001 86380 86390 1
516296 99516296 1001 86380 86390 1
516118 99516118 1001 86380 86390 1
515916 99515916 1001 86380 86390 1
515908 99515908 1001 86380 86390 1
516538 99516538 1001 86380 86390 1
516544 99516544 1001 86380 86390 1
517311 99517311 1001 86380 86390 1
517316 99517316 1001 86380 86390 1
517215 99517215 1001 86380 86390 1
517079 99517079 1001 86380 86390 1
516855 99516855 1001 86380 86390 1
517411 99517411 1001 86380 86390 1
517377 99517377 1001 86380 86390 1
517405 99517405 1001 86380 86390 1
517538 99517538 1001 86380 86390 1
517995 99517995 1001 86380 86390 1
518024 99518024 1001 86380 86390 1
517973 99517973 1001 86380 86390 1
518053 99518053 1001 86380 86390 1
518031 99518031 1001 86380 86390 1
517869 99517869 1001 86380 86390 1
517794 99517794 1001 86380 86390 1
517769 99517769 1001 86380 86390 1
517809 99517809 1001 86380 86390 1
517861 99517861 1001 86380 86390 1
517580 99517580 1001 86380 86390 1
517719 99517719 1001 86380 86390 1
518174 99518174 1001 86380 86390 1
518201 99518201 1001 86380 86390 1
518320 99518320 1001 86380 86390 1
518972 99518972 1001 86380 86390 1
518893 99518893 1001 86380 86390 1
518978 99518978 1001 86380 86390 1
518694 99518694 1001 86380 86390 1
518778 99518778 1001 86380 86390 1
518715 99518715 1001 86380 86390 1
518728 99518728 1001 86380 86390 1
518469 99518469 1001 86380 86390 1
519183 99519183 1001 86380 86390 1
519120 99519120 1001 86380 86390 1
518993 99518993 1001 86380 86390 1
519659 99519659 1001 86380 86390 1
519810 99519810 1001 86380 86390 1
519675 99519675 1001 86380 86390 1
519665 99519665 1001 86380 86390 1
519795 99519795 1001 86380 86390 1
519758 99519758 1001 86380 86390 1
519643 99519643 1001 86380 86390 1
519775 99519775 1001 86380 86390 1
519415 99519415 1001 86380 86390 1
519206 99519206 1001 86380 86390 1
519223 99519223 1001 86380 86390 1
519354 99519354 1001 86380 86390 1
519304 99519304 1001 86380 86390 1
519253 99519253 1001 86380 86390 1
519384 99519384 1001 86380 86390 1
519917 99519917 1001 86380 86390 1
519921 99519921 1001 86380 86390 1
519960 99519960 1001 86380 86390 1
520015 99520015 1001 86380 86390 1
519913 99519913 1001 86380 86390 1
520550 99520550 1001 86380 86390 1
520540 99520540 1001 86380 86390 1
520625 99520625 1001 86380 86390 1
520421 99520421 1001 86380 86390 1
520303 99520303 1001 86380 86390 1
520099 99520099 1001 86380 86390 1
520693 99520693 1001 86380 86390 1
520761 99520761 1001 86380 86390 1
520842 99520842 1001 86380 86390 1
521286 99521286 1001 86380 86390 1
521321 99521321 1001 86380 86390 1
521214 99521214 1001 86380 86390 1
521102 99521102 1001 86380 86390 1
521246 99521246 1001 86380 86390 1
520950 99520950 1001 86380 86390 1
521030 99521030 1001 86380 86390 1
520981 99520981 1001 86380 86390 1
520856 99520856 1001 86380 86390 1
521604 99521604 1001 86380 86390 1
521488 99521488 1001 86380 86390 1
522190 99522190 1001 86380 86390 1
522230 99522230 1001 86380 86390 1
522140 99522140 1001 86380 86390 1
522266 99522266 1001 86380 86390 1
522221 99522221 1001 86380 86390 1
522147 99522147 1001 86380 86390 1
522288 99522288 1001 86380 86390 1
521984 99521984 1001 86380 86390 1
522075 99522075 1001 86380 86390 1
522050 99522050 1001 86380 86390 1
521934 99521934 1001 86380 86390 1
521947 99521947 1001 86380 86390 1
521911 99521911 1001 86380 86390 1
521888 99521888 1001 86380 86390 1
521903 99521903 1001 86380 86390 1
521776 99521776 1001 86380 86390 1
521867 99521867 1001 86380 86390 1
521843 99521843 1001 86380 86390 1
522916 99522916 1001 86380 86390 1
523014 99523014 1001 86380 86390 1
522783 99522783 1001 86380 86390 1
522861 99522861 1001 86380 86390 1
522722 99522722 1001 86380 86390 1
522878 99522878 1001 86380 86390 1
522883 99522883 1001 86380 86390 1
522510 99522510 1001 86380 86390 1
522603 99522603 1001 86380 86390 1
522647 99522647 1001 86380 86390 1
522706 99522706 1001 86380 86390 1
523121 99523121 1001 86380 86390 1
523176 99523176 1001 86380 86390 1
523215 99523215 1001 86380 86390 1
523230 99523230 1001 86380 86390 1
523944 99523944 1001 86380 86390 1
523831 99523831 1001 86380 86390 1
523914 99523914 1001 86380 86390 1
523871 99523871 1001 86380 86390 1
523935 99523935 1001 86380 86390 1
523602 99523602 1001 86380 86390 1
523615 99523615 1001 86380 86390 1
523711 99523711 1001 86380 86390 1
523517 99523517 1001 86380 86390 1
523457 99523457 1001 86380 86390 1
523995 99523995 1001 86380 86390 1
523949 99523949 1001 86380 86390 1
524042 99524042 1001 86380 86390 1
524619 99524619 1001 86380 86390 1
524753 99524753 1001 86380 86390 1
524762 99524762 1001 86380 86390 1
524370 99524370 1001 86380 86390 1
524191 99524191 1001 86380 86390 1
524270 99524270 1001 86380 86390 1
524284 99524284 1001 86380 86390 1
524213 99524213 1001 86380 86390 1
524911 99524911 1001 86380 86390 1
524888 99524888 1001 86380 86390 1
524854 99524854 1001 86380 86390 1
524776 99524776 1001 86380 86390 1
525543 99525543 1001 86380 86390 1
525198 99525198 1001 86380 86390 1
525382 99525382 1001 86380 86390 1
525228 99525228 1001 86380 86390 1
525345 99525345 1001 86380 86390 1
525283 99525283 1001 86380 86390 1
525285 99525285 1001 86380 86390 1
525145 99525145 1001 86380 86390 1
524990 99524990 1001 86380 86390 1
525122 99525122 1001 86380 86390 1
525149 99525149 1001 86380 86390 1
525047 99525047 1001 86380 86390 1
525167 99525167 1001 86380 86390 1
525142 99525142 1001 86380 86390 1
525787 99525787 1001 86380 86390 1
526154 99526154 1001 86380 86390 1
525924 99525924 1001 86380 86390 1
526620 99526620 1001 86380 86390 1
526469 99526469 1001 86380 86390 1
526522 99526522 1001 86380 86390 1
527229 99527229 1001 86380 86390 1
527158 99527158 1001 86380 86390 1
526884 99526884 1001 86380 86390 1
527016 99527016 1001 86380 86390 1
526666 99526666 1001 86380 86390 1
526675 99526675 1001 86380 86390 1
526688 99526688 1001 86380 86390 1
526832 99526832 1001 86380 86390 1
527402 99527402 1001 86380 86390 1
527342 99527342 1001 86380 86390 1
527421 99527421 1001 86380 86390 1
527383 99527383 1001 86380 86390 1
527321 99527321 1001 86380 86390 1
527309 99527309 1001 86380 86390 1
527947 99527947 1001 86380 86390 1
528028 99528028 1001 86380 86390 1
527753 99527753 1001 86380 86390 1
527805 99527805 1001 86380 86390 1
527821 99527821 1001 86380 86390 1
527771 99527771 1001 86380 86390 1
527762 99527762 1001 86380 86390 1
527570 99527570 1001 86380 86390 1
527585 99527585 1001 86380 86390 1
527484 99527484 1001 86380 86390 1
527607 99527607 1001 86380 86390 1
528272 99528272 1001 86380 86390 1
528143 99528143 1001 86380 86390 1
528160 99528160 1001 86380 86390 1
528749 99528749 1001 86380 86390 1
528875 99528875 1001 86380 86390 1
528860 99528860 1001 86380 86390 1
528677 99528677 1001 86380 86390 1
528509 99528509 1001 86380 86390 1
528691 99528691 1001 86380 86390 1
528653 99528653 1001 86380 86390 1
528300 99528300 1001 86380 86390 1
528329 99528329 1001 86380 86390 1
528291 99528291 1001 86380 86390 1
528966 99528966 1001 86380 86390 1
528997 99528997 1001 86380 86390 1
528987 99528987 1001 86380 86390 1
529682 99529682 1001 86380 86390 1
529533 99529533 1001 86380 86390 1
529501 99529501 1001 86380 86390 1
529253 99529253 1001 86380 86390 1
529293 99529293 1001 86380 86390 1
529256 99529256 1001 86380 86390 1
529231 99529231 1001 86380 86390 1
529219 99529219 1001 86380 86390 1
529259 99529259 1001 86380 86390 1
529870 99529870 1001 86380 86390 1
529757 99529757 1001 86380 86390 1
529822 99529822 1001 86380 86390 1
530515 99530515 1001 86380 86390 1
530498 99530498 1001 86380 86390 1
530487 99530487 1001 86380 86390 1
530547 99530547 1001 86380 86390 1
530283 99530283 1001 86380 86390 1
530145 99530145 1001 86380 86390 1
530226 99530226 1001 86380 86390 1
530667 99530667 1001 86380 86390 1
530706 99530706 1001 86380 86390 1
530672 99530672 1001 86380 86390 1
530649 99530649 1001 86380 86390 1
530727 99530727 1001 86380 86390 1
530704 99530704 1001 86380 86390 1
531357 99531357 1001 86380 86390 1
531362 99531362 1001 86380 86390 1
531130 99531130 1001 86380 86390 1
530849 99530849 1001 86380 86390 1
530946 99530946 1001 86380 86390 1
530934 99530934 1001 86380 86390 1
531571 99531571 1001 86380 86390 1
531391 99531391 1001 86380 86390 1
531495 99531495 1001 86380 86390 1
531462 99531462 1001 86380 86390 1
531399 99531399 1001 86380 86390 1
532014 99532014 1001 86380 86390 1
532058 99532058 1001 86380 86390 1
532072 99532072 1001 86380 86390 1
531979 99531979 1001 86380 86390 1
531827 99531827 1001 86380 86390 1
532319 99532319 1001 86380 86390 1
532379 99532379 1001 86380 86390 1
532946 99532946 1001 86380 86390 1
532965 99532965 1001 86380 86390 1
532788 99532788 1001 86380 86390 1
532689 99532689 1001 86380 86390 1
532794 99532794 1001 86380 86390 1
532501 99532501 1001 86380 86390 1
532463 99532463 1001 86380 86390 1
532607 99532607 1001 86380 86390 1
532609 99532609 1001 86380 86390 1
533145 99533145 1001 86380 86390 1
533214 99533214 1001 86380 86390 1
533168 99533168 1001 86380 86390 1
533130 99533130 1001 86380 86390 1
533066 99533066 1001 86380 86390 1
533782 99533782 1001 86380 86390 1
533587 99533587 1001 86380 86390 1
533328 99533328 1001 86380 86390 1
533386 99533386 1001 86380 86390 1
533248 99533248 1001 86380 86390 1
533445 99533445 1001 86380 86390 1
533904 99533904 1001 86380 86390 1
534626 99534626 1001 86380 86390 1
534675 99534675 1001 86380 86390 1
534644 99534644 1001 86380 86390 1
534325 99534325 1001 86380 86390 1
534313 99534313 1001 86380 86390 1
534412 99534412 1001 86380 86390 1
534117 99534117 1001 86380 86390 1
534158 99534158 1001 86380 86390 1
534723 99534723 1001 86380 86390 1
534831 99534831 1001 86380 86390 1
535397 99535397 1001 86380 86390 1
535484 99535484 1001 86380 86390 1
535376 99535376 1001 86380 86390 1
535418 99535418 1001 86380 86390 1
535432 99535432 1001 86380 86390 1
535244 99535244 1001 86380 86390 1
535297 99535297 1001 86380 86390 1
535134 99535134 1001 86380 86390 1
535083 99535083 1001 86380 86390 1
535046 99535046 1001 86380 86390 1
535060 99535060 1001 86380 86390 1
534962 99534962 1001 86380 86390 1
535054 99535054 1001 86380 86390 1
535521 99535521 1001 86380 86390 1
535554 99535554 1001 86380 86390 1
535712 99535712 1001 86380 86390 1
536237 99536237 1001 86380 86390 1
536263 99536263 1001 86380 86390 1
536253 99536253 1001 86380 86390 1
536229 99536229 1001 86380 86390 1
536053 99536053 1001 86380 86390 1
536043 99536043 1001 86380 86390 1
536112 99536112 1001 86380 86390 1
535958 99535958 1001 86380 86390 1
536126 99536126 1001 86380 86390 1
535947 99535947 1001 86380 86390 1
535773 99535773 1001 86380 86390 1
535865 99535865 1001 86380 86390 1
535891 99535891 1001 86380 86390 1
536387 99536387 1001 86380 86390 1
536348 99536348 1001 86380 86390 1
536493 99536493 1001 86380 86390 1
537107 99537107 1001 86380 86390 1
537069 99537069 1001 86380 86390 1
537045 99537045 1001 86380 86390 1
536788 99536788 1001 86380 86390 1
536905 99536905 1001 86380 86390 1
536897 99536897 1001 86380 86390 1
536900 99536900 1001 86380 86390 1
536926 99536926 1001 86380 86390 1
536785 99536785 1001 86380 86390 1
536573 99536573 1001 86380 86390 1
536654 99536654 1001 86380 86390 1
537343 99537343 1001 86380 86390 1
537207 99537207 1001 86380 86390 1
537364 99537364 1001 86380 86390 1
537950 99537950 1001 86380 86390 1
537839 99537839 1001 86380 86390 1
537904 99537904 1001 86380 86390 1
537645 99537645 1001 86380 86390 1
537600 99537600 1001 86380 86390 1
537422 99537422 1001 86380 86390 1
537514 99537514 1001 86380 86390 1
538112 99538112 1001 86380 86390 1
538106 99538106 1001 86380 86390 1
538493 99538493 1001 86380 86390 1
538468 99538468 1001 86380 86390 1
538575 99538575 1001 86380 86390 1
538221 99538221 1001 86380 86390 1
538208 99538208 1001 86380 86390 1
538370 99538370 1001 86380 86390 1
538915 99538915 1001 86380 86390 1
538824 99538824 1001 86380 86390 1
538858 99538858 1001 86380 86390 1
538819 99538819 1001 86380 86390 1
538912 99538912 1001 86380 86390 1
538990 99538990 1001 86380 86390 1
539476 99539476 1001 86380 86390 1
539503 99539503 1001 86380 86390 1
539559 99539559 1001 86380 86390 1
539412 99539412 1001 86380 86390 1
539361 99539361 1001 86380 86390 1
539433 99539433 1001 86380 86390 1
539278 99539278 1001 86380 86390 1
539072 99539072 1001 86380 86390 1
539168 99539168 1001 86380 86390 1
539194 99539194 1001 86380 86390 1
539147 99539147 1001 86380 86390 1
539806 99539806 1001 86380 86390 1
539805 99539805 1001 86380 86390 1
540364 99540364 1001 86380 86390 1
540353 99540353 1001 86380 86390 1
540453 99540453 1001 86380 86390 1
540171 99540171 1001 86380 86390 1
540134 99540134 1001 86380 86390 1
540238 99540238 1001 86380 86390 1
540229 99540229 1001 86380 86390 1
539926 99539926 1001 86380 86390 1
539979 99539979 1001 86380 86390 1
539930 99539930 1001 86380 86390 1
540476 99540476 1001 86380 86390 1
540054 99540054 1001 86380 86390 1
540611 99540611 1001 86380 86390 1
540551 99540551 1001 86380 86390 1
541291 99541291 1001 86380 86390 1
541168 99541168 1001 86380 86390 1
541269 99541269 1001 86380 86390 1
541236 99541236 1001 86380 86390 1
541078 99541078 1001 86380 86390 1
541066 99541066 1001 86380 86390 1
541079 99541079 1001 86380 86390 1
541068 99541068 1001 86380 86390 1
540725 99540725 1001 86380 86390 1
540833 99540833 1001 86380 86390 1
540834 99540834 1001 86380 86390 1
540861 99540861 1001 86380 86390 1
540734 99540734 1001 86380 86390 1
540682 99540682 1001 86380 86390 1
541344 99541344 1001 86380 86390 1
541448 99541448 1001 86380 86390 1
541467 99541467 1001 86380 86390 1
541313 99541313 1001 86380 86390 1
542085 99542085 1001 86380 86390 1
542106 99542106 1001 86380 86390 1
541913 99541913 1001 86380 86390 1
541736 99541736 1001 86380 86390 1
541853 99541853 1001 86380 86390 1
541739 99541739 1001 86380 86390 1
541767 99541767 1001 86380 86390 1
541820 99541820 1001 86380 86390 1
541564 99541564 1001 86380 86390 1
541577 99541577 1001 86380 86390 1
541510 99541510 1001 86380 86390 1
542245 99542245 1001 86380 86390 1
542303 99542303 1001 86380 86390 1
542908 99542908 1001 86380 86390 1
542917 99542917 1001 86380 86390 1
542781 99542781 1001 86380 86390 1
542926 99542926 1001 86380 86390 1
542750 99542750 1001 86380 86390 1
542578 99542578 1001 86380 86390 1
542632 99542632 1001 86380 86390 1
542435 99542435 1001 86380 86390 1
542436 99542436 1001 86380 86390 1
542386 99542386 1001 86380 86390 1
542349 99542349 1001 86380 86390 1
542989 99542989 1001 86380 86390 1
543093 99543093 1001 86380 86390 1
543712 99543712 1001 86380 86390 1
543754 99543754 1001 86380 86390 1
543529 99543529 1001 86380 86390 1
543442 99543442 1001 86380 86390 1
544509 99544509 1001 86380 86390 1
544535 99544535 1001 86380 86390 1
544399 99544399 1001 86380 86390 1
544264 99544264 1001 86380 86390 1
544305 99544305 1001 86380 86390 1
544247 99544247 1001 86380 86390 1
544390 99544390 1001 86380 86390 1
544068 99544068 1001 86380 86390 1
544056 99544056 1001 86380 86390 1
543980 99543980 1001 86380 86390 1
544034 99544034 1001 86380 86390 1
544626 99544626 1001 86380 86390 1
400044 678 1001 65440 71457 1
411931 1146 1001 20760 21477 1
419310 775 1001 30180 30657 1
500619 1021 1001 38688 38787 1
522855 832 1002 62362 66619 1
400007 99400007 1001 86380 86390 1
400122 99400122 1001 86380 86390 1
400130 99400130 1001 86380 86390 1
400236 99400236 1001 86380 86390 1
400318 99400318 1001 86380 86390 1
400343 99400343 1001 86380 86390 1
400325 99400325 1001 86380 86390 1
400549 99400549 1001 86380 86390 1
400583 99400583 1001 86380 86390 1
400770 99400770 1001 86380 86390 1
400771 99400771 1001 86380 86390 1
400775 99400775 1001 86380 86390 1
400782 99400782 1001 86380 86390 1
400929 99400929 1001 86380 86390 1
400955 99400955 1001 86380 86390 1
401019 99401019 1001 86380 86390 1
401267 99401267 1001 86380 86390 1
401253 99401253 1001 86380 86390 1
401628 99401628 1001 86380 86390 1
401715 99401715 1001 86380 86390 1
401892 99401892 1001 86380 86390 1
402237 99402237 1001 86380 86390 1
402298 99402298 1001 86380 86390 1
402425 99402425 1001 86380 86390 1
402396 99402396 1001 86380 86390 1
402587 99402587 1001 86380 86390 1
402837 99402837 1001 86380 86390 1
402785 99402785 1001 86380 86390 1
402891 99402891 1001 86380 86390 1
403121 99403121 1001 86380 86390 1
403364 99403364 1001 86380 86390 1
403460 99403460 1001 86380 86390 1
403725 99403725 1001 86380 86390 1
403759 99403759 1001 86380 86390 1
404023 99404023 1001 86380 86390 1
404251 99404251 1001 86380 86390 1
404221 99404221 1001 86380 86390 1
404227 99404227 1001 86380 86390 1
404562 99404562 1001 86380 86390 1
404903 99404903 1001 86380 86390 1
404881 99404881 1001 86380 86390 1
405257 99405257 1001 86380 86390 1
405402 99405402 1001 86380 86390 1
405512 99405512 1001 86380 86390 1
405640 99405640 1001 86380 86390 1
405870 99405870 1001 86380 86390 1
405910 99405910 1001 86380 86390 1
406040 99406040 1001 86380 86390 1
406025 99406025 1001 86380 86390 1
406228 99406228 1001 86380 86390 1
406260 99406260 1001 86380 86390 1
406573 99406573 1001 86380 86390 1
406731 99406731 1001 86380 86390 1
406743 99406743 1001 86380 86390 1
406843 99406843 1001 86380 86390 1
406953 99406953 1001 86380 86390 1
407002 99407002 1001 86380 86390 1
407095 99407095 1001 86380 86390 1
407040 99407040 1001 86380 86390 1
407361 99407361 1001 86380 86390 1
407792 99407792 1001 86380 86390 1
407938 99407938 1001 86380 86390 1
408054 99408054 1001 86380 86390 1
408140 99408140 1001 86380 86390 1
408522 99408522 1001 86380 86390 1
408496 99408496 1001 86380 86390 1
408310 99408310 1001 86380 86390 1
408778 99408778 1001 86380 86390 1
408861 99408861 1001 86380 86390 1
408815 99408815 1001 86380 86390 1
409416 99409416 1001 86380 86390 1
409561 99409561 1001 86380 86390 1
409713 99409713 1001 86380 86390 1
409964 99409964 1001 86380 86390 1
410182 99410182 1001 86380 86390 1
410270 99410270 1001 86380 86390 1
410464 99410464 1001 86380 86390 1
410733 99410733 1001 86380 86390 1
410810 99410810 1001 86380 86390 1
410934 99410934 1001 86380 86390 1
411142 99411142 1001 86380 86390 1
411125 99411125 1001 86380 86390 1
411259 99411259 1001 86380 86390 1
411573 99411573 1001 86380 86390 1
411616 99411616 1001 86380 86390 1
411829 99411829 1001 86380 86390 1
411924 99411924 1001 86380 86390 1
412115 99412115 1001 86380 86390 1
412133 99412133 1001 86380 86390 1
412258 99412258 1001 86380 86390 1
412314 99412314 1001 86380 86390 1
412374 99412374 1001 86380 86390 1
413669 99413669 1001 86380 86390 1
413684 99413684 1001 86380 86390 1
413308 99413308 1001 86380 86390 1
413263 99413263 1001 86380 86390 1
412969 99412969 1001 86380 86390 1
412930 99412930 1001 86380 86390 1
412575 99412575 1001 86380 86390 1
412548 99412548 1001 86380 86390 1
412613 99412613 1001 86380 86390 1
412828 99412828 1001 86380 86390 1
413726 99413726 1001 86380 86390 1
413815 99413815 1001 86380 86390 1
414106 99414106 1001 86380 86390 1
415062 99415062 1001 86380 86390 1
415103 99415103 1001 86380 86390 1
415087 99415087 1001 86380 86390 1
415089 99415089 1001 86380 86390 1
414705 99414705 1001 86380 86390 1
414621 99414621 1001 86380 86390 1
414825 99414825 1001 86380 86390 1
414792 99414792 1001 86380 86390 1
414354 99414354 1001 86380 86390 1
414321 99414321 1001 86380 86390 1
414410 99414410 1001 86380 86390 1
414440 99414440 1001 86380 86390 1
414417 99414417 1001 86380 86390 1
414418 99414418 1001 86380 86390 1
415368 99415368 1001 86380 86390 1
415449 99415449 1001 86380 86390 1
415374 99415374 1001 86380 86390 1
415408 99415408 1001 86380 86390 1
416932 99416932 1001 86380 86390 1
416587 99416587 1001 86380 86390 1
416397 99416397 1001 86380 86390 1
416438 99416438 1001 86380 86390 1
416350 99416350 1001 86380 86390 1
416219 99416219 1001 86380 86390 1
416033 99416033 1001 86380 86390 1
415985 99415985 1001 86380 86390 1
417121 99417121 1001 86380 86390 1
417351 99417351 1001 86380 86390 1
417505 99417505 1001 86380 86390 1
418599 99418599 1001 86380 86390 1
418159 99418159 1001 86380 86390 1
418046 99418046 1001 86380 86390 1
418064 99418064 1001 86380 86390 1
418123 99418123 1001 86380 86390 1
417966 99417966 1001 86380 86390 1
417667 99417667 1001 86380 86390 1
417862 99417862 1001 86380 86390 1
417912 99417912 1001 86380 86390 1
417887 99417887 1001 86380 86390 1
419194 99419194 1001 86380 86390 1
418965 99418965 1001 86380 86390 1
420353 99420353 1001 86380 86390 1
420216 99420216 1001 86380 86390 1
420096 99420096 1001 86380 86390 1
419888 99419888 1001 86380 86390 1
419997 99419997 1001 86380 86390 1
420053 99420053 1001 86380 86390 1
419491 99419491 1001 86380 86390 1
419580 99419580 1001 86380 86390 1
422057 99422057 1001 86380 86390 1
421802 99421802 1001 86380 86390 1
421694 99421694 1001 86380 86390 1
422104 99422104 1001 86380 86390 1
421275 99421275 1001 86380 86390 1
421361 99421361 1001 86380 86390 1
421096 99421096 1001 86380 86390 1
420949 99420949 1001 86380 86390 1
420985 99420985 1001 86380 86390 1
422222 99422222 1001 86380 86390 1
422388 99422388 1001 86380 86390 1
422206 99422206 1001 86380 86390 1
422207 99422207 1001 86380 86390 1
422377 99422377 1001 86380 86390 1
423436 99423436 1001 86380 86390 1
423636 99423636 1001 86380 86390 1
423328 99423328 1001 86380 86390 1
423498 99423498 1001 86380 86390 1
423646 99423646 1001 86380 86390 1
423167 99423167 1001 86380 86390 1
423089 99423089 1001 86380 86390 1
423194 99423194 1001 86380 86390 1
423247 99423247 1001 86380 86390 1
423094 99423094 1001 86380 86390 1
423201 99423201 1001 86380 86390 1
422695 99422695 1001 86380 86390 1
422696 99422696 1001 86380 86390 1
422727 99422727 1001 86380 86390 1
423873 99423873 1001 86380 86390 1
424083 99424083 1001 86380 86390 1
423788 99423788 1001 86380 86390 1
425013 99425013 1001 86380 86390 1
425158 99425158 1001 86380 86390 1
425101 99425101 1001 86380 86390 1
424737 99424737 1001 86380 86390 1
424798 99424798 1001 86380 86390 1
424388 99424388 1001 86380 86390 1
424343 99424343 1001 86380 86390 1
424156 99424156 1001 86380 86390 1
424331 99424331 1001 86380 86390 1
424432 99424432 1001 86380 86390 1
425709 99425709 1001 86380 86390 1
425427 99425427 1001 86380 86390 1
426742 99426742 1001 86380 86390 1
426420 99426420 1001 86380 86390 1
426643 99426643 1001 86380 86390 1
426520 99426520 1001 86380 86390 1
426328 99426328 1001 86380 86390 1
426572 99426572 1001 86380 86390 1
425946 99425946 1001 86380 86390 1
426195 99426195 1001 86380 86390 1
427137 99427137 1001 86380 86390 1
427292 99427292 1001 86380 86390 1
427204 99427204 1001 86380 86390 1
427156 99427156 1001 86380 86390 1
427160 99427160 1001 86380 86390 1
427341 99427341 1001 86380 86390 1
428720 99428720 1001 86380 86390 1
428143 99428143 1001 86380 86390 1
428174 99428174 1001 86380 86390 1
428022 99428022 1001 86380 86390 1
427875 99427875 1001 86380 86390 1
427577 99427577 1001 86380 86390 1
427753 99427753 1001 86380 86390 1
427657 99427657 1001 86380 86390 1
428859 99428859 1001 86380 86390 1
430263 99430263 1001 86380 86390 1
429933 99429933 1001 86380 86390 1
429412 99429412 1001 86380 86390 1
429532 99429532 1001 86380 86390 1
429376 99429376 1001 86380 86390 1
429283 99429283 1001 86380 86390 1
429543 99429543 1001 86380 86390 1
430701 99430701 1001 86380 86390 1
430616 99430616 1001 86380 86390 1
430780 99430780 1001 86380 86390 1
430692 99430692 1001 86380 86390 1
430721 99430721 1001 86380 86390 1
430522 99430522 1001 86380 86390 1
431426 99431426 1001 86380 86390 1
431565 99431565 1001 86380 86390 1
431590 99431590 1001 86380 86390 1
431412 99431412 1001 86380 86390 1
431061 99431061 1001 86380 86390 1
431199 99431199 1001 86380 86390 1
430849 99430849 1001 86380 86390 1
431100 99431100 1001 86380 86390 1
430881 99430881 1001 86380 86390 1
431020 99431020 1001 86380 86390 1
430995 99430995 1001 86380 86390 1
432201 99432201 1001 86380 86390 1
432412 99432412 1001 86380 86390 1
432102 99432102 1001 86380 86390 1
432474 99432474 1001 86380 86390 1
432420 99432420 1001 86380 86390 1
432234 99432234 1001 86380 86390 1
433650 99433650 1001 86380 86390 1
433219 99433219 1001 86380 86390 1
433117 99433117 1001 86380 86390 1
433260 99433260 1001 86380 86390 1
432652 99432652 1001 86380 86390 1
432694 99432694 1001 86380 86390 1
433892 99433892 1001 86380 86390 1
433813 99433813 1001 86380 86390 1
434067 99434067 1001 86380 86390 1
434128 99434128 1001 86380 86390 1
434509 99434509 1001 86380 86390 1
434339 99434339 1001 86380 86390 1
434231 99434231 1001 86380 86390 1
434345 99434345 1001 86380 86390 1
434520 99434520 1001 86380 86390 1
434274 99434274 1001 86380 86390 1
434221 99434221 1001 86380 86390 1
435729 99435729 1001 86380 86390 1
435440 99435440 1001 86380 86390 1
435539 99435539 1001 86380 86390 1
435783 99435783 1001 86380 86390 1
437080 99437080 1001 86380 86390 1
436859 99436859 1001 86380 86390 1
436990 99436990 1001 86380 86390 1
437101 99437101 1001 86380 86390 1
436769 99436769 1001 86380 86390 1
436963 99436963 1001 86380 86390 1
436964 99436964 1001 86380 86390 1
436383 99436383 1001 86380 86390 1
436564 99436564 1001 86380 86390 1
436344 99436344 1001 86380 86390 1
436430 99436430 1001 86380 86390 1
436604 99436604 1001 86380 86390 1
436404 99436404 1001 86380 86390 1
436262 99436262 1001 86380 86390 1
436002 99436002 1001 86380 86390 1
300030 99300030 1001 86380 86390 1
300043 99300043 1001 86380 86390 1
300642 99300642 1001 86380 86390 1
300647 99300647 1001 86380 86390 1
300686 99300686 1001 86380 86390 1
300648 99300648 1001 86380 86390 1
300484 99300484 1001 86380 86390 1
300461 99300461 1001 86380 86390 1
300476 99300476 1001 86380 86390 1
300326 99300326 1001 86380 86390 1
300276 99300276 1001 86380 86390 1
300136 99300136 1001 86380 86390 1
300202 99300202 1001 86380 86390 1
300177 99300177 1001 86380 86390 1
300764 99300764 1001 86380 86390 1
300921 99300921 1001 86380 86390 1
300799 99300799 1001 86380 86390 1
300734 99300734 1001 86380 86390 1
300827 99300827 1001 86380 86390 1
301491 99301491 1001 86380 86390 1
301386 99301386 1001 86380 86390 1
301038 99301038 1001 86380 86390 1
301077 99301077 1001 86380 86390 1
301066 99301066 1001 86380 86390 1
301712 99301712 1001 86380 86390 1
301586 99301586 1001 86380 86390 1
302239 99302239 1001 86380 86390 1
302243 99302243 1001 86380 86390 1
302285 99302285 1001 86380 86390 1
302184 99302184 1001 86380 86390 1
302237 99302237 1001 86380 86390 1
302023 99302023 1001 86380 86390 1
302153 99302153 1001 86380 86390 1
301787 99301787 1001 86380 86390 1
301904 99301904 1001 86380 86390 1
301829 99301829 1001 86380 86390 1
301781 99301781 1001 86380 86390 1
302520 99302520 1001 86380 86390 1
302421 99302421 1001 86380 86390 1
302450 99302450 1001 86380 86390 1
303095 99303095 1001 86380 86390 1
303196 99303196 1001 86380 86390 1
303103 99303103 1001 86380 86390 1
302929 99302929 1001 86380 86390 1
302828 99302828 1001 86380 86390 1
302997 99302997 1001 86380 86390 1
302767 99302767 1001 86380 86390 1
302627 99302627 1001 86380 86390 1
302694 99302694 1001 86380 86390 1
302776 99302776 1001 86380 86390 1
303312 99303312 1001 86380 86390 1
303934 99303934 1001 86380 86390 1
303723 99303723 1001 86380 86390 1
303819 99303819 1001 86380 86390 1
303716 99303716 1001 86380 86390 1
303465 99303465 1001 86380 86390 1
303569 99303569 1001 86380 86390 1
303527 99303527 1001 86380 86390 1
304174 99304174 1001 86380 86390 1
304189 99304189 1001 86380 86390 1
304164 99304164 1001 86380 86390 1
304678 99304678 1001 86380 86390 1
304791 99304791 1001 86380 86390 1
304601 99304601 1001 86380 86390 1
304614 99304614 1001 86380 86390 1
304448 99304448 1001 86380 86390 1
304556 99304556 1001 86380 86390 1
304456 99304456 1001 86380 86390 1
304561 99304561 1001 86380 86390 1
304437 99304437 1001 86380 86390 1
304256 99304256 1001 86380 86390 1
304440 99304440 1001 86380 86390 1
304260 99304260 1001 86380 86390 1
305011 99305011 1001 86380 86390 1
304898 99304898 1001 86380 86390 1
304988 99304988 1001 86380 86390 1
305530 99305530 1001 86380 86390 1
305493 99305493 1001 86380 86390 1
305509 99305509 1001 86380 86390 1
305574 99305574 1001 86380 86390 1
305646 99305646 1001 86380 86390 1
305367 99305367 1001 86380 86390 1
305380 99305380 1001 86380 86390 1
305371 99305371 1001 86380 86390 1
305349 99305349 1001 86380 86390 1
305220 99305220 1001 86380 86390 1
500103 99500103 1001 86380 86390 1
500107 99500107 1001 86380 86390 1
500043 99500043 1001 86380 86390 1
500005 99500005 1001 86380 86390 1
500699 99500699 1001 86380 86390 1
500700 99500700 1001 86380 86390 1
500567 99500567 1001 86380 86390 1
500451 99500451 1001 86380 86390 1
500412 99500412 1001 86380 86390 1
500284 99500284 1001 86380 86390 1
500248 99500248 1001 86380 86390 1
500249 99500249 1001 86380 86390 1
500237 99500237 1001 86380 86390 1
500393 99500393 1001 86380 86390 1
500940 99500940 1001 86380 86390 1
500863 99500863 1001 86380 86390 1
500893 99500893 1001 86380 86390 1
501498 99501498 1001 86380 86390 1
501582 99501582 1001 86380 86390 1
501584 99501584 1001 86380 86390 1
501597 99501597 1001 86380 86390 1
501496 99501496 1001 86380 86390 1
501359 99501359 1001 86380 86390 1
501245 99501245 1001 86380 86390 1
501349 99501349 1001 86380 86390 1
501199 99501199 1001 86380 86390 1
501045 99501045 1001 86380 86390 1
501091 99501091 1001 86380 86390 1
501117 99501117 1001 86380 86390 1
501183 99501183 1001 86380 86390 1
501792 99501792 1001 86380 86390 1
501728 99501728 1001 86380 86390 1
501435 99501435 1001 86380 86390 1
501744 99501744 1001 86380 86390 1
502265 99502265 1001 86380 86390 1
502208 99502208 1001 86380 86390 1
502183 99502183 1001 86380 86390 1
502220 99502220 1001 86380 86390 1
501976 99501976 1001 86380 86390 1
501925 99501925 1001 86380 86390 1
501964 99501964 1001 86380 86390 1
501887 99501887 1001 86380 86390 1
502005 99502005 1001 86380 86390 1
501916 99501916 1001 86380 86390 1
501929 99501929 1001 86380 86390 1
502007 99502007 1001 86380 86390 1
501956 99501956 1001 86380 86390 1
502644 99502644 1001 86380 86390 1
502632 99502632 1001 86380 86390 1
502508 99502508 1001 86380 86390 1
502665 99502665 1001 86380 86390 1
503233 99503233 1001 86380 86390 1
503201 99503201 1001 86380 86390 1
503010 99503010 1001 86380 86390 1
502948 99502948 1001 86380 86390 1
503013 99503013 1001 86380 86390 1
502963 99502963 1001 86380 86390 1
503030 99503030 1001 86380 86390 1
502890 99502890 1001 86380 86390 1
502865 99502865 1001 86380 86390 1
502835 99502835 1001 86380 86390 1
503302 99503302 1001 86380 86390 1
503316 99503316 1001 86380 86390 1
503421 99503421 1001 86380 86390 1
503401 99503401 1001 86380 86390 1
503964 99503964 1001 86380 86390 1
503743 99503743 1001 86380 86390 1
503746 99503746 1001 86380 86390 1
503773 99503773 1001 86380 86390 1
503884 99503884 1001 86380 86390 1
503588 99503588 1001 86380 86390 1
503525 99503525 1001 86380 86390 1
503644 99503644 1001 86380 86390 1
504226 99504226 1001 86380 86390 1
504842 99504842 1001 86380 86390 1
504852 99504852 1001 86380 86390 1
504585 99504585 1001 86380 86390 1
504690 99504690 1001 86380 86390 1
504387 99504387 1001 86380 86390 1
504478 99504478 1001 86380 86390 1
504368 99504368 1001 86380 86390 1
504497 99504497 1001 86380 86390 1
504435 99504435 1001 86380 86390 1
504385 99504385 1001 86380 86390 1
504968 99504968 1001 86380 86390 1
505050 99505050 1001 86380 86390 1
505142 99505142 1001 86380 86390 1
504978 99504978 1001 86380 86390 1
505736 99505736 1001 86380 86390 1
505745 99505745 1001 86380 86390 1
505475 99505475 1001 86380 86390 1
505437 99505437 1001 86380 86390 1
505362 99505362 1001 86380 86390 1
505493 99505493 1001 86380 86390 1
505215 99505215 1001 86380 86390 1
505306 99505306 1001 86380 86390 1
505307 99505307 1001 86380 86390 1
505165 99505165 1001 86380 86390 1
505269 99505269 1001 86380 86390 1
505274 99505274 1001 86380 86390 1
505159 99505159 1001 86380 86390 1
505974 99505974 1001 86380 86390 1
505885 99505885 1001 86380 86390 1
505911 99505911 1001 86380 86390 1
505847 99505847 1001 86380 86390 1
505837 99505837 1001 86380 86390 1
505800 99505800 1001 86380 86390 1
506520 99506520 1001 86380 86390 1
506471 99506471 1001 86380 86390 1
506290 99506290 1001 86380 86390 1
506333 99506333 1001 86380 86390 1
506058 99506058 1001 86380 86390 1
506050 99506050 1001 86380 86390 1
506167 99506167 1001 86380 86390 1
506646 99506646 1001 86380 86390 1
506392 99506392 1001 86380 86390 1
506705 99506705 1001 86380 86390 1
506615 99506615 1001 86380 86390 1
506616 99506616 1001 86380 86390 1
507244 99507244 1001 86380 86390 1
507275 99507275 1001 86380 86390 1
507192 99507192 1001 86380 86390 1
507136 99507136 1001 86380 86390 1
507214 99507214 1001 86380 86390 1
507500 99507500 1001 86380 86390 1
508193 99508193 1001 86380 86390 1
508208 99508208 1001 86380 86390 1
507966 99507966 1001 86380 86390 1
507980 99507980 1001 86380 86390 1
508009 99508009 1001 86380 86390 1
508000 99508000 1001 86380 86390 1
507770 99507770 1001 86380 86390 1
507823 99507823 1001 86380 86390 1
507641 99507641 1001 86380 86390 1
507790 99507790 1001 86380 86390 1
507688 99507688 1001 86380 86390 1
508300 99508300 1001 86380 86390 1
508304 99508304 1001 86380 86390 1
509048 99509048 1001 86380 86390 1
509018 99509018 1001 86380 86390 1
508915 99508915 1001 86380 86390 1
508857 99508857 1001 86380 86390 1
508756 99508756 1001 86380 86390 1
508854 99508854 1001 86380 86390 1
508661 99508661 1001 86380 86390 1
508522 99508522 1001 86380 86390 1
508485 99508485 1001 86380 86390 1
508563 99508563 1001 86380 86390 1
508629 99508629 1001 86380 86390 1
508643 99508643 1001 86380 86390 1
509110 99509110 1001 86380 86390 1
509241 99509241 1001 86380 86390 1
509151 99509151 1001 86380 86390 1
509233 99509233 1001 86380 86390 1
509121 99509121 1001 86380 86390 1
509786 99509786 1001 86380 86390 1
509868 99509868 1001 86380 86390 1
509565 99509565 1001 86380 86390 1
509555 99509555 1001 86380 86390 1
509491 99509491 1001 86380 86390 1
509678 99509678 1001 86380 86390 1
509524 99509524 1001 86380 86390 1
509323 99509323 1001 86380 86390 1
509429 99509429 1001 86380 86390 1
509923 99509923 1001 86380 86390 1
509953 99509953 1001 86380 86390 1
510574 99510574 1001 86380 86390 1
510392 99510392 1001 86380 86390 1
510394 99510394 1001 86380 86390 1
510395 99510395 1001 86380 86390 1
510349 99510349 1001 86380 86390 1
510110 99510110 1001 86380 86390 1
510763 99510763 1001 86380 86390 1
510883 99510883 1001 86380 86390 1
510781 99510781 1001 86380 86390 1
510822 99510822 1001 86380 86390 1
510786 99510786 1001 86380 86390 1
511351 99511351 1001 86380 86390 1
511456 99511456 1001 86380 86390 1
511469 99511469 1001 86380 86390 1
511396 99511396 1001 86380 86390 1
511231 99511231 1001 86380 86390 1
511167 99511167 1001 86380 86390 1
511155 99511155 1001 86380 86390 1
511196 99511196 1001 86380 86390 1
511199 99511199 1001 86380 86390 1
511303 99511303 1001 86380 86390 1
511066 99511066 1001 86380 86390 1
511718 99511718 1001 86380 86390 1
511720 99511720 1001 86380 86390 1
511737 99511737 1001 86380 86390 1
511751 99511751 1001 86380 86390 1
511574 99511574 1001 86380 86390 1
512304 99512304 1001 86380 86390 1
512208 99512208 1001 86380 86390 1
512312 99512312 1001 86380 86390 1
512314 99512314 1001 86380 86390 1
512161 99512161 1001 86380 86390 1
511993 99511993 1001 86380 86390 1
512110 99512110 1001 86380 86390 1
512150 99512150 1001 86380 86390 1
512100 99512100 1001 86380 86390 1
511970 99511970 1001 86380 86390 1
512051 99512051 1001 86380 86390 1
511770 99511770 1001 86380 86390 1
513173 99513173 1001 86380 86390 1
513100 99513100 1001 86380 86390 1
512999 99512999 1001 86380 86390 1
512812 99512812 1001 86380 86390 1
512830 99512830 1001 86380 86390 1
512817 99512817 1001 86380 86390 1
512678 99512678 1001 86380 86390 1
513215 99513215 1001 86380 86390 1
513219 99513219 1001 86380 86390 1
513234 99513234 1001 86380 86390 1
513247 99513247 1001 86380 86390 1
513223 99513223 1001 86380 86390 1
514029 99514029 1001 86380 86390 1
513878 99513878 1001 86380 86390 1
513879 99513879 1001 86380 86390 1
513947 99513947 1001 86380 86390 1
514026 99514026 1001 86380 86390 1
513862 99513862 1001 86380 86390 1
513665 99513665 1001 86380 86390 1
513568 99513568 1001 86380 86390 1
513519 99513519 1001 86380 86390 1
513546 99513546 1001 86380 86390 1
514149 99514149 1001 86380 86390 1
514033 99514033 1001 86380 86390 1
514165 99514165 1001 86380 86390 1
514168 99514168 1001 86380 86390 1
514855 99514855 1001 86380 86390 1
514732 99514732 1001 86380 86390 1
514658 99514658 1001 86380 86390 1
514812 99514812 1001 86380 86390 1
514697 99514697 1001 86380 86390 1
514701 99514701 1001 86380 86390 1
514536 99514536 1001 86380 86390 1
514472 99514472 1001 86380 86390 1
514563 99514563 1001 86380 86390 1
514477 99514477 1001 86380 86390 1
514568 99514568 1001 86380 86390 1
514531 99514531 1001 86380 86390 1
514303 99514303 1001 86380 86390 1
514394 99514394 1001 86380 86390 1
514331 99514331 1001 86380 86390 1
514267 99514267 1001 86380 86390 1
514325 99514325 1001 86380 86390 1
514998 99514998 1001 86380 86390 1
514927 99514927 1001 86380 86390 1
514956 99514956 1001 86380 86390 1
514879 99514879 1001 86380 86390 1
515620 99515620 1001 86380 86390 1
515636 99515636 1001 86380 86390 1
515660 99515660 1001 86380 86390 1
515665 99515665 1001 86380 86390 1
515510 99515510 1001 86380 86390 1
515629 99515629 1001 86380 86390 1
515681 99515681 1001 86380 86390 1
515311 99515311 1001 86380 86390 1
515330 99515330 1001 86380 86390 1
515068 99515068 1001 86380 86390 1
515186 99515186 1001 86380 86390 1
515175 99515175 1001 86380 86390 1
515850 99515850 1001 86380 86390 1
515271 99515271 1001 86380 86390 1
515852 99515852 1001 86380 86390 1
515740 99515740 1001 86380 86390 1
515730 99515730 1001 86380 86390 1
516355 99516355 1001 86380 86390 1
516348 99516348 1001 86380 86390 1
516324 99516324 1001 86380 86390 1
516495 99516495 1001 86380 86390 1
516201 99516201 1001 86380 86390 1
516235 99516235 1001 86380 86390 1
516059 99516059 1001 86380 86390 1
515956 99515956 1001 86380 86390 1
515926 99515926 1001 86380 86390 1
515991 99515991 1001 86380 86390 1
516610 99516610 1001 86380 86390 1
516662 99516662 1001 86380 86390 1
516653 99516653 1001 86380 86390 1
516635 99516635 1001 86380 86390 1
517161 99517161 1001 86380 86390 1
517239 99517239 1001 86380 86390 1
517078 99517078 1001 86380 86390 1
517054 99517054 1001 86380 86390 1
516981 99516981 1001 86380 86390 1
516986 99516986 1001 86380 86390 1
516728 99516728 1001 86380 86390 1
516903 99516903 1001 86380 86390 1
517515 99517515 1001 86380 86390 1
518112 99518112 1001 86380 86390 1
518075 99518075 1001 86380 86390 1
518095 99518095 1001 86380 86390 1
517842 99517842 1001 86380 86390 1
517888 99517888 1001 86380 86390 1
517642 99517642 1001 86380 86390 1
518187 99518187 1001 86380 86390 1
518281 99518281 1001 86380 86390 1
518165 99518165 1001 86380 86390 1
518808 99518808 1001 86380 86390 1
518900 99518900 1001 86380 86390 1
518917 99518917 1001 86380 86390 1
518932 99518932 1001 86380 86390 1
518792 99518792 1001 86380 86390 1
518601 99518601 1001 86380 86390 1
518744 99518744 1001 86380 86390 1
518681 99518681 1001 86380 86390 1
518699 99518699 1001 86380 86390 1
518727 99518727 1001 86380 86390 1
519055 99519055 1001 86380 86390 1
519082 99519082 1001 86380 86390 1
519186 99519186 1001 86380 86390 1
519097 99519097 1001 86380 86390 1
519020 99519020 1001 86380 86390 1
519797 99519797 1001 86380 86390 1
519746 99519746 1001 86380 86390 1
519734 99519734 1001 86380 86390 1
519805 99519805 1001 86380 86390 1
519684 99519684 1001 86380 86390 1
519558 99519558 1001 86380 86390 1
519455 99519455 1001 86380 86390 1
519560 99519560 1001 86380 86390 1
519538 99519538 1001 86380 86390 1
519364 99519364 1001 86380 86390 1
519313 99519313 1001 86380 86390 1
519916 99519916 1001 86380 86390 1
519856 99519856 1001 86380 86390 1
520584 99520584 1001 86380 86390 1
520318 99520318 1001 86380 86390 1
520420 99520420 1001 86380 86390 1
520085 99520085 1001 86380 86390 1
520089 99520089 1001 86380 86390 1
520142 99520142 1001 86380 86390 1
520194 99520194 1001 86380 86390 1
520183 99520183 1001 86380 86390 1
520133 99520133 1001 86380 86390 1
520159 99520159 1001 86380 86390 1
520718 99520718 1001 86380 86390 1
520722 99520722 1001 86380 86390 1
521298 99521298 1001 86380 86390 1
521433 99521433 1001 86380 86390 1
521353 99521353 1001 86380 86390 1
521320 99521320 1001 86380 86390 1
521454 99521454 1001 86380 86390 1
521457 99521457 1001 86380 86390 1
521172 99521172 1001 86380 86390 1
521057 99521057 1001 86380 86390 1
521178 99521178 1001 86380 86390 1
521043 99521043 1001 86380 86390 1
520946 99520946 1001 86380 86390 1
521024 99521024 1001 86380 86390 1
520999 99520999 1001 86380 86390 1
521564 99521564 1001 86380 86390 1
522191 99522191 1001 86380 86390 1
522131 99522131 1001 86380 86390 1
522148 99522148 1001 86380 86390 1
522161 99522161 1001 86380 86390 1
521998 99521998 1001 86380 86390 1
522017 99522017 1001 86380 86390 1
521704 99521704 1001 86380 86390 1
521786 99521786 1001 86380 86390 1
522406 99522406 1001 86380 86390 1
522374 99522374 1001 86380 86390 1
523071 99523071 1001 86380 86390 1
523090 99523090 1001 86380 86390 1
522981 99522981 1001 86380 86390 1
522931 99522931 1001 86380 86390 1
523036 99523036 1001 86380 86390 1
523038 99523038 1001 86380 86390 1
523078 99523078 1001 86380 86390 1
522924 99522924 1001 86380 86390 1
522962 99522962 1001 86380 86390 1
522844 99522844 1001 86380 86390 1
522755 99522755 1001 86380 86390 1
522820 99522820 1001 86380 86390 1
522653 99522653 1001 86380 86390 1
522604 99522604 1001 86380 86390 1
522643 99522643 1001 86380 86390 1
522568 99522568 1001 86380 86390 1
523167 99523167 1001 86380 86390 1
523131 99523131 1001 86380 86390 1
523291 99523291 1001 86380 86390 1
523855 99523855 1001 86380 86390 1
523742 99523742 1001 86380 86390 1
523802 99523802 1001 86380 86390 1
523609 99523609 1001 86380 86390 1
523676 99523676 1001 86380 86390 1
523586 99523586 1001 86380 86390 1
523614 99523614 1001 86380 86390 1
523706 99523706 1001 86380 86390 1
523468 99523468 1001 86380 86390 1
523425 99523425 1001 86380 86390 1
524075 99524075 1001 86380 86390 1
524579 99524579 1001 86380 86390 1
524581 99524581 1001 86380 86390 1
524609 99524609 1001 86380 86390 1
524687 99524687 1001 86380 86390 1
524730 99524730 1001 86380 86390 1
524640 99524640 1001 86380 86390 1
524564 99524564 1001 86380 86390 1
524520 99524520 1001 86380 86390 1
524536 99524536 1001 86380 86390 1
524306 99524306 1001 86380 86390 1
524204 99524204 1001 86380 86390 1
524230 99524230 1001 86380 86390 1
524220 99524220 1001 86380 86390 1
524337 99524337 1001 86380 86390 1
524156 99524156 1001 86380 86390 1
524352 99524352 1001 86380 86390 1
524835 99524835 1001 86380 86390 1
525484 99525484 1001 86380 86390 1
525472 99525472 1001 86380 86390 1
525268 99525268 1001 86380 86390 1
525069 99525069 1001 86380 86390 1
525616 99525616 1001 86380 86390 1
525709 99525709 1001 86380 86390 1
526340 99526340 1001 86380 86390 1
526276 99526276 1001 86380 86390 1
526192 99526192 1001 86380 86390 1
526011 99526011 1001 86380 86390 1
526183 99526183 1001 86380 86390 1
525816 99525816 1001 86380 86390 1
526447 99526447 1001 86380 86390 1
526604 99526604 1001 86380 86390 1
526436 99526436 1001 86380 86390 1
526594 99526594 1001 86380 86390 1
526543 99526543 1001 86380 86390 1
527153 99527153 1001 86380 86390 1
527243 99527243 1001 86380 86390 1
527209 99527209 1001 86380 86390 1
527018 99527018 1001 86380 86390 1
526915 99526915 1001 86380 86390 1
527038 99527038 1001 86380 86390 1
526797 99526797 1001 86380 86390 1
526753 99526753 1001 86380 86390 1
526831 99526831 1001 86380 86390 1
526649 99526649 1001 86380 86390 1
526730 99526730 1001 86380 86390 1
527324 99527324 1001 86380 86390 1
527444 99527444 1001 86380 86390 1
527333 99527333 1001 86380 86390 1
528013 99528013 1001 86380 86390 1
527971 99527971 1001 86380 86390 1
527688 99527688 1001 86380 86390 1
527720 99527720 1001 86380 86390 1
527709 99527709 1001 86380 86390 1
527722 99527722 1001 86380 86390 1
527790 99527790 1001 86380 86390 1
527584 99527584 1001 86380 86390 1
527656 99527656 1001 86380 86390 1
527516 99527516 1001 86380 86390 1
527633 99527633 1001 86380 86390 1
527465 99527465 1001 86380 86390 1
528131 99528131 1001 86380 86390 1
528144 99528144 1001 86380 86390 1
528183 99528183 1001 86380 86390 1
528746 99528746 1001 86380 86390 1
528762 99528762 1001 86380 86390 1
528711 99528711 1001 86380 86390 1
528729 99528729 1001 86380 86390 1
528505 99528505 1001 86380 86390 1
528651 99528651 1001 86380 86390 1
528613 99528613 1001 86380 86390 1
528524 99528524 1001 86380 86390 1
528512 99528512 1001 86380 86390 1
528396 99528396 1001 86380 86390 1
528346 99528346 1001 86380 86390 1
528337 99528337 1001 86380 86390 1
528338 99528338 1001 86380 86390 1
528408 99528408 1001 86380 86390 1
529106 99529106 1001 86380 86390 1
529008 99529008 1001 86380 86390 1
529545 99529545 1001 86380 86390 1
529558 99529558 1001 86380 86390 1
529393 99529393 1001 86380 86390 1
529421 99529421 1001 86380 86390 1
529322 99529322 1001 86380 86390 1
529335 99529335 1001 86380 86390 1
529362 99529362 1001 86380 86390 1
529478 99529478 1001 86380 86390 1
529263 99529263 1001 86380 86390 1
529229 99529229 1001 86380 86390 1
529167 99529167 1001 86380 86390 1
529286 99529286 1001 86380 86390 1
529881 99529881 1001 86380 86390 1
529921 99529921 1001 86380 86390 1
529768 99529768 1001 86380 86390 1
529847 99529847 1001 86380 86390 1
530506 99530506 1001 86380 86390 1
530392 99530392 1001 86380 86390 1
530169 99530169 1001 86380 86390 1
530301 99530301 1001 86380 86390 1
530306 99530306 1001 86380 86390 1
530078 99530078 1001 86380 86390 1
530001 99530001 1001 86380 86390 1
530067 99530067 1001 86380 86390 1
530083 99530083 1001 86380 86390 1
530683 99530683 1001 86380 86390 1
530610 99530610 1001 86380 86390 1
531358 99531358 1001 86380 86390 1
531309 99531309 1001 86380 86390 1
531311 99531311 1001 86380 86390 1
531196 99531196 1001 86380 86390 1
531063 99531063 1001 86380 86390 1
531117 99531117 1001 86380 86390 1
531156 99531156 1001 86380 86390 1
531014 99531014 1001 86380 86390 1
530863 99530863 1001 86380 86390 1
530962 99530962 1001 86380 86390 1
530781 99530781 1001 86380 86390 1
530874 99530874 1001 86380 86390 1
531422 99531422 1001 86380 86390 1
531503 99531503 1001 86380 86390 1
532096 99532096 1001 86380 86390 1
532019 99532019 1001 86380 86390 1
532073 99532073 1001 86380 86390 1
532022 99532022 1001 86380 86390 1
531872 99531872 1001 86380 86390 1
531963 99531963 1001 86380 86390 1
531847 99531847 1001 86380 86390 1
531862 99531862 1001 86380 86390 1
531804 99531804 1001 86380 86390 1
531702 99531702 1001 86380 86390 1
531705 99531705 1001 86380 86390 1
531617 99531617 1001 86380 86390 1
531722 99531722 1001 86380 86390 1
532001 99532001 1001 86380 86390 1
532338 99532338 1001 86380 86390 1
532683 99532683 1001 86380 86390 1
532764 99532764 1001 86380 86390 1
532624 99532624 1001 86380 86390 1
532566 99532566 1001 86380 86390 1
532592 99532592 1001 86380 86390 1
532426 99532426 1001 86380 86390 1
532480 99532480 1001 86380 86390 1
533147 99533147 1001 86380 86390 1
533149 99533149 1001 86380 86390 1
533517 99533517 1001 86380 86390 1
533465 99533465 1001 86380 86390 1
533599 99533599 1001 86380 86390 1
533374 99533374 1001 86380 86390 1
533273 99533273 1001 86380 86390 1
533894 99533894 1001 86380 86390 1
534015 99534015 1001 86380 86390 1
533913 99533913 1001 86380 86390 1
534595 99534595 1001 86380 86390 1
534483 99534483 1001 86380 86390 1
534508 99534508 1001 86380 86390 1
534535 99534535 1001 86380 86390 1
534440 99534440 1001 86380 86390 1
534389 99534389 1001 86380 86390 1
534274 99534274 1001 86380 86390 1
534399 99534399 1001 86380 86390 1
534295 99534295 1001 86380 86390 1
534322 99534322 1001 86380 86390 1
534102 99534102 1001 86380 86390 1
534083 99534083 1001 86380 86390 1
534227 99534227 1001 86380 86390 1
534710 99534710 1001 86380 86390 1
534752 99534752 1001 86380 86390 1
535395 99535395 1001 86380 86390 1
535478 99535478 1001 86380 86390 1
535320 99535320 1001 86380 86390 1
535334 99535334 1001 86380 86390 1
535491 99535491 1001 86380 86390 1
535498 99535498 1001 86380 86390 1
535252 99535252 1001 86380 86390 1
535257 99535257 1001 86380 86390 1
535296 99535296 1001 86380 86390 1
535144 99535144 1001 86380 86390 1
535286 99535286 1001 86380 86390 1
535238 99535238 1001 86380 86390 1
535006 99535006 1001 86380 86390 1
535045 99535045 1001 86380 86390 1
534955 99534955 1001 86380 86390 1
535029 99535029 1001 86380 86390 1
535081 99535081 1001 86380 86390 1
535646 99535646 1001 86380 86390 1
535530 99535530 1001 86380 86390 1
535609 99535609 1001 86380 86390 1
535635 99535635 1001 86380 86390 1
536133 99536133 1001 86380 86390 1
536138 99536138 1001 86380 86390 1
536081 99536081 1001 86380 86390 1
535927 99535927 1001 86380 86390 1
536110 99536110 1001 86380 86390 1
535846 99535846 1001 86380 86390 1
535860 99535860 1001 86380 86390 1
535899 99535899 1001 86380 86390 1
535738 99535738 1001 86380 86390 1
536462 99536462 1001 86380 86390 1
536361 99536361 1001 86380 86390 1
536478 99536478 1001 86380 86390 1
536521 99536521 1001 86380 86390 1
536340 99536340 1001 86380 86390 1
536434 99536434 1001 86380 86390 1
536539 99536539 1001 86380 86390 1
537007 99537007 1001 86380 86390 1
537099 99537099 1001 86380 86390 1
536985 99536985 1001 86380 86390 1
537024 99537024 1001 86380 86390 1
537150 99537150 1001 86380 86390 1
537056 99537056 1001 86380 86390 1
536815 99536815 1001 86380 86390 1
536931 99536931 1001 86380 86390 1
536867 99536867 1001 86380 86390 1
536882 99536882 1001 86380 86390 1
536921 99536921 1001 86380 86390 1
536949 99536949 1001 86380 86390 1
536835 99536835 1001 86380 86390 1
536772 99536772 1001 86380 86390 1
536581 99536581 1001 86380 86390 1
536673 99536673 1001 86380 86390 1
536690 99536690 1001 86380 86390 1
536553 99536553 1001 86380 86390 1
537238 99537238 1001 86380 86390 1
537193 99537193 1001 86380 86390 1
537233 99537233 1001 86380 86390 1
537961 99537961 1001 86380 86390 1
537791 99537791 1001 86380 86390 1
537793 99537793 1001 86380 86390 1
537858 99537858 1001 86380 86390 1
537719 99537719 1001 86380 86390 1
537781 99537781 1001 86380 86390 1
537652 99537652 1001 86380 86390 1
537424 99537424 1001 86380 86390 1
538054 99538054 1001 86380 86390 1
538113 99538113 1001 86380 86390 1
538108 99538108 1001 86380 86390 1
538785 99538785 1001 86380 86390 1
538546 99538546 1001 86380 86390 1
538496 99538496 1001 86380 86390 1
538562 99538562 1001 86380 86390 1
538447 99538447 1001 86380 86390 1
538580 99538580 1001 86380 86390 1
538364 99538364 1001 86380 86390 1
538366 99538366 1001 86380 86390 1
538280 99538280 1001 86380 86390 1
538816 99538816 1001 86380 86390 1
538884 99538884 1001 86380 86390 1
539640 99539640 1001 86380 86390 1
539540 99539540 1001 86380 86390 1
539450 99539450 1001 86380 86390 1
539613 99539613 1001 86380 86390 1
539443 99539443 1001 86380 86390 1
539520 99539520 1001 86380 86390 1
539533 99539533 1001 86380 86390 1
539509 99539509 1001 86380 86390 1
539562 99539562 1001 86380 86390 1
539345 99539345 1001 86380 86390 1
539233 99539233 1001 86380 86390 1
539260 99539260 1001 86380 86390 1
539390 99539390 1001 86380 86390 1
539392 99539392 1001 86380 86390 1
539203 99539203 1001 86380 86390 1
539024 99539024 1001 86380 86390 1
539054 99539054 1001 86380 86390 1
539645 99539645 1001 86380 86390 1
540326 99540326 1001 86380 86390 1
540455 99540455 1001 86380 86390 1
540133 99540133 1001 86380 86390 1
540241 99540241 1001 86380 86390 1
540190 99540190 1001 86380 86390 1
540167 99540167 1001 86380 86390 1
539884 99539884 1001 86380 86390 1
540043 99540043 1001 86380 86390 1
539932 99539932 1001 86380 86390 1
540010 99540010 1001 86380 86390 1
539921 99539921 1001 86380 86390 1
539857 99539857 1001 86380 86390 1
540594 99540594 1001 86380 86390 1
540506 99540506 1001 86380 86390 1
541257 99541257 1001 86380 86390 1
541167 99541167 1001 86380 86390 1
541196 99541196 1001 86380 86390 1
541171 99541171 1001 86380 86390 1
541274 99541274 1001 86380 86390 1
541147 99541147 1001 86380 86390 1
541163 99541163 1001 86380 86390 1
540954 99540954 1001 86380 86390 1
540843 99540843 1001 86380 86390 1
540681 99540681 1001 86380 86390 1
541346 99541346 1001 86380 86390 1
541415 99541415 1001 86380 86390 1
541946 99541946 1001 86380 86390 1
542105 99542105 1001 86380 86390 1
541907 99541907 1001 86380 86390 1
541781 99541781 1001 86380 86390 1
541651 99541651 1001 86380 86390 1
542147 99542147 1001 86380 86390 1
542188 99542188 1001 86380 86390 1
542856 99542856 1001 86380 86390 1
542883 99542883 1001 86380 86390 1
542584 99542584 1001 86380 86390 1
542579 99542579 1001 86380 86390 1
542481 99542481 1001 86380 86390 1
542391 99542391 1001 86380 86390 1
542366 99542366 1001 86380 86390 1
542471 99542471 1001 86380 86390 1
542524 99542524 1001 86380 86390 1
542382 99542382 1001 86380 86390 1
542412 99542412 1001 86380 86390 1
543007 99543007 1001 86380 86390 1
543131 99543131 1001 86380 86390 1
543107 99543107 1001 86380 86390 1
543069 99543069 1001 86380 86390 1
543578 99543578 1001 86380 86390 1
543742 99543742 1001 86380 86390 1
543659 99543659 1001 86380 86390 1
543475 99543475 1001 86380 86390 1
543404 99543404 1001 86380 86390 1
543407 99543407 1001 86380 86390 1
543336 99543336 1001 86380 86390 1
543314 99543314 1001 86380 86390 1
543173 99543173 1001 86380 86390 1
543188 99543188 1001 86380 86390 1
543781 99543781 1001 86380 86390 1
543903 99543903 1001 86380 86390 1
543855 99543855 1001 86380 86390 1
543845 99543845 1001 86380 86390 1
544587 99544587 1001 86380 86390 1
544197 99544197 1001 86380 86390 1
544342 99544342 1001 86380 86390 1
544208 99544208 1001 86380 86390 1
544646 99544646 1001 86380 86390 1
544607 99544607 1001 86380 86390 1
544727 99544727 1001 86380 86390 1
400003 99400003 1001 86380 86390 1
400908 99400908 1001 86380 86390 1
400893 99400893 1001 86380 86390 1
401033 99401033 1001 86380 86390 1
401060 99401060 1001 86380 86390 1
401093 99401093 1001 86380 86390 1
401230 99401230 1001 86380 86390 1
401367 99401367 1001 86380 86390 1
401568 99401568 1001 86380 86390 1
401742 99401742 1001 86380 86390 1
401928 99401928 1001 86380 86390 1
402104 99402104 1001 86380 86390 1
402166 99402166 1001 86380 86390 1
402095 99402095 1001 86380 86390 1
402251 99402251 1001 86380 86390 1
402365 99402365 1001 86380 86390 1
402549 99402549 1001 86380 86390 1
402600 99402600 1001 86380 86390 1
402849 99402849 1001 86380 86390 1
402853 99402853 1001 86380 86390 1
402907 99402907 1001 86380 86390 1
403003 99403003 1001 86380 86390 1
403004 99403004 1001 86380 86390 1
403125 99403125 1001 86380 86390 1
403174 99403174 1001 86380 86390 1
403256 99403256 1001 86380 86390 1
403240 99403240 1001 86380 86390 1
403788 99403788 1001 86380 86390 1
403970 99403970 1001 86380 86390 1
404390 99404390 1001 86380 86390 1
404421 99404421 1001 86380 86390 1
404460 99404460 1001 86380 86390 1
404464 99404464 1001 86380 86390 1
405056 99405056 1001 86380 86390 1
405082 99405082 1001 86380 86390 1
405030 99405030 1001 86380 86390 1
405090 99405090 1001 86380 86390 1
405175 99405175 1001 86380 86390 1
405344 99405344 1001 86380 86390 1
405467 99405467 1001 86380 86390 1
405460 99405460 1001 86380 86390 1
405746 99405746 1001 86380 86390 1
405938 99405938 1001 86380 86390 1
406071 99406071 1001 86380 86390 1
406165 99406165 1001 86380 86390 1
406274 99406274 1001 86380 86390 1
406279 99406279 1001 86380 86390 1
406381 99406381 1001 86380 86390 1
406615 99406615 1001 86380 86390 1
406888 99406888 1001 86380 86390 1
406918 99406918 1001 86380 86390 1
407026 99407026 1001 86380 86390 1
406963 99406963 1001 86380 86390 1
407122 99407122 1001 86380 86390 1
407107 99407107 1001 86380 86390 1
407224 99407224 1001 86380 86390 1
407200 99407200 1001 86380 86390 1
407177 99407177 1001 86380 86390 1
407316 99407316 1001 86380 86390 1
407261 99407261 1001 86380 86390 1
407408 99407408 1001 86380 86390 1
407528 99407528 1001 86380 86390 1
407626 99407626 1001 86380 86390 1
407745 99407745 1001 86380 86390 1
407707 99407707 1001 86380 86390 1
407737 99407737 1001 86380 86390 1
407794 99407794 1001 86380 86390 1
407857 99407857 1001 86380 86390 1
407913 99407913 1001 86380 86390 1
407973 99407973 1001 86380 86390 1
408048 99408048 1001 86380 86390 1
408119 99408119 1001 86380 86390 1
408234 99408234 1001 86380 86390 1
408211 99408211 1001 86380 86390 1
408361 99408361 1001 86380 86390 1
408501 99408501 1001 86380 86390 1
408603 99408603 1001 86380 86390 1
408592 99408592 1001 86380 86390 1
409051 99409051 1001 86380 86390 1
409007 99409007 1001 86380 86390 1
409255 99409255 1001 86380 86390 1
409240 99409240 1001 86380 86390 1
409250 99409250 1001 86380 86390 1
409491 99409491 1001 86380 86390 1
409401 99409401 1001 86380 86390 1
409503 99409503 1001 86380 86390 1
409715 99409715 1001 86380 86390 1
409829 99409829 1001 86380 86390 1
409862 99409862 1001 86380 86390 1
409788 99409788 1001 86380 86390 1
409810 99409810 1001 86380 86390 1
410160 99410160 1001 86380 86390 1
410310 99410310 1001 86380 86390 1
410459 99410459 1001 86380 86390 1
410407 99410407 1001 86380 86390 1
410651 99410651 1001 86380 86390 1
410832 99410832 1001 86380 86390 1
410976 99410976 1001 86380 86390 1
411023 99411023 1001 86380 86390 1
411412 99411412 1001 86380 86390 1
411398 99411398 1001 86380 86390 1
411841 99411841 1001 86380 86390 1
411881 99411881 1001 86380 86390 1
412071 99412071 1001 86380 86390 1
412075 99412075 1001 86380 86390 1
412332 99412332 1001 86380 86390 1
412380 99412380 1001 86380 86390 1
413544 99413544 1001 86380 86390 1
413601 99413601 1001 86380 86390 1
413321 99413321 1001 86380 86390 1
413505 99413505 1001 86380 86390 1
413143 99413143 1001 86380 86390 1
413039 99413039 1001 86380 86390 1
413043 99413043 1001 86380 86390 1
413274 99413274 1001 86380 86390 1
412967 99412967 1001 86380 86390 1
413049 99413049 1001 86380 86390 1
412862 99412862 1001 86380 86390 1
412554 99412554 1001 86380 86390 1
412687 99412687 1001 86380 86390 1
413923 99413923 1001 86380 86390 1
413930 99413930 1001 86380 86390 1
413879 99413879 1001 86380 86390 1
414083 99414083 1001 86380 86390 1
415004 99415004 1001 86380 86390 1
415078 99415078 1001 86380 86390 1
414976 99414976 1001 86380 86390 1
415269 99415269 1001 86380 86390 1
415071 99415071 1001 86380 86390 1
414989 99414989 1001 86380 86390 1
415052 99415052 1001 86380 86390 1
414678 99414678 1001 86380 86390 1
414623 99414623 1001 86380 86390 1
414549 99414549 1001 86380 86390 1
414696 99414696 1001 86380 86390 1
414670 99414670 1001 86380 86390 1
414273 99414273 1001 86380 86390 1
414296 99414296 1001 86380 86390 1
414387 99414387 1001 86380 86390 1
414343 99414343 1001 86380 86390 1
414171 99414171 1001 86380 86390 1
414390 99414390 1001 86380 86390 1
414470 99414470 1001 86380 86390 1
414287 99414287 1001 86380 86390 1
415490 99415490 1001 86380 86390 1
415515 99415515 1001 86380 86390 1
415466 99415466 1001 86380 86390 1
415496 99415496 1001 86380 86390 1
415409 99415409 1001 86380 86390 1
415618 99415618 1001 86380 86390 1
416813 99416813 1001 86380 86390 1
416756 99416756 1001 86380 86390 1
416189 99416189 1001 86380 86390 1
416555 99416555 1001 86380 86390 1
416240 99416240 1001 86380 86390 1
415983 99415983 1001 86380 86390 1
415747 99415747 1001 86380 86390 1
415884 99415884 1001 86380 86390 1
415937 99415937 1001 86380 86390 1
415842 99415842 1001 86380 86390 1
415923 99415923 1001 86380 86390 1
417092 99417092 1001 86380 86390 1
417048 99417048 1001 86380 86390 1
417179 99417179 1001 86380 86390 1
417494 99417494 1001 86380 86390 1
418766 99418766 1001 86380 86390 1
418591 99418591 1001 86380 86390 1
418249 99418249 1001 86380 86390 1
418341 99418341 1001 86380 86390 1
417854 99417854 1001 86380 86390 1
417620 99417620 1001 86380 86390 1
417879 99417879 1001 86380 86390 1
417651 99417651 1001 86380 86390 1
417867 99417867 1001 86380 86390 1
418433 99418433 1001 86380 86390 1
418829 99418829 1001 86380 86390 1
419144 99419144 1001 86380 86390 1
419169 99419169 1001 86380 86390 1
419041 99419041 1001 86380 86390 1
419147 99419147 1001 86380 86390 1
419087 99419087 1001 86380 86390 1
419150 99419150 1001 86380 86390 1
420383 99420383 1001 86380 86390 1
420122 99420122 1001 86380 86390 1
420356 99420356 1001 86380 86390 1
420391 99420391 1001 86380 86390 1
420425 99420425 1001 86380 86390 1
419496 99419496 1001 86380 86390 1
419253 99419253 1001 86380 86390 1
419615 99419615 1001 86380 86390 1
420793 99420793 1001 86380 86390 1
420607 99420607 1001 86380 86390 1
421926 99421926 1001 86380 86390 1
421950 99421950 1001 86380 86390 1
421807 99421807 1001 86380 86390 1
421915 99421915 1001 86380 86390 1
421994 99421994 1001 86380 86390 1
421613 99421613 1001 86380 86390 1
421546 99421546 1001 86380 86390 1
421328 99421328 1001 86380 86390 1
421499 99421499 1001 86380 86390 1
420990 99420990 1001 86380 86390 1
420866 99420866 1001 86380 86390 1
420867 99420867 1001 86380 86390 1
420999 99420999 1001 86380 86390 1
422293 99422293 1001 86380 86390 1
422322 99422322 1001 86380 86390 1
423665 99423665 1001 86380 86390 1
423033 99423033 1001 86380 86390 1
423137 99423137 1001 86380 86390 1
422680 99422680 1001 86380 86390 1
422669 99422669 1001 86380 86390 1
424025 99424025 1001 86380 86390 1
424058 99424058 1001 86380 86390 1
425372 99425372 1001 86380 86390 1
425108 99425108 1001 86380 86390 1
425205 99425205 1001 86380 86390 1
425015 99425015 1001 86380 86390 1
425070 99425070 1001 86380 86390 1
424976 99424976 1001 86380 86390 1
424456 99424456 1001 86380 86390 1
424186 99424186 1001 86380 86390 1
424536 99424536 1001 86380 86390 1
424228 99424228 1001 86380 86390 1
425436 99425436 1001 86380 86390 1
425777 99425777 1001 86380 86390 1
425712 99425712 1001 86380 86390 1
427032 99427032 1001 86380 86390 1
427030 99427030 1001 86380 86390 1
426897 99426897 1001 86380 86390 1
426999 99426999 1001 86380 86390 1
426473 99426473 1001 86380 86390 1
426578 99426578 1001 86380 86390 1
426415 99426415 1001 86380 86390 1
426112 99426112 1001 86380 86390 1
426065 99426065 1001 86380 86390 1
426114 99426114 1001 86380 86390 1
425883 99425883 1001 86380 86390 1
427236 99427236 1001 86380 86390 1
427395 99427395 1001 86380 86390 1
427377 99427377 1001 86380 86390 1
427306 99427306 1001 86380 86390 1
428572 99428572 1001 86380 86390 1
428427 99428427 1001 86380 86390 1
428478 99428478 1001 86380 86390 1
428530 99428530 1001 86380 86390 1
428725 99428725 1001 86380 86390 1
427949 99427949 1001 86380 86390 1
428133 99428133 1001 86380 86390 1
427648 99427648 1001 86380 86390 1
427806 99427806 1001 86380 86390 1
427829 99427829 1001 86380 86390 1
427544 99427544 1001 86380 86390 1
427637 99427637 1001 86380 86390 1
427666 99427666 1001 86380 86390 1
427918 99427918 1001 86380 86390 1
428750 99428750 1001 86380 86390 1
429035 99429035 1001 86380 86390 1
430307 99430307 1001 86380 86390 1
430167 99430167 1001 86380 86390 1
430331 99430331 1001 86380 86390 1
430336 99430336 1001 86380 86390 1
429888 99429888 1001 86380 86390 1
429551 99429551 1001 86380 86390 1
430770 99430770 1001 86380 86390 1
430393 99430393 1001 86380 86390 1
431738 99431738 1001 86380 86390 1
431755 99431755 1001 86380 86390 1
431359 99431359 1001 86380 86390 1
431363 99431363 1001 86380 86390 1
431299 99431299 1001 86380 86390 1
431597 99431597 1001 86380 86390 1
431469 99431469 1001 86380 86390 1
431077 99431077 1001 86380 86390 1
430968 99430968 1001 86380 86390 1
432181 99432181 1001 86380 86390 1
432128 99432128 1001 86380 86390 1
433356 99433356 1001 86380 86390 1
433503 99433503 1001 86380 86390 1
433629 99433629 1001 86380 86390 1
433336 99433336 1001 86380 86390 1
433580 99433580 1001 86380 86390 1
433099 99433099 1001 86380 86390 1
432947 99432947 1001 86380 86390 1
432908 99432908 1001 86380 86390 1
433167 99433167 1001 86380 86390 1
433180 99433180 1001 86380 86390 1
432831 99432831 1001 86380 86390 1
432765 99432765 1001 86380 86390 1
432623 99432623 1001 86380 86390 1
433918 99433918 1001 86380 86390 1
434030 99434030 1001 86380 86390 1
433910 99433910 1001 86380 86390 1
435227 99435227 1001 86380 86390 1
435147 99435147 1001 86380 86390 1
435416 99435416 1001 86380 86390 1
434656 99434656 1001 86380 86390 1
434970 99434970 1001 86380 86390 1
434739 99434739 1001 86380 86390 1
434974 99434974 1001 86380 86390 1
434877 99434877 1001 86380 86390 1
434521 99434521 1001 86380 86390 1
434550 99434550 1001 86380 86390 1
434495 99434495 1001 86380 86390 1
434161 99434161 1001 86380 86390 1
435546 99435546 1001 86380 86390 1
434593 99434593 1001 86380 86390 1
435656 99435656 1001 86380 86390 1
435805 99435805 1001 86380 86390 1
435490 99435490 1001 86380 86390 1
435722 99435722 1001 86380 86390 1
435477 99435477 1001 86380 86390 1
436812 99436812 1001 86380 86390 1
436879 99436879 1001 86380 86390 1
436695 99436695 1001 86380 86390 1
436722 99436722 1001 86380 86390 1
436412 99436412 1001 86380 86390 1
436008 99436008 1001 86380 86390 1
436193 99436193 1001 86380 86390 1
436221 99436221 1001 86380 86390 1
436050 99436050 1001 86380 86390 1
436157 99436157 1001 86380 86390 1
300080 99300080 1001 86380 86390 1
300068 99300068 1001 86380 86390 1
437337 99437337 1001 86380 86390 1
300612 99300612 1001 86380 86390 1
300695 99300695 1001 86380 86390 1
300550 99300550 1001 86380 86390 1
300563 99300563 1001 86380 86390 1
300577 99300577 1001 86380 86390 1
300604 99300604 1001 86380 86390 1
300533 99300533 1001 86380 86390 1
300546 99300546 1001 86380 86390 1
300585 99300585 1001 86380 86390 1
300422 99300422 1001 86380 86390 1
300451 99300451 1001 86380 86390 1
300416 99300416 1001 86380 86390 1
300149 99300149 1001 86380 86390 1
300113 99300113 1001 86380 86390 1
300191 99300191 1001 86380 86390 1
300157 99300157 1001 86380 86390 1
300792 99300792 1001 86380 86390 1
300743 99300743 1001 86380 86390 1
300848 99300848 1001 86380 86390 1
301413 99301413 1001 86380 86390 1
301326 99301326 1001 86380 86390 1
301242 99301242 1001 86380 86390 1
300962 99300962 1001 86380 86390 1
301043 99301043 1001 86380 86390 1
301662 99301662 1001 86380 86390 1
301718 99301718 1001 86380 86390 1
302292 99302292 1001 86380 86390 1
302260 99302260 1001 86380 86390 1
302277 99302277 1001 86380 86390 1
302086 99302086 1001 86380 86390 1
302139 99302139 1001 86380 86390 1
301766 99301766 1001 86380 86390 1
301835 99301835 1001 86380 86390 1
301760 99301760 1001 86380 86390 1
302577 99302577 1001 86380 86390 1
302517 99302517 1001 86380 86390 1
302415 99302415 1001 86380 86390 1
302532 99302532 1001 86380 86390 1
302402 99302402 1001 86380 86390 1
302819 99302819 1001 86380 86390 1
302913 99302913 1001 86380 86390 1
302915 99302915 1001 86380 86390 1
302882 99302882 1001 86380 86390 1
302934 99302934 1001 86380 86390 1
302746 99302746 1001 86380 86390 1
302603 99302603 1001 86380 86390 1
302748 99302748 1001 86380 86390 1
303399 99303399 1001 86380 86390 1
303237 99303237 1001 86380 86390 1
303395 99303395 1001 86380 86390 1
303886 99303886 1001 86380 86390 1
303952 99303952 1001 86380 86390 1
303877 99303877 1001 86380 86390 1
303725 99303725 1001 86380 86390 1
303655 99303655 1001 86380 86390 1
303564 99303564 1001 86380 86390 1
303461 99303461 1001 86380 86390 1
304036 99304036 1001 86380 86390 1
304089 99304089 1001 86380 86390 1
304155 99304155 1001 86380 86390 1
304747 99304747 1001 86380 86390 1
304464 99304464 1001 86380 86390 1
304544 99304544 1001 86380 86390 1
304634 99304634 1001 86380 86390 1
304625 99304625 1001 86380 86390 1
304268 99304268 1001 86380 86390 1
305014 99305014 1001 86380 86390 1
304867 99304867 1001 86380 86390 1
305575 99305575 1001 86380 86390 1
305551 99305551 1001 86380 86390 1
305351 99305351 1001 86380 86390 1
305330 99305330 1001 86380 86390 1
305451 99305451 1001 86380 86390 1
305282 99305282 1001 86380 86390 1
305138 99305138 1001 86380 86390 1
305203 99305203 1001 86380 86390 1
305153 99305153 1001 86380 86390 1
305076 99305076 1001 86380 86390 1
500148 99500148 1001 86380 86390 1
500658 99500658 1001 86380 86390 1
500750 99500750 1001 86380 86390 1
500759 99500759 1001 86380 86390 1
500803 99500803 1001 86380 86390 1
500560 99500560 1001 86380 86390 1
500523 99500523 1001 86380 86390 1
500487 99500487 1001 86380 86390 1
500527 99500527 1001 86380 86390 1
500349 99500349 1001 86380 86390 1
500220 99500220 1001 86380 86390 1
500324 99500324 1001 86380 86390 1
500344 99500344 1001 86380 86390 1
500217 99500217 1001 86380 86390 1
500828 99500828 1001 86380 86390 1
500883 99500883 1001 86380 86390 1
500976 99500976 1001 86380 86390 1
500861 99500861 1001 86380 86390 1
501603 99501603 1001 86380 86390 1
501569 99501569 1001 86380 86390 1
501506 99501506 1001 86380 86390 1
501370 99501370 1001 86380 86390 1
501347 99501347 1001 86380 86390 1
501033 99501033 1001 86380 86390 1
501115 99501115 1001 86380 86390 1
501765 99501765 1001 86380 86390 1
502312 99502312 1001 86380 86390 1
502083 99502083 1001 86380 86390 1
502071 99502071 1001 86380 86390 1
502077 99502077 1001 86380 86390 1
501858 99501858 1001 86380 86390 1
501863 99501863 1001 86380 86390 1
501995 99501995 1001 86380 86390 1
501997 99501997 1001 86380 86390 1
501934 99501934 1001 86380 86390 1
502652 99502652 1001 86380 86390 1
503215 99503215 1001 86380 86390 1
503125 99503125 1001 86380 86390 1
503229 99503229 1001 86380 86390 1
503271 99503271 1001 86380 86390 1
503286 99503286 1001 86380 86390 1
502885 99502885 1001 86380 86390 1
502913 99502913 1001 86380 86390 1
502869 99502869 1001 86380 86390 1
502780 99502780 1001 86380 86390 1
503419 99503419 1001 86380 86390 1
503448 99503448 1001 86380 86390 1
503462 99503462 1001 86380 86390 1
503478 99503478 1001 86380 86390 1
503494 99503494 1001 86380 86390 1
503443 99503443 1001 86380 86390 1
504016 99504016 1001 86380 86390 1
504088 99504088 1001 86380 86390 1
503928 99503928 1001 86380 86390 1
504099 99504099 1001 86380 86390 1
503745 99503745 1001 86380 86390 1
503738 99503738 1001 86380 86390 1
503816 99503816 1001 86380 86390 1
503642 99503642 1001 86380 86390 1
503668 99503668 1001 86380 86390 1
503643 99503643 1001 86380 86390 1
503594 99503594 1001 86380 86390 1
503556 99503556 1001 86380 86390 1
503663 99503663 1001 86380 86390 1
504147 99504147 1001 86380 86390 1
504176 99504176 1001 86380 86390 1
504151 99504151 1001 86380 86390 1
504216 99504216 1001 86380 86390 1
504909 99504909 1001 86380 86390 1
504914 99504914 1001 86380 86390 1
504800 99504800 1001 86380 86390 1
504641 99504641 1001 86380 86390 1
504506 99504506 1001 86380 86390 1
504379 99504379 1001 86380 86390 1
504421 99504421 1001 86380 86390 1
504412 99504412 1001 86380 86390 1
505019 99505019 1001 86380 86390 1
504954 99504954 1001 86380 86390 1
505110 99505110 1001 86380 86390 1
505124 99505124 1001 86380 86390 1
504531 99504531 1001 86380 86390 1
505011 99505011 1001 86380 86390 1
505131 99505131 1001 86380 86390 1
505002 99505002 1001 86380 86390 1
505068 99505068 1001 86380 86390 1
505567 99505567 1001 86380 86390 1
505741 99505741 1001 86380 86390 1
505744 99505744 1001 86380 86390 1
505689 99505689 1001 86380 86390 1
505538 99505538 1001 86380 86390 1
505440 99505440 1001 86380 86390 1
505336 99505336 1001 86380 86390 1
505157 99505157 1001 86380 86390 1
505314 99505314 1001 86380 86390 1
505950 99505950 1001 86380 86390 1
505838 99505838 1001 86380 86390 1
506528 99506528 1001 86380 86390 1
506554 99506554 1001 86380 86390 1
506371 99506371 1001 86380 86390 1
506085 99506085 1001 86380 86390 1
506060 99506060 1001 86380 86390 1
506099 99506099 1001 86380 86390 1
506751 99506751 1001 86380 86390 1
507268 99507268 1001 86380 86390 1
507392 99507392 1001 86380 86390 1
507263 99507263 1001 86380 86390 1
507370 99507370 1001 86380 86390 1
507053 99507053 1001 86380 86390 1
507017 99507017 1001 86380 86390 1
507199 99507199 1001 86380 86390 1
507213 99507213 1001 86380 86390 1
506945 99506945 1001 86380 86390 1
506802 99506802 1001 86380 86390 1
506831 99506831 1001 86380 86390 1
506909 99506909 1001 86380 86390 1
506966 99506966 1001 86380 86390 1
507005 99507005 1001 86380 86390 1
506824 99506824 1001 86380 86390 1
507568 99507568 1001 86380 86390 1
508051 99508051 1001 86380 86390 1
508079 99508079 1001 86380 86390 1
507874 99507874 1001 86380 86390 1
507891 99507891 1001 86380 86390 1
507932 99507932 1001 86380 86390 1
507909 99507909 1001 86380 86390 1
507771 99507771 1001 86380 86390 1
507645 99507645 1001 86380 86390 1
507684 99507684 1001 86380 86390 1
507737 99507737 1001 86380 86390 1
508250 99508250 1001 86380 86390 1
508397 99508397 1001 86380 86390 1
508678 99508678 1001 86380 86390 1
508809 99508809 1001 86380 86390 1
508771 99508771 1001 86380 86390 1
508801 99508801 1001 86380 86390 1
508544 99508544 1001 86380 86390 1
508481 99508481 1001 86380 86390 1
508614 99508614 1001 86380 86390 1
509101 99509101 1001 86380 86390 1
509256 99509256 1001 86380 86390 1
509141 99509141 1001 86380 86390 1
509766 99509766 1001 86380 86390 1
509745 99509745 1001 86380 86390 1
509644 99509644 1001 86380 86390 1
509502 99509502 1001 86380 86390 1
509677 99509677 1001 86380 86390 1
509510 99509510 1001 86380 86390 1
509343 99509343 1001 86380 86390 1
509969 99509969 1001 86380 86390 1
510548 99510548 1001 86380 86390 1
510640 99510640 1001 86380 86390 1
510373 99510373 1001 86380 86390 1
510261 99510261 1001 86380 86390 1
510313 99510313 1001 86380 86390 1
510288 99510288 1001 86380 86390 1
510276 99510276 1001 86380 86390 1
510228 99510228 1001 86380 86390 1
510203 99510203 1001 86380 86390 1
510775 99510775 1001 86380 86390 1
510816 99510816 1001 86380 86390 1
510752 99510752 1001 86380 86390 1
511495 99511495 1001 86380 86390 1
511295 99511295 1001 86380 86390 1
511286 99511286 1001 86380 86390 1
511211 99511211 1001 86380 86390 1
511346 99511346 1001 86380 86390 1
511102 99511102 1001 86380 86390 1
511739 99511739 1001 86380 86390 1
511571 99511571 1001 86380 86390 1
511690 99511690 1001 86380 86390 1
512377 99512377 1001 86380 86390 1
512277 99512277 1001 86380 86390 1
512292 99512292 1001 86380 86390 1
512191 99512191 1001 86380 86390 1
512221 99512221 1001 86380 86390 1
512301 99512301 1001 86380 86390 1
512135 99512135 1001 86380 86390 1
512020 99512020 1001 86380 86390 1
512152 99512152 1001 86380 86390 1
512049 99512049 1001 86380 86390 1
512052 99512052 1001 86380 86390 1
512002 99512002 1001 86380 86390 1
512054 99512054 1001 86380 86390 1
511939 99511939 1001 86380 86390 1
511826 99511826 1001 86380 86390 1
511909 99511909 1001 86380 86390 1
511937 99511937 1001 86380 86390 1
511821 99511821 1001 86380 86390 1
512492 99512492 1001 86380 86390 1
512391 99512391 1001 86380 86390 1
512471 99512471 1001 86380 86390 1
512380 99512380 1001 86380 86390 1
512569 99512569 1001 86380 86390 1
513164 99513164 1001 86380 86390 1
512913 99512913 1001 86380 86390 1
512823 99512823 1001 86380 86390 1
512797 99512797 1001 86380 86390 1
512916 99512916 1001 86380 86390 1
512994 99512994 1001 86380 86390 1
512866 99512866 1001 86380 86390 1
513251 99513251 1001 86380 86390 1
513252 99513252 1001 86380 86390 1
513265 99513265 1001 86380 86390 1
513839 99513839 1001 86380 86390 1
513830 99513830 1001 86380 86390 1
514011 99514011 1001 86380 86390 1
513979 99513979 1001 86380 86390 1
513749 99513749 1001 86380 86390 1
513673 99513673 1001 86380 86390 1
513706 99513706 1001 86380 86390 1
513628 99513628 1001 86380 86390 1
513668 99513668 1001 86380 86390 1
513605 99513605 1001 86380 86390 1
513531 99513531 1001 86380 86390 1
513442 99513442 1001 86380 86390 1
513550 99513550 1001 86380 86390 1
513577 99513577 1001 86380 86390 1
514717 99514717 1001 86380 86390 1
514831 99514831 1001 86380 86390 1
514604 99514604 1001 86380 86390 1
514621 99514621 1001 86380 86390 1
514557 99514557 1001 86380 86390 1
514560 99514560 1001 86380 86390 1
514340 99514340 1001 86380 86390 1
514279 99514279 1001 86380 86390 1
514351 99514351 1001 86380 86390 1
515023 99515023 1001 86380 86390 1
515024 99515024 1001 86380 86390 1
514886 99514886 1001 86380 86390 1
514951 99514951 1001 86380 86390 1
515492 99515492 1001 86380 86390 1
515579 99515579 1001 86380 86390 1
515388 99515388 1001 86380 86390 1
515307 99515307 1001 86380 86390 1
515359 99515359 1001 86380 86390 1
515476 99515476 1001 86380 86390 1
515098 99515098 1001 86380 86390 1
516226 99516226 1001 86380 86390 1
516298 99516298 1001 86380 86390 1
516104 99516104 1001 86380 86390 1
516147 99516147 1001 86380 86390 1
515932 99515932 1001 86380 86390 1
516090 99516090 1001 86380 86390 1
515911 99515911 1001 86380 86390 1
516526 99516526 1001 86380 86390 1
516711 99516711 1001 86380 86390 1
516582 99516582 1001 86380 86390 1
517278 99517278 1001 86380 86390 1
517280 99517280 1001 86380 86390 1
517242 99517242 1001 86380 86390 1
517002 99517002 1001 86380 86390 1
517099 99517099 1001 86380 86390 1
517076 99517076 1001 86380 86390 1
517480 99517480 1001 86380 86390 1
518133 99518133 1001 86380 86390 1
518000 99518000 1001 86380 86390 1
518153 99518153 1001 86380 86390 1
517751 99517751 1001 86380 86390 1
517772 99517772 1001 86380 86390 1
517568 99517568 1001 86380 86390 1
517635 99517635 1001 86380 86390 1
517701 99517701 1001 86380 86390 1
517599 99517599 1001 86380 86390 1
518305 99518305 1001 86380 86390 1
518209 99518209 1001 86380 86390 1
518873 99518873 1001 86380 86390 1
518783 99518783 1001 86380 86390 1
518721 99518721 1001 86380 86390 1
518761 99518761 1001 86380 86390 1
518750 99518750 1001 86380 86390 1
518549 99518549 1001 86380 86390 1
518564 99518564 1001 86380 86390 1
518526 99518526 1001 86380 86390 1
518410 99518410 1001 86380 86390 1
519051 99519051 1001 86380 86390 1
519090 99519090 1001 86380 86390 1
519739 99519739 1001 86380 86390 1
519688 99519688 1001 86380 86390 1
519613 99519613 1001 86380 86390 1
519407 99519407 1001 86380 86390 1
519563 99519563 1001 86380 86390 1
519602 99519602 1001 86380 86390 1
519435 99519435 1001 86380 86390 1
519361 99519361 1001 86380 86390 1
519865 99519865 1001 86380 86390 1
520010 99520010 1001 86380 86390 1
519909 99519909 1001 86380 86390 1
519962 99519962 1001 86380 86390 1
520576 99520576 1001 86380 86390 1
520489 99520489 1001 86380 86390 1
520439 99520439 1001 86380 86390 1
520491 99520491 1001 86380 86390 1
520545 99520545 1001 86380 86390 1
520536 99520536 1001 86380 86390 1
520330 99520330 1001 86380 86390 1
520328 99520328 1001 86380 86390 1
520381 99520381 1001 86380 86390 1
520021 99520021 1001 86380 86390 1
520065 99520065 1001 86380 86390 1
520053 99520053 1001 86380 86390 1
520781 99520781 1001 86380 86390 1
520654 99520654 1001 86380 86390 1
521327 99521327 1001 86380 86390 1
521309 99521309 1001 86380 86390 1
521096 99521096 1001 86380 86390 1
521052 99521052 1001 86380 86390 1
520900 99520900 1001 86380 86390 1
521023 99521023 1001 86380 86390 1
521038 99521038 1001 86380 86390 1
521618 99521618 1001 86380 86390 1
521580 99521580 1001 86380 86390 1
521545 99521545 1001 86380 86390 1
521498 99521498 1001 86380 86390 1
522121 99522121 1001 86380 86390 1
522226 99522226 1001 86380 86390 1
521976 99521976 1001 86380 86390 1
522015 99522015 1001 86380 86390 1
521804 99521804 1001 86380 86390 1
521805 99521805 1001 86380 86390 1
521767 99521767 1001 86380 86390 1
521822 99521822 1001 86380 86390 1
522367 99522367 1001 86380 86390 1
522309 99522309 1001 86380 86390 1
522439 99522439 1001 86380 86390 1
522928 99522928 1001 86380 86390 1
523013 99523013 1001 86380 86390 1
523109 99523109 1001 86380 86390 1
522975 99522975 1001 86380 86390 1
522733 99522733 1001 86380 86390 1
522890 99522890 1001 86380 86390 1
522762 99522762 1001 86380 86390 1
522737 99522737 1001 86380 86390 1
522831 99522831 1001 86380 86390 1
522846 99522846 1001 86380 86390 1
522533 99522533 1001 86380 86390 1
523157 99523157 1001 86380 86390 1
523209 99523209 1001 86380 86390 1
523236 99523236 1001 86380 86390 1
523249 99523249 1001 86380 86390 1
523303 99523303 1001 86380 86390 1
523188 99523188 1001 86380 86390 1
523842 99523842 1001 86380 86390 1
523907 99523907 1001 86380 86390 1
523924 99523924 1001 86380 86390 1
523572 99523572 1001 86380 86390 1
523715 99523715 1001 86380 86390 1
523601 99523601 1001 86380 86390 1
523578 99523578 1001 86380 86390 1
523566 99523566 1001 86380 86390 1
523709 99523709 1001 86380 86390 1
523569 99523569 1001 86380 86390 1
523363 99523363 1001 86380 86390 1
523328 99523328 1001 86380 86390 1
523510 99523510 1001 86380 86390 1
524137 99524137 1001 86380 86390 1
524100 99524100 1001 86380 86390 1
524139 99524139 1001 86380 86390 1
524117 99524117 1001 86380 86390 1
524053 99524053 1001 86380 86390 1
524067 99524067 1001 86380 86390 1
524145 99524145 1001 86380 86390 1
523966 99523966 1001 86380 86390 1
524589 99524589 1001 86380 86390 1
524632 99524632 1001 86380 86390 1
524745 99524745 1001 86380 86390 1
524724 99524724 1001 86380 86390 1
524623 99524623 1001 86380 86390 1
524478 99524478 1001 86380 86390 1
524519 99524519 1001 86380 86390 1
524406 99524406 1001 86380 86390 1
524334 99524334 1001 86380 86390 1
524873 99524873 1001 86380 86390 1
524887 99524887 1001 86380 86390 1
524929 99524929 1001 86380 86390 1
524944 99524944 1001 86380 86390 1
524815 99524815 1001 86380 86390 1
525559 99525559 1001 86380 86390 1
525393 99525393 1001 86380 86390 1
525449 99525449 1001 86380 86390 1
525531 99525531 1001 86380 86390 1
525262 99525262 1001 86380 86390 1
525185 99525185 1001 86380 86390 1
525199 99525199 1001 86380 86390 1
525291 99525291 1001 86380 86390 1
525369 99525369 1001 86380 86390 1
525307 99525307 1001 86380 86390 1
525194 99525194 1001 86380 86390 1
525018 99525018 1001 86380 86390 1
525060 99525060 1001 86380 86390 1
525024 99525024 1001 86380 86390 1
524986 99524986 1001 86380 86390 1
525723 99525723 1001 86380 86390 1
525686 99525686 1001 86380 86390 1
525392 99525392 1001 86380 86390 1
525714 99525714 1001 86380 86390 1
525727 99525727 1001 86380 86390 1
525708 99525708 1001 86380 86390 1
526232 99526232 1001 86380 86390 1
526208 99526208 1001 86380 86390 1
526187 99526187 1001 86380 86390 1
526072 99526072 1001 86380 86390 1
525974 99525974 1001 86380 86390 1
525874 99525874 1001 86380 86390 1
525926 99525926 1001 86380 86390 1
525903 99525903 1001 86380 86390 1
525878 99525878 1001 86380 86390 1
526603 99526603 1001 86380 86390 1
526466 99526466 1001 86380 86390 1
526531 99526531 1001 86380 86390 1
527198 99527198 1001 86380 86390 1
527247 99527247 1001 86380 86390 1
527069 99527069 1001 86380 86390 1
527233 99527233 1001 86380 86390 1
527194 99527194 1001 86380 86390 1
526896 99526896 1001 86380 86390 1
527026 99527026 1001 86380 86390 1
526924 99526924 1001 86380 86390 1
526669 99526669 1001 86380 86390 1
526671 99526671 1001 86380 86390 1
526767 99526767 1001 86380 86390 1
527991 99527991 1001 86380 86390 1
528034 99528034 1001 86380 86390 1
527793 99527793 1001 86380 86390 1
527808 99527808 1001 86380 86390 1
527759 99527759 1001 86380 86390 1
527696 99527696 1001 86380 86390 1
527864 99527864 1001 86380 86390 1
527506 99527506 1001 86380 86390 1
527638 99527638 1001 86380 86390 1
527575 99527575 1001 86380 86390 1
528126 99528126 1001 86380 86390 1
528129 99528129 1001 86380 86390 1
528155 99528155 1001 86380 86390 1
528194 99528194 1001 86380 86390 1
528797 99528797 1001 86380 86390 1
528619 99528619 1001 86380 86390 1
528649 99528649 1001 86380 86390 1
528562 99528562 1001 86380 86390 1
528410 99528410 1001 86380 86390 1
528475 99528475 1001 86380 86390 1
528360 99528360 1001 86380 86390 1
528295 99528295 1001 86380 86390 1
528444 99528444 1001 86380 86390 1
528457 99528457 1001 86380 86390 1
528924 99528924 1001 86380 86390 1
529080 99529080 1001 86380 86390 1
529009 99529009 1001 86380 86390 1
528932 99528932 1001 86380 86390 1
529076 99529076 1001 86380 86390 1
528947 99528947 1001 86380 86390 1
529699 99529699 1001 86380 86390 1
529555 99529555 1001 86380 86390 1
529435 99529435 1001 86380 86390 1
529318 99529318 1001 86380 86390 1
529488 99529488 1001 86380 86390 1
529323 99529323 1001 86380 86390 1
529389 99529389 1001 86380 86390 1
529159 99529159 1001 86380 86390 1
529308 99529308 1001 86380 86390 1
529128 99529128 1001 86380 86390 1
529181 99529181 1001 86380 86390 1
529272 99529272 1001 86380 86390 1
529753 99529753 1001 86380 86390 1
529793 99529793 1001 86380 86390 1
529859 99529859 1001 86380 86390 1
529849 99529849 1001 86380 86390 1
529825 99529825 1001 86380 86390 1
530374 99530374 1001 86380 86390 1
530192 99530192 1001 86380 86390 1
530223 99530223 1001 86380 86390 1
530250 99530250 1001 86380 86390 1
530162 99530162 1001 86380 86390 1
530189 99530189 1001 86380 86390 1
530054 99530054 1001 86380 86390 1
530094 99530094 1001 86380 86390 1
530018 99530018 1001 86380 86390 1
529968 99529968 1001 86380 86390 1
530009 99530009 1001 86380 86390 1
530686 99530686 1001 86380 86390 1
530560 99530560 1001 86380 86390 1
531245 99531245 1001 86380 86390 1
531288 99531288 1001 86380 86390 1
531125 99531125 1001 86380 86390 1
530983 99530983 1001 86380 86390 1
531140 99531140 1001 86380 86390 1
531104 99531104 1001 86380 86390 1
531002 99531002 1001 86380 86390 1
530816 99530816 1001 86380 86390 1
531436 99531436 1001 86380 86390 1
531489 99531489 1001 86380 86390 1
532154 99532154 1001 86380 86390 1
532030 99532030 1001 86380 86390 1
532048 99532048 1001 86380 86390 1
531792 99531792 1001 86380 86390 1
531744 99531744 1001 86380 86390 1
531618 99531618 1001 86380 86390 1
531673 99531673 1001 86380 86390 1
532267 99532267 1001 86380 86390 1
532386 99532386 1001 86380 86390 1
532396 99532396 1001 86380 86390 1
532999 99532999 1001 86380 86390 1
532832 99532832 1001 86380 86390 1
532884 99532884 1001 86380 86390 1
532874 99532874 1001 86380 86390 1
532673 99532673 1001 86380 86390 1
532503 99532503 1001 86380 86390 1
532412 99532412 1001 86380 86390 1
532544 99532544 1001 86380 86390 1
532519 99532519 1001 86380 86390 1
533223 99533223 1001 86380 86390 1
533161 99533161 1001 86380 86390 1
533072 99533072 1001 86380 86390 1
533228 99533228 1001 86380 86390 1
533229 99533229 1001 86380 86390 1
533234 99533234 1001 86380 86390 1
533709 99533709 1001 86380 86390 1
533661 99533661 1001 86380 86390 1
533449 99533449 1001 86380 86390 1
533502 99533502 1001 86380 86390 1
533515 99533515 1001 86380 86390 1
533609 99533609 1001 86380 86390 1
533418 99533418 1001 86380 86390 1
533330 99533330 1001 86380 86390 1
533294 99533294 1001 86380 86390 1
533285 99533285 1001 86380 86390 1
533867 99533867 1001 86380 86390 1
533873 99533873 1001 86380 86390 1
534005 99534005 1001 86380 86390 1
534569 99534569 1001 86380 86390 1
534588 99534588 1001 86380 86390 1
534667 99534667 1001 86380 86390 1
534604 99534604 1001 86380 86390 1
534404 99534404 1001 86380 86390 1
534406 99534406 1001 86380 86390 1
534222 99534222 1001 86380 86390 1
534774 99534774 1001 86380 86390 1
534776 99534776 1001 86380 86390 1
534698 99534698 1001 86380 86390 1
534857 99534857 1001 86380 86390 1
534870 99534870 1001 86380 86390 1
535278 99535278 1001 86380 86390 1
535228 99535228 1001 86380 86390 1
535241 99535241 1001 86380 86390 1
535125 99535125 1001 86380 86390 1
535119 99535119 1001 86380 86390 1
535184 99535184 1001 86380 86390 1
535599 99535599 1001 86380 86390 1
535633 99535633 1001 86380 86390 1
535659 99535659 1001 86380 86390 1
536027 99536027 1001 86380 86390 1
536092 99536092 1001 86380 86390 1
536004 99536004 1001 86380 86390 1
536032 99536032 1001 86380 86390 1
535863 99535863 1001 86380 86390 1
535843 99535843 1001 86380 86390 1
536496 99536496 1001 86380 86390 1
536970 99536970 1001 86380 86390 1
537090 99537090 1001 86380 86390 1
537001 99537001 1001 86380 86390 1
536956 99536956 1001 86380 86390 1
536957 99536957 1001 86380 86390 1
536783 99536783 1001 86380 86390 1
536796 99536796 1001 86380 86390 1
536877 99536877 1001 86380 86390 1
536659 99536659 1001 86380 86390 1
536737 99536737 1001 86380 86390 1
536707 99536707 1001 86380 86390 1
536643 99536643 1001 86380 86390 1
537290 99537290 1001 86380 86390 1
537332 99537332 1001 86380 86390 1
537268 99537268 1001 86380 86390 1
537258 99537258 1001 86380 86390 1
537821 99537821 1001 86380 86390 1
537847 99537847 1001 86380 86390 1
537899 99537899 1001 86380 86390 1
537852 99537852 1001 86380 86390 1
537790 99537790 1001 86380 86390 1
537978 99537978 1001 86380 86390 1
537921 99537921 1001 86380 86390 1
537757 99537757 1001 86380 86390 1
537736 99537736 1001 86380 86390 1
537769 99537769 1001 86380 86390 1
537527 99537527 1001 86380 86390 1
537517 99537517 1001 86380 86390 1
537376 99537376 1001 86380 86390 1
537545 99537545 1001 86380 86390 1
537571 99537571 1001 86380 86390 1
538692 99538692 1001 86380 86390 1
538707 99538707 1001 86380 86390 1
538620 99538620 1001 86380 86390 1
538684 99538684 1001 86380 86390 1
538405 99538405 1001 86380 86390 1
538458 99538458 1001 86380 86390 1
538592 99538592 1001 86380 86390 1
538379 99538379 1001 86380 86390 1
538386 99538386 1001 86380 86390 1
538387 99538387 1001 86380 86390 1
538986 99538986 1001 86380 86390 1
538935 99538935 1001 86380 86390 1
539003 99539003 1001 86380 86390 1
539004 99539004 1001 86380 86390 1
539465 99539465 1001 86380 86390 1
539569 99539569 1001 86380 86390 1
539623 99539623 1001 86380 86390 1
539470 99539470 1001 86380 86390 1
539561 99539561 1001 86380 86390 1
539357 99539357 1001 86380 86390 1
539259 99539259 1001 86380 86390 1
539845 99539845 1001 86380 86390 1
539812 99539812 1001 86380 86390 1
539774 99539774 1001 86380 86390 1
539685 99539685 1001 86380 86390 1
539674 99539674 1001 86380 86390 1
539727 99539727 1001 86380 86390 1
540341 99540341 1001 86380 86390 1
540380 99540380 1001 86380 86390 1
540355 99540355 1001 86380 86390 1
540343 99540343 1001 86380 86390 1
540386 99540386 1001 86380 86390 1
540375 99540375 1001 86380 86390 1
540105 99540105 1001 86380 86390 1
540119 99540119 1001 86380 86390 1
540127 99540127 1001 86380 86390 1
540003 99540003 1001 86380 86390 1
539853 99539853 1001 86380 86390 1
539892 99539892 1001 86380 86390 1
540050 99540050 1001 86380 86390 1
539922 99539922 1001 86380 86390 1
540602 99540602 1001 86380 86390 1
541286 99541286 1001 86380 86390 1
540984 99540984 1001 86380 86390 1
541063 99541063 1001 86380 86390 1
540935 99540935 1001 86380 86390 1
541029 99541029 1001 86380 86390 1
540940 99540940 1001 86380 86390 1
541057 99541057 1001 86380 86390 1
541021 99541021 1001 86380 86390 1
540688 99540688 1001 86380 86390 1
541403 99541403 1001 86380 86390 1
541404 99541404 1001 86380 86390 1
542034 99542034 1001 86380 86390 1
542036 99542036 1001 86380 86390 1
541797 99541797 1001 86380 86390 1
541810 99541810 1001 86380 86390 1
541785 99541785 1001 86380 86390 1
541824 99541824 1001 86380 86390 1
541653 99541653 1001 86380 86390 1
541513 99541513 1001 86380 86390 1
541674 99541674 1001 86380 86390 1
542324 99542324 1001 86380 86390 1
542222 99542222 1001 86380 86390 1
542302 99542302 1001 86380 86390 1
542769 99542769 1001 86380 86390 1
542770 99542770 1001 86380 86390 1
542928 99542928 1001 86380 86390 1
542762 99542762 1001 86380 86390 1
542854 99542854 1001 86380 86390 1
542730 99542730 1001 86380 86390 1
542550 99542550 1001 86380 86390 1
542605 99542605 1001 86380 86390 1
542619 99542619 1001 86380 86390 1
542364 99542364 1001 86380 86390 1
542443 99542443 1001 86380 86390 1
542463 99542463 1001 86380 86390 1
542490 99542490 1001 86380 86390 1
542413 99542413 1001 86380 86390 1
542439 99542439 1001 86380 86390 1
543034 99543034 1001 86380 86390 1
543023 99543023 1001 86380 86390 1
543056 99543056 1001 86380 86390 1
543708 99543708 1001 86380 86390 1
543739 99543739 1001 86380 86390 1
543645 99543645 1001 86380 86390 1
543650 99543650 1001 86380 86390 1
543390 99543390 1001 86380 86390 1
543433 99543433 1001 86380 86390 1
543474 99543474 1001 86380 86390 1
543242 99543242 1001 86380 86390 1
543259 99543259 1001 86380 86390 1
543278 99543278 1001 86380 86390 1
543227 99543227 1001 86380 86390 1
543820 99543820 1001 86380 86390 1
543859 99543859 1001 86380 86390 1
543799 99543799 1001 86380 86390 1
543840 99543840 1001 86380 86390 1
543944 99543944 1001 86380 86390 1
543935 99543935 1001 86380 86390 1
544405 99544405 1001 86380 86390 1
544431 99544431 1001 86380 86390 1
544384 99544384 1001 86380 86390 1
544298 99544298 1001 86380 86390 1
544273 99544273 1001 86380 86390 1
544338 99544338 1001 86380 86390 1
544183 99544183 1001 86380 86390 1
544148 99544148 1001 86380 86390 1
544086 99544086 1001 86380 86390 1
544063 99544063 1001 86380 86390 1
544129 99544129 1001 86380 86390 1
544674 99544674 1001 86380 86390 1
544598 99544598 1001 86380 86390 1
544643 99544643 1001 86380 86390 1
544709 99544709 1001 86380 86390 1
511709 594 1001 42424 42723 1
514442 703 1001 50355 50655 1
517251 891 1002 29972 39600 1
525703 759 1002 35224 42994 1
400002 99400002 1001 86380 86390 1
400037 99400037 1001 86380 86390 1
400120 99400120 1001 86380 86390 1
400264 99400264 1001 86380 86390 1
400391 99400391 1001 86380 86390 1
400371 99400371 1001 86380 86390 1
400433 99400433 1001 86380 86390 1
400460 99400460 1001 86380 86390 1
400564 99400564 1001 86380 86390 1
400743 99400743 1001 86380 86390 1
400974 99400974 1001 86380 86390 1
401020 99401020 1001 86380 86390 1
400964 99400964 1001 86380 86390 1
401143 99401143 1001 86380 86390 1
401226 99401226 1001 86380 86390 1
401351 99401351 1001 86380 86390 1
401356 99401356 1001 86380 86390 1
401592 99401592 1001 86380 86390 1
401770 99401770 1001 86380 86390 1
401995 99401995 1001 86380 86390 1
402055 99402055 1001 86380 86390 1
401970 99401970 1001 86380 86390 1
401978 99401978 1001 86380 86390 1
402117 99402117 1001 86380 86390 1
402210 99402210 1001 86380 86390 1
402433 99402433 1001 86380 86390 1
402526 99402526 1001 86380 86390 1
402539 99402539 1001 86380 86390 1
402491 99402491 1001 86380 86390 1
402627 99402627 1001 86380 86390 1
402592 99402592 1001 86380 86390 1
402926 99402926 1001 86380 86390 1
403133 99403133 1001 86380 86390 1
403110 99403110 1001 86380 86390 1
403119 99403119 1001 86380 86390 1
403123 99403123 1001 86380 86390 1
403586 99403586 1001 86380 86390 1
403825 99403825 1001 86380 86390 1
404222 99404222 1001 86380 86390 1
404254 99404254 1001 86380 86390 1
404396 99404396 1001 86380 86390 1
404690 99404690 1001 86380 86390 1
404790 99404790 1001 86380 86390 1
404916 99404916 1001 86380 86390 1
405106 99405106 1001 86380 86390 1
405170 99405170 1001 86380 86390 1
405296 99405296 1001 86380 86390 1
405483 99405483 1001 86380 86390 1
405513 99405513 1001 86380 86390 1
405864 99405864 1001 86380 86390 1
405826 99405826 1001 86380 86390 1
405770 99405770 1001 86380 86390 1
406157 99406157 1001 86380 86390 1
406197 99406197 1001 86380 86390 1
406263 99406263 1001 86380 86390 1
406346 99406346 1001 86380 86390 1
406326 99406326 1001 86380 86390 1
406746 99406746 1001 86380 86390 1
406751 99406751 1001 86380 86390 1
406807 99406807 1001 86380 86390 1
406780 99406780 1001 86380 86390 1
406930 99406930 1001 86380 86390 1
406942 99406942 1001 86380 86390 1
407308 99407308 1001 86380 86390 1
407409 99407409 1001 86380 86390 1
407546 99407546 1001 86380 86390 1
407498 99407498 1001 86380 86390 1
407469 99407469 1001 86380 86390 1
407689 99407689 1001 86380 86390 1
407832 99407832 1001 86380 86390 1
407872 99407872 1001 86380 86390 1
407874 99407874 1001 86380 86390 1
407672 99407672 1001 86380 86390 1
407968 99407968 1001 86380 86390 1
408529 99408529 1001 86380 86390 1
408780 99408780 1001 86380 86390 1
408824 99408824 1001 86380 86390 1
409123 99409123 1001 86380 86390 1
409131 99409131 1001 86380 86390 1
409398 99409398 1001 86380 86390 1
409368 99409368 1001 86380 86390 1
409459 99409459 1001 86380 86390 1
409548 99409548 1001 86380 86390 1
409709 99409709 1001 86380 86390 1
409911 99409911 1001 86380 86390 1
410166 99410166 1001 86380 86390 1
410417 99410417 1001 86380 86390 1
410422 99410422 1001 86380 86390 1
410455 99410455 1001 86380 86390 1
410817 99410817 1001 86380 86390 1
410960 99410960 1001 86380 86390 1
411025 99411025 1001 86380 86390 1
411464 99411464 1001 86380 86390 1
411468 99411468 1001 86380 86390 1
411474 99411474 1001 86380 86390 1
411631 99411631 1001 86380 86390 1
411551 99411551 1001 86380 86390 1
411661 99411661 1001 86380 86390 1
411701 99411701 1001 86380 86390 1
411853 99411853 1001 86380 86390 1
412098 99412098 1001 86380 86390 1
412108 99412108 1001 86380 86390 1
412329 99412329 1001 86380 86390 1
413475 99413475 1001 86380 86390 1
413488 99413488 1001 86380 86390 1
412950 99412950 1001 86380 86390 1
412973 99412973 1001 86380 86390 1
413197 99413197 1001 86380 86390 1
412944 99412944 1001 86380 86390 1
413105 99413105 1001 86380 86390 1
412531 99412531 1001 86380 86390 1
412631 99412631 1001 86380 86390 1
413783 99413783 1001 86380 86390 1
414040 99414040 1001 86380 86390 1
415118 99415118 1001 86380 86390 1
415146 99415146 1001 86380 86390 1
415102 99415102 1001 86380 86390 1
415201 99415201 1001 86380 86390 1
415088 99415088 1001 86380 86390 1
415238 99415238 1001 86380 86390 1
414595 99414595 1001 86380 86390 1
414804 99414804 1001 86380 86390 1
414577 99414577 1001 86380 86390 1
414911 99414911 1001 86380 86390 1
414565 99414565 1001 86380 86390 1
415472 99415472 1001 86380 86390 1
415644 99415644 1001 86380 86390 1
415447 99415447 1001 86380 86390 1
415391 99415391 1001 86380 86390 1
415486 99415486 1001 86380 86390 1
415382 99415382 1001 86380 86390 1
415497 99415497 1001 86380 86390 1
416659 99416659 1001 86380 86390 1
416773 99416773 1001 86380 86390 1
416882 99416882 1001 86380 86390 1
416463 99416463 1001 86380 86390 1
416546 99416546 1001 86380 86390 1
416321 99416321 1001 86380 86390 1
416323 99416323 1001 86380 86390 1
416246 99416246 1001 86380 86390 1
415827 99415827 1001 86380 86390 1
415908 99415908 1001 86380 86390 1
415790 99415790 1001 86380 86390 1
415742 99415742 1001 86380 86390 1
417250 99417250 1001 86380 86390 1
417111 99417111 1001 86380 86390 1
418502 99418502 1001 86380 86390 1
418717 99418717 1001 86380 86390 1
418611 99418611 1001 86380 86390 1
418449 99418449 1001 86380 86390 1
418219 99418219 1001 86380 86390 1
418057 99418057 1001 86380 86390 1
418378 99418378 1001 86380 86390 1
417937 99417937 1001 86380 86390 1
417748 99417748 1001 86380 86390 1
417728 99417728 1001 86380 86390 1
417781 99417781 1001 86380 86390 1
418927 99418927 1001 86380 86390 1
419105 99419105 1001 86380 86390 1
418920 99418920 1001 86380 86390 1
418868 99418868 1001 86380 86390 1
420375 99420375 1001 86380 86390 1
420197 99420197 1001 86380 86390 1
420130 99420130 1001 86380 86390 1
420256 99420256 1001 86380 86390 1
420106 99420106 1001 86380 86390 1
419308 99419308 1001 86380 86390 1
419531 99419531 1001 86380 86390 1
419333 99419333 1001 86380 86390 1
419230 99419230 1001 86380 86390 1
420788 99420788 1001 86380 86390 1
420710 99420710 1001 86380 86390 1
421548 99421548 1001 86380 86390 1
421441 99421441 1001 86380 86390 1
421357 99421357 1001 86380 86390 1
422250 99422250 1001 86380 86390 1
421262 99421262 1001 86380 86390 1
422460 99422460 1001 86380 86390 1
422311 99422311 1001 86380 86390 1
422446 99422446 1001 86380 86390 1
422470 99422470 1001 86380 86390 1
422185 99422185 1001 86380 86390 1
423750 99423750 1001 86380 86390 1
423374 99423374 1001 86380 86390 1
423391 99423391 1001 86380 86390 1
423091 99423091 1001 86380 86390 1
423175 99423175 1001 86380 86390 1
422854 99422854 1001 86380 86390 1
422780 99422780 1001 86380 86390 1
422534 99422534 1001 86380 86390 1
422658 99422658 1001 86380 86390 1
422783 99422783 1001 86380 86390 1
422668 99422668 1001 86380 86390 1
422818 99422818 1001 86380 86390 1
422825 99422825 1001 86380 86390 1
423926 99423926 1001 86380 86390 1
425298 99425298 1001 86380 86390 1
425263 99425263 1001 86380 86390 1
425268 99425268 1001 86380 86390 1
424764 99424764 1001 86380 86390 1
424741 99424741 1001 86380 86390 1
424411 99424411 1001 86380 86390 1
424488 99424488 1001 86380 86390 1
425605 99425605 1001 86380 86390 1
425596 99425596 1001 86380 86390 1
426745 99426745 1001 86380 86390 1
426707 99426707 1001 86380 86390 1
426862 99426862 1001 86380 86390 1
426568 99426568 1001 86380 86390 1
426256 99426256 1001 86380 86390 1
426044 99426044 1001 86380 86390 1
427202 99427202 1001 86380 86390 1
427372 99427372 1001 86380 86390 1
427522 99427522 1001 86380 86390 1
427134 99427134 1001 86380 86390 1
427452 99427452 1001 86380 86390 1
428682 99428682 1001 86380 86390 1
428655 99428655 1001 86380 86390 1
428486 99428486 1001 86380 86390 1
428721 99428721 1001 86380 86390 1
428182 99428182 1001 86380 86390 1
428276 99428276 1001 86380 86390 1
428279 99428279 1001 86380 86390 1
428164 99428164 1001 86380 86390 1
428107 99428107 1001 86380 86390 1
428177 99428177 1001 86380 86390 1
427963 99427963 1001 86380 86390 1
427705 99427705 1001 86380 86390 1
427906 99427906 1001 86380 86390 1
427807 99427807 1001 86380 86390 1
427569 99427569 1001 86380 86390 1
428866 99428866 1001 86380 86390 1
428767 99428767 1001 86380 86390 1
430118 99430118 1001 86380 86390 1
430174 99430174 1001 86380 86390 1
429660 99429660 1001 86380 86390 1
429809 99429809 1001 86380 86390 1
429782 99429782 1001 86380 86390 1
429765 99429765 1001 86380 86390 1
429576 99429576 1001 86380 86390 1
429890 99429890 1001 86380 86390 1
429411 99429411 1001 86380 86390 1
429297 99429297 1001 86380 86390 1
429370 99429370 1001 86380 86390 1
429232 99429232 1001 86380 86390 1
429335 99429335 1001 86380 86390 1
430404 99430404 1001 86380 86390 1
430805 99430805 1001 86380 86390 1
430564 99430564 1001 86380 86390 1
432048 99432048 1001 86380 86390 1
431376 99431376 1001 86380 86390 1
431383 99431383 1001 86380 86390 1
431463 99431463 1001 86380 86390 1
431316 99431316 1001 86380 86390 1
431362 99431362 1001 86380 86390 1
431170 99431170 1001 86380 86390 1
430949 99430949 1001 86380 86390 1
430896 99430896 1001 86380 86390 1
432266 99432266 1001 86380 86390 1
432202 99432202 1001 86380 86390 1
432327 99432327 1001 86380 86390 1
432189 99432189 1001 86380 86390 1
433662 99433662 1001 86380 86390 1
433467 99433467 1001 86380 86390 1
433574 99433574 1001 86380 86390 1
433427 99433427 1001 86380 86390 1
433147 99433147 1001 86380 86390 1
433067 99433067 1001 86380 86390 1
433236 99433236 1001 86380 86390 1
432889 99432889 1001 86380 86390 1
432738 99432738 1001 86380 86390 1
434043 99434043 1001 86380 86390 1
434014 99434014 1001 86380 86390 1
435157 99435157 1001 86380 86390 1
435056 99435056 1001 86380 86390 1
435159 99435159 1001 86380 86390 1
435224 99435224 1001 86380 86390 1
435140 99435140 1001 86380 86390 1
435071 99435071 1001 86380 86390 1
434708 99434708 1001 86380 86390 1
434319 99434319 1001 86380 86390 1
434173 99434173 1001 86380 86390 1
434311 99434311 1001 86380 86390 1
435704 99435704 1001 86380 86390 1
435645 99435645 1001 86380 86390 1
435473 99435473 1001 86380 86390 1
436950 99436950 1001 86380 86390 1
437144 99437144 1001 86380 86390 1
437146 99437146 1001 86380 86390 1
436725 99436725 1001 86380 86390 1
436646 99436646 1001 86380 86390 1
436319 99436319 1001 86380 86390 1
436297 99436297 1001 86380 86390 1
436204 99436204 1001 86380 86390 1
300041 99300041 1001 86380 86390 1
437170 99437170 1001 86380 86390 1
300574 99300574 1001 86380 86390 1
300701 99300701 1001 86380 86390 1
300657 99300657 1001 86380 86390 1
300421 99300421 1001 86380 86390 1
300332 99300332 1001 86380 86390 1
300467 99300467 1001 86380 86390 1
300392 99300392 1001 86380 86390 1
300224 99300224 1001 86380 86390 1
300125 99300125 1001 86380 86390 1
300283 99300283 1001 86380 86390 1
300309 99300309 1001 86380 86390 1
300210 99300210 1001 86380 86390 1
300132 99300132 1001 86380 86390 1
300736 99300736 1001 86380 86390 1
301441 99301441 1001 86380 86390 1
301366 99301366 1001 86380 86390 1
301531 99301531 1001 86380 86390 1
301409 99301409 1001 86380 86390 1
301462 99301462 1001 86380 86390 1
301299 99301299 1001 86380 86390 1
301185 99301185 1001 86380 86390 1
301302 99301302 1001 86380 86390 1
301092 99301092 1001 86380 86390 1
301045 99301045 1001 86380 86390 1
301138 99301138 1001 86380 86390 1
301622 99301622 1001 86380 86390 1
301687 99301687 1001 86380 86390 1
301713 99301713 1001 86380 86390 1
301571 99301571 1001 86380 86390 1
302310 99302310 1001 86380 86390 1
302259 99302259 1001 86380 86390 1
302369 99302369 1001 86380 86390 1
302236 99302236 1001 86380 86390 1
302074 99302074 1001 86380 86390 1
302036 99302036 1001 86380 86390 1
301973 99301973 1001 86380 86390 1
302014 99302014 1001 86380 86390 1
301945 99301945 1001 86380 86390 1
301855 99301855 1001 86380 86390 1
301856 99301856 1001 86380 86390 1
301792 99301792 1001 86380 86390 1
301860 99301860 1001 86380 86390 1
302456 99302456 1001 86380 86390 1
302552 99302552 1001 86380 86390 1
303054 99303054 1001 86380 86390 1
303134 99303134 1001 86380 86390 1
303154 99303154 1001 86380 86390 1
302862 99302862 1001 86380 86390 1
302681 99302681 1001 86380 86390 1
302789 99302789 1001 86380 86390 1
302739 99302739 1001 86380 86390 1
302794 99302794 1001 86380 86390 1
303957 99303957 1001 86380 86390 1
303884 99303884 1001 86380 86390 1
303948 99303948 1001 86380 86390 1
303859 99303859 1001 86380 86390 1
303730 99303730 1001 86380 86390 1
303732 99303732 1001 86380 86390 1
303785 99303785 1001 86380 86390 1
303696 99303696 1001 86380 86390 1
303761 99303761 1001 86380 86390 1
303505 99303505 1001 86380 86390 1
303472 99303472 1001 86380 86390 1
303604 99303604 1001 86380 86390 1
304111 99304111 1001 86380 86390 1
304228 99304228 1001 86380 86390 1
304073 99304073 1001 86380 86390 1
304158 99304158 1001 86380 86390 1
304733 99304733 1001 86380 86390 1
304800 99304800 1001 86380 86390 1
304724 99304724 1001 86380 86390 1
304295 99304295 1001 86380 86390 1
304427 99304427 1001 86380 86390 1
305003 99305003 1001 86380 86390 1
305016 99305016 1001 86380 86390 1
304979 99304979 1001 86380 86390 1
305047 99305047 1001 86380 86390 1
305347 99305347 1001 86380 86390 1
305219 99305219 1001 86380 86390 1
305210 99305210 1001 86380 86390 1
305252 99305252 1001 86380 86390 1
500078 99500078 1001 86380 86390 1
500133 99500133 1001 86380 86390 1
305692 99305692 1001 86380 86390 1
500701 99500701 1001 86380 86390 1
500650 99500650 1001 86380 86390 1
500676 99500676 1001 86380 86390 1
500774 99500774 1001 86380 86390 1
500452 99500452 1001 86380 86390 1
500583 99500583 1001 86380 86390 1
500496 99500496 1001 86380 86390 1
500445 99500445 1001 86380 86390 1
500408 99500408 1001 86380 86390 1
500233 99500233 1001 86380 86390 1
500329 99500329 1001 86380 86390 1
500214 99500214 1001 86380 86390 1
500926 99500926 1001 86380 86390 1
500959 99500959 1001 86380 86390 1
501450 99501450 1001 86380 86390 1
501433 99501433 1001 86380 86390 1
501371 99501371 1001 86380 86390 1
501385 99501385 1001 86380 86390 1
501247 99501247 1001 86380 86390 1
501731 99501731 1001 86380 86390 1
501783 99501783 1001 86380 86390 1
501829 99501829 1001 86380 86390 1
502337 99502337 1001 86380 86390 1
502303 99502303 1001 86380 86390 1
502373 99502373 1001 86380 86390 1
502425 99502425 1001 86380 86390 1
502081 99502081 1001 86380 86390 1
502149 99502149 1001 86380 86390 1
502163 99502163 1001 86380 86390 1
502228 99502228 1001 86380 86390 1
501990 99501990 1001 86380 86390 1
501860 99501860 1001 86380 86390 1
501980 99501980 1001 86380 86390 1
501969 99501969 1001 86380 86390 1
501933 99501933 1001 86380 86390 1
502482 99502482 1001 86380 86390 1
502640 99502640 1001 86380 86390 1
503230 99503230 1001 86380 86390 1
503103 99503103 1001 86380 86390 1
503147 99503147 1001 86380 86390 1
502937 99502937 1001 86380 86390 1
502915 99502915 1001 86380 86390 1
502813 99502813 1001 86380 86390 1
502753 99502753 1001 86380 86390 1
502779 99502779 1001 86380 86390 1
503460 99503460 1001 86380 86390 1
503477 99503477 1001 86380 86390 1
504042 99504042 1001 86380 86390 1
504064 99504064 1001 86380 86390 1
504052 99504052 1001 86380 86390 1
503711 99503711 1001 86380 86390 1
503803 99503803 1001 86380 86390 1
503895 99503895 1001 86380 86390 1
503678 99503678 1001 86380 86390 1
503635 99503635 1001 86380 86390 1
504309 99504309 1001 86380 86390 1
504298 99504298 1001 86380 86390 1
504156 99504156 1001 86380 86390 1
504318 99504318 1001 86380 86390 1
504204 99504204 1001 86380 86390 1
504779 99504779 1001 86380 86390 1
504929 99504929 1001 86380 86390 1
504588 99504588 1001 86380 86390 1
504731 99504731 1001 86380 86390 1
504708 99504708 1001 86380 86390 1
504671 99504671 1001 86380 86390 1
504452 99504452 1001 86380 86390 1
504405 99504405 1001 86380 86390 1
504420 99504420 1001 86380 86390 1
504459 99504459 1001 86380 86390 1
504511 99504511 1001 86380 86390 1
504410 99504410 1001 86380 86390 1
505083 99505083 1001 86380 86390 1
505122 99505122 1001 86380 86390 1
505072 99505072 1001 86380 86390 1
505047 99505047 1001 86380 86390 1
505039 99505039 1001 86380 86390 1
505106 99505106 1001 86380 86390 1
505600 99505600 1001 86380 86390 1
505422 99505422 1001 86380 86390 1
505435 99505435 1001 86380 86390 1
505462 99505462 1001 86380 86390 1
505417 99505417 1001 86380 86390 1
505187 99505187 1001 86380 86390 1
505348 99505348 1001 86380 86390 1
505169 99505169 1001 86380 86390 1
505352 99505352 1001 86380 86390 1
505846 99505846 1001 86380 86390 1
505873 99505873 1001 86380 86390 1
505887 99505887 1001 86380 86390 1
505771 99505771 1001 86380 86390 1
506558 99506558 1001 86380 86390 1
506443 99506443 1001 86380 86390 1
506446 99506446 1001 86380 86390 1
506039 99506039 1001 86380 86390 1
506015 99506015 1001 86380 86390 1
506007 99506007 1001 86380 86390 1
505986 99505986 1001 86380 86390 1
506691 99506691 1001 86380 86390 1
506604 99506604 1001 86380 86390 1
507241 99507241 1001 86380 86390 1
507376 99507376 1001 86380 86390 1
507357 99507357 1001 86380 86390 1
507100 99507100 1001 86380 86390 1
507175 99507175 1001 86380 86390 1
506808 99506808 1001 86380 86390 1
506822 99506822 1001 86380 86390 1
507511 99507511 1001 86380 86390 1
507576 99507576 1001 86380 86390 1
507581 99507581 1001 86380 86390 1
507623 99507623 1001 86380 86390 1
507482 99507482 1001 86380 86390 1
507625 99507625 1001 86380 86390 1
508173 99508173 1001 86380 86390 1
508148 99508148 1001 86380 86390 1
507919 99507919 1001 86380 86390 1
507985 99507985 1001 86380 86390 1
507948 99507948 1001 86380 86390 1
507988 99507988 1001 86380 86390 1
507692 99507692 1001 86380 86390 1
507797 99507797 1001 86380 86390 1
507630 99507630 1001 86380 86390 1
507670 99507670 1001 86380 86390 1
508390 99508390 1001 86380 86390 1
508314 99508314 1001 86380 86390 1
508353 99508353 1001 86380 86390 1
508257 99508257 1001 86380 86390 1
508920 99508920 1001 86380 86390 1
508946 99508946 1001 86380 86390 1
508949 99508949 1001 86380 86390 1
509053 99509053 1001 86380 86390 1
508701 99508701 1001 86380 86390 1
508715 99508715 1001 86380 86390 1
508690 99508690 1001 86380 86390 1
508744 99508744 1001 86380 86390 1
508790 99508790 1001 86380 86390 1
508534 99508534 1001 86380 86390 1
508535 99508535 1001 86380 86390 1
508486 99508486 1001 86380 86390 1
509137 99509137 1001 86380 86390 1
509076 99509076 1001 86380 86390 1
509104 99509104 1001 86380 86390 1
509143 99509143 1001 86380 86390 1
509761 99509761 1001 86380 86390 1
509762 99509762 1001 86380 86390 1
509777 99509777 1001 86380 86390 1
509792 99509792 1001 86380 86390 1
509822 99509822 1001 86380 86390 1
509719 99509719 1001 86380 86390 1
509506 99509506 1001 86380 86390 1
509520 99509520 1001 86380 86390 1
509547 99509547 1001 86380 86390 1
509495 99509495 1001 86380 86390 1
509668 99509668 1001 86380 86390 1
509383 99509383 1001 86380 86390 1
509424 99509424 1001 86380 86390 1
509478 99509478 1001 86380 86390 1
509339 99509339 1001 86380 86390 1
509457 99509457 1001 86380 86390 1
509317 99509317 1001 86380 86390 1
509980 99509980 1001 86380 86390 1
510059 99510059 1001 86380 86390 1
510559 99510559 1001 86380 86390 1
510564 99510564 1001 86380 86390 1
510712 99510712 1001 86380 86390 1
510426 99510426 1001 86380 86390 1
510337 99510337 1001 86380 86390 1
510279 99510279 1001 86380 86390 1
510841 99510841 1001 86380 86390 1
510834 99510834 1001 86380 86390 1
510860 99510860 1001 86380 86390 1
511426 99511426 1001 86380 86390 1
511369 99511369 1001 86380 86390 1
511550 99511550 1001 86380 86390 1
511192 99511192 1001 86380 86390 1
511161 99511161 1001 86380 86390 1
510996 99510996 1001 86380 86390 1
511018 99511018 1001 86380 86390 1
511044 99511044 1001 86380 86390 1
511556 99511556 1001 86380 86390 1
512269 99512269 1001 86380 86390 1
512366 99512366 1001 86380 86390 1
512338 99512338 1001 86380 86390 1
512123 99512123 1001 86380 86390 1
512010 99512010 1001 86380 86390 1
512003 99512003 1001 86380 86390 1
511825 99511825 1001 86380 86390 1
511864 99511864 1001 86380 86390 1
511855 99511855 1001 86380 86390 1
511895 99511895 1001 86380 86390 1
511808 99511808 1001 86380 86390 1
512572 99512572 1001 86380 86390 1
512508 99512508 1001 86380 86390 1
512445 99512445 1001 86380 86390 1
512555 99512555 1001 86380 86390 1
513176 99513176 1001 86380 86390 1
513068 99513068 1001 86380 86390 1
512924 99512924 1001 86380 86390 1
512838 99512838 1001 86380 86390 1
512995 99512995 1001 86380 86390 1
512638 99512638 1001 86380 86390 1
512770 99512770 1001 86380 86390 1
512748 99512748 1001 86380 86390 1
512737 99512737 1001 86380 86390 1
513359 99513359 1001 86380 86390 1
513245 99513245 1001 86380 86390 1
513272 99513272 1001 86380 86390 1
513355 99513355 1001 86380 86390 1
513906 99513906 1001 86380 86390 1
513959 99513959 1001 86380 86390 1
513975 99513975 1001 86380 86390 1
513722 99513722 1001 86380 86390 1
513774 99513774 1001 86380 86390 1
513791 99513791 1001 86380 86390 1
513640 99513640 1001 86380 86390 1
513504 99513504 1001 86380 86390 1
513616 99513616 1001 86380 86390 1
514120 99514120 1001 86380 86390 1
514219 99514219 1001 86380 86390 1
514716 99514716 1001 86380 86390 1
514809 99514809 1001 86380 86390 1
514734 99514734 1001 86380 86390 1
514747 99514747 1001 86380 86390 1
514840 99514840 1001 86380 86390 1
514638 99514638 1001 86380 86390 1
514485 99514485 1001 86380 86390 1
514593 99514593 1001 86380 86390 1
514634 99514634 1001 86380 86390 1
514341 99514341 1001 86380 86390 1
514268 99514268 1001 86380 86390 1
514246 99514246 1001 86380 86390 1
514997 99514997 1001 86380 86390 1
514967 99514967 1001 86380 86390 1
514955 99514955 1001 86380 86390 1
514995 99514995 1001 86380 86390 1
515278 99515278 1001 86380 86390 1
515384 99515384 1001 86380 86390 1
515204 99515204 1001 86380 86390 1
515217 99515217 1001 86380 86390 1
515174 99515174 1001 86380 86390 1
515875 99515875 1001 86380 86390 1
515826 99515826 1001 86380 86390 1
515847 99515847 1001 86380 86390 1
516476 99516476 1001 86380 86390 1
516481 99516481 1001 86380 86390 1
516338 99516338 1001 86380 86390 1
516416 99516416 1001 86380 86390 1
516061 99516061 1001 86380 86390 1
516681 99516681 1001 86380 86390 1
516578 99516578 1001 86380 86390 1
517195 99517195 1001 86380 86390 1
517304 99517304 1001 86380 86390 1
517252 99517252 1001 86380 86390 1
517205 99517205 1001 86380 86390 1
516988 99516988 1001 86380 86390 1
517120 99517120 1001 86380 86390 1
517125 99517125 1001 86380 86390 1
516983 99516983 1001 86380 86390 1
516826 99516826 1001 86380 86390 1
516895 99516895 1001 86380 86390 1
517403 99517403 1001 86380 86390 1
517365 99517365 1001 86380 86390 1
517800 99517800 1001 86380 86390 1
517753 99517753 1001 86380 86390 1
517872 99517872 1001 86380 86390 1
517885 99517885 1001 86380 86390 1
517950 99517950 1001 86380 86390 1
517782 99517782 1001 86380 86390 1
517913 99517913 1001 86380 86390 1
517825 99517825 1001 86380 86390 1
517890 99517890 1001 86380 86390 1
517566 99517566 1001 86380 86390 1
517697 99517697 1001 86380 86390 1
517746 99517746 1001 86380 86390 1
518355 99518355 1001 86380 86390 1
518269 99518269 1001 86380 86390 1
518222 99518222 1001 86380 86390 1
518887 99518887 1001 86380 86390 1
518800 99518800 1001 86380 86390 1
518870 99518870 1001 86380 86390 1
518461 99518461 1001 86380 86390 1
518488 99518488 1001 86380 86390 1
519111 99519111 1001 86380 86390 1
519689 99519689 1001 86380 86390 1
519682 99519682 1001 86380 86390 1
519600 99519600 1001 86380 86390 1
519471 99519471 1001 86380 86390 1
519408 99519408 1001 86380 86390 1
519512 99519512 1001 86380 86390 1
519580 99519580 1001 86380 86390 1
519274 99519274 1001 86380 86390 1
519333 99519333 1001 86380 86390 1
519930 99519930 1001 86380 86390 1
519920 99519920 1001 86380 86390 1
519869 99519869 1001 86380 86390 1
520486 99520486 1001 86380 86390 1
520620 99520620 1001 86380 86390 1
520442 99520442 1001 86380 86390 1
520495 99520495 1001 86380 86390 1
520280 99520280 1001 86380 86390 1
520294 99520294 1001 86380 86390 1
520244 99520244 1001 86380 86390 1
520258 99520258 1001 86380 86390 1
520272 99520272 1001 86380 86390 1
520227 99520227 1001 86380 86390 1
520215 99520215 1001 86380 86390 1
520048 99520048 1001 86380 86390 1
520050 99520050 1001 86380 86390 1
521293 99521293 1001 86380 86390 1
521451 99521451 1001 86380 86390 1
521459 99521459 1001 86380 86390 1
521170 99521170 1001 86380 86390 1
521080 99521080 1001 86380 86390 1
521212 99521212 1001 86380 86390 1
521139 99521139 1001 86380 86390 1
521153 99521153 1001 86380 86390 1
520923 99520923 1001 86380 86390 1
520861 99520861 1001 86380 86390 1
521020 99521020 1001 86380 86390 1
520851 99520851 1001 86380 86390 1
521554 99521554 1001 86380 86390 1
522259 99522259 1001 86380 86390 1
522117 99522117 1001 86380 86390 1
521983 99521983 1001 86380 86390 1
521826 99521826 1001 86380 86390 1
521868 99521868 1001 86380 86390 1
521845 99521845 1001 86380 86390 1
521833 99521833 1001 86380 86390 1
521680 99521680 1001 86380 86390 1
521880 99521880 1001 86380 86390 1
522308 99522308 1001 86380 86390 1
522349 99522349 1001 86380 86390 1
522379 99522379 1001 86380 86390 1
522941 99522941 1001 86380 86390 1
522929 99522929 1001 86380 86390 1
522932 99522932 1001 86380 86390 1
522984 99522984 1001 86380 86390 1
522906 99522906 1001 86380 86390 1
522588 99522588 1001 86380 86390 1
522615 99522615 1001 86380 86390 1
522651 99522651 1001 86380 86390 1
523195 99523195 1001 86380 86390 1
523854 99523854 1001 86380 86390 1
523880 99523880 1001 86380 86390 1
523790 99523790 1001 86380 86390 1
523829 99523829 1001 86380 86390 1
523782 99523782 1001 86380 86390 1
523810 99523810 1001 86380 86390 1
523635 99523635 1001 86380 86390 1
523534 99523534 1001 86380 86390 1
523547 99523547 1001 86380 86390 1
523414 99523414 1001 86380 86390 1
523415 99523415 1001 86380 86390 1
523378 99523378 1001 86380 86390 1
523495 99523495 1001 86380 86390 1
523450 99523450 1001 86380 86390 1
523740 99523740 1001 86380 86390 1
524083 99524083 1001 86380 86390 1
524657 99524657 1001 86380 86390 1
524633 99524633 1001 86380 86390 1
524757 99524757 1001 86380 86390 1
524627 99524627 1001 86380 86390 1
524409 99524409 1001 86380 86390 1
524503 99524503 1001 86380 86390 1
524365 99524365 1001 86380 86390 1
524307 99524307 1001 86380 86390 1
524833 99524833 1001 86380 86390 1
524839 99524839 1001 86380 86390 1
524917 99524917 1001 86380 86390 1
524866 99524866 1001 86380 86390 1
525406 99525406 1001 86380 86390 1
525497 99525497 1001 86380 86390 1
525396 99525396 1001 86380 86390 1
525254 99525254 1001 86380 86390 1
525001 99525001 1001 86380 86390 1
525028 99525028 1001 86380 86390 1
525035 99525035 1001 86380 86390 1
525152 99525152 1001 86380 86390 1
525036 99525036 1001 86380 86390 1
525689 99525689 1001 86380 86390 1
525702 99525702 1001 86380 86390 1
525768 99525768 1001 86380 86390 1
525630 99525630 1001 86380 86390 1
526258 99526258 1001 86380 86390 1
526236 99526236 1001 86380 86390 1
526254 99526254 1001 86380 86390 1
526120 99526120 1001 86380 86390 1
526121 99526121 1001 86380 86390 1
525827 99525827 1001 86380 86390 1
526542 99526542 1001 86380 86390 1
526621 99526621 1001 86380 86390 1
527164 99527164 1001 86380 86390 1
527089 99527089 1001 86380 86390 1
527130 99527130 1001 86380 86390 1
527240 99527240 1001 86380 86390 1
526928 99526928 1001 86380 86390 1
526972 99526972 1001 86380 86390 1
527029 99527029 1001 86380 86390 1
526728 99526728 1001 86380 86390 1
527299 99527299 1001 86380 86390 1
527410 99527410 1001 86380 86390 1
527255 99527255 1001 86380 86390 1
527952 99527952 1001 86380 86390 1
527993 99527993 1001 86380 86390 1
527906 99527906 1001 86380 86390 1
528036 99528036 1001 86380 86390 1
527676 99527676 1001 86380 86390 1
527742 99527742 1001 86380 86390 1
527834 99527834 1001 86380 86390 1
527546 99527546 1001 86380 86390 1
527495 99527495 1001 86380 86390 1
527508 99527508 1001 86380 86390 1
527654 99527654 1001 86380 86390 1
527590 99527590 1001 86380 86390 1
527581 99527581 1001 86380 86390 1
528087 99528087 1001 86380 86390 1
528246 99528246 1001 86380 86390 1
528169 99528169 1001 86380 86390 1
528108 99528108 1001 86380 86390 1
528747 99528747 1001 86380 86390 1
528838 99528838 1001 86380 86390 1
528871 99528871 1001 86380 86390 1
528700 99528700 1001 86380 86390 1
528680 99528680 1001 86380 86390 1
528461 99528461 1001 86380 86390 1
528413 99528413 1001 86380 86390 1
528363 99528363 1001 86380 86390 1
528380 99528380 1001 86380 86390 1
528970 99528970 1001 86380 86390 1
529086 99529086 1001 86380 86390 1
529603 99529603 1001 86380 86390 1
529630 99529630 1001 86380 86390 1
529633 99529633 1001 86380 86390 1
529569 99529569 1001 86380 86390 1
529409 99529409 1001 86380 86390 1
529423 99529423 1001 86380 86390 1
529414 99529414 1001 86380 86390 1
529429 99529429 1001 86380 86390 1
529507 99529507 1001 86380 86390 1
529160 99529160 1001 86380 86390 1
529149 99529149 1001 86380 86390 1
529162 99529162 1001 86380 86390 1
529304 99529304 1001 86380 86390 1
529144 99529144 1001 86380 86390 1
529867 99529867 1001 86380 86390 1
529790 99529790 1001 86380 86390 1
529729 99529729 1001 86380 86390 1
529877 99529877 1001 86380 86390 1
530372 99530372 1001 86380 86390 1
530180 99530180 1001 86380 86390 1
530207 99530207 1001 86380 86390 1
530200 99530200 1001 86380 86390 1
530317 99530317 1001 86380 86390 1
530254 99530254 1001 86380 86390 1
530090 99530090 1001 86380 86390 1
529934 99529934 1001 86380 86390 1
529949 99529949 1001 86380 86390 1
530626 99530626 1001 86380 86390 1
531202 99531202 1001 86380 86390 1
531298 99531298 1001 86380 86390 1
531162 99531162 1001 86380 86390 1
530987 99530987 1001 86380 86390 1
531159 99531159 1001 86380 86390 1
530958 99530958 1001 86380 86390 1
531417 99531417 1001 86380 86390 1
531405 99531405 1001 86380 86390 1
531563 99531563 1001 86380 86390 1
531395 99531395 1001 86380 86390 1
531526 99531526 1001 86380 86390 1
531478 99531478 1001 86380 86390 1
531531 99531531 1001 86380 86390 1
532193 99532193 1001 86380 86390 1
532075 99532075 1001 86380 86390 1
531835 99531835 1001 86380 86390 1
531798 99531798 1001 86380 86390 1
531903 99531903 1001 86380 86390 1
531828 99531828 1001 86380 86390 1
531742 99531742 1001 86380 86390 1
531718 99531718 1001 86380 86390 1
531745 99531745 1001 86380 86390 1
532890 99532890 1001 86380 86390 1
532996 99532996 1001 86380 86390 1
532917 99532917 1001 86380 86390 1
533007 99533007 1001 86380 86390 1
533013 99533013 1001 86380 86390 1
533023 99533023 1001 86380 86390 1
532913 99532913 1001 86380 86390 1
532644 99532644 1001 86380 86390 1
532772 99532772 1001 86380 86390 1
532542 99532542 1001 86380 86390 1
532569 99532569 1001 86380 86390 1
532493 99532493 1001 86380 86390 1
532520 99532520 1001 86380 86390 1
532495 99532495 1001 86380 86390 1
532587 99532587 1001 86380 86390 1
532525 99532525 1001 86380 86390 1
533043 99533043 1001 86380 86390 1
533200 99533200 1001 86380 86390 1
533812 99533812 1001 86380 86390 1
533853 99533853 1001 86380 86390 1
533603 99533603 1001 86380 86390 1
533507 99533507 1001 86380 86390 1
533291 99533291 1001 86380 86390 1
533293 99533293 1001 86380 86390 1
533413 99533413 1001 86380 86390 1
534040 99534040 1001 86380 86390 1
534009 99534009 1001 86380 86390 1
534547 99534547 1001 86380 86390 1
534468 99534468 1001 86380 86390 1
534381 99534381 1001 86380 86390 1
534395 99534395 1001 86380 86390 1
534172 99534172 1001 86380 86390 1
534251 99534251 1001 86380 86390 1
534148 99534148 1001 86380 86390 1
534152 99534152 1001 86380 86390 1
534719 99534719 1001 86380 86390 1
534747 99534747 1001 86380 86390 1
534712 99534712 1001 86380 86390 1
534872 99534872 1001 86380 86390 1
535343 99535343 1001 86380 86390 1
535414 99535414 1001 86380 86390 1
535497 99535497 1001 86380 86390 1
535190 99535190 1001 86380 86390 1
535255 99535255 1001 86380 86390 1
535260 99535260 1001 86380 86390 1
535007 99535007 1001 86380 86390 1
534903 99534903 1001 86380 86390 1
534897 99534897 1001 86380 86390 1
534912 99534912 1001 86380 86390 1
535675 99535675 1001 86380 86390 1
535677 99535677 1001 86380 86390 1
535655 99535655 1001 86380 86390 1
536225 99536225 1001 86380 86390 1
536111 99536111 1001 86380 86390 1
536011 99536011 1001 86380 86390 1
535885 99535885 1001 86380 86390 1
535791 99535791 1001 86380 86390 1
535804 99535804 1001 86380 86390 1
535779 99535779 1001 86380 86390 1
536377 99536377 1001 86380 86390 1
537159 99537159 1001 86380 86390 1
536965 99536965 1001 86380 86390 1
536992 99536992 1001 86380 86390 1
537155 99537155 1001 86380 86390 1
536554 99536554 1001 86380 86390 1
536708 99536708 1001 86380 86390 1
537837 99537837 1001 86380 86390 1
537919 99537919 1001 86380 86390 1
537671 99537671 1001 86380 86390 1
537704 99537704 1001 86380 86390 1
537502 99537502 1001 86380 86390 1
537528 99537528 1001 86380 86390 1
537506 99537506 1001 86380 86390 1
538022 99538022 1001 86380 86390 1
538173 99538173 1001 86380 86390 1
538813 99538813 1001 86380 86390 1
538690 99538690 1001 86380 86390 1
538665 99538665 1001 86380 86390 1
538645 99538645 1001 86380 86390 1
538455 99538455 1001 86380 86390 1
538533 99538533 1001 86380 86390 1
538430 99538430 1001 86380 86390 1
538530 99538530 1001 86380 86390 1
538307 99538307 1001 86380 86390 1
538204 99538204 1001 86380 86390 1
538231 99538231 1001 86380 86390 1
538205 99538205 1001 86380 86390 1
538865 99538865 1001 86380 86390 1
538904 99538904 1001 86380 86390 1
538844 99538844 1001 86380 86390 1
538909 99538909 1001 86380 86390 1
538832 99538832 1001 86380 86390 1
538848 99538848 1001 86380 86390 1
538978 99538978 1001 86380 86390 1
539460 99539460 1001 86380 86390 1
539486 99539486 1001 86380 86390 1
539522 99539522 1001 86380 86390 1
539374 99539374 1001 86380 86390 1
539340 99539340 1001 86380 86390 1
539206 99539206 1001 86380 86390 1
539182 99539182 1001 86380 86390 1
539796 99539796 1001 86380 86390 1
539655 99539655 1001 86380 86390 1
539658 99539658 1001 86380 86390 1
540465 99540465 1001 86380 86390 1
540393 99540393 1001 86380 86390 1
540318 99540318 1001 86380 86390 1
540396 99540396 1001 86380 86390 1
540448 99540448 1001 86380 86390 1
540387 99540387 1001 86380 86390 1
540056 99540056 1001 86380 86390 1
540126 99540126 1001 86380 86390 1
540140 99540140 1001 86380 86390 1
540641 99540641 1001 86380 86390 1
541151 99541151 1001 86380 86390 1
541120 99541120 1001 86380 86390 1
541287 99541287 1001 86380 86390 1
541075 99541075 1001 86380 86390 1
540711 99540711 1001 86380 86390 1
540675 99540675 1001 86380 86390 1
540677 99540677 1001 86380 86390 1
540848 99540848 1001 86380 86390 1
541370 99541370 1001 86380 86390 1
541417 99541417 1001 86380 86390 1
542022 99542022 1001 86380 86390 1
541906 99541906 1001 86380 86390 1
541807 99541807 1001 86380 86390 1
541629 99541629 1001 86380 86390 1
541681 99541681 1001 86380 86390 1
541638 99541638 1001 86380 86390 1
542314 99542314 1001 86380 86390 1
542280 99542280 1001 86380 86390 1
542255 99542255 1001 86380 86390 1
542896 99542896 1001 86380 86390 1
542757 99542757 1001 86380 86390 1
542796 99542796 1001 86380 86390 1
542824 99542824 1001 86380 86390 1
542902 99542902 1001 86380 86390 1
542586 99542586 1001 86380 86390 1
542731 99542731 1001 86380 86390 1
542955 99542955 1001 86380 86390 1
543022 99543022 1001 86380 86390 1
543139 99543139 1001 86380 86390 1
543130 99543130 1001 86380 86390 1
543003 99543003 1001 86380 86390 1
543579 99543579 1001 86380 86390 1
543744 99543744 1001 86380 86390 1
543705 99543705 1001 86380 86390 1
543541 99543541 1001 86380 86390 1
543363 99543363 1001 86380 86390 1
543189 99543189 1001 86380 86390 1
543292 99543292 1001 86380 86390 1
543334 99543334 1001 86380 86390 1
543207 99543207 1001 86380 86390 1
543195 99543195 1001 86380 86390 1
543249 99543249 1001 86380 86390 1
543341 99543341 1001 86380 86390 1
543826 99543826 1001 86380 86390 1
543892 99543892 1001 86380 86390 1
544576 99544576 1001 86380 86390 1
544424 99544424 1001 86380 86390 1
544416 99544416 1001 86380 86390 1
544203 99544203 1001 86380 86390 1
543994 99543994 1001 86380 86390 1
544138 99544138 1001 86380 86390 1
544102 99544102 1001 86380 86390 1
544711 99544711 1001 86380 86390 1
544720 99544720 1001 86380 86390 1
420438 206 1001 52680 54657 1
422362 749 1001 720 16197 1
506195 956 1001 62241 62540 1
400300 99400300 1001 86380 86390 1
400365 99400365 1001 86380 86390 1
400390 99400390 1001 86380 86390 1
400604 99400604 1001 86380 86390 1
400911 99400911 1001 86380 86390 1
400912 99400912 1001 86380 86390 1
401009 99401009 1001 86380 86390 1
400960 99400960 1001 86380 86390 1
401257 99401257 1001 86380 86390 1
401185 99401185 1001 86380 86390 1
401538 99401538 1001 86380 86390 1
401677 99401677 1001 86380 86390 1
401798 99401798 1001 86380 86390 1
401704 99401704 1001 86380 86390 1
401938 99401938 1001 86380 86390 1
402285 99402285 1001 86380 86390 1
402465 99402465 1001 86380 86390 1
402471 99402471 1001 86380 86390 1
402463 99402463 1001 86380 86390 1
402782 99402782 1001 86380 86390 1
402820 99402820 1001 86380 86390 1
403008 99403008 1001 86380 86390 1
403063 99403063 1001 86380 86390 1
403189 99403189 1001 86380 86390 1
403344 99403344 1001 86380 86390 1
403346 99403346 1001 86380 86390 1
403395 99403395 1001 86380 86390 1
403521 99403521 1001 86380 86390 1
403640 99403640 1001 86380 86390 1
404334 99404334 1001 86380 86390 1
404648 99404648 1001 86380 86390 1
404953 99404953 1001 86380 86390 1
405095 99405095 1001 86380 86390 1
405314 99405314 1001 86380 86390 1
405837 99405837 1001 86380 86390 1
405789 99405789 1001 86380 86390 1
405875 99405875 1001 86380 86390 1
406303 99406303 1001 86380 86390 1
406313 99406313 1001 86380 86390 1
406630 99406630 1001 86380 86390 1
406596 99406596 1001 86380 86390 1
406676 99406676 1001 86380 86390 1
406759 99406759 1001 86380 86390 1
406922 99406922 1001 86380 86390 1
406940 99406940 1001 86380 86390 1
407023 99407023 1001 86380 86390 1
406944 99406944 1001 86380 86390 1
407092 99407092 1001 86380 86390 1
407036 99407036 1001 86380 86390 1
407149 99407149 1001 86380 86390 1
407363 99407363 1001 86380 86390 1
407577 99407577 1001 86380 86390 1
407937 99407937 1001 86380 86390 1
408195 99408195 1001 86380 86390 1
408229 99408229 1001 86380 86390 1
408245 99408245 1001 86380 86390 1
408320 99408320 1001 86380 86390 1
408349 99408349 1001 86380 86390 1
408312 99408312 1001 86380 86390 1
408551 99408551 1001 86380 86390 1
408644 99408644 1001 86380 86390 1
408875 99408875 1001 86380 86390 1
408959 99408959 1001 86380 86390 1
409041 99409041 1001 86380 86390 1
409225 99409225 1001 86380 86390 1
409611 99409611 1001 86380 86390 1
409922 99409922 1001 86380 86390 1
410101 99410101 1001 86380 86390 1
410121 99410121 1001 86380 86390 1
410138 99410138 1001 86380 86390 1
410530 99410530 1001 86380 86390 1
410696 99410696 1001 86380 86390 1
410627 99410627 1001 86380 86390 1
410762 99410762 1001 86380 86390 1
410763 99410763 1001 86380 86390 1
410889 99410889 1001 86380 86390 1
410943 99410943 1001 86380 86390 1
411341 99411341 1001 86380 86390 1
411329 99411329 1001 86380 86390 1
411581 99411581 1001 86380 86390 1
411695 99411695 1001 86380 86390 1
411725 99411725 1001 86380 86390 1
411866 99411866 1001 86380 86390 1
411880 99411880 1001 86380 86390 1
412206 99412206 1001 86380 86390 1
412400 99412400 1001 86380 86390 1
413609 99413609 1001 86380 86390 1
413303 99413303 1001 86380 86390 1
413410 99413410 1001 86380 86390 1
413661 99413661 1001 86380 86390 1
413251 99413251 1001 86380 86390 1
413282 99413282 1001 86380 86390 1
412970 99412970 1001 86380 86390 1
412645 99412645 1001 86380 86390 1
412489 99412489 1001 86380 86390 1
412679 99412679 1001 86380 86390 1
412729 99412729 1001 86380 86390 1
413928 99413928 1001 86380 86390 1
413843 99413843 1001 86380 86390 1
413937 99413937 1001 86380 86390 1
415080 99415080 1001 86380 86390 1
415198 99415198 1001 86380 86390 1
415161 99415161 1001 86380 86390 1
414150 99414150 1001 86380 86390 1
414193 99414193 1001 86380 86390 1
415442 99415442 1001 86380 86390 1
415700 99415700 1001 86380 86390 1
415534 99415534 1001 86380 86390 1
415581 99415581 1001 86380 86390 1
416993 99416993 1001 86380 86390 1
416464 99416464 1001 86380 86390 1
416580 99416580 1001 86380 86390 1
416285 99416285 1001 86380 86390 1
417575 99417575 1001 86380 86390 1
417408 99417408 1001 86380 86390 1
417468 99417468 1001 86380 86390 1
418700 99418700 1001 86380 86390 1
418369 99418369 1001 86380 86390 1
418307 99418307 1001 86380 86390 1
418138 99418138 1001 86380 86390 1
418226 99418226 1001 86380 86390 1
418314 99418314 1001 86380 86390 1
418063 99418063 1001 86380 86390 1
417921 99417921 1001 86380 86390 1
417798 99417798 1001 86380 86390 1
417725 99417725 1001 86380 86390 1
417934 99417934 1001 86380 86390 1
419174 99419174 1001 86380 86390 1
419151 99419151 1001 86380 86390 1
419046 99419046 1001 86380 86390 1
419071 99419071 1001 86380 86390 1
420226 99420226 1001 86380 86390 1
420186 99420186 1001 86380 86390 1
420212 99420212 1001 86380 86390 1
419698 99419698 1001 86380 86390 1
419777 99419777 1001 86380 86390 1
419864 99419864 1001 86380 86390 1
419791 99419791 1001 86380 86390 1
419680 99419680 1001 86380 86390 1
419991 99419991 1001 86380 86390 1
419217 99419217 1001 86380 86390 1
419258 99419258 1001 86380 86390 1
420480 99420480 1001 86380 86390 1
421642 99421642 1001 86380 86390 1
421353 99421353 1001 86380 86390 1
421643 99421643 1001 86380 86390 1
421624 99421624 1001 86380 86390 1
421127 99421127 1001 86380 86390 1
420925 99420925 1001 86380 86390 1
422458 99422458 1001 86380 86390 1
422143 99422143 1001 86380 86390 1
422486 99422486 1001 86380 86390 1
422130 99422130 1001 86380 86390 1
423692 99423692 1001 86380 86390 1
423340 99423340 1001 86380 86390 1
423469 99423469 1001 86380 86390 1
423395 99423395 1001 86380 86390 1
423731 99423731 1001 86380 86390 1
423304 99423304 1001 86380 86390 1
423245 99423245 1001 86380 86390 1
423204 99423204 1001 86380 86390 1
423205 99423205 1001 86380 86390 1
423159 99423159 1001 86380 86390 1
423142 99423142 1001 86380 86390 1
422574 99422574 1001 86380 86390 1
422790 99422790 1001 86380 86390 1
423865 99423865 1001 86380 86390 1
423845 99423845 1001 86380 86390 1
423999 99423999 1001 86380 86390 1
424053 99424053 1001 86380 86390 1
423959 99423959 1001 86380 86390 1
423914 99423914 1001 86380 86390 1
425331 99425331 1001 86380 86390 1
425287 99425287 1001 86380 86390 1
425118 99425118 1001 86380 86390 1
424866 99424866 1001 86380 86390 1
424740 99424740 1001 86380 86390 1
424919 99424919 1001 86380 86390 1
424253 99424253 1001 86380 86390 1
425670 99425670 1001 86380 86390 1
425814 99425814 1001 86380 86390 1
425702 99425702 1001 86380 86390 1
427086 99427086 1001 86380 86390 1
427115 99427115 1001 86380 86390 1
426300 99426300 1001 86380 86390 1
426549 99426549 1001 86380 86390 1
426386 99426386 1001 86380 86390 1
426459 99426459 1001 86380 86390 1
426686 99426686 1001 86380 86390 1
426066 99426066 1001 86380 86390 1
426119 99426119 1001 86380 86390 1
425898 99425898 1001 86380 86390 1
426085 99426085 1001 86380 86390 1
426182 99426182 1001 86380 86390 1
427352 99427352 1001 86380 86390 1
427294 99427294 1001 86380 86390 1
427119 99427119 1001 86380 86390 1
428127 99428127 1001 86380 86390 1
427930 99427930 1001 86380 86390 1
428266 99428266 1001 86380 86390 1
427575 99427575 1001 86380 86390 1
427752 99427752 1001 86380 86390 1
429066 99429066 1001 86380 86390 1
429021 99429021 1001 86380 86390 1
429046 99429046 1001 86380 86390 1
428797 99428797 1001 86380 86390 1
428955 99428955 1001 86380 86390 1
428864 99428864 1001 86380 86390 1
430165 99430165 1001 86380 86390 1
430101 99430101 1001 86380 86390 1
430027 99430027 1001 86380 86390 1
429781 99429781 1001 86380 86390 1
429792 99429792 1001 86380 86390 1
429520 99429520 1001 86380 86390 1
429458 99429458 1001 86380 86390 1
429289 99429289 1001 86380 86390 1
430454 99430454 1001 86380 86390 1
430487 99430487 1001 86380 86390 1
430436 99430436 1001 86380 86390 1
430744 99430744 1001 86380 86390 1
430561 99430561 1001 86380 86390 1
431736 99431736 1001 86380 86390 1
432022 99432022 1001 86380 86390 1
432032 99432032 1001 86380 86390 1
431783 99431783 1001 86380 86390 1
431762 99431762 1001 86380 86390 1
431785 99431785 1001 86380 86390 1
431282 99431282 1001 86380 86390 1
431527 99431527 1001 86380 86390 1
431627 99431627 1001 86380 86390 1
431628 99431628 1001 86380 86390 1
431629 99431629 1001 86380 86390 1
431320 99431320 1001 86380 86390 1
431272 99431272 1001 86380 86390 1
432084 99432084 1001 86380 86390 1
432206 99432206 1001 86380 86390 1
432418 99432418 1001 86380 86390 1
432263 99432263 1001 86380 86390 1
433410 99433410 1001 86380 86390 1
433320 99433320 1001 86380 86390 1
433440 99433440 1001 86380 86390 1
433500 99433500 1001 86380 86390 1
433544 99433544 1001 86380 86390 1
432954 99432954 1001 86380 86390 1
433173 99433173 1001 86380 86390 1
432791 99432791 1001 86380 86390 1
432726 99432726 1001 86380 86390 1
432504 99432504 1001 86380 86390 1
432645 99432645 1001 86380 86390 1
433318 99433318 1001 86380 86390 1
434040 99434040 1001 86380 86390 1
434007 99434007 1001 86380 86390 1
434032 99434032 1001 86380 86390 1
434060 99434060 1001 86380 86390 1
435345 99435345 1001 86380 86390 1
435008 99435008 1001 86380 86390 1
435260 99435260 1001 86380 86390 1
434663 99434663 1001 86380 86390 1
434766 99434766 1001 86380 86390 1
434828 99434828 1001 86380 86390 1
434851 99434851 1001 86380 86390 1
434793 99434793 1001 86380 86390 1
434726 99434726 1001 86380 86390 1
434314 99434314 1001 86380 86390 1
434510 99434510 1001 86380 86390 1
434165 99434165 1001 86380 86390 1
435709 99435709 1001 86380 86390 1
435601 99435601 1001 86380 86390 1
435806 99435806 1001 86380 86390 1
435882 99435882 1001 86380 86390 1
435747 99435747 1001 86380 86390 1
436977 99436977 1001 86380 86390 1
436827 99436827 1001 86380 86390 1
437011 99437011 1001 86380 86390 1
436672 99436672 1001 86380 86390 1
436462 99436462 1001 86380 86390 1
436699 99436699 1001 86380 86390 1
436246 99436246 1001 86380 86390 1
435938 99435938 1001 86380 86390 1
300104 99300104 1001 86380 86390 1
300616 99300616 1001 86380 86390 1
300547 99300547 1001 86380 86390 1
300336 99300336 1001 86380 86390 1
300204 99300204 1001 86380 86390 1
300312 99300312 1001 86380 86390 1
300767 99300767 1001 86380 86390 1
300807 99300807 1001 86380 86390 1
300730 99300730 1001 86380 86390 1
300776 99300776 1001 86380 86390 1
301467 99301467 1001 86380 86390 1
301469 99301469 1001 86380 86390 1
301246 99301246 1001 86380 86390 1
301198 99301198 1001 86380 86390 1
301277 99301277 1001 86380 86390 1
301342 99301342 1001 86380 86390 1
301164 99301164 1001 86380 86390 1
300948 99300948 1001 86380 86390 1
300975 99300975 1001 86380 86390 1
301044 99301044 1001 86380 86390 1
301123 99301123 1001 86380 86390 1
301734 99301734 1001 86380 86390 1
301644 99301644 1001 86380 86390 1
301646 99301646 1001 86380 86390 1
301636 99301636 1001 86380 86390 1
301742 99301742 1001 86380 86390 1
301589 99301589 1001 86380 86390 1
301615 99301615 1001 86380 86390 1
301680 99301680 1001 86380 86390 1
301832 99301832 1001 86380 86390 1
301952 99301952 1001 86380 86390 1
302576 99302576 1001 86380 86390 1
302581 99302581 1001 86380 86390 1
303108 99303108 1001 86380 86390 1
303048 99303048 1001 86380 86390 1
302874 99302874 1001 86380 86390 1
302926 99302926 1001 86380 86390 1
302902 99302902 1001 86380 86390 1
302878 99302878 1001 86380 86390 1
302906 99302906 1001 86380 86390 1
302663 99302663 1001 86380 86390 1
302756 99302756 1001 86380 86390 1
302731 99302731 1001 86380 86390 1
302710 99302710 1001 86380 86390 1
302762 99302762 1001 86380 86390 1
302711 99302711 1001 86380 86390 1
302712 99302712 1001 86380 86390 1
302725 99302725 1001 86380 86390 1
303350 99303350 1001 86380 86390 1
303917 99303917 1001 86380 86390 1
303980 99303980 1001 86380 86390 1
303685 99303685 1001 86380 86390 1
303816 99303816 1001 86380 86390 1
303794 99303794 1001 86380 86390 1
303810 99303810 1001 86380 86390 1
303823 99303823 1001 86380 86390 1
303503 99303503 1001 86380 86390 1
303609 99303609 1001 86380 86390 1
303455 99303455 1001 86380 86390 1
303588 99303588 1001 86380 86390 1
303553 99303553 1001 86380 86390 1
304187 99304187 1001 86380 86390 1
304163 99304163 1001 86380 86390 1
304112 99304112 1001 86380 86390 1
304062 99304062 1001 86380 86390 1
304063 99304063 1001 86380 86390 1
304066 99304066 1001 86380 86390 1
304235 99304235 1001 86380 86390 1
304809 99304809 1001 86380 86390 1
304748 99304748 1001 86380 86390 1
304674 99304674 1001 86380 86390 1
304589 99304589 1001 86380 86390 1
304630 99304630 1001 86380 86390 1
304530 99304530 1001 86380 86390 1
304534 99304534 1001 86380 86390 1
304240 99304240 1001 86380 86390 1
304309 99304309 1001 86380 86390 1
304249 99304249 1001 86380 86390 1
304934 99304934 1001 86380 86390 1
304948 99304948 1001 86380 86390 1
304962 99304962 1001 86380 86390 1
304950 99304950 1001 86380 86390 1
305058 99305058 1001 86380 86390 1
304955 99304955 1001 86380 86390 1
304994 99304994 1001 86380 86390 1
304943 99304943 1001 86380 86390 1
304983 99304983 1001 86380 86390 1
305604 99305604 1001 86380 86390 1
305516 99305516 1001 86380 86390 1
305298 99305298 1001 86380 86390 1
305429 99305429 1001 86380 86390 1
305424 99305424 1001 86380 86390 1
305119 99305119 1001 86380 86390 1
305161 99305161 1001 86380 86390 1
305151 99305151 1001 86380 86390 1
500010 99500010 1001 86380 86390 1
500778 99500778 1001 86380 86390 1
500613 99500613 1001 86380 86390 1
500746 99500746 1001 86380 86390 1
500547 99500547 1001 86380 86390 1
500509 99500509 1001 86380 86390 1
500382 99500382 1001 86380 86390 1
500965 99500965 1001 86380 86390 1
500842 99500842 1001 86380 86390 1
500843 99500843 1001 86380 86390 1
500873 99500873 1001 86380 86390 1
501526 99501526 1001 86380 86390 1
501476 99501476 1001 86380 86390 1
501554 99501554 1001 86380 86390 1
501548 99501548 1001 86380 86390 1
501344 99501344 1001 86380 86390 1
501280 99501280 1001 86380 86390 1
501306 99501306 1001 86380 86390 1
501281 99501281 1001 86380 86390 1
501321 99501321 1001 86380 86390 1
501336 99501336 1001 86380 86390 1
501289 99501289 1001 86380 86390 1
501302 99501302 1001 86380 86390 1
501200 99501200 1001 86380 86390 1
501049 99501049 1001 86380 86390 1
501051 99501051 1001 86380 86390 1
501675 99501675 1001 86380 86390 1
501701 99501701 1001 86380 86390 1
501805 99501805 1001 86380 86390 1
501808 99501808 1001 86380 86390 1
501784 99501784 1001 86380 86390 1
501669 99501669 1001 86380 86390 1
501828 99501828 1001 86380 86390 1
502299 99502299 1001 86380 86390 1
502290 99502290 1001 86380 86390 1
502407 99502407 1001 86380 86390 1
502308 99502308 1001 86380 86390 1
502413 99502413 1001 86380 86390 1
501954 99501954 1001 86380 86390 1
501985 99501985 1001 86380 86390 1
502481 99502481 1001 86380 86390 1
502599 99502599 1001 86380 86390 1
503206 99503206 1001 86380 86390 1
503247 99503247 1001 86380 86390 1
503145 99503145 1001 86380 86390 1
503110 99503110 1001 86380 86390 1
503073 99503073 1001 86380 86390 1
502882 99502882 1001 86380 86390 1
502787 99502787 1001 86380 86390 1
502801 99502801 1001 86380 86390 1
502751 99502751 1001 86380 86390 1
502790 99502790 1001 86380 86390 1
502842 99502842 1001 86380 86390 1
502791 99502791 1001 86380 86390 1
502846 99502846 1001 86380 86390 1
502717 99502717 1001 86380 86390 1
502747 99502747 1001 86380 86390 1
503340 99503340 1001 86380 86390 1
503304 99503304 1001 86380 86390 1
503373 99503373 1001 86380 86390 1
503490 99503490 1001 86380 86390 1
503429 99503429 1001 86380 86390 1
503456 99503456 1001 86380 86390 1
504054 99504054 1001 86380 86390 1
503954 99503954 1001 86380 86390 1
504020 99504020 1001 86380 86390 1
504013 99504013 1001 86380 86390 1
503730 99503730 1001 86380 86390 1
503861 99503861 1001 86380 86390 1
503880 99503880 1001 86380 86390 1
503739 99503739 1001 86380 86390 1
503791 99503791 1001 86380 86390 1
503561 99503561 1001 86380 86390 1
503574 99503574 1001 86380 86390 1
503615 99503615 1001 86380 86390 1
503693 99503693 1001 86380 86390 1
503593 99503593 1001 86380 86390 1
503582 99503582 1001 86380 86390 1
504128 99504128 1001 86380 86390 1
504201 99504201 1001 86380 86390 1
504305 99504305 1001 86380 86390 1
504790 99504790 1001 86380 86390 1
504912 99504912 1001 86380 86390 1
504853 99504853 1001 86380 86390 1
504657 99504657 1001 86380 86390 1
504672 99504672 1001 86380 86390 1
504392 99504392 1001 86380 86390 1
504510 99504510 1001 86380 86390 1
504512 99504512 1001 86380 86390 1
504527 99504527 1001 86380 86390 1
505144 99505144 1001 86380 86390 1
505644 99505644 1001 86380 86390 1
505763 99505763 1001 86380 86390 1
505386 99505386 1001 86380 86390 1
505555 99505555 1001 86380 86390 1
505530 99505530 1001 86380 86390 1
505547 99505547 1001 86380 86390 1
505190 99505190 1001 86380 86390 1
505295 99505295 1001 86380 86390 1
505224 99505224 1001 86380 86390 1
505785 99505785 1001 86380 86390 1
505945 99505945 1001 86380 86390 1
506560 99506560 1001 86380 86390 1
506587 99506587 1001 86380 86390 1
506491 99506491 1001 86380 86390 1
506340 99506340 1001 86380 86390 1
506251 99506251 1001 86380 86390 1
506355 99506355 1001 86380 86390 1
506227 99506227 1001 86380 86390 1
506271 99506271 1001 86380 86390 1
506093 99506093 1001 86380 86390 1
506059 99506059 1001 86380 86390 1
506111 99506111 1001 86380 86390 1
506177 99506177 1001 86380 86390 1
506126 99506126 1001 86380 86390 1
506142 99506142 1001 86380 86390 1
506763 99506763 1001 86380 86390 1
506686 99506686 1001 86380 86390 1
507287 99507287 1001 86380 86390 1
507236 99507236 1001 86380 86390 1
507037 99507037 1001 86380 86390 1
507206 99507206 1001 86380 86390 1
507158 99507158 1001 86380 86390 1
507184 99507184 1001 86380 86390 1
507197 99507197 1001 86380 86390 1
506849 99506849 1001 86380 86390 1
506903 99506903 1001 86380 86390 1
508184 99508184 1001 86380 86390 1
508077 99508077 1001 86380 86390 1
508243 99508243 1001 86380 86390 1
507943 99507943 1001 86380 86390 1
507752 99507752 1001 86380 86390 1
507830 99507830 1001 86380 86390 1
507715 99507715 1001 86380 86390 1
507768 99507768 1001 86380 86390 1
508351 99508351 1001 86380 86390 1
508307 99508307 1001 86380 86390 1
508767 99508767 1001 86380 86390 1
508782 99508782 1001 86380 86390 1
508770 99508770 1001 86380 86390 1
508834 99508834 1001 86380 86390 1
508797 99508797 1001 86380 86390 1
508585 99508585 1001 86380 86390 1
508524 99508524 1001 86380 86390 1
508564 99508564 1001 86380 86390 1
508606 99508606 1001 86380 86390 1
509191 99509191 1001 86380 86390 1
509102 99509102 1001 86380 86390 1
509863 99509863 1001 86380 86390 1
509790 99509790 1001 86380 86390 1
509803 99509803 1001 86380 86390 1
509713 99509713 1001 86380 86390 1
509857 99509857 1001 86380 86390 1
509664 99509664 1001 86380 86390 1
509498 99509498 1001 86380 86390 1
509654 99509654 1001 86380 86390 1
509976 99509976 1001 86380 86390 1
510080 99510080 1001 86380 86390 1
510011 99510011 1001 86380 86390 1
510103 99510103 1001 86380 86390 1
510688 99510688 1001 86380 86390 1
510638 99510638 1001 86380 86390 1
510702 99510702 1001 86380 86390 1
510483 99510483 1001 86380 86390 1
510420 99510420 1001 86380 86390 1
510383 99510383 1001 86380 86390 1
510414 99510414 1001 86380 86390 1
510466 99510466 1001 86380 86390 1
510442 99510442 1001 86380 86390 1
510119 99510119 1001 86380 86390 1
510238 99510238 1001 86380 86390 1
510150 99510150 1001 86380 86390 1
510230 99510230 1001 86380 86390 1
510208 99510208 1001 86380 86390 1
510130 99510130 1001 86380 86390 1
510828 99510828 1001 86380 86390 1
510742 99510742 1001 86380 86390 1
510898 99510898 1001 86380 86390 1
510760 99510760 1001 86380 86390 1
511360 99511360 1001 86380 86390 1
511464 99511464 1001 86380 86390 1
511509 99511509 1001 86380 86390 1
511433 99511433 1001 86380 86390 1
511178 99511178 1001 86380 86390 1
511309 99511309 1001 86380 86390 1
511206 99511206 1001 86380 86390 1
511232 99511232 1001 86380 86390 1
511336 99511336 1001 86380 86390 1
511329 99511329 1001 86380 86390 1
511009 99511009 1001 86380 86390 1
511035 99511035 1001 86380 86390 1
511011 99511011 1001 86380 86390 1
510952 99510952 1001 86380 86390 1
510992 99510992 1001 86380 86390 1
511601 99511601 1001 86380 86390 1
511634 99511634 1001 86380 86390 1
511701 99511701 1001 86380 86390 1
512341 99512341 1001 86380 86390 1
512189 99512189 1001 86380 86390 1
512234 99512234 1001 86380 86390 1
512260 99512260 1001 86380 86390 1
512095 99512095 1001 86380 86390 1
511848 99511848 1001 86380 86390 1
511823 99511823 1001 86380 86390 1
511945 99511945 1001 86380 86390 1
511899 99511899 1001 86380 86390 1
512480 99512480 1001 86380 86390 1
512468 99512468 1001 86380 86390 1
512562 99512562 1001 86380 86390 1
512563 99512563 1001 86380 86390 1
512551 99512551 1001 86380 86390 1
512384 99512384 1001 86380 86390 1
513051 99513051 1001 86380 86390 1
513189 99513189 1001 86380 86390 1
513113 99513113 1001 86380 86390 1
512897 99512897 1001 86380 86390 1
512820 99512820 1001 86380 86390 1
512873 99512873 1001 86380 86390 1
512661 99512661 1001 86380 86390 1
512792 99512792 1001 86380 86390 1
512768 99512768 1001 86380 86390 1
512600 99512600 1001 86380 86390 1
512640 99512640 1001 86380 86390 1
513890 99513890 1001 86380 86390 1
513968 99513968 1001 86380 86390 1
513998 99513998 1001 86380 86390 1
513944 99513944 1001 86380 86390 1
513860 99513860 1001 86380 86390 1
513711 99513711 1001 86380 86390 1
513695 99513695 1001 86380 86390 1
513572 99513572 1001 86380 86390 1
513588 99513588 1001 86380 86390 1
513590 99513590 1001 86380 86390 1
514084 99514084 1001 86380 86390 1
514140 99514140 1001 86380 86390 1
514192 99514192 1001 86380 86390 1
514218 99514218 1001 86380 86390 1
514066 99514066 1001 86380 86390 1
514783 99514783 1001 86380 86390 1
514811 99514811 1001 86380 86390 1
514847 99514847 1001 86380 86390 1
514766 99514766 1001 86380 86390 1
514577 99514577 1001 86380 86390 1
514492 99514492 1001 86380 86390 1
514357 99514357 1001 86380 86390 1
514384 99514384 1001 86380 86390 1
514363 99514363 1001 86380 86390 1
514415 99514415 1001 86380 86390 1
514287 99514287 1001 86380 86390 1
514416 99514416 1001 86380 86390 1
514919 99514919 1001 86380 86390 1
514960 99514960 1001 86380 86390 1
515040 99515040 1001 86380 86390 1
514885 99514885 1001 86380 86390 1
515482 99515482 1001 86380 86390 1
515509 99515509 1001 86380 86390 1
515549 99515549 1001 86380 86390 1
515364 99515364 1001 86380 86390 1
515405 99515405 1001 86380 86390 1
515218 99515218 1001 86380 86390 1
515136 99515136 1001 86380 86390 1
515830 99515830 1001 86380 86390 1
516343 99516343 1001 86380 86390 1
516409 99516409 1001 86380 86390 1
516489 99516489 1001 86380 86390 1
516388 99516388 1001 86380 86390 1
516209 99516209 1001 86380 86390 1
516033 99516033 1001 86380 86390 1
516614 99516614 1001 86380 86390 1
516694 99516694 1001 86380 86390 1
516646 99516646 1001 86380 86390 1
517143 99517143 1001 86380 86390 1
517247 99517247 1001 86380 86390 1
517145 99517145 1001 86380 86390 1
517224 99517224 1001 86380 86390 1
517148 99517148 1001 86380 86390 1
516967 99516967 1001 86380 86390 1
516944 99516944 1001 86380 86390 1
517010 99517010 1001 86380 86390 1
516985 99516985 1001 86380 86390 1
516844 99516844 1001 86380 86390 1
516781 99516781 1001 86380 86390 1
516757 99516757 1001 86380 86390 1
516874 99516874 1001 86380 86390 1
517385 99517385 1001 86380 86390 1
517374 99517374 1001 86380 86390 1
517479 99517479 1001 86380 86390 1
517445 99517445 1001 86380 86390 1
517342 99517342 1001 86380 86390 1
517355 99517355 1001 86380 86390 1
517472 99517472 1001 86380 86390 1
518128 99518128 1001 86380 86390 1
518052 99518052 1001 86380 86390 1
518104 99518104 1001 86380 86390 1
517840 99517840 1001 86380 86390 1
517687 99517687 1001 86380 86390 1
517731 99517731 1001 86380 86390 1
518172 99518172 1001 86380 86390 1
518252 99518252 1001 86380 86390 1
518343 99518343 1001 86380 86390 1
518294 99518294 1001 86380 86390 1
518295 99518295 1001 86380 86390 1
518192 99518192 1001 86380 86390 1
518220 99518220 1001 86380 86390 1
518272 99518272 1001 86380 86390 1
518299 99518299 1001 86380 86390 1
518811 99518811 1001 86380 86390 1
518600 99518600 1001 86380 86390 1
518613 99518613 1001 86380 86390 1
518717 99518717 1001 86380 86390 1
518629 99518629 1001 86380 86390 1
518735 99518735 1001 86380 86390 1
518685 99518685 1001 86380 86390 1
518582 99518582 1001 86380 86390 1
518686 99518686 1001 86380 86390 1
518664 99518664 1001 86380 86390 1
518742 99518742 1001 86380 86390 1
518557 99518557 1001 86380 86390 1
519092 99519092 1001 86380 86390 1
519042 99519042 1001 86380 86390 1
519790 99519790 1001 86380 86390 1
519666 99519666 1001 86380 86390 1
519748 99519748 1001 86380 86390 1
519658 99519658 1001 86380 86390 1
519556 99519556 1001 86380 86390 1
519599 99519599 1001 86380 86390 1
519601 99519601 1001 86380 86390 1
519485 99519485 1001 86380 86390 1
519550 99519550 1001 86380 86390 1
519540 99519540 1001 86380 86390 1
519289 99519289 1001 86380 86390 1
519256 99519256 1001 86380 86390 1
519841 99519841 1001 86380 86390 1
519821 99519821 1001 86380 86390 1
520602 99520602 1001 86380 86390 1
520593 99520593 1001 86380 86390 1
520369 99520369 1001 86380 86390 1
520268 99520268 1001 86380 86390 1
520075 99520075 1001 86380 86390 1
520205 99520205 1001 86380 86390 1
520092 99520092 1001 86380 86390 1
520719 99520719 1001 86380 86390 1
520811 99520811 1001 86380 86390 1
520786 99520786 1001 86380 86390 1
520735 99520735 1001 86380 86390 1
520762 99520762 1001 86380 86390 1
520711 99520711 1001 86380 86390 1
521339 99521339 1001 86380 86390 1
521369 99521369 1001 86380 86390 1
521423 99521423 1001 86380 86390 1
521007 99521007 1001 86380 86390 1
521048 99521048 1001 86380 86390 1
521516 99521516 1001 86380 86390 1
521648 99521648 1001 86380 86390 1
521654 99521654 1001 86380 86390 1
522241 99522241 1001 86380 86390 1
522258 99522258 1001 86380 86390 1
522218 99522218 1001 86380 86390 1
522146 99522146 1001 86380 86390 1
521919 99521919 1001 86380 86390 1
522074 99522074 1001 86380 86390 1
521999 99521999 1001 86380 86390 1
521922 99521922 1001 86380 86390 1
521948 99521948 1001 86380 86390 1
521890 99521890 1001 86380 86390 1
521700 99521700 1001 86380 86390 1
521779 99521779 1001 86380 86390 1
521818 99521818 1001 86380 86390 1
521679 99521679 1001 86380 86390 1
521837 99521837 1001 86380 86390 1
522330 99522330 1001 86380 86390 1
522333 99522333 1001 86380 86390 1
522386 99522386 1001 86380 86390 1
522399 99522399 1001 86380 86390 1
523081 99523081 1001 86380 86390 1
522968 99522968 1001 86380 86390 1
522935 99522935 1001 86380 86390 1
523116 99523116 1001 86380 86390 1
522826 99522826 1001 86380 86390 1
522866 99522866 1001 86380 86390 1
522724 99522724 1001 86380 86390 1
522738 99522738 1001 86380 86390 1
522896 99522896 1001 86380 86390 1
522618 99522618 1001 86380 86390 1
522544 99522544 1001 86380 86390 1
523147 99523147 1001 86380 86390 1
523254 99523254 1001 86380 86390 1
523752 99523752 1001 86380 86390 1
523819 99523819 1001 86380 86390 1
523918 99523918 1001 86380 86390 1
523922 99523922 1001 86380 86390 1
523861 99523861 1001 86380 86390 1
523559 99523559 1001 86380 86390 1
523537 99523537 1001 86380 86390 1
523484 99523484 1001 86380 86390 1
523435 99523435 1001 86380 86390 1
524129 99524129 1001 86380 86390 1
524000 99524000 1001 86380 86390 1
524670 99524670 1001 86380 86390 1
524700 99524700 1001 86380 86390 1
524726 99524726 1001 86380 86390 1
524538 99524538 1001 86380 86390 1
524428 99524428 1001 86380 86390 1
524535 99524535 1001 86380 86390 1
524523 99524523 1001 86380 86390 1
524292 99524292 1001 86380 86390 1
524770 99524770 1001 86380 86390 1
524863 99524863 1001 86380 86390 1
524856 99524856 1001 86380 86390 1
524973 99524973 1001 86380 86390 1
525538 99525538 1001 86380 86390 1
525591 99525591 1001 86380 86390 1
525216 99525216 1001 86380 86390 1
525108 99525108 1001 86380 86390 1
525007 99525007 1001 86380 86390 1
525739 99525739 1001 86380 86390 1
525688 99525688 1001 86380 86390 1
525782 99525782 1001 86380 86390 1
525733 99525733 1001 86380 86390 1
526255 99526255 1001 86380 86390 1
526285 99526285 1001 86380 86390 1
526311 99526311 1001 86380 86390 1
526400 99526400 1001 86380 86390 1
526402 99526402 1001 86380 86390 1
526314 99526314 1001 86380 86390 1
526251 99526251 1001 86380 86390 1
526344 99526344 1001 86380 86390 1
526038 99526038 1001 86380 86390 1
526171 99526171 1001 86380 86390 1
525919 99525919 1001 86380 86390 1
525873 99525873 1001 86380 86390 1
525838 99525838 1001 86380 86390 1
526497 99526497 1001 86380 86390 1
526576 99526576 1001 86380 86390 1
527248 99527248 1001 86380 86390 1
527155 99527155 1001 86380 86390 1
527208 99527208 1001 86380 86390 1
526955 99526955 1001 86380 86390 1
526944 99526944 1001 86380 86390 1
526881 99526881 1001 86380 86390 1
526909 99526909 1001 86380 86390 1
526935 99526935 1001 86380 86390 1
526705 99526705 1001 86380 86390 1
526642 99526642 1001 86380 86390 1
526644 99526644 1001 86380 86390 1
527302 99527302 1001 86380 86390 1
527398 99527398 1001 86380 86390 1
527386 99527386 1001 86380 86390 1
528015 99528015 1001 86380 86390 1
527888 99527888 1001 86380 86390 1
528030 99528030 1001 86380 86390 1
528060 99528060 1001 86380 86390 1
527905 99527905 1001 86380 86390 1
527781 99527781 1001 86380 86390 1
527592 99527592 1001 86380 86390 1
527554 99527554 1001 86380 86390 1
527621 99527621 1001 86380 86390 1
528086 99528086 1001 86380 86390 1
528208 99528208 1001 86380 86390 1
528878 99528878 1001 86380 86390 1
528766 99528766 1001 86380 86390 1
528357 99528357 1001 86380 86390 1
528939 99528939 1001 86380 86390 1
529019 99529019 1001 86380 86390 1
528972 99528972 1001 86380 86390 1
529602 99529602 1001 86380 86390 1
529554 99529554 1001 86380 86390 1
529531 99529531 1001 86380 86390 1
529461 99529461 1001 86380 86390 1
529123 99529123 1001 86380 86390 1
529254 99529254 1001 86380 86390 1
529312 99529312 1001 86380 86390 1
529845 99529845 1001 86380 86390 1
529858 99529858 1001 86380 86390 1
529743 99529743 1001 86380 86390 1
529784 99529784 1001 86380 86390 1
530351 99530351 1001 86380 86390 1
530142 99530142 1001 86380 86390 1
530288 99530288 1001 86380 86390 1
529946 99529946 1001 86380 86390 1
529951 99529951 1001 86380 86390 1
530737 99530737 1001 86380 86390 1
530573 99530573 1001 86380 86390 1
531214 99531214 1001 86380 86390 1
531253 99531253 1001 86380 86390 1
530940 99530940 1001 86380 86390 1
530762 99530762 1001 86380 86390 1
530880 99530880 1001 86380 86390 1
530906 99530906 1001 86380 86390 1
530899 99530899 1001 86380 86390 1
531456 99531456 1001 86380 86390 1
531522 99531522 1001 86380 86390 1
531434 99531434 1001 86380 86390 1
531499 99531499 1001 86380 86390 1
531461 99531461 1001 86380 86390 1
531439 99531439 1001 86380 86390 1
532054 99532054 1001 86380 86390 1
532097 99532097 1001 86380 86390 1
531926 99531926 1001 86380 86390 1
531945 99531945 1001 86380 86390 1
531707 99531707 1001 86380 86390 1
532918 99532918 1001 86380 86390 1
532944 99532944 1001 86380 86390 1
532857 99532857 1001 86380 86390 1
532978 99532978 1001 86380 86390 1
532967 99532967 1001 86380 86390 1
532710 99532710 1001 86380 86390 1
532663 99532663 1001 86380 86390 1
532692 99532692 1001 86380 86390 1
532719 99532719 1001 86380 86390 1
532695 99532695 1001 86380 86390 1
532593 99532593 1001 86380 86390 1
532492 99532492 1001 86380 86390 1
532434 99532434 1001 86380 86390 1
532500 99532500 1001 86380 86390 1
532617 99532617 1001 86380 86390 1
533135 99533135 1001 86380 86390 1
533084 99533084 1001 86380 86390 1
533230 99533230 1001 86380 86390 1
533179 99533179 1001 86380 86390 1
533218 99533218 1001 86380 86390 1
533206 99533206 1001 86380 86390 1
533221 99533221 1001 86380 86390 1
533760 99533760 1001 86380 86390 1
533689 99533689 1001 86380 86390 1
533492 99533492 1001 86380 86390 1
533571 99533571 1001 86380 86390 1
533467 99533467 1001 86380 86390 1
533573 99533573 1001 86380 86390 1
533275 99533275 1001 86380 86390 1
533323 99533323 1001 86380 86390 1
533427 99533427 1001 86380 86390 1
533985 99533985 1001 86380 86390 1
534051 99534051 1001 86380 86390 1
534600 99534600 1001 86380 86390 1
534627 99534627 1001 86380 86390 1
534486 99534486 1001 86380 86390 1
534671 99534671 1001 86380 86390 1
534552 99534552 1001 86380 86390 1
534287 99534287 1001 86380 86390 1
534340 99534340 1001 86380 86390 1
534472 99534472 1001 86380 86390 1
534127 99534127 1001 86380 86390 1
534119 99534119 1001 86380 86390 1
534238 99534238 1001 86380 86390 1
534070 99534070 1001 86380 86390 1
535342 99535342 1001 86380 86390 1
535437 99535437 1001 86380 86390 1
535466 99535466 1001 86380 86390 1
535352 99535352 1001 86380 86390 1
535293 99535293 1001 86380 86390 1
535115 99535115 1001 86380 86390 1
535259 99535259 1001 86380 86390 1
535170 99535170 1001 86380 86390 1
534916 99534916 1001 86380 86390 1
535039 99535039 1001 86380 86390 1
535638 99535638 1001 86380 86390 1
535548 99535548 1001 86380 86390 1
535605 99535605 1001 86380 86390 1
535608 99535608 1001 86380 86390 1
536305 99536305 1001 86380 86390 1
536332 99536332 1001 86380 86390 1
535993 99535993 1001 86380 86390 1
536006 99536006 1001 86380 86390 1
535968 99535968 1001 86380 86390 1
535888 99535888 1001 86380 86390 1
535902 99535902 1001 86380 86390 1
535827 99535827 1001 86380 86390 1
535789 99535789 1001 86380 86390 1
535765 99535765 1001 86380 86390 1
536426 99536426 1001 86380 86390 1
536441 99536441 1001 86380 86390 1
536435 99536435 1001 86380 86390 1
536474 99536474 1001 86380 86390 1
537013 99537013 1001 86380 86390 1
537066 99537066 1001 86380 86390 1
536980 99536980 1001 86380 86390 1
536762 99536762 1001 86380 86390 1
536934 99536934 1001 86380 86390 1
536569 99536569 1001 86380 86390 1
536545 99536545 1001 86380 86390 1
536666 99536666 1001 86380 86390 1
536550 99536550 1001 86380 86390 1
536642 99536642 1001 86380 86390 1
537289 99537289 1001 86380 86390 1
537356 99537356 1001 86380 86390 1
537208 99537208 1001 86380 86390 1
537234 99537234 1001 86380 86390 1
537171 99537171 1001 86380 86390 1
537869 99537869 1001 86380 86390 1
537643 99537643 1001 86380 86390 1
537709 99537709 1001 86380 86390 1
537762 99537762 1001 86380 86390 1
537687 99537687 1001 86380 86390 1
537729 99537729 1001 86380 86390 1
537523 99537523 1001 86380 86390 1
537399 99537399 1001 86380 86390 1
537452 99537452 1001 86380 86390 1
537401 99537401 1001 86380 86390 1
537466 99537466 1001 86380 86390 1
537479 99537479 1001 86380 86390 1
537505 99537505 1001 86380 86390 1
537392 99537392 1001 86380 86390 1
538041 99538041 1001 86380 86390 1
538125 99538125 1001 86380 86390 1
538133 99538133 1001 86380 86390 1
538095 99538095 1001 86380 86390 1
538778 99538778 1001 86380 86390 1
538779 99538779 1001 86380 86390 1
538623 99538623 1001 86380 86390 1
538639 99538639 1001 86380 86390 1
538720 99538720 1001 86380 86390 1
538698 99538698 1001 86380 86390 1
538586 99538586 1001 86380 86390 1
538488 99538488 1001 86380 86390 1
538542 99538542 1001 86380 86390 1
538369 99538369 1001 86380 86390 1
538383 99538383 1001 86380 86390 1
538267 99538267 1001 86380 86390 1
538320 99538320 1001 86380 86390 1
538398 99538398 1001 86380 86390 1
538243 99538243 1001 86380 86390 1
538967 99538967 1001 86380 86390 1
538982 99538982 1001 86380 86390 1
539008 99539008 1001 86380 86390 1
538879 99538879 1001 86380 86390 1
538821 99538821 1001 86380 86390 1
539453 99539453 1001 86380 86390 1
539492 99539492 1001 86380 86390 1
539496 99539496 1001 86380 86390 1
539383 99539383 1001 86380 86390 1
539307 99539307 1001 86380 86390 1
539430 99539430 1001 86380 86390 1
539137 99539137 1001 86380 86390 1
539220 99539220 1001 86380 86390 1
539133 99539133 1001 86380 86390 1
539767 99539767 1001 86380 86390 1
539678 99539678 1001 86380 86390 1
539756 99539756 1001 86380 86390 1
539795 99539795 1001 86380 86390 1
539643 99539643 1001 86380 86390 1
539838 99539838 1001 86380 86390 1
539657 99539657 1001 86380 86390 1
539766 99539766 1001 86380 86390 1
540436 99540436 1001 86380 86390 1
540421 99540421 1001 86380 86390 1
540267 99540267 1001 86380 86390 1
540148 99540148 1001 86380 86390 1
540201 99540201 1001 86380 86390 1
540059 99540059 1001 86380 86390 1
540242 99540242 1001 86380 86390 1
539936 99539936 1001 86380 86390 1
540014 99540014 1001 86380 86390 1
540020 99540020 1001 86380 86390 1
539944 99539944 1001 86380 86390 1
539947 99539947 1001 86380 86390 1
540026 99540026 1001 86380 86390 1
540610 99540610 1001 86380 86390 1
540586 99540586 1001 86380 86390 1
541154 99541154 1001 86380 86390 1
541232 99541232 1001 86380 86390 1
541131 99541131 1001 86380 86390 1
541237 99541237 1001 86380 86390 1
541250 99541250 1001 86380 86390 1
540985 99540985 1001 86380 86390 1
540922 99540922 1001 86380 86390 1
541055 99541055 1001 86380 86390 1
541059 99541059 1001 86380 86390 1
540751 99540751 1001 86380 86390 1
540777 99540777 1001 86380 86390 1
540845 99540845 1001 86380 86390 1
540733 99540733 1001 86380 86390 1
540811 99540811 1001 86380 86390 1
541297 99541297 1001 86380 86390 1
541351 99541351 1001 86380 86390 1
542055 99542055 1001 86380 86390 1
541978 99541978 1001 86380 86390 1
542092 99542092 1001 86380 86390 1
542015 99542015 1001 86380 86390 1
541710 99541710 1001 86380 86390 1
541680 99541680 1001 86380 86390 1
541517 99541517 1001 86380 86390 1
542195 99542195 1001 86380 86390 1
542296 99542296 1001 86380 86390 1
542599 99542599 1001 86380 86390 1
542596 99542596 1001 86380 86390 1
542441 99542441 1001 86380 86390 1
542416 99542416 1001 86380 86390 1
542405 99542405 1001 86380 86390 1
543027 99543027 1001 86380 86390 1
542949 99542949 1001 86380 86390 1
543686 99543686 1001 86380 86390 1
543753 99543753 1001 86380 86390 1
543527 99543527 1001 86380 86390 1
543453 99543453 1001 86380 86390 1
543269 99543269 1001 86380 86390 1
543810 99543810 1001 86380 86390 1
543877 99543877 1001 86380 86390 1
544570 99544570 1001 86380 86390 1
544396 99544396 1001 86380 86390 1
544581 99544581 1001 86380 86390 1
544402 99544402 1001 86380 86390 1
544187 99544187 1001 86380 86390 1
544281 99544281 1001 86380 86390 1
544388 99544388 1001 86380 86390 1
544072 99544072 1001 86380 86390 1
544152 99544152 1001 86380 86390 1
405030 631 1001 83880 85257 1
423331 407 1001 36900 38277 1
414112 376 1001 17520 18417 1
511655 618 1002 28810 39619 1
522881 1209 1001 57204 57503 1
528482 862 1001 38174 38473 1
534065 1053 1001 40872 41171 1
400127 99400127 1001 86380 86390 1
400033 99400033 1001 86380 86390 1
400055 99400055 1001 86380 86390 1
400225 99400225 1001 86380 86390 1
400287 99400287 1001 86380 86390 1
400250 99400250 1001 86380 86390 1
400256 99400256 1001 86380 86390 1
400466 99400466 1001 86380 86390 1
400818 99400818 1001 86380 86390 1
401221 99401221 1001 86380 86390 1
401393 99401393 1001 86380 86390 1
401725 99401725 1001 86380 86390 1
401585 99401585 1001 86380 86390 1
402021 99402021 1001 86380 86390 1
402146 99402146 1001 86380 86390 1
402299 99402299 1001 86380 86390 1
402679 99402679 1001 86380 86390 1
402597 99402597 1001 86380 86390 1
402643 99402643 1001 86380 86390 1
402784 99402784 1001 86380 86390 1
402815 99402815 1001 86380 86390 1
402892 99402892 1001 86380 86390 1
403000 99403000 1001 86380 86390 1
403213 99403213 1001 86380 86390 1
403285 99403285 1001 86380 86390 1
403407 99403407 1001 86380 86390 1
403408 99403408 1001 86380 86390 1
403602 99403602 1001 86380 86390 1
403643 99403643 1001 86380 86390 1
403704 99403704 1001 86380 86390 1
403691 99403691 1001 86380 86390 1
403762 99403762 1001 86380 86390 1
404031 99404031 1001 86380 86390 1
404249 99404249 1001 86380 86390 1
404207 99404207 1001 86380 86390 1
404363 99404363 1001 86380 86390 1
404786 99404786 1001 86380 86390 1
404837 99404837 1001 86380 86390 1
405473 99405473 1001 86380 86390 1
405459 99405459 1001 86380 86390 1
405627 99405627 1001 86380 86390 1
405858 99405858 1001 86380 86390 1
405974 99405974 1001 86380 86390 1
406131 99406131 1001 86380 86390 1
406185 99406185 1001 86380 86390 1
406380 99406380 1001 86380 86390 1
406462 99406462 1001 86380 86390 1
406775 99406775 1001 86380 86390 1
406932 99406932 1001 86380 86390 1
406866 99406866 1001 86380 86390 1
407070 99407070 1001 86380 86390 1
407221 99407221 1001 86380 86390 1
407512 99407512 1001 86380 86390 1
407566 99407566 1001 86380 86390 1
408025 99408025 1001 86380 86390 1
408243 99408243 1001 86380 86390 1
408249 99408249 1001 86380 86390 1
408378 99408378 1001 86380 86390 1
408806 99408806 1001 86380 86390 1
409569 99409569 1001 86380 86390 1
410032 99410032 1001 86380 86390 1
410193 99410193 1001 86380 86390 1
410590 99410590 1001 86380 86390 1
410620 99410620 1001 86380 86390 1
410992 99410992 1001 86380 86390 1
411137 99411137 1001 86380 86390 1
411244 99411244 1001 86380 86390 1
411360 99411360 1001 86380 86390 1
411469 99411469 1001 86380 86390 1
411555 99411555 1001 86380 86390 1
411840 99411840 1001 86380 86390 1
411931 99411931 1001 86380 86390 1
412040 99412040 1001 86380 86390 1
412167 99412167 1001 86380 86390 1
412219 99412219 1001 86380 86390 1
412338 99412338 1001 86380 86390 1
412476 99412476 1001 86380 86390 1
412366 99412366 1001 86380 86390 1
412403 99412403 1001 86380 86390 1
412459 99412459 1001 86380 86390 1
412379 99412379 1001 86380 86390 1
412351 99412351 1001 86380 86390 1
412412 99412412 1001 86380 86390 1
413420 99413420 1001 86380 86390 1
413501 99413501 1001 86380 86390 1
413351 99413351 1001 86380 86390 1
413113 99413113 1001 86380 86390 1
413015 99413015 1001 86380 86390 1
413024 99413024 1001 86380 86390 1
413285 99413285 1001 86380 86390 1
412638 99412638 1001 86380 86390 1
412758 99412758 1001 86380 86390 1
412538 99412538 1001 86380 86390 1
412491 99412491 1001 86380 86390 1
412519 99412519 1001 86380 86390 1
413720 99413720 1001 86380 86390 1
413770 99413770 1001 86380 86390 1
413793 99413793 1001 86380 86390 1
414076 99414076 1001 86380 86390 1
414971 99414971 1001 86380 86390 1
415125 99415125 1001 86380 86390 1
414639 99414639 1001 86380 86390 1
414832 99414832 1001 86380 86390 1
414221 99414221 1001 86380 86390 1
414177 99414177 1001 86380 86390 1
414452 99414452 1001 86380 86390 1
414213 99414213 1001 86380 86390 1
414172 99414172 1001 86380 86390 1
415647 99415647 1001 86380 86390 1
415575 99415575 1001 86380 86390 1
415347 99415347 1001 86380 86390 1
415660 99415660 1001 86380 86390 1
415564 99415564 1001 86380 86390 1
416744 99416744 1001 86380 86390 1
416799 99416799 1001 86380 86390 1
416845 99416845 1001 86380 86390 1
416256 99416256 1001 86380 86390 1
416352 99416352 1001 86380 86390 1
416483 99416483 1001 86380 86390 1
416416 99416416 1001 86380 86390 1
415961 99415961 1001 86380 86390 1
416062 99416062 1001 86380 86390 1
417328 99417328 1001 86380 86390 1
417258 99417258 1001 86380 86390 1
417291 99417291 1001 86380 86390 1
417061 99417061 1001 86380 86390 1
417133 99417133 1001 86380 86390 1
417549 99417549 1001 86380 86390 1
418552 99418552 1001 86380 86390 1
418466 99418466 1001 86380 86390 1
418299 99418299 1001 86380 86390 1
417770 99417770 1001 86380 86390 1
418952 99418952 1001 86380 86390 1
419200 99419200 1001 86380 86390 1
418925 99418925 1001 86380 86390 1
419070 99419070 1001 86380 86390 1
420034 99420034 1001 86380 86390 1
419960 99419960 1001 86380 86390 1
419999 99419999 1001 86380 86390 1
419375 99419375 1001 86380 86390 1
420554 99420554 1001 86380 86390 1
420760 99420760 1001 86380 86390 1
420688 99420688 1001 86380 86390 1
420829 99420829 1001 86380 86390 1
421866 99421866 1001 86380 86390 1
421923 99421923 1001 86380 86390 1
421803 99421803 1001 86380 86390 1
421379 99421379 1001 86380 86390 1
421492 99421492 1001 86380 86390 1
421629 99421629 1001 86380 86390 1
421052 99421052 1001 86380 86390 1
420936 99420936 1001 86380 86390 1
422384 99422384 1001 86380 86390 1
422482 99422482 1001 86380 86390 1
422389 99422389 1001 86380 86390 1
422464 99422464 1001 86380 86390 1
422498 99422498 1001 86380 86390 1
423564 99423564 1001 86380 86390 1
423399 99423399 1001 86380 86390 1
423127 99423127 1001 86380 86390 1
423006 99423006 1001 86380 86390 1
422940 99422940 1001 86380 86390 1
422579 99422579 1001 86380 86390 1
422541 99422541 1001 86380 86390 1
422709 99422709 1001 86380 86390 1
423306 99423306 1001 86380 86390 1
423752 99423752 1001 86380 86390 1
424045 99424045 1001 86380 86390 1
423877 99423877 1001 86380 86390 1
425172 99425172 1001 86380 86390 1
425209 99425209 1001 86380 86390 1
425212 99425212 1001 86380 86390 1
424879 99424879 1001 86380 86390 1
424614 99424614 1001 86380 86390 1
425005 99425005 1001 86380 86390 1
425518 99425518 1001 86380 86390 1
425774 99425774 1001 86380 86390 1
427001 99427001 1001 86380 86390 1
426325 99426325 1001 86380 86390 1
426458 99426458 1001 86380 86390 1
426583 99426583 1001 86380 86390 1
426655 99426655 1001 86380 86390 1
426515 99426515 1001 86380 86390 1
425866 99425866 1001 86380 86390 1
426157 99426157 1001 86380 86390 1
426025 99426025 1001 86380 86390 1
425876 99425876 1001 86380 86390 1
425979 99425979 1001 86380 86390 1
427235 99427235 1001 86380 86390 1
427288 99427288 1001 86380 86390 1
427389 99427389 1001 86380 86390 1
428411 99428411 1001 86380 86390 1
428483 99428483 1001 86380 86390 1
428256 99428256 1001 86380 86390 1
428235 99428235 1001 86380 86390 1
428131 99428131 1001 86380 86390 1
427958 99427958 1001 86380 86390 1
427934 99427934 1001 86380 86390 1
427567 99427567 1001 86380 86390 1
428792 99428792 1001 86380 86390 1
428770 99428770 1001 86380 86390 1
429160 99429160 1001 86380 86390 1
430285 99430285 1001 86380 86390 1
429860 99429860 1001 86380 86390 1
429645 99429645 1001 86380 86390 1
429701 99429701 1001 86380 86390 1
429795 99429795 1001 86380 86390 1
429247 99429247 1001 86380 86390 1
431870 99431870 1001 86380 86390 1
431534 99431534 1001 86380 86390 1
431610 99431610 1001 86380 86390 1
431410 99431410 1001 86380 86390 1
431298 99431298 1001 86380 86390 1
431541 99431541 1001 86380 86390 1
431617 99431617 1001 86380 86390 1
431470 99431470 1001 86380 86390 1
431016 99431016 1001 86380 86390 1
432321 99432321 1001 86380 86390 1
432271 99432271 1001 86380 86390 1
432483 99432483 1001 86380 86390 1
432933 99432933 1001 86380 86390 1
433231 99433231 1001 86380 86390 1
433132 99433132 1001 86380 86390 1
433069 99433069 1001 86380 86390 1
433828 99433828 1001 86380 86390 1
434066 99434066 1001 86380 86390 1
433898 99433898 1001 86380 86390 1
434051 99434051 1001 86380 86390 1
433758 99433758 1001 86380 86390 1
434130 99434130 1001 86380 86390 1
435128 99435128 1001 86380 86390 1
435244 99435244 1001 86380 86390 1
435370 99435370 1001 86380 86390 1
435375 99435375 1001 86380 86390 1
435202 99435202 1001 86380 86390 1
435423 99435423 1001 86380 86390 1
434842 99434842 1001 86380 86390 1
434570 99434570 1001 86380 86390 1
434412 99434412 1001 86380 86390 1
434151 99434151 1001 86380 86390 1
434276 99434276 1001 86380 86390 1
434306 99434306 1001 86380 86390 1
434529 99434529 1001 86380 86390 1
435699 99435699 1001 86380 86390 1
435786 99435786 1001 86380 86390 1
435525 99435525 1001 86380 86390 1
435527 99435527 1001 86380 86390 1
435561 99435561 1001 86380 86390 1
436893 99436893 1001 86380 86390 1
436832 99436832 1001 86380 86390 1
436790 99436790 1001 86380 86390 1
437129 99437129 1001 86380 86390 1
437151 99437151 1001 86380 86390 1
436379 99436379 1001 86380 86390 1
436164 99436164 1001 86380 86390 1
436138 99436138 1001 86380 86390 1
437290 99437290 1001 86380 86390 1
437352 99437352 1001 86380 86390 1
300588 99300588 1001 86380 86390 1
300683 99300683 1001 86380 86390 1
300621 99300621 1001 86380 86390 1
300583 99300583 1001 86380 86390 1
300688 99300688 1001 86380 86390 1
300302 99300302 1001 86380 86390 1
300226 99300226 1001 86380 86390 1
300903 99300903 1001 86380 86390 1
300865 99300865 1001 86380 86390 1
300801 99300801 1001 86380 86390 1
300749 99300749 1001 86380 86390 1
301468 99301468 1001 86380 86390 1
301510 99301510 1001 86380 86390 1
301511 99301511 1001 86380 86390 1
301460 99301460 1001 86380 86390 1
301325 99301325 1001 86380 86390 1
301210 99301210 1001 86380 86390 1
301340 99301340 1001 86380 86390 1
301292 99301292 1001 86380 86390 1
301205 99301205 1001 86380 86390 1
301076 99301076 1001 86380 86390 1
300990 99300990 1001 86380 86390 1
301623 99301623 1001 86380 86390 1
301729 99301729 1001 86380 86390 1
301995 99301995 1001 86380 86390 1
301983 99301983 1001 86380 86390 1
302035 99302035 1001 86380 86390 1
302156 99302156 1001 86380 86390 1
301903 99301903 1001 86380 86390 1
301921 99301921 1001 86380 86390 1
301769 99301769 1001 86380 86390 1
301796 99301796 1001 86380 86390 1
301836 99301836 1001 86380 86390 1
302508 99302508 1001 86380 86390 1
302445 99302445 1001 86380 86390 1
302538 99302538 1001 86380 86390 1
302462 99302462 1001 86380 86390 1
303155 99303155 1001 86380 86390 1
302860 99302860 1001 86380 86390 1
302914 99302914 1001 86380 86390 1
302986 99302986 1001 86380 86390 1
302601 99302601 1001 86380 86390 1
302709 99302709 1001 86380 86390 1
302686 99302686 1001 86380 86390 1
302609 99302609 1001 86380 86390 1
302714 99302714 1001 86380 86390 1
302586 99302586 1001 86380 86390 1
303377 99303377 1001 86380 86390 1
303306 99303306 1001 86380 86390 1
303358 99303358 1001 86380 86390 1
303892 99303892 1001 86380 86390 1
303985 99303985 1001 86380 86390 1
304015 99304015 1001 86380 86390 1
303624 99303624 1001 86380 86390 1
303717 99303717 1001 86380 86390 1
303757 99303757 1001 86380 86390 1
303825 99303825 1001 86380 86390 1
303425 99303425 1001 86380 86390 1
303478 99303478 1001 86380 86390 1
303612 99303612 1001 86380 86390 1
304161 99304161 1001 86380 86390 1
304093 99304093 1001 86380 86390 1
304782 99304782 1001 86380 86390 1
304822 99304822 1001 86380 86390 1
304770 99304770 1001 86380 86390 1
304661 99304661 1001 86380 86390 1
304752 99304752 1001 86380 86390 1
304628 99304628 1001 86380 86390 1
304629 99304629 1001 86380 86390 1
304643 99304643 1001 86380 86390 1
304505 99304505 1001 86380 86390 1
304558 99304558 1001 86380 86390 1
304322 99304322 1001 86380 86390 1
304387 99304387 1001 86380 86390 1
304428 99304428 1001 86380 86390 1
305610 99305610 1001 86380 86390 1
305546 99305546 1001 86380 86390 1
305586 99305586 1001 86380 86390 1
305553 99305553 1001 86380 86390 1
305277 99305277 1001 86380 86390 1
305381 99305381 1001 86380 86390 1
305208 99305208 1001 86380 86390 1
305174 99305174 1001 86380 86390 1
305227 99305227 1001 86380 86390 1
305240 99305240 1001 86380 86390 1
305163 99305163 1001 86380 86390 1
305141 99305141 1001 86380 86390 1
305257 99305257 1001 86380 86390 1
500181 99500181 1001 86380 86390 1
500001 99500001 1001 86380 86390 1
500158 99500158 1001 86380 86390 1
500715 99500715 1001 86380 86390 1
500789 99500789 1001 86380 86390 1
500478 99500478 1001 86380 86390 1
500491 99500491 1001 86380 86390 1
500453 99500453 1001 86380 86390 1
500492 99500492 1001 86380 86390 1
500545 99500545 1001 86380 86390 1
500571 99500571 1001 86380 86390 1
500336 99500336 1001 86380 86390 1
500285 99500285 1001 86380 86390 1
500314 99500314 1001 86380 86390 1
500340 99500340 1001 86380 86390 1
500341 99500341 1001 86380 86390 1
500357 99500357 1001 86380 86390 1
500204 99500204 1001 86380 86390 1
500881 99500881 1001 86380 86390 1
500910 99500910 1001 86380 86390 1
501575 99501575 1001 86380 86390 1
501537 99501537 1001 86380 86390 1
501501 99501501 1001 86380 86390 1
501591 99501591 1001 86380 86390 1
501352 99501352 1001 86380 86390 1
501303 99501303 1001 86380 86390 1
501161 99501161 1001 86380 86390 1
501219 99501219 1001 86380 86390 1
501806 99501806 1001 86380 86390 1
501809 99501809 1001 86380 86390 1
501719 99501719 1001 86380 86390 1
501699 99501699 1001 86380 86390 1
502431 99502431 1001 86380 86390 1
502341 99502341 1001 86380 86390 1
502449 99502449 1001 86380 86390 1
502361 99502361 1001 86380 86390 1
502058 99502058 1001 86380 86390 1
502253 99502253 1001 86380 86390 1
502073 99502073 1001 86380 86390 1
502013 99502013 1001 86380 86390 1
501898 99501898 1001 86380 86390 1
501963 99501963 1001 86380 86390 1
501951 99501951 1001 86380 86390 1
501970 99501970 1001 86380 86390 1
502633 99502633 1001 86380 86390 1
502634 99502634 1001 86380 86390 1
502571 99502571 1001 86380 86390 1
502494 99502494 1001 86380 86390 1
503228 99503228 1001 86380 86390 1
503261 99503261 1001 86380 86390 1
502997 99502997 1001 86380 86390 1
502839 99502839 1001 86380 86390 1
503396 99503396 1001 86380 86390 1
503455 99503455 1001 86380 86390 1
504083 99504083 1001 86380 86390 1
504046 99504046 1001 86380 86390 1
504108 99504108 1001 86380 86390 1
503786 99503786 1001 86380 86390 1
503606 99503606 1001 86380 86390 1
503607 99503607 1001 86380 86390 1
503547 99503547 1001 86380 86390 1
504250 99504250 1001 86380 86390 1
504125 99504125 1001 86380 86390 1
504754 99504754 1001 86380 86390 1
504769 99504769 1001 86380 86390 1
504812 99504812 1001 86380 86390 1
504941 99504941 1001 86380 86390 1
504675 99504675 1001 86380 86390 1
504651 99504651 1001 86380 86390 1
504644 99504644 1001 86380 86390 1
504555 99504555 1001 86380 86390 1
504525 99504525 1001 86380 86390 1
504373 99504373 1001 86380 86390 1
504477 99504477 1001 86380 86390 1
505650 99505650 1001 86380 86390 1
505409 99505409 1001 86380 86390 1
505529 99505529 1001 86380 86390 1
505548 99505548 1001 86380 86390 1
505239 99505239 1001 86380 86390 1
505312 99505312 1001 86380 86390 1
505793 99505793 1001 86380 86390 1
505826 99505826 1001 86380 86390 1
505956 99505956 1001 86380 86390 1
506418 99506418 1001 86380 86390 1
506572 99506572 1001 86380 86390 1
506474 99506474 1001 86380 86390 1
506585 99506585 1001 86380 86390 1
506586 99506586 1001 86380 86390 1
506250 99506250 1001 86380 86390 1
506198 99506198 1001 86380 86390 1
506293 99506293 1001 86380 86390 1
506205 99506205 1001 86380 86390 1
506092 99506092 1001 86380 86390 1
506097 99506097 1001 86380 86390 1
506072 99506072 1001 86380 86390 1
506634 99506634 1001 86380 86390 1
506753 99506753 1001 86380 86390 1
506799 99506799 1001 86380 86390 1
506605 99506605 1001 86380 86390 1
507230 99507230 1001 86380 86390 1
507221 99507221 1001 86380 86390 1
507311 99507311 1001 86380 86390 1
507416 99507416 1001 86380 86390 1
507228 99507228 1001 86380 86390 1
507075 99507075 1001 86380 86390 1
507014 99507014 1001 86380 86390 1
507118 99507118 1001 86380 86390 1
507132 99507132 1001 86380 86390 1
506992 99506992 1001 86380 86390 1
506876 99506876 1001 86380 86390 1
506968 99506968 1001 86380 86390 1
507445 99507445 1001 86380 86390 1
507536 99507536 1001 86380 86390 1
507563 99507563 1001 86380 86390 1
507590 99507590 1001 86380 86390 1
507571 99507571 1001 86380 86390 1
507534 99507534 1001 86380 86390 1
508198 99508198 1001 86380 86390 1
508226 99508226 1001 86380 86390 1
507954 99507954 1001 86380 86390 1
507890 99507890 1001 86380 86390 1
508020 99508020 1001 86380 86390 1
507882 99507882 1001 86380 86390 1
507856 99507856 1001 86380 86390 1
508001 99508001 1001 86380 86390 1
507846 99507846 1001 86380 86390 1
507668 99507668 1001 86380 86390 1
507828 99507828 1001 86380 86390 1
507804 99507804 1001 86380 86390 1
508414 99508414 1001 86380 86390 1
508445 99508445 1001 86380 86390 1
508894 99508894 1001 86380 86390 1
508895 99508895 1001 86380 86390 1
508906 99508906 1001 86380 86390 1
508706 99508706 1001 86380 86390 1
508733 99508733 1001 86380 86390 1
508785 99508785 1001 86380 86390 1
508682 99508682 1001 86380 86390 1
508722 99508722 1001 86380 86390 1
508802 99508802 1001 86380 86390 1
508582 99508582 1001 86380 86390 1
508465 99508465 1001 86380 86390 1
509174 99509174 1001 86380 86390 1
509096 99509096 1001 86380 86390 1
509836 99509836 1001 86380 86390 1
509759 99509759 1001 86380 86390 1
509501 99509501 1001 86380 86390 1
509567 99509567 1001 86380 86390 1
509556 99509556 1001 86380 86390 1
509549 99509549 1001 86380 86390 1
509588 99509588 1001 86380 86390 1
509525 99509525 1001 86380 86390 1
509422 99509422 1001 86380 86390 1
509474 99509474 1001 86380 86390 1
509400 99509400 1001 86380 86390 1
509375 99509375 1001 86380 86390 1
509391 99509391 1001 86380 86390 1
509418 99509418 1001 86380 86390 1
509924 99509924 1001 86380 86390 1
509955 99509955 1001 86380 86390 1
509983 99509983 1001 86380 86390 1
510695 99510695 1001 86380 86390 1
510549 99510549 1001 86380 86390 1
510358 99510358 1001 86380 86390 1
510334 99510334 1001 86380 86390 1
510361 99510361 1001 86380 86390 1
510214 99510214 1001 86380 86390 1
510304 99510304 1001 86380 86390 1
510809 99510809 1001 86380 86390 1
510849 99510849 1001 86380 86390 1
510837 99510837 1001 86380 86390 1
510851 99510851 1001 86380 86390 1
511515 99511515 1001 86380 86390 1
511366 99511366 1001 86380 86390 1
511397 99511397 1001 86380 86390 1
511330 99511330 1001 86380 86390 1
511012 99511012 1001 86380 86390 1
511117 99511117 1001 86380 86390 1
511005 99511005 1001 86380 86390 1
511047 99511047 1001 86380 86390 1
511653 99511653 1001 86380 86390 1
511700 99511700 1001 86380 86390 1
511754 99511754 1001 86380 86390 1
511677 99511677 1001 86380 86390 1
512008 99512008 1001 86380 86390 1
512169 99512169 1001 86380 86390 1
512157 99512157 1001 86380 86390 1
511966 99511966 1001 86380 86390 1
512511 99512511 1001 86380 86390 1
513105 99513105 1001 86380 86390 1
513163 99513163 1001 86380 86390 1
513191 99513191 1001 86380 86390 1
512872 99512872 1001 86380 86390 1
512863 99512863 1001 86380 86390 1
512881 99512881 1001 86380 86390 1
512789 99512789 1001 86380 86390 1
513278 99513278 1001 86380 86390 1
513943 99513943 1001 86380 86390 1
513969 99513969 1001 86380 86390 1
513881 99513881 1001 86380 86390 1
514017 99514017 1001 86380 86390 1
513656 99513656 1001 86380 86390 1
513617 99513617 1001 86380 86390 1
513493 99513493 1001 86380 86390 1
514085 99514085 1001 86380 86390 1
514164 99514164 1001 86380 86390 1
514850 99514850 1001 86380 86390 1
514628 99514628 1001 86380 86390 1
514515 99514515 1001 86380 86390 1
514479 99514479 1001 86380 86390 1
514454 99514454 1001 86380 86390 1
514354 99514354 1001 86380 86390 1
514273 99514273 1001 86380 86390 1
514299 99514299 1001 86380 86390 1
514390 99514390 1001 86380 86390 1
514429 99514429 1001 86380 86390 1
515062 99515062 1001 86380 86390 1
514871 99514871 1001 86380 86390 1
515632 99515632 1001 86380 86390 1
515494 99515494 1001 86380 86390 1
515657 99515657 1001 86380 86390 1
515679 99515679 1001 86380 86390 1
515427 99515427 1001 86380 86390 1
515441 99515441 1001 86380 86390 1
515381 99515381 1001 86380 86390 1
515258 99515258 1001 86380 86390 1
515693 99515693 1001 86380 86390 1
515764 99515764 1001 86380 86390 1
515855 99515855 1001 86380 86390 1
516494 99516494 1001 86380 86390 1
516504 99516504 1001 86380 86390 1
516255 99516255 1001 86380 86390 1
515986 99515986 1001 86380 86390 1
515977 99515977 1001 86380 86390 1
515913 99515913 1001 86380 86390 1
516675 99516675 1001 86380 86390 1
516651 99516651 1001 86380 86390 1
516613 99516613 1001 86380 86390 1
516692 99516692 1001 86380 86390 1
517256 99517256 1001 86380 86390 1
517179 99517179 1001 86380 86390 1
517124 99517124 1001 86380 86390 1
517073 99517073 1001 86380 86390 1
516754 99516754 1001 86380 86390 1
516780 99516780 1001 86380 86390 1
516731 99516731 1001 86380 86390 1
516901 99516901 1001 86380 86390 1
516890 99516890 1001 86380 86390 1
516787 99516787 1001 86380 86390 1
517372 99517372 1001 86380 86390 1
517431 99517431 1001 86380 86390 1
517525 99517525 1001 86380 86390 1
518028 99518028 1001 86380 86390 1
518093 99518093 1001 86380 86390 1
518121 99518121 1001 86380 86390 1
518071 99518071 1001 86380 86390 1
517892 99517892 1001 86380 86390 1
517938 99517938 1001 86380 86390 1
517658 99517658 1001 86380 86390 1
517558 99517558 1001 86380 86390 1
518308 99518308 1001 86380 86390 1
518334 99518334 1001 86380 86390 1
518324 99518324 1001 86380 86390 1
518364 99518364 1001 86380 86390 1
518970 99518970 1001 86380 86390 1
518804 99518804 1001 86380 86390 1
518883 99518883 1001 86380 86390 1
518794 99518794 1001 86380 86390 1
518871 99518871 1001 86380 86390 1
518720 99518720 1001 86380 86390 1
518772 99518772 1001 86380 86390 1
518617 99518617 1001 86380 86390 1
518620 99518620 1001 86380 86390 1
518764 99518764 1001 86380 86390 1
518636 99518636 1001 86380 86390 1
518599 99518599 1001 86380 86390 1
518538 99518538 1001 86380 86390 1
519103 99519103 1001 86380 86390 1
519142 99519142 1001 86380 86390 1
519066 99519066 1001 86380 86390 1
518988 99518988 1001 86380 86390 1
519189 99519189 1001 86380 86390 1
519125 99519125 1001 86380 86390 1
519750 99519750 1001 86380 86390 1
519660 99519660 1001 86380 86390 1
519650 99519650 1001 86380 86390 1
519644 99519644 1001 86380 86390 1
519484 99519484 1001 86380 86390 1
519209 99519209 1001 86380 86390 1
519235 99519235 1001 86380 86390 1
519352 99519352 1001 86380 86390 1
519224 99519224 1001 86380 86390 1
519372 99519372 1001 86380 86390 1
519876 99519876 1001 86380 86390 1
519829 99519829 1001 86380 86390 1
520357 99520357 1001 86380 86390 1
520359 99520359 1001 86380 86390 1
520386 99520386 1001 86380 86390 1
520387 99520387 1001 86380 86390 1
520336 99520336 1001 86380 86390 1
520235 99520235 1001 86380 86390 1
520353 99520353 1001 86380 86390 1
520214 99520214 1001 86380 86390 1
520198 99520198 1001 86380 86390 1
520689 99520689 1001 86380 86390 1
521417 99521417 1001 86380 86390 1
521366 99521366 1001 86380 86390 1
521281 99521281 1001 86380 86390 1
521307 99521307 1001 86380 86390 1
521455 99521455 1001 86380 86390 1
521062 99521062 1001 86380 86390 1
521141 99521141 1001 86380 86390 1
520961 99520961 1001 86380 86390 1
521046 99521046 1001 86380 86390 1
520880 99520880 1001 86380 86390 1
520998 99520998 1001 86380 86390 1
520921 99520921 1001 86380 86390 1
521583 99521583 1001 86380 86390 1
521663 99521663 1001 86380 86390 1
521600 99521600 1001 86380 86390 1
521641 99521641 1001 86380 86390 1
522154 99522154 1001 86380 86390 1
522283 99522283 1001 86380 86390 1
522123 99522123 1001 86380 86390 1
522175 99522175 1001 86380 86390 1
522009 99522009 1001 86380 86390 1
521962 99521962 1001 86380 86390 1
521988 99521988 1001 86380 86390 1
521763 99521763 1001 86380 86390 1
521858 99521858 1001 86380 86390 1
522332 99522332 1001 86380 86390 1
522293 99522293 1001 86380 86390 1
522991 99522991 1001 86380 86390 1
523043 99523043 1001 86380 86390 1
523096 99523096 1001 86380 86390 1
522957 99522957 1001 86380 86390 1
522772 99522772 1001 86380 86390 1
522893 99522893 1001 86380 86390 1
522791 99522791 1001 86380 86390 1
522909 99522909 1001 86380 86390 1
522534 99522534 1001 86380 86390 1
522600 99522600 1001 86380 86390 1
523128 99523128 1001 86380 86390 1
523300 99523300 1001 86380 86390 1
523173 99523173 1001 86380 86390 1
523187 99523187 1001 86380 86390 1
523226 99523226 1001 86380 86390 1
523150 99523150 1001 86380 86390 1
523764 99523764 1001 86380 86390 1
523805 99523805 1001 86380 86390 1
523917 99523917 1001 86380 86390 1
523919 99523919 1001 86380 86390 1
523887 99523887 1001 86380 86390 1
523889 99523889 1001 86380 86390 1
523774 99523774 1001 86380 86390 1
523617 99523617 1001 86380 86390 1
523466 99523466 1001 86380 86390 1
523505 99523505 1001 86380 86390 1
523494 99523494 1001 86380 86390 1
523354 99523354 1001 86380 86390 1
523463 99523463 1001 86380 86390 1
523476 99523476 1001 86380 86390 1
524032 99524032 1001 86380 86390 1
524056 99524056 1001 86380 86390 1
524461 99524461 1001 86380 86390 1
524463 99524463 1001 86380 86390 1
524430 99524430 1001 86380 86390 1
524484 99524484 1001 86380 86390 1
524253 99524253 1001 86380 86390 1
524254 99524254 1001 86380 86390 1
524177 99524177 1001 86380 86390 1
524195 99524195 1001 86380 86390 1
524262 99524262 1001 86380 86390 1
524793 99524793 1001 86380 86390 1
524962 99524962 1001 86380 86390 1
524847 99524847 1001 86380 86390 1
524941 99524941 1001 86380 86390 1
524857 99524857 1001 86380 86390 1
525478 99525478 1001 86380 86390 1
525391 99525391 1001 86380 86390 1
525224 99525224 1001 86380 86390 1
525263 99525263 1001 86380 86390 1
525084 99525084 1001 86380 86390 1
525048 99525048 1001 86380 86390 1
525141 99525141 1001 86380 86390 1
525624 99525624 1001 86380 86390 1
525696 99525696 1001 86380 86390 1
526246 99526246 1001 86380 86390 1
526253 99526253 1001 86380 86390 1
526178 99526178 1001 86380 86390 1
526127 99526127 1001 86380 86390 1
526216 99526216 1001 86380 86390 1
525814 99525814 1001 86380 86390 1
525803 99525803 1001 86380 86390 1
525819 99525819 1001 86380 86390 1
526550 99526550 1001 86380 86390 1
526448 99526448 1001 86380 86390 1
526476 99526476 1001 86380 86390 1
526520 99526520 1001 86380 86390 1
526533 99526533 1001 86380 86390 1
526429 99526429 1001 86380 86390 1
526599 99526599 1001 86380 86390 1
527101 99527101 1001 86380 86390 1
527102 99527102 1001 86380 86390 1
526962 99526962 1001 86380 86390 1
526692 99526692 1001 86380 86390 1
526707 99526707 1001 86380 86390 1
526759 99526759 1001 86380 86390 1
526687 99526687 1001 86380 86390 1
526755 99526755 1001 86380 86390 1
527298 99527298 1001 86380 86390 1
527376 99527376 1001 86380 86390 1
527365 99527365 1001 86380 86390 1
527379 99527379 1001 86380 86390 1
527355 99527355 1001 86380 86390 1
527433 99527433 1001 86380 86390 1
527292 99527292 1001 86380 86390 1
527714 99527714 1001 86380 86390 1
527719 99527719 1001 86380 86390 1
527545 99527545 1001 86380 86390 1
527625 99527625 1001 86380 86390 1
527588 99527588 1001 86380 86390 1
528078 99528078 1001 86380 86390 1
528172 99528172 1001 86380 86390 1
528264 99528264 1001 86380 86390 1
528787 99528787 1001 86380 86390 1
528827 99528827 1001 86380 86390 1
528704 99528704 1001 86380 86390 1
528706 99528706 1001 86380 86390 1
528631 99528631 1001 86380 86390 1
528581 99528581 1001 86380 86390 1
528661 99528661 1001 86380 86390 1
528545 99528545 1001 86380 86390 1
528294 99528294 1001 86380 86390 1
528312 99528312 1001 86380 86390 1
529067 99529067 1001 86380 86390 1
528977 99528977 1001 86380 86390 1
529016 99529016 1001 86380 86390 1
529006 99529006 1001 86380 86390 1
529100 99529100 1001 86380 86390 1
529547 99529547 1001 86380 86390 1
529613 99529613 1001 86380 86390 1
529667 99529667 1001 86380 86390 1
529684 99529684 1001 86380 86390 1
529647 99529647 1001 86380 86390 1
529451 99529451 1001 86380 86390 1
529225 99529225 1001 86380 86390 1
529137 99529137 1001 86380 86390 1
529879 99529879 1001 86380 86390 1
529848 99529848 1001 86380 86390 1
530476 99530476 1001 86380 86390 1
530521 99530521 1001 86380 86390 1
530350 99530350 1001 86380 86390 1
530401 99530401 1001 86380 86390 1
530466 99530466 1001 86380 86390 1
530246 99530246 1001 86380 86390 1
530222 99530222 1001 86380 86390 1
530239 99530239 1001 86380 86390 1
530150 99530150 1001 86380 86390 1
530293 99530293 1001 86380 86390 1
529984 99529984 1001 86380 86390 1
530004 99530004 1001 86380 86390 1
530006 99530006 1001 86380 86390 1
530734 99530734 1001 86380 86390 1
530619 99530619 1001 86380 86390 1
530623 99530623 1001 86380 86390 1
530730 99530730 1001 86380 86390 1
531304 99531304 1001 86380 86390 1
531292 99531292 1001 86380 86390 1
531191 99531191 1001 86380 86390 1
531197 99531197 1001 86380 86390 1
531022 99531022 1001 86380 86390 1
530986 99530986 1001 86380 86390 1
531080 99531080 1001 86380 86390 1
530929 99530929 1001 86380 86390 1
530801 99530801 1001 86380 86390 1
531470 99531470 1001 86380 86390 1
531541 99531541 1001 86380 86390 1
531464 99531464 1001 86380 86390 1
532093 99532093 1001 86380 86390 1
532183 99532183 1001 86380 86390 1
532057 99532057 1001 86380 86390 1
532111 99532111 1001 86380 86390 1
532139 99532139 1001 86380 86390 1
531896 99531896 1001 86380 86390 1
531866 99531866 1001 86380 86390 1
531688 99531688 1001 86380 86390 1
531766 99531766 1001 86380 86390 1
531629 99531629 1001 86380 86390 1
531762 99531762 1001 86380 86390 1
531634 99531634 1001 86380 86390 1
532243 99532243 1001 86380 86390 1
532273 99532273 1001 86380 86390 1
532405 99532405 1001 86380 86390 1
532303 99532303 1001 86380 86390 1
532213 99532213 1001 86380 86390 1
532828 99532828 1001 86380 86390 1
533004 99533004 1001 86380 86390 1
532987 99532987 1001 86380 86390 1
532949 99532949 1001 86380 86390 1
532837 99532837 1001 86380 86390 1
532774 99532774 1001 86380 86390 1
532814 99532814 1001 86380 86390 1
532783 99532783 1001 86380 86390 1
532798 99532798 1001 86380 86390 1
532526 99532526 1001 86380 86390 1
533095 99533095 1001 86380 86390 1
533051 99533051 1001 86380 86390 1
533156 99533156 1001 86380 86390 1
533690 99533690 1001 86380 86390 1
533693 99533693 1001 86380 86390 1
533773 99533773 1001 86380 86390 1
533788 99533788 1001 86380 86390 1
533567 99533567 1001 86380 86390 1
533455 99533455 1001 86380 86390 1
533508 99533508 1001 86380 86390 1
533368 99533368 1001 86380 86390 1
533411 99533411 1001 86380 86390 1
533322 99533322 1001 86380 86390 1
533910 99533910 1001 86380 86390 1
533976 99533976 1001 86380 86390 1
533878 99533878 1001 86380 86390 1
534637 99534637 1001 86380 86390 1
534665 99534665 1001 86380 86390 1
534323 99534323 1001 86380 86390 1
534383 99534383 1001 86380 86390 1
534066 99534066 1001 86380 86390 1
534185 99534185 1001 86380 86390 1
534212 99534212 1001 86380 86390 1
534161 99534161 1001 86380 86390 1
534267 99534267 1001 86380 86390 1
534750 99534750 1001 86380 86390 1
534767 99534767 1001 86380 86390 1
535447 99535447 1001 86380 86390 1
535474 99535474 1001 86380 86390 1
535477 99535477 1001 86380 86390 1
535347 99535347 1001 86380 86390 1
535214 99535214 1001 86380 86390 1
535099 99535099 1001 86380 86390 1
535192 99535192 1001 86380 86390 1
535283 99535283 1001 86380 86390 1
534986 99534986 1001 86380 86390 1
534949 99534949 1001 86380 86390 1
534965 99534965 1001 86380 86390 1
534914 99534914 1001 86380 86390 1
535701 99535701 1001 86380 86390 1
535694 99535694 1001 86380 86390 1
535555 99535555 1001 86380 86390 1
536208 99536208 1001 86380 86390 1
536320 99536320 1001 86380 86390 1
536082 99536082 1001 86380 86390 1
536108 99536108 1001 86380 86390 1
536096 99536096 1001 86380 86390 1
536020 99536020 1001 86380 86390 1
536099 99536099 1001 86380 86390 1
535984 99535984 1001 86380 86390 1
535960 99535960 1001 86380 86390 1
536012 99536012 1001 86380 86390 1
535799 99535799 1001 86380 86390 1
535826 99535826 1001 86380 86390 1
536400 99536400 1001 86380 86390 1
536465 99536465 1001 86380 86390 1
536401 99536401 1001 86380 86390 1
536391 99536391 1001 86380 86390 1
536484 99536484 1001 86380 86390 1
536448 99536448 1001 86380 86390 1
537113 99537113 1001 86380 86390 1
537079 99537079 1001 86380 86390 1
536853 99536853 1001 86380 86390 1
536776 99536776 1001 86380 86390 1
536937 99536937 1001 86380 86390 1
536782 99536782 1001 86380 86390 1
536594 99536594 1001 86380 86390 1
537163 99537163 1001 86380 86390 1
537177 99537177 1001 86380 86390 1
537167 99537167 1001 86380 86390 1
537220 99537220 1001 86380 86390 1
537649 99537649 1001 86380 86390 1
537626 99537626 1001 86380 86390 1
537408 99537408 1001 86380 86390 1
537551 99537551 1001 86380 86390 1
538065 99538065 1001 86380 86390 1
538066 99538066 1001 86380 86390 1
538002 99538002 1001 86380 86390 1
538742 99538742 1001 86380 86390 1
538745 99538745 1001 86380 86390 1
538618 99538618 1001 86380 86390 1
538644 99538644 1001 86380 86390 1
538505 99538505 1001 86380 86390 1
538391 99538391 1001 86380 86390 1
538919 99538919 1001 86380 86390 1
538831 99538831 1001 86380 86390 1
539473 99539473 1001 86380 86390 1
539607 99539607 1001 86380 86390 1
539474 99539474 1001 86380 86390 1
539549 99539549 1001 86380 86390 1
539242 99539242 1001 86380 86390 1
539198 99539198 1001 86380 86390 1
539741 99539741 1001 86380 86390 1
539780 99539780 1001 86380 86390 1
539717 99539717 1001 86380 86390 1
539813 99539813 1001 86380 86390 1
539698 99539698 1001 86380 86390 1
539660 99539660 1001 86380 86390 1
540429 99540429 1001 86380 86390 1
540294 99540294 1001 86380 86390 1
540460 99540460 1001 86380 86390 1
540082 99540082 1001 86380 86390 1
540224 99540224 1001 86380 86390 1
540212 99540212 1001 86380 86390 1
540253 99540253 1001 86380 86390 1
540128 99540128 1001 86380 86390 1
539939 99539939 1001 86380 86390 1
540031 99540031 1001 86380 86390 1
540034 99540034 1001 86380 86390 1
540022 99540022 1001 86380 86390 1
539881 99539881 1001 86380 86390 1
539882 99539882 1001 86380 86390 1
539974 99539974 1001 86380 86390 1
540661 99540661 1001 86380 86390 1
540562 99540562 1001 86380 86390 1
541217 99541217 1001 86380 86390 1
541207 99541207 1001 86380 86390 1
541156 99541156 1001 86380 86390 1
541122 99541122 1001 86380 86390 1
541202 99541202 1001 86380 86390 1
541085 99541085 1001 86380 86390 1
540778 99540778 1001 86380 86390 1
540720 99540720 1001 86380 86390 1
541367 99541367 1001 86380 86390 1
541938 99541938 1001 86380 86390 1
541935 99541935 1001 86380 86390 1
542054 99542054 1001 86380 86390 1
541887 99541887 1001 86380 86390 1
541743 99541743 1001 86380 86390 1
541718 99541718 1001 86380 86390 1
541542 99541542 1001 86380 86390 1
541597 99541597 1001 86380 86390 1
541636 99541636 1001 86380 86390 1
541663 99541663 1001 86380 86390 1
541612 99541612 1001 86380 86390 1
541587 99541587 1001 86380 86390 1
542143 99542143 1001 86380 86390 1
542313 99542313 1001 86380 86390 1
542211 99542211 1001 86380 86390 1
542178 99542178 1001 86380 86390 1
542886 99542886 1001 86380 86390 1
542774 99542774 1001 86380 86390 1
542776 99542776 1001 86380 86390 1
542893 99542893 1001 86380 86390 1
542697 99542697 1001 86380 86390 1
542542 99542542 1001 86380 86390 1
542337 99542337 1001 86380 86390 1
542456 99542456 1001 86380 86390 1
542383 99542383 1001 86380 86390 1
542409 99542409 1001 86380 86390 1
543136 99543136 1001 86380 86390 1
542981 99542981 1001 86380 86390 1
543085 99543085 1001 86380 86390 1
543048 99543048 1001 86380 86390 1
542957 99542957 1001 86380 86390 1
543030 99543030 1001 86380 86390 1
543590 99543590 1001 86380 86390 1
543603 99543603 1001 86380 86390 1
543634 99543634 1001 86380 86390 1
543585 99543585 1001 86380 86390 1
543689 99543689 1001 86380 86390 1
543638 99543638 1001 86380 86390 1
543575 99543575 1001 86380 86390 1
543374 99543374 1001 86380 86390 1
543481 99543481 1001 86380 86390 1
543166 99543166 1001 86380 86390 1
543271 99543271 1001 86380 86390 1
543311 99543311 1001 86380 86390 1
543156 99543156 1001 86380 86390 1
543209 99543209 1001 86380 86390 1
543289 99543289 1001 86380 86390 1
543913 99543913 1001 86380 86390 1
543880 99543880 1001 86380 86390 1
543933 99543933 1001 86380 86390 1
543830 99543830 1001 86380 86390 1
544481 99544481 1001 86380 86390 1
544507 99544507 1001 86380 86390 1
544577 99544577 1001 86380 86390 1
544186 99544186 1001 86380 86390 1
544295 99544295 1001 86380 86390 1
544209 99544209 1001 86380 86390 1
544130 99544130 1001 86380 86390 1
544001 99544001 1001 86380 86390 1
544725 99544725 1001 86380 86390 1
544732 99544732 1001 86380 86390 1
506140 859 1001 47408 47707 1
508811 698 1002 64030 70751 1
508838 1196 1001 28197 28497 1
531316 962 1002 32422 42927 1
525571 1011 1002 62032 70245 1
400021 99400021 1001 86380 86390 1
400029 99400029 1001 86380 86390 1
400180 99400180 1001 86380 86390 1
400301 99400301 1001 86380 86390 1
400514 99400514 1001 86380 86390 1
400519 99400519 1001 86380 86390 1
400447 99400447 1001 86380 86390 1
401075 99401075 1001 86380 86390 1
401105 99401105 1001 86380 86390 1
401254 99401254 1001 86380 86390 1
401235 99401235 1001 86380 86390 1
401346 99401346 1001 86380 86390 1
401436 99401436 1001 86380 86390 1
401529 99401529 1001 86380 86390 1
401788 99401788 1001 86380 86390 1
402034 99402034 1001 86380 86390 1
402511 99402511 1001 86380 86390 1
402505 99402505 1001 86380 86390 1
402722 99402722 1001 86380 86390 1
402781 99402781 1001 86380 86390 1
402712 99402712 1001 86380 86390 1
402854 99402854 1001 86380 86390 1
402917 99402917 1001 86380 86390 1
403214 99403214 1001 86380 86390 1
403426 99403426 1001 86380 86390 1
403519 99403519 1001 86380 86390 1
403509 99403509 1001 86380 86390 1
403495 99403495 1001 86380 86390 1
403728 99403728 1001 86380 86390 1
403685 99403685 1001 86380 86390 1
403812 99403812 1001 86380 86390 1
404052 99404052 1001 86380 86390 1
404495 99404495 1001 86380 86390 1
404523 99404523 1001 86380 86390 1
404582 99404582 1001 86380 86390 1
404710 99404710 1001 86380 86390 1
404862 99404862 1001 86380 86390 1
405085 99405085 1001 86380 86390 1
405308 99405308 1001 86380 86390 1
405505 99405505 1001 86380 86390 1
405546 99405546 1001 86380 86390 1
405691 99405691 1001 86380 86390 1
406457 99406457 1001 86380 86390 1
406398 99406398 1001 86380 86390 1
406619 99406619 1001 86380 86390 1
406679 99406679 1001 86380 86390 1
406823 99406823 1001 86380 86390 1
407108 99407108 1001 86380 86390 1
407208 99407208 1001 86380 86390 1
407162 99407162 1001 86380 86390 1
407618 99407618 1001 86380 86390 1
407724 99407724 1001 86380 86390 1
408083 99408083 1001 86380 86390 1
408019 99408019 1001 86380 86390 1
408069 99408069 1001 86380 86390 1
408126 99408126 1001 86380 86390 1
408131 99408131 1001 86380 86390 1
408282 99408282 1001 86380 86390 1
408420 99408420 1001 86380 86390 1
408634 99408634 1001 86380 86390 1
408642 99408642 1001 86380 86390 1
409259 99409259 1001 86380 86390 1
409385 99409385 1001 86380 86390 1
409480 99409480 1001 86380 86390 1
409405 99409405 1001 86380 86390 1
409583 99409583 1001 86380 86390 1
409588 99409588 1001 86380 86390 1
409699 99409699 1001 86380 86390 1
409930 99409930 1001 86380 86390 1
410065 99410065 1001 86380 86390 1
410525 99410525 1001 86380 86390 1
411004 99411004 1001 86380 86390 1
411057 99411057 1001 86380 86390 1
411061 99411061 1001 86380 86390 1
411377 99411377 1001 86380 86390 1
411608 99411608 1001 86380 86390 1
411636 99411636 1001 86380 86390 1
411796 99411796 1001 86380 86390 1
411942 99411942 1001 86380 86390 1
411999 99411999 1001 86380 86390 1
412363 99412363 1001 86380 86390 1
412326 99412326 1001 86380 86390 1
412330 99412330 1001 86380 86390 1
413333 99413333 1001 86380 86390 1
413491 99413491 1001 86380 86390 1
413503 99413503 1001 86380 86390 1
413442 99413442 1001 86380 86390 1
413072 99413072 1001 86380 86390 1
413130 99413130 1001 86380 86390 1
413208 99413208 1001 86380 86390 1
412810 99412810 1001 86380 86390 1
412606 99412606 1001 86380 86390 1
413983 99413983 1001 86380 86390 1
413956 99413956 1001 86380 86390 1
413875 99413875 1001 86380 86390 1
413817 99413817 1001 86380 86390 1
413778 99413778 1001 86380 86390 1
413982 99413982 1001 86380 86390 1
414964 99414964 1001 86380 86390 1
415256 99415256 1001 86380 86390 1
414930 99414930 1001 86380 86390 1
415239 99415239 1001 86380 86390 1
415307 99415307 1001 86380 86390 1
414838 99414838 1001 86380 86390 1
414897 99414897 1001 86380 86390 1
414599 99414599 1001 86380 86390 1
414668 99414668 1001 86380 86390 1
414460 99414460 1001 86380 86390 1
414367 99414367 1001 86380 86390 1
414368 99414368 1001 86380 86390 1
414445 99414445 1001 86380 86390 1
415338 99415338 1001 86380 86390 1
415688 99415688 1001 86380 86390 1
415440 99415440 1001 86380 86390 1
415714 99415714 1001 86380 86390 1
416952 99416952 1001 86380 86390 1
416720 99416720 1001 86380 86390 1
416159 99416159 1001 86380 86390 1
416322 99416322 1001 86380 86390 1
416140 99416140 1001 86380 86390 1
416144 99416144 1001 86380 86390 1
415901 99415901 1001 86380 86390 1
416004 99416004 1001 86380 86390 1
416123 99416123 1001 86380 86390 1
415980 99415980 1001 86380 86390 1
415733 99415733 1001 86380 86390 1
415806 99415806 1001 86380 86390 1
417166 99417166 1001 86380 86390 1
417384 99417384 1001 86380 86390 1
417079 99417079 1001 86380 86390 1
417123 99417123 1001 86380 86390 1
417347 99417347 1001 86380 86390 1
417277 99417277 1001 86380 86390 1
418504 99418504 1001 86380 86390 1
418676 99418676 1001 86380 86390 1
418558 99418558 1001 86380 86390 1
418587 99418587 1001 86380 86390 1
418380 99418380 1001 86380 86390 1
418322 99418322 1001 86380 86390 1
418263 99418263 1001 86380 86390 1
417661 99417661 1001 86380 86390 1
417769 99417769 1001 86380 86390 1
417954 99417954 1001 86380 86390 1
419037 99419037 1001 86380 86390 1
418941 99418941 1001 86380 86390 1
418831 99418831 1001 86380 86390 1
420077 99420077 1001 86380 86390 1
420279 99420279 1001 86380 86390 1
420327 99420327 1001 86380 86390 1
419677 99419677 1001 86380 86390 1
419731 99419731 1001 86380 86390 1
419873 99419873 1001 86380 86390 1
419625 99419625 1001 86380 86390 1
419316 99419316 1001 86380 86390 1
419568 99419568 1001 86380 86390 1
419455 99419455 1001 86380 86390 1
419284 99419284 1001 86380 86390 1
420562 99420562 1001 86380 86390 1
420698 99420698 1001 86380 86390 1
420471 99420471 1001 86380 86390 1
420724 99420724 1001 86380 86390 1
420581 99420581 1001 86380 86390 1
422053 99422053 1001 86380 86390 1
421937 99421937 1001 86380 86390 1
421347 99421347 1001 86380 86390 1
421618 99421618 1001 86380 86390 1
421270 99421270 1001 86380 86390 1
420964 99420964 1001 86380 86390 1
421113 99421113 1001 86380 86390 1
422172 99422172 1001 86380 86390 1
422522 99422522 1001 86380 86390 1
423581 99423581 1001 86380 86390 1
423441 99423441 1001 86380 86390 1
423419 99423419 1001 86380 86390 1
423471 99423471 1001 86380 86390 1
423251 99423251 1001 86380 86390 1
423103 99423103 1001 86380 86390 1
422542 99422542 1001 86380 86390 1
424146 99424146 1001 86380 86390 1
425259 99425259 1001 86380 86390 1
425098 99425098 1001 86380 86390 1
425189 99425189 1001 86380 86390 1
424765 99424765 1001 86380 86390 1
424875 99424875 1001 86380 86390 1
425002 99425002 1001 86380 86390 1
424437 99424437 1001 86380 86390 1
424390 99424390 1001 86380 86390 1
424588 99424588 1001 86380 86390 1
424487 99424487 1001 86380 86390 1
425827 99425827 1001 86380 86390 1
425782 99425782 1001 86380 86390 1
425813 99425813 1001 86380 86390 1
425419 99425419 1001 86380 86390 1
426767 99426767 1001 86380 86390 1
426719 99426719 1001 86380 86390 1
426723 99426723 1001 86380 86390 1
426547 99426547 1001 86380 86390 1
426623 99426623 1001 86380 86390 1
426361 99426361 1001 86380 86390 1
426289 99426289 1001 86380 86390 1
426684 99426684 1001 86380 86390 1
425937 99425937 1001 86380 86390 1
426016 99426016 1001 86380 86390 1
426018 99426018 1001 86380 86390 1
426138 99426138 1001 86380 86390 1
426168 99426168 1001 86380 86390 1
425853 99425853 1001 86380 86390 1
426174 99426174 1001 86380 86390 1
427315 99427315 1001 86380 86390 1
427455 99427455 1001 86380 86390 1
427438 99427438 1001 86380 86390 1
427245 99427245 1001 86380 86390 1
427301 99427301 1001 86380 86390 1
427378 99427378 1001 86380 86390 1
427252 99427252 1001 86380 86390 1
428691 99428691 1001 86380 86390 1
428694 99428694 1001 86380 86390 1
428656 99428656 1001 86380 86390 1
428380 99428380 1001 86380 86390 1
428419 99428419 1001 86380 86390 1
428120 99428120 1001 86380 86390 1
428124 99428124 1001 86380 86390 1
428006 99428006 1001 86380 86390 1
428289 99428289 1001 86380 86390 1
427538 99427538 1001 86380 86390 1
429124 99429124 1001 86380 86390 1
428871 99428871 1001 86380 86390 1
428817 99428817 1001 86380 86390 1
428769 99428769 1001 86380 86390 1
428929 99428929 1001 86380 86390 1
429994 99429994 1001 86380 86390 1
430260 99430260 1001 86380 86390 1
429630 99429630 1001 86380 86390 1
429497 99429497 1001 86380 86390 1
429498 99429498 1001 86380 86390 1
429378 99429378 1001 86380 86390 1
429261 99429261 1001 86380 86390 1
430658 99430658 1001 86380 86390 1
429566 99429566 1001 86380 86390 1
430470 99430470 1001 86380 86390 1
431981 99431981 1001 86380 86390 1
431741 99431741 1001 86380 86390 1
431808 99431808 1001 86380 86390 1
432050 99432050 1001 86380 86390 1
431333 99431333 1001 86380 86390 1
431641 99431641 1001 86380 86390 1
431090 99431090 1001 86380 86390 1
431044 99431044 1001 86380 86390 1
432375 99432375 1001 86380 86390 1
432251 99432251 1001 86380 86390 1
432467 99432467 1001 86380 86390 1
432141 99432141 1001 86380 86390 1
433661 99433661 1001 86380 86390 1
433421 99433421 1001 86380 86390 1
433080 99433080 1001 86380 86390 1
433081 99433081 1001 86380 86390 1
433086 99433086 1001 86380 86390 1
432915 99432915 1001 86380 86390 1
433306 99433306 1001 86380 86390 1
432939 99432939 1001 86380 86390 1
433186 99433186 1001 86380 86390 1
432826 99432826 1001 86380 86390 1
432808 99432808 1001 86380 86390 1
433784 99433784 1001 86380 86390 1
433871 99433871 1001 86380 86390 1
433908 99433908 1001 86380 86390 1
433933 99433933 1001 86380 86390 1
435081 99435081 1001 86380 86390 1
435339 99435339 1001 86380 86390 1
435310 99435310 1001 86380 86390 1
435176 99435176 1001 86380 86390 1
434896 99434896 1001 86380 86390 1
434991 99434991 1001 86380 86390 1
434449 99434449 1001 86380 86390 1
434283 99434283 1001 86380 86390 1
434264 99434264 1001 86380 86390 1
434537 99434537 1001 86380 86390 1
434566 99434566 1001 86380 86390 1
434352 99434352 1001 86380 86390 1
434219 99434219 1001 86380 86390 1
435479 99435479 1001 86380 86390 1
435822 99435822 1001 86380 86390 1
435643 99435643 1001 86380 86390 1
435574 99435574 1001 86380 86390 1
435495 99435495 1001 86380 86390 1
435593 99435593 1001 86380 86390 1
436856 99436856 1001 86380 86390 1
436995 99436995 1001 86380 86390 1
436493 99436493 1001 86380 86390 1
436583 99436583 1001 86380 86390 1
436678 99436678 1001 86380 86390 1
436010 99436010 1001 86380 86390 1
436325 99436325 1001 86380 86390 1
436122 99436122 1001 86380 86390 1
300031 99300031 1001 86380 86390 1
437248 99437248 1001 86380 86390 1
437255 99437255 1001 86380 86390 1
300053 99300053 1001 86380 86390 1
300680 99300680 1001 86380 86390 1
300709 99300709 1001 86380 86390 1
300716 99300716 1001 86380 86390 1
300611 99300611 1001 86380 86390 1
300345 99300345 1001 86380 86390 1
300375 99300375 1001 86380 86390 1
300401 99300401 1001 86380 86390 1
300427 99300427 1001 86380 86390 1
300324 99300324 1001 86380 86390 1
300364 99300364 1001 86380 86390 1
300300 99300300 1001 86380 86390 1
300145 99300145 1001 86380 86390 1
300869 99300869 1001 86380 86390 1
300858 99300858 1001 86380 86390 1
300901 99300901 1001 86380 86390 1
300878 99300878 1001 86380 86390 1
301498 99301498 1001 86380 86390 1
301181 99301181 1001 86380 86390 1
301272 99301272 1001 86380 86390 1
301261 99301261 1001 86380 86390 1
301147 99301147 1001 86380 86390 1
301269 99301269 1001 86380 86390 1
300987 99300987 1001 86380 86390 1
301028 99301028 1001 86380 86390 1
301035 99301035 1001 86380 86390 1
300945 99300945 1001 86380 86390 1
301746 99301746 1001 86380 86390 1
301620 99301620 1001 86380 86390 1
301559 99301559 1001 86380 86390 1
301627 99301627 1001 86380 86390 1
302203 99302203 1001 86380 86390 1
302324 99302324 1001 86380 86390 1
302071 99302071 1001 86380 86390 1
302123 99302123 1001 86380 86390 1
302003 99302003 1001 86380 86390 1
302017 99302017 1001 86380 86390 1
301814 99301814 1001 86380 86390 1
301789 99301789 1001 86380 86390 1
301819 99301819 1001 86380 86390 1
301858 99301858 1001 86380 86390 1
301809 99301809 1001 86380 86390 1
301965 99301965 1001 86380 86390 1
302551 99302551 1001 86380 86390 1
302464 99302464 1001 86380 86390 1
302452 99302452 1001 86380 86390 1
302492 99302492 1001 86380 86390 1
303206 99303206 1001 86380 86390 1
303123 99303123 1001 86380 86390 1
303088 99303088 1001 86380 86390 1
303025 99303025 1001 86380 86390 1
303142 99303142 1001 86380 86390 1
302677 99302677 1001 86380 86390 1
302589 99302589 1001 86380 86390 1
303360 99303360 1001 86380 86390 1
303361 99303361 1001 86380 86390 1
303325 99303325 1001 86380 86390 1
303354 99303354 1001 86380 86390 1
303252 99303252 1001 86380 86390 1
303840 99303840 1001 86380 86390 1
303945 99303945 1001 86380 86390 1
303903 99303903 1001 86380 86390 1
303955 99303955 1001 86380 86390 1
303750 99303750 1001 86380 86390 1
303627 99303627 1001 86380 86390 1
303773 99303773 1001 86380 86390 1
303443 99303443 1001 86380 86390 1
304148 99304148 1001 86380 86390 1
304169 99304169 1001 86380 86390 1
304222 99304222 1001 86380 86390 1
304823 99304823 1001 86380 86390 1
304829 99304829 1001 86380 86390 1
304575 99304575 1001 86380 86390 1
304528 99304528 1001 86380 86390 1
304637 99304637 1001 86380 86390 1
304370 99304370 1001 86380 86390 1
304241 99304241 1001 86380 86390 1
304373 99304373 1001 86380 86390 1
305051 99305051 1001 86380 86390 1
304870 99304870 1001 86380 86390 1
305026 99305026 1001 86380 86390 1
305041 99305041 1001 86380 86390 1
305017 99305017 1001 86380 86390 1
304866 99304866 1001 86380 86390 1
305635 99305635 1001 86380 86390 1
305560 99305560 1001 86380 86390 1
305440 99305440 1001 86380 86390 1
305406 99305406 1001 86380 86390 1
305420 99305420 1001 86380 86390 1
305370 99305370 1001 86380 86390 1
305147 99305147 1001 86380 86390 1
500062 99500062 1001 86380 86390 1
500153 99500153 1001 86380 86390 1
500620 99500620 1001 86380 86390 1
500777 99500777 1001 86380 86390 1
500687 99500687 1001 86380 86390 1
500753 99500753 1001 86380 86390 1
500766 99500766 1001 86380 86390 1
500719 99500719 1001 86380 86390 1
500598 99500598 1001 86380 86390 1
500464 99500464 1001 86380 86390 1
500542 99500542 1001 86380 86390 1
500318 99500318 1001 86380 86390 1
500320 99500320 1001 86380 86390 1
500848 99500848 1001 86380 86390 1
501528 99501528 1001 86380 86390 1
501580 99501580 1001 86380 86390 1
501626 99501626 1001 86380 86390 1
501480 99501480 1001 86380 86390 1
501519 99501519 1001 86380 86390 1
501574 99501574 1001 86380 86390 1
501409 99501409 1001 86380 86390 1
501400 99501400 1001 86380 86390 1
501327 99501327 1001 86380 86390 1
501118 99501118 1001 86380 86390 1
501727 99501727 1001 86380 86390 1
501736 99501736 1001 86380 86390 1
501762 99501762 1001 86380 86390 1
501686 99501686 1001 86380 86390 1
501661 99501661 1001 86380 86390 1
502324 99502324 1001 86380 86390 1
502288 99502288 1001 86380 86390 1
502346 99502346 1001 86380 86390 1
502459 99502459 1001 86380 86390 1
502092 99502092 1001 86380 86390 1
502068 99502068 1001 86380 86390 1
502225 99502225 1001 86380 86390 1
502191 99502191 1001 86380 86390 1
501977 99501977 1001 86380 86390 1
502043 99502043 1001 86380 86390 1
501992 99501992 1001 86380 86390 1
502045 99502045 1001 86380 86390 1
502611 99502611 1001 86380 86390 1
502653 99502653 1001 86380 86390 1
502563 99502563 1001 86380 86390 1
503096 99503096 1001 86380 86390 1
502949 99502949 1001 86380 86390 1
503014 99503014 1001 86380 86390 1
502899 99502899 1001 86380 86390 1
502868 99502868 1001 86380 86390 1
502871 99502871 1001 86380 86390 1
502877 99502877 1001 86380 86390 1
503329 99503329 1001 86380 86390 1
503337 99503337 1001 86380 86390 1
503351 99503351 1001 86380 86390 1
503352 99503352 1001 86380 86390 1
504004 99504004 1001 86380 86390 1
503941 99503941 1001 86380 86390 1
503955 99503955 1001 86380 86390 1
504033 99504033 1001 86380 86390 1
503850 99503850 1001 86380 86390 1
503749 99503749 1001 86380 86390 1
503766 99503766 1001 86380 86390 1
503664 99503664 1001 86380 86390 1
504245 99504245 1001 86380 86390 1
504313 99504313 1001 86380 86390 1
504118 99504118 1001 86380 86390 1
504794 99504794 1001 86380 86390 1
504796 99504796 1001 86380 86390 1
504903 99504903 1001 86380 86390 1
504726 99504726 1001 86380 86390 1
504587 99504587 1001 86380 86390 1
504600 99504600 1001 86380 86390 1
504640 99504640 1001 86380 86390 1
504718 99504718 1001 86380 86390 1
504591 99504591 1001 86380 86390 1
504518 99504518 1001 86380 86390 1
504407 99504407 1001 86380 86390 1
504369 99504369 1001 86380 86390 1
504473 99504473 1001 86380 86390 1
505128 99505128 1001 86380 86390 1
505026 99505026 1001 86380 86390 1
505703 99505703 1001 86380 86390 1
505479 99505479 1001 86380 86390 1
505229 99505229 1001 86380 86390 1
505308 99505308 1001 86380 86390 1
505334 99505334 1001 86380 86390 1
505883 99505883 1001 86380 86390 1
505897 99505897 1001 86380 86390 1
505835 99505835 1001 86380 86390 1
505888 99505888 1001 86380 86390 1
505788 99505788 1001 86380 86390 1
505789 99505789 1001 86380 86390 1
506524 99506524 1001 86380 86390 1
506488 99506488 1001 86380 86390 1
506544 99506544 1001 86380 86390 1
506364 99506364 1001 86380 86390 1
506274 99506274 1001 86380 86390 1
506341 99506341 1001 86380 86390 1
506380 99506380 1001 86380 86390 1
506304 99506304 1001 86380 86390 1
506253 99506253 1001 86380 86390 1
506295 99506295 1001 86380 86390 1
505989 99505989 1001 86380 86390 1
506154 99506154 1001 86380 86390 1
506181 99506181 1001 86380 86390 1
506779 99506779 1001 86380 86390 1
506744 99506744 1001 86380 86390 1
507251 99507251 1001 86380 86390 1
507177 99507177 1001 86380 86390 1
507152 99507152 1001 86380 86390 1
507181 99507181 1001 86380 86390 1
507111 99507111 1001 86380 86390 1
506985 99506985 1001 86380 86390 1
506832 99506832 1001 86380 86390 1
506964 99506964 1001 86380 86390 1
506940 99506940 1001 86380 86390 1
506864 99506864 1001 86380 86390 1
507466 99507466 1001 86380 86390 1
507479 99507479 1001 86380 86390 1
507556 99507556 1001 86380 86390 1
507621 99507621 1001 86380 86390 1
508126 99508126 1001 86380 86390 1
508018 99508018 1001 86380 86390 1
507958 99507958 1001 86380 86390 1
507883 99507883 1001 86380 86390 1
507821 99507821 1001 86380 86390 1
507762 99507762 1001 86380 86390 1
507766 99507766 1001 86380 86390 1
508401 99508401 1001 86380 86390 1
508338 99508338 1001 86380 86390 1
508391 99508391 1001 86380 86390 1
508393 99508393 1001 86380 86390 1
508371 99508371 1001 86380 86390 1
509054 99509054 1001 86380 86390 1
508941 99508941 1001 86380 86390 1
508905 99508905 1001 86380 86390 1
508997 99508997 1001 86380 86390 1
508673 99508673 1001 86380 86390 1
508506 99508506 1001 86380 86390 1
508602 99508602 1001 86380 86390 1
508630 99508630 1001 86380 86390 1
509202 99509202 1001 86380 86390 1
509089 99509089 1001 86380 86390 1
509156 99509156 1001 86380 86390 1
509106 99509106 1001 86380 86390 1
509161 99509161 1001 86380 86390 1
509621 99509621 1001 86380 86390 1
509673 99509673 1001 86380 86390 1
509537 99509537 1001 86380 86390 1
509398 99509398 1001 86380 86390 1
509464 99509464 1001 86380 86390 1
510056 99510056 1001 86380 86390 1
510060 99510060 1001 86380 86390 1
510539 99510539 1001 86380 86390 1
510707 99510707 1001 86380 86390 1
510660 99510660 1001 86380 86390 1
510674 99510674 1001 86380 86390 1
510354 99510354 1001 86380 86390 1
510381 99510381 1001 86380 86390 1
510330 99510330 1001 86380 86390 1
510435 99510435 1001 86380 86390 1
510441 99510441 1001 86380 86390 1
510454 99510454 1001 86380 86390 1
510172 99510172 1001 86380 86390 1
510227 99510227 1001 86380 86390 1
510257 99510257 1001 86380 86390 1
510143 99510143 1001 86380 86390 1
510801 99510801 1001 86380 86390 1
510920 99510920 1001 86380 86390 1
510730 99510730 1001 86380 86390 1
511437 99511437 1001 86380 86390 1
511518 99511518 1001 86380 86390 1
511535 99511535 1001 86380 86390 1
511512 99511512 1001 86380 86390 1
511269 99511269 1001 86380 86390 1
511266 99511266 1001 86380 86390 1
511163 99511163 1001 86380 86390 1
511307 99511307 1001 86380 86390 1
510946 99510946 1001 86380 86390 1
511115 99511115 1001 86380 86390 1
510948 99510948 1001 86380 86390 1
510990 99510990 1001 86380 86390 1
511640 99511640 1001 86380 86390 1
511664 99511664 1001 86380 86390 1
512235 99512235 1001 86380 86390 1
512005 99512005 1001 86380 86390 1
511989 99511989 1001 86380 86390 1
511952 99511952 1001 86380 86390 1
511850 99511850 1001 86380 86390 1
511941 99511941 1001 86380 86390 1
512506 99512506 1001 86380 86390 1
512448 99512448 1001 86380 86390 1
512578 99512578 1001 86380 86390 1
513071 99513071 1001 86380 86390 1
512965 99512965 1001 86380 86390 1
512984 99512984 1001 86380 86390 1
512623 99512623 1001 86380 86390 1
512616 99512616 1001 86380 86390 1
512673 99512673 1001 86380 86390 1
512750 99512750 1001 86380 86390 1
513386 99513386 1001 86380 86390 1
513368 99513368 1001 86380 86390 1
513838 99513838 1001 86380 86390 1
513840 99513840 1001 86380 86390 1
513858 99513858 1001 86380 86390 1
513978 99513978 1001 86380 86390 1
513661 99513661 1001 86380 86390 1
513530 99513530 1001 86380 86390 1
513494 99513494 1001 86380 86390 1
513507 99513507 1001 86380 86390 1
513429 99513429 1001 86380 86390 1
513613 99513613 1001 86380 86390 1
514056 99514056 1001 86380 86390 1
514134 99514134 1001 86380 86390 1
514212 99514212 1001 86380 86390 1
514179 99514179 1001 86380 86390 1
514154 99514154 1001 86380 86390 1
514822 99514822 1001 86380 86390 1
514795 99514795 1001 86380 86390 1
514707 99514707 1001 86380 86390 1
514724 99514724 1001 86380 86390 1
514494 99514494 1001 86380 86390 1
514520 99514520 1001 86380 86390 1
514302 99514302 1001 86380 86390 1
514294 99514294 1001 86380 86390 1
514244 99514244 1001 86380 86390 1
514259 99514259 1001 86380 86390 1
514883 99514883 1001 86380 86390 1
514910 99514910 1001 86380 86390 1
514915 99514915 1001 86380 86390 1
514943 99514943 1001 86380 86390 1
515542 99515542 1001 86380 86390 1
515594 99515594 1001 86380 86390 1
515682 99515682 1001 86380 86390 1
515531 99515531 1001 86380 86390 1
515562 99515562 1001 86380 86390 1
515591 99515591 1001 86380 86390 1
515291 99515291 1001 86380 86390 1
515230 99515230 1001 86380 86390 1
515097 99515097 1001 86380 86390 1
515138 99515138 1001 86380 86390 1
515722 99515722 1001 86380 86390 1
515802 99515802 1001 86380 86390 1
515728 99515728 1001 86380 86390 1
515757 99515757 1001 86380 86390 1
516385 99516385 1001 86380 86390 1
516322 99516322 1001 86380 86390 1
516414 99516414 1001 86380 86390 1
516240 99516240 1001 86380 86390 1
515927 99515927 1001 86380 86390 1
515990 99515990 1001 86380 86390 1
516665 99516665 1001 86380 86390 1
517310 99517310 1001 86380 86390 1
517135 99517135 1001 86380 86390 1
517257 99517257 1001 86380 86390 1
516961 99516961 1001 86380 86390 1
516939 99516939 1001 86380 86390 1
517070 99517070 1001 86380 86390 1
516980 99516980 1001 86380 86390 1
516996 99516996 1001 86380 86390 1
516913 99516913 1001 86380 86390 1
516759 99516759 1001 86380 86390 1
517388 99517388 1001 86380 86390 1
517444 99517444 1001 86380 86390 1
518135 99518135 1001 86380 86390 1
518140 99518140 1001 86380 86390 1
518014 99518014 1001 86380 86390 1
518151 99518151 1001 86380 86390 1
517919 99517919 1001 86380 86390 1
517932 99517932 1001 86380 86390 1
517883 99517883 1001 86380 86390 1
517874 99517874 1001 86380 86390 1
517914 99517914 1001 86380 86390 1
517688 99517688 1001 86380 86390 1
517702 99517702 1001 86380 86390 1
517600 99517600 1001 86380 86390 1
517630 99517630 1001 86380 86390 1
518213 99518213 1001 86380 86390 1
518279 99518279 1001 86380 86390 1
518297 99518297 1001 86380 86390 1
518962 99518962 1001 86380 86390 1
518922 99518922 1001 86380 86390 1
518577 99518577 1001 86380 86390 1
518585 99518585 1001 86380 86390 1
518421 99518421 1001 86380 86390 1
518997 99518997 1001 86380 86390 1
519072 99519072 1001 86380 86390 1
519807 99519807 1001 86380 86390 1
519477 99519477 1001 86380 86390 1
519368 99519368 1001 86380 86390 1
519849 99519849 1001 86380 86390 1
519850 99519850 1001 86380 86390 1
519839 99519839 1001 86380 86390 1
519880 99519880 1001 86380 86390 1
519815 99519815 1001 86380 86390 1
519886 99519886 1001 86380 86390 1
520577 99520577 1001 86380 86390 1
520559 99520559 1001 86380 86390 1
520266 99520266 1001 86380 86390 1
520228 99520228 1001 86380 86390 1
520333 99520333 1001 86380 86390 1
520301 99520301 1001 86380 86390 1
520149 99520149 1001 86380 86390 1
520059 99520059 1001 86380 86390 1
520113 99520113 1001 86380 86390 1
520178 99520178 1001 86380 86390 1
520108 99520108 1001 86380 86390 1
520742 99520742 1001 86380 86390 1
520756 99520756 1001 86380 86390 1
520645 99520645 1001 86380 86390 1
520738 99520738 1001 86380 86390 1
521428 99521428 1001 86380 86390 1
521408 99521408 1001 86380 86390 1
521458 99521458 1001 86380 86390 1
521335 99521335 1001 86380 86390 1
521248 99521248 1001 86380 86390 1
521173 99521173 1001 86380 86390 1
521242 99521242 1001 86380 86390 1
520915 99520915 1001 86380 86390 1
520930 99520930 1001 86380 86390 1
521493 99521493 1001 86380 86390 1
521550 99521550 1001 86380 86390 1
521590 99521590 1001 86380 86390 1
521669 99521669 1001 86380 86390 1
522125 99522125 1001 86380 86390 1
522256 99522256 1001 86380 86390 1
522194 99522194 1001 86380 86390 1
521996 99521996 1001 86380 86390 1
522024 99522024 1001 86380 86390 1
522077 99522077 1001 86380 86390 1
522080 99522080 1001 86380 86390 1
522006 99522006 1001 86380 86390 1
521789 99521789 1001 86380 86390 1
521674 99521674 1001 86380 86390 1
521714 99521714 1001 86380 86390 1
521768 99521768 1001 86380 86390 1
522420 99522420 1001 86380 86390 1
522345 99522345 1001 86380 86390 1
522412 99522412 1001 86380 86390 1
523031 99523031 1001 86380 86390 1
523092 99523092 1001 86380 86390 1
522960 99522960 1001 86380 86390 1
523114 99523114 1001 86380 86390 1
522876 99522876 1001 86380 86390 1
522787 99522787 1001 86380 86390 1
522742 99522742 1001 86380 86390 1
522556 99522556 1001 86380 86390 1
522557 99522557 1001 86380 86390 1
522701 99522701 1001 86380 86390 1
522547 99522547 1001 86380 86390 1
523156 99523156 1001 86380 86390 1
523213 99523213 1001 86380 86390 1
523911 99523911 1001 86380 86390 1
523822 99523822 1001 86380 86390 1
523815 99523815 1001 86380 86390 1
523679 99523679 1001 86380 86390 1
523616 99523616 1001 86380 86390 1
523552 99523552 1001 86380 86390 1
523738 99523738 1001 86380 86390 1
523337 99523337 1001 86380 86390 1
523338 99523338 1001 86380 86390 1
523431 99523431 1001 86380 86390 1
524019 99524019 1001 86380 86390 1
524553 99524553 1001 86380 86390 1
524532 99524532 1001 86380 86390 1
524431 99524431 1001 86380 86390 1
524432 99524432 1001 86380 86390 1
524241 99524241 1001 86380 86390 1
524344 99524344 1001 86380 86390 1
524190 99524190 1001 86380 86390 1
524216 99524216 1001 86380 86390 1
524154 99524154 1001 86380 86390 1
524167 99524167 1001 86380 86390 1
524233 99524233 1001 86380 86390 1
524876 99524876 1001 86380 86390 1
524877 99524877 1001 86380 86390 1
524968 99524968 1001 86380 86390 1
524865 99524865 1001 86380 86390 1
525548 99525548 1001 86380 86390 1
525460 99525460 1001 86380 86390 1
525489 99525489 1001 86380 86390 1
525287 99525287 1001 86380 86390 1
525341 99525341 1001 86380 86390 1
525331 99525331 1001 86380 86390 1
525188 99525188 1001 86380 86390 1
525067 99525067 1001 86380 86390 1
525697 99525697 1001 86380 86390 1
525615 99525615 1001 86380 86390 1
526332 99526332 1001 86380 86390 1
526091 99526091 1001 86380 86390 1
526209 99526209 1001 86380 86390 1
525844 99525844 1001 86380 86390 1
525883 99525883 1001 86380 86390 1
525987 99525987 1001 86380 86390 1
525884 99525884 1001 86380 86390 1
525916 99525916 1001 86380 86390 1
526511 99526511 1001 86380 86390 1
526451 99526451 1001 86380 86390 1
526581 99526581 1001 86380 86390 1
526431 99526431 1001 86380 86390 1
526574 99526574 1001 86380 86390 1
527062 99527062 1001 86380 86390 1
526926 99526926 1001 86380 86390 1
526847 99526847 1001 86380 86390 1
526900 99526900 1001 86380 86390 1
526747 99526747 1001 86380 86390 1
526749 99526749 1001 86380 86390 1
526737 99526737 1001 86380 86390 1
527294 99527294 1001 86380 86390 1
527986 99527986 1001 86380 86390 1
527962 99527962 1001 86380 86390 1
527912 99527912 1001 86380 86390 1
527925 99527925 1001 86380 86390 1
527965 99527965 1001 86380 86390 1
527940 99527940 1001 86380 86390 1
527836 99527836 1001 86380 86390 1
527652 99527652 1001 86380 86390 1
527552 99527552 1001 86380 86390 1
528240 99528240 1001 86380 86390 1
528263 99528263 1001 86380 86390 1
528174 99528174 1001 86380 86390 1
528239 99528239 1001 86380 86390 1
528786 99528786 1001 86380 86390 1
528741 99528741 1001 86380 86390 1
528607 99528607 1001 86380 86390 1
528490 99528490 1001 86380 86390 1
528530 99528530 1001 86380 86390 1
528507 99528507 1001 86380 86390 1
528586 99528586 1001 86380 86390 1
528401 99528401 1001 86380 86390 1
528460 99528460 1001 86380 86390 1
528906 99528906 1001 86380 86390 1
528919 99528919 1001 86380 86390 1
529101 99529101 1001 86380 86390 1
529643 99529643 1001 86380 86390 1
529631 99529631 1001 86380 86390 1
529445 99529445 1001 86380 86390 1
529332 99529332 1001 86380 86390 1
529477 99529477 1001 86380 86390 1
529126 99529126 1001 86380 86390 1
529283 99529283 1001 86380 86390 1
529905 99529905 1001 86380 86390 1
529856 99529856 1001 86380 86390 1
530504 99530504 1001 86380 86390 1
530519 99530519 1001 86380 86390 1
530442 99530442 1001 86380 86390 1
530533 99530533 1001 86380 86390 1
530431 99530431 1001 86380 86390 1
530512 99530512 1001 86380 86390 1
530358 99530358 1001 86380 86390 1
530274 99530274 1001 86380 86390 1
530342 99530342 1001 86380 86390 1
530347 99530347 1001 86380 86390 1
530089 99530089 1001 86380 86390 1
529962 99529962 1001 86380 86390 1
529990 99529990 1001 86380 86390 1
529992 99529992 1001 86380 86390 1
529982 99529982 1001 86380 86390 1
530060 99530060 1001 86380 86390 1
530632 99530632 1001 86380 86390 1
530607 99530607 1001 86380 86390 1
530646 99530646 1001 86380 86390 1
531343 99531343 1001 86380 86390 1
531209 99531209 1001 86380 86390 1
531249 99531249 1001 86380 86390 1
531301 99531301 1001 86380 86390 1
531372 99531372 1001 86380 86390 1
531186 99531186 1001 86380 86390 1
531161 99531161 1001 86380 86390 1
531155 99531155 1001 86380 86390 1
530901 99530901 1001 86380 86390 1
530891 99530891 1001 86380 86390 1
530791 99530791 1001 86380 86390 1
531493 99531493 1001 86380 86390 1
531392 99531392 1001 86380 86390 1
531497 99531497 1001 86380 86390 1
531500 99531500 1001 86380 86390 1
532150 99532150 1001 86380 86390 1
532087 99532087 1001 86380 86390 1
532088 99532088 1001 86380 86390 1
531907 99531907 1001 86380 86390 1
531933 99531933 1001 86380 86390 1
531830 99531830 1001 86380 86390 1
531611 99531611 1001 86380 86390 1
531638 99531638 1001 86380 86390 1
531715 99531715 1001 86380 86390 1
531781 99531781 1001 86380 86390 1
531709 99531709 1001 86380 86390 1
531775 99531775 1001 86380 86390 1
531752 99531752 1001 86380 86390 1
532250 99532250 1001 86380 86390 1
532355 99532355 1001 86380 86390 1
532383 99532383 1001 86380 86390 1
532227 99532227 1001 86380 86390 1
533011 99533011 1001 86380 86390 1
532688 99532688 1001 86380 86390 1
532636 99532636 1001 86380 86390 1
532653 99532653 1001 86380 86390 1
532630 99532630 1001 86380 86390 1
532439 99532439 1001 86380 86390 1
532456 99532456 1001 86380 86390 1
533198 99533198 1001 86380 86390 1
533186 99533186 1001 86380 86390 1
533073 99533073 1001 86380 86390 1
533086 99533086 1001 86380 86390 1
533757 99533757 1001 86380 86390 1
533683 99533683 1001 86380 86390 1
533802 99533802 1001 86380 86390 1
533725 99533725 1001 86380 86390 1
533817 99533817 1001 86380 86390 1
533576 99533576 1001 86380 86390 1
533459 99533459 1001 86380 86390 1
533457 99533457 1001 86380 86390 1
533394 99533394 1001 86380 86390 1
533901 99533901 1001 86380 86390 1
533928 99533928 1001 86380 86390 1
534058 99534058 1001 86380 86390 1
533969 99533969 1001 86380 86390 1
534609 99534609 1001 86380 86390 1
534658 99534658 1001 86380 86390 1
534617 99534617 1001 86380 86390 1
534310 99534310 1001 86380 86390 1
534352 99534352 1001 86380 86390 1
534369 99534369 1001 86380 86390 1
534101 99534101 1001 86380 86390 1
534157 99534157 1001 86380 86390 1
534068 99534068 1001 86380 86390 1
534147 99534147 1001 86380 86390 1
534126 99534126 1001 86380 86390 1
534789 99534789 1001 86380 86390 1
535375 99535375 1001 86380 86390 1
535111 99535111 1001 86380 86390 1
535164 99535164 1001 86380 86390 1
535216 99535216 1001 86380 86390 1
535242 99535242 1001 86380 86390 1
535127 99535127 1001 86380 86390 1
535231 99535231 1001 86380 86390 1
535105 99535105 1001 86380 86390 1
535171 99535171 1001 86380 86390 1
535122 99535122 1001 86380 86390 1
535047 99535047 1001 86380 86390 1
535024 99535024 1001 86380 86390 1
535571 99535571 1001 86380 86390 1
535714 99535714 1001 86380 86390 1
535676 99535676 1001 86380 86390 1
535534 99535534 1001 86380 86390 1
535690 99535690 1001 86380 86390 1
535628 99535628 1001 86380 86390 1
535629 99535629 1001 86380 86390 1
535542 99535542 1001 86380 86390 1
536334 99536334 1001 86380 86390 1
536159 99536159 1001 86380 86390 1
536224 99536224 1001 86380 86390 1
536256 99536256 1001 86380 86390 1
536205 99536205 1001 86380 86390 1
536283 99536283 1001 86380 86390 1
535979 99535979 1001 86380 86390 1
535986 99535986 1001 86380 86390 1
535862 99535862 1001 86380 86390 1
535840 99535840 1001 86380 86390 1
536436 99536436 1001 86380 86390 1
536389 99536389 1001 86380 86390 1
536378 99536378 1001 86380 86390 1
536366 99536366 1001 86380 86390 1
536395 99536395 1001 86380 86390 1
537131 99537131 1001 86380 86390 1
536966 99536966 1001 86380 86390 1
536891 99536891 1001 86380 86390 1
536710 99536710 1001 86380 86390 1
536601 99536601 1001 86380 86390 1
536564 99536564 1001 86380 86390 1
537340 99537340 1001 86380 86390 1
537173 99537173 1001 86380 86390 1
537164 99537164 1001 86380 86390 1
537216 99537216 1001 86380 86390 1
537294 99537294 1001 86380 86390 1
537351 99537351 1001 86380 86390 1
537339 99537339 1001 86380 86390 1
537170 99537170 1001 86380 86390 1
537812 99537812 1001 86380 86390 1
537721 99537721 1001 86380 86390 1
537738 99537738 1001 86380 86390 1
537688 99537688 1001 86380 86390 1
537549 99537549 1001 86380 86390 1
537441 99537441 1001 86380 86390 1
537570 99537570 1001 86380 86390 1
537546 99537546 1001 86380 86390 1
538093 99538093 1001 86380 86390 1
538717 99538717 1001 86380 86390 1
538769 99538769 1001 86380 86390 1
538615 99538615 1001 86380 86390 1
538681 99538681 1001 86380 86390 1
538404 99538404 1001 86380 86390 1
538600 99538600 1001 86380 86390 1
538445 99538445 1001 86380 86390 1
538436 99538436 1001 86380 86390 1
538541 99538541 1001 86380 86390 1
538490 99538490 1001 86380 86390 1
538529 99538529 1001 86380 86390 1
538388 99538388 1001 86380 86390 1
538242 99538242 1001 86380 86390 1
538863 99538863 1001 86380 86390 1
538997 99538997 1001 86380 86390 1
538899 99538899 1001 86380 86390 1
539463 99539463 1001 86380 86390 1
539541 99539541 1001 86380 86390 1
539543 99539543 1001 86380 86390 1
539444 99539444 1001 86380 86390 1
539240 99539240 1001 86380 86390 1
539423 99539423 1001 86380 86390 1
539247 99539247 1001 86380 86390 1
539101 99539101 1001 86380 86390 1
539104 99539104 1001 86380 86390 1
539055 99539055 1001 86380 86390 1
539030 99539030 1001 86380 86390 1
539213 99539213 1001 86380 86390 1
539794 99539794 1001 86380 86390 1
540325 99540325 1001 86380 86390 1
540301 99540301 1001 86380 86390 1
540360 99540360 1001 86380 86390 1
540080 99540080 1001 86380 86390 1
540123 99540123 1001 86380 86390 1
540176 99540176 1001 86380 86390 1
539952 99539952 1001 86380 86390 1
539927 99539927 1001 86380 86390 1
539878 99539878 1001 86380 86390 1
540033 99540033 1001 86380 86390 1
539852 99539852 1001 86380 86390 1
540008 99540008 1001 86380 86390 1
540584 99540584 1001 86380 86390 1
540495 99540495 1001 86380 86390 1
540469 99540469 1001 86380 86390 1
540526 99540526 1001 86380 86390 1
540487 99540487 1001 86380 86390 1
540643 99540643 1001 86380 86390 1
541183 99541183 1001 86380 86390 1
540944 99540944 1001 86380 86390 1
540906 99540906 1001 86380 86390 1
541010 99541010 1001 86380 86390 1
540937 99540937 1001 86380 86390 1
540977 99540977 1001 86380 86390 1
540758 99540758 1001 86380 86390 1
540826 99540826 1001 86380 86390 1
541395 99541395 1001 86380 86390 1
541436 99541436 1001 86380 86390 1
541298 99541298 1001 86380 86390 1
541494 99541494 1001 86380 86390 1
541456 99541456 1001 86380 86390 1
542068 99542068 1001 86380 86390 1
541980 99541980 1001 86380 86390 1
541943 99541943 1001 86380 86390 1
541970 99541970 1001 86380 86390 1
541766 99541766 1001 86380 86390 1
541598 99541598 1001 86380 86390 1
541678 99541678 1001 86380 86390 1
542300 99542300 1001 86380 86390 1
542301 99542301 1001 86380 86390 1
542217 99542217 1001 86380 86390 1
542322 99542322 1001 86380 86390 1
542141 99542141 1001 86380 86390 1
542816 99542816 1001 86380 86390 1
542887 99542887 1001 86380 86390 1
542589 99542589 1001 86380 86390 1
542622 99542622 1001 86380 86390 1
542648 99542648 1001 86380 86390 1
542369 99542369 1001 86380 86390 1
542500 99542500 1001 86380 86390 1
543127 99543127 1001 86380 86390 1
543669 99543669 1001 86380 86390 1
543593 99543593 1001 86380 86390 1
543723 99543723 1001 86380 86390 1
543595 99543595 1001 86380 86390 1
543573 99543573 1001 86380 86390 1
543677 99543677 1001 86380 86390 1
543554 99543554 1001 86380 86390 1
543558 99543558 1001 86380 86390 1
543560 99543560 1001 86380 86390 1
543219 99543219 1001 86380 86390 1
543220 99543220 1001 86380 86390 1
543222 99543222 1001 86380 86390 1
543353 99543353 1001 86380 86390 1
543225 99543225 1001 86380 86390 1
543809 99543809 1001 86380 86390 1
543966 99543966 1001 86380 86390 1
543955 99543955 1001 86380 86390 1
543816 99543816 1001 86380 86390 1
543817 99543817 1001 86380 86390 1
543791 99543791 1001 86380 86390 1
543818 99543818 1001 86380 86390 1
544520 99544520 1001 86380 86390 1
544419 99544419 1001 86380 86390 1
544435 99544435 1001 86380 86390 1
544505 99544505 1001 86380 86390 1
544391 99544391 1001 86380 86390 1
544340 99544340 1001 86380 86390 1
544319 99544319 1001 86380 86390 1
544016 99544016 1001 86380 86390 1
544009 99544009 1001 86380 86390 1
544022 99544022 1001 86380 86390 1
544632 99544632 1001 86380 86390 1
500439 1210 1001 30587 30886 1
514382 489 1001 35830 36130 1
522856 863 1001 70170 70269 1
525630 662 1002 62265 61874 1
525570 1011 1002 68479 69562 1
400092 99400092 1001 86380 86390 1
400196 99400196 1001 86380 86390 1
400523 99400523 1001 86380 86390 1
400449 99400449 1001 86380 86390 1
400589 99400589 1001 86380 86390 1
400559 99400559 1001 86380 86390 1
400683 99400683 1001 86380 86390 1
400695 99400695 1001 86380 86390 1
400698 99400698 1001 86380 86390 1
400873 99400873 1001 86380 86390 1
400950 99400950 1001 86380 86390 1
401183 99401183 1001 86380 86390 1
401343 99401343 1001 86380 86390 1
401293 99401293 1001 86380 86390 1
401396 99401396 1001 86380 86390 1
401487 99401487 1001 86380 86390 1
401676 99401676 1001 86380 86390 1
401866 99401866 1001 86380 86390 1
401871 99401871 1001 86380 86390 1
401881 99401881 1001 86380 86390 1
402555 99402555 1001 86380 86390 1
402678 99402678 1001 86380 86390 1
402707 99402707 1001 86380 86390 1
402865 99402865 1001 86380 86390 1
402879 99402879 1001 86380 86390 1
403122 99403122 1001 86380 86390 1
403319 99403319 1001 86380 86390 1
403787 99403787 1001 86380 86390 1
403769 99403769 1001 86380 86390 1
403805 99403805 1001 86380 86390 1
403732 99403732 1001 86380 86390 1
403848 99403848 1001 86380 86390 1
404734 99404734 1001 86380 86390 1
404739 99404739 1001 86380 86390 1
404789 99404789 1001 86380 86390 1
404988 99404988 1001 86380 86390 1
405156 99405156 1001 86380 86390 1
405148 99405148 1001 86380 86390 1
405277 99405277 1001 86380 86390 1
405412 99405412 1001 86380 86390 1
405346 99405346 1001 86380 86390 1
405761 99405761 1001 86380 86390 1
405738 99405738 1001 86380 86390 1
405779 99405779 1001 86380 86390 1
406081 99406081 1001 86380 86390 1
406091 99406091 1001 86380 86390 1
406116 99406116 1001 86380 86390 1
406302 99406302 1001 86380 86390 1
406530 99406530 1001 86380 86390 1
406650 99406650 1001 86380 86390 1
406878 99406878 1001 86380 86390 1
407021 99407021 1001 86380 86390 1
406957 99406957 1001 86380 86390 1
407065 99407065 1001 86380 86390 1
407027 99407027 1001 86380 86390 1
407194 99407194 1001 86380 86390 1
407272 99407272 1001 86380 86390 1
407605 99407605 1001 86380 86390 1
407743 99407743 1001 86380 86390 1
407772 99407772 1001 86380 86390 1
407853 99407853 1001 86380 86390 1
408235 99408235 1001 86380 86390 1
408240 99408240 1001 86380 86390 1
408498 99408498 1001 86380 86390 1
408435 99408435 1001 86380 86390 1
408622 99408622 1001 86380 86390 1
408681 99408681 1001 86380 86390 1
408726 99408726 1001 86380 86390 1
408939 99408939 1001 86380 86390 1
408879 99408879 1001 86380 86390 1
409046 99409046 1001 86380 86390 1
408998 99408998 1001 86380 86390 1
409204 99409204 1001 86380 86390 1
409207 99409207 1001 86380 86390 1
409298 99409298 1001 86380 86390 1
409949 99409949 1001 86380 86390 1
409919 99409919 1001 86380 86390 1
410208 99410208 1001 86380 86390 1
410114 99410114 1001 86380 86390 1
410260 99410260 1001 86380 86390 1
410323 99410323 1001 86380 86390 1
410425 99410425 1001 86380 86390 1
410609 99410609 1001 86380 86390 1
410667 99410667 1001 86380 86390 1
410757 99410757 1001 86380 86390 1
410997 99410997 1001 86380 86390 1
411285 99411285 1001 86380 86390 1
411342 99411342 1001 86380 86390 1
411375 99411375 1001 86380 86390 1
411502 99411502 1001 86380 86390 1
411613 99411613 1001 86380 86390 1
411771 99411771 1001 86380 86390 1
412074 99412074 1001 86380 86390 1
412018 99412018 1001 86380 86390 1
412230 99412230 1001 86380 86390 1
413478 99413478 1001 86380 86390 1
413561 99413561 1001 86380 86390 1
412889 99412889 1001 86380 86390 1
412902 99412902 1001 86380 86390 1
412623 99412623 1001 86380 86390 1
413751 99413751 1001 86380 86390 1
413977 99413977 1001 86380 86390 1
414952 99414952 1001 86380 86390 1
415296 99415296 1001 86380 86390 1
414818 99414818 1001 86380 86390 1
414530 99414530 1001 86380 86390 1
414512 99414512 1001 86380 86390 1
414826 99414826 1001 86380 86390 1
414782 99414782 1001 86380 86390 1
414855 99414855 1001 86380 86390 1
414317 99414317 1001 86380 86390 1
414144 99414144 1001 86380 86390 1
415399 99415399 1001 86380 86390 1
415583 99415583 1001 86380 86390 1
415518 99415518 1001 86380 86390 1
415666 99415666 1001 86380 86390 1
416766 99416766 1001 86380 86390 1
416874 99416874 1001 86380 86390 1
416966 99416966 1001 86380 86390 1
416508 99416508 1001 86380 86390 1
416175 99416175 1001 86380 86390 1
416079 99416079 1001 86380 86390 1
415905 99415905 1001 86380 86390 1
415724 99415724 1001 86380 86390 1
415816 99415816 1001 86380 86390 1
415939 99415939 1001 86380 86390 1
415997 99415997 1001 86380 86390 1
417232 99417232 1001 86380 86390 1
417074 99417074 1001 86380 86390 1
417030 99417030 1001 86380 86390 1
417325 99417325 1001 86380 86390 1
417544 99417544 1001 86380 86390 1
418767 99418767 1001 86380 86390 1
418613 99418613 1001 86380 86390 1
418646 99418646 1001 86380 86390 1
418725 99418725 1001 86380 86390 1
418102 99418102 1001 86380 86390 1
418034 99418034 1001 86380 86390 1
418251 99418251 1001 86380 86390 1
418035 99418035 1001 86380 86390 1
418055 99418055 1001 86380 86390 1
417780 99417780 1001 86380 86390 1
419196 99419196 1001 86380 86390 1
419060 99419060 1001 86380 86390 1
418902 99418902 1001 86380 86390 1
418926 99418926 1001 86380 86390 1
420445 99420445 1001 86380 86390 1
420387 99420387 1001 86380 86390 1
419988 99419988 1001 86380 86390 1
419976 99419976 1001 86380 86390 1
419874 99419874 1001 86380 86390 1
419297 99419297 1001 86380 86390 1
419607 99419607 1001 86380 86390 1
419441 99419441 1001 86380 86390 1
419460 99419460 1001 86380 86390 1
420564 99420564 1001 86380 86390 1
420576 99420576 1001 86380 86390 1
420605 99420605 1001 86380 86390 1
420826 99420826 1001 86380 86390 1
420535 99420535 1001 86380 86390 1
421953 99421953 1001 86380 86390 1
421729 99421729 1001 86380 86390 1
422020 99422020 1001 86380 86390 1
421314 99421314 1001 86380 86390 1
421476 99421476 1001 86380 86390 1
421013 99421013 1001 86380 86390 1
421102 99421102 1001 86380 86390 1
421148 99421148 1001 86380 86390 1
421188 99421188 1001 86380 86390 1
421243 99421243 1001 86380 86390 1
421223 99421223 1001 86380 86390 1
422169 99422169 1001 86380 86390 1
422490 99422490 1001 86380 86390 1
423370 99423370 1001 86380 86390 1
423352 99423352 1001 86380 86390 1
423110 99423110 1001 86380 86390 1
422986 99422986 1001 86380 86390 1
423068 99423068 1001 86380 86390 1
423097 99423097 1001 86380 86390 1
423117 99423117 1001 86380 86390 1
423084 99423084 1001 86380 86390 1
422838 99422838 1001 86380 86390 1
422786 99422786 1001 86380 86390 1
423979 99423979 1001 86380 86390 1
425086 99425086 1001 86380 86390 1
425036 99425036 1001 86380 86390 1
425358 99425358 1001 86380 86390 1
424640 99424640 1001 86380 86390 1
424665 99424665 1001 86380 86390 1
424889 99424889 1001 86380 86390 1
424681 99424681 1001 86380 86390 1
424946 99424946 1001 86380 86390 1
424529 99424529 1001 86380 86390 1
424462 99424462 1001 86380 86390 1
424385 99424385 1001 86380 86390 1
425610 99425610 1001 86380 86390 1
425634 99425634 1001 86380 86390 1
425719 99425719 1001 86380 86390 1
425597 99425597 1001 86380 86390 1
425401 99425401 1001 86380 86390 1
426736 99426736 1001 86380 86390 1
426806 99426806 1001 86380 86390 1
426836 99426836 1001 86380 86390 1
426315 99426315 1001 86380 86390 1
426681 99426681 1001 86380 86390 1
426660 99426660 1001 86380 86390 1
425973 99425973 1001 86380 86390 1
427200 99427200 1001 86380 86390 1
427150 99427150 1001 86380 86390 1
428518 99428518 1001 86380 86390 1
428155 99428155 1001 86380 86390 1
428238 99428238 1001 86380 86390 1
427985 99427985 1001 86380 86390 1
428053 99428053 1001 86380 86390 1
427820 99427820 1001 86380 86390 1
427856 99427856 1001 86380 86390 1
427664 99427664 1001 86380 86390 1
429103 99429103 1001 86380 86390 1
429009 99429009 1001 86380 86390 1
430193 99430193 1001 86380 86390 1
430154 99430154 1001 86380 86390 1
430059 99430059 1001 86380 86390 1
430362 99430362 1001 86380 86390 1
429253 99429253 1001 86380 86390 1
429428 99429428 1001 86380 86390 1
429562 99429562 1001 86380 86390 1
430424 99430424 1001 86380 86390 1
430525 99430525 1001 86380 86390 1
429176 99429176 1001 86380 86390 1
430459 99430459 1001 86380 86390 1
430376 99430376 1001 86380 86390 1
430623 99430623 1001 86380 86390 1
430690 99430690 1001 86380 86390 1
430700 99430700 1001 86380 86390 1
431766 99431766 1001 86380 86390 1
431889 99431889 1001 86380 86390 1
431874 99431874 1001 86380 86390 1
431955 99431955 1001 86380 86390 1
431816 99431816 1001 86380 86390 1
431473 99431473 1001 86380 86390 1
431512 99431512 1001 86380 86390 1
431258 99431258 1001 86380 86390 1
431248 99431248 1001 86380 86390 1
430940 99430940 1001 86380 86390 1
431112 99431112 1001 86380 86390 1
432290 99432290 1001 86380 86390 1
432095 99432095 1001 86380 86390 1
432129 99432129 1001 86380 86390 1
432316 99432316 1001 86380 86390 1
433418 99433418 1001 86380 86390 1
433600 99433600 1001 86380 86390 1
432970 99432970 1001 86380 86390 1
433003 99433003 1001 86380 86390 1
432977 99432977 1001 86380 86390 1
433204 99433204 1001 86380 86390 1
432668 99432668 1001 86380 86390 1
432803 99432803 1001 86380 86390 1
432863 99432863 1001 86380 86390 1
433977 99433977 1001 86380 86390 1
433798 99433798 1001 86380 86390 1
434105 99434105 1001 86380 86390 1
435054 99435054 1001 86380 86390 1
435323 99435323 1001 86380 86390 1
435145 99435145 1001 86380 86390 1
434944 99434944 1001 86380 86390 1
434668 99434668 1001 86380 86390 1
434839 99434839 1001 86380 86390 1
434171 99434171 1001 86380 86390 1
434230 99434230 1001 86380 86390 1
434567 99434567 1001 86380 86390 1
434472 99434472 1001 86380 86390 1
434383 99434383 1001 86380 86390 1
434417 99434417 1001 86380 86390 1
435762 99435762 1001 86380 86390 1
435458 99435458 1001 86380 86390 1
435696 99435696 1001 86380 86390 1
437019 99437019 1001 86380 86390 1
437093 99437093 1001 86380 86390 1
436786 99436786 1001 86380 86390 1
437102 99437102 1001 86380 86390 1
437111 99437111 1001 86380 86390 1
437134 99437134 1001 86380 86390 1
436734 99436734 1001 86380 86390 1
436573 99436573 1001 86380 86390 1
436434 99436434 1001 86380 86390 1
436746 99436746 1001 86380 86390 1
436513 99436513 1001 86380 86390 1
436381 99436381 1001 86380 86390 1
435999 99435999 1001 86380 86390 1
435940 99435940 1001 86380 86390 1
300087 99300087 1001 86380 86390 1
300015 99300015 1001 86380 86390 1
300692 99300692 1001 86380 86390 1
300615 99300615 1001 86380 86390 1
300593 99300593 1001 86380 86390 1
300356 99300356 1001 86380 86390 1
300446 99300446 1001 86380 86390 1
300438 99300438 1001 86380 86390 1
300478 99300478 1001 86380 86390 1
300314 99300314 1001 86380 86390 1
300111 99300111 1001 86380 86390 1
300178 99300178 1001 86380 86390 1
300116 99300116 1001 86380 86390 1
300208 99300208 1001 86380 86390 1
300893 99300893 1001 86380 86390 1
300862 99300862 1001 86380 86390 1
300789 99300789 1001 86380 86390 1
301490 99301490 1001 86380 86390 1
301448 99301448 1001 86380 86390 1
301371 99301371 1001 86380 86390 1
301208 99301208 1001 86380 86390 1
301329 99301329 1001 86380 86390 1
301189 99301189 1001 86380 86390 1
301319 99301319 1001 86380 86390 1
301091 99301091 1001 86380 86390 1
301106 99301106 1001 86380 86390 1
300952 99300952 1001 86380 86390 1
301634 99301634 1001 86380 86390 1
301600 99301600 1001 86380 86390 1
301693 99301693 1001 86380 86390 1
302097 99302097 1001 86380 86390 1
302034 99302034 1001 86380 86390 1
301999 99301999 1001 86380 86390 1
302040 99302040 1001 86380 86390 1
302080 99302080 1001 86380 86390 1
301874 99301874 1001 86380 86390 1
301862 99301862 1001 86380 86390 1
302394 99302394 1001 86380 86390 1
302396 99302396 1001 86380 86390 1
302397 99302397 1001 86380 86390 1
302544 99302544 1001 86380 86390 1
303147 99303147 1001 86380 86390 1
303137 99303137 1001 86380 86390 1
303112 99303112 1001 86380 86390 1
303076 99303076 1001 86380 86390 1
302864 99302864 1001 86380 86390 1
302754 99302754 1001 86380 86390 1
302793 99302793 1001 86380 86390 1
302782 99302782 1001 86380 86390 1
302705 99302705 1001 86380 86390 1
302667 99302667 1001 86380 86390 1
302657 99302657 1001 86380 86390 1
302788 99302788 1001 86380 86390 1
302752 99302752 1001 86380 86390 1
303294 99303294 1001 86380 86390 1
303216 99303216 1001 86380 86390 1
303403 99303403 1001 86380 86390 1
303226 99303226 1001 86380 86390 1
303345 99303345 1001 86380 86390 1
303902 99303902 1001 86380 86390 1
303671 99303671 1001 86380 86390 1
303533 99303533 1001 86380 86390 1
303483 99303483 1001 86380 86390 1
303421 99303421 1001 86380 86390 1
303434 99303434 1001 86380 86390 1
303578 99303578 1001 86380 86390 1
304056 99304056 1001 86380 86390 1
304071 99304071 1001 86380 86390 1
304151 99304151 1001 86380 86390 1
304127 99304127 1001 86380 86390 1
304090 99304090 1001 86380 86390 1
304692 99304692 1001 86380 86390 1
304731 99304731 1001 86380 86390 1
304706 99304706 1001 86380 86390 1
304784 99304784 1001 86380 86390 1
304825 99304825 1001 86380 86390 1
304798 99304798 1001 86380 86390 1
304749 99304749 1001 86380 86390 1
304685 99304685 1001 86380 86390 1
304775 99304775 1001 86380 86390 1
304712 99304712 1001 86380 86390 1
304816 99304816 1001 86380 86390 1
304715 99304715 1001 86380 86390 1
304617 99304617 1001 86380 86390 1
304652 99304652 1001 86380 86390 1
304266 99304266 1001 86380 86390 1
304279 99304279 1001 86380 86390 1
304305 99304305 1001 86380 86390 1
304318 99304318 1001 86380 86390 1
304242 99304242 1001 86380 86390 1
304246 99304246 1001 86380 86390 1
304263 99304263 1001 86380 86390 1
304965 99304965 1001 86380 86390 1
304978 99304978 1001 86380 86390 1
305059 99305059 1001 86380 86390 1
305634 99305634 1001 86380 86390 1
305622 99305622 1001 86380 86390 1
305302 99305302 1001 86380 86390 1
305445 99305445 1001 86380 86390 1
305303 99305303 1001 86380 86390 1
305360 99305360 1001 86380 86390 1
305426 99305426 1001 86380 86390 1
305175 99305175 1001 86380 86390 1
305229 99305229 1001 86380 86390 1
305255 99305255 1001 86380 86390 1
500037 99500037 1001 86380 86390 1
500155 99500155 1001 86380 86390 1
500040 99500040 1001 86380 86390 1
500159 99500159 1001 86380 86390 1
500057 99500057 1001 86380 86390 1
500736 99500736 1001 86380 86390 1
500729 99500729 1001 86380 86390 1
500793 99500793 1001 86380 86390 1
500804 99500804 1001 86380 86390 1
500465 99500465 1001 86380 86390 1
500531 99500531 1001 86380 86390 1
500506 99500506 1001 86380 86390 1
500575 99500575 1001 86380 86390 1
500580 99500580 1001 86380 86390 1
500270 99500270 1001 86380 86390 1
500293 99500293 1001 86380 86390 1
500268 99500268 1001 86380 86390 1
500837 99500837 1001 86380 86390 1
500969 99500969 1001 86380 86390 1
500854 99500854 1001 86380 86390 1
500867 99500867 1001 86380 86390 1
501003 99501003 1001 86380 86390 1
501486 99501486 1001 86380 86390 1
501513 99501513 1001 86380 86390 1
501477 99501477 1001 86380 86390 1
501312 99501312 1001 86380 86390 1
501290 99501290 1001 86380 86390 1
501071 99501071 1001 86380 86390 1
501072 99501072 1001 86380 86390 1
501111 99501111 1001 86380 86390 1
501177 99501177 1001 86380 86390 1
501140 99501140 1001 86380 86390 1
501069 99501069 1001 86380 86390 1
501664 99501664 1001 86380 86390 1
501745 99501745 1001 86380 86390 1
501824 99501824 1001 86380 86390 1
501801 99501801 1001 86380 86390 1
501647 99501647 1001 86380 86390 1
502286 99502286 1001 86380 86390 1
502262 99502262 1001 86380 86390 1
502317 99502317 1001 86380 86390 1
502222 99502222 1001 86380 86390 1
502249 99502249 1001 86380 86390 1
502252 99502252 1001 86380 86390 1
502150 99502150 1001 86380 86390 1
501861 99501861 1001 86380 86390 1
501862 99501862 1001 86380 86390 1
502495 99502495 1001 86380 86390 1
503152 99503152 1001 86380 86390 1
503244 99503244 1001 86380 86390 1
503235 99503235 1001 86380 86390 1
503225 99503225 1001 86380 86390 1
503019 99503019 1001 86380 86390 1
502916 99502916 1001 86380 86390 1
502716 99502716 1001 86380 86390 1
502794 99502794 1001 86380 86390 1
502706 99502706 1001 86380 86390 1
502680 99502680 1001 86380 86390 1
502838 99502838 1001 86380 86390 1
503465 99503465 1001 86380 86390 1
503931 99503931 1001 86380 86390 1
504022 99504022 1001 86380 86390 1
503761 99503761 1001 86380 86390 1
503866 99503866 1001 86380 86390 1
503815 99503815 1001 86380 86390 1
503714 99503714 1001 86380 86390 1
503499 99503499 1001 86380 86390 1
503655 99503655 1001 86380 86390 1
503501 99503501 1001 86380 86390 1
503625 99503625 1001 86380 86390 1
504220 99504220 1001 86380 86390 1
504288 99504288 1001 86380 86390 1
504162 99504162 1001 86380 86390 1
504319 99504319 1001 86380 86390 1
504230 99504230 1001 86380 86390 1
504609 99504609 1001 86380 86390 1
504492 99504492 1001 86380 86390 1
504520 99504520 1001 86380 86390 1
504469 99504469 1001 86380 86390 1
504345 99504345 1001 86380 86390 1
505123 99505123 1001 86380 86390 1
505021 99505021 1001 86380 86390 1
505603 99505603 1001 86380 86390 1
505565 99505565 1001 86380 86390 1
505442 99505442 1001 86380 86390 1
505522 99505522 1001 86380 86390 1
505446 99505446 1001 86380 86390 1
505214 99505214 1001 86380 86390 1
505202 99505202 1001 86380 86390 1
505242 99505242 1001 86380 86390 1
505231 99505231 1001 86380 86390 1
505270 99505270 1001 86380 86390 1
505185 99505185 1001 86380 86390 1
505935 99505935 1001 86380 86390 1
505939 99505939 1001 86380 86390 1
505799 99505799 1001 86380 86390 1
505904 99505904 1001 86380 86390 1
505816 99505816 1001 86380 86390 1
506522 99506522 1001 86380 86390 1
506432 99506432 1001 86380 86390 1
506589 99506589 1001 86380 86390 1
506367 99506367 1001 86380 86390 1
506359 99506359 1001 86380 86390 1
506107 99506107 1001 86380 86390 1
506801 99506801 1001 86380 86390 1
506609 99506609 1001 86380 86390 1
506727 99506727 1001 86380 86390 1
506626 99506626 1001 86380 86390 1
506781 99506781 1001 86380 86390 1
507257 99507257 1001 86380 86390 1
507011 99507011 1001 86380 86390 1
507077 99507077 1001 86380 86390 1
507042 99507042 1001 86380 86390 1
507121 99507121 1001 86380 86390 1
506984 99506984 1001 86380 86390 1
506870 99506870 1001 86380 86390 1
506922 99506922 1001 86380 86390 1
506862 99506862 1001 86380 86390 1
507558 99507558 1001 86380 86390 1
508212 99508212 1001 86380 86390 1
508090 99508090 1001 86380 86390 1
508242 99508242 1001 86380 86390 1
508016 99508016 1001 86380 86390 1
507955 99507955 1001 86380 86390 1
508007 99508007 1001 86380 86390 1
507921 99507921 1001 86380 86390 1
508014 99508014 1001 86380 86390 1
508028 99508028 1001 86380 86390 1
507733 99507733 1001 86380 86390 1
507798 99507798 1001 86380 86390 1
507812 99507812 1001 86380 86390 1
509040 99509040 1001 86380 86390 1
508937 99508937 1001 86380 86390 1
508917 99508917 1001 86380 86390 1
508944 99508944 1001 86380 86390 1
508765 99508765 1001 86380 86390 1
508846 99508846 1001 86380 86390 1
508769 99508769 1001 86380 86390 1
508497 99508497 1001 86380 86390 1
508498 99508498 1001 86380 86390 1
508500 99508500 1001 86380 86390 1
508502 99508502 1001 86380 86390 1
509085 99509085 1001 86380 86390 1
509125 99509125 1001 86380 86390 1
509155 99509155 1001 86380 86390 1
509709 99509709 1001 86380 86390 1
509817 99509817 1001 86380 86390 1
509493 99509493 1001 86380 86390 1
509521 99509521 1001 86380 86390 1
509405 99509405 1001 86380 86390 1
509329 99509329 1001 86380 86390 1
509964 99509964 1001 86380 86390 1
509933 99509933 1001 86380 86390 1
510587 99510587 1001 86380 86390 1
510600 99510600 1001 86380 86390 1
510575 99510575 1001 86380 86390 1
510607 99510607 1001 86380 86390 1
510371 99510371 1001 86380 86390 1
510324 99510324 1001 86380 86390 1
510171 99510171 1001 86380 86390 1
510292 99510292 1001 86380 86390 1
510125 99510125 1001 86380 86390 1
510178 99510178 1001 86380 86390 1
510285 99510285 1001 86380 86390 1
510182 99510182 1001 86380 86390 1
510915 99510915 1001 86380 86390 1
510890 99510890 1001 86380 86390 1
511540 99511540 1001 86380 86390 1
511383 99511383 1001 86380 86390 1
511449 99511449 1001 86380 86390 1
511300 99511300 1001 86380 86390 1
511214 99511214 1001 86380 86390 1
511241 99511241 1001 86380 86390 1
511113 99511113 1001 86380 86390 1
511076 99511076 1001 86380 86390 1
511108 99511108 1001 86380 86390 1
512226 99512226 1001 86380 86390 1
512177 99512177 1001 86380 86390 1
512306 99512306 1001 86380 86390 1
512350 99512350 1001 86380 86390 1
512360 99512360 1001 86380 86390 1
512193 99512193 1001 86380 86390 1
512245 99512245 1001 86380 86390 1
512286 99512286 1001 86380 86390 1
512222 99512222 1001 86380 86390 1
512111 99512111 1001 86380 86390 1
511974 99511974 1001 86380 86390 1
512013 99512013 1001 86380 86390 1
512014 99512014 1001 86380 86390 1
511810 99511810 1001 86380 86390 1
511863 99511863 1001 86380 86390 1
511928 99511928 1001 86380 86390 1
511792 99511792 1001 86380 86390 1
511870 99511870 1001 86380 86390 1
512429 99512429 1001 86380 86390 1
512559 99512559 1001 86380 86390 1
512534 99512534 1001 86380 86390 1
512537 99512537 1001 86380 86390 1
512527 99512527 1001 86380 86390 1
513175 99513175 1001 86380 86390 1
513016 99513016 1001 86380 86390 1
512944 99512944 1001 86380 86390 1
512867 99512867 1001 86380 86390 1
512791 99512791 1001 86380 86390 1
512728 99512728 1001 86380 86390 1
512679 99512679 1001 86380 86390 1
512620 99512620 1001 86380 86390 1
513410 99513410 1001 86380 86390 1
513361 99513361 1001 86380 86390 1
513262 99513262 1001 86380 86390 1
513263 99513263 1001 86380 86390 1
513852 99513852 1001 86380 86390 1
513832 99513832 1001 86380 86390 1
513900 99513900 1001 86380 86390 1
513926 99513926 1001 86380 86390 1
513699 99513699 1001 86380 86390 1
513744 99513744 1001 86380 86390 1
513720 99513720 1001 86380 86390 1
513604 99513604 1001 86380 86390 1
513412 99513412 1001 86380 86390 1
513612 99513612 1001 86380 86390 1
513525 99513525 1001 86380 86390 1
514184 99514184 1001 86380 86390 1
514223 99514223 1001 86380 86390 1
514124 99514124 1001 86380 86390 1
514074 99514074 1001 86380 86390 1
514178 99514178 1001 86380 86390 1
514102 99514102 1001 86380 86390 1
514115 99514115 1001 86380 86390 1
514167 99514167 1001 86380 86390 1
514195 99514195 1001 86380 86390 1
514208 99514208 1001 86380 86390 1
514053 99514053 1001 86380 86390 1
514679 99514679 1001 86380 86390 1
514668 99514668 1001 86380 86390 1
514708 99514708 1001 86380 86390 1
514549 99514549 1001 86380 86390 1
514550 99514550 1001 86380 86390 1
514481 99514481 1001 86380 86390 1
514456 99514456 1001 86380 86390 1
514278 99514278 1001 86380 86390 1
514422 99514422 1001 86380 86390 1
514437 99514437 1001 86380 86390 1
514270 99514270 1001 86380 86390 1
514945 99514945 1001 86380 86390 1
515006 99515006 1001 86380 86390 1
515650 99515650 1001 86380 86390 1
515587 99515587 1001 86380 86390 1
515374 99515374 1001 86380 86390 1
515458 99515458 1001 86380 86390 1
515394 99515394 1001 86380 86390 1
515319 99515319 1001 86380 86390 1
515742 99515742 1001 86380 86390 1
516423 99516423 1001 86380 86390 1
516372 99516372 1001 86380 86390 1
516413 99516413 1001 86380 86390 1
516444 99516444 1001 86380 86390 1
516161 99516161 1001 86380 86390 1
516162 99516162 1001 86380 86390 1
516265 99516265 1001 86380 86390 1
516114 99516114 1001 86380 86390 1
516141 99516141 1001 86380 86390 1
516117 99516117 1001 86380 86390 1
516121 99516121 1001 86380 86390 1
515892 99515892 1001 86380 86390 1
516035 99516035 1001 86380 86390 1
515893 99515893 1001 86380 86390 1
516062 99516062 1001 86380 86390 1
516050 99516050 1001 86380 86390 1
516535 99516535 1001 86380 86390 1
516691 99516691 1001 86380 86390 1
516627 99516627 1001 86380 86390 1
516705 99516705 1001 86380 86390 1
516515 99516515 1001 86380 86390 1
516648 99516648 1001 86380 86390 1
517307 99517307 1001 86380 86390 1
517320 99517320 1001 86380 86390 1
517140 99517140 1001 86380 86390 1
517027 99517027 1001 86380 86390 1
516979 99516979 1001 86380 86390 1
516992 99516992 1001 86380 86390 1
517022 99517022 1001 86380 86390 1
517074 99517074 1001 86380 86390 1
516824 99516824 1001 86380 86390 1
516864 99516864 1001 86380 86390 1
516765 99516765 1001 86380 86390 1
517359 99517359 1001 86380 86390 1
517386 99517386 1001 86380 86390 1
517470 99517470 1001 86380 86390 1
517537 99517537 1001 86380 86390 1
517971 99517971 1001 86380 86390 1
518106 99518106 1001 86380 86390 1
517968 99517968 1001 86380 86390 1
518157 99518157 1001 86380 86390 1
517828 99517828 1001 86380 86390 1
517910 99517910 1001 86380 86390 1
517837 99517837 1001 86380 86390 1
517632 99517632 1001 86380 86390 1
517741 99517741 1001 86380 86390 1
518210 99518210 1001 86380 86390 1
517749 99517749 1001 86380 86390 1
518268 99518268 1001 86380 86390 1
518322 99518322 1001 86380 86390 1
518938 99518938 1001 86380 86390 1
518904 99518904 1001 86380 86390 1
518949 99518949 1001 86380 86390 1
518748 99518748 1001 86380 86390 1
518593 99518593 1001 86380 86390 1
518477 99518477 1001 86380 86390 1
518503 99518503 1001 86380 86390 1
518453 99518453 1001 86380 86390 1
518402 99518402 1001 86380 86390 1
519067 99519067 1001 86380 86390 1
519122 99519122 1001 86380 86390 1
519781 99519781 1001 86380 86390 1
519704 99519704 1001 86380 86390 1
519428 99519428 1001 86380 86390 1
519480 99519480 1001 86380 86390 1
519486 99519486 1001 86380 86390 1
519576 99519576 1001 86380 86390 1
519590 99519590 1001 86380 86390 1
519515 99519515 1001 86380 86390 1
519327 99519327 1001 86380 86390 1
519966 99519966 1001 86380 86390 1
519933 99519933 1001 86380 86390 1
519947 99519947 1001 86380 86390 1
519873 99519873 1001 86380 86390 1
520530 99520530 1001 86380 86390 1
520532 99520532 1001 86380 86390 1
520444 99520444 1001 86380 86390 1
520534 99520534 1001 86380 86390 1
520254 99520254 1001 86380 86390 1
520231 99520231 1001 86380 86390 1
520248 99520248 1001 86380 86390 1
520313 99520313 1001 86380 86390 1
520339 99520339 1001 86380 86390 1
520380 99520380 1001 86380 86390 1
520237 99520237 1001 86380 86390 1
520098 99520098 1001 86380 86390 1
520022 99520022 1001 86380 86390 1
520733 99520733 1001 86380 86390 1
521403 99521403 1001 86380 86390 1
521452 99521452 1001 86380 86390 1
521118 99521118 1001 86380 86390 1
521067 99521067 1001 86380 86390 1
521068 99521068 1001 86380 86390 1
521187 99521187 1001 86380 86390 1
521154 99521154 1001 86380 86390 1
520949 99520949 1001 86380 86390 1
521004 99521004 1001 86380 86390 1
521011 99521011 1001 86380 86390 1
521621 99521621 1001 86380 86390 1
521649 99521649 1001 86380 86390 1
521616 99521616 1001 86380 86390 1
522124 99522124 1001 86380 86390 1
522100 99522100 1001 86380 86390 1
522126 99522126 1001 86380 86390 1
522142 99522142 1001 86380 86390 1
522097 99522097 1001 86380 86390 1
522253 99522253 1001 86380 86390 1
522061 99522061 1001 86380 86390 1
522036 99522036 1001 86380 86390 1
521883 99521883 1001 86380 86390 1
521989 99521989 1001 86380 86390 1
522069 99522069 1001 86380 86390 1
521813 99521813 1001 86380 86390 1
521878 99521878 1001 86380 86390 1
521856 99521856 1001 86380 86390 1
521869 99521869 1001 86380 86390 1
521702 99521702 1001 86380 86390 1
521730 99521730 1001 86380 86390 1
521693 99521693 1001 86380 86390 1
521772 99521772 1001 86380 86390 1
521825 99521825 1001 86380 86390 1
522444 99522444 1001 86380 86390 1
522449 99522449 1001 86380 86390 1
522346 99522346 1001 86380 86390 1
522359 99522359 1001 86380 86390 1
522489 99522489 1001 86380 86390 1
522956 99522956 1001 86380 86390 1
522809 99522809 1001 86380 86390 1
522788 99522788 1001 86380 86390 1
522801 99522801 1001 86380 86390 1
522827 99522827 1001 86380 86390 1
522527 99522527 1001 86380 86390 1
522566 99522566 1001 86380 86390 1
522581 99522581 1001 86380 86390 1
522620 99522620 1001 86380 86390 1
522622 99522622 1001 86380 86390 1
523260 99523260 1001 86380 86390 1
523144 99523144 1001 86380 86390 1
523160 99523160 1001 86380 86390 1
523214 99523214 1001 86380 86390 1
523809 99523809 1001 86380 86390 1
523824 99523824 1001 86380 86390 1
523787 99523787 1001 86380 86390 1
523688 99523688 1001 86380 86390 1
523644 99523644 1001 86380 86390 1
523737 99523737 1001 86380 86390 1
523357 99523357 1001 86380 86390 1
523370 99523370 1001 86380 86390 1
523514 99523514 1001 86380 86390 1
523465 99523465 1001 86380 86390 1
524045 99524045 1001 86380 86390 1
524046 99524046 1001 86380 86390 1
524009 99524009 1001 86380 86390 1
524127 99524127 1001 86380 86390 1
524013 99524013 1001 86380 86390 1
523977 99523977 1001 86380 86390 1
524694 99524694 1001 86380 86390 1
524699 99524699 1001 86380 86390 1
524718 99524718 1001 86380 86390 1
524451 99524451 1001 86380 86390 1
524533 99524533 1001 86380 86390 1
524445 99524445 1001 86380 86390 1
524176 99524176 1001 86380 86390 1
524221 99524221 1001 86380 86390 1
524774 99524774 1001 86380 86390 1
524908 99524908 1001 86380 86390 1
525533 99525533 1001 86380 86390 1
525570 99525570 1001 86380 86390 1
525434 99525434 1001 86380 86390 1
525238 99525238 1001 86380 86390 1
525201 99525201 1001 86380 86390 1
525203 99525203 1001 86380 86390 1
525296 99525296 1001 86380 86390 1
525066 99525066 1001 86380 86390 1
525015 99525015 1001 86380 86390 1
525019 99525019 1001 86380 86390 1
525113 99525113 1001 86380 86390 1
525181 99525181 1001 86380 86390 1
525791 99525791 1001 86380 86390 1
525732 99525732 1001 86380 86390 1
526231 99526231 1001 86380 86390 1
526284 99526284 1001 86380 86390 1
526378 99526378 1001 86380 86390 1
526407 99526407 1001 86380 86390 1
526226 99526226 1001 86380 86390 1
526266 99526266 1001 86380 86390 1
526211 99526211 1001 86380 86390 1
526073 99526073 1001 86380 86390 1
525959 99525959 1001 86380 86390 1
525870 99525870 1001 86380 86390 1
526498 99526498 1001 86380 86390 1
526010 99526010 1001 86380 86390 1
526437 99526437 1001 86380 86390 1
526506 99526506 1001 86380 86390 1
526481 99526481 1001 86380 86390 1
526547 99526547 1001 86380 86390 1
527220 99527220 1001 86380 86390 1
527116 99527116 1001 86380 86390 1
527091 99527091 1001 86380 86390 1
527207 99527207 1001 86380 86390 1
527143 99527143 1001 86380 86390 1
526993 99526993 1001 86380 86390 1
527286 99527286 1001 86380 86390 1
527897 99527897 1001 86380 86390 1
528002 99528002 1001 86380 86390 1
528053 99528053 1001 86380 86390 1
528031 99528031 1001 86380 86390 1
527968 99527968 1001 86380 86390 1
527807 99527807 1001 86380 86390 1
527822 99527822 1001 86380 86390 1
527467 99527467 1001 86380 86390 1
527587 99527587 1001 86380 86390 1
527600 99527600 1001 86380 86390 1
527523 99527523 1001 86380 86390 1
527627 99527627 1001 86380 86390 1
528159 99528159 1001 86380 86390 1
528225 99528225 1001 86380 86390 1
528083 99528083 1001 86380 86390 1
528096 99528096 1001 86380 86390 1
528857 99528857 1001 86380 86390 1
528858 99528858 1001 86380 86390 1
528717 99528717 1001 86380 86390 1
528795 99528795 1001 86380 86390 1
528424 99528424 1001 86380 86390 1
528393 99528393 1001 86380 86390 1
528485 99528485 1001 86380 86390 1
528343 99528343 1001 86380 86390 1
529001 99529001 1001 86380 86390 1
528993 99528993 1001 86380 86390 1
528982 99528982 1001 86380 86390 1
529559 99529559 1001 86380 86390 1
529651 99529651 1001 86380 86390 1
529537 99529537 1001 86380 86390 1
529710 99529710 1001 86380 86390 1
529508 99529508 1001 86380 86390 1
529397 99529397 1001 86380 86390 1
529462 99529462 1001 86380 86390 1
529515 99529515 1001 86380 86390 1
529491 99529491 1001 86380 86390 1
529337 99529337 1001 86380 86390 1
529456 99529456 1001 86380 86390 1
529261 99529261 1001 86380 86390 1
529290 99529290 1001 86380 86390 1
529136 99529136 1001 86380 86390 1
529888 99529888 1001 86380 86390 1
529785 99529785 1001 86380 86390 1
530196 99530196 1001 86380 86390 1
530178 99530178 1001 86380 86390 1
530101 99530101 1001 86380 86390 1
530114 99530114 1001 86380 86390 1
530020 99530020 1001 86380 86390 1
530681 99530681 1001 86380 86390 1
531371 99531371 1001 86380 86390 1
531149 99531149 1001 86380 86390 1
531026 99531026 1001 86380 86390 1
530877 99530877 1001 86380 86390 1
530921 99530921 1001 86380 86390 1
530911 99530911 1001 86380 86390 1
530861 99530861 1001 86380 86390 1
531488 99531488 1001 86380 86390 1
532077 99532077 1001 86380 86390 1
532013 99532013 1001 86380 86390 1
532182 99532182 1001 86380 86390 1
531910 99531910 1001 86380 86390 1
531939 99531939 1001 86380 86390 1
531839 99531839 1001 86380 86390 1
531985 99531985 1001 86380 86390 1
531628 99531628 1001 86380 86390 1
531694 99531694 1001 86380 86390 1
531682 99531682 1001 86380 86390 1
531700 99531700 1001 86380 86390 1
532358 99532358 1001 86380 86390 1
532265 99532265 1001 86380 86390 1
532906 99532906 1001 86380 86390 1
533016 99533016 1001 86380 86390 1
533019 99533019 1001 86380 86390 1
532789 99532789 1001 86380 86390 1
532741 99532741 1001 86380 86390 1
532651 99532651 1001 86380 86390 1
532744 99532744 1001 86380 86390 1
532732 99532732 1001 86380 86390 1
532642 99532642 1001 86380 86390 1
532824 99532824 1001 86380 86390 1
532551 99532551 1001 86380 86390 1
533115 99533115 1001 86380 86390 1
533090 99533090 1001 86380 86390 1
533104 99533104 1001 86380 86390 1
533131 99533131 1001 86380 86390 1
533733 99533733 1001 86380 86390 1
533708 99533708 1001 86380 86390 1
533671 99533671 1001 86380 86390 1
533789 99533789 1001 86380 86390 1
533739 99533739 1001 86380 86390 1
533740 99533740 1001 86380 86390 1
533536 99533536 1001 86380 86390 1
533473 99533473 1001 86380 86390 1
533631 99533631 1001 86380 86390 1
533645 99533645 1001 86380 86390 1
533595 99533595 1001 86380 86390 1
533493 99533493 1001 86380 86390 1
533421 99533421 1001 86380 86390 1
533412 99533412 1001 86380 86390 1
533402 99533402 1001 86380 86390 1
533286 99533286 1001 86380 86390 1
534010 99534010 1001 86380 86390 1
533895 99533895 1001 86380 86390 1
534520 99534520 1001 86380 86390 1
534624 99534624 1001 86380 86390 1
534524 99534524 1001 86380 86390 1
534526 99534526 1001 86380 86390 1
534676 99534676 1001 86380 86390 1
534632 99534632 1001 86380 86390 1
534465 99534465 1001 86380 86390 1
534367 99534367 1001 86380 86390 1
534433 99534433 1001 86380 86390 1
534435 99534435 1001 86380 86390 1
534186 99534186 1001 86380 86390 1
534162 99534162 1001 86380 86390 1
534189 99534189 1001 86380 86390 1
534085 99534085 1001 86380 86390 1
534781 99534781 1001 86380 86390 1
534809 99534809 1001 86380 86390 1
535396 99535396 1001 86380 86390 1
535327 99535327 1001 86380 86390 1
535431 99535431 1001 86380 86390 1
535124 99535124 1001 86380 86390 1
535267 99535267 1001 86380 86390 1
535131 99535131 1001 86380 86390 1
535197 99535197 1001 86380 86390 1
534992 99534992 1001 86380 86390 1
534915 99534915 1001 86380 86390 1
534998 99534998 1001 86380 86390 1
534924 99534924 1001 86380 86390 1
535093 99535093 1001 86380 86390 1
535649 99535649 1001 86380 86390 1
535614 99535614 1001 86380 86390 1
535617 99535617 1001 86380 86390 1
535581 99535581 1001 86380 86390 1
536169 99536169 1001 86380 86390 1
536193 99536193 1001 86380 86390 1
535994 99535994 1001 86380 86390 1
536061 99536061 1001 86380 86390 1
535737 99535737 1001 86380 86390 1
536388 99536388 1001 86380 86390 1
536390 99536390 1001 86380 86390 1
536422 99536422 1001 86380 86390 1
537034 99537034 1001 86380 86390 1
537080 99537080 1001 86380 86390 1
536990 99536990 1001 86380 86390 1
537016 99537016 1001 86380 86390 1
536911 99536911 1001 86380 86390 1
536929 99536929 1001 86380 86390 1
536865 99536865 1001 86380 86390 1
536672 99536672 1001 86380 86390 1
536704 99536704 1001 86380 86390 1
536719 99536719 1001 86380 86390 1
537330 99537330 1001 86380 86390 1
537190 99537190 1001 86380 86390 1
537807 99537807 1001 86380 86390 1
537724 99537724 1001 86380 86390 1
537741 99537741 1001 86380 86390 1
537542 99537542 1001 86380 86390 1
538035 99538035 1001 86380 86390 1
538049 99538049 1001 86380 86390 1
538011 99538011 1001 86380 86390 1
538064 99538064 1001 86380 86390 1
538004 99538004 1001 86380 86390 1
538176 99538176 1001 86380 86390 1
538804 99538804 1001 86380 86390 1
538806 99538806 1001 86380 86390 1
538407 99538407 1001 86380 86390 1
538517 99538517 1001 86380 86390 1
538349 99538349 1001 86380 86390 1
538339 99538339 1001 86380 86390 1
538931 99538931 1001 86380 86390 1
539012 99539012 1001 86380 86390 1
538896 99538896 1001 86380 86390 1
539490 99539490 1001 86380 86390 1
539615 99539615 1001 86380 86390 1
539519 99539519 1001 86380 86390 1
539548 99539548 1001 86380 86390 1
539321 99539321 1001 86380 86390 1
539285 99539285 1001 86380 86390 1
539330 99539330 1001 86380 86390 1
539107 99539107 1001 86380 86390 1
539173 99539173 1001 86380 86390 1
539793 99539793 1001 86380 86390 1
539716 99539716 1001 86380 86390 1
539691 99539691 1001 86380 86390 1
539642 99539642 1001 86380 86390 1
539682 99539682 1001 86380 86390 1
539844 99539844 1001 86380 86390 1
540288 99540288 1001 86380 86390 1
540137 99540137 1001 86380 86390 1
539897 99539897 1001 86380 86390 1
539912 99539912 1001 86380 86390 1
539941 99539941 1001 86380 86390 1
539891 99539891 1001 86380 86390 1
539957 99539957 1001 86380 86390 1
539856 99539856 1001 86380 86390 1
540025 99540025 1001 86380 86390 1
540554 99540554 1001 86380 86390 1
540542 99540542 1001 86380 86390 1
541272 99541272 1001 86380 86390 1
541157 99541157 1001 86380 86390 1
541121 99541121 1001 86380 86390 1
540919 99540919 1001 86380 86390 1
540972 99540972 1001 86380 86390 1
540989 99540989 1001 86380 86390 1
540914 99540914 1001 86380 86390 1
541045 99541045 1001 86380 86390 1
540916 99540916 1001 86380 86390 1
540956 99540956 1001 86380 86390 1
540692 99540692 1001 86380 86390 1
540744 99540744 1001 86380 86390 1
540680 99540680 1001 86380 86390 1
540772 99540772 1001 86380 86390 1
541354 99541354 1001 86380 86390 1
541374 99541374 1001 86380 86390 1
541468 99541468 1001 86380 86390 1
541992 99541992 1001 86380 86390 1
542088 99542088 1001 86380 86390 1
542076 99542076 1001 86380 86390 1
541961 99541961 1001 86380 86390 1
541829 99541829 1001 86380 86390 1
541881 99541881 1001 86380 86390 1
541870 99541870 1001 86380 86390 1
541628 99541628 1001 86380 86390 1
541540 99541540 1001 86380 86390 1
541630 99541630 1001 86380 86390 1
541555 99541555 1001 86380 86390 1
542193 99542193 1001 86380 86390 1
542233 99542233 1001 86380 86390 1
542262 99542262 1001 86380 86390 1
542250 99542250 1001 86380 86390 1
542291 99542291 1001 86380 86390 1
542829 99542829 1001 86380 86390 1
542944 99542944 1001 86380 86390 1
542936 99542936 1001 86380 86390 1
542598 99542598 1001 86380 86390 1
542539 99542539 1001 86380 86390 1
542644 99542644 1001 86380 86390 1
542699 99542699 1001 86380 86390 1
542543 99542543 1001 86380 86390 1
542472 99542472 1001 86380 86390 1
542437 99542437 1001 86380 86390 1
542533 99542533 1001 86380 86390 1
543121 99543121 1001 86380 86390 1
543682 99543682 1001 86380 86390 1
543653 99543653 1001 86380 86390 1
543762 99543762 1001 86380 86390 1
543400 99543400 1001 86380 86390 1
543557 99543557 1001 86380 86390 1
543534 99543534 1001 86380 86390 1
543418 99543418 1001 86380 86390 1
543471 99543471 1001 86380 86390 1
543182 99543182 1001 86380 86390 1
543338 99543338 1001 86380 86390 1
543313 99543313 1001 86380 86390 1
543315 99543315 1001 86380 86390 1
543303 99543303 1001 86380 86390 1
543848 99543848 1001 86380 86390 1
543836 99543836 1001 86380 86390 1
543879 99543879 1001 86380 86390 1
543957 99543957 1001 86380 86390 1
544532 99544532 1001 86380 86390 1
544332 99544332 1001 86380 86390 1
544308 99544308 1001 86380 86390 1
544259 99544259 1001 86380 86390 1
544007 99544007 1001 86380 86390 1
543984 99543984 1001 86380 86390 1
544154 99544154 1001 86380 86390 1
544090 99544090 1001 86380 86390 1
544103 99544103 1001 86380 86390 1
544658 99544658 1001 86380 86390 1
411420 281 1001 34740 35577 1
435220 235 1001 51300 53157 1
508816 853 1001 46987 47286 1
511710 594 1002 36222 39722 1
542580 663 1002 50878 54711 1
400364 99400364 1001 86380 86390 1
400496 99400496 1001 86380 86390 1
400709 99400709 1001 86380 86390 1
400646 99400646 1001 86380 86390 1
400735 99400735 1001 86380 86390 1
400882 99400882 1001 86380 86390 1
400915 99400915 1001 86380 86390 1
400860 99400860 1001 86380 86390 1
400943 99400943 1001 86380 86390 1
401207 99401207 1001 86380 86390 1
401184 99401184 1001 86380 86390 1
401223 99401223 1001 86380 86390 1
401812 99401812 1001 86380 86390 1
402131 99402131 1001 86380 86390 1
402184 99402184 1001 86380 86390 1
402177 99402177 1001 86380 86390 1
402343 99402343 1001 86380 86390 1
402596 99402596 1001 86380 86390 1
402613 99402613 1001 86380 86390 1
402585 99402585 1001 86380 86390 1
402696 99402696 1001 86380 86390 1
402875 99402875 1001 86380 86390 1
402956 99402956 1001 86380 86390 1
403079 99403079 1001 86380 86390 1
403006 99403006 1001 86380 86390 1
403149 99403149 1001 86380 86390 1
403491 99403491 1001 86380 86390 1
403909 99403909 1001 86380 86390 1
403968 99403968 1001 86380 86390 1
404198 99404198 1001 86380 86390 1
404779 99404779 1001 86380 86390 1
404874 99404874 1001 86380 86390 1
404876 99404876 1001 86380 86390 1
404935 99404935 1001 86380 86390 1
405092 99405092 1001 86380 86390 1
405297 99405297 1001 86380 86390 1
405289 99405289 1001 86380 86390 1
405241 99405241 1001 86380 86390 1
405330 99405330 1001 86380 86390 1
405411 99405411 1001 86380 86390 1
405415 99405415 1001 86380 86390 1
405743 99405743 1001 86380 86390 1
405994 99405994 1001 86380 86390 1
406147 99406147 1001 86380 86390 1
406181 99406181 1001 86380 86390 1
406634 99406634 1001 86380 86390 1
406782 99406782 1001 86380 86390 1
406948 99406948 1001 86380 86390 1
406981 99406981 1001 86380 86390 1
406983 99406983 1001 86380 86390 1
407518 99407518 1001 86380 86390 1
407465 99407465 1001 86380 86390 1
407513 99407513 1001 86380 86390 1
407659 99407659 1001 86380 86390 1
407739 99407739 1001 86380 86390 1
407971 99407971 1001 86380 86390 1
407932 99407932 1001 86380 86390 1
407939 99407939 1001 86380 86390 1
408598 99408598 1001 86380 86390 1
408672 99408672 1001 86380 86390 1
408708 99408708 1001 86380 86390 1
408950 99408950 1001 86380 86390 1
408951 99408951 1001 86380 86390 1
409305 99409305 1001 86380 86390 1
409772 99409772 1001 86380 86390 1
409726 99409726 1001 86380 86390 1
409963 99409963 1001 86380 86390 1
409983 99409983 1001 86380 86390 1
410254 99410254 1001 86380 86390 1
410281 99410281 1001 86380 86390 1
410222 99410222 1001 86380 86390 1
410546 99410546 1001 86380 86390 1
410670 99410670 1001 86380 86390 1
410701 99410701 1001 86380 86390 1
410769 99410769 1001 86380 86390 1
410898 99410898 1001 86380 86390 1
411027 99411027 1001 86380 86390 1
411260 99411260 1001 86380 86390 1
411592 99411592 1001 86380 86390 1
411707 99411707 1001 86380 86390 1
411710 99411710 1001 86380 86390 1
411819 99411819 1001 86380 86390 1
411995 99411995 1001 86380 86390 1
413376 99413376 1001 86380 86390 1
413521 99413521 1001 86380 86390 1
413307 99413307 1001 86380 86390 1
413398 99413398 1001 86380 86390 1
413175 99413175 1001 86380 86390 1
413254 99413254 1001 86380 86390 1
412726 99412726 1001 86380 86390 1
412590 99412590 1001 86380 86390 1
412703 99412703 1001 86380 86390 1
413968 99413968 1001 86380 86390 1
413805 99413805 1001 86380 86390 1
413969 99413969 1001 86380 86390 1
414014 99414014 1001 86380 86390 1
413769 99413769 1001 86380 86390 1
415171 99415171 1001 86380 86390 1
415126 99415126 1001 86380 86390 1
414575 99414575 1001 86380 86390 1
414408 99414408 1001 86380 86390 1
414277 99414277 1001 86380 86390 1
414446 99414446 1001 86380 86390 1
415450 99415450 1001 86380 86390 1
415686 99415686 1001 86380 86390 1
416839 99416839 1001 86380 86390 1
416703 99416703 1001 86380 86390 1
416889 99416889 1001 86380 86390 1
416850 99416850 1001 86380 86390 1
416517 99416517 1001 86380 86390 1
416339 99416339 1001 86380 86390 1
416359 99416359 1001 86380 86390 1
416543 99416543 1001 86380 86390 1
415777 99415777 1001 86380 86390 1
415792 99415792 1001 86380 86390 1
417200 99417200 1001 86380 86390 1
417222 99417222 1001 86380 86390 1
417264 99417264 1001 86380 86390 1
417102 99417102 1001 86380 86390 1
417423 99417423 1001 86380 86390 1
417499 99417499 1001 86380 86390 1
417606 99417606 1001 86380 86390 1
417584 99417584 1001 86380 86390 1
418744 99418744 1001 86380 86390 1
418655 99418655 1001 86380 86390 1
418639 99418639 1001 86380 86390 1
418707 99418707 1001 86380 86390 1
418350 99418350 1001 86380 86390 1
418427 99418427 1001 86380 86390 1
417736 99417736 1001 86380 86390 1
417898 99417898 1001 86380 86390 1
417926 99417926 1001 86380 86390 1
418016 99418016 1001 86380 86390 1
417757 99417757 1001 86380 86390 1
419001 99419001 1001 86380 86390 1
420303 99420303 1001 86380 86390 1
420171 99420171 1001 86380 86390 1
420126 99420126 1001 86380 86390 1
420114 99420114 1001 86380 86390 1
419681 99419681 1001 86380 86390 1
419962 99419962 1001 86380 86390 1
419979 99419979 1001 86380 86390 1
419425 99419425 1001 86380 86390 1
419356 99419356 1001 86380 86390 1
419289 99419289 1001 86380 86390 1
420821 99420821 1001 86380 86390 1
420705 99420705 1001 86380 86390 1
421961 99421961 1001 86380 86390 1
422077 99422077 1001 86380 86390 1
421565 99421565 1001 86380 86390 1
421666 99421666 1001 86380 86390 1
421296 99421296 1001 86380 86390 1
421302 99421302 1001 86380 86390 1
421579 99421579 1001 86380 86390 1
421309 99421309 1001 86380 86390 1
420841 99420841 1001 86380 86390 1
421049 99421049 1001 86380 86390 1
421139 99421139 1001 86380 86390 1
422162 99422162 1001 86380 86390 1
422197 99422197 1001 86380 86390 1
423351 99423351 1001 86380 86390 1
422960 99422960 1001 86380 86390 1
423273 99423273 1001 86380 86390 1
422964 99422964 1001 86380 86390 1
422938 99422938 1001 86380 86390 1
423987 99423987 1001 86380 86390 1
425356 99425356 1001 86380 86390 1
425187 99425187 1001 86380 86390 1
425319 99425319 1001 86380 86390 1
424715 99424715 1001 86380 86390 1
425000 99425000 1001 86380 86390 1
424356 99424356 1001 86380 86390 1
424541 99424541 1001 86380 86390 1
424407 99424407 1001 86380 86390 1
424558 99424558 1001 86380 86390 1
425741 99425741 1001 86380 86390 1
425561 99425561 1001 86380 86390 1
425505 99425505 1001 86380 86390 1
425478 99425478 1001 86380 86390 1
426763 99426763 1001 86380 86390 1
427117 99427117 1001 86380 86390 1
426800 99426800 1001 86380 86390 1
425888 99425888 1001 86380 86390 1
426076 99426076 1001 86380 86390 1
426132 99426132 1001 86380 86390 1
426077 99426077 1001 86380 86390 1
426241 99426241 1001 86380 86390 1
427208 99427208 1001 86380 86390 1
427274 99427274 1001 86380 86390 1
427277 99427277 1001 86380 86390 1
427310 99427310 1001 86380 86390 1
428401 99428401 1001 86380 86390 1
428547 99428547 1001 86380 86390 1
428575 99428575 1001 86380 86390 1
428577 99428577 1001 86380 86390 1
428600 99428600 1001 86380 86390 1
428139 99428139 1001 86380 86390 1
428041 99428041 1001 86380 86390 1
428322 99428322 1001 86380 86390 1
428193 99428193 1001 86380 86390 1
428150 99428150 1001 86380 86390 1
428335 99428335 1001 86380 86390 1
427789 99427789 1001 86380 86390 1
427610 99427610 1001 86380 86390 1
427769 99427769 1001 86380 86390 1
428813 99428813 1001 86380 86390 1
429071 99429071 1001 86380 86390 1
429036 99429036 1001 86380 86390 1
430037 99430037 1001 86380 86390 1
429707 99429707 1001 86380 86390 1
429957 99429957 1001 86380 86390 1
429727 99429727 1001 86380 86390 1
429767 99429767 1001 86380 86390 1
429826 99429826 1001 86380 86390 1
429557 99429557 1001 86380 86390 1
430802 99430802 1001 86380 86390 1
430597 99430597 1001 86380 86390 1
430497 99430497 1001 86380 86390 1
431701 99431701 1001 86380 86390 1
431978 99431978 1001 86380 86390 1
432045 99432045 1001 86380 86390 1
431260 99431260 1001 86380 86390 1
431489 99431489 1001 86380 86390 1
431600 99431600 1001 86380 86390 1
431602 99431602 1001 86380 86390 1
430943 99430943 1001 86380 86390 1
432143 99432143 1001 86380 86390 1
432428 99432428 1001 86380 86390 1
432214 99432214 1001 86380 86390 1
433615 99433615 1001 86380 86390 1
433621 99433621 1001 86380 86390 1
433538 99433538 1001 86380 86390 1
433712 99433712 1001 86380 86390 1
432699 99432699 1001 86380 86390 1
432851 99432851 1001 86380 86390 1
432501 99432501 1001 86380 86390 1
433749 99433749 1001 86380 86390 1
434131 99434131 1001 86380 86390 1
435133 99435133 1001 86380 86390 1
435285 99435285 1001 86380 86390 1
435193 99435193 1001 86380 86390 1
435343 99435343 1001 86380 86390 1
434681 99434681 1001 86380 86390 1
434639 99434639 1001 86380 86390 1
434950 99434950 1001 86380 86390 1
434648 99434648 1001 86380 86390 1
434653 99434653 1001 86380 86390 1
434327 99434327 1001 86380 86390 1
434440 99434440 1001 86380 86390 1
434337 99434337 1001 86380 86390 1
435792 99435792 1001 86380 86390 1
437018 99437018 1001 86380 86390 1
437012 99437012 1001 86380 86390 1
436868 99436868 1001 86380 86390 1
436445 99436445 1001 86380 86390 1
436593 99436593 1001 86380 86390 1
436643 99436643 1001 86380 86390 1
436714 99436714 1001 86380 86390 1
436536 99436536 1001 86380 86390 1
436540 99436540 1001 86380 86390 1
436215 99436215 1001 86380 86390 1
435908 99435908 1001 86380 86390 1
436019 99436019 1001 86380 86390 1
436024 99436024 1001 86380 86390 1
436119 99436119 1001 86380 86390 1
437194 99437194 1001 86380 86390 1
437356 99437356 1001 86380 86390 1
437227 99437227 1001 86380 86390 1
300051 99300051 1001 86380 86390 1
437311 99437311 1001 86380 86390 1
300639 99300639 1001 86380 86390 1
300591 99300591 1001 86380 86390 1
300580 99300580 1001 86380 86390 1
300530 99300530 1001 86380 86390 1
300395 99300395 1001 86380 86390 1
300506 99300506 1001 86380 86390 1
300167 99300167 1001 86380 86390 1
300830 99300830 1001 86380 86390 1
300740 99300740 1001 86380 86390 1
300915 99300915 1001 86380 86390 1
300814 99300814 1001 86380 86390 1
300866 99300866 1001 86380 86390 1
301440 99301440 1001 86380 86390 1
301365 99301365 1001 86380 86390 1
301529 99301529 1001 86380 86390 1
301528 99301528 1001 86380 86390 1
301410 99301410 1001 86380 86390 1
301425 99301425 1001 86380 86390 1
301266 99301266 1001 86380 86390 1
301229 99301229 1001 86380 86390 1
301179 99301179 1001 86380 86390 1
301218 99301218 1001 86380 86390 1
301090 99301090 1001 86380 86390 1
301010 99301010 1001 86380 86390 1
301101 99301101 1001 86380 86390 1
301592 99301592 1001 86380 86390 1
301350 99301350 1001 86380 86390 1
301608 99301608 1001 86380 86390 1
301557 99301557 1001 86380 86390 1
301704 99301704 1001 86380 86390 1
302282 99302282 1001 86380 86390 1
302231 99302231 1001 86380 86390 1
302249 99302249 1001 86380 86390 1
302250 99302250 1001 86380 86390 1
302132 99302132 1001 86380 86390 1
302029 99302029 1001 86380 86390 1
302096 99302096 1001 86380 86390 1
301942 99301942 1001 86380 86390 1
301804 99301804 1001 86380 86390 1
301933 99301933 1001 86380 86390 1
301885 99301885 1001 86380 86390 1
302410 99302410 1001 86380 86390 1
302558 99302558 1001 86380 86390 1
303172 99303172 1001 86380 86390 1
303110 99303110 1001 86380 86390 1
303202 99303202 1001 86380 86390 1
303116 99303116 1001 86380 86390 1
302873 99302873 1001 86380 86390 1
302951 99302951 1001 86380 86390 1
302892 99302892 1001 86380 86390 1
302732 99302732 1001 86380 86390 1
302629 99302629 1001 86380 86390 1
302737 99302737 1001 86380 86390 1
302779 99302779 1001 86380 86390 1
303259 99303259 1001 86380 86390 1
303317 99303317 1001 86380 86390 1
303305 99303305 1001 86380 86390 1
303986 99303986 1001 86380 86390 1
303661 99303661 1001 86380 86390 1
303650 99303650 1001 86380 86390 1
303703 99303703 1001 86380 86390 1
303422 99303422 1001 86380 86390 1
304068 99304068 1001 86380 86390 1
304108 99304108 1001 86380 86390 1
304037 99304037 1001 86380 86390 1
304221 99304221 1001 86380 86390 1
304714 99304714 1001 86380 86390 1
304612 99304612 1001 86380 86390 1
304442 99304442 1001 86380 86390 1
304418 99304418 1001 86380 86390 1
304961 99304961 1001 86380 86390 1
304876 99304876 1001 86380 86390 1
304996 99304996 1001 86380 86390 1
304997 99304997 1001 86380 86390 1
305685 99305685 1001 86380 86390 1
305619 99305619 1001 86380 86390 1
305680 99305680 1001 86380 86390 1
305352 99305352 1001 86380 86390 1
305471 99305471 1001 86380 86390 1
305317 99305317 1001 86380 86390 1
305357 99305357 1001 86380 86390 1
305107 99305107 1001 86380 86390 1
305211 99305211 1001 86380 86390 1
500152 99500152 1001 86380 86390 1
500105 99500105 1001 86380 86390 1
500033 99500033 1001 86380 86390 1
500813 99500813 1001 86380 86390 1
500806 99500806 1001 86380 86390 1
500559 99500559 1001 86380 86390 1
500403 99500403 1001 86380 86390 1
500306 99500306 1001 86380 86390 1
500902 99500902 1001 86380 86390 1
500929 99500929 1001 86380 86390 1
500919 99500919 1001 86380 86390 1
501563 99501563 1001 86380 86390 1
501539 99501539 1001 86380 86390 1
501618 99501618 1001 86380 86390 1
501595 99501595 1001 86380 86390 1
501269 99501269 1001 86380 86390 1
501316 99501316 1001 86380 86390 1
501084 99501084 1001 86380 86390 1
501185 99501185 1001 86380 86390 1
501211 99501211 1001 86380 86390 1
501747 99501747 1001 86380 86390 1
501697 99501697 1001 86380 86390 1
502314 99502314 1001 86380 86390 1
502277 99502277 1001 86380 86390 1
502447 99502447 1001 86380 86390 1
502292 99502292 1001 86380 86390 1
502117 99502117 1001 86380 86390 1
502130 99502130 1001 86380 86390 1
502196 99502196 1001 86380 86390 1
502151 99502151 1001 86380 86390 1
502245 99502245 1001 86380 86390 1
502027 99502027 1001 86380 86390 1
501971 99501971 1001 86380 86390 1
502501 99502501 1001 86380 86390 1
502506 99502506 1001 86380 86390 1
502559 99502559 1001 86380 86390 1
502585 99502585 1001 86380 86390 1
503242 99503242 1001 86380 86390 1
503155 99503155 1001 86380 86390 1
503238 99503238 1001 86380 86390 1
502906 99502906 1001 86380 86390 1
503035 99503035 1001 86380 86390 1
502991 99502991 1001 86380 86390 1
502676 99502676 1001 86380 86390 1
502781 99502781 1001 86380 86390 1
503408 99503408 1001 86380 86390 1
503357 99503357 1001 86380 86390 1
503487 99503487 1001 86380 86390 1
503296 99503296 1001 86380 86390 1
503364 99503364 1001 86380 86390 1
504074 99504074 1001 86380 86390 1
504106 99504106 1001 86380 86390 1
504051 99504051 1001 86380 86390 1
504066 99504066 1001 86380 86390 1
503795 99503795 1001 86380 86390 1
503900 99503900 1001 86380 86390 1
503906 99503906 1001 86380 86390 1
503844 99503844 1001 86380 86390 1
503819 99503819 1001 86380 86390 1
503530 99503530 1001 86380 86390 1
503699 99503699 1001 86380 86390 1
503570 99503570 1001 86380 86390 1
503583 99503583 1001 86380 86390 1
503622 99503622 1001 86380 86390 1
503688 99503688 1001 86380 86390 1
504219 99504219 1001 86380 86390 1
504247 99504247 1001 86380 86390 1
504275 99504275 1001 86380 86390 1
504289 99504289 1001 86380 86390 1
504265 99504265 1001 86380 86390 1
504943 99504943 1001 86380 86390 1
504888 99504888 1001 86380 86390 1
504933 99504933 1001 86380 86390 1
504773 99504773 1001 86380 86390 1
504706 99504706 1001 86380 86390 1
504606 99504606 1001 86380 86390 1
504685 99504685 1001 86380 86390 1
504484 99504484 1001 86380 86390 1
504956 99504956 1001 86380 86390 1
505069 99505069 1001 86380 86390 1
505597 99505597 1001 86380 86390 1
505625 99505625 1001 86380 86390 1
505575 99505575 1001 86380 86390 1
505552 99505552 1001 86380 86390 1
505418 99505418 1001 86380 86390 1
505432 99505432 1001 86380 86390 1
505265 99505265 1001 86380 86390 1
505178 99505178 1001 86380 86390 1
505349 99505349 1001 86380 86390 1
505168 99505168 1001 86380 86390 1
505790 99505790 1001 86380 86390 1
506441 99506441 1001 86380 86390 1
506507 99506507 1001 86380 86390 1
506406 99506406 1001 86380 86390 1
506570 99506570 1001 86380 86390 1
506461 99506461 1001 86380 86390 1
506588 99506588 1001 86380 86390 1
506372 99506372 1001 86380 86390 1
506374 99506374 1001 86380 86390 1
506022 99506022 1001 86380 86390 1
506774 99506774 1001 86380 86390 1
506606 99506606 1001 86380 86390 1
506752 99506752 1001 86380 86390 1
506708 99506708 1001 86380 86390 1
507319 99507319 1001 86380 86390 1
507358 99507358 1001 86380 86390 1
507346 99507346 1001 86380 86390 1
507373 99507373 1001 86380 86390 1
507252 99507252 1001 86380 86390 1
507104 99507104 1001 86380 86390 1
507202 99507202 1001 86380 86390 1
506814 99506814 1001 86380 86390 1
506936 99506936 1001 86380 86390 1
506927 99506927 1001 86380 86390 1
506967 99506967 1001 86380 86390 1
507433 99507433 1001 86380 86390 1
507525 99507525 1001 86380 86390 1
507461 99507461 1001 86380 86390 1
507513 99507513 1001 86380 86390 1
507435 99507435 1001 86380 86390 1
507553 99507553 1001 86380 86390 1
507463 99507463 1001 86380 86390 1
507608 99507608 1001 86380 86390 1
507508 99507508 1001 86380 86390 1
507430 99507430 1001 86380 86390 1
508046 99508046 1001 86380 86390 1
508224 99508224 1001 86380 86390 1
508074 99508074 1001 86380 86390 1
507862 99507862 1001 86380 86390 1
507718 99507718 1001 86380 86390 1
507811 99507811 1001 86380 86390 1
507734 99507734 1001 86380 86390 1
507761 99507761 1001 86380 86390 1
507687 99507687 1001 86380 86390 1
507650 99507650 1001 86380 86390 1
508392 99508392 1001 86380 86390 1
508433 99508433 1001 86380 86390 1
508278 99508278 1001 86380 86390 1
508296 99508296 1001 86380 86390 1
508960 99508960 1001 86380 86390 1
508897 99508897 1001 86380 86390 1
509009 99509009 1001 86380 86390 1
508856 99508856 1001 86380 86390 1
508702 99508702 1001 86380 86390 1
508796 99508796 1001 86380 86390 1
508669 99508669 1001 86380 86390 1
508493 99508493 1001 86380 86390 1
508459 99508459 1001 86380 86390 1
508577 99508577 1001 86380 86390 1
508592 99508592 1001 86380 86390 1
509261 99509261 1001 86380 86390 1
509198 99509198 1001 86380 86390 1
509264 99509264 1001 86380 86390 1
509812 99509812 1001 86380 86390 1
509801 99509801 1001 86380 86390 1
509750 99509750 1001 86380 86390 1
509858 99509858 1001 86380 86390 1
509630 99509630 1001 86380 86390 1
509633 99509633 1001 86380 86390 1
509635 99509635 1001 86380 86390 1
509356 99509356 1001 86380 86390 1
509447 99509447 1001 86380 86390 1
510015 99510015 1001 86380 86390 1
510004 99510004 1001 86380 86390 1
510047 99510047 1001 86380 86390 1
509957 99509957 1001 86380 86390 1
510565 99510565 1001 86380 86390 1
510669 99510669 1001 86380 86390 1
510632 99510632 1001 86380 86390 1
510720 99510720 1001 86380 86390 1
510329 99510329 1001 86380 86390 1
510387 99510387 1001 86380 86390 1
510868 99510868 1001 86380 86390 1
510870 99510870 1001 86380 86390 1
510768 99510768 1001 86380 86390 1
510874 99510874 1001 86380 86390 1
510733 99510733 1001 86380 86390 1
510734 99510734 1001 86380 86390 1
511530 99511530 1001 86380 86390 1
511483 99511483 1001 86380 86390 1
511497 99511497 1001 86380 86390 1
511157 99511157 1001 86380 86390 1
511262 99511262 1001 86380 86390 1
511263 99511263 1001 86380 86390 1
511101 99511101 1001 86380 86390 1
511727 99511727 1001 86380 86390 1
512188 99512188 1001 86380 86390 1
512253 99512253 1001 86380 86390 1
512351 99512351 1001 86380 86390 1
512215 99512215 1001 86380 86390 1
512358 99512358 1001 86380 86390 1
512030 99512030 1001 86380 86390 1
512072 99512072 1001 86380 86390 1
511836 99511836 1001 86380 86390 1
511779 99511779 1001 86380 86390 1
511780 99511780 1001 86380 86390 1
512531 99512531 1001 86380 86390 1
512467 99512467 1001 86380 86390 1
512385 99512385 1001 86380 86390 1
513128 99513128 1001 86380 86390 1
513072 99513072 1001 86380 86390 1
512806 99512806 1001 86380 86390 1
512926 99512926 1001 86380 86390 1
512876 99512876 1001 86380 86390 1
513284 99513284 1001 86380 86390 1
513863 99513863 1001 86380 86390 1
514003 99514003 1001 86380 86390 1
513872 99513872 1001 86380 86390 1
513885 99513885 1001 86380 86390 1
513801 99513801 1001 86380 86390 1
513740 99513740 1001 86380 86390 1
513552 99513552 1001 86380 86390 1
513470 99513470 1001 86380 86390 1
514080 99514080 1001 86380 86390 1
514689 99514689 1001 86380 86390 1
514854 99514854 1001 86380 86390 1
514768 99514768 1001 86380 86390 1
514654 99514654 1001 86380 86390 1
514796 99514796 1001 86380 86390 1
514706 99514706 1001 86380 86390 1
514663 99514663 1001 86380 86390 1
514510 99514510 1001 86380 86390 1
514523 99514523 1001 86380 86390 1
514644 99514644 1001 86380 86390 1
514542 99514542 1001 86380 86390 1
514464 99514464 1001 86380 86390 1
514584 99514584 1001 86380 86390 1
514521 99514521 1001 86380 86390 1
514256 99514256 1001 86380 86390 1
514350 99514350 1001 86380 86390 1
515615 99515615 1001 86380 86390 1
515673 99515673 1001 86380 86390 1
515324 99515324 1001 86380 86390 1
515259 99515259 1001 86380 86390 1
515169 99515169 1001 86380 86390 1
515177 99515177 1001 86380 86390 1
515689 99515689 1001 86380 86390 1
515821 99515821 1001 86380 86390 1
516462 99516462 1001 86380 86390 1
516497 99516497 1001 86380 86390 1
516501 99516501 1001 86380 86390 1
516126 99516126 1001 86380 86390 1
516160 99516160 1001 86380 86390 1
516094 99516094 1001 86380 86390 1
516623 99516623 1001 86380 86390 1
516549 99516549 1001 86380 86390 1
516617 99516617 1001 86380 86390 1
516527 99516527 1001 86380 86390 1
516620 99516620 1001 86380 86390 1
517287 99517287 1001 86380 86390 1
517041 99517041 1001 86380 86390 1
516928 99516928 1001 86380 86390 1
517084 99517084 1001 86380 86390 1
516968 99516968 1001 86380 86390 1
516836 99516836 1001 86380 86390 1
517442 99517442 1001 86380 86390 1
517536 99517536 1001 86380 86390 1
517511 99517511 1001 86380 86390 1
517357 99517357 1001 86380 86390 1
518072 99518072 1001 86380 86390 1
518023 99518023 1001 86380 86390 1
518136 99518136 1001 86380 86390 1
518039 99518039 1001 86380 86390 1
517905 99517905 1001 86380 86390 1
517763 99517763 1001 86380 86390 1
517819 99517819 1001 86380 86390 1
517900 99517900 1001 86380 86390 1
517784 99517784 1001 86380 86390 1
517714 99517714 1001 86380 86390 1
517627 99517627 1001 86380 86390 1
518239 99518239 1001 86380 86390 1
518244 99518244 1001 86380 86390 1
518339 99518339 1001 86380 86390 1
518952 99518952 1001 86380 86390 1
518849 99518849 1001 86380 86390 1
518832 99518832 1001 86380 86390 1
518583 99518583 1001 86380 86390 1
518598 99518598 1001 86380 86390 1
518716 99518716 1001 86380 86390 1
518497 99518497 1001 86380 86390 1
518531 99518531 1001 86380 86390 1
518481 99518481 1001 86380 86390 1
518534 99518534 1001 86380 86390 1
519115 99519115 1001 86380 86390 1
519118 99519118 1001 86380 86390 1
519045 99519045 1001 86380 86390 1
519190 99519190 1001 86380 86390 1
519764 99519764 1001 86380 86390 1
519730 99519730 1001 86380 86390 1
519744 99519744 1001 86380 86390 1
519427 99519427 1001 86380 86390 1
519431 99519431 1001 86380 86390 1
519548 99519548 1001 86380 86390 1
519603 99519603 1001 86380 86390 1
519500 99519500 1001 86380 86390 1
519565 99519565 1001 86380 86390 1
519338 99519338 1001 86380 86390 1
519262 99519262 1001 86380 86390 1
519328 99519328 1001 86380 86390 1
519295 99519295 1001 86380 86390 1
519373 99519373 1001 86380 86390 1
519877 99519877 1001 86380 86390 1
519840 99519840 1001 86380 86390 1
519871 99519871 1001 86380 86390 1
519975 99519975 1001 86380 86390 1
520605 99520605 1001 86380 86390 1
520622 99520622 1001 86380 86390 1
520374 99520374 1001 86380 86390 1
520400 99520400 1001 86380 86390 1
520362 99520362 1001 86380 86390 1
520234 99520234 1001 86380 86390 1
520277 99520277 1001 86380 86390 1
520204 99520204 1001 86380 86390 1
520167 99520167 1001 86380 86390 1
520132 99520132 1001 86380 86390 1
520833 99520833 1001 86380 86390 1
520835 99520835 1001 86380 86390 1
520798 99520798 1001 86380 86390 1
520708 99520708 1001 86380 86390 1
520827 99520827 1001 86380 86390 1
520776 99520776 1001 86380 86390 1
521384 99521384 1001 86380 86390 1
521092 99521092 1001 86380 86390 1
521145 99521145 1001 86380 86390 1
521185 99521185 1001 86380 86390 1
521082 99521082 1001 86380 86390 1
520994 99520994 1001 86380 86390 1
520879 99520879 1001 86380 86390 1
520867 99520867 1001 86380 86390 1
520857 99520857 1001 86380 86390 1
522099 99522099 1001 86380 86390 1
522262 99522262 1001 86380 86390 1
522169 99522169 1001 86380 86390 1
522096 99522096 1001 86380 86390 1
521907 99521907 1001 86380 86390 1
521925 99521925 1001 86380 86390 1
522057 99522057 1001 86380 86390 1
522046 99522046 1001 86380 86390 1
521879 99521879 1001 86380 86390 1
521806 99521806 1001 86380 86390 1
522461 99522461 1001 86380 86390 1
523067 99523067 1001 86380 86390 1
523055 99523055 1001 86380 86390 1
523030 99523030 1001 86380 86390 1
522953 99522953 1001 86380 86390 1
522979 99522979 1001 86380 86390 1
523093 99523093 1001 86380 86390 1
523048 99523048 1001 86380 86390 1
522933 99522933 1001 86380 86390 1
523102 99523102 1001 86380 86390 1
522792 99522792 1001 86380 86390 1
522729 99522729 1001 86380 86390 1
522521 99522521 1001 86380 86390 1
523296 99523296 1001 86380 86390 1
523130 99523130 1001 86380 86390 1
523120 99523120 1001 86380 86390 1
523186 99523186 1001 86380 86390 1
523743 99523743 1001 86380 86390 1
523900 99523900 1001 86380 86390 1
523938 99523938 1001 86380 86390 1
523637 99523637 1001 86380 86390 1
523590 99523590 1001 86380 86390 1
523734 99523734 1001 86380 86390 1
523593 99523593 1001 86380 86390 1
523376 99523376 1001 86380 86390 1
523531 99523531 1001 86380 86390 1
523355 99523355 1001 86380 86390 1
524112 99524112 1001 86380 86390 1
524035 99524035 1001 86380 86390 1
523948 99523948 1001 86380 86390 1
524118 99524118 1001 86380 86390 1
524132 99524132 1001 86380 86390 1
524675 99524675 1001 86380 86390 1
524574 99524574 1001 86380 86390 1
524402 99524402 1001 86380 86390 1
524507 99524507 1001 86380 86390 1
524471 99524471 1001 86380 86390 1
524251 99524251 1001 86380 86390 1
524924 99524924 1001 86380 86390 1
524860 99524860 1001 86380 86390 1
524946 99524946 1001 86380 86390 1
525525 99525525 1001 86380 86390 1
525474 99525474 1001 86380 86390 1
525582 99525582 1001 86380 86390 1
525414 99525414 1001 86380 86390 1
525286 99525286 1001 86380 86390 1
525172 99525172 1001 86380 86390 1
525026 99525026 1001 86380 86390 1
525724 99525724 1001 86380 86390 1
525790 99525790 1001 86380 86390 1
525796 99525796 1001 86380 86390 1
525668 99525668 1001 86380 86390 1
525735 99525735 1001 86380 86390 1
526242 99526242 1001 86380 86390 1
526245 99526245 1001 86380 86390 1
526275 99526275 1001 86380 86390 1
526055 99526055 1001 86380 86390 1
526098 99526098 1001 86380 86390 1
525804 99525804 1001 86380 86390 1
525910 99525910 1001 86380 86390 1
527122 99527122 1001 86380 86390 1
527065 99527065 1001 86380 86390 1
527195 99527195 1001 86380 86390 1
527093 99527093 1001 86380 86390 1
526966 99526966 1001 86380 86390 1
527020 99527020 1001 86380 86390 1
526922 99526922 1001 86380 86390 1
526910 99526910 1001 86380 86390 1
526860 99526860 1001 86380 86390 1
526775 99526775 1001 86380 86390 1
526632 99526632 1001 86380 86390 1
527388 99527388 1001 86380 86390 1
527352 99527352 1001 86380 86390 1
527344 99527344 1001 86380 86390 1
527372 99527372 1001 86380 86390 1
527935 99527935 1001 86380 86390 1
527885 99527885 1001 86380 86390 1
527792 99527792 1001 86380 86390 1
527717 99527717 1001 86380 86390 1
527764 99527764 1001 86380 86390 1
527482 99527482 1001 86380 86390 1
527460 99527460 1001 86380 86390 1
527619 99527619 1001 86380 86390 1
528215 99528215 1001 86380 86390 1
528121 99528121 1001 86380 86390 1
528238 99528238 1001 86380 86390 1
528730 99528730 1001 86380 86390 1
528645 99528645 1001 86380 86390 1
528504 99528504 1001 86380 86390 1
528610 99528610 1001 86380 86390 1
528347 99528347 1001 86380 86390 1
528417 99528417 1001 86380 86390 1
528469 99528469 1001 86380 86390 1
528983 99528983 1001 86380 86390 1
529038 99529038 1001 86380 86390 1
529249 99529249 1001 86380 86390 1
529215 99529215 1001 86380 86390 1
529113 99529113 1001 86380 86390 1
529180 99529180 1001 86380 86390 1
529284 99529284 1001 86380 86390 1
529892 99529892 1001 86380 86390 1
529523 99529523 1001 86380 86390 1
529878 99529878 1001 86380 86390 1
530363 99530363 1001 86380 86390 1
530368 99530368 1001 86380 86390 1
530206 99530206 1001 86380 86390 1
530348 99530348 1001 86380 86390 1
530144 99530144 1001 86380 86390 1
530161 99530161 1001 86380 86390 1
530227 99530227 1001 86380 86390 1
529975 99529975 1001 86380 86390 1
530053 99530053 1001 86380 86390 1
530015 99530015 1001 86380 86390 1
529952 99529952 1001 86380 86390 1
530031 99530031 1001 86380 86390 1
529953 99529953 1001 86380 86390 1
529941 99529941 1001 86380 86390 1
530758 99530758 1001 86380 86390 1
530616 99530616 1001 86380 86390 1
530569 99530569 1001 86380 86390 1
530716 99530716 1001 86380 86390 1
531178 99531178 1001 86380 86390 1
531232 99531232 1001 86380 86390 1
531327 99531327 1001 86380 86390 1
531060 99531060 1001 86380 86390 1
531039 99531039 1001 86380 86390 1
530941 99530941 1001 86380 86390 1
530817 99530817 1001 86380 86390 1
530766 99530766 1001 86380 86390 1
530832 99530832 1001 86380 86390 1
530872 99530872 1001 86380 86390 1
530939 99530939 1001 86380 86390 1
530770 99530770 1001 86380 86390 1
531421 99531421 1001 86380 86390 1
532125 99532125 1001 86380 86390 1
531831 99531831 1001 86380 86390 1
531649 99531649 1001 86380 86390 1
531779 99531779 1001 86380 86390 1
531627 99531627 1001 86380 86390 1
531733 99531733 1001 86380 86390 1
531723 99531723 1001 86380 86390 1
531685 99531685 1001 86380 86390 1
531660 99531660 1001 86380 86390 1
531687 99531687 1001 86380 86390 1
531609 99531609 1001 86380 86390 1
532307 99532307 1001 86380 86390 1
532270 99532270 1001 86380 86390 1
532349 99532349 1001 86380 86390 1
532224 99532224 1001 86380 86390 1
532855 99532855 1001 86380 86390 1
532963 99532963 1001 86380 86390 1
532915 99532915 1001 86380 86390 1
532640 99532640 1001 86380 86390 1
532594 99532594 1001 86380 86390 1
532478 99532478 1001 86380 86390 1
532505 99532505 1001 86380 86390 1
532558 99532558 1001 86380 86390 1
532416 99532416 1001 86380 86390 1
532498 99532498 1001 86380 86390 1
533220 99533220 1001 86380 86390 1
533810 99533810 1001 86380 86390 1
533662 99533662 1001 86380 86390 1
533727 99533727 1001 86380 86390 1
533628 99533628 1001 86380 86390 1
533478 99533478 1001 86380 86390 1
533290 99533290 1001 86380 86390 1
533422 99533422 1001 86380 86390 1
533267 99533267 1001 86380 86390 1
533254 99533254 1001 86380 86390 1
533950 99533950 1001 86380 86390 1
533890 99533890 1001 86380 86390 1
534620 99534620 1001 86380 86390 1
534596 99534596 1001 86380 86390 1
534623 99534623 1001 86380 86390 1
534674 99534674 1001 86380 86390 1
534279 99534279 1001 86380 86390 1
534437 99534437 1001 86380 86390 1
534090 99534090 1001 86380 86390 1
534116 99534116 1001 86380 86390 1
534175 99534175 1001 86380 86390 1
534746 99534746 1001 86380 86390 1
534837 99534837 1001 86380 86390 1
535383 99535383 1001 86380 86390 1
535438 99535438 1001 86380 86390 1
535366 99535366 1001 86380 86390 1
535341 99535341 1001 86380 86390 1
535227 99535227 1001 86380 86390 1
535613 99535613 1001 86380 86390 1
535578 99535578 1001 86380 86390 1
535566 99535566 1001 86380 86390 1
535696 99535696 1001 86380 86390 1
535648 99535648 1001 86380 86390 1
536285 99536285 1001 86380 86390 1
536299 99536299 1001 86380 86390 1
536163 99536163 1001 86380 86390 1
536203 99536203 1001 86380 86390 1
536270 99536270 1001 86380 86390 1
536080 99536080 1001 86380 86390 1
536038 99536038 1001 86380 86390 1
535974 99535974 1001 86380 86390 1
535884 99535884 1001 86380 86390 1
535759 99535759 1001 86380 86390 1
535855 99535855 1001 86380 86390 1
535818 99535818 1001 86380 86390 1
536523 99536523 1001 86380 86390 1
536461 99536461 1001 86380 86390 1
537091 99537091 1001 86380 86390 1
537029 99537029 1001 86380 86390 1
537096 99537096 1001 86380 86390 1
536842 99536842 1001 86380 86390 1
536821 99536821 1001 86380 86390 1
536544 99536544 1001 86380 86390 1
536731 99536731 1001 86380 86390 1
536644 99536644 1001 86380 86390 1
537366 99537366 1001 86380 86390 1
537354 99537354 1001 86380 86390 1
537265 99537265 1001 86380 86390 1
537348 99537348 1001 86380 86390 1
537195 99537195 1001 86380 86390 1
537900 99537900 1001 86380 86390 1
537915 99537915 1001 86380 86390 1
537851 99537851 1001 86380 86390 1
537718 99537718 1001 86380 86390 1
537708 99537708 1001 86380 86390 1
537618 99537618 1001 86380 86390 1
537659 99537659 1001 86380 86390 1
537432 99537432 1001 86380 86390 1
537503 99537503 1001 86380 86390 1
538027 99538027 1001 86380 86390 1
538003 99538003 1001 86380 86390 1
538019 99538019 1001 86380 86390 1
538788 99538788 1001 86380 86390 1
538415 99538415 1001 86380 86390 1
538446 99538446 1001 86380 86390 1
538434 99538434 1001 86380 86390 1
538552 99538552 1001 86380 86390 1
538567 99538567 1001 86380 86390 1
538594 99538594 1001 86380 86390 1
538323 99538323 1001 86380 86390 1
538248 99538248 1001 86380 86390 1
538365 99538365 1001 86380 86390 1
538256 99538256 1001 86380 86390 1
538876 99538876 1001 86380 86390 1
538194 99538194 1001 86380 86390 1
538959 99538959 1001 86380 86390 1
538987 99538987 1001 86380 86390 1
538818 99538818 1001 86380 86390 1
538887 99538887 1001 86380 86390 1
539604 99539604 1001 86380 86390 1
539605 99539605 1001 86380 86390 1
539627 99539627 1001 86380 86390 1
539634 99539634 1001 86380 86390 1
539254 99539254 1001 86380 86390 1
539232 99539232 1001 86380 86390 1
539291 99539291 1001 86380 86390 1
539084 99539084 1001 86380 86390 1
539049 99539049 1001 86380 86390 1
539153 99539153 1001 86380 86390 1
539702 99539702 1001 86380 86390 1
539650 99539650 1001 86380 86390 1
539761 99539761 1001 86380 86390 1
540392 99540392 1001 86380 86390 1
540331 99540331 1001 86380 86390 1
540371 99540371 1001 86380 86390 1
540295 99540295 1001 86380 86390 1
540272 99540272 1001 86380 86390 1
540121 99540121 1001 86380 86390 1
540083 99540083 1001 86380 86390 1
540200 99540200 1001 86380 86390 1
540151 99540151 1001 86380 86390 1
540130 99540130 1001 86380 86390 1
539886 99539886 1001 86380 86390 1
540047 99540047 1001 86380 86390 1
540534 99540534 1001 86380 86390 1
540483 99540483 1001 86380 86390 1
540601 99540601 1001 86380 86390 1
540475 99540475 1001 86380 86390 1
541242 99541242 1001 86380 86390 1
541194 99541194 1001 86380 86390 1
541189 99541189 1001 86380 86390 1
540948 99540948 1001 86380 86390 1
540923 99540923 1001 86380 86390 1
541002 99541002 1001 86380 86390 1
540888 99540888 1001 86380 86390 1
540981 99540981 1001 86380 86390 1
540890 99540890 1001 86380 86390 1
540817 99540817 1001 86380 86390 1
540830 99540830 1001 86380 86390 1
540703 99540703 1001 86380 86390 1
540786 99540786 1001 86380 86390 1
541328 99541328 1001 86380 86390 1
541476 99541476 1001 86380 86390 1
541466 99541466 1001 86380 86390 1
541416 99541416 1001 86380 86390 1
541312 99541312 1001 86380 86390 1
541366 99541366 1001 86380 86390 1
542117 99542117 1001 86380 86390 1
541941 99541941 1001 86380 86390 1
542075 99542075 1001 86380 86390 1
541715 99541715 1001 86380 86390 1
541744 99541744 1001 86380 86390 1
541588 99541588 1001 86380 86390 1
541537 99541537 1001 86380 86390 1
541589 99541589 1001 86380 86390 1
541551 99541551 1001 86380 86390 1
541603 99541603 1001 86380 86390 1
541655 99541655 1001 86380 86390 1
541527 99541527 1001 86380 86390 1
541619 99541619 1001 86380 86390 1
541684 99541684 1001 86380 86390 1
542181 99542181 1001 86380 86390 1
542173 99542173 1001 86380 86390 1
542935 99542935 1001 86380 86390 1
542672 99542672 1001 86380 86390 1
542621 99542621 1001 86380 86390 1
542544 99542544 1001 86380 86390 1
542367 99542367 1001 86380 86390 1
542333 99542333 1001 86380 86390 1
543656 99543656 1001 86380 86390 1
543619 99543619 1001 86380 86390 1
543757 99543757 1001 86380 86390 1
543691 99543691 1001 86380 86390 1
543562 99543562 1001 86380 86390 1
543473 99543473 1001 86380 86390 1
543183 99543183 1001 86380 86390 1
543784 99543784 1001 86380 86390 1
543800 99543800 1001 86380 86390 1
543904 99543904 1001 86380 86390 1
543958 99543958 1001 86380 86390 1
543843 99543843 1001 86380 86390 1
544411 99544411 1001 86380 86390 1
544356 99544356 1001 86380 86390 1
544333 99544333 1001 86380 86390 1
544095 99544095 1001 86380 86390 1
544079 99544079 1001 86380 86390 1
544714 99544714 1001 86380 86390 1
544708 99544708 1001 86380 86390 1
429218 599 1001 60720 61557 1
431064 375 1001 46500 47277 1
508825 869 1002 39002 49041 1
511743 1216 1001 53432 53731 1
519964 826 1001 48610 48909 1
525638 732 1002 40477 53740 1
400267 99400267 1001 86380 86390 1
400327 99400327 1001 86380 86390 1
400426 99400426 1001 86380 86390 1
400495 99400495 1001 86380 86390 1
400648 99400648 1001 86380 86390 1
400742 99400742 1001 86380 86390 1
400868 99400868 1001 86380 86390 1
400845 99400845 1001 86380 86390 1
400909 99400909 1001 86380 86390 1
401114 99401114 1001 86380 86390 1
401215 99401215 1001 86380 86390 1
401286 99401286 1001 86380 86390 1
401431 99401431 1001 86380 86390 1
401580 99401580 1001 86380 86390 1
401821 99401821 1001 86380 86390 1
401879 99401879 1001 86380 86390 1
401944 99401944 1001 86380 86390 1
401856 99401856 1001 86380 86390 1
402062 99402062 1001 86380 86390 1
402167 99402167 1001 86380 86390 1
402123 99402123 1001 86380 86390 1
402249 99402249 1001 86380 86390 1
402418 99402418 1001 86380 86390 1
402424 99402424 1001 86380 86390 1
402751 99402751 1001 86380 86390 1
402773 99402773 1001 86380 86390 1
402863 99402863 1001 86380 86390 1
403014 99403014 1001 86380 86390 1
403469 99403469 1001 86380 86390 1
403638 99403638 1001 86380 86390 1
403779 99403779 1001 86380 86390 1
403871 99403871 1001 86380 86390 1
403844 99403844 1001 86380 86390 1
403849 99403849 1001 86380 86390 1
404049 99404049 1001 86380 86390 1
404116 99404116 1001 86380 86390 1
404073 99404073 1001 86380 86390 1
404252 99404252 1001 86380 86390 1
404549 99404549 1001 86380 86390 1
404558 99404558 1001 86380 86390 1
404753 99404753 1001 86380 86390 1
404715 99404715 1001 86380 86390 1
404907 99404907 1001 86380 86390 1
404933 99404933 1001 86380 86390 1
405128 99405128 1001 86380 86390 1
405163 99405163 1001 86380 86390 1
405601 99405601 1001 86380 86390 1
405654 99405654 1001 86380 86390 1
405997 99405997 1001 86380 86390 1
406114 99406114 1001 86380 86390 1
406226 99406226 1001 86380 86390 1
406423 99406423 1001 86380 86390 1
406689 99406689 1001 86380 86390 1
406783 99406783 1001 86380 86390 1
406870 99406870 1001 86380 86390 1
406863 99406863 1001 86380 86390 1
407048 99407048 1001 86380 86390 1
407205 99407205 1001 86380 86390 1
407158 99407158 1001 86380 86390 1
407190 99407190 1001 86380 86390 1
407440 99407440 1001 86380 86390 1
407535 99407535 1001 86380 86390 1
407665 99407665 1001 86380 86390 1
407692 99407692 1001 86380 86390 1
407817 99407817 1001 86380 86390 1
407950 99407950 1001 86380 86390 1
408172 99408172 1001 86380 86390 1
408175 99408175 1001 86380 86390 1
408709 99408709 1001 86380 86390 1
408852 99408852 1001 86380 86390 1
408960 99408960 1001 86380 86390 1
409039 99409039 1001 86380 86390 1
409100 99409100 1001 86380 86390 1
409284 99409284 1001 86380 86390 1
409221 99409221 1001 86380 86390 1
409349 99409349 1001 86380 86390 1
409424 99409424 1001 86380 86390 1
409452 99409452 1001 86380 86390 1
409549 99409549 1001 86380 86390 1
409531 99409531 1001 86380 86390 1
409773 99409773 1001 86380 86390 1
409847 99409847 1001 86380 86390 1
409899 99409899 1001 86380 86390 1
410152 99410152 1001 86380 86390 1
410272 99410272 1001 86380 86390 1
410364 99410364 1001 86380 86390 1
410329 99410329 1001 86380 86390 1
410444 99410444 1001 86380 86390 1
410988 99410988 1001 86380 86390 1
411036 99411036 1001 86380 86390 1
411066 99411066 1001 86380 86390 1
411237 99411237 1001 86380 86390 1
411405 99411405 1001 86380 86390 1
411392 99411392 1001 86380 86390 1
411520 99411520 1001 86380 86390 1
411483 99411483 1001 86380 86390 1
411694 99411694 1001 86380 86390 1
411842 99411842 1001 86380 86390 1
412149 99412149 1001 86380 86390 1
412172 99412172 1001 86380 86390 1
412341 99412341 1001 86380 86390 1
413480 99413480 1001 86380 86390 1
413610 99413610 1001 86380 86390 1
412977 99412977 1001 86380 86390 1
412851 99412851 1001 86380 86390 1
412886 99412886 1001 86380 86390 1
415076 99415076 1001 86380 86390 1
415096 99415096 1001 86380 86390 1
415217 99415217 1001 86380 86390 1
414932 99414932 1001 86380 86390 1
415155 99415155 1001 86380 86390 1
414781 99414781 1001 86380 86390 1
414903 99414903 1001 86380 86390 1
414557 99414557 1001 86380 86390 1
414856 99414856 1001 86380 86390 1
414294 99414294 1001 86380 86390 1
414282 99414282 1001 86380 86390 1
414151 99414151 1001 86380 86390 1
415430 99415430 1001 86380 86390 1
415509 99415509 1001 86380 86390 1
415589 99415589 1001 86380 86390 1
416694 99416694 1001 86380 86390 1
416791 99416791 1001 86380 86390 1
416869 99416869 1001 86380 86390 1
416682 99416682 1001 86380 86390 1
416164 99416164 1001 86380 86390 1
416247 99416247 1001 86380 86390 1
415883 99415883 1001 86380 86390 1
415910 99415910 1001 86380 86390 1
416065 99416065 1001 86380 86390 1
416045 99416045 1001 86380 86390 1
415877 99415877 1001 86380 86390 1
417135 99417135 1001 86380 86390 1
417223 99417223 1001 86380 86390 1
417105 99417105 1001 86380 86390 1
417496 99417496 1001 86380 86390 1
417426 99417426 1001 86380 86390 1
417427 99417427 1001 86380 86390 1
417480 99417480 1001 86380 86390 1
417538 99417538 1001 86380 86390 1
418456 99418456 1001 86380 86390 1
418678 99418678 1001 86380 86390 1
418588 99418588 1001 86380 86390 1
418389 99418389 1001 86380 86390 1
418353 99418353 1001 86380 86390 1
417967 99417967 1001 86380 86390 1
417811 99417811 1001 86380 86390 1
417730 99417730 1001 86380 86390 1
417756 99417756 1001 86380 86390 1
420194 99420194 1001 86380 86390 1
420133 99420133 1001 86380 86390 1
420210 99420210 1001 86380 86390 1
420435 99420435 1001 86380 86390 1
419987 99419987 1001 86380 86390 1
419973 99419973 1001 86380 86390 1
419652 99419652 1001 86380 86390 1
419623 99419623 1001 86380 86390 1
420514 99420514 1001 86380 86390 1
420565 99420565 1001 86380 86390 1
420719 99420719 1001 86380 86390 1
421787 99421787 1001 86380 86390 1
421366 99421366 1001 86380 86390 1
421653 99421653 1001 86380 86390 1
420912 99420912 1001 86380 86390 1
421146 99421146 1001 86380 86390 1
421048 99421048 1001 86380 86390 1
421037 99421037 1001 86380 86390 1
422509 99422509 1001 86380 86390 1
423626 99423626 1001 86380 86390 1
423481 99423481 1001 86380 86390 1
423736 99423736 1001 86380 86390 1
422943 99422943 1001 86380 86390 1
423128 99423128 1001 86380 86390 1
423066 99423066 1001 86380 86390 1
423009 99423009 1001 86380 86390 1
423236 99423236 1001 86380 86390 1
423189 99423189 1001 86380 86390 1
422775 99422775 1001 86380 86390 1
422533 99422533 1001 86380 86390 1
422706 99422706 1001 86380 86390 1
424034 99424034 1001 86380 86390 1
423958 99423958 1001 86380 86390 1
424145 99424145 1001 86380 86390 1
425149 99425149 1001 86380 86390 1
425330 99425330 1001 86380 86390 1
425056 99425056 1001 86380 86390 1
425345 99425345 1001 86380 86390 1
425206 99425206 1001 86380 86390 1
424930 99424930 1001 86380 86390 1
424943 99424943 1001 86380 86390 1
424297 99424297 1001 86380 86390 1
424442 99424442 1001 86380 86390 1
424383 99424383 1001 86380 86390 1
424205 99424205 1001 86380 86390 1
425495 99425495 1001 86380 86390 1
424591 99424591 1001 86380 86390 1
425701 99425701 1001 86380 86390 1
425492 99425492 1001 86380 86390 1
426812 99426812 1001 86380 86390 1
427113 99427113 1001 86380 86390 1
426941 99426941 1001 86380 86390 1
426645 99426645 1001 86380 86390 1
426580 99426580 1001 86380 86390 1
426335 99426335 1001 86380 86390 1
426316 99426316 1001 86380 86390 1
426659 99426659 1001 86380 86390 1
425995 99425995 1001 86380 86390 1
425953 99425953 1001 86380 86390 1
427383 99427383 1001 86380 86390 1
427256 99427256 1001 86380 86390 1
428519 99428519 1001 86380 86390 1
428210 99428210 1001 86380 86390 1
428146 99428146 1001 86380 86390 1
428081 99428081 1001 86380 86390 1
427880 99427880 1001 86380 86390 1
427585 99427585 1001 86380 86390 1
427741 99427741 1001 86380 86390 1
428340 99428340 1001 86380 86390 1
428863 99428863 1001 86380 86390 1
430199 99430199 1001 86380 86390 1
430201 99430201 1001 86380 86390 1
430007 99430007 1001 86380 86390 1
430162 99430162 1001 86380 86390 1
429598 99429598 1001 86380 86390 1
429791 99429791 1001 86380 86390 1
429770 99429770 1001 86380 86390 1
429585 99429585 1001 86380 86390 1
429408 99429408 1001 86380 86390 1
429392 99429392 1001 86380 86390 1
430422 99430422 1001 86380 86390 1
430630 99430630 1001 86380 86390 1
431673 99431673 1001 86380 86390 1
431822 99431822 1001 86380 86390 1
431861 99431861 1001 86380 86390 1
431674 99431674 1001 86380 86390 1
431923 99431923 1001 86380 86390 1
431725 99431725 1001 86380 86390 1
431468 99431468 1001 86380 86390 1
431123 99431123 1001 86380 86390 1
431175 99431175 1001 86380 86390 1
431048 99431048 1001 86380 86390 1
430843 99430843 1001 86380 86390 1
432323 99432323 1001 86380 86390 1
432114 99432114 1001 86380 86390 1
433397 99433397 1001 86380 86390 1
433472 99433472 1001 86380 86390 1
433269 99433269 1001 86380 86390 1
432946 99432946 1001 86380 86390 1
433143 99433143 1001 86380 86390 1
433093 99433093 1001 86380 86390 1
432920 99432920 1001 86380 86390 1
433865 99433865 1001 86380 86390 1
433982 99433982 1001 86380 86390 1
435377 99435377 1001 86380 86390 1
435050 99435050 1001 86380 86390 1
434865 99434865 1001 86380 86390 1
434227 99434227 1001 86380 86390 1
434467 99434467 1001 86380 86390 1
434421 99434421 1001 86380 86390 1
434448 99434448 1001 86380 86390 1
435787 99435787 1001 86380 86390 1
435526 99435526 1001 86380 86390 1
435631 99435631 1001 86380 86390 1
435662 99435662 1001 86380 86390 1
435466 99435466 1001 86380 86390 1
435586 99435586 1001 86380 86390 1
436547 99436547 1001 86380 86390 1
436578 99436578 1001 86380 86390 1
436556 99436556 1001 86380 86390 1
436295 99436295 1001 86380 86390 1
435993 99435993 1001 86380 86390 1
436061 99436061 1001 86380 86390 1
436161 99436161 1001 86380 86390 1
437316 99437316 1001 86380 86390 1
437217 99437217 1001 86380 86390 1
300071 99300071 1001 86380 86390 1
300038 99300038 1001 86380 86390 1
300090 99300090 1001 86380 86390 1
437336 99437336 1001 86380 86390 1
300725 99300725 1001 86380 86390 1
300473 99300473 1001 86380 86390 1
300499 99300499 1001 86380 86390 1
300398 99300398 1001 86380 86390 1
300199 99300199 1001 86380 86390 1
300279 99300279 1001 86380 86390 1
300790 99300790 1001 86380 86390 1
300896 99300896 1001 86380 86390 1
300924 99300924 1001 86380 86390 1
301543 99301543 1001 86380 86390 1
301397 99301397 1001 86380 86390 1
301183 99301183 1001 86380 86390 1
301223 99301223 1001 86380 86390 1
301215 99301215 1001 86380 86390 1
301132 99301132 1001 86380 86390 1
301070 99301070 1001 86380 86390 1
301074 99301074 1001 86380 86390 1
301139 99301139 1001 86380 86390 1
300971 99300971 1001 86380 86390 1
301630 99301630 1001 86380 86390 1
301585 99301585 1001 86380 86390 1
301637 99301637 1001 86380 86390 1
302248 99302248 1001 86380 86390 1
302140 99302140 1001 86380 86390 1
302167 99302167 1001 86380 86390 1
301919 99301919 1001 86380 86390 1
301778 99301778 1001 86380 86390 1
301960 99301960 1001 86380 86390 1
302509 99302509 1001 86380 86390 1
302480 99302480 1001 86380 86390 1
303149 99303149 1001 86380 86390 1
303085 99303085 1001 86380 86390 1
302937 99302937 1001 86380 86390 1
302928 99302928 1001 86380 86390 1
302995 99302995 1001 86380 86390 1
302842 99302842 1001 86380 86390 1
302624 99302624 1001 86380 86390 1
302618 99302618 1001 86380 86390 1
303212 99303212 1001 86380 86390 1
303989 99303989 1001 86380 86390 1
303887 99303887 1001 86380 86390 1
304021 99304021 1001 86380 86390 1
303851 99303851 1001 86380 86390 1
303678 99303678 1001 86380 86390 1
303720 99303720 1001 86380 86390 1
303438 99303438 1001 86380 86390 1
303495 99303495 1001 86380 86390 1
303508 99303508 1001 86380 86390 1
303547 99303547 1001 86380 86390 1
303419 99303419 1001 86380 86390 1
303579 99303579 1001 86380 86390 1
304201 99304201 1001 86380 86390 1
304085 99304085 1001 86380 86390 1
304857 99304857 1001 86380 86390 1
304830 99304830 1001 86380 86390 1
304737 99304737 1001 86380 86390 1
304779 99304779 1001 86380 86390 1
304677 99304677 1001 86380 86390 1
304495 99304495 1001 86380 86390 1
304419 99304419 1001 86380 86390 1
304423 99304423 1001 86380 86390 1
304981 99304981 1001 86380 86390 1
304906 99304906 1001 86380 86390 1
305286 99305286 1001 86380 86390 1
305430 99305430 1001 86380 86390 1
305444 99305444 1001 86380 86390 1
305382 99305382 1001 86380 86390 1
305385 99305385 1001 86380 86390 1
305217 99305217 1001 86380 86390 1
500101 99500101 1001 86380 86390 1
500018 99500018 1001 86380 86390 1
500811 99500811 1001 86380 86390 1
500794 99500794 1001 86380 86390 1
500530 99500530 1001 86380 86390 1
500505 99500505 1001 86380 86390 1
500558 99500558 1001 86380 86390 1
500590 99500590 1001 86380 86390 1
500199 99500199 1001 86380 86390 1
500282 99500282 1001 86380 86390 1
500984 99500984 1001 86380 86390 1
500833 99500833 1001 86380 86390 1
501514 99501514 1001 86380 86390 1
501542 99501542 1001 86380 86390 1
501457 99501457 1001 86380 86390 1
501242 99501242 1001 86380 86390 1
501389 99501389 1001 86380 86390 1
501275 99501275 1001 86380 86390 1
501237 99501237 1001 86380 86390 1
501122 99501122 1001 86380 86390 1
501204 99501204 1001 86380 86390 1
501194 99501194 1001 86380 86390 1
501092 99501092 1001 86380 86390 1
501834 99501834 1001 86380 86390 1
501800 99501800 1001 86380 86390 1
501738 99501738 1001 86380 86390 1
502429 99502429 1001 86380 86390 1
502300 99502300 1001 86380 86390 1
502343 99502343 1001 86380 86390 1
502336 99502336 1001 86380 86390 1
502238 99502238 1001 86380 86390 1
502124 99502124 1001 86380 86390 1
502089 99502089 1001 86380 86390 1
501961 99501961 1001 86380 86390 1
501857 99501857 1001 86380 86390 1
502036 99502036 1001 86380 86390 1
502623 99502623 1001 86380 86390 1
502600 99502600 1001 86380 86390 1
502500 99502500 1001 86380 86390 1
503165 99503165 1001 86380 86390 1
503205 99503205 1001 86380 86390 1
503245 99503245 1001 86380 86390 1
503267 99503267 1001 86380 86390 1
503270 99503270 1001 86380 86390 1
502944 99502944 1001 86380 86390 1
502979 99502979 1001 86380 86390 1
502672 99502672 1001 86380 86390 1
502740 99502740 1001 86380 86390 1
502792 99502792 1001 86380 86390 1
502820 99502820 1001 86380 86390 1
502823 99502823 1001 86380 86390 1
503474 99503474 1001 86380 86390 1
503476 99503476 1001 86380 86390 1
503468 99503468 1001 86380 86390 1
503929 99503929 1001 86380 86390 1
503847 99503847 1001 86380 86390 1
503860 99503860 1001 86380 86390 1
503903 99503903 1001 86380 86390 1
503735 99503735 1001 86380 86390 1
503883 99503883 1001 86380 86390 1
503621 99503621 1001 86380 86390 1
503517 99503517 1001 86380 86390 1
504231 99504231 1001 86380 86390 1
503705 99503705 1001 86380 86390 1
504159 99504159 1001 86380 86390 1
504278 99504278 1001 86380 86390 1
504294 99504294 1001 86380 86390 1
504857 99504857 1001 86380 86390 1
504932 99504932 1001 86380 86390 1
504688 99504688 1001 86380 86390 1
504592 99504592 1001 86380 86390 1
504670 99504670 1001 86380 86390 1
504362 99504362 1001 86380 86390 1
504507 99504507 1001 86380 86390 1
504521 99504521 1001 86380 86390 1
504526 99504526 1001 86380 86390 1
505033 99505033 1001 86380 86390 1
505060 99505060 1001 86380 86390 1
505088 99505088 1001 86380 86390 1
504999 99504999 1001 86380 86390 1
504960 99504960 1001 86380 86390 1
505147 99505147 1001 86380 86390 1
505668 99505668 1001 86380 86390 1
505683 99505683 1001 86380 86390 1
505569 99505569 1001 86380 86390 1
505413 99505413 1001 86380 86390 1
505302 99505302 1001 86380 86390 1
505958 99505958 1001 86380 86390 1
506574 99506574 1001 86380 86390 1
506527 99506527 1001 86380 86390 1
506400 99506400 1001 86380 86390 1
506226 99506226 1001 86380 86390 1
506385 99506385 1001 86380 86390 1
506360 99506360 1001 86380 86390 1
506296 99506296 1001 86380 86390 1
506348 99506348 1001 86380 86390 1
506117 99506117 1001 86380 86390 1
506155 99506155 1001 86380 86390 1
506793 99506793 1001 86380 86390 1
506797 99506797 1001 86380 86390 1
506642 99506642 1001 86380 86390 1
507374 99507374 1001 86380 86390 1
507393 99507393 1001 86380 86390 1
507350 99507350 1001 86380 86390 1
507274 99507274 1001 86380 86390 1
507365 99507365 1001 86380 86390 1
507225 99507225 1001 86380 86390 1
507151 99507151 1001 86380 86390 1
507103 99507103 1001 86380 86390 1
507129 99507129 1001 86380 86390 1
507119 99507119 1001 86380 86390 1
507134 99507134 1001 86380 86390 1
507149 99507149 1001 86380 86390 1
506919 99506919 1001 86380 86390 1
506881 99506881 1001 86380 86390 1
506804 99506804 1001 86380 86390 1
506986 99506986 1001 86380 86390 1
506857 99506857 1001 86380 86390 1
506850 99506850 1001 86380 86390 1
506891 99506891 1001 86380 86390 1
507459 99507459 1001 86380 86390 1
507616 99507616 1001 86380 86390 1
507515 99507515 1001 86380 86390 1
507622 99507622 1001 86380 86390 1
508119 99508119 1001 86380 86390 1
508159 99508159 1001 86380 86390 1
508082 99508082 1001 86380 86390 1
507887 99507887 1001 86380 86390 1
508042 99508042 1001 86380 86390 1
507967 99507967 1001 86380 86390 1
508019 99508019 1001 86380 86390 1
507987 99507987 1001 86380 86390 1
507679 99507679 1001 86380 86390 1
507706 99507706 1001 86380 86390 1
507746 99507746 1001 86380 86390 1
507664 99507664 1001 86380 86390 1
507651 99507651 1001 86380 86390 1
508439 99508439 1001 86380 86390 1
508442 99508442 1001 86380 86390 1
508882 99508882 1001 86380 86390 1
508873 99508873 1001 86380 86390 1
508911 99508911 1001 86380 86390 1
508753 99508753 1001 86380 86390 1
508794 99508794 1001 86380 86390 1
508795 99508795 1001 86380 86390 1
508822 99508822 1001 86380 86390 1
508572 99508572 1001 86380 86390 1
508598 99508598 1001 86380 86390 1
508655 99508655 1001 86380 86390 1
508473 99508473 1001 86380 86390 1
508513 99508513 1001 86380 86390 1
509254 99509254 1001 86380 86390 1
509103 99509103 1001 86380 86390 1
509825 99509825 1001 86380 86390 1
509826 99509826 1001 86380 86390 1
509866 99509866 1001 86380 86390 1
509874 99509874 1001 86380 86390 1
509727 99509727 1001 86380 86390 1
509523 99509523 1001 86380 86390 1
509332 99509332 1001 86380 86390 1
509487 99509487 1001 86380 86390 1
509437 99509437 1001 86380 86390 1
509380 99509380 1001 86380 86390 1
510067 99510067 1001 86380 86390 1
509902 99509902 1001 86380 86390 1
509916 99509916 1001 86380 86390 1
509968 99509968 1001 86380 86390 1
510085 99510085 1001 86380 86390 1
510087 99510087 1001 86380 86390 1
510023 99510023 1001 86380 86390 1
510075 99510075 1001 86380 86390 1
510078 99510078 1001 86380 86390 1
510696 99510696 1001 86380 86390 1
510577 99510577 1001 86380 86390 1
510444 99510444 1001 86380 86390 1
510499 99510499 1001 86380 86390 1
510397 99510397 1001 86380 86390 1
510476 99510476 1001 86380 86390 1
510479 99510479 1001 86380 86390 1
510455 99510455 1001 86380 86390 1
510162 99510162 1001 86380 86390 1
510155 99510155 1001 86380 86390 1
510867 99510867 1001 86380 86390 1
510842 99510842 1001 86380 86390 1
510885 99510885 1001 86380 86390 1
510785 99510785 1001 86380 86390 1
511474 99511474 1001 86380 86390 1
511423 99511423 1001 86380 86390 1
511514 99511514 1001 86380 86390 1
511153 99511153 1001 86380 86390 1
511141 99511141 1001 86380 86390 1
511234 99511234 1001 86380 86390 1
511325 99511325 1001 86380 86390 1
511301 99511301 1001 86380 86390 1
510962 99510962 1001 86380 86390 1
511014 99511014 1001 86380 86390 1
511002 99511002 1001 86380 86390 1
511041 99511041 1001 86380 86390 1
510941 99510941 1001 86380 86390 1
511085 99511085 1001 86380 86390 1
511348 99511348 1001 86380 86390 1
511595 99511595 1001 86380 86390 1
511635 99511635 1001 86380 86390 1
511624 99511624 1001 86380 86390 1
511703 99511703 1001 86380 86390 1
511729 99511729 1001 86380 86390 1
512240 99512240 1001 86380 86390 1
512216 99512216 1001 86380 86390 1
512355 99512355 1001 86380 86390 1
512257 99512257 1001 86380 86390 1
512220 99512220 1001 86380 86390 1
511973 99511973 1001 86380 86390 1
512015 99512015 1001 86380 86390 1
511856 99511856 1001 86380 86390 1
511921 99511921 1001 86380 86390 1
511793 99511793 1001 86380 86390 1
512561 99512561 1001 86380 86390 1
512413 99512413 1001 86380 86390 1
512542 99512542 1001 86380 86390 1
513054 99513054 1001 86380 86390 1
513022 99513022 1001 86380 86390 1
512899 99512899 1001 86380 86390 1
512892 99512892 1001 86380 86390 1
512727 99512727 1001 86380 86390 1
512586 99512586 1001 86380 86390 1
512667 99512667 1001 86380 86390 1
512709 99512709 1001 86380 86390 1
512723 99512723 1001 86380 86390 1
513227 99513227 1001 86380 86390 1
513266 99513266 1001 86380 86390 1
513400 99513400 1001 86380 86390 1
513381 99513381 1001 86380 86390 1
514014 99514014 1001 86380 86390 1
513964 99513964 1001 86380 86390 1
513849 99513849 1001 86380 86390 1
513741 99513741 1001 86380 86390 1
513783 99513783 1001 86380 86390 1
513618 99513618 1001 86380 86390 1
514158 99514158 1001 86380 86390 1
514819 99514819 1001 86380 86390 1
514787 99514787 1001 86380 86390 1
514659 99514659 1001 86380 86390 1
514844 99514844 1001 86380 86390 1
514802 99514802 1001 86380 86390 1
514522 99514522 1001 86380 86390 1
514537 99514537 1001 86380 86390 1
514645 99514645 1001 86380 86390 1
514581 99514581 1001 86380 86390 1
514282 99514282 1001 86380 86390 1
514324 99514324 1001 86380 86390 1
514930 99514930 1001 86380 86390 1
515554 99515554 1001 86380 86390 1
515508 99515508 1001 86380 86390 1
515668 99515668 1001 86380 86390 1
515439 99515439 1001 86380 86390 1
515269 99515269 1001 86380 86390 1
515076 99515076 1001 86380 86390 1
515145 99515145 1001 86380 86390 1
515249 99515249 1001 86380 86390 1
515124 99515124 1001 86380 86390 1
515085 99515085 1001 86380 86390 1
515100 99515100 1001 86380 86390 1
515887 99515887 1001 86380 86390 1
515810 99515810 1001 86380 86390 1
515723 99515723 1001 86380 86390 1
515788 99515788 1001 86380 86390 1
516422 99516422 1001 86380 86390 1
516358 99516358 1001 86380 86390 1
516347 99516347 1001 86380 86390 1
516400 99516400 1001 86380 86390 1
516337 99516337 1001 86380 86390 1
516315 99516315 1001 86380 86390 1
516367 99516367 1001 86380 86390 1
516197 99516197 1001 86380 86390 1
516045 99516045 1001 86380 86390 1
516025 99516025 1001 86380 86390 1
516001 99516001 1001 86380 86390 1
516092 99516092 1001 86380 86390 1
516581 99516581 1001 86380 86390 1
516517 99516517 1001 86380 86390 1
517273 99517273 1001 86380 86390 1
517324 99517324 1001 86380 86390 1
517154 99517154 1001 86380 86390 1
517167 99517167 1001 86380 86390 1
516989 99516989 1001 86380 86390 1
516991 99516991 1001 86380 86390 1
517095 99517095 1001 86380 86390 1
517098 99517098 1001 86380 86390 1
516998 99516998 1001 86380 86390 1
516922 99516922 1001 86380 86390 1
516845 99516845 1001 86380 86390 1
517364 99517364 1001 86380 86390 1
517506 99517506 1001 86380 86390 1
517417 99517417 1001 86380 86390 1
517985 99517985 1001 86380 86390 1
518139 99518139 1001 86380 86390 1
518081 99518081 1001 86380 86390 1
517925 99517925 1001 86380 86390 1
517647 99517647 1001 86380 86390 1
517656 99517656 1001 86380 86390 1
518168 99518168 1001 86380 86390 1
518951 99518951 1001 86380 86390 1
518925 99518925 1001 86380 86390 1
518955 99518955 1001 86380 86390 1
518926 99518926 1001 86380 86390 1
518915 99518915 1001 86380 86390 1
518839 99518839 1001 86380 86390 1
518977 99518977 1001 86380 86390 1
518692 99518692 1001 86380 86390 1
[truncated: 4,076,525 more chars]
