# Supplementary material for: Fast and near-optimal monitoring for healthcare acquired infection outbreaks
Source: PLoS Comput Biol. 2019 Sep 16;15(9):e1007284. doi: 10.1371/journal.pcbi.1007284 (PMC6762212; doi:10.1371/journal.pcbi.1007284)
Supplement: S1 Data — (ZIP) [file pcbi.1007284.s006.zip › MobilityLogs1/HAISE_Carilion_all_visits_day_87.txt]

#Person location Sublocation StartTime EndTime Type
423513 365 1001 33180 33537 1
408693 677 1001 6660 14877 1
508862 490 1002 39456 46483 1
525571 1011 1001 27383 27682 1
536859 795 1002 39772 42384 1
400108 99400108 1001 86380 86390 1
400308 99400308 1001 86380 86390 1
400390 99400390 1001 86380 86390 1
400496 99400496 1001 86380 86390 1
400439 99400439 1001 86380 86390 1
400571 99400571 1001 86380 86390 1
400704 99400704 1001 86380 86390 1
400817 99400817 1001 86380 86390 1
400808 99400808 1001 86380 86390 1
400852 99400852 1001 86380 86390 1
400957 99400957 1001 86380 86390 1
401080 99401080 1001 86380 86390 1
401276 99401276 1001 86380 86390 1
401529 99401529 1001 86380 86390 1
401589 99401589 1001 86380 86390 1
401647 99401647 1001 86380 86390 1
401679 99401679 1001 86380 86390 1
401805 99401805 1001 86380 86390 1
401919 99401919 1001 86380 86390 1
402174 99402174 1001 86380 86390 1
402098 99402098 1001 86380 86390 1
402219 99402219 1001 86380 86390 1
402500 99402500 1001 86380 86390 1
402751 99402751 1001 86380 86390 1
402824 99402824 1001 86380 86390 1
402785 99402785 1001 86380 86390 1
402863 99402863 1001 86380 86390 1
403030 99403030 1001 86380 86390 1
403093 99403093 1001 86380 86390 1
403034 99403034 1001 86380 86390 1
403195 99403195 1001 86380 86390 1
403150 99403150 1001 86380 86390 1
403342 99403342 1001 86380 86390 1
403413 99403413 1001 86380 86390 1
403479 99403479 1001 86380 86390 1
403624 99403624 1001 86380 86390 1
403696 99403696 1001 86380 86390 1
403784 99403784 1001 86380 86390 1
404009 99404009 1001 86380 86390 1
404460 99404460 1001 86380 86390 1
404506 99404506 1001 86380 86390 1
404539 99404539 1001 86380 86390 1
404678 99404678 1001 86380 86390 1
404641 99404641 1001 86380 86390 1
405104 99405104 1001 86380 86390 1
405129 99405129 1001 86380 86390 1
405512 99405512 1001 86380 86390 1
405416 99405416 1001 86380 86390 1
406001 99406001 1001 86380 86390 1
405987 99405987 1001 86380 86390 1
406173 99406173 1001 86380 86390 1
406110 99406110 1001 86380 86390 1
406253 99406253 1001 86380 86390 1
406328 99406328 1001 86380 86390 1
406282 99406282 1001 86380 86390 1
406366 99406366 1001 86380 86390 1
406569 99406569 1001 86380 86390 1
406847 99406847 1001 86380 86390 1
406907 99406907 1001 86380 86390 1
407018 99407018 1001 86380 86390 1
407077 99407077 1001 86380 86390 1
407205 99407205 1001 86380 86390 1
407213 99407213 1001 86380 86390 1
407237 99407237 1001 86380 86390 1
407188 99407188 1001 86380 86390 1
407612 99407612 1001 86380 86390 1
407617 99407617 1001 86380 86390 1
407869 99407869 1001 86380 86390 1
407809 99407809 1001 86380 86390 1
407798 99407798 1001 86380 86390 1
408141 99408141 1001 86380 86390 1
408111 99408111 1001 86380 86390 1
408174 99408174 1001 86380 86390 1
408523 99408523 1001 86380 86390 1
408584 99408584 1001 86380 86390 1
408547 99408547 1001 86380 86390 1
408801 99408801 1001 86380 86390 1
408940 99408940 1001 86380 86390 1
409156 99409156 1001 86380 86390 1
409542 99409542 1001 86380 86390 1
409686 99409686 1001 86380 86390 1
409742 99409742 1001 86380 86390 1
409746 99409746 1001 86380 86390 1
409695 99409695 1001 86380 86390 1
409863 99409863 1001 86380 86390 1
410104 99410104 1001 86380 86390 1
410021 99410021 1001 86380 86390 1
410095 99410095 1001 86380 86390 1
410166 99410166 1001 86380 86390 1
410592 99410592 1001 86380 86390 1
410584 99410584 1001 86380 86390 1
410806 99410806 1001 86380 86390 1
410730 99410730 1001 86380 86390 1
411030 99411030 1001 86380 86390 1
411062 99411062 1001 86380 86390 1
411133 99411133 1001 86380 86390 1
411157 99411157 1001 86380 86390 1
411137 99411137 1001 86380 86390 1
411649 99411649 1001 86380 86390 1
411725 99411725 1001 86380 86390 1
411853 99411853 1001 86380 86390 1
411856 99411856 1001 86380 86390 1
411788 99411788 1001 86380 86390 1
411862 99411862 1001 86380 86390 1
412022 99412022 1001 86380 86390 1
413316 99413316 1001 86380 86390 1
413549 99413549 1001 86380 86390 1
413001 99413001 1001 86380 86390 1
413010 99413010 1001 86380 86390 1
412749 99412749 1001 86380 86390 1
412654 99412654 1001 86380 86390 1
412877 99412877 1001 86380 86390 1
412495 99412495 1001 86380 86390 1
413831 99413831 1001 86380 86390 1
413888 99413888 1001 86380 86390 1
414012 99414012 1001 86380 86390 1
414066 99414066 1001 86380 86390 1
414566 99414566 1001 86380 86390 1
414511 99414511 1001 86380 86390 1
414850 99414850 1001 86380 86390 1
414750 99414750 1001 86380 86390 1
414585 99414585 1001 86380 86390 1
414159 99414159 1001 86380 86390 1
414377 99414377 1001 86380 86390 1
414386 99414386 1001 86380 86390 1
415675 99415675 1001 86380 86390 1
415322 99415322 1001 86380 86390 1
416859 99416859 1001 86380 86390 1
416815 99416815 1001 86380 86390 1
416849 99416849 1001 86380 86390 1
416668 99416668 1001 86380 86390 1
416810 99416810 1001 86380 86390 1
416283 99416283 1001 86380 86390 1
416237 99416237 1001 86380 86390 1
416408 99416408 1001 86380 86390 1
416293 99416293 1001 86380 86390 1
416323 99416323 1001 86380 86390 1
416079 99416079 1001 86380 86390 1
415902 99415902 1001 86380 86390 1
415828 99415828 1001 86380 86390 1
415869 99415869 1001 86380 86390 1
416102 99416102 1001 86380 86390 1
417264 99417264 1001 86380 86390 1
417265 99417265 1001 86380 86390 1
417269 99417269 1001 86380 86390 1
417109 99417109 1001 86380 86390 1
417042 99417042 1001 86380 86390 1
417494 99417494 1001 86380 86390 1
418435 99418435 1001 86380 86390 1
418493 99418493 1001 86380 86390 1
418321 99418321 1001 86380 86390 1
418242 99418242 1001 86380 86390 1
418385 99418385 1001 86380 86390 1
418405 99418405 1001 86380 86390 1
418154 99418154 1001 86380 86390 1
418126 99418126 1001 86380 86390 1
417915 99417915 1001 86380 86390 1
417711 99417711 1001 86380 86390 1
417620 99417620 1001 86380 86390 1
417785 99417785 1001 86380 86390 1
418873 99418873 1001 86380 86390 1
419193 99419193 1001 86380 86390 1
419151 99419151 1001 86380 86390 1
420117 99420117 1001 86380 86390 1
419809 99419809 1001 86380 86390 1
419999 99419999 1001 86380 86390 1
419421 99419421 1001 86380 86390 1
419592 99419592 1001 86380 86390 1
419608 99419608 1001 86380 86390 1
419282 99419282 1001 86380 86390 1
419556 99419556 1001 86380 86390 1
419623 99419623 1001 86380 86390 1
420560 99420560 1001 86380 86390 1
420695 99420695 1001 86380 86390 1
420780 99420780 1001 86380 86390 1
421998 99421998 1001 86380 86390 1
421689 99421689 1001 86380 86390 1
422080 99422080 1001 86380 86390 1
421935 99421935 1001 86380 86390 1
422090 99422090 1001 86380 86390 1
421552 99421552 1001 86380 86390 1
421016 99421016 1001 86380 86390 1
421006 99421006 1001 86380 86390 1
421196 99421196 1001 86380 86390 1
421223 99421223 1001 86380 86390 1
421249 99421249 1001 86380 86390 1
422359 99422359 1001 86380 86390 1
422283 99422283 1001 86380 86390 1
422181 99422181 1001 86380 86390 1
422432 99422432 1001 86380 86390 1
423488 99423488 1001 86380 86390 1
423513 99423513 1001 86380 86390 1
423583 99423583 1001 86380 86390 1
423387 99423387 1001 86380 86390 1
423391 99423391 1001 86380 86390 1
423327 99423327 1001 86380 86390 1
423131 99423131 1001 86380 86390 1
423219 99423219 1001 86380 86390 1
422986 99422986 1001 86380 86390 1
422695 99422695 1001 86380 86390 1
422778 99422778 1001 86380 86390 1
422688 99422688 1001 86380 86390 1
424073 99424073 1001 86380 86390 1
424024 99424024 1001 86380 86390 1
425283 99425283 1001 86380 86390 1
425120 99425120 1001 86380 86390 1
425212 99425212 1001 86380 86390 1
425100 99425100 1001 86380 86390 1
424769 99424769 1001 86380 86390 1
424748 99424748 1001 86380 86390 1
424813 99424813 1001 86380 86390 1
424212 99424212 1001 86380 86390 1
424187 99424187 1001 86380 86390 1
424441 99424441 1001 86380 86390 1
424396 99424396 1001 86380 86390 1
424331 99424331 1001 86380 86390 1
425776 99425776 1001 86380 86390 1
425800 99425800 1001 86380 86390 1
425566 99425566 1001 86380 86390 1
425804 99425804 1001 86380 86390 1
427002 99427002 1001 86380 86390 1
426865 99426865 1001 86380 86390 1
427117 99427117 1001 86380 86390 1
427069 99427069 1001 86380 86390 1
426756 99426756 1001 86380 86390 1
426582 99426582 1001 86380 86390 1
426317 99426317 1001 86380 86390 1
425889 99425889 1001 86380 86390 1
425959 99425959 1001 86380 86390 1
426189 99426189 1001 86380 86390 1
426101 99426101 1001 86380 86390 1
425973 99425973 1001 86380 86390 1
427456 99427456 1001 86380 86390 1
427239 99427239 1001 86380 86390 1
428450 99428450 1001 86380 86390 1
428361 99428361 1001 86380 86390 1
428233 99428233 1001 86380 86390 1
428147 99428147 1001 86380 86390 1
428085 99428085 1001 86380 86390 1
427552 99427552 1001 86380 86390 1
427654 99427654 1001 86380 86390 1
427884 99427884 1001 86380 86390 1
429024 99429024 1001 86380 86390 1
430192 99430192 1001 86380 86390 1
430069 99430069 1001 86380 86390 1
430165 99430165 1001 86380 86390 1
430080 99430080 1001 86380 86390 1
430056 99430056 1001 86380 86390 1
430154 99430154 1001 86380 86390 1
430371 99430371 1001 86380 86390 1
429835 99429835 1001 86380 86390 1
429820 99429820 1001 86380 86390 1
429917 99429917 1001 86380 86390 1
429797 99429797 1001 86380 86390 1
429231 99429231 1001 86380 86390 1
429536 99429536 1001 86380 86390 1
430455 99430455 1001 86380 86390 1
430554 99430554 1001 86380 86390 1
430404 99430404 1001 86380 86390 1
430533 99430533 1001 86380 86390 1
430499 99430499 1001 86380 86390 1
431858 99431858 1001 86380 86390 1
431862 99431862 1001 86380 86390 1
431714 99431714 1001 86380 86390 1
431680 99431680 1001 86380 86390 1
431842 99431842 1001 86380 86390 1
431978 99431978 1001 86380 86390 1
431785 99431785 1001 86380 86390 1
431811 99431811 1001 86380 86390 1
431496 99431496 1001 86380 86390 1
431390 99431390 1001 86380 86390 1
431519 99431519 1001 86380 86390 1
431064 99431064 1001 86380 86390 1
432174 99432174 1001 86380 86390 1
432388 99432388 1001 86380 86390 1
433589 99433589 1001 86380 86390 1
433631 99433631 1001 86380 86390 1
433457 99433457 1001 86380 86390 1
432965 99432965 1001 86380 86390 1
433188 99433188 1001 86380 86390 1
433060 99433060 1001 86380 86390 1
433204 99433204 1001 86380 86390 1
433043 99433043 1001 86380 86390 1
432960 99432960 1001 86380 86390 1
432943 99432943 1001 86380 86390 1
432702 99432702 1001 86380 86390 1
433936 99433936 1001 86380 86390 1
434037 99434037 1001 86380 86390 1
434114 99434114 1001 86380 86390 1
434119 99434119 1001 86380 86390 1
433958 99433958 1001 86380 86390 1
435365 99435365 1001 86380 86390 1
435004 99435004 1001 86380 86390 1
435042 99435042 1001 86380 86390 1
435262 99435262 1001 86380 86390 1
434940 99434940 1001 86380 86390 1
434597 99434597 1001 86380 86390 1
434662 99434662 1001 86380 86390 1
434974 99434974 1001 86380 86390 1
434928 99434928 1001 86380 86390 1
434769 99434769 1001 86380 86390 1
434726 99434726 1001 86380 86390 1
434727 99434727 1001 86380 86390 1
434634 99434634 1001 86380 86390 1
434468 99434468 1001 86380 86390 1
434423 99434423 1001 86380 86390 1
434412 99434412 1001 86380 86390 1
435677 99435677 1001 86380 86390 1
435688 99435688 1001 86380 86390 1
437074 99437074 1001 86380 86390 1
437156 99437156 1001 86380 86390 1
436784 99436784 1001 86380 86390 1
437095 99437095 1001 86380 86390 1
436940 99436940 1001 86380 86390 1
437035 99437035 1001 86380 86390 1
437134 99437134 1001 86380 86390 1
436476 99436476 1001 86380 86390 1
436671 99436671 1001 86380 86390 1
436602 99436602 1001 86380 86390 1
436003 99436003 1001 86380 86390 1
300021 99300021 1001 86380 86390 1
437359 99437359 1001 86380 86390 1
300627 99300627 1001 86380 86390 1
300697 99300697 1001 86380 86390 1
300540 99300540 1001 86380 86390 1
300724 99300724 1001 86380 86390 1
300367 99300367 1001 86380 86390 1
300407 99300407 1001 86380 86390 1
300434 99300434 1001 86380 86390 1
300319 99300319 1001 86380 86390 1
300348 99300348 1001 86380 86390 1
300456 99300456 1001 86380 86390 1
300174 99300174 1001 86380 86390 1
300767 99300767 1001 86380 86390 1
300755 99300755 1001 86380 86390 1
300903 99300903 1001 86380 86390 1
301375 99301375 1001 86380 86390 1
301365 99301365 1001 86380 86390 1
301534 99301534 1001 86380 86390 1
301475 99301475 1001 86380 86390 1
301236 99301236 1001 86380 86390 1
301076 99301076 1001 86380 86390 1
301038 99301038 1001 86380 86390 1
300940 99300940 1001 86380 86390 1
301086 99301086 1001 86380 86390 1
301594 99301594 1001 86380 86390 1
301689 99301689 1001 86380 86390 1
301742 99301742 1001 86380 86390 1
301626 99301626 1001 86380 86390 1
302305 99302305 1001 86380 86390 1
302357 99302357 1001 86380 86390 1
302310 99302310 1001 86380 86390 1
302323 99302323 1001 86380 86390 1
302247 99302247 1001 86380 86390 1
302138 99302138 1001 86380 86390 1
302127 99302127 1001 86380 86390 1
302096 99302096 1001 86380 86390 1
301798 99301798 1001 86380 86390 1
301828 99301828 1001 86380 86390 1
301880 99301880 1001 86380 86390 1
301948 99301948 1001 86380 86390 1
301962 99301962 1001 86380 86390 1
302469 99302469 1001 86380 86390 1
302382 99302382 1001 86380 86390 1
303111 99303111 1001 86380 86390 1
303113 99303113 1001 86380 86390 1
303126 99303126 1001 86380 86390 1
303114 99303114 1001 86380 86390 1
302901 99302901 1001 86380 86390 1
302906 99302906 1001 86380 86390 1
302870 99302870 1001 86380 86390 1
302771 99302771 1001 86380 86390 1
302669 99302669 1001 86380 86390 1
303295 99303295 1001 86380 86390 1
303891 99303891 1001 86380 86390 1
303874 99303874 1001 86380 86390 1
303902 99303902 1001 86380 86390 1
303651 99303651 1001 86380 86390 1
303781 99303781 1001 86380 86390 1
303644 99303644 1001 86380 86390 1
303735 99303735 1001 86380 86390 1
303607 99303607 1001 86380 86390 1
303519 99303519 1001 86380 86390 1
303507 99303507 1001 86380 86390 1
303547 99303547 1001 86380 86390 1
303471 99303471 1001 86380 86390 1
304067 99304067 1001 86380 86390 1
304041 99304041 1001 86380 86390 1
304732 99304732 1001 86380 86390 1
304745 99304745 1001 86380 86390 1
304516 99304516 1001 86380 86390 1
304432 99304432 1001 86380 86390 1
304355 99304355 1001 86380 86390 1
304381 99304381 1001 86380 86390 1
304332 99304332 1001 86380 86390 1
304423 99304423 1001 86380 86390 1
304413 99304413 1001 86380 86390 1
304391 99304391 1001 86380 86390 1
304976 99304976 1001 86380 86390 1
305622 99305622 1001 86380 86390 1
305652 99305652 1001 86380 86390 1
305663 99305663 1001 86380 86390 1
305592 99305592 1001 86380 86390 1
305324 99305324 1001 86380 86390 1
305393 99305393 1001 86380 86390 1
305371 99305371 1001 86380 86390 1
305438 99305438 1001 86380 86390 1
305282 99305282 1001 86380 86390 1
305309 99305309 1001 86380 86390 1
305146 99305146 1001 86380 86390 1
305115 99305115 1001 86380 86390 1
305257 99305257 1001 86380 86390 1
500076 99500076 1001 86380 86390 1
305687 99305687 1001 86380 86390 1
500060 99500060 1001 86380 86390 1
500611 99500611 1001 86380 86390 1
500703 99500703 1001 86380 86390 1
500667 99500667 1001 86380 86390 1
500771 99500771 1001 86380 86390 1
500807 99500807 1001 86380 86390 1
500533 99500533 1001 86380 86390 1
500274 99500274 1001 86380 86390 1
500223 99500223 1001 86380 86390 1
500294 99500294 1001 86380 86390 1
500825 99500825 1001 86380 86390 1
500867 99500867 1001 86380 86390 1
500887 99500887 1001 86380 86390 1
501538 99501538 1001 86380 86390 1
501552 99501552 1001 86380 86390 1
501465 99501465 1001 86380 86390 1
501543 99501543 1001 86380 86390 1
501507 99501507 1001 86380 86390 1
501378 99501378 1001 86380 86390 1
501431 99501431 1001 86380 86390 1
501070 99501070 1001 86380 86390 1
501199 99501199 1001 86380 86390 1
501154 99501154 1001 86380 86390 1
501223 99501223 1001 86380 86390 1
501664 99501664 1001 86380 86390 1
501697 99501697 1001 86380 86390 1
502328 99502328 1001 86380 86390 1
502439 99502439 1001 86380 86390 1
502094 99502094 1001 86380 86390 1
502228 99502228 1001 86380 86390 1
502258 99502258 1001 86380 86390 1
501888 99501888 1001 86380 86390 1
501856 99501856 1001 86380 86390 1
502476 99502476 1001 86380 86390 1
502580 99502580 1001 86380 86390 1
502619 99502619 1001 86380 86390 1
502624 99502624 1001 86380 86390 1
503192 99503192 1001 86380 86390 1
503156 99503156 1001 86380 86390 1
503131 99503131 1001 86380 86390 1
503162 99503162 1001 86380 86390 1
503042 99503042 1001 86380 86390 1
502718 99502718 1001 86380 86390 1
503458 99503458 1001 86380 86390 1
503436 99503436 1001 86380 86390 1
503469 99503469 1001 86380 86390 1
503939 99503939 1001 86380 86390 1
503916 99503916 1001 86380 86390 1
503935 99503935 1001 86380 86390 1
503810 99503810 1001 86380 86390 1
503740 99503740 1001 86380 86390 1
503541 99503541 1001 86380 86390 1
503569 99503569 1001 86380 86390 1
503557 99503557 1001 86380 86390 1
503687 99503687 1001 86380 86390 1
503663 99503663 1001 86380 86390 1
504155 99504155 1001 86380 86390 1
504305 99504305 1001 86380 86390 1
504830 99504830 1001 86380 86390 1
504897 99504897 1001 86380 86390 1
504888 99504888 1001 86380 86390 1
504675 99504675 1001 86380 86390 1
504362 99504362 1001 86380 86390 1
504469 99504469 1001 86380 86390 1
505122 99505122 1001 86380 86390 1
505032 99505032 1001 86380 86390 1
505110 99505110 1001 86380 86390 1
504972 99504972 1001 86380 86390 1
505050 99505050 1001 86380 86390 1
505077 99505077 1001 86380 86390 1
505103 99505103 1001 86380 86390 1
505056 99505056 1001 86380 86390 1
505577 99505577 1001 86380 86390 1
505769 99505769 1001 86380 86390 1
505644 99505644 1001 86380 86390 1
505659 99505659 1001 86380 86390 1
505383 99505383 1001 86380 86390 1
505382 99505382 1001 86380 86390 1
505216 99505216 1001 86380 86390 1
505283 99505283 1001 86380 86390 1
506398 99506398 1001 86380 86390 1
506488 99506488 1001 86380 86390 1
506251 99506251 1001 86380 86390 1
506383 99506383 1001 86380 86390 1
506349 99506349 1001 86380 86390 1
506027 99506027 1001 86380 86390 1
506144 99506144 1001 86380 86390 1
506683 99506683 1001 86380 86390 1
506608 99506608 1001 86380 86390 1
507227 99507227 1001 86380 86390 1
507091 99507091 1001 86380 86390 1
506817 99506817 1001 86380 86390 1
506909 99506909 1001 86380 86390 1
506974 99506974 1001 86380 86390 1
506826 99506826 1001 86380 86390 1
507474 99507474 1001 86380 86390 1
507462 99507462 1001 86380 86390 1
507619 99507619 1001 86380 86390 1
508081 99508081 1001 86380 86390 1
508202 99508202 1001 86380 86390 1
508138 99508138 1001 86380 86390 1
508234 99508234 1001 86380 86390 1
508018 99508018 1001 86380 86390 1
507983 99507983 1001 86380 86390 1
507734 99507734 1001 86380 86390 1
507804 99507804 1001 86380 86390 1
508429 99508429 1001 86380 86390 1
509014 99509014 1001 86380 86390 1
509007 99509007 1001 86380 86390 1
508755 99508755 1001 86380 86390 1
508756 99508756 1001 86380 86390 1
508705 99508705 1001 86380 86390 1
508847 99508847 1001 86380 86390 1
508822 99508822 1001 86380 86390 1
508836 99508836 1001 86380 86390 1
508682 99508682 1001 86380 86390 1
508790 99508790 1001 86380 86390 1
508559 99508559 1001 86380 86390 1
508495 99508495 1001 86380 86390 1
508457 99508457 1001 86380 86390 1
508497 99508497 1001 86380 86390 1
508653 99508653 1001 86380 86390 1
508537 99508537 1001 86380 86390 1
508656 99508656 1001 86380 86390 1
509084 99509084 1001 86380 86390 1
509188 99509188 1001 86380 86390 1
509137 99509137 1001 86380 86390 1
509165 99509165 1001 86380 86390 1
509170 99509170 1001 86380 86390 1
509773 99509773 1001 86380 86390 1
509840 99509840 1001 86380 86390 1
509751 99509751 1001 86380 86390 1
509855 99509855 1001 86380 86390 1
509890 99509890 1001 86380 86390 1
509781 99509781 1001 86380 86390 1
509782 99509782 1001 86380 86390 1
509683 99509683 1001 86380 86390 1
509632 99509632 1001 86380 86390 1
509543 99509543 1001 86380 86390 1
509634 99509634 1001 86380 86390 1
509505 99509505 1001 86380 86390 1
509403 99509403 1001 86380 86390 1
509429 99509429 1001 86380 86390 1
509354 99509354 1001 86380 86390 1
509433 99509433 1001 86380 86390 1
509446 99509446 1001 86380 86390 1
509369 99509369 1001 86380 86390 1
509990 99509990 1001 86380 86390 1
510018 99510018 1001 86380 86390 1
509920 99509920 1001 86380 86390 1
509999 99509999 1001 86380 86390 1
510078 99510078 1001 86380 86390 1
510526 99510526 1001 86380 86390 1
510687 99510687 1001 86380 86390 1
510724 99510724 1001 86380 86390 1
510458 99510458 1001 86380 86390 1
510170 99510170 1001 86380 86390 1
510287 99510287 1001 86380 86390 1
510281 99510281 1001 86380 86390 1
510178 99510178 1001 86380 86390 1
510868 99510868 1001 86380 86390 1
510865 99510865 1001 86380 86390 1
511451 99511451 1001 86380 86390 1
511483 99511483 1001 86380 86390 1
511359 99511359 1001 86380 86390 1
511153 99511153 1001 86380 86390 1
511262 99511262 1001 86380 86390 1
511188 99511188 1001 86380 86390 1
511150 99511150 1001 86380 86390 1
511114 99511114 1001 86380 86390 1
511089 99511089 1001 86380 86390 1
511026 99511026 1001 86380 86390 1
511058 99511058 1001 86380 86390 1
511110 99511110 1001 86380 86390 1
511136 99511136 1001 86380 86390 1
511629 99511629 1001 86380 86390 1
511721 99511721 1001 86380 86390 1
511582 99511582 1001 86380 86390 1
512226 99512226 1001 86380 86390 1
512331 99512331 1001 86380 86390 1
512295 99512295 1001 86380 86390 1
512249 99512249 1001 86380 86390 1
512017 99512017 1001 86380 86390 1
512028 99512028 1001 86380 86390 1
511991 99511991 1001 86380 86390 1
511915 99511915 1001 86380 86390 1
511775 99511775 1001 86380 86390 1
511869 99511869 1001 86380 86390 1
511821 99511821 1001 86380 86390 1
512403 99512403 1001 86380 86390 1
512450 99512450 1001 86380 86390 1
512541 99512541 1001 86380 86390 1
513051 99513051 1001 86380 86390 1
513171 99513171 1001 86380 86390 1
513181 99513181 1001 86380 86390 1
513191 99513191 1001 86380 86390 1
513062 99513062 1001 86380 86390 1
512805 99512805 1001 86380 86390 1
512962 99512962 1001 86380 86390 1
512899 99512899 1001 86380 86390 1
512866 99512866 1001 86380 86390 1
512843 99512843 1001 86380 86390 1
512662 99512662 1001 86380 86390 1
512663 99512663 1001 86380 86390 1
513271 99513271 1001 86380 86390 1
513337 99513337 1001 86380 86390 1
513941 99513941 1001 86380 86390 1
513865 99513865 1001 86380 86390 1
513986 99513986 1001 86380 86390 1
513644 99513644 1001 86380 86390 1
513760 99513760 1001 86380 86390 1
513762 99513762 1001 86380 86390 1
513804 99513804 1001 86380 86390 1
513730 99513730 1001 86380 86390 1
513719 99513719 1001 86380 86390 1
513784 99513784 1001 86380 86390 1
513526 99513526 1001 86380 86390 1
513418 99513418 1001 86380 86390 1
513433 99513433 1001 86380 86390 1
514118 99514118 1001 86380 86390 1
514170 99514170 1001 86380 86390 1
514211 99514211 1001 86380 86390 1
514150 99514150 1001 86380 86390 1
514216 99514216 1001 86380 86390 1
514116 99514116 1001 86380 86390 1
514809 99514809 1001 86380 86390 1
514499 99514499 1001 86380 86390 1
514488 99514488 1001 86380 86390 1
514294 99514294 1001 86380 86390 1
514325 99514325 1001 86380 86390 1
515061 99515061 1001 86380 86390 1
514906 99514906 1001 86380 86390 1
514971 99514971 1001 86380 86390 1
514972 99514972 1001 86380 86390 1
514999 99514999 1001 86380 86390 1
515645 99515645 1001 86380 86390 1
515607 99515607 1001 86380 86390 1
515533 99515533 1001 86380 86390 1
515496 99515496 1001 86380 86390 1
515400 99515400 1001 86380 86390 1
515457 99515457 1001 86380 86390 1
515419 99515419 1001 86380 86390 1
515343 99515343 1001 86380 86390 1
515114 99515114 1001 86380 86390 1
515157 99515157 1001 86380 86390 1
515123 99515123 1001 86380 86390 1
515226 99515226 1001 86380 86390 1
515137 99515137 1001 86380 86390 1
516432 99516432 1001 86380 86390 1
516433 99516433 1001 86380 86390 1
516497 99516497 1001 86380 86390 1
516239 99516239 1001 86380 86390 1
516227 99516227 1001 86380 86390 1
516254 99516254 1001 86380 86390 1
516233 99516233 1001 86380 86390 1
516612 99516612 1001 86380 86390 1
516561 99516561 1001 86380 86390 1
516563 99516563 1001 86380 86390 1
516552 99516552 1001 86380 86390 1
516685 99516685 1001 86380 86390 1
517247 99517247 1001 86380 86390 1
517321 99517321 1001 86380 86390 1
517026 99517026 1001 86380 86390 1
517052 99517052 1001 86380 86390 1
516970 99516970 1001 86380 86390 1
517115 99517115 1001 86380 86390 1
516720 99516720 1001 86380 86390 1
516777 99516777 1001 86380 86390 1
516869 99516869 1001 86380 86390 1
517386 99517386 1001 86380 86390 1
517530 99517530 1001 86380 86390 1
517394 99517394 1001 86380 86390 1
517510 99517510 1001 86380 86390 1
518128 99518128 1001 86380 86390 1
518130 99518130 1001 86380 86390 1
517989 99517989 1001 86380 86390 1
518151 99518151 1001 86380 86390 1
518159 99518159 1001 86380 86390 1
517854 99517854 1001 86380 86390 1
517806 99517806 1001 86380 86390 1
517754 99517754 1001 86380 86390 1
517949 99517949 1001 86380 86390 1
517834 99517834 1001 86380 86390 1
517809 99517809 1001 86380 86390 1
517566 99517566 1001 86380 86390 1
517605 99517605 1001 86380 86390 1
517620 99517620 1001 86380 86390 1
517634 99517634 1001 86380 86390 1
517615 99517615 1001 86380 86390 1
517731 99517731 1001 86380 86390 1
517720 99517720 1001 86380 86390 1
518225 99518225 1001 86380 86390 1
518226 99518226 1001 86380 86390 1
518240 99518240 1001 86380 86390 1
518331 99518331 1001 86380 86390 1
518167 99518167 1001 86380 86390 1
518312 99518312 1001 86380 86390 1
518889 99518889 1001 86380 86390 1
518910 99518910 1001 86380 86390 1
518619 99518619 1001 86380 86390 1
518698 99518698 1001 86380 86390 1
518440 99518440 1001 86380 86390 1
518404 99518404 1001 86380 86390 1
519062 99519062 1001 86380 86390 1
519158 99519158 1001 86380 86390 1
519045 99519045 1001 86380 86390 1
519633 99519633 1001 86380 86390 1
519713 99519713 1001 86380 86390 1
519649 99519649 1001 86380 86390 1
519643 99519643 1001 86380 86390 1
519519 99519519 1001 86380 86390 1
519547 99519547 1001 86380 86390 1
519249 99519249 1001 86380 86390 1
519238 99519238 1001 86380 86390 1
519981 99519981 1001 86380 86390 1
519925 99519925 1001 86380 86390 1
520565 99520565 1001 86380 86390 1
520438 99520438 1001 86380 86390 1
520555 99520555 1001 86380 86390 1
520452 99520452 1001 86380 86390 1
520282 99520282 1001 86380 86390 1
520389 99520389 1001 86380 86390 1
520202 99520202 1001 86380 86390 1
520103 99520103 1001 86380 86390 1
520806 99520806 1001 86380 86390 1
520690 99520690 1001 86380 86390 1
520810 99520810 1001 86380 86390 1
520772 99520772 1001 86380 86390 1
520812 99520812 1001 86380 86390 1
521311 99521311 1001 86380 86390 1
521434 99521434 1001 86380 86390 1
521392 99521392 1001 86380 86390 1
521171 99521171 1001 86380 86390 1
520997 99520997 1001 86380 86390 1
521010 99521010 1001 86380 86390 1
520985 99520985 1001 86380 86390 1
521529 99521529 1001 86380 86390 1
522290 99522290 1001 86380 86390 1
522243 99522243 1001 86380 86390 1
522115 99522115 1001 86380 86390 1
522261 99522261 1001 86380 86390 1
522251 99522251 1001 86380 86390 1
522081 99522081 1001 86380 86390 1
521952 99521952 1001 86380 86390 1
521724 99521724 1001 86380 86390 1
521686 99521686 1001 86380 86390 1
521845 99521845 1001 86380 86390 1
522295 99522295 1001 86380 86390 1
522296 99522296 1001 86380 86390 1
522389 99522389 1001 86380 86390 1
523067 99523067 1001 86380 86390 1
522919 99522919 1001 86380 86390 1
523105 99523105 1001 86380 86390 1
523013 99523013 1001 86380 86390 1
522715 99522715 1001 86380 86390 1
522527 99522527 1001 86380 86390 1
522689 99522689 1001 86380 86390 1
522521 99522521 1001 86380 86390 1
523143 99523143 1001 86380 86390 1
523208 99523208 1001 86380 86390 1
523203 99523203 1001 86380 86390 1
523843 99523843 1001 86380 86390 1
523807 99523807 1001 86380 86390 1
523833 99523833 1001 86380 86390 1
523782 99523782 1001 86380 86390 1
523797 99523797 1001 86380 86390 1
523590 99523590 1001 86380 86390 1
523518 99523518 1001 86380 86390 1
523467 99523467 1001 86380 86390 1
523510 99523510 1001 86380 86390 1
523374 99523374 1001 86380 86390 1
523400 99523400 1001 86380 86390 1
524032 99524032 1001 86380 86390 1
524148 99524148 1001 86380 86390 1
524104 99524104 1001 86380 86390 1
524130 99524130 1001 86380 86390 1
523951 99523951 1001 86380 86390 1
524615 99524615 1001 86380 86390 1
524667 99524667 1001 86380 86390 1
524759 99524759 1001 86380 86390 1
524762 99524762 1001 86380 86390 1
524435 99524435 1001 86380 86390 1
524439 99524439 1001 86380 86390 1
524433 99524433 1001 86380 86390 1
524524 99524524 1001 86380 86390 1
524271 99524271 1001 86380 86390 1
524213 99524213 1001 86380 86390 1
524791 99524791 1001 86380 86390 1
525326 99525326 1001 86380 86390 1
525353 99525353 1001 86380 86390 1
525341 99525341 1001 86380 86390 1
525333 99525333 1001 86380 86390 1
525763 99525763 1001 86380 86390 1
525728 99525728 1001 86380 86390 1
525628 99525628 1001 86380 86390 1
525616 99525616 1001 86380 86390 1
526321 99526321 1001 86380 86390 1
526260 99526260 1001 86380 86390 1
526325 99526325 1001 86380 86390 1
526115 99526115 1001 86380 86390 1
526106 99526106 1001 86380 86390 1
526160 99526160 1001 86380 86390 1
526200 99526200 1001 86380 86390 1
525944 99525944 1001 86380 86390 1
525932 99525932 1001 86380 86390 1
525833 99525833 1001 86380 86390 1
525900 99525900 1001 86380 86390 1
526564 99526564 1001 86380 86390 1
526599 99526599 1001 86380 86390 1
527134 99527134 1001 86380 86390 1
527104 99527104 1001 86380 86390 1
526940 99526940 1001 86380 86390 1
526851 99526851 1001 86380 86390 1
526996 99526996 1001 86380 86390 1
526988 99526988 1001 86380 86390 1
526989 99526989 1001 86380 86390 1
526641 99526641 1001 86380 86390 1
527376 99527376 1001 86380 86390 1
527365 99527365 1001 86380 86390 1
527430 99527430 1001 86380 86390 1
527355 99527355 1001 86380 86390 1
527279 99527279 1001 86380 86390 1
527409 99527409 1001 86380 86390 1
527386 99527386 1001 86380 86390 1
527257 99527257 1001 86380 86390 1
527895 99527895 1001 86380 86390 1
527885 99527885 1001 86380 86390 1
527915 99527915 1001 86380 86390 1
527858 99527858 1001 86380 86390 1
527717 99527717 1001 86380 86390 1
527455 99527455 1001 86380 86390 1
527474 99527474 1001 86380 86390 1
528206 99528206 1001 86380 86390 1
528234 99528234 1001 86380 86390 1
528238 99528238 1001 86380 86390 1
528828 99528828 1001 86380 86390 1
528878 99528878 1001 86380 86390 1
528739 99528739 1001 86380 86390 1
528779 99528779 1001 86380 86390 1
528715 99528715 1001 86380 86390 1
528741 99528741 1001 86380 86390 1
528795 99528795 1001 86380 86390 1
528682 99528682 1001 86380 86390 1
528612 99528612 1001 86380 86390 1
528640 99528640 1001 86380 86390 1
528602 99528602 1001 86380 86390 1
528327 99528327 1001 86380 86390 1
529027 99529027 1001 86380 86390 1
529017 99529017 1001 86380 86390 1
529099 99529099 1001 86380 86390 1
528961 99528961 1001 86380 86390 1
529593 99529593 1001 86380 86390 1
529556 99529556 1001 86380 86390 1
529449 99529449 1001 86380 86390 1
529462 99529462 1001 86380 86390 1
529337 99529337 1001 86380 86390 1
529376 99529376 1001 86380 86390 1
529179 99529179 1001 86380 86390 1
529309 99529309 1001 86380 86390 1
529853 99529853 1001 86380 86390 1
529856 99529856 1001 86380 86390 1
529845 99529845 1001 86380 86390 1
529755 99529755 1001 86380 86390 1
530490 99530490 1001 86380 86390 1
530193 99530193 1001 86380 86390 1
530259 99530259 1001 86380 86390 1
530286 99530286 1001 86380 86390 1
530261 99530261 1001 86380 86390 1
530327 99530327 1001 86380 86390 1
530303 99530303 1001 86380 86390 1
530229 99530229 1001 86380 86390 1
530029 99530029 1001 86380 86390 1
530099 99530099 1001 86380 86390 1
530141 99530141 1001 86380 86390 1
530678 99530678 1001 86380 86390 1
530704 99530704 1001 86380 86390 1
531279 99531279 1001 86380 86390 1
531189 99531189 1001 86380 86390 1
531216 99531216 1001 86380 86390 1
531272 99531272 1001 86380 86390 1
531235 99531235 1001 86380 86390 1
531009 99531009 1001 86380 86390 1
531121 99531121 1001 86380 86390 1
531134 99531134 1001 86380 86390 1
530929 99530929 1001 86380 86390 1
530956 99530956 1001 86380 86390 1
530946 99530946 1001 86380 86390 1
531561 99531561 1001 86380 86390 1
531550 99531550 1001 86380 86390 1
531435 99531435 1001 86380 86390 1
531544 99531544 1001 86380 86390 1
532081 99532081 1001 86380 86390 1
532135 99532135 1001 86380 86390 1
532032 99532032 1001 86380 86390 1
531948 99531948 1001 86380 86390 1
531913 99531913 1001 86380 86390 1
531843 99531843 1001 86380 86390 1
531639 99531639 1001 86380 86390 1
532337 99532337 1001 86380 86390 1
532973 99532973 1001 86380 86390 1
532974 99532974 1001 86380 86390 1
532926 99532926 1001 86380 86390 1
532966 99532966 1001 86380 86390 1
532715 99532715 1001 86380 86390 1
532793 99532793 1001 86380 86390 1
532576 99532576 1001 86380 86390 1
533199 99533199 1001 86380 86390 1
533044 99533044 1001 86380 86390 1
533064 99533064 1001 86380 86390 1
533777 99533777 1001 86380 86390 1
533855 99533855 1001 86380 86390 1
533458 99533458 1001 86380 86390 1
533488 99533488 1001 86380 86390 1
533569 99533569 1001 86380 86390 1
533599 99533599 1001 86380 86390 1
533612 99533612 1001 86380 86390 1
533407 99533407 1001 86380 86390 1
533253 99533253 1001 86380 86390 1
533274 99533274 1001 86380 86390 1
533948 99533948 1001 86380 86390 1
533951 99533951 1001 86380 86390 1
534020 99534020 1001 86380 86390 1
534646 99534646 1001 86380 86390 1
534504 99534504 1001 86380 86390 1
534658 99534658 1001 86380 86390 1
534590 99534590 1001 86380 86390 1
534527 99534527 1001 86380 86390 1
534678 99534678 1001 86380 86390 1
534312 99534312 1001 86380 86390 1
534391 99534391 1001 86380 86390 1
534127 99534127 1001 86380 86390 1
534079 99534079 1001 86380 86390 1
534144 99534144 1001 86380 86390 1
534263 99534263 1001 86380 86390 1
534878 99534878 1001 86380 86390 1
534859 99534859 1001 86380 86390 1
534718 99534718 1001 86380 86390 1
534834 99534834 1001 86380 86390 1
535381 99535381 1001 86380 86390 1
535348 99535348 1001 86380 86390 1
535470 99535470 1001 86380 86390 1
535103 99535103 1001 86380 86390 1
535116 99535116 1001 86380 86390 1
535234 99535234 1001 86380 86390 1
534906 99534906 1001 86380 86390 1
535023 99535023 1001 86380 86390 1
535037 99535037 1001 86380 86390 1
535078 99535078 1001 86380 86390 1
535602 99535602 1001 86380 86390 1
536207 99536207 1001 86380 86390 1
536290 99536290 1001 86380 86390 1
536201 99536201 1001 86380 86390 1
535927 99535927 1001 86380 86390 1
536110 99536110 1001 86380 86390 1
536037 99536037 1001 86380 86390 1
535961 99535961 1001 86380 86390 1
535923 99535923 1001 86380 86390 1
535913 99535913 1001 86380 86390 1
535722 99535722 1001 86380 86390 1
535814 99535814 1001 86380 86390 1
535867 99535867 1001 86380 86390 1
535907 99535907 1001 86380 86390 1
535725 99535725 1001 86380 86390 1
535792 99535792 1001 86380 86390 1
536424 99536424 1001 86380 86390 1
536452 99536452 1001 86380 86390 1
536429 99536429 1001 86380 86390 1
536378 99536378 1001 86380 86390 1
536383 99536383 1001 86380 86390 1
536384 99536384 1001 86380 86390 1
537071 99537071 1001 86380 86390 1
536857 99536857 1001 86380 86390 1
536883 99536883 1001 86380 86390 1
536811 99536811 1001 86380 86390 1
536736 99536736 1001 86380 86390 1
536635 99536635 1001 86380 86390 1
536687 99536687 1001 86380 86390 1
536700 99536700 1001 86380 86390 1
536615 99536615 1001 86380 86390 1
536654 99536654 1001 86380 86390 1
536552 99536552 1001 86380 86390 1
536644 99536644 1001 86380 86390 1
537292 99537292 1001 86380 86390 1
537223 99537223 1001 86380 86390 1
537788 99537788 1001 86380 86390 1
537919 99537919 1001 86380 86390 1
537793 99537793 1001 86380 86390 1
537746 99537746 1001 86380 86390 1
537644 99537644 1001 86380 86390 1
537520 99537520 1001 86380 86390 1
538032 99538032 1001 86380 86390 1
538085 99538085 1001 86380 86390 1
538155 99538155 1001 86380 86390 1
538131 99538131 1001 86380 86390 1
538713 99538713 1001 86380 86390 1
538792 99538792 1001 86380 86390 1
538641 99538641 1001 86380 86390 1
538621 99538621 1001 86380 86390 1
538441 99538441 1001 86380 86390 1
538584 99538584 1001 86380 86390 1
538549 99538549 1001 86380 86390 1
538419 99538419 1001 86380 86390 1
538564 99538564 1001 86380 86390 1
538247 99538247 1001 86380 86390 1
538399 99538399 1001 86380 86390 1
538335 99538335 1001 86380 86390 1
538852 99538852 1001 86380 86390 1
538891 99538891 1001 86380 86390 1
538917 99538917 1001 86380 86390 1
538930 99538930 1001 86380 86390 1
539008 99539008 1001 86380 86390 1
538869 99538869 1001 86380 86390 1
538845 99538845 1001 86380 86390 1
538887 99538887 1001 86380 86390 1
539527 99539527 1001 86380 86390 1
539579 99539579 1001 86380 86390 1
539523 99539523 1001 86380 86390 1
539511 99539511 1001 86380 86390 1
539240 99539240 1001 86380 86390 1
539319 99539319 1001 86380 86390 1
539346 99539346 1001 86380 86390 1
539113 99539113 1001 86380 86390 1
539152 99539152 1001 86380 86390 1
539212 99539212 1001 86380 86390 1
540287 99540287 1001 86380 86390 1
540365 99540365 1001 86380 86390 1
540263 99540263 1001 86380 86390 1
540442 99540442 1001 86380 86390 1
540460 99540460 1001 86380 86390 1
540135 99540135 1001 86380 86390 1
540125 99540125 1001 86380 86390 1
540113 99540113 1001 86380 86390 1
540179 99540179 1001 86380 86390 1
540218 99540218 1001 86380 86390 1
539951 99539951 1001 86380 86390 1
539952 99539952 1001 86380 86390 1
540044 99540044 1001 86380 86390 1
540032 99540032 1001 86380 86390 1
540033 99540033 1001 86380 86390 1
540594 99540594 1001 86380 86390 1
540660 99540660 1001 86380 86390 1
540518 99540518 1001 86380 86390 1
541272 99541272 1001 86380 86390 1
541146 99541146 1001 86380 86390 1
541108 99541108 1001 86380 86390 1
540950 99540950 1001 86380 86390 1
540931 99540931 1001 86380 86390 1
540788 99540788 1001 86380 86390 1
540820 99540820 1001 86380 86390 1
540690 99540690 1001 86380 86390 1
541370 99541370 1001 86380 86390 1
541300 99541300 1001 86380 86390 1
541938 99541938 1001 86380 86390 1
542117 99542117 1001 86380 86390 1
542070 99542070 1001 86380 86390 1
541861 99541861 1001 86380 86390 1
541860 99541860 1001 86380 86390 1
541683 99541683 1001 86380 86390 1
541661 99541661 1001 86380 86390 1
541573 99541573 1001 86380 86390 1
542155 99542155 1001 86380 86390 1
542273 99542273 1001 86380 86390 1
542288 99542288 1001 86380 86390 1
542296 99542296 1001 86380 86390 1
542907 99542907 1001 86380 86390 1
542818 99542818 1001 86380 86390 1
542870 99542870 1001 86380 86390 1
542890 99542890 1001 86380 86390 1
542573 99542573 1001 86380 86390 1
542718 99542718 1001 86380 86390 1
542616 99542616 1001 86380 86390 1
542540 99542540 1001 86380 86390 1
542427 99542427 1001 86380 86390 1
542458 99542458 1001 86380 86390 1
542357 99542357 1001 86380 86390 1
542331 99542331 1001 86380 86390 1
542345 99542345 1001 86380 86390 1
542516 99542516 1001 86380 86390 1
542969 99542969 1001 86380 86390 1
543009 99543009 1001 86380 86390 1
543074 99543074 1001 86380 86390 1
543029 99543029 1001 86380 86390 1
543147 99543147 1001 86380 86390 1
543096 99543096 1001 86380 86390 1
543620 99543620 1001 86380 86390 1
543746 99543746 1001 86380 86390 1
543600 99543600 1001 86380 86390 1
543717 99543717 1001 86380 86390 1
543465 99543465 1001 86380 86390 1
543403 99543403 1001 86380 86390 1
543521 99543521 1001 86380 86390 1
543420 99543420 1001 86380 86390 1
543334 99543334 1001 86380 86390 1
543299 99543299 1001 86380 86390 1
543188 99543188 1001 86380 86390 1
543884 99543884 1001 86380 86390 1
543863 99543863 1001 86380 86390 1
543869 99543869 1001 86380 86390 1
544481 99544481 1001 86380 86390 1
544566 99544566 1001 86380 86390 1
544511 99544511 1001 86380 86390 1
544396 99544396 1001 86380 86390 1
544590 99544590 1001 86380 86390 1
544392 99544392 1001 86380 86390 1
544315 99544315 1001 86380 86390 1
544312 99544312 1001 86380 86390 1
543993 99543993 1001 86380 86390 1
543995 99543995 1001 86380 86390 1
544169 99544169 1001 86380 86390 1
544131 99544131 1001 86380 86390 1
544660 99544660 1001 86380 86390 1
431371 523 1001 10800 12597 1
500618 903 1001 61573 61872 1
503437 694 1001 33439 33738 1
400335 99400335 1001 86380 86390 1
400512 99400512 1001 86380 86390 1
400518 99400518 1001 86380 86390 1
400750 99400750 1001 86380 86390 1
400842 99400842 1001 86380 86390 1
400933 99400933 1001 86380 86390 1
400859 99400859 1001 86380 86390 1
400830 99400830 1001 86380 86390 1
401077 99401077 1001 86380 86390 1
401235 99401235 1001 86380 86390 1
401626 99401626 1001 86380 86390 1
401902 99401902 1001 86380 86390 1
401890 99401890 1001 86380 86390 1
401834 99401834 1001 86380 86390 1
401860 99401860 1001 86380 86390 1
402221 99402221 1001 86380 86390 1
402382 99402382 1001 86380 86390 1
402571 99402571 1001 86380 86390 1
402501 99402501 1001 86380 86390 1
402502 99402502 1001 86380 86390 1
402707 99402707 1001 86380 86390 1
402902 99402902 1001 86380 86390 1
403116 99403116 1001 86380 86390 1
403221 99403221 1001 86380 86390 1
403341 99403341 1001 86380 86390 1
403438 99403438 1001 86380 86390 1
403385 99403385 1001 86380 86390 1
403555 99403555 1001 86380 86390 1
403908 99403908 1001 86380 86390 1
403984 99403984 1001 86380 86390 1
403961 99403961 1001 86380 86390 1
404264 99404264 1001 86380 86390 1
404362 99404362 1001 86380 86390 1
404390 99404390 1001 86380 86390 1
404385 99404385 1001 86380 86390 1
404689 99404689 1001 86380 86390 1
404903 99404903 1001 86380 86390 1
405071 99405071 1001 86380 86390 1
405198 99405198 1001 86380 86390 1
405296 99405296 1001 86380 86390 1
405240 99405240 1001 86380 86390 1
405294 99405294 1001 86380 86390 1
405377 99405377 1001 86380 86390 1
405498 99405498 1001 86380 86390 1
405928 99405928 1001 86380 86390 1
405994 99405994 1001 86380 86390 1
405997 99405997 1001 86380 86390 1
406037 99406037 1001 86380 86390 1
406212 99406212 1001 86380 86390 1
406240 99406240 1001 86380 86390 1
406369 99406369 1001 86380 86390 1
406439 99406439 1001 86380 86390 1
406756 99406756 1001 86380 86390 1
406786 99406786 1001 86380 86390 1
407079 99407079 1001 86380 86390 1
407261 99407261 1001 86380 86390 1
407326 99407326 1001 86380 86390 1
407440 99407440 1001 86380 86390 1
407484 99407484 1001 86380 86390 1
407853 99407853 1001 86380 86390 1
407973 99407973 1001 86380 86390 1
407910 99407910 1001 86380 86390 1
408125 99408125 1001 86380 86390 1
408312 99408312 1001 86380 86390 1
408754 99408754 1001 86380 86390 1
408757 99408757 1001 86380 86390 1
408951 99408951 1001 86380 86390 1
409087 99409087 1001 86380 86390 1
409360 99409360 1001 86380 86390 1
409386 99409386 1001 86380 86390 1
409375 99409375 1001 86380 86390 1
409484 99409484 1001 86380 86390 1
409621 99409621 1001 86380 86390 1
409892 99409892 1001 86380 86390 1
410073 99410073 1001 86380 86390 1
410063 99410063 1001 86380 86390 1
410159 99410159 1001 86380 86390 1
410243 99410243 1001 86380 86390 1
410726 99410726 1001 86380 86390 1
410797 99410797 1001 86380 86390 1
410835 99410835 1001 86380 86390 1
411121 99411121 1001 86380 86390 1
411506 99411506 1001 86380 86390 1
411745 99411745 1001 86380 86390 1
411797 99411797 1001 86380 86390 1
411829 99411829 1001 86380 86390 1
412288 99412288 1001 86380 86390 1
413568 99413568 1001 86380 86390 1
413664 99413664 1001 86380 86390 1
413094 99413094 1001 86380 86390 1
412998 99412998 1001 86380 86390 1
412579 99412579 1001 86380 86390 1
412527 99412527 1001 86380 86390 1
412601 99412601 1001 86380 86390 1
412886 99412886 1001 86380 86390 1
413764 99413764 1001 86380 86390 1
413776 99413776 1001 86380 86390 1
415222 99415222 1001 86380 86390 1
414928 99414928 1001 86380 86390 1
414640 99414640 1001 86380 86390 1
414879 99414879 1001 86380 86390 1
414891 99414891 1001 86380 86390 1
414290 99414290 1001 86380 86390 1
414501 99414501 1001 86380 86390 1
414326 99414326 1001 86380 86390 1
414332 99414332 1001 86380 86390 1
414131 99414131 1001 86380 86390 1
415699 99415699 1001 86380 86390 1
415447 99415447 1001 86380 86390 1
414117 99414117 1001 86380 86390 1
415347 99415347 1001 86380 86390 1
415516 99415516 1001 86380 86390 1
416359 99416359 1001 86380 86390 1
415987 99415987 1001 86380 86390 1
415727 99415727 1001 86380 86390 1
416070 99416070 1001 86380 86390 1
416099 99416099 1001 86380 86390 1
415824 99415824 1001 86380 86390 1
417113 99417113 1001 86380 86390 1
417352 99417352 1001 86380 86390 1
417074 99417074 1001 86380 86390 1
417356 99417356 1001 86380 86390 1
417403 99417403 1001 86380 86390 1
417419 99417419 1001 86380 86390 1
417517 99417517 1001 86380 86390 1
418620 99418620 1001 86380 86390 1
418751 99418751 1001 86380 86390 1
418703 99418703 1001 86380 86390 1
418248 99418248 1001 86380 86390 1
418092 99418092 1001 86380 86390 1
418234 99418234 1001 86380 86390 1
418409 99418409 1001 86380 86390 1
417730 99417730 1001 86380 86390 1
419131 99419131 1001 86380 86390 1
419032 99419032 1001 86380 86390 1
418864 99418864 1001 86380 86390 1
420330 99420330 1001 86380 86390 1
420095 99420095 1001 86380 86390 1
420308 99420308 1001 86380 86390 1
420217 99420217 1001 86380 86390 1
420114 99420114 1001 86380 86390 1
420302 99420302 1001 86380 86390 1
419680 99419680 1001 86380 86390 1
419330 99419330 1001 86380 86390 1
419365 99419365 1001 86380 86390 1
419226 99419226 1001 86380 86390 1
419315 99419315 1001 86380 86390 1
419510 99419510 1001 86380 86390 1
419590 99419590 1001 86380 86390 1
420789 99420789 1001 86380 86390 1
420676 99420676 1001 86380 86390 1
420552 99420552 1001 86380 86390 1
420764 99420764 1001 86380 86390 1
421923 99421923 1001 86380 86390 1
421802 99421802 1001 86380 86390 1
421878 99421878 1001 86380 86390 1
422021 99422021 1001 86380 86390 1
421704 99421704 1001 86380 86390 1
421937 99421937 1001 86380 86390 1
421433 99421433 1001 86380 86390 1
421322 99421322 1001 86380 86390 1
421420 99421420 1001 86380 86390 1
421499 99421499 1001 86380 86390 1
421685 99421685 1001 86380 86390 1
422218 99422218 1001 86380 86390 1
423724 99423724 1001 86380 86390 1
423278 99423278 1001 86380 86390 1
423119 99423119 1001 86380 86390 1
422650 99422650 1001 86380 86390 1
423926 99423926 1001 86380 86390 1
423901 99423901 1001 86380 86390 1
424140 99424140 1001 86380 86390 1
425176 99425176 1001 86380 86390 1
425019 99425019 1001 86380 86390 1
424598 99424598 1001 86380 86390 1
424744 99424744 1001 86380 86390 1
424902 99424902 1001 86380 86390 1
424317 99424317 1001 86380 86390 1
424414 99424414 1001 86380 86390 1
424320 99424320 1001 86380 86390 1
424231 99424231 1001 86380 86390 1
424432 99424432 1001 86380 86390 1
424206 99424206 1001 86380 86390 1
425605 99425605 1001 86380 86390 1
425690 99425690 1001 86380 86390 1
425407 99425407 1001 86380 86390 1
426983 99426983 1001 86380 86390 1
426855 99426855 1001 86380 86390 1
426861 99426861 1001 86380 86390 1
426673 99426673 1001 86380 86390 1
426491 99426491 1001 86380 86390 1
426660 99426660 1001 86380 86390 1
426093 99426093 1001 86380 86390 1
425944 99425944 1001 86380 86390 1
426022 99426022 1001 86380 86390 1
426206 99426206 1001 86380 86390 1
427238 99427238 1001 86380 86390 1
427495 99427495 1001 86380 86390 1
427429 99427429 1001 86380 86390 1
428391 99428391 1001 86380 86390 1
428470 99428470 1001 86380 86390 1
428608 99428608 1001 86380 86390 1
428453 99428453 1001 86380 86390 1
428600 99428600 1001 86380 86390 1
428627 99428627 1001 86380 86390 1
428436 99428436 1001 86380 86390 1
428164 99428164 1001 86380 86390 1
427930 99427930 1001 86380 86390 1
428083 99428083 1001 86380 86390 1
428253 99428253 1001 86380 86390 1
427577 99427577 1001 86380 86390 1
427808 99427808 1001 86380 86390 1
428927 99428927 1001 86380 86390 1
428855 99428855 1001 86380 86390 1
428957 99428957 1001 86380 86390 1
430043 99430043 1001 86380 86390 1
430035 99430035 1001 86380 86390 1
429604 99429604 1001 86380 86390 1
429393 99429393 1001 86380 86390 1
429228 99429228 1001 86380 86390 1
429330 99429330 1001 86380 86390 1
429514 99429514 1001 86380 86390 1
430740 99430740 1001 86380 86390 1
430464 99430464 1001 86380 86390 1
430390 99430390 1001 86380 86390 1
430545 99430545 1001 86380 86390 1
431674 99431674 1001 86380 86390 1
431999 99431999 1001 86380 86390 1
431702 99431702 1001 86380 86390 1
431500 99431500 1001 86380 86390 1
430844 99430844 1001 86380 86390 1
431005 99431005 1001 86380 86390 1
431175 99431175 1001 86380 86390 1
431044 99431044 1001 86380 86390 1
432201 99432201 1001 86380 86390 1
432183 99432183 1001 86380 86390 1
432161 99432161 1001 86380 86390 1
432215 99432215 1001 86380 86390 1
433427 99433427 1001 86380 86390 1
433087 99433087 1001 86380 86390 1
432983 99432983 1001 86380 86390 1
432791 99432791 1001 86380 86390 1
432530 99432530 1001 86380 86390 1
432783 99432783 1001 86380 86390 1
433318 99433318 1001 86380 86390 1
434070 99434070 1001 86380 86390 1
434100 99434100 1001 86380 86390 1
434126 99434126 1001 86380 86390 1
433957 99433957 1001 86380 86390 1
433767 99433767 1001 86380 86390 1
434108 99434108 1001 86380 86390 1
433826 99433826 1001 86380 86390 1
434132 99434132 1001 86380 86390 1
435416 99435416 1001 86380 86390 1
435176 99435176 1001 86380 86390 1
434620 99434620 1001 86380 86390 1
434215 99434215 1001 86380 86390 1
434521 99434521 1001 86380 86390 1
434217 99434217 1001 86380 86390 1
435586 99435586 1001 86380 86390 1
435566 99435566 1001 86380 86390 1
436771 99436771 1001 86380 86390 1
437132 99437132 1001 86380 86390 1
436383 99436383 1001 86380 86390 1
436545 99436545 1001 86380 86390 1
436642 99436642 1001 86380 86390 1
436358 99436358 1001 86380 86390 1
436615 99436615 1001 86380 86390 1
437346 99437346 1001 86380 86390 1
300691 99300691 1001 86380 86390 1
300704 99300704 1001 86380 86390 1
300635 99300635 1001 86380 86390 1
300636 99300636 1001 86380 86390 1
300675 99300675 1001 86380 86390 1
300370 99300370 1001 86380 86390 1
300436 99300436 1001 86380 86390 1
300424 99300424 1001 86380 86390 1
300514 99300514 1001 86380 86390 1
300521 99300521 1001 86380 86390 1
300292 99300292 1001 86380 86390 1
300305 99300305 1001 86380 86390 1
300180 99300180 1001 86380 86390 1
300870 99300870 1001 86380 86390 1
300781 99300781 1001 86380 86390 1
300911 99300911 1001 86380 86390 1
300825 99300825 1001 86380 86390 1
301219 99301219 1001 86380 86390 1
301090 99301090 1001 86380 86390 1
301028 99301028 1001 86380 86390 1
301120 99301120 1001 86380 86390 1
300954 99300954 1001 86380 86390 1
301020 99301020 1001 86380 86390 1
301100 99301100 1001 86380 86390 1
301737 99301737 1001 86380 86390 1
302291 99302291 1001 86380 86390 1
302197 99302197 1001 86380 86390 1
302024 99302024 1001 86380 86390 1
302063 99302063 1001 86380 86390 1
302039 99302039 1001 86380 86390 1
302053 99302053 1001 86380 86390 1
302054 99302054 1001 86380 86390 1
302159 99302159 1001 86380 86390 1
301992 99301992 1001 86380 86390 1
301837 99301837 1001 86380 86390 1
301895 99301895 1001 86380 86390 1
301921 99301921 1001 86380 86390 1
301947 99301947 1001 86380 86390 1
301809 99301809 1001 86380 86390 1
301836 99301836 1001 86380 86390 1
302482 99302482 1001 86380 86390 1
302383 99302383 1001 86380 86390 1
302530 99302530 1001 86380 86390 1
302441 99302441 1001 86380 86390 1
303039 99303039 1001 86380 86390 1
303044 99303044 1001 86380 86390 1
303197 99303197 1001 86380 86390 1
303101 99303101 1001 86380 86390 1
303116 99303116 1001 86380 86390 1
302862 99302862 1001 86380 86390 1
302838 99302838 1001 86380 86390 1
302891 99302891 1001 86380 86390 1
302894 99302894 1001 86380 86390 1
302973 99302973 1001 86380 86390 1
302735 99302735 1001 86380 86390 1
302686 99302686 1001 86380 86390 1
302765 99302765 1001 86380 86390 1
303257 99303257 1001 86380 86390 1
303399 99303399 1001 86380 86390 1
303353 99303353 1001 86380 86390 1
303920 99303920 1001 86380 86390 1
303939 99303939 1001 86380 86390 1
303980 99303980 1001 86380 86390 1
303993 99303993 1001 86380 86390 1
303673 99303673 1001 86380 86390 1
303674 99303674 1001 86380 86390 1
303693 99303693 1001 86380 86390 1
303681 99303681 1001 86380 86390 1
303811 99303811 1001 86380 86390 1
303656 99303656 1001 86380 86390 1
303786 99303786 1001 86380 86390 1
303748 99303748 1001 86380 86390 1
303774 99303774 1001 86380 86390 1
303516 99303516 1001 86380 86390 1
303456 99303456 1001 86380 86390 1
303600 99303600 1001 86380 86390 1
303613 99303613 1001 86380 86390 1
303423 99303423 1001 86380 86390 1
303540 99303540 1001 86380 86390 1
304136 99304136 1001 86380 86390 1
304150 99304150 1001 86380 86390 1
304073 99304073 1001 86380 86390 1
304588 99304588 1001 86380 86390 1
304565 99304565 1001 86380 86390 1
304503 99304503 1001 86380 86390 1
304568 99304568 1001 86380 86390 1
304464 99304464 1001 86380 86390 1
304517 99304517 1001 86380 86390 1
304570 99304570 1001 86380 86390 1
304454 99304454 1001 86380 86390 1
304534 99304534 1001 86380 86390 1
304289 99304289 1001 86380 86390 1
304420 99304420 1001 86380 86390 1
304253 99304253 1001 86380 86390 1
304276 99304276 1001 86380 86390 1
304366 99304366 1001 86380 86390 1
304981 99304981 1001 86380 86390 1
304905 99304905 1001 86380 86390 1
305653 99305653 1001 86380 86390 1
305660 99305660 1001 86380 86390 1
305523 99305523 1001 86380 86390 1
305603 99305603 1001 86380 86390 1
305503 99305503 1001 86380 86390 1
305300 99305300 1001 86380 86390 1
305433 99305433 1001 86380 86390 1
305397 99305397 1001 86380 86390 1
305437 99305437 1001 86380 86390 1
305323 99305323 1001 86380 86390 1
305070 99305070 1001 86380 86390 1
305123 99305123 1001 86380 86390 1
305266 99305266 1001 86380 86390 1
305087 99305087 1001 86380 86390 1
500087 99500087 1001 86380 86390 1
500155 99500155 1001 86380 86390 1
500632 99500632 1001 86380 86390 1
500481 99500481 1001 86380 86390 1
500546 99500546 1001 86380 86390 1
500509 99500509 1001 86380 86390 1
500335 99500335 1001 86380 86390 1
500956 99500956 1001 86380 86390 1
500971 99500971 1001 86380 86390 1
501500 99501500 1001 86380 86390 1
501489 99501489 1001 86380 86390 1
501635 99501635 1001 86380 86390 1
501319 99501319 1001 86380 86390 1
501321 99501321 1001 86380 86390 1
501337 99501337 1001 86380 86390 1
501113 99501113 1001 86380 86390 1
501178 99501178 1001 86380 86390 1
501650 99501650 1001 86380 86390 1
501682 99501682 1001 86380 86390 1
502365 99502365 1001 86380 86390 1
502435 99502435 1001 86380 86390 1
502420 99502420 1001 86380 86390 1
502452 99502452 1001 86380 86390 1
502385 99502385 1001 86380 86390 1
502079 99502079 1001 86380 86390 1
502151 99502151 1001 86380 86390 1
501883 99501883 1001 86380 86390 1
501979 99501979 1001 86380 86390 1
502010 99502010 1001 86380 86390 1
502050 99502050 1001 86380 86390 1
502618 99502618 1001 86380 86390 1
502609 99502609 1001 86380 86390 1
503243 99503243 1001 86380 86390 1
503155 99503155 1001 86380 86390 1
503197 99503197 1001 86380 86390 1
503185 99503185 1001 86380 86390 1
503174 99503174 1001 86380 86390 1
502921 99502921 1001 86380 86390 1
502899 99502899 1001 86380 86390 1
503018 99503018 1001 86380 86390 1
502889 99502889 1001 86380 86390 1
502849 99502849 1001 86380 86390 1
503306 99503306 1001 86380 86390 1
504080 99504080 1001 86380 86390 1
504047 99504047 1001 86380 86390 1
503944 99503944 1001 86380 86390 1
503787 99503787 1001 86380 86390 1
503665 99503665 1001 86380 86390 1
503593 99503593 1001 86380 86390 1
504233 99504233 1001 86380 86390 1
504864 99504864 1001 86380 86390 1
504596 99504596 1001 86380 86390 1
504413 99504413 1001 86380 86390 1
504404 99504404 1001 86380 86390 1
504380 99504380 1001 86380 86390 1
504368 99504368 1001 86380 86390 1
505070 99505070 1001 86380 86390 1
504981 99504981 1001 86380 86390 1
504969 99504969 1001 86380 86390 1
505111 99505111 1001 86380 86390 1
505036 99505036 1001 86380 86390 1
505004 99505004 1001 86380 86390 1
505017 99505017 1001 86380 86390 1
505630 99505630 1001 86380 86390 1
505585 99505585 1001 86380 86390 1
505729 99505729 1001 86380 86390 1
505766 99505766 1001 86380 86390 1
505428 99505428 1001 86380 86390 1
505441 99505441 1001 86380 86390 1
505378 99505378 1001 86380 86390 1
505404 99505404 1001 86380 86390 1
505547 99505547 1001 86380 86390 1
505332 99505332 1001 86380 86390 1
505165 99505165 1001 86380 86390 1
505204 99505204 1001 86380 86390 1
505270 99505270 1001 86380 86390 1
505181 99505181 1001 86380 86390 1
505223 99505223 1001 86380 86390 1
505354 99505354 1001 86380 86390 1
505859 99505859 1001 86380 86390 1
505912 99505912 1001 86380 86390 1
505875 99505875 1001 86380 86390 1
505799 99505799 1001 86380 86390 1
505946 99505946 1001 86380 86390 1
506229 99506229 1001 86380 86390 1
506389 99506389 1001 86380 86390 1
506152 99506152 1001 86380 86390 1
506141 99506141 1001 86380 86390 1
506051 99506051 1001 86380 86390 1
506775 99506775 1001 86380 86390 1
506779 99506779 1001 86380 86390 1
506598 99506598 1001 86380 86390 1
506666 99506666 1001 86380 86390 1
506628 99506628 1001 86380 86390 1
506747 99506747 1001 86380 86390 1
507341 99507341 1001 86380 86390 1
507170 99507170 1001 86380 86390 1
507199 99507199 1001 86380 86390 1
506931 99506931 1001 86380 86390 1
506807 99506807 1001 86380 86390 1
506822 99506822 1001 86380 86390 1
507005 99507005 1001 86380 86390 1
506824 99506824 1001 86380 86390 1
507522 99507522 1001 86380 86390 1
507451 99507451 1001 86380 86390 1
507480 99507480 1001 86380 86390 1
507599 99507599 1001 86380 86390 1
508080 99508080 1001 86380 86390 1
508187 99508187 1001 86380 86390 1
508087 99508087 1001 86380 86390 1
508167 99508167 1001 86380 86390 1
507868 99507868 1001 86380 86390 1
507869 99507869 1001 86380 86390 1
507974 99507974 1001 86380 86390 1
507911 99507911 1001 86380 86390 1
507777 99507777 1001 86380 86390 1
508326 99508326 1001 86380 86390 1
509012 99509012 1001 86380 86390 1
508693 99508693 1001 86380 86390 1
508828 99508828 1001 86380 86390 1
508606 99508606 1001 86380 86390 1
509239 99509239 1001 86380 86390 1
509272 99509272 1001 86380 86390 1
509208 99509208 1001 86380 86390 1
509119 99509119 1001 86380 86390 1
509838 99509838 1001 86380 86390 1
509736 99509736 1001 86380 86390 1
509703 99509703 1001 86380 86390 1
509705 99509705 1001 86380 86390 1
509695 99509695 1001 86380 86390 1
509518 99509518 1001 86380 86390 1
509519 99509519 1001 86380 86390 1
509465 99509465 1001 86380 86390 1
510054 99510054 1001 86380 86390 1
510057 99510057 1001 86380 86390 1
510032 99510032 1001 86380 86390 1
509943 99509943 1001 86380 86390 1
510670 99510670 1001 86380 86390 1
510542 99510542 1001 86380 86390 1
510532 99510532 1001 86380 86390 1
510623 99510623 1001 86380 86390 1
510367 99510367 1001 86380 86390 1
510131 99510131 1001 86380 86390 1
510185 99510185 1001 86380 86390 1
510252 99510252 1001 86380 86390 1
510215 99510215 1001 86380 86390 1
510309 99510309 1001 86380 86390 1
510106 99510106 1001 86380 86390 1
510860 99510860 1001 86380 86390 1
511411 99511411 1001 86380 86390 1
511404 99511404 1001 86380 86390 1
511381 99511381 1001 86380 86390 1
511370 99511370 1001 86380 86390 1
511409 99511409 1001 86380 86390 1
511284 99511284 1001 86380 86390 1
511299 99511299 1001 86380 86390 1
511215 99511215 1001 86380 86390 1
511001 99511001 1001 86380 86390 1
511720 99511720 1001 86380 86390 1
511579 99511579 1001 86380 86390 1
511606 99511606 1001 86380 86390 1
511607 99511607 1001 86380 86390 1
511624 99511624 1001 86380 86390 1
512069 99512069 1001 86380 86390 1
512019 99512019 1001 86380 86390 1
511981 99511981 1001 86380 86390 1
512166 99512166 1001 86380 86390 1
511887 99511887 1001 86380 86390 1
511888 99511888 1001 86380 86390 1
511954 99511954 1001 86380 86390 1
512480 99512480 1001 86380 86390 1
512545 99512545 1001 86380 86390 1
512442 99512442 1001 86380 86390 1
512534 99512534 1001 86380 86390 1
512405 99512405 1001 86380 86390 1
512445 99512445 1001 86380 86390 1
512575 99512575 1001 86380 86390 1
512407 99512407 1001 86380 86390 1
512489 99512489 1001 86380 86390 1
513167 99513167 1001 86380 86390 1
513077 99513077 1001 86380 86390 1
513065 99513065 1001 86380 86390 1
513021 99513021 1001 86380 86390 1
512816 99512816 1001 86380 86390 1
512597 99512597 1001 86380 86390 1
512707 99512707 1001 86380 86390 1
512591 99512591 1001 86380 86390 1
512736 99512736 1001 86380 86390 1
513409 99513409 1001 86380 86390 1
513326 99513326 1001 86380 86390 1
513315 99513315 1001 86380 86390 1
513879 99513879 1001 86380 86390 1
513825 99513825 1001 86380 86390 1
513738 99513738 1001 86380 86390 1
513815 99513815 1001 86380 86390 1
513689 99513689 1001 86380 86390 1
513639 99513639 1001 86380 86390 1
513490 99513490 1001 86380 86390 1
514044 99514044 1001 86380 86390 1
514062 99514062 1001 86380 86390 1
514220 99514220 1001 86380 86390 1
514767 99514767 1001 86380 86390 1
514828 99514828 1001 86380 86390 1
514553 99514553 1001 86380 86390 1
514507 99514507 1001 86380 86390 1
514434 99514434 1001 86380 86390 1
514985 99514985 1001 86380 86390 1
514935 99514935 1001 86380 86390 1
514873 99514873 1001 86380 86390 1
514888 99514888 1001 86380 86390 1
514940 99514940 1001 86380 86390 1
515619 99515619 1001 86380 86390 1
515493 99515493 1001 86380 86390 1
515524 99515524 1001 86380 86390 1
515617 99515617 1001 86380 86390 1
515618 99515618 1001 86380 86390 1
515298 99515298 1001 86380 86390 1
515379 99515379 1001 86380 86390 1
515471 99515471 1001 86380 86390 1
515437 99515437 1001 86380 86390 1
515153 99515153 1001 86380 86390 1
515117 99515117 1001 86380 86390 1
515760 99515760 1001 86380 86390 1
515828 99515828 1001 86380 86390 1
516445 99516445 1001 86380 86390 1
516381 99516381 1001 86380 86390 1
516482 99516482 1001 86380 86390 1
516337 99516337 1001 86380 86390 1
516315 99516315 1001 86380 86390 1
516379 99516379 1001 86380 86390 1
516507 99516507 1001 86380 86390 1
516149 99516149 1001 86380 86390 1
516228 99516228 1001 86380 86390 1
516297 99516297 1001 86380 86390 1
516170 99516170 1001 86380 86390 1
516105 99516105 1001 86380 86390 1
515914 99515914 1001 86380 86390 1
516636 99516636 1001 86380 86390 1
516701 99516701 1001 86380 86390 1
516557 99516557 1001 86380 86390 1
516622 99516622 1001 86380 86390 1
517295 99517295 1001 86380 86390 1
517296 99517296 1001 86380 86390 1
517015 99517015 1001 86380 86390 1
517106 99517106 1001 86380 86390 1
517086 99517086 1001 86380 86390 1
517009 99517009 1001 86380 86390 1
516740 99516740 1001 86380 86390 1
516911 99516911 1001 86380 86390 1
516887 99516887 1001 86380 86390 1
516823 99516823 1001 86380 86390 1
516759 99516759 1001 86380 86390 1
516749 99516749 1001 86380 86390 1
516919 99516919 1001 86380 86390 1
517404 99517404 1001 86380 86390 1
517470 99517470 1001 86380 86390 1
517433 99517433 1001 86380 86390 1
518129 99518129 1001 86380 86390 1
517961 99517961 1001 86380 86390 1
518116 99518116 1001 86380 86390 1
518078 99518078 1001 86380 86390 1
517878 99517878 1001 86380 86390 1
517808 99517808 1001 86380 86390 1
517822 99517822 1001 86380 86390 1
517581 99517581 1001 86380 86390 1
518363 99518363 1001 86380 86390 1
518900 99518900 1001 86380 86390 1
518929 99518929 1001 86380 86390 1
518790 99518790 1001 86380 86390 1
518805 99518805 1001 86380 86390 1
518668 99518668 1001 86380 86390 1
518711 99518711 1001 86380 86390 1
518623 99518623 1001 86380 86390 1
518597 99518597 1001 86380 86390 1
518523 99518523 1001 86380 86390 1
518486 99518486 1001 86380 86390 1
518505 99518505 1001 86380 86390 1
519040 99519040 1001 86380 86390 1
519160 99519160 1001 86380 86390 1
519149 99519149 1001 86380 86390 1
519776 99519776 1001 86380 86390 1
519662 99519662 1001 86380 86390 1
519628 99519628 1001 86380 86390 1
519693 99519693 1001 86380 86390 1
519630 99519630 1001 86380 86390 1
519531 99519531 1001 86380 86390 1
519596 99519596 1001 86380 86390 1
519454 99519454 1001 86380 86390 1
519468 99519468 1001 86380 86390 1
519406 99519406 1001 86380 86390 1
519450 99519450 1001 86380 86390 1
519528 99519528 1001 86380 86390 1
519240 99519240 1001 86380 86390 1
519318 99519318 1001 86380 86390 1
519333 99519333 1001 86380 86390 1
519862 99519862 1001 86380 86390 1
520018 99520018 1001 86380 86390 1
519980 99519980 1001 86380 86390 1
519822 99519822 1001 86380 86390 1
520451 99520451 1001 86380 86390 1
520625 99520625 1001 86380 86390 1
520458 99520458 1001 86380 86390 1
520387 99520387 1001 86380 86390 1
520426 99520426 1001 86380 86390 1
520378 99520378 1001 86380 86390 1
520278 99520278 1001 86380 86390 1
520122 99520122 1001 86380 86390 1
520031 99520031 1001 86380 86390 1
521264 99521264 1001 86380 86390 1
521367 99521367 1001 86380 86390 1
521267 99521267 1001 86380 86390 1
521292 99521292 1001 86380 86390 1
521271 99521271 1001 86380 86390 1
521459 99521459 1001 86380 86390 1
521144 99521144 1001 86380 86390 1
521240 99521240 1001 86380 86390 1
521085 99521085 1001 86380 86390 1
521177 99521177 1001 86380 86390 1
521257 99521257 1001 86380 86390 1
521102 99521102 1001 86380 86390 1
521232 99521232 1001 86380 86390 1
521259 99521259 1001 86380 86390 1
520990 99520990 1001 86380 86390 1
520888 99520888 1001 86380 86390 1
520916 99520916 1001 86380 86390 1
520957 99520957 1001 86380 86390 1
521577 99521577 1001 86380 86390 1
522254 99522254 1001 86380 86390 1
522157 99522157 1001 86380 86390 1
522186 99522186 1001 86380 86390 1
521988 99521988 1001 86380 86390 1
521940 99521940 1001 86380 86390 1
522082 99522082 1001 86380 86390 1
522018 99522018 1001 86380 86390 1
521917 99521917 1001 86380 86390 1
521749 99521749 1001 86380 86390 1
521685 99521685 1001 86380 86390 1
521731 99521731 1001 86380 86390 1
522408 99522408 1001 86380 86390 1
522414 99522414 1001 86380 86390 1
522968 99522968 1001 86380 86390 1
523097 99523097 1001 86380 86390 1
523050 99523050 1001 86380 86390 1
522849 99522849 1001 86380 86390 1
522829 99522829 1001 86380 86390 1
522769 99522769 1001 86380 86390 1
522665 99522665 1001 86380 86390 1
522590 99522590 1001 86380 86390 1
522698 99522698 1001 86380 86390 1
522516 99522516 1001 86380 86390 1
522662 99522662 1001 86380 86390 1
523156 99523156 1001 86380 86390 1
523257 99523257 1001 86380 86390 1
523821 99523821 1001 86380 86390 1
523862 99523862 1001 86380 86390 1
523761 99523761 1001 86380 86390 1
523629 99523629 1001 86380 86390 1
523376 99523376 1001 86380 86390 1
523507 99523507 1001 86380 86390 1
523418 99523418 1001 86380 86390 1
523433 99523433 1001 86380 86390 1
523396 99523396 1001 86380 86390 1
524122 99524122 1001 86380 86390 1
524026 99524026 1001 86380 86390 1
524052 99524052 1001 86380 86390 1
524579 99524579 1001 86380 86390 1
524663 99524663 1001 86380 86390 1
524703 99524703 1001 86380 86390 1
524421 99524421 1001 86380 86390 1
524464 99524464 1001 86380 86390 1
524478 99524478 1001 86380 86390 1
524443 99524443 1001 86380 86390 1
524253 99524253 1001 86380 86390 1
524314 99524314 1001 86380 86390 1
524238 99524238 1001 86380 86390 1
524251 99524251 1001 86380 86390 1
524938 99524938 1001 86380 86390 1
524875 99524875 1001 86380 86390 1
524863 99524863 1001 86380 86390 1
524904 99524904 1001 86380 86390 1
525502 99525502 1001 86380 86390 1
525159 99525159 1001 86380 86390 1
525086 99525086 1001 86380 86390 1
525659 99525659 1001 86380 86390 1
525767 99525767 1001 86380 86390 1
526326 99526326 1001 86380 86390 1
526068 99526068 1001 86380 86390 1
526146 99526146 1001 86380 86390 1
526032 99526032 1001 86380 86390 1
525854 99525854 1001 86380 86390 1
525815 99525815 1001 86380 86390 1
525960 99525960 1001 86380 86390 1
525949 99525949 1001 86380 86390 1
525925 99525925 1001 86380 86390 1
525838 99525838 1001 86380 86390 1
525852 99525852 1001 86380 86390 1
526550 99526550 1001 86380 86390 1
526566 99526566 1001 86380 86390 1
526466 99526466 1001 86380 86390 1
527246 99527246 1001 86380 86390 1
526875 99526875 1001 86380 86390 1
526961 99526961 1001 86380 86390 1
527002 99527002 1001 86380 86390 1
526977 99526977 1001 86380 86390 1
526719 99526719 1001 86380 86390 1
526720 99526720 1001 86380 86390 1
526630 99526630 1001 86380 86390 1
526767 99526767 1001 86380 86390 1
527296 99527296 1001 86380 86390 1
527426 99527426 1001 86380 86390 1
527973 99527973 1001 86380 86390 1
528067 99528067 1001 86380 86390 1
527881 99527881 1001 86380 86390 1
527919 99527919 1001 86380 86390 1
527683 99527683 1001 86380 86390 1
527724 99527724 1001 86380 86390 1
527738 99527738 1001 86380 86390 1
527469 99527469 1001 86380 86390 1
528270 99528270 1001 86380 86390 1
528258 99528258 1001 86380 86390 1
528264 99528264 1001 86380 86390 1
528881 99528881 1001 86380 86390 1
528742 99528742 1001 86380 86390 1
528823 99528823 1001 86380 86390 1
528594 99528594 1001 86380 86390 1
528534 99528534 1001 86380 86390 1
528500 99528500 1001 86380 86390 1
528427 99528427 1001 86380 86390 1
528337 99528337 1001 86380 86390 1
528366 99528366 1001 86380 86390 1
528331 99528331 1001 86380 86390 1
529067 99529067 1001 86380 86390 1
528938 99528938 1001 86380 86390 1
528939 99528939 1001 86380 86390 1
529643 99529643 1001 86380 86390 1
529707 99529707 1001 86380 86390 1
529714 99529714 1001 86380 86390 1
529459 99529459 1001 86380 86390 1
529333 99529333 1001 86380 86390 1
529388 99529388 1001 86380 86390 1
529455 99529455 1001 86380 86390 1
529145 99529145 1001 86380 86390 1
529175 99529175 1001 86380 86390 1
529260 99529260 1001 86380 86390 1
529931 99529931 1001 86380 86390 1
529789 99529789 1001 86380 86390 1
529815 99529815 1001 86380 86390 1
529764 99529764 1001 86380 86390 1
529871 99529871 1001 86380 86390 1
529849 99529849 1001 86380 86390 1
529813 99529813 1001 86380 86390 1
530377 99530377 1001 86380 86390 1
530443 99530443 1001 86380 86390 1
530482 99530482 1001 86380 86390 1
530381 99530381 1001 86380 86390 1
530485 99530485 1001 86380 86390 1
530474 99530474 1001 86380 86390 1
530411 99530411 1001 86380 86390 1
530179 99530179 1001 86380 86390 1
530233 99530233 1001 86380 86390 1
530158 99530158 1001 86380 86390 1
530239 99530239 1001 86380 86390 1
530148 99530148 1001 86380 86390 1
530240 99530240 1001 86380 86390 1
530162 99530162 1001 86380 86390 1
530202 99530202 1001 86380 86390 1
530117 99530117 1001 86380 86390 1
529936 99529936 1001 86380 86390 1
529991 99529991 1001 86380 86390 1
529955 99529955 1001 86380 86390 1
531331 99531331 1001 86380 86390 1
531326 99531326 1001 86380 86390 1
531197 99531197 1001 86380 86390 1
530959 99530959 1001 86380 86390 1
531498 99531498 1001 86380 86390 1
531426 99531426 1001 86380 86390 1
532011 99532011 1001 86380 86390 1
532114 99532114 1001 86380 86390 1
532166 99532166 1001 86380 86390 1
531872 99531872 1001 86380 86390 1
531834 99531834 1001 86380 86390 1
531783 99531783 1001 86380 86390 1
532207 99532207 1001 86380 86390 1
532304 99532304 1001 86380 86390 1
532916 99532916 1001 86380 86390 1
533002 99533002 1001 86380 86390 1
532845 99532845 1001 86380 86390 1
532871 99532871 1001 86380 86390 1
532886 99532886 1001 86380 86390 1
532913 99532913 1001 86380 86390 1
532941 99532941 1001 86380 86390 1
532752 99532752 1001 86380 86390 1
532818 99532818 1001 86380 86390 1
532784 99532784 1001 86380 86390 1
532587 99532587 1001 86380 86390 1
533145 99533145 1001 86380 86390 1
533123 99533123 1001 86380 86390 1
533079 99533079 1001 86380 86390 1
533746 99533746 1001 86380 86390 1
533614 99533614 1001 86380 86390 1
533485 99533485 1001 86380 86390 1
533447 99533447 1001 86380 86390 1
533463 99533463 1001 86380 86390 1
533529 99533529 1001 86380 86390 1
533583 99533583 1001 86380 86390 1
533418 99533418 1001 86380 86390 1
533331 99533331 1001 86380 86390 1
533360 99533360 1001 86380 86390 1
534023 99534023 1001 86380 86390 1
533944 99533944 1001 86380 86390 1
534061 99534061 1001 86380 86390 1
534555 99534555 1001 86380 86390 1
534592 99534592 1001 86380 86390 1
534274 99534274 1001 86380 86390 1
534418 99534418 1001 86380 86390 1
534276 99534276 1001 86380 86390 1
534408 99534408 1001 86380 86390 1
534219 99534219 1001 86380 86390 1
534099 99534099 1001 86380 86390 1
534088 99534088 1001 86380 86390 1
534850 99534850 1001 86380 86390 1
534853 99534853 1001 86380 86390 1
535317 99535317 1001 86380 86390 1
535460 99535460 1001 86380 86390 1
535488 99535488 1001 86380 86390 1
535323 99535323 1001 86380 86390 1
535489 99535489 1001 86380 86390 1
535458 99535458 1001 86380 86390 1
535199 99535199 1001 86380 86390 1
535096 99535096 1001 86380 86390 1
534918 99534918 1001 86380 86390 1
535086 99535086 1001 86380 86390 1
534921 99534921 1001 86380 86390 1
535040 99535040 1001 86380 86390 1
535068 99535068 1001 86380 86390 1
535575 99535575 1001 86380 86390 1
535680 99535680 1001 86380 86390 1
535566 99535566 1001 86380 86390 1
535670 99535670 1001 86380 86390 1
535699 99535699 1001 86380 86390 1
535635 99535635 1001 86380 86390 1
536334 99536334 1001 86380 86390 1
536261 99536261 1001 86380 86390 1
536288 99536288 1001 86380 86390 1
536311 99536311 1001 86380 86390 1
536136 99536136 1001 86380 86390 1
536124 99536124 1001 86380 86390 1
535995 99535995 1001 86380 86390 1
536008 99536008 1001 86380 86390 1
536051 99536051 1001 86380 86390 1
535787 99535787 1001 86380 86390 1
535788 99535788 1001 86380 86390 1
536385 99536385 1001 86380 86390 1
536450 99536450 1001 86380 86390 1
536425 99536425 1001 86380 86390 1
536442 99536442 1001 86380 86390 1
536469 99536469 1001 86380 86390 1
536395 99536395 1001 86380 86390 1
536513 99536513 1001 86380 86390 1
537040 99537040 1001 86380 86390 1
536931 99536931 1001 86380 86390 1
536843 99536843 1001 86380 86390 1
536909 99536909 1001 86380 86390 1
536924 99536924 1001 86380 86390 1
536772 99536772 1001 86380 86390 1
536694 99536694 1001 86380 86390 1
537318 99537318 1001 86380 86390 1
537169 99537169 1001 86380 86390 1
537886 99537886 1001 86380 86390 1
537810 99537810 1001 86380 86390 1
537875 99537875 1001 86380 86390 1
537786 99537786 1001 86380 86390 1
537840 99537840 1001 86380 86390 1
537881 99537881 1001 86380 86390 1
537771 99537771 1001 86380 86390 1
537617 99537617 1001 86380 86390 1
537769 99537769 1001 86380 86390 1
537499 99537499 1001 86380 86390 1
537490 99537490 1001 86380 86390 1
537556 99537556 1001 86380 86390 1
537518 99537518 1001 86380 86390 1
537467 99537467 1001 86380 86390 1
538114 99538114 1001 86380 86390 1
538154 99538154 1001 86380 86390 1
538193 99538193 1001 86380 86390 1
538149 99538149 1001 86380 86390 1
538649 99538649 1001 86380 86390 1
538466 99538466 1001 86380 86390 1
538416 99538416 1001 86380 86390 1
538459 99538459 1001 86380 86390 1
538550 99538550 1001 86380 86390 1
538592 99538592 1001 86380 86390 1
538388 99538388 1001 86380 86390 1
538235 99538235 1001 86380 86390 1
538289 99538289 1001 86380 86390 1
538341 99538341 1001 86380 86390 1
538931 99538931 1001 86380 86390 1
538854 99538854 1001 86380 86390 1
538933 99538933 1001 86380 86390 1
538830 99538830 1001 86380 86390 1
538818 99538818 1001 86380 86390 1
538874 99538874 1001 86380 86390 1
539477 99539477 1001 86380 86390 1
539582 99539582 1001 86380 86390 1
539535 99539535 1001 86380 86390 1
539344 99539344 1001 86380 86390 1
539332 99539332 1001 86380 86390 1
539323 99539323 1001 86380 86390 1
539338 99539338 1001 86380 86390 1
539433 99539433 1001 86380 86390 1
539150 99539150 1001 86380 86390 1
539176 99539176 1001 86380 86390 1
539140 99539140 1001 86380 86390 1
539179 99539179 1001 86380 86390 1
539080 99539080 1001 86380 86390 1
539712 99539712 1001 86380 86390 1
540465 99540465 1001 86380 86390 1
540431 99540431 1001 86380 86390 1
540330 99540330 1001 86380 86390 1
540358 99540358 1001 86380 86390 1
540334 99540334 1001 86380 86390 1
540309 99540309 1001 86380 86390 1
540183 99540183 1001 86380 86390 1
540123 99540123 1001 86380 86390 1
540177 99540177 1001 86380 86390 1
540064 99540064 1001 86380 86390 1
540143 99540143 1001 86380 86390 1
540002 99540002 1001 86380 86390 1
539946 99539946 1001 86380 86390 1
540557 99540557 1001 86380 86390 1
540614 99540614 1001 86380 86390 1
540484 99540484 1001 86380 86390 1
540602 99540602 1001 86380 86390 1
541249 99541249 1001 86380 86390 1
541159 99541159 1001 86380 86390 1
540881 99540881 1001 86380 86390 1
540947 99540947 1001 86380 86390 1
540988 99540988 1001 86380 86390 1
540912 99540912 1001 86380 86390 1
540902 99540902 1001 86380 86390 1
540827 99540827 1001 86380 86390 1
540818 99540818 1001 86380 86390 1
540857 99540857 1001 86380 86390 1
541414 99541414 1001 86380 86390 1
541391 99541391 1001 86380 86390 1
541483 99541483 1001 86380 86390 1
542029 99542029 1001 86380 86390 1
542057 99542057 1001 86380 86390 1
541986 99541986 1001 86380 86390 1
541879 99541879 1001 86380 86390 1
541737 99541737 1001 86380 86390 1
541724 99541724 1001 86380 86390 1
541868 99541868 1001 86380 86390 1
541869 99541869 1001 86380 86390 1
541896 99541896 1001 86380 86390 1
541884 99541884 1001 86380 86390 1
541667 99541667 1001 86380 86390 1
541644 99541644 1001 86380 86390 1
541685 99541685 1001 86380 86390 1
541569 99541569 1001 86380 86390 1
542142 99542142 1001 86380 86390 1
542237 99542237 1001 86380 86390 1
542289 99542289 1001 86380 86390 1
542214 99542214 1001 86380 86390 1
542240 99542240 1001 86380 86390 1
542322 99542322 1001 86380 86390 1
542889 99542889 1001 86380 86390 1
542663 99542663 1001 86380 86390 1
542682 99542682 1001 86380 86390 1
542581 99542581 1001 86380 86390 1
542620 99542620 1001 86380 86390 1
542647 99542647 1001 86380 86390 1
542354 99542354 1001 86380 86390 1
542522 99542522 1001 86380 86390 1
542407 99542407 1001 86380 86390 1
542486 99542486 1001 86380 86390 1
543136 99543136 1001 86380 86390 1
542983 99542983 1001 86380 86390 1
543087 99543087 1001 86380 86390 1
543049 99543049 1001 86380 86390 1
542951 99542951 1001 86380 86390 1
543598 99543598 1001 86380 86390 1
543731 99543731 1001 86380 86390 1
543386 99543386 1001 86380 86390 1
543495 99543495 1001 86380 86390 1
543486 99543486 1001 86380 86390 1
543319 99543319 1001 86380 86390 1
543190 99543190 1001 86380 86390 1
543335 99543335 1001 86380 86390 1
543326 99543326 1001 86380 86390 1
543353 99543353 1001 86380 86390 1
543834 99543834 1001 86380 86390 1
543926 99543926 1001 86380 86390 1
543876 99543876 1001 86380 86390 1
543851 99543851 1001 86380 86390 1
544509 99544509 1001 86380 86390 1
544407 99544407 1001 86380 86390 1
544441 99544441 1001 86380 86390 1
544252 99544252 1001 86380 86390 1
544294 99544294 1001 86380 86390 1
544219 99544219 1001 86380 86390 1
544209 99544209 1001 86380 86390 1
544106 99544106 1001 86380 86390 1
544151 99544151 1001 86380 86390 1
544014 99544014 1001 86380 86390 1
500628 1203 1002 43347 50385 1
500640 809 1001 33060 33359 1
531317 867 1001 27695 27995 1
400306 99400306 1001 86380 86390 1
400405 99400405 1001 86380 86390 1
400394 99400394 1001 86380 86390 1
400370 99400370 1001 86380 86390 1
400562 99400562 1001 86380 86390 1
401074 99401074 1001 86380 86390 1
401105 99401105 1001 86380 86390 1
401202 99401202 1001 86380 86390 1
401325 99401325 1001 86380 86390 1
401483 99401483 1001 86380 86390 1
401551 99401551 1001 86380 86390 1
401749 99401749 1001 86380 86390 1
402128 99402128 1001 86380 86390 1
402121 99402121 1001 86380 86390 1
402143 99402143 1001 86380 86390 1
402320 99402320 1001 86380 86390 1
402480 99402480 1001 86380 86390 1
402917 99402917 1001 86380 86390 1
402977 99402977 1001 86380 86390 1
403458 99403458 1001 86380 86390 1
403967 99403967 1001 86380 86390 1
404167 99404167 1001 86380 86390 1
404252 99404252 1001 86380 86390 1
404411 99404411 1001 86380 86390 1
404725 99404725 1001 86380 86390 1
404831 99404831 1001 86380 86390 1
404965 99404965 1001 86380 86390 1
404988 99404988 1001 86380 86390 1
405075 99405075 1001 86380 86390 1
405191 99405191 1001 86380 86390 1
405193 99405193 1001 86380 86390 1
405278 99405278 1001 86380 86390 1
405325 99405325 1001 86380 86390 1
405330 99405330 1001 86380 86390 1
405375 99405375 1001 86380 86390 1
405441 99405441 1001 86380 86390 1
405573 99405573 1001 86380 86390 1
405501 99405501 1001 86380 86390 1
405832 99405832 1001 86380 86390 1
406038 99406038 1001 86380 86390 1
406381 99406381 1001 86380 86390 1
406728 99406728 1001 86380 86390 1
406906 99406906 1001 86380 86390 1
406866 99406866 1001 86380 86390 1
406948 99406948 1001 86380 86390 1
407123 99407123 1001 86380 86390 1
407091 99407091 1001 86380 86390 1
407360 99407360 1001 86380 86390 1
407361 99407361 1001 86380 86390 1
407371 99407371 1001 86380 86390 1
407381 99407381 1001 86380 86390 1
407458 99407458 1001 86380 86390 1
407725 99407725 1001 86380 86390 1
408394 99408394 1001 86380 86390 1
408353 99408353 1001 86380 86390 1
408641 99408641 1001 86380 86390 1
408866 99408866 1001 86380 86390 1
408846 99408846 1001 86380 86390 1
408886 99408886 1001 86380 86390 1
408933 99408933 1001 86380 86390 1
409150 99409150 1001 86380 86390 1
409109 99409109 1001 86380 86390 1
409445 99409445 1001 86380 86390 1
409468 99409468 1001 86380 86390 1
409474 99409474 1001 86380 86390 1
409436 99409436 1001 86380 86390 1
409565 99409565 1001 86380 86390 1
409671 99409671 1001 86380 86390 1
409614 99409614 1001 86380 86390 1
409984 99409984 1001 86380 86390 1
410160 99410160 1001 86380 86390 1
410363 99410363 1001 86380 86390 1
410356 99410356 1001 86380 86390 1
410438 99410438 1001 86380 86390 1
410493 99410493 1001 86380 86390 1
410676 99410676 1001 86380 86390 1
410804 99410804 1001 86380 86390 1
410849 99410849 1001 86380 86390 1
410965 99410965 1001 86380 86390 1
411102 99411102 1001 86380 86390 1
411019 99411019 1001 86380 86390 1
411163 99411163 1001 86380 86390 1
411371 99411371 1001 86380 86390 1
411476 99411476 1001 86380 86390 1
411440 99411440 1001 86380 86390 1
411704 99411704 1001 86380 86390 1
411971 99411971 1001 86380 86390 1
412446 99412446 1001 86380 86390 1
413311 99413311 1001 86380 86390 1
413502 99413502 1001 86380 86390 1
412979 99412979 1001 86380 86390 1
413087 99413087 1001 86380 86390 1
412709 99412709 1001 86380 86390 1
412836 99412836 1001 86380 86390 1
413779 99413779 1001 86380 86390 1
414065 99414065 1001 86380 86390 1
413993 99413993 1001 86380 86390 1
415273 99415273 1001 86380 86390 1
415052 99415052 1001 86380 86390 1
414892 99414892 1001 86380 86390 1
414715 99414715 1001 86380 86390 1
414624 99414624 1001 86380 86390 1
414447 99414447 1001 86380 86390 1
415321 99415321 1001 86380 86390 1
416672 99416672 1001 86380 86390 1
416950 99416950 1001 86380 86390 1
416823 99416823 1001 86380 86390 1
416185 99416185 1001 86380 86390 1
416550 99416550 1001 86380 86390 1
416490 99416490 1001 86380 86390 1
416311 99416311 1001 86380 86390 1
415915 99415915 1001 86380 86390 1
417045 99417045 1001 86380 86390 1
417143 99417143 1001 86380 86390 1
417298 99417298 1001 86380 86390 1
417307 99417307 1001 86380 86390 1
417604 99417604 1001 86380 86390 1
417415 99417415 1001 86380 86390 1
418412 99418412 1001 86380 86390 1
418130 99418130 1001 86380 86390 1
418220 99418220 1001 86380 86390 1
418282 99418282 1001 86380 86390 1
418186 99418186 1001 86380 86390 1
418231 99418231 1001 86380 86390 1
418404 99418404 1001 86380 86390 1
417896 99417896 1001 86380 86390 1
417644 99417644 1001 86380 86390 1
419074 99419074 1001 86380 86390 1
418950 99418950 1001 86380 86390 1
419161 99419161 1001 86380 86390 1
418911 99418911 1001 86380 86390 1
419044 99419044 1001 86380 86390 1
419189 99419189 1001 86380 86390 1
420171 99420171 1001 86380 86390 1
420355 99420355 1001 86380 86390 1
420385 99420385 1001 86380 86390 1
420413 99420413 1001 86380 86390 1
420425 99420425 1001 86380 86390 1
419938 99419938 1001 86380 86390 1
419967 99419967 1001 86380 86390 1
419744 99419744 1001 86380 86390 1
419465 99419465 1001 86380 86390 1
420678 99420678 1001 86380 86390 1
420683 99420683 1001 86380 86390 1
422042 99422042 1001 86380 86390 1
421818 99421818 1001 86380 86390 1
421873 99421873 1001 86380 86390 1
421587 99421587 1001 86380 86390 1
421641 99421641 1001 86380 86390 1
421457 99421457 1001 86380 86390 1
421273 99421273 1001 86380 86390 1
421529 99421529 1001 86380 86390 1
421608 99421608 1001 86380 86390 1
421140 99421140 1001 86380 86390 1
420895 99420895 1001 86380 86390 1
421128 99421128 1001 86380 86390 1
421111 99421111 1001 86380 86390 1
422406 99422406 1001 86380 86390 1
422131 99422131 1001 86380 86390 1
422296 99422296 1001 86380 86390 1
422159 99422159 1001 86380 86390 1
423424 99423424 1001 86380 86390 1
422854 99422854 1001 86380 86390 1
422754 99422754 1001 86380 86390 1
422638 99422638 1001 86380 86390 1
422693 99422693 1001 86380 86390 1
422900 99422900 1001 86380 86390 1
423820 99423820 1001 86380 86390 1
423987 99423987 1001 86380 86390 1
424124 99424124 1001 86380 86390 1
424050 99424050 1001 86380 86390 1
424110 99424110 1001 86380 86390 1
425088 99425088 1001 86380 86390 1
425111 99425111 1001 86380 86390 1
425070 99425070 1001 86380 86390 1
424642 99424642 1001 86380 86390 1
424623 99424623 1001 86380 86390 1
424829 99424829 1001 86380 86390 1
424740 99424740 1001 86380 86390 1
424833 99424833 1001 86380 86390 1
424692 99424692 1001 86380 86390 1
424389 99424389 1001 86380 86390 1
424228 99424228 1001 86380 86390 1
424418 99424418 1001 86380 86390 1
424255 99424255 1001 86380 86390 1
424557 99424557 1001 86380 86390 1
425693 99425693 1001 86380 86390 1
425782 99425782 1001 86380 86390 1
425427 99425427 1001 86380 86390 1
426876 99426876 1001 86380 86390 1
426931 99426931 1001 86380 86390 1
426956 99426956 1001 86380 86390 1
426473 99426473 1001 86380 86390 1
426622 99426622 1001 86380 86390 1
426363 99426363 1001 86380 86390 1
426440 99426440 1001 86380 86390 1
426112 99426112 1001 86380 86390 1
426065 99426065 1001 86380 86390 1
426113 99426113 1001 86380 86390 1
425986 99425986 1001 86380 86390 1
426157 99426157 1001 86380 86390 1
426069 99426069 1001 86380 86390 1
426264 99426264 1001 86380 86390 1
427258 99427258 1001 86380 86390 1
427369 99427369 1001 86380 86390 1
427513 99427513 1001 86380 86390 1
427271 99427271 1001 86380 86390 1
427252 99427252 1001 86380 86390 1
427450 99427450 1001 86380 86390 1
428348 99428348 1001 86380 86390 1
428366 99428366 1001 86380 86390 1
428525 99428525 1001 86380 86390 1
428577 99428577 1001 86380 86390 1
428010 99428010 1001 86380 86390 1
428081 99428081 1001 86380 86390 1
427880 99427880 1001 86380 86390 1
427630 99427630 1001 86380 86390 1
427883 99427883 1001 86380 86390 1
428761 99428761 1001 86380 86390 1
429046 99429046 1001 86380 86390 1
428945 99428945 1001 86380 86390 1
428769 99428769 1001 86380 86390 1
429085 99429085 1001 86380 86390 1
430042 99430042 1001 86380 86390 1
430247 99430247 1001 86380 86390 1
430107 99430107 1001 86380 86390 1
429790 99429790 1001 86380 86390 1
429576 99429576 1001 86380 86390 1
429440 99429440 1001 86380 86390 1
429209 99429209 1001 86380 86390 1
429376 99429376 1001 86380 86390 1
430408 99430408 1001 86380 86390 1
430414 99430414 1001 86380 86390 1
431766 99431766 1001 86380 86390 1
431990 99431990 1001 86380 86390 1
431837 99431837 1001 86380 86390 1
431904 99431904 1001 86380 86390 1
431308 99431308 1001 86380 86390 1
431115 99431115 1001 86380 86390 1
431001 99431001 1001 86380 86390 1
431097 99431097 1001 86380 86390 1
432419 99432419 1001 86380 86390 1
432420 99432420 1001 86380 86390 1
432393 99432393 1001 86380 86390 1
432446 99432446 1001 86380 86390 1
433581 99433581 1001 86380 86390 1
433677 99433677 1001 86380 86390 1
433449 99433449 1001 86380 86390 1
433407 99433407 1001 86380 86390 1
433515 99433515 1001 86380 86390 1
433281 99433281 1001 86380 86390 1
433034 99433034 1001 86380 86390 1
432698 99432698 1001 86380 86390 1
432581 99432581 1001 86380 86390 1
432781 99432781 1001 86380 86390 1
433860 99433860 1001 86380 86390 1
435158 99435158 1001 86380 86390 1
435401 99435401 1001 86380 86390 1
435174 99435174 1001 86380 86390 1
435212 99435212 1001 86380 86390 1
434614 99434614 1001 86380 86390 1
434421 99434421 1001 86380 86390 1
434532 99434532 1001 86380 86390 1
434544 99434544 1001 86380 86390 1
434415 99434415 1001 86380 86390 1
435756 99435756 1001 86380 86390 1
435552 99435552 1001 86380 86390 1
435563 99435563 1001 86380 86390 1
435721 99435721 1001 86380 86390 1
435506 99435506 1001 86380 86390 1
436893 99436893 1001 86380 86390 1
436786 99436786 1001 86380 86390 1
436931 99436931 1001 86380 86390 1
437102 99437102 1001 86380 86390 1
436790 99436790 1001 86380 86390 1
436842 99436842 1001 86380 86390 1
436908 99436908 1001 86380 86390 1
436714 99436714 1001 86380 86390 1
436484 99436484 1001 86380 86390 1
435925 99435925 1001 86380 86390 1
437258 99437258 1001 86380 86390 1
300042 99300042 1001 86380 86390 1
300651 99300651 1001 86380 86390 1
300588 99300588 1001 86380 86390 1
300628 99300628 1001 86380 86390 1
300649 99300649 1001 86380 86390 1
300329 99300329 1001 86380 86390 1
300376 99300376 1001 86380 86390 1
300238 99300238 1001 86380 86390 1
300141 99300141 1001 86380 86390 1
300194 99300194 1001 86380 86390 1
300246 99300246 1001 86380 86390 1
300316 99300316 1001 86380 86390 1
300924 99300924 1001 86380 86390 1
300876 99300876 1001 86380 86390 1
300735 99300735 1001 86380 86390 1
301377 99301377 1001 86380 86390 1
301404 99301404 1001 86380 86390 1
301434 99301434 1001 86380 86390 1
301487 99301487 1001 86380 86390 1
301397 99301397 1001 86380 86390 1
301502 99301502 1001 86380 86390 1
301324 99301324 1001 86380 86390 1
301337 99301337 1001 86380 86390 1
301071 99301071 1001 86380 86390 1
301123 99301123 1001 86380 86390 1
301759 99301759 1001 86380 86390 1
301652 99301652 1001 86380 86390 1
301628 99301628 1001 86380 86390 1
302315 99302315 1001 86380 86390 1
301861 99301861 1001 86380 86390 1
301849 99301849 1001 86380 86390 1
302507 99302507 1001 86380 86390 1
302418 99302418 1001 86380 86390 1
302513 99302513 1001 86380 86390 1
302400 99302400 1001 86380 86390 1
302584 99302584 1001 86380 86390 1
303139 99303139 1001 86380 86390 1
303195 99303195 1001 86380 86390 1
302844 99302844 1001 86380 86390 1
302818 99302818 1001 86380 86390 1
302704 99302704 1001 86380 86390 1
302717 99302717 1001 86380 86390 1
302622 99302622 1001 86380 86390 1
303287 99303287 1001 86380 86390 1
303404 99303404 1001 86380 86390 1
303358 99303358 1001 86380 86390 1
303879 99303879 1001 86380 86390 1
303997 99303997 1001 86380 86390 1
303899 99303899 1001 86380 86390 1
303916 99303916 1001 86380 86390 1
303713 99303713 1001 86380 86390 1
303649 99303649 1001 86380 86390 1
303466 99303466 1001 86380 86390 1
304072 99304072 1001 86380 86390 1
304086 99304086 1001 86380 86390 1
304714 99304714 1001 86380 86390 1
304648 99304648 1001 86380 86390 1
304650 99304650 1001 86380 86390 1
304482 99304482 1001 86380 86390 1
304350 99304350 1001 86380 86390 1
304314 99304314 1001 86380 86390 1
304877 99304877 1001 86380 86390 1
305648 99305648 1001 86380 86390 1
305528 99305528 1001 86380 86390 1
305406 99305406 1001 86380 86390 1
305460 99305460 1001 86380 86390 1
305448 99305448 1001 86380 86390 1
305462 99305462 1001 86380 86390 1
305411 99305411 1001 86380 86390 1
305334 99305334 1001 86380 86390 1
305283 99305283 1001 86380 86390 1
305068 99305068 1001 86380 86390 1
305124 99305124 1001 86380 86390 1
305088 99305088 1001 86380 86390 1
500139 99500139 1001 86380 86390 1
500101 99500101 1001 86380 86390 1
500053 99500053 1001 86380 86390 1
500004 99500004 1001 86380 86390 1
500189 99500189 1001 86380 86390 1
500035 99500035 1001 86380 86390 1
305694 99305694 1001 86380 86390 1
500810 99500810 1001 86380 86390 1
500672 99500672 1001 86380 86390 1
500622 99500622 1001 86380 86390 1
500650 99500650 1001 86380 86390 1
500534 99500534 1001 86380 86390 1
500484 99500484 1001 86380 86390 1
500538 99500538 1001 86380 86390 1
500603 99500603 1001 86380 86390 1
500367 99500367 1001 86380 86390 1
500198 99500198 1001 86380 86390 1
500316 99500316 1001 86380 86390 1
500279 99500279 1001 86380 86390 1
500305 99500305 1001 86380 86390 1
500358 99500358 1001 86380 86390 1
500372 99500372 1001 86380 86390 1
500997 99500997 1001 86380 86390 1
500820 99500820 1001 86380 86390 1
501447 99501447 1001 86380 86390 1
501639 99501639 1001 86380 86390 1
501478 99501478 1001 86380 86390 1
501245 99501245 1001 86380 86390 1
501102 99501102 1001 86380 86390 1
501180 99501180 1001 86380 86390 1
501160 99501160 1001 86380 86390 1
501669 99501669 1001 86380 86390 1
501647 99501647 1001 86380 86390 1
502390 99502390 1001 86380 86390 1
502300 99502300 1001 86380 86390 1
502419 99502419 1001 86380 86390 1
502120 99502120 1001 86380 86390 1
502240 99502240 1001 86380 86390 1
502254 99502254 1001 86380 86390 1
502219 99502219 1001 86380 86390 1
501974 99501974 1001 86380 86390 1
501887 99501887 1001 86380 86390 1
501848 99501848 1001 86380 86390 1
501972 99501972 1001 86380 86390 1
502024 99502024 1001 86380 86390 1
502502 99502502 1001 86380 86390 1
502529 99502529 1001 86380 86390 1
502620 99502620 1001 86380 86390 1
502525 99502525 1001 86380 86390 1
503142 99503142 1001 86380 86390 1
503050 99503050 1001 86380 86390 1
502935 99502935 1001 86380 86390 1
502843 99502843 1001 86380 86390 1
502779 99502779 1001 86380 86390 1
502680 99502680 1001 86380 86390 1
502836 99502836 1001 86380 86390 1
503389 99503389 1001 86380 86390 1
503706 99503706 1001 86380 86390 1
503712 99503712 1001 86380 86390 1
503753 99503753 1001 86380 86390 1
503805 99503805 1001 86380 86390 1
503819 99503819 1001 86380 86390 1
503535 99503535 1001 86380 86390 1
503671 99503671 1001 86380 86390 1
503506 99503506 1001 86380 86390 1
503651 99503651 1001 86380 86390 1
504154 99504154 1001 86380 86390 1
504221 99504221 1001 86380 86390 1
504256 99504256 1001 86380 86390 1
504321 99504321 1001 86380 86390 1
504612 99504612 1001 86380 86390 1
504703 99504703 1001 86380 86390 1
504717 99504717 1001 86380 86390 1
504537 99504537 1001 86380 86390 1
504509 99504509 1001 86380 86390 1
504394 99504394 1001 86380 86390 1
505042 99505042 1001 86380 86390 1
505734 99505734 1001 86380 86390 1
505721 99505721 1001 86380 86390 1
505727 99505727 1001 86380 86390 1
505613 99505613 1001 86380 86390 1
505461 99505461 1001 86380 86390 1
505373 99505373 1001 86380 86390 1
505458 99505458 1001 86380 86390 1
505282 99505282 1001 86380 86390 1
505184 99505184 1001 86380 86390 1
505236 99505236 1001 86380 86390 1
505301 99505301 1001 86380 86390 1
505915 99505915 1001 86380 86390 1
505812 99505812 1001 86380 86390 1
505908 99505908 1001 86380 86390 1
506545 99506545 1001 86380 86390 1
506533 99506533 1001 86380 86390 1
506499 99506499 1001 86380 86390 1
506325 99506325 1001 86380 86390 1
506274 99506274 1001 86380 86390 1
506239 99506239 1001 86380 86390 1
506280 99506280 1001 86380 86390 1
506243 99506243 1001 86380 86390 1
506065 99506065 1001 86380 86390 1
506161 99506161 1001 86380 86390 1
505999 99505999 1001 86380 86390 1
506745 99506745 1001 86380 86390 1
507375 99507375 1001 86380 86390 1
507363 99507363 1001 86380 86390 1
507378 99507378 1001 86380 86390 1
507126 99507126 1001 86380 86390 1
507049 99507049 1001 86380 86390 1
507015 99507015 1001 86380 86390 1
507056 99507056 1001 86380 86390 1
506897 99506897 1001 86380 86390 1
506994 99506994 1001 86380 86390 1
507561 99507561 1001 86380 86390 1
507508 99507508 1001 86380 86390 1
507457 99507457 1001 86380 86390 1
508106 99508106 1001 86380 86390 1
508070 99508070 1001 86380 86390 1
508096 99508096 1001 86380 86390 1
508059 99508059 1001 86380 86390 1
508237 99508237 1001 86380 86390 1
507981 99507981 1001 86380 86390 1
507840 99507840 1001 86380 86390 1
507985 99507985 1001 86380 86390 1
508014 99508014 1001 86380 86390 1
507834 99507834 1001 86380 86390 1
507823 99507823 1001 86380 86390 1
507762 99507762 1001 86380 86390 1
507724 99507724 1001 86380 86390 1
507742 99507742 1001 86380 86390 1
508443 99508443 1001 86380 86390 1
508264 99508264 1001 86380 86390 1
508360 99508360 1001 86380 86390 1
508874 99508874 1001 86380 86390 1
508925 99508925 1001 86380 86390 1
508977 99508977 1001 86380 86390 1
509005 99509005 1001 86380 86390 1
508729 99508729 1001 86380 86390 1
508697 99508697 1001 86380 86390 1
508583 99508583 1001 86380 86390 1
508483 99508483 1001 86380 86390 1
508642 99508642 1001 86380 86390 1
509142 99509142 1001 86380 86390 1
509886 99509886 1001 86380 86390 1
509730 99509730 1001 86380 86390 1
509553 99509553 1001 86380 86390 1
509633 99509633 1001 86380 86390 1
509464 99509464 1001 86380 86390 1
509309 99509309 1001 86380 86390 1
509430 99509430 1001 86380 86390 1
509443 99509443 1001 86380 86390 1
509301 99509301 1001 86380 86390 1
509342 99509342 1001 86380 86390 1
509936 99509936 1001 86380 86390 1
510043 99510043 1001 86380 86390 1
509929 99509929 1001 86380 86390 1
510097 99510097 1001 86380 86390 1
509997 99509997 1001 86380 86390 1
509906 99509906 1001 86380 86390 1
510701 99510701 1001 86380 86390 1
510320 99510320 1001 86380 86390 1
510516 99510516 1001 86380 86390 1
510492 99510492 1001 86380 86390 1
510262 99510262 1001 86380 86390 1
510109 99510109 1001 86380 86390 1
510168 99510168 1001 86380 86390 1
510804 99510804 1001 86380 86390 1
510730 99510730 1001 86380 86390 1
510787 99510787 1001 86380 86390 1
511429 99511429 1001 86380 86390 1
511417 99511417 1001 86380 86390 1
511358 99511358 1001 86380 86390 1
511300 99511300 1001 86380 86390 1
510946 99510946 1001 86380 86390 1
511063 99511063 1001 86380 86390 1
511094 99511094 1001 86380 86390 1
511134 99511134 1001 86380 86390 1
511593 99511593 1001 86380 86390 1
511559 99511559 1001 86380 86390 1
511625 99511625 1001 86380 86390 1
512224 99512224 1001 86380 86390 1
512357 99512357 1001 86380 86390 1
512256 99512256 1001 86380 86390 1
512233 99512233 1001 86380 86390 1
512157 99512157 1001 86380 86390 1
511861 99511861 1001 86380 86390 1
511837 99511837 1001 86380 86390 1
511802 99511802 1001 86380 86390 1
511782 99511782 1001 86380 86390 1
512519 99512519 1001 86380 86390 1
512470 99512470 1001 86380 86390 1
512499 99512499 1001 86380 86390 1
512582 99512582 1001 86380 86390 1
513172 99513172 1001 86380 86390 1
513009 99513009 1001 86380 86390 1
512977 99512977 1001 86380 86390 1
512800 99512800 1001 86380 86390 1
512619 99512619 1001 86380 86390 1
512788 99512788 1001 86380 86390 1
512789 99512789 1001 86380 86390 1
513358 99513358 1001 86380 86390 1
513223 99513223 1001 86380 86390 1
514015 99514015 1001 86380 86390 1
513749 99513749 1001 86380 86390 1
513770 99513770 1001 86380 86390 1
513554 99513554 1001 86380 86390 1
513590 99513590 1001 86380 86390 1
513603 99513603 1001 86380 86390 1
514146 99514146 1001 86380 86390 1
514198 99514198 1001 86380 86390 1
514083 99514083 1001 86380 86390 1
514785 99514785 1001 86380 86390 1
514765 99514765 1001 86380 86390 1
514600 99514600 1001 86380 86390 1
514538 99514538 1001 86380 86390 1
514590 99514590 1001 86380 86390 1
514592 99514592 1001 86380 86390 1
514544 99514544 1001 86380 86390 1
514506 99514506 1001 86380 86390 1
514333 99514333 1001 86380 86390 1
514882 99514882 1001 86380 86390 1
515046 99515046 1001 86380 86390 1
514864 99514864 1001 86380 86390 1
515581 99515581 1001 86380 86390 1
515622 99515622 1001 86380 86390 1
515521 99515521 1001 86380 86390 1
515388 99515388 1001 86380 86390 1
515337 99515337 1001 86380 86390 1
515425 99515425 1001 86380 86390 1
515092 99515092 1001 86380 86390 1
515862 99515862 1001 86380 86390 1
515812 99515812 1001 86380 86390 1
515739 99515739 1001 86380 86390 1
515805 99515805 1001 86380 86390 1
515819 99515819 1001 86380 86390 1
516476 99516476 1001 86380 86390 1
516449 99516449 1001 86380 86390 1
516427 99516427 1001 86380 86390 1
516364 99516364 1001 86380 86390 1
516135 99516135 1001 86380 86390 1
516161 99516161 1001 86380 86390 1
516201 99516201 1001 86380 86390 1
516131 99516131 1001 86380 86390 1
516225 99516225 1001 86380 86390 1
516049 99516049 1001 86380 86390 1
516675 99516675 1001 86380 86390 1
517182 99517182 1001 86380 86390 1
517132 99517132 1001 86380 86390 1
517276 99517276 1001 86380 86390 1
517199 99517199 1001 86380 86390 1
517137 99517137 1001 86380 86390 1
517294 99517294 1001 86380 86390 1
517092 99517092 1001 86380 86390 1
517067 99517067 1001 86380 86390 1
516951 99516951 1001 86380 86390 1
517109 99517109 1001 86380 86390 1
516957 99516957 1001 86380 86390 1
517012 99517012 1001 86380 86390 1
516747 99516747 1001 86380 86390 1
516864 99516864 1001 86380 86390 1
516839 99516839 1001 86380 86390 1
516804 99516804 1001 86380 86390 1
516921 99516921 1001 86380 86390 1
517410 99517410 1001 86380 86390 1
517436 99517436 1001 86380 86390 1
517390 99517390 1001 86380 86390 1
517458 99517458 1001 86380 86390 1
517461 99517461 1001 86380 86390 1
518134 99518134 1001 86380 86390 1
517818 99517818 1001 86380 86390 1
517857 99517857 1001 86380 86390 1
517793 99517793 1001 86380 86390 1
517824 99517824 1001 86380 86390 1
517568 99517568 1001 86380 86390 1
517652 99517652 1001 86380 86390 1
518186 99518186 1001 86380 86390 1
518238 99518238 1001 86380 86390 1
518292 99518292 1001 86380 86390 1
518935 99518935 1001 86380 86390 1
518819 99518819 1001 86380 86390 1
518640 99518640 1001 86380 86390 1
518667 99518667 1001 86380 86390 1
518772 99518772 1001 86380 86390 1
518496 99518496 1001 86380 86390 1
518423 99518423 1001 86380 86390 1
519101 99519101 1001 86380 86390 1
519140 99519140 1001 86380 86390 1
519037 99519037 1001 86380 86390 1
519018 99519018 1001 86380 86390 1
519058 99519058 1001 86380 86390 1
519777 99519777 1001 86380 86390 1
519765 99519765 1001 86380 86390 1
519740 99519740 1001 86380 86390 1
519733 99519733 1001 86380 86390 1
519735 99519735 1001 86380 86390 1
519562 99519562 1001 86380 86390 1
519605 99519605 1001 86380 86390 1
519425 99519425 1001 86380 86390 1
519305 99519305 1001 86380 86390 1
519331 99519331 1001 86380 86390 1
519371 99519371 1001 86380 86390 1
520007 99520007 1001 86380 86390 1
519844 99519844 1001 86380 86390 1
519872 99519872 1001 86380 86390 1
520439 99520439 1001 86380 86390 1
520386 99520386 1001 86380 86390 1
520363 99520363 1001 86380 86390 1
520247 99520247 1001 86380 86390 1
520327 99520327 1001 86380 86390 1
520157 99520157 1001 86380 86390 1
520119 99520119 1001 86380 86390 1
520759 99520759 1001 86380 86390 1
520761 99520761 1001 86380 86390 1
520764 99520764 1001 86380 86390 1
521365 99521365 1001 86380 86390 1
521061 99521061 1001 86380 86390 1
521064 99521064 1001 86380 86390 1
520987 99520987 1001 86380 86390 1
520926 99520926 1001 86380 86390 1
520862 99520862 1001 86380 86390 1
521476 99521476 1001 86380 86390 1
522215 99522215 1001 86380 86390 1
522154 99522154 1001 86380 86390 1
522040 99522040 1001 86380 86390 1
521941 99521941 1001 86380 86390 1
521837 99521837 1001 86380 86390 1
521773 99521773 1001 86380 86390 1
522315 99522315 1001 86380 86390 1
522496 99522496 1001 86380 86390 1
522380 99522380 1001 86380 86390 1
522475 99522475 1001 86380 86390 1
522377 99522377 1001 86380 86390 1
522352 99522352 1001 86380 86390 1
522956 99522956 1001 86380 86390 1
523051 99523051 1001 86380 86390 1
522719 99522719 1001 86380 86390 1
522797 99522797 1001 86380 86390 1
522734 99522734 1001 86380 86390 1
522523 99522523 1001 86380 86390 1
522608 99522608 1001 86380 86390 1
523309 99523309 1001 86380 86390 1
523213 99523213 1001 86380 86390 1
523137 99523137 1001 86380 86390 1
523855 99523855 1001 86380 86390 1
523856 99523856 1001 86380 86390 1
523914 99523914 1001 86380 86390 1
523744 99523744 1001 86380 86390 1
523923 99523923 1001 86380 86390 1
523891 99523891 1001 86380 86390 1
523679 99523679 1001 86380 86390 1
523655 99523655 1001 86380 86390 1
523608 99523608 1001 86380 86390 1
523428 99523428 1001 86380 86390 1
523325 99523325 1001 86380 86390 1
523529 99523529 1001 86380 86390 1
523970 99523970 1001 86380 86390 1
524141 99524141 1001 86380 86390 1
524015 99524015 1001 86380 86390 1
524120 99524120 1001 86380 86390 1
524448 99524448 1001 86380 86390 1
524539 99524539 1001 86380 86390 1
524424 99524424 1001 86380 86390 1
524546 99524546 1001 86380 86390 1
524482 99524482 1001 86380 86390 1
524498 99524498 1001 86380 86390 1
524154 99524154 1001 86380 86390 1
524355 99524355 1001 86380 86390 1
524932 99524932 1001 86380 86390 1
525444 99525444 1001 86380 86390 1
525581 99525581 1001 86380 86390 1
525250 99525250 1001 86380 86390 1
525189 99525189 1001 86380 86390 1
525182 99525182 1001 86380 86390 1
525712 99525712 1001 86380 86390 1
525636 99525636 1001 86380 86390 1
525760 99525760 1001 86380 86390 1
525748 99525748 1001 86380 86390 1
526359 99526359 1001 86380 86390 1
526244 99526244 1001 86380 86390 1
526309 99526309 1001 86380 86390 1
526171 99526171 1001 86380 86390 1
526109 99526109 1001 86380 86390 1
526022 99526022 1001 86380 86390 1
525919 99525919 1001 86380 86390 1
525818 99525818 1001 86380 86390 1
526603 99526603 1001 86380 86390 1
526555 99526555 1001 86380 86390 1
526600 99526600 1001 86380 86390 1
527046 99527046 1001 86380 86390 1
527117 99527117 1001 86380 86390 1
526901 99526901 1001 86380 86390 1
526947 99526947 1001 86380 86390 1
526990 99526990 1001 86380 86390 1
526631 99526631 1001 86380 86390 1
526662 99526662 1001 86380 86390 1
527325 99527325 1001 86380 86390 1
527354 99527354 1001 86380 86390 1
527268 99527268 1001 86380 86390 1
527295 99527295 1001 86380 86390 1
528048 99528048 1001 86380 86390 1
527834 99527834 1001 86380 86390 1
527734 99527734 1001 86380 86390 1
527524 99527524 1001 86380 86390 1
527645 99527645 1001 86380 86390 1
527517 99527517 1001 86380 86390 1
528203 99528203 1001 86380 86390 1
528224 99528224 1001 86380 86390 1
528851 99528851 1001 86380 86390 1
528834 99528834 1001 86380 86390 1
528732 99528732 1001 86380 86390 1
528687 99528687 1001 86380 86390 1
528493 99528493 1001 86380 86390 1
528461 99528461 1001 86380 86390 1
528423 99528423 1001 86380 86390 1
528449 99528449 1001 86380 86390 1
528450 99528450 1001 86380 86390 1
528439 99528439 1001 86380 86390 1
528375 99528375 1001 86380 86390 1
528467 99528467 1001 86380 86390 1
528326 99528326 1001 86380 86390 1
529702 99529702 1001 86380 86390 1
529619 99529619 1001 86380 86390 1
529649 99529649 1001 86380 86390 1
529357 99529357 1001 86380 86390 1
529423 99529423 1001 86380 86390 1
529375 99529375 1001 86380 86390 1
529224 99529224 1001 86380 86390 1
529232 99529232 1001 86380 86390 1
529763 99529763 1001 86380 86390 1
529739 99529739 1001 86380 86390 1
529799 99529799 1001 86380 86390 1
530388 99530388 1001 86380 86390 1
530351 99530351 1001 86380 86390 1
530416 99530416 1001 86380 86390 1
530469 99530469 1001 86380 86390 1
530535 99530535 1001 86380 86390 1
530544 99530544 1001 86380 86390 1
530296 99530296 1001 86380 86390 1
530322 99530322 1001 86380 86390 1
530297 99530297 1001 86380 86390 1
529990 99529990 1001 86380 86390 1
529951 99529951 1001 86380 86390 1
530058 99530058 1001 86380 86390 1
530074 99530074 1001 86380 86390 1
530559 99530559 1001 86380 86390 1
531305 99531305 1001 86380 86390 1
531335 99531335 1001 86380 86390 1
531085 99531085 1001 86380 86390 1
531112 99531112 1001 86380 86390 1
530986 99530986 1001 86380 86390 1
530987 99530987 1001 86380 86390 1
531014 99531014 1001 86380 86390 1
531016 99531016 1001 86380 86390 1
530931 99530931 1001 86380 86390 1
530858 99530858 1001 86380 86390 1
530937 99530937 1001 86380 86390 1
531404 99531404 1001 86380 86390 1
531433 99531433 1001 86380 86390 1
531434 99531434 1001 86380 86390 1
531578 99531578 1001 86380 86390 1
531580 99531580 1001 86380 86390 1
531464 99531464 1001 86380 86390 1
531387 99531387 1001 86380 86390 1
532188 99532188 1001 86380 86390 1
532137 99532137 1001 86380 86390 1
531883 99531883 1001 86380 86390 1
531860 99531860 1001 86380 86390 1
531714 99531714 1001 86380 86390 1
531663 99531663 1001 86380 86390 1
531762 99531762 1001 86380 86390 1
532336 99532336 1001 86380 86390 1
532356 99532356 1001 86380 86390 1
532923 99532923 1001 86380 86390 1
532988 99532988 1001 86380 86390 1
532849 99532849 1001 86380 86390 1
532863 99532863 1001 86380 86390 1
532765 99532765 1001 86380 86390 1
532689 99532689 1001 86380 86390 1
533054 99533054 1001 86380 86390 1
533198 99533198 1001 86380 86390 1
533213 99533213 1001 86380 86390 1
533126 99533126 1001 86380 86390 1
533795 99533795 1001 86380 86390 1
533682 99533682 1001 86380 86390 1
533658 99533658 1001 86380 86390 1
533801 99533801 1001 86380 86390 1
533724 99533724 1001 86380 86390 1
533713 99533713 1001 86380 86390 1
533513 99533513 1001 86380 86390 1
533610 99533610 1001 86380 86390 1
533395 99533395 1001 86380 86390 1
533357 99533357 1001 86380 86390 1
533370 99533370 1001 86380 86390 1
533286 99533286 1001 86380 86390 1
533997 99533997 1001 86380 86390 1
533911 99533911 1001 86380 86390 1
534655 99534655 1001 86380 86390 1
534498 99534498 1001 86380 86390 1
534645 99534645 1001 86380 86390 1
534439 99534439 1001 86380 86390 1
534394 99534394 1001 86380 86390 1
534730 99534730 1001 86380 86390 1
534692 99534692 1001 86380 86390 1
535357 99535357 1001 86380 86390 1
535346 99535346 1001 86380 86390 1
535385 99535385 1001 86380 86390 1
535335 99535335 1001 86380 86390 1
535465 99535465 1001 86380 86390 1
535497 99535497 1001 86380 86390 1
535379 99535379 1001 86380 86390 1
535147 99535147 1001 86380 86390 1
535054 99535054 1001 86380 86390 1
535702 99535702 1001 86380 86390 1
535601 99535601 1001 86380 86390 1
535666 99535666 1001 86380 86390 1
535616 99535616 1001 86380 86390 1
536186 99536186 1001 86380 86390 1
536265 99536265 1001 86380 86390 1
536205 99536205 1001 86380 86390 1
535889 99535889 1001 86380 86390 1
535721 99535721 1001 86380 86390 1
535827 99535827 1001 86380 86390 1
535802 99535802 1001 86380 86390 1
535830 99535830 1001 86380 86390 1
535739 99535739 1001 86380 86390 1
536464 99536464 1001 86380 86390 1
536959 99536959 1001 86380 86390 1
536840 99536840 1001 86380 86390 1
536855 99536855 1001 86380 86390 1
536869 99536869 1001 86380 86390 1
536926 99536926 1001 86380 86390 1
536812 99536812 1001 86380 86390 1
536632 99536632 1001 86380 86390 1
536638 99536638 1001 86380 86390 1
537792 99537792 1001 86380 86390 1
537619 99537619 1001 86380 86390 1
537725 99537725 1001 86380 86390 1
537751 99537751 1001 86380 86390 1
537598 99537598 1001 86380 86390 1
537690 99537690 1001 86380 86390 1
537408 99537408 1001 86380 86390 1
537496 99537496 1001 86380 86390 1
538001 99538001 1001 86380 86390 1
538003 99538003 1001 86380 86390 1
538164 99538164 1001 86380 86390 1
538100 99538100 1001 86380 86390 1
538094 99538094 1001 86380 86390 1
538793 99538793 1001 86380 86390 1
538632 99538632 1001 86380 86390 1
538541 99538541 1001 86380 86390 1
538312 99538312 1001 86380 86390 1
538302 99538302 1001 86380 86390 1
538380 99538380 1001 86380 86390 1
538290 99538290 1001 86380 86390 1
538226 99538226 1001 86380 86390 1
538382 99538382 1001 86380 86390 1
538228 99538228 1001 86380 86390 1
538946 99538946 1001 86380 86390 1
538846 99538846 1001 86380 86390 1
539626 99539626 1001 86380 86390 1
539363 99539363 1001 86380 86390 1
539263 99539263 1001 86380 86390 1
539394 99539394 1001 86380 86390 1
539214 99539214 1001 86380 86390 1
539102 99539102 1001 86380 86390 1
539806 99539806 1001 86380 86390 1
539658 99539658 1001 86380 86390 1
539648 99539648 1001 86380 86390 1
540416 99540416 1001 86380 86390 1
540328 99540328 1001 86380 86390 1
540305 99540305 1001 86380 86390 1
540385 99540385 1001 86380 86390 1
540426 99540426 1001 86380 86390 1
540323 99540323 1001 86380 86390 1
540211 99540211 1001 86380 86390 1
540072 99540072 1001 86380 86390 1
540164 99540164 1001 86380 86390 1
539884 99539884 1001 86380 86390 1
539984 99539984 1001 86380 86390 1
540515 99540515 1001 86380 86390 1
541154 99541154 1001 86380 86390 1
541181 99541181 1001 86380 86390 1
541173 99541173 1001 86380 86390 1
541238 99541238 1001 86380 86390 1
541201 99541201 1001 86380 86390 1
540887 99540887 1001 86380 86390 1
540858 99540858 1001 86380 86390 1
540799 99540799 1001 86380 86390 1
541336 99541336 1001 86380 86390 1
541955 99541955 1001 86380 86390 1
541745 99541745 1001 86380 86390 1
541836 99541836 1001 86380 86390 1
541734 99541734 1001 86380 86390 1
541760 99541760 1001 86380 86390 1
541891 99541891 1001 86380 86390 1
541711 99541711 1001 86380 86390 1
541730 99541730 1001 86380 86390 1
541550 99541550 1001 86380 86390 1
541672 99541672 1001 86380 86390 1
541699 99541699 1001 86380 86390 1
541546 99541546 1001 86380 86390 1
541560 99541560 1001 86380 86390 1
541704 99541704 1001 86380 86390 1
542312 99542312 1001 86380 86390 1
542216 99542216 1001 86380 86390 1
542152 99542152 1001 86380 86390 1
542944 99542944 1001 86380 86390 1
542758 99542758 1001 86380 86390 1
542862 99542862 1001 86380 86390 1
542775 99542775 1001 86380 86390 1
542545 99542545 1001 86380 86390 1
542624 99542624 1001 86380 86390 1
542576 99542576 1001 86380 86390 1
542596 99542596 1001 86380 86390 1
542456 99542456 1001 86380 86390 1
542326 99542326 1001 86380 86390 1
542340 99542340 1001 86380 86390 1
543012 99543012 1001 86380 86390 1
543027 99543027 1001 86380 86390 1
543744 99543744 1001 86380 86390 1
543491 99543491 1001 86380 86390 1
543466 99543466 1001 86380 86390 1
543429 99543429 1001 86380 86390 1
543457 99543457 1001 86380 86390 1
543891 99543891 1001 86380 86390 1
544417 99544417 1001 86380 86390 1
544431 99544431 1001 86380 86390 1
544264 99544264 1001 86380 86390 1
544226 99544226 1001 86380 86390 1
544242 99544242 1001 86380 86390 1
544218 99544218 1001 86380 86390 1
544171 99544171 1001 86380 86390 1
544126 99544126 1001 86380 86390 1
544039 99544039 1001 86380 86390 1
544630 99544630 1001 86380 86390 1
508862 490 1001 39146 39446 1
522855 832 1002 34816 39572 1
400137 99400137 1001 86380 86390 1
400278 99400278 1001 86380 86390 1
400487 99400487 1001 86380 86390 1
400787 99400787 1001 86380 86390 1
400802 99400802 1001 86380 86390 1
401087 99401087 1001 86380 86390 1
401151 99401151 1001 86380 86390 1
401234 99401234 1001 86380 86390 1
401177 99401177 1001 86380 86390 1
401558 99401558 1001 86380 86390 1
401753 99401753 1001 86380 86390 1
401739 99401739 1001 86380 86390 1
401791 99401791 1001 86380 86390 1
401946 99401946 1001 86380 86390 1
401831 99401831 1001 86380 86390 1
402146 99402146 1001 86380 86390 1
402126 99402126 1001 86380 86390 1
402187 99402187 1001 86380 86390 1
402465 99402465 1001 86380 86390 1
402492 99402492 1001 86380 86390 1
402523 99402523 1001 86380 86390 1
402705 99402705 1001 86380 86390 1
402935 99402935 1001 86380 86390 1
402972 99402972 1001 86380 86390 1
403005 99403005 1001 86380 86390 1
403491 99403491 1001 86380 86390 1
403550 99403550 1001 86380 86390 1
403607 99403607 1001 86380 86390 1
403996 99403996 1001 86380 86390 1
404241 99404241 1001 86380 86390 1
404626 99404626 1001 86380 86390 1
404951 99404951 1001 86380 86390 1
404960 99404960 1001 86380 86390 1
404987 99404987 1001 86380 86390 1
405050 99405050 1001 86380 86390 1
405045 99405045 1001 86380 86390 1
405157 99405157 1001 86380 86390 1
405170 99405170 1001 86380 86390 1
405277 99405277 1001 86380 86390 1
405591 99405591 1001 86380 86390 1
405649 99405649 1001 86380 86390 1
405686 99405686 1001 86380 86390 1
405885 99405885 1001 86380 86390 1
405976 99405976 1001 86380 86390 1
406011 99406011 1001 86380 86390 1
406181 99406181 1001 86380 86390 1
406235 99406235 1001 86380 86390 1
406346 99406346 1001 86380 86390 1
406359 99406359 1001 86380 86390 1
406731 99406731 1001 86380 86390 1
406782 99406782 1001 86380 86390 1
407070 99407070 1001 86380 86390 1
407048 99407048 1001 86380 86390 1
407251 99407251 1001 86380 86390 1
407427 99407427 1001 86380 86390 1
407411 99407411 1001 86380 86390 1
407394 99407394 1001 86380 86390 1
407474 99407474 1001 86380 86390 1
407450 99407450 1001 86380 86390 1
407679 99407679 1001 86380 86390 1
407815 99407815 1001 86380 86390 1
407889 99407889 1001 86380 86390 1
408135 99408135 1001 86380 86390 1
408159 99408159 1001 86380 86390 1
408370 99408370 1001 86380 86390 1
408333 99408333 1001 86380 86390 1
408545 99408545 1001 86380 86390 1
408657 99408657 1001 86380 86390 1
408863 99408863 1001 86380 86390 1
409348 99409348 1001 86380 86390 1
409452 99409452 1001 86380 86390 1
409434 99409434 1001 86380 86390 1
409663 99409663 1001 86380 86390 1
409857 99409857 1001 86380 86390 1
410155 99410155 1001 86380 86390 1
410188 99410188 1001 86380 86390 1
410143 99410143 1001 86380 86390 1
410222 99410222 1001 86380 86390 1
410388 99410388 1001 86380 86390 1
410406 99410406 1001 86380 86390 1
410416 99410416 1001 86380 86390 1
410454 99410454 1001 86380 86390 1
410595 99410595 1001 86380 86390 1
410546 99410546 1001 86380 86390 1
410653 99410653 1001 86380 86390 1
410657 99410657 1001 86380 86390 1
410731 99410731 1001 86380 86390 1
410736 99410736 1001 86380 86390 1
410810 99410810 1001 86380 86390 1
410972 99410972 1001 86380 86390 1
410996 99410996 1001 86380 86390 1
411048 99411048 1001 86380 86390 1
411208 99411208 1001 86380 86390 1
411147 99411147 1001 86380 86390 1
411188 99411188 1001 86380 86390 1
411253 99411253 1001 86380 86390 1
411408 99411408 1001 86380 86390 1
411503 99411503 1001 86380 86390 1
411458 99411458 1001 86380 86390 1
411433 99411433 1001 86380 86390 1
411426 99411426 1001 86380 86390 1
411705 99411705 1001 86380 86390 1
411843 99411843 1001 86380 86390 1
411816 99411816 1001 86380 86390 1
411773 99411773 1001 86380 86390 1
411904 99411904 1001 86380 86390 1
411861 99411861 1001 86380 86390 1
412200 99412200 1001 86380 86390 1
412374 99412374 1001 86380 86390 1
412352 99412352 1001 86380 86390 1
413476 99413476 1001 86380 86390 1
413546 99413546 1001 86380 86390 1
413523 99413523 1001 86380 86390 1
413461 99413461 1001 86380 86390 1
413038 99413038 1001 86380 86390 1
413115 99413115 1001 86380 86390 1
413167 99413167 1001 86380 86390 1
412989 99412989 1001 86380 86390 1
413172 99413172 1001 86380 86390 1
413253 99413253 1001 86380 86390 1
413176 99413176 1001 86380 86390 1
412930 99412930 1001 86380 86390 1
412868 99412868 1001 86380 86390 1
412731 99412731 1001 86380 86390 1
412878 99412878 1001 86380 86390 1
413700 99413700 1001 86380 86390 1
413843 99413843 1001 86380 86390 1
414074 99414074 1001 86380 86390 1
414082 99414082 1001 86380 86390 1
415195 99415195 1001 86380 86390 1
414980 99414980 1001 86380 86390 1
415295 99415295 1001 86380 86390 1
414668 99414668 1001 86380 86390 1
414854 99414854 1001 86380 86390 1
414909 99414909 1001 86380 86390 1
414602 99414602 1001 86380 86390 1
414610 99414610 1001 86380 86390 1
414405 99414405 1001 86380 86390 1
414142 99414142 1001 86380 86390 1
414467 99414467 1001 86380 86390 1
415369 99415369 1001 86380 86390 1
416813 99416813 1001 86380 86390 1
416837 99416837 1001 86380 86390 1
416861 99416861 1001 86380 86390 1
416792 99416792 1001 86380 86390 1
416020 99416020 1001 86380 86390 1
416072 99416072 1001 86380 86390 1
415857 99415857 1001 86380 86390 1
415953 99415953 1001 86380 86390 1
417138 99417138 1001 86380 86390 1
417080 99417080 1001 86380 86390 1
417010 99417010 1001 86380 86390 1
417304 99417304 1001 86380 86390 1
417396 99417396 1001 86380 86390 1
417597 99417597 1001 86380 86390 1
417542 99417542 1001 86380 86390 1
418670 99418670 1001 86380 86390 1
418528 99418528 1001 86380 86390 1
418609 99418609 1001 86380 86390 1
418449 99418449 1001 86380 86390 1
418392 99418392 1001 86380 86390 1
418206 99418206 1001 86380 86390 1
418211 99418211 1001 86380 86390 1
418155 99418155 1001 86380 86390 1
418844 99418844 1001 86380 86390 1
419174 99419174 1001 86380 86390 1
418948 99418948 1001 86380 86390 1
420337 99420337 1001 86380 86390 1
420268 99420268 1001 86380 86390 1
420270 99420270 1001 86380 86390 1
419883 99419883 1001 86380 86390 1
419811 99419811 1001 86380 86390 1
419813 99419813 1001 86380 86390 1
419757 99419757 1001 86380 86390 1
419213 99419213 1001 86380 86390 1
419229 99419229 1001 86380 86390 1
420060 99420060 1001 86380 86390 1
420477 99420477 1001 86380 86390 1
420671 99420671 1001 86380 86390 1
422026 99422026 1001 86380 86390 1
421993 99421993 1001 86380 86390 1
421304 99421304 1001 86380 86390 1
421310 99421310 1001 86380 86390 1
421091 99421091 1001 86380 86390 1
420938 99420938 1001 86380 86390 1
421168 99421168 1001 86380 86390 1
420960 99420960 1001 86380 86390 1
422326 99422326 1001 86380 86390 1
423650 99423650 1001 86380 86390 1
423634 99423634 1001 86380 86390 1
423697 99423697 1001 86380 86390 1
423273 99423273 1001 86380 86390 1
423094 99423094 1001 86380 86390 1
422952 99422952 1001 86380 86390 1
422773 99422773 1001 86380 86390 1
422889 99422889 1001 86380 86390 1
422758 99422758 1001 86380 86390 1
422643 99422643 1001 86380 86390 1
422763 99422763 1001 86380 86390 1
422822 99422822 1001 86380 86390 1
423923 99423923 1001 86380 86390 1
423833 99423833 1001 86380 86390 1
423837 99423837 1001 86380 86390 1
424109 99424109 1001 86380 86390 1
425304 99425304 1001 86380 86390 1
424707 99424707 1001 86380 86390 1
424880 99424880 1001 86380 86390 1
424604 99424604 1001 86380 86390 1
424365 99424365 1001 86380 86390 1
424156 99424156 1001 86380 86390 1
424273 99424273 1001 86380 86390 1
424306 99424306 1001 86380 86390 1
424232 99424232 1001 86380 86390 1
424558 99424558 1001 86380 86390 1
425641 99425641 1001 86380 86390 1
426972 99426972 1001 86380 86390 1
426842 99426842 1001 86380 86390 1
426735 99426735 1001 86380 86390 1
426365 99426365 1001 86380 86390 1
425886 99425886 1001 86380 86390 1
426047 99426047 1001 86380 86390 1
425974 99425974 1001 86380 86390 1
427318 99427318 1001 86380 86390 1
427120 99427120 1001 86380 86390 1
427212 99427212 1001 86380 86390 1
427379 99427379 1001 86380 86390 1
427220 99427220 1001 86380 86390 1
428675 99428675 1001 86380 86390 1
428452 99428452 1001 86380 86390 1
428434 99428434 1001 86380 86390 1
428561 99428561 1001 86380 86390 1
427943 99427943 1001 86380 86390 1
427624 99427624 1001 86380 86390 1
427704 99427704 1001 86380 86390 1
427828 99427828 1001 86380 86390 1
427569 99427569 1001 86380 86390 1
427763 99427763 1001 86380 86390 1
427699 99427699 1001 86380 86390 1
430307 99430307 1001 86380 86390 1
429899 99429899 1001 86380 86390 1
429220 99429220 1001 86380 86390 1
429446 99429446 1001 86380 86390 1
430526 99430526 1001 86380 86390 1
430467 99430467 1001 86380 86390 1
430813 99430813 1001 86380 86390 1
431651 99431651 1001 86380 86390 1
432041 99432041 1001 86380 86390 1
431306 99431306 1001 86380 86390 1
431463 99431463 1001 86380 86390 1
431612 99431612 1001 86380 86390 1
431601 99431601 1001 86380 86390 1
431451 99431451 1001 86380 86390 1
431009 99431009 1001 86380 86390 1
431072 99431072 1001 86380 86390 1
431180 99431180 1001 86380 86390 1
430836 99430836 1001 86380 86390 1
431020 99431020 1001 86380 86390 1
431236 99431236 1001 86380 86390 1
432287 99432287 1001 86380 86390 1
432065 99432065 1001 86380 86390 1
432384 99432384 1001 86380 86390 1
432233 99432233 1001 86380 86390 1
433395 99433395 1001 86380 86390 1
433323 99433323 1001 86380 86390 1
432985 99432985 1001 86380 86390 1
432912 99432912 1001 86380 86390 1
433045 99433045 1001 86380 86390 1
432801 99432801 1001 86380 86390 1
432620 99432620 1001 86380 86390 1
432843 99432843 1001 86380 86390 1
433749 99433749 1001 86380 86390 1
434024 99434024 1001 86380 86390 1
433806 99433806 1001 86380 86390 1
435390 99435390 1001 86380 86390 1
435388 99435388 1001 86380 86390 1
435204 99435204 1001 86380 86390 1
435242 99435242 1001 86380 86390 1
434784 99434784 1001 86380 86390 1
434643 99434643 1001 86380 86390 1
434945 99434945 1001 86380 86390 1
434748 99434748 1001 86380 86390 1
434796 99434796 1001 86380 86390 1
434395 99434395 1001 86380 86390 1
434427 99434427 1001 86380 86390 1
434203 99434203 1001 86380 86390 1
434287 99434287 1001 86380 86390 1
435786 99435786 1001 86380 86390 1
435730 99435730 1001 86380 86390 1
435771 99435771 1001 86380 86390 1
435444 99435444 1001 86380 86390 1
435616 99435616 1001 86380 86390 1
435450 99435450 1001 86380 86390 1
435592 99435592 1001 86380 86390 1
436805 99436805 1001 86380 86390 1
436897 99436897 1001 86380 86390 1
436547 99436547 1001 86380 86390 1
436428 99436428 1001 86380 86390 1
436433 99436433 1001 86380 86390 1
436262 99436262 1001 86380 86390 1
436215 99436215 1001 86380 86390 1
436188 99436188 1001 86380 86390 1
436280 99436280 1001 86380 86390 1
435967 99435967 1001 86380 86390 1
437170 99437170 1001 86380 86390 1
300063 99300063 1001 86380 86390 1
437254 99437254 1001 86380 86390 1
300614 99300614 1001 86380 86390 1
300681 99300681 1001 86380 86390 1
300594 99300594 1001 86380 86390 1
300646 99300646 1001 86380 86390 1
300660 99300660 1001 86380 86390 1
300598 99300598 1001 86380 86390 1
300663 99300663 1001 86380 86390 1
300419 99300419 1001 86380 86390 1
300356 99300356 1001 86380 86390 1
300443 99300443 1001 86380 86390 1
300136 99300136 1001 86380 86390 1
300179 99300179 1001 86380 86390 1
300192 99300192 1001 86380 86390 1
300920 99300920 1001 86380 86390 1
300857 99300857 1001 86380 86390 1
300812 99300812 1001 86380 86390 1
300748 99300748 1001 86380 86390 1
300867 99300867 1001 86380 86390 1
300880 99300880 1001 86380 86390 1
301391 99301391 1001 86380 86390 1
301530 99301530 1001 86380 86390 1
301370 99301370 1001 86380 86390 1
301336 99301336 1001 86380 86390 1
301276 99301276 1001 86380 86390 1
301188 99301188 1001 86380 86390 1
301104 99301104 1001 86380 86390 1
301134 99301134 1001 86380 86390 1
301044 99301044 1001 86380 86390 1
301021 99301021 1001 86380 86390 1
301721 99301721 1001 86380 86390 1
301580 99301580 1001 86380 86390 1
301653 99301653 1001 86380 86390 1
301615 99301615 1001 86380 86390 1
302279 99302279 1001 86380 86390 1
302282 99302282 1001 86380 86390 1
302358 99302358 1001 86380 86390 1
302258 99302258 1001 86380 86390 1
302250 99302250 1001 86380 86390 1
302264 99302264 1001 86380 86390 1
302034 99302034 1001 86380 86390 1
302099 99302099 1001 86380 86390 1
302048 99302048 1001 86380 86390 1
302094 99302094 1001 86380 86390 1
301854 99301854 1001 86380 86390 1
301768 99301768 1001 86380 86390 1
301874 99301874 1001 86380 86390 1
302577 99302577 1001 86380 86390 1
302505 99302505 1001 86380 86390 1
303174 99303174 1001 86380 86390 1
303064 99303064 1001 86380 86390 1
302828 99302828 1001 86380 86390 1
302601 99302601 1001 86380 86390 1
302654 99302654 1001 86380 86390 1
302645 99302645 1001 86380 86390 1
303282 99303282 1001 86380 86390 1
303373 99303373 1001 86380 86390 1
302794 99302794 1001 86380 86390 1
303393 99303393 1001 86380 86390 1
303853 99303853 1001 86380 86390 1
303988 99303988 1001 86380 86390 1
303938 99303938 1001 86380 86390 1
303650 99303650 1001 86380 86390 1
303642 99303642 1001 86380 86390 1
303481 99303481 1001 86380 86390 1
303448 99303448 1001 86380 86390 1
303488 99303488 1001 86380 86390 1
304675 99304675 1001 86380 86390 1
304805 99304805 1001 86380 86390 1
304536 99304536 1001 86380 86390 1
304553 99304553 1001 86380 86390 1
304622 99304622 1001 86380 86390 1
304559 99304559 1001 86380 86390 1
304319 99304319 1001 86380 86390 1
304441 99304441 1001 86380 86390 1
304882 99304882 1001 86380 86390 1
305048 99305048 1001 86380 86390 1
305624 99305624 1001 86380 86390 1
305508 99305508 1001 86380 86390 1
305628 99305628 1001 86380 86390 1
305641 99305641 1001 86380 86390 1
305525 99305525 1001 86380 86390 1
305325 99305325 1001 86380 86390 1
305304 99305304 1001 86380 86390 1
305161 99305161 1001 86380 86390 1
305100 99305100 1001 86380 86390 1
305126 99305126 1001 86380 86390 1
500141 99500141 1001 86380 86390 1
500175 99500175 1001 86380 86390 1
500021 99500021 1001 86380 86390 1
500673 99500673 1001 86380 86390 1
500779 99500779 1001 86380 86390 1
500788 99500788 1001 86380 86390 1
500716 99500716 1001 86380 86390 1
500678 99500678 1001 86380 86390 1
500717 99500717 1001 86380 86390 1
500409 99500409 1001 86380 86390 1
500309 99500309 1001 86380 86390 1
500266 99500266 1001 86380 86390 1
500827 99500827 1001 86380 86390 1
501523 99501523 1001 86380 86390 1
501514 99501514 1001 86380 86390 1
501476 99501476 1001 86380 86390 1
501626 99501626 1001 86380 86390 1
501625 99501625 1001 86380 86390 1
501586 99501586 1001 86380 86390 1
501267 99501267 1001 86380 86390 1
501306 99501306 1001 86380 86390 1
501257 99501257 1001 86380 86390 1
501275 99501275 1001 86380 86390 1
501175 99501175 1001 86380 86390 1
501177 99501177 1001 86380 86390 1
501205 99501205 1001 86380 86390 1
501042 99501042 1001 86380 86390 1
501651 99501651 1001 86380 86390 1
501681 99501681 1001 86380 86390 1
501660 99501660 1001 86380 86390 1
502388 99502388 1001 86380 86390 1
502337 99502337 1001 86380 86390 1
502408 99502408 1001 86380 86390 1
502424 99502424 1001 86380 86390 1
502270 99502270 1001 86380 86390 1
502238 99502238 1001 86380 86390 1
502056 99502056 1001 86380 86390 1
502188 99502188 1001 86380 86390 1
502112 99502112 1001 86380 86390 1
502178 99502178 1001 86380 86390 1
501923 99501923 1001 86380 86390 1
502040 99502040 1001 86380 86390 1
501963 99501963 1001 86380 86390 1
501892 99501892 1001 86380 86390 1
502025 99502025 1001 86380 86390 1
502547 99502547 1001 86380 86390 1
502471 99502471 1001 86380 86390 1
503047 99503047 1001 86380 86390 1
502911 99502911 1001 86380 86390 1
502937 99502937 1001 86380 86390 1
502991 99502991 1001 86380 86390 1
502890 99502890 1001 86380 86390 1
502736 99502736 1001 86380 86390 1
502684 99502684 1001 86380 86390 1
502788 99502788 1001 86380 86390 1
502721 99502721 1001 86380 86390 1
503460 99503460 1001 86380 86390 1
504005 99504005 1001 86380 86390 1
503917 99503917 1001 86380 86390 1
504038 99504038 1001 86380 86390 1
503879 99503879 1001 86380 86390 1
503725 99503725 1001 86380 86390 1
503738 99503738 1001 86380 86390 1
503766 99503766 1001 86380 86390 1
503699 99503699 1001 86380 86390 1
503675 99503675 1001 86380 86390 1
503703 99503703 1001 86380 86390 1
504291 99504291 1001 86380 86390 1
504163 99504163 1001 86380 86390 1
504928 99504928 1001 86380 86390 1
504774 99504774 1001 86380 86390 1
504941 99504941 1001 86380 86390 1
504700 99504700 1001 86380 86390 1
504623 99504623 1001 86380 86390 1
504542 99504542 1001 86380 86390 1
504633 99504633 1001 86380 86390 1
504466 99504466 1001 86380 86390 1
504363 99504363 1001 86380 86390 1
504403 99504403 1001 86380 86390 1
504474 99504474 1001 86380 86390 1
504955 99504955 1001 86380 86390 1
504971 99504971 1001 86380 86390 1
505023 99505023 1001 86380 86390 1
504948 99504948 1001 86380 86390 1
505595 99505595 1001 86380 86390 1
505704 99505704 1001 86380 86390 1
505538 99505538 1001 86380 86390 1
505502 99505502 1001 86380 86390 1
505253 99505253 1001 86380 86390 1
505331 99505331 1001 86380 86390 1
505303 99505303 1001 86380 86390 1
506393 99506393 1001 86380 86390 1
506496 99506496 1001 86380 86390 1
506567 99506567 1001 86380 86390 1
506460 99506460 1001 86380 86390 1
506502 99506502 1001 86380 86390 1
506262 99506262 1001 86380 86390 1
506002 99506002 1001 86380 86390 1
506110 99506110 1001 86380 86390 1
506685 99506685 1001 86380 86390 1
506635 99506635 1001 86380 86390 1
506611 99506611 1001 86380 86390 1
506625 99506625 1001 86380 86390 1
506782 99506782 1001 86380 86390 1
506719 99506719 1001 86380 86390 1
506773 99506773 1001 86380 86390 1
507269 99507269 1001 86380 86390 1
507257 99507257 1001 86380 86390 1
507285 99507285 1001 86380 86390 1
507247 99507247 1001 86380 86390 1
507236 99507236 1001 86380 86390 1
507048 99507048 1001 86380 86390 1
507104 99507104 1001 86380 86390 1
507119 99507119 1001 86380 86390 1
507147 99507147 1001 86380 86390 1
506870 99506870 1001 86380 86390 1
506898 99506898 1001 86380 86390 1
506835 99506835 1001 86380 86390 1
507564 99507564 1001 86380 86390 1
507566 99507566 1001 86380 86390 1
508211 99508211 1001 86380 86390 1
508108 99508108 1001 86380 86390 1
508083 99508083 1001 86380 86390 1
508097 99508097 1001 86380 86390 1
508125 99508125 1001 86380 86390 1
508126 99508126 1001 86380 86390 1
508166 99508166 1001 86380 86390 1
508141 99508141 1001 86380 86390 1
508240 99508240 1001 86380 86390 1
508143 99508143 1001 86380 86390 1
507904 99507904 1001 86380 86390 1
507995 99507995 1001 86380 86390 1
508010 99508010 1001 86380 86390 1
507672 99507672 1001 86380 86390 1
507686 99507686 1001 86380 86390 1
507765 99507765 1001 86380 86390 1
508392 99508392 1001 86380 86390 1
508252 99508252 1001 86380 86390 1
508875 99508875 1001 86380 86390 1
508889 99508889 1001 86380 86390 1
509059 99509059 1001 86380 86390 1
509033 99509033 1001 86380 86390 1
508717 99508717 1001 86380 86390 1
508762 99508762 1001 86380 86390 1
508484 99508484 1001 86380 86390 1
508588 99508588 1001 86380 86390 1
509256 99509256 1001 86380 86390 1
509091 99509091 1001 86380 86390 1
509708 99509708 1001 86380 86390 1
509802 99509802 1001 86380 86390 1
509792 99509792 1001 86380 86390 1
509844 99509844 1001 86380 86390 1
509887 99509887 1001 86380 86390 1
509780 99509780 1001 86380 86390 1
509552 99509552 1001 86380 86390 1
509581 99509581 1001 86380 86390 1
509484 99509484 1001 86380 86390 1
510105 99510105 1001 86380 86390 1
510024 99510024 1001 86380 86390 1
510050 99510050 1001 86380 86390 1
509960 99509960 1001 86380 86390 1
510691 99510691 1001 86380 86390 1
510665 99510665 1001 86380 86390 1
510669 99510669 1001 86380 86390 1
510317 99510317 1001 86380 86390 1
510410 99510410 1001 86380 86390 1
510346 99510346 1001 86380 86390 1
510221 99510221 1001 86380 86390 1
510840 99510840 1001 86380 86390 1
510828 99510828 1001 86380 86390 1
510856 99510856 1001 86380 86390 1
510870 99510870 1001 86380 86390 1
510902 99510902 1001 86380 86390 1
510839 99510839 1001 86380 86390 1
511437 99511437 1001 86380 86390 1
511270 99511270 1001 86380 86390 1
510937 99510937 1001 86380 86390 1
511080 99511080 1001 86380 86390 1
511055 99511055 1001 86380 86390 1
510966 99510966 1001 86380 86390 1
512247 99512247 1001 86380 86390 1
512260 99512260 1001 86380 86390 1
512339 99512339 1001 86380 86390 1
512223 99512223 1001 86380 86390 1
512083 99512083 1001 86380 86390 1
512135 99512135 1001 86380 86390 1
512032 99512032 1001 86380 86390 1
512138 99512138 1001 86380 86390 1
511865 99511865 1001 86380 86390 1
511894 99511894 1001 86380 86390 1
511946 99511946 1001 86380 86390 1
511856 99511856 1001 86380 86390 1
512466 99512466 1001 86380 86390 1
512583 99512583 1001 86380 86390 1
512507 99512507 1001 86380 86390 1
512436 99512436 1001 86380 86390 1
513036 99513036 1001 86380 86390 1
512908 99512908 1001 86380 86390 1
512924 99512924 1001 86380 86390 1
512981 99512981 1001 86380 86390 1
512878 99512878 1001 86380 86390 1
512995 99512995 1001 86380 86390 1
512815 99512815 1001 86380 86390 1
512894 99512894 1001 86380 86390 1
512803 99512803 1001 86380 86390 1
512673 99512673 1001 86380 86390 1
513295 99513295 1001 86380 86390 1
513245 99513245 1001 86380 86390 1
513275 99513275 1001 86380 86390 1
514001 99514001 1001 86380 86390 1
513932 99513932 1001 86380 86390 1
513763 99513763 1001 86380 86390 1
513666 99513666 1001 86380 86390 1
513580 99513580 1001 86380 86390 1
513593 99513593 1001 86380 86390 1
513557 99513557 1001 86380 86390 1
513444 99513444 1001 86380 86390 1
514080 99514080 1001 86380 86390 1
514210 99514210 1001 86380 86390 1
514107 99514107 1001 86380 86390 1
514057 99514057 1001 86380 86390 1
514190 99514190 1001 86380 86390 1
514203 99514203 1001 86380 86390 1
514794 99514794 1001 86380 86390 1
514717 99514717 1001 86380 86390 1
514668 99514668 1001 86380 86390 1
514701 99514701 1001 86380 86390 1
514853 99514853 1001 86380 86390 1
514463 99514463 1001 86380 86390 1
514452 99514452 1001 86380 86390 1
514466 99514466 1001 86380 86390 1
514558 99514558 1001 86380 86390 1
514360 99514360 1001 86380 86390 1
514272 99514272 1001 86380 86390 1
514913 99514913 1001 86380 86390 1
515564 99515564 1001 86380 86390 1
515312 99515312 1001 86380 86390 1
515448 99515448 1001 86380 86390 1
515462 99515462 1001 86380 86390 1
515451 99515451 1001 86380 86390 1
515181 99515181 1001 86380 86390 1
515209 99515209 1001 86380 86390 1
515083 99515083 1001 86380 86390 1
515175 99515175 1001 86380 86390 1
515702 99515702 1001 86380 86390 1
516383 99516383 1001 86380 86390 1
516494 99516494 1001 86380 86390 1
516466 99516466 1001 86380 86390 1
516499 99516499 1001 86380 86390 1
516187 99516187 1001 86380 86390 1
516255 99516255 1001 86380 86390 1
516192 99516192 1001 86380 86390 1
516107 99516107 1001 86380 86390 1
515953 99515953 1001 86380 86390 1
515919 99515919 1001 86380 86390 1
516641 99516641 1001 86380 86390 1
516657 99516657 1001 86380 86390 1
516596 99516596 1001 86380 86390 1
517271 99517271 1001 86380 86390 1
517299 99517299 1001 86380 86390 1
517206 99517206 1001 86380 86390 1
516991 99516991 1001 86380 86390 1
516717 99516717 1001 86380 86390 1
516879 99516879 1001 86380 86390 1
516815 99516815 1001 86380 86390 1
517348 99517348 1001 86380 86390 1
517427 99517427 1001 86380 86390 1
517479 99517479 1001 86380 86390 1
517379 99517379 1001 86380 86390 1
517341 99517341 1001 86380 86390 1
517421 99517421 1001 86380 86390 1
518067 99518067 1001 86380 86390 1
518056 99518056 1001 86380 86390 1
517750 99517750 1001 86380 86390 1
517907 99517907 1001 86380 86390 1
517830 99517830 1001 86380 86390 1
517780 99517780 1001 86380 86390 1
517911 99517911 1001 86380 86390 1
517696 99517696 1001 86380 86390 1
517619 99517619 1001 86380 86390 1
517569 99517569 1001 86380 86390 1
517571 99517571 1001 86380 86390 1
517547 99517547 1001 86380 86390 1
517717 99517717 1001 86380 86390 1
517614 99517614 1001 86380 86390 1
517643 99517643 1001 86380 86390 1
517721 99517721 1001 86380 86390 1
517734 99517734 1001 86380 86390 1
518315 99518315 1001 86380 86390 1
517749 99517749 1001 86380 86390 1
518228 99518228 1001 86380 86390 1
518272 99518272 1001 86380 86390 1
518820 99518820 1001 86380 86390 1
518801 99518801 1001 86380 86390 1
518815 99518815 1001 86380 86390 1
518921 99518921 1001 86380 86390 1
518981 99518981 1001 86380 86390 1
518832 99518832 1001 86380 86390 1
518446 99518446 1001 86380 86390 1
518485 99518485 1001 86380 86390 1
518529 99518529 1001 86380 86390 1
518468 99518468 1001 86380 86390 1
519088 99519088 1001 86380 86390 1
519146 99519146 1001 86380 86390 1
519084 99519084 1001 86380 86390 1
519034 99519034 1001 86380 86390 1
519700 99519700 1001 86380 86390 1
519753 99519753 1001 86380 86390 1
519664 99519664 1001 86380 86390 1
519796 99519796 1001 86380 86390 1
519431 99519431 1001 86380 86390 1
519432 99519432 1001 86380 86390 1
519603 99519603 1001 86380 86390 1
519553 99519553 1001 86380 86390 1
519566 99519566 1001 86380 86390 1
519515 99519515 1001 86380 86390 1
519259 99519259 1001 86380 86390 1
519196 99519196 1001 86380 86390 1
519391 99519391 1001 86380 86390 1
519197 99519197 1001 86380 86390 1
519291 99519291 1001 86380 86390 1
520011 99520011 1001 86380 86390 1
520000 99520000 1001 86380 86390 1
519911 99519911 1001 86380 86390 1
520524 99520524 1001 86380 86390 1
520552 99520552 1001 86380 86390 1
520477 99520477 1001 86380 86390 1
520468 99520468 1001 86380 86390 1
520546 99520546 1001 86380 86390 1
520392 99520392 1001 86380 86390 1
520148 99520148 1001 86380 86390 1
520150 99520150 1001 86380 86390 1
520074 99520074 1001 86380 86390 1
520192 99520192 1001 86380 86390 1
520218 99520218 1001 86380 86390 1
520701 99520701 1001 86380 86390 1
520747 99520747 1001 86380 86390 1
521340 99521340 1001 86380 86390 1
521381 99521381 1001 86380 86390 1
521317 99521317 1001 86380 86390 1
521453 99521453 1001 86380 86390 1
521458 99521458 1001 86380 86390 1
521221 99521221 1001 86380 86390 1
521094 99521094 1001 86380 86390 1
521084 99521084 1001 86380 86390 1
521001 99521001 1001 86380 86390 1
520915 99520915 1001 86380 86390 1
521048 99521048 1001 86380 86390 1
521480 99521480 1001 86380 86390 1
521482 99521482 1001 86380 86390 1
521484 99521484 1001 86380 86390 1
521525 99521525 1001 86380 86390 1
521630 99521630 1001 86380 86390 1
522111 99522111 1001 86380 86390 1
522216 99522216 1001 86380 86390 1
522229 99522229 1001 86380 86390 1
522201 99522201 1001 86380 86390 1
522073 99522073 1001 86380 86390 1
521962 99521962 1001 86380 86390 1
522056 99522056 1001 86380 86390 1
521846 99521846 1001 86380 86390 1
521757 99521757 1001 86380 86390 1
522483 99522483 1001 86380 86390 1
522419 99522419 1001 86380 86390 1
522384 99522384 1001 86380 86390 1
522437 99522437 1001 86380 86390 1
522388 99522388 1001 86380 86390 1
522926 99522926 1001 86380 86390 1
523073 99523073 1001 86380 86390 1
522708 99522708 1001 86380 86390 1
522814 99522814 1001 86380 86390 1
522550 99522550 1001 86380 86390 1
522532 99522532 1001 86380 86390 1
522636 99522636 1001 86380 86390 1
523194 99523194 1001 86380 86390 1
523302 99523302 1001 86380 86390 1
523228 99523228 1001 86380 86390 1
523243 99523243 1001 86380 86390 1
523231 99523231 1001 86380 86390 1
523893 99523893 1001 86380 86390 1
523765 99523765 1001 86380 86390 1
523597 99523597 1001 86380 86390 1
523626 99523626 1001 86380 86390 1
523693 99523693 1001 86380 86390 1
523592 99523592 1001 86380 86390 1
523404 99523404 1001 86380 86390 1
524060 99524060 1001 86380 86390 1
524102 99524102 1001 86380 86390 1
524643 99524643 1001 86380 86390 1
524528 99524528 1001 86380 86390 1
524427 99524427 1001 86380 86390 1
524518 99524518 1001 86380 86390 1
524550 99524550 1001 86380 86390 1
524306 99524306 1001 86380 86390 1
524349 99524349 1001 86380 86390 1
524186 99524186 1001 86380 86390 1
524902 99524902 1001 86380 86390 1
524790 99524790 1001 86380 86390 1
525553 99525553 1001 86380 86390 1
525425 99525425 1001 86380 86390 1
525542 99525542 1001 86380 86390 1
525530 99525530 1001 86380 86390 1
525315 99525315 1001 86380 86390 1
525241 99525241 1001 86380 86390 1
525358 99525358 1001 86380 86390 1
525384 99525384 1001 86380 86390 1
525334 99525334 1001 86380 86390 1
524977 99524977 1001 86380 86390 1
524982 99524982 1001 86380 86390 1
525754 99525754 1001 86380 86390 1
525734 99525734 1001 86380 86390 1
526205 99526205 1001 86380 86390 1
526130 99526130 1001 86380 86390 1
526070 99526070 1001 86380 86390 1
526202 99526202 1001 86380 86390 1
525817 99525817 1001 86380 86390 1
525961 99525961 1001 86380 86390 1
525936 99525936 1001 86380 86390 1
525962 99525962 1001 86380 86390 1
525874 99525874 1001 86380 86390 1
526440 99526440 1001 86380 86390 1
526443 99526443 1001 86380 86390 1
527249 99527249 1001 86380 86390 1
527148 99527148 1001 86380 86390 1
527111 99527111 1001 86380 86390 1
526978 99526978 1001 86380 86390 1
526850 99526850 1001 86380 86390 1
526904 99526904 1001 86380 86390 1
526666 99526666 1001 86380 86390 1
526823 99526823 1001 86380 86390 1
526656 99526656 1001 86380 86390 1
526747 99526747 1001 86380 86390 1
526659 99526659 1001 86380 86390 1
526660 99526660 1001 86380 86390 1
526715 99526715 1001 86380 86390 1
527351 99527351 1001 86380 86390 1
527316 99527316 1001 86380 86390 1
527333 99527333 1001 86380 86390 1
527255 99527255 1001 86380 86390 1
528073 99528073 1001 86380 86390 1
528050 99528050 1001 86380 86390 1
527887 99527887 1001 86380 86390 1
527952 99527952 1001 86380 86390 1
527728 99527728 1001 86380 86390 1
527669 99527669 1001 86380 86390 1
528130 99528130 1001 86380 86390 1
528082 99528082 1001 86380 86390 1
528852 99528852 1001 86380 86390 1
528870 99528870 1001 86380 86390 1
528704 99528704 1001 86380 86390 1
528893 99528893 1001 86380 86390 1
528892 99528892 1001 86380 86390 1
528848 99528848 1001 86380 86390 1
528501 99528501 1001 86380 86390 1
528671 99528671 1001 86380 86390 1
528556 99528556 1001 86380 86390 1
528519 99528519 1001 86380 86390 1
528548 99528548 1001 86380 86390 1
528588 99528588 1001 86380 86390 1
528693 99528693 1001 86380 86390 1
528591 99528591 1001 86380 86390 1
528284 99528284 1001 86380 86390 1
528964 99528964 1001 86380 86390 1
529007 99529007 1001 86380 86390 1
529340 99529340 1001 86380 86390 1
529444 99529444 1001 86380 86390 1
529387 99529387 1001 86380 86390 1
529439 99529439 1001 86380 86390 1
529430 99529430 1001 86380 86390 1
529226 99529226 1001 86380 86390 1
529123 99529123 1001 86380 86390 1
529912 99529912 1001 86380 86390 1
529926 99529926 1001 86380 86390 1
529915 99529915 1001 86380 86390 1
529801 99529801 1001 86380 86390 1
530427 99530427 1001 86380 86390 1
530147 99530147 1001 86380 86390 1
530161 99530161 1001 86380 86390 1
530149 99530149 1001 86380 86390 1
530001 99530001 1001 86380 86390 1
530040 99530040 1001 86380 86390 1
530031 99530031 1001 86380 86390 1
530620 99530620 1001 86380 86390 1
530635 99530635 1001 86380 86390 1
530679 99530679 1001 86380 86390 1
531378 99531378 1001 86380 86390 1
531182 99531182 1001 86380 86390 1
531207 99531207 1001 86380 86390 1
531210 99531210 1001 86380 86390 1
531003 99531003 1001 86380 86390 1
530798 99530798 1001 86380 86390 1
530811 99530811 1001 86380 86390 1
530804 99530804 1001 86380 86390 1
530896 99530896 1001 86380 86390 1
530820 99530820 1001 86380 86390 1
531428 99531428 1001 86380 86390 1
531456 99531456 1001 86380 86390 1
531470 99531470 1001 86380 86390 1
531458 99531458 1001 86380 86390 1
531515 99531515 1001 86380 86390 1
531413 99531413 1001 86380 86390 1
531517 99531517 1001 86380 86390 1
532102 99532102 1001 86380 86390 1
531794 99531794 1001 86380 86390 1
531887 99531887 1001 86380 86390 1
531810 99531810 1001 86380 86390 1
531921 99531921 1001 86380 86390 1
531792 99531792 1001 86380 86390 1
531679 99531679 1001 86380 86390 1
531641 99531641 1001 86380 86390 1
531739 99531739 1001 86380 86390 1
532261 99532261 1001 86380 86390 1
532406 99532406 1001 86380 86390 1
532240 99532240 1001 86380 86390 1
532903 99532903 1001 86380 86390 1
533011 99533011 1001 86380 86390 1
532938 99532938 1001 86380 86390 1
532887 99532887 1001 86380 86390 1
532900 99532900 1001 86380 86390 1
532875 99532875 1001 86380 86390 1
532748 99532748 1001 86380 86390 1
532621 99532621 1001 86380 86390 1
532707 99532707 1001 86380 86390 1
532475 99532475 1001 86380 86390 1
532451 99532451 1001 86380 86390 1
532588 99532588 1001 86380 86390 1
532511 99532511 1001 86380 86390 1
533132 99533132 1001 86380 86390 1
533111 99533111 1001 86380 86390 1
533164 99533164 1001 86380 86390 1
533763 99533763 1001 86380 86390 1
533845 99533845 1001 86380 86390 1
533574 99533574 1001 86380 86390 1
533486 99533486 1001 86380 86390 1
533461 99533461 1001 86380 86390 1
533618 99533618 1001 86380 86390 1
533457 99533457 1001 86380 86390 1
533371 99533371 1001 86380 86390 1
533385 99533385 1001 86380 86390 1
533401 99533401 1001 86380 86390 1
533326 99533326 1001 86380 86390 1
533900 99533900 1001 86380 86390 1
534489 99534489 1001 86380 86390 1
534553 99534553 1001 86380 86390 1
534310 99534310 1001 86380 86390 1
534423 99534423 1001 86380 86390 1
534065 99534065 1001 86380 86390 1
534209 99534209 1001 86380 86390 1
534266 99534266 1001 86380 86390 1
534074 99534074 1001 86380 86390 1
534875 99534875 1001 86380 86390 1
534827 99534827 1001 86380 86390 1
534727 99534727 1001 86380 86390 1
534845 99534845 1001 86380 86390 1
535359 99535359 1001 86380 86390 1
535485 99535485 1001 86380 86390 1
535309 99535309 1001 86380 86390 1
535362 99535362 1001 86380 86390 1
535388 99535388 1001 86380 86390 1
535304 99535304 1001 86380 86390 1
535260 99535260 1001 86380 86390 1
535059 99535059 1001 86380 86390 1
534944 99534944 1001 86380 86390 1
535061 99535061 1001 86380 86390 1
535064 99535064 1001 86380 86390 1
534896 99534896 1001 86380 86390 1
534975 99534975 1001 86380 86390 1
536333 99536333 1001 86380 86390 1
535964 99535964 1001 86380 86390 1
535797 99535797 1001 86380 86390 1
535812 99535812 1001 86380 86390 1
535748 99535748 1001 86380 86390 1
535829 99535829 1001 86380 86390 1
536377 99536377 1001 86380 86390 1
536338 99536338 1001 86380 86390 1
536339 99536339 1001 86380 86390 1
536538 99536538 1001 86380 86390 1
537009 99537009 1001 86380 86390 1
537102 99537102 1001 86380 86390 1
537057 99537057 1001 86380 86390 1
536841 99536841 1001 86380 86390 1
536933 99536933 1001 86380 86390 1
536821 99536821 1001 86380 86390 1
536783 99536783 1001 86380 86390 1
536914 99536914 1001 86380 86390 1
536711 99536711 1001 86380 86390 1
536610 99536610 1001 86380 86390 1
536603 99536603 1001 86380 86390 1
536655 99536655 1001 86380 86390 1
537822 99537822 1001 86380 86390 1
537939 99537939 1001 86380 86390 1
537841 99537841 1001 86380 86390 1
537580 99537580 1001 86380 86390 1
537766 99537766 1001 86380 86390 1
537585 99537585 1001 86380 86390 1
537551 99537551 1001 86380 86390 1
537487 99537487 1001 86380 86390 1
537452 99537452 1001 86380 86390 1
538054 99538054 1001 86380 86390 1
538192 99538192 1001 86380 86390 1
538104 99538104 1001 86380 86390 1
538741 99538741 1001 86380 86390 1
538790 99538790 1001 86380 86390 1
538694 99538694 1001 86380 86390 1
538695 99538695 1001 86380 86390 1
538427 99538427 1001 86380 86390 1
538499 99538499 1001 86380 86390 1
538490 99538490 1001 86380 86390 1
538206 99538206 1001 86380 86390 1
538292 99538292 1001 86380 86390 1
538837 99538837 1001 86380 86390 1
538915 99538915 1001 86380 86390 1
538853 99538853 1001 86380 86390 1
538949 99538949 1001 86380 86390 1
539585 99539585 1001 86380 86390 1
539630 99539630 1001 86380 86390 1
539562 99539562 1001 86380 86390 1
539360 99539360 1001 86380 86390 1
539278 99539278 1001 86380 86390 1
539116 99539116 1001 86380 86390 1
539754 99539754 1001 86380 86390 1
539841 99539841 1001 86380 86390 1
539830 99539830 1001 86380 86390 1
540264 99540264 1001 86380 86390 1
540189 99540189 1001 86380 86390 1
540088 99540088 1001 86380 86390 1
540015 99540015 1001 86380 86390 1
539882 99539882 1001 86380 86390 1
539909 99539909 1001 86380 86390 1
540569 99540569 1001 86380 86390 1
540597 99540597 1001 86380 86390 1
540496 99540496 1001 86380 86390 1
540666 99540666 1001 86380 86390 1
540617 99540617 1001 86380 86390 1
541152 99541152 1001 86380 86390 1
541172 99541172 1001 86380 86390 1
541251 99541251 1001 86380 86390 1
541062 99541062 1001 86380 86390 1
540941 99540941 1001 86380 86390 1
541059 99541059 1001 86380 86390 1
540840 99540840 1001 86380 86390 1
540853 99540853 1001 86380 86390 1
540843 99540843 1001 86380 86390 1
540783 99540783 1001 86380 86390 1
541341 99541341 1001 86380 86390 1
541303 99541303 1001 86380 86390 1
541421 99541421 1001 86380 86390 1
541344 99541344 1001 86380 86390 1
542056 99542056 1001 86380 86390 1
542101 99542101 1001 86380 86390 1
542064 99542064 1001 86380 86390 1
541848 99541848 1001 86380 86390 1
541669 99541669 1001 86380 86390 1
541543 99541543 1001 86380 86390 1
541647 99541647 1001 86380 86390 1
541673 99541673 1001 86380 86390 1
541508 99541508 1001 86380 86390 1
541574 99541574 1001 86380 86390 1
542221 99542221 1001 86380 86390 1
542197 99542197 1001 86380 86390 1
542279 99542279 1001 86380 86390 1
542229 99542229 1001 86380 86390 1
542912 99542912 1001 86380 86390 1
542754 99542754 1001 86380 86390 1
542750 99542750 1001 86380 86390 1
542841 99542841 1001 86380 86390 1
542535 99542535 1001 86380 86390 1
542618 99542618 1001 86380 86390 1
542497 99542497 1001 86380 86390 1
542523 99542523 1001 86380 86390 1
543097 99543097 1001 86380 86390 1
543098 99543098 1001 86380 86390 1
542970 99542970 1001 86380 86390 1
543128 99543128 1001 86380 86390 1
542988 99542988 1001 86380 86390 1
543108 99543108 1001 86380 86390 1
543581 99543581 1001 86380 86390 1
543675 99543675 1001 86380 86390 1
543663 99543663 1001 86380 86390 1
543728 99543728 1001 86380 86390 1
543625 99543625 1001 86380 86390 1
543628 99543628 1001 86380 86390 1
543553 99543553 1001 86380 86390 1
543504 99543504 1001 86380 86390 1
543531 99543531 1001 86380 86390 1
543520 99543520 1001 86380 86390 1
543536 99543536 1001 86380 86390 1
543421 99543421 1001 86380 86390 1
543434 99543434 1001 86380 86390 1
543228 99543228 1001 86380 86390 1
543159 99543159 1001 86380 86390 1
543342 99543342 1001 86380 86390 1
543795 99543795 1001 86380 86390 1
543850 99543850 1001 86380 86390 1
543968 99543968 1001 86380 86390 1
543866 99543866 1001 86380 86390 1
544554 99544554 1001 86380 86390 1
544265 99544265 1001 86380 86390 1
544382 99544382 1001 86380 86390 1
544272 99544272 1001 86380 86390 1
544042 99544042 1001 86380 86390 1
544045 99544045 1001 86380 86390 1
544007 99544007 1001 86380 86390 1
543981 99543981 1001 86380 86390 1
544021 99544021 1001 86380 86390 1
544138 99544138 1001 86380 86390 1
544153 99544153 1001 86380 86390 1
544066 99544066 1001 86380 86390 1
544620 99544620 1001 86380 86390 1
500640 809 1002 33370 40068 1
400018 99400018 1001 86380 86390 1
400013 99400013 1001 86380 86390 1
400317 99400317 1001 86380 86390 1
401097 99401097 1001 86380 86390 1
401110 99401110 1001 86380 86390 1
401260 99401260 1001 86380 86390 1
401181 99401181 1001 86380 86390 1
401253 99401253 1001 86380 86390 1
401410 99401410 1001 86380 86390 1
401512 99401512 1001 86380 86390 1
401776 99401776 1001 86380 86390 1
402003 99402003 1001 86380 86390 1
402089 99402089 1001 86380 86390 1
402177 99402177 1001 86380 86390 1
402464 99402464 1001 86380 86390 1
402527 99402527 1001 86380 86390 1
402708 99402708 1001 86380 86390 1
403053 99403053 1001 86380 86390 1
403028 99403028 1001 86380 86390 1
403068 99403068 1001 86380 86390 1
403482 99403482 1001 86380 86390 1
403486 99403486 1001 86380 86390 1
403792 99403792 1001 86380 86390 1
404017 99404017 1001 86380 86390 1
404204 99404204 1001 86380 86390 1
404207 99404207 1001 86380 86390 1
404542 99404542 1001 86380 86390 1
404483 99404483 1001 86380 86390 1
404588 99404588 1001 86380 86390 1
404992 99404992 1001 86380 86390 1
405156 99405156 1001 86380 86390 1
405132 99405132 1001 86380 86390 1
405210 99405210 1001 86380 86390 1
405502 99405502 1001 86380 86390 1
405568 99405568 1001 86380 86390 1
405725 99405725 1001 86380 86390 1
405697 99405697 1001 86380 86390 1
405788 99405788 1001 86380 86390 1
406448 99406448 1001 86380 86390 1
406568 99406568 1001 86380 86390 1
406722 99406722 1001 86380 86390 1
406860 99406860 1001 86380 86390 1
406913 99406913 1001 86380 86390 1
406975 99406975 1001 86380 86390 1
407174 99407174 1001 86380 86390 1
407162 99407162 1001 86380 86390 1
407165 99407165 1001 86380 86390 1
407391 99407391 1001 86380 86390 1
407415 99407415 1001 86380 86390 1
407420 99407420 1001 86380 86390 1
407486 99407486 1001 86380 86390 1
407566 99407566 1001 86380 86390 1
407600 99407600 1001 86380 86390 1
407947 99407947 1001 86380 86390 1
407927 99407927 1001 86380 86390 1
407905 99407905 1001 86380 86390 1
408469 99408469 1001 86380 86390 1
408763 99408763 1001 86380 86390 1
409014 99409014 1001 86380 86390 1
409052 99409052 1001 86380 86390 1
409266 99409266 1001 86380 86390 1
409394 99409394 1001 86380 86390 1
409600 99409600 1001 86380 86390 1
409696 99409696 1001 86380 86390 1
409722 99409722 1001 86380 86390 1
409970 99409970 1001 86380 86390 1
410107 99410107 1001 86380 86390 1
410482 99410482 1001 86380 86390 1
410515 99410515 1001 86380 86390 1
410636 99410636 1001 86380 86390 1
410686 99410686 1001 86380 86390 1
410766 99410766 1001 86380 86390 1
410787 99410787 1001 86380 86390 1
410844 99410844 1001 86380 86390 1
410974 99410974 1001 86380 86390 1
411079 99411079 1001 86380 86390 1
411216 99411216 1001 86380 86390 1
411304 99411304 1001 86380 86390 1
411344 99411344 1001 86380 86390 1
411484 99411484 1001 86380 86390 1
411887 99411887 1001 86380 86390 1
412041 99412041 1001 86380 86390 1
412065 99412065 1001 86380 86390 1
412193 99412193 1001 86380 86390 1
412192 99412192 1001 86380 86390 1
412339 99412339 1001 86380 86390 1
412378 99412378 1001 86380 86390 1
413590 99413590 1001 86380 86390 1
413565 99413565 1001 86380 86390 1
413544 99413544 1001 86380 86390 1
413503 99413503 1001 86380 86390 1
413059 99413059 1001 86380 86390 1
413269 99413269 1001 86380 86390 1
413195 99413195 1001 86380 86390 1
413227 99413227 1001 86380 86390 1
413049 99413049 1001 86380 86390 1
413151 99413151 1001 86380 86390 1
412745 99412745 1001 86380 86390 1
412553 99412553 1001 86380 86390 1
412590 99412590 1001 86380 86390 1
412570 99412570 1001 86380 86390 1
413759 99413759 1001 86380 86390 1
413788 99413788 1001 86380 86390 1
413902 99413902 1001 86380 86390 1
414068 99414068 1001 86380 86390 1
414004 99414004 1001 86380 86390 1
414052 99414052 1001 86380 86390 1
415086 99415086 1001 86380 86390 1
414863 99414863 1001 86380 86390 1
414584 99414584 1001 86380 86390 1
414670 99414670 1001 86380 86390 1
414400 99414400 1001 86380 86390 1
414176 99414176 1001 86380 86390 1
414333 99414333 1001 86380 86390 1
414170 99414170 1001 86380 86390 1
414214 99414214 1001 86380 86390 1
415619 99415619 1001 86380 86390 1
415621 99415621 1001 86380 86390 1
415609 99415609 1001 86380 86390 1
416839 99416839 1001 86380 86390 1
416919 99416919 1001 86380 86390 1
416856 99416856 1001 86380 86390 1
416212 99416212 1001 86380 86390 1
416189 99416189 1001 86380 86390 1
416140 99416140 1001 86380 86390 1
416241 99416241 1001 86380 86390 1
416201 99416201 1001 86380 86390 1
415835 99415835 1001 86380 86390 1
417062 99417062 1001 86380 86390 1
418555 99418555 1001 86380 86390 1
418584 99418584 1001 86380 86390 1
418180 99418180 1001 86380 86390 1
418382 99418382 1001 86380 86390 1
418427 99418427 1001 86380 86390 1
417823 99417823 1001 86380 86390 1
417849 99417849 1001 86380 86390 1
417871 99417871 1001 86380 86390 1
418891 99418891 1001 86380 86390 1
419008 99419008 1001 86380 86390 1
420352 99420352 1001 86380 86390 1
420343 99420343 1001 86380 86390 1
420104 99420104 1001 86380 86390 1
420350 99420350 1001 86380 86390 1
419722 99419722 1001 86380 86390 1
419891 99419891 1001 86380 86390 1
419318 99419318 1001 86380 86390 1
419546 99419546 1001 86380 86390 1
420543 99420543 1001 86380 86390 1
420800 99420800 1001 86380 86390 1
420532 99420532 1001 86380 86390 1
422116 99422116 1001 86380 86390 1
422084 99422084 1001 86380 86390 1
421856 99421856 1001 86380 86390 1
421708 99421708 1001 86380 86390 1
422024 99422024 1001 86380 86390 1
421478 99421478 1001 86380 86390 1
421325 99421325 1001 86380 86390 1
421291 99421291 1001 86380 86390 1
421040 99421040 1001 86380 86390 1
421121 99421121 1001 86380 86390 1
422332 99422332 1001 86380 86390 1
423386 99423386 1001 86380 86390 1
423155 99423155 1001 86380 86390 1
422958 99422958 1001 86380 86390 1
422812 99422812 1001 86380 86390 1
422813 99422813 1001 86380 86390 1
422760 99422760 1001 86380 86390 1
422789 99422789 1001 86380 86390 1
424034 99424034 1001 86380 86390 1
422528 99422528 1001 86380 86390 1
424043 99424043 1001 86380 86390 1
423838 99423838 1001 86380 86390 1
425180 99425180 1001 86380 86390 1
425266 99425266 1001 86380 86390 1
425143 99425143 1001 86380 86390 1
425147 99425147 1001 86380 86390 1
424790 99424790 1001 86380 86390 1
424742 99424742 1001 86380 86390 1
424207 99424207 1001 86380 86390 1
424247 99424247 1001 86380 86390 1
425634 99425634 1001 86380 86390 1
425626 99425626 1001 86380 86390 1
425794 99425794 1001 86380 86390 1
425823 99425823 1001 86380 86390 1
426805 99426805 1001 86380 86390 1
426307 99426307 1001 86380 86390 1
426312 99426312 1001 86380 86390 1
426187 99426187 1001 86380 86390 1
425842 99425842 1001 86380 86390 1
426077 99426077 1001 86380 86390 1
427416 99427416 1001 86380 86390 1
427418 99427418 1001 86380 86390 1
427437 99427437 1001 86380 86390 1
427148 99427148 1001 86380 86390 1
428342 99428342 1001 86380 86390 1
428426 99428426 1001 86380 86390 1
428612 99428612 1001 86380 86390 1
428551 99428551 1001 86380 86390 1
428528 99428528 1001 86380 86390 1
428139 99428139 1001 86380 86390 1
427949 99427949 1001 86380 86390 1
428146 99428146 1001 86380 86390 1
427574 99427574 1001 86380 86390 1
427554 99427554 1001 86380 86390 1
428871 99428871 1001 86380 86390 1
428974 99428974 1001 86380 86390 1
428981 99428981 1001 86380 86390 1
430146 99430146 1001 86380 86390 1
429963 99429963 1001 86380 86390 1
430122 99430122 1001 86380 86390 1
430196 99430196 1001 86380 86390 1
430060 99430060 1001 86380 86390 1
429884 99429884 1001 86380 86390 1
429910 99429910 1001 86380 86390 1
429300 99429300 1001 86380 86390 1
429535 99429535 1001 86380 86390 1
429238 99429238 1001 86380 86390 1
430425 99430425 1001 86380 86390 1
430397 99430397 1001 86380 86390 1
431935 99431935 1001 86380 86390 1
431741 99431741 1001 86380 86390 1
432025 99432025 1001 86380 86390 1
431660 99431660 1001 86380 86390 1
431609 99431609 1001 86380 86390 1
431267 99431267 1001 86380 86390 1
431471 99431471 1001 86380 86390 1
431305 99431305 1001 86380 86390 1
430843 99430843 1001 86380 86390 1
432061 99432061 1001 86380 86390 1
432102 99432102 1001 86380 86390 1
432389 99432389 1001 86380 86390 1
433484 99433484 1001 86380 86390 1
433577 99433577 1001 86380 86390 1
433239 99433239 1001 86380 86390 1
433131 99433131 1001 86380 86390 1
432846 99432846 1001 86380 86390 1
432659 99432659 1001 86380 86390 1
433897 99433897 1001 86380 86390 1
433802 99433802 1001 86380 86390 1
434079 99434079 1001 86380 86390 1
434919 99434919 1001 86380 86390 1
434920 99434920 1001 86380 86390 1
434679 99434679 1001 86380 86390 1
434199 99434199 1001 86380 86390 1
434509 99434509 1001 86380 86390 1
434378 99434378 1001 86380 86390 1
434456 99434456 1001 86380 86390 1
434332 99434332 1001 86380 86390 1
434313 99434313 1001 86380 86390 1
435567 99435567 1001 86380 86390 1
435551 99435551 1001 86380 86390 1
435628 99435628 1001 86380 86390 1
435805 99435805 1001 86380 86390 1
435584 99435584 1001 86380 86390 1
435608 99435608 1001 86380 86390 1
437092 99437092 1001 86380 86390 1
436768 99436768 1001 86380 86390 1
437094 99437094 1001 86380 86390 1
437107 99437107 1001 86380 86390 1
437039 99437039 1001 86380 86390 1
436512 99436512 1001 86380 86390 1
436055 99436055 1001 86380 86390 1
300059 99300059 1001 86380 86390 1
300086 99300086 1001 86380 86390 1
437229 99437229 1001 86380 86390 1
300065 99300065 1001 86380 86390 1
300001 99300001 1001 86380 86390 1
300002 99300002 1001 86380 86390 1
300605 99300605 1001 86380 86390 1
300723 99300723 1001 86380 86390 1
300481 99300481 1001 86380 86390 1
300277 99300277 1001 86380 86390 1
300110 99300110 1001 86380 86390 1
300283 99300283 1001 86380 86390 1
300222 99300222 1001 86380 86390 1
300794 99300794 1001 86380 86390 1
300756 99300756 1001 86380 86390 1
300850 99300850 1001 86380 86390 1
300864 99300864 1001 86380 86390 1
300866 99300866 1001 86380 86390 1
301516 99301516 1001 86380 86390 1
301495 99301495 1001 86380 86390 1
301360 99301360 1001 86380 86390 1
301450 99301450 1001 86380 86390 1
301318 99301318 1001 86380 86390 1
301280 99301280 1001 86380 86390 1
301091 99301091 1001 86380 86390 1
301061 99301061 1001 86380 86390 1
301604 99301604 1001 86380 86390 1
301593 99301593 1001 86380 86390 1
301685 99301685 1001 86380 86390 1
301608 99301608 1001 86380 86390 1
302299 99302299 1001 86380 86390 1
302276 99302276 1001 86380 86390 1
302112 99302112 1001 86380 86390 1
302158 99302158 1001 86380 86390 1
301793 99301793 1001 86380 86390 1
301884 99301884 1001 86380 86390 1
301794 99301794 1001 86380 86390 1
302521 99302521 1001 86380 86390 1
302489 99302489 1001 86380 86390 1
302516 99302516 1001 86380 86390 1
302415 99302415 1001 86380 86390 1
303004 99303004 1001 86380 86390 1
303185 99303185 1001 86380 86390 1
303136 99303136 1001 86380 86390 1
303021 99303021 1001 86380 86390 1
303023 99303023 1001 86380 86390 1
303013 99303013 1001 86380 86390 1
302952 99302952 1001 86380 86390 1
302971 99302971 1001 86380 86390 1
302734 99302734 1001 86380 86390 1
302777 99302777 1001 86380 86390 1
303340 99303340 1001 86380 86390 1
303332 99303332 1001 86380 86390 1
303345 99303345 1001 86380 86390 1
303934 99303934 1001 86380 86390 1
303849 99303849 1001 86380 86390 1
303716 99303716 1001 86380 86390 1
303478 99303478 1001 86380 86390 1
303595 99303595 1001 86380 86390 1
303597 99303597 1001 86380 86390 1
303572 99303572 1001 86380 86390 1
303525 99303525 1001 86380 86390 1
303577 99303577 1001 86380 86390 1
303434 99303434 1001 86380 86390 1
304203 99304203 1001 86380 86390 1
304180 99304180 1001 86380 86390 1
304092 99304092 1001 86380 86390 1
304080 99304080 1001 86380 86390 1
304705 99304705 1001 86380 86390 1
304526 99304526 1001 86380 86390 1
304645 99304645 1001 86380 86390 1
304637 99304637 1001 86380 86390 1
304251 99304251 1001 86380 86390 1
304306 99304306 1001 86380 86390 1
304425 99304425 1001 86380 86390 1
304283 99304283 1001 86380 86390 1
304335 99304335 1001 86380 86390 1
304426 99304426 1001 86380 86390 1
304907 99304907 1001 86380 86390 1
304931 99304931 1001 86380 86390 1
305527 99305527 1001 86380 86390 1
305579 99305579 1001 86380 86390 1
305428 99305428 1001 86380 86390 1
305456 99305456 1001 86380 86390 1
305458 99305458 1001 86380 86390 1
305459 99305459 1001 86380 86390 1
305245 99305245 1001 86380 86390 1
305233 99305233 1001 86380 86390 1
305117 99305117 1001 86380 86390 1
305157 99305157 1001 86380 86390 1
305158 99305158 1001 86380 86390 1
305188 99305188 1001 86380 86390 1
500059 99500059 1001 86380 86390 1
500727 99500727 1001 86380 86390 1
500728 99500728 1001 86380 86390 1
500720 99500720 1001 86380 86390 1
500721 99500721 1001 86380 86390 1
500644 99500644 1001 86380 86390 1
500428 99500428 1001 86380 86390 1
500519 99500519 1001 86380 86390 1
500456 99500456 1001 86380 86390 1
500447 99500447 1001 86380 86390 1
500271 99500271 1001 86380 86390 1
500323 99500323 1001 86380 86390 1
500967 99500967 1001 86380 86390 1
500880 99500880 1001 86380 86390 1
500987 99500987 1001 86380 86390 1
501488 99501488 1001 86380 86390 1
501503 99501503 1001 86380 86390 1
501335 99501335 1001 86380 86390 1
501326 99501326 1001 86380 86390 1
501166 99501166 1001 86380 86390 1
501094 99501094 1001 86380 86390 1
501832 99501832 1001 86380 86390 1
501834 99501834 1001 86380 86390 1
501712 99501712 1001 86380 86390 1
502421 99502421 1001 86380 86390 1
502348 99502348 1001 86380 86390 1
502413 99502413 1001 86380 86390 1
502169 99502169 1001 86380 86390 1
502106 99502106 1001 86380 86390 1
502251 99502251 1001 86380 86390 1
502070 99502070 1001 86380 86390 1
502127 99502127 1001 86380 86390 1
502180 99502180 1001 86380 86390 1
501917 99501917 1001 86380 86390 1
501854 99501854 1001 86380 86390 1
501894 99501894 1001 86380 86390 1
501959 99501959 1001 86380 86390 1
502475 99502475 1001 86380 86390 1
503215 99503215 1001 86380 86390 1
503034 99503034 1001 86380 86390 1
503432 99503432 1001 86380 86390 1
503399 99503399 1001 86380 86390 1
503375 99503375 1001 86380 86390 1
503339 99503339 1001 86380 86390 1
503928 99503928 1001 86380 86390 1
503968 99503968 1001 86380 86390 1
503930 99503930 1001 86380 86390 1
504060 99504060 1001 86380 86390 1
503985 99503985 1001 86380 86390 1
504001 99504001 1001 86380 86390 1
503812 99503812 1001 86380 86390 1
503735 99503735 1001 86380 86390 1
503776 99503776 1001 86380 86390 1
503724 99503724 1001 86380 86390 1
503727 99503727 1001 86380 86390 1
503552 99503552 1001 86380 86390 1
503513 99503513 1001 86380 86390 1
503648 99503648 1001 86380 86390 1
504238 99504238 1001 86380 86390 1
504137 99504137 1001 86380 86390 1
504242 99504242 1001 86380 86390 1
504742 99504742 1001 86380 86390 1
504936 99504936 1001 86380 86390 1
504611 99504611 1001 86380 86390 1
504706 99504706 1001 86380 86390 1
504694 99504694 1001 86380 86390 1
504392 99504392 1001 86380 86390 1
504355 99504355 1001 86380 86390 1
504409 99504409 1001 86380 86390 1
505141 99505141 1001 86380 86390 1
505743 99505743 1001 86380 86390 1
505750 99505750 1001 86380 86390 1
505417 99505417 1001 86380 86390 1
505535 99505535 1001 86380 86390 1
505256 99505256 1001 86380 86390 1
505262 99505262 1001 86380 86390 1
505316 99505316 1001 86380 86390 1
505819 99505819 1001 86380 86390 1
505920 99505920 1001 86380 86390 1
505973 99505973 1001 86380 86390 1
506540 99506540 1001 86380 86390 1
506504 99506504 1001 86380 86390 1
506381 99506381 1001 86380 86390 1
506296 99506296 1001 86380 86390 1
505977 99505977 1001 86380 86390 1
506172 99506172 1001 86380 86390 1
506147 99506147 1001 86380 86390 1
506763 99506763 1001 86380 86390 1
507386 99507386 1001 86380 86390 1
507299 99507299 1001 86380 86390 1
507300 99507300 1001 86380 86390 1
507291 99507291 1001 86380 86390 1
507084 99507084 1001 86380 86390 1
507162 99507162 1001 86380 86390 1
507125 99507125 1001 86380 86390 1
506905 99506905 1001 86380 86390 1
506984 99506984 1001 86380 86390 1
506947 99506947 1001 86380 86390 1
507601 99507601 1001 86380 86390 1
507486 99507486 1001 86380 86390 1
507448 99507448 1001 86380 86390 1
507591 99507591 1001 86380 86390 1
508155 99508155 1001 86380 86390 1
507915 99507915 1001 86380 86390 1
507980 99507980 1001 86380 86390 1
508019 99508019 1001 86380 86390 1
507809 99507809 1001 86380 86390 1
507712 99507712 1001 86380 86390 1
507664 99507664 1001 86380 86390 1
508403 99508403 1001 86380 86390 1
508438 99508438 1001 86380 86390 1
509024 99509024 1001 86380 86390 1
508952 99508952 1001 86380 86390 1
508978 99508978 1001 86380 86390 1
508954 99508954 1001 86380 86390 1
508968 99508968 1001 86380 86390 1
508718 99508718 1001 86380 86390 1
508670 99508670 1001 86380 86390 1
508510 99508510 1001 86380 86390 1
508616 99508616 1001 86380 86390 1
508541 99508541 1001 86380 86390 1
508516 99508516 1001 86380 86390 1
509175 99509175 1001 86380 86390 1
509176 99509176 1001 86380 86390 1
509203 99509203 1001 86380 86390 1
509230 99509230 1001 86380 86390 1
509801 99509801 1001 86380 86390 1
509790 99509790 1001 86380 86390 1
509832 99509832 1001 86380 86390 1
509861 99509861 1001 86380 86390 1
509591 99509591 1001 86380 86390 1
509606 99509606 1001 86380 86390 1
509404 99509404 1001 86380 86390 1
510027 99510027 1001 86380 86390 1
510079 99510079 1001 86380 86390 1
510688 99510688 1001 86380 86390 1
510524 99510524 1001 86380 86390 1
510601 99510601 1001 86380 86390 1
510550 99510550 1001 86380 86390 1
510590 99510590 1001 86380 86390 1
510645 99510645 1001 86380 86390 1
510498 99510498 1001 86380 86390 1
510398 99510398 1001 86380 86390 1
510399 99510399 1001 86380 86390 1
510503 99510503 1001 86380 86390 1
510426 99510426 1001 86380 86390 1
510518 99510518 1001 86380 86390 1
510277 99510277 1001 86380 86390 1
510803 99510803 1001 86380 86390 1
510874 99510874 1001 86380 86390 1
511523 99511523 1001 86380 86390 1
511205 99511205 1001 86380 86390 1
511207 99511207 1001 86380 86390 1
511288 99511288 1001 86380 86390 1
511277 99511277 1001 86380 86390 1
511148 99511148 1001 86380 86390 1
511024 99511024 1001 86380 86390 1
510947 99510947 1001 86380 86390 1
511133 99511133 1001 86380 86390 1
511643 99511643 1001 86380 86390 1
511673 99511673 1001 86380 86390 1
512266 99512266 1001 86380 86390 1
512270 99512270 1001 86380 86390 1
512322 99512322 1001 86380 86390 1
512169 99512169 1001 86380 86390 1
512146 99512146 1001 86380 86390 1
512508 99512508 1001 86380 86390 1
512498 99512498 1001 86380 86390 1
512478 99512478 1001 86380 86390 1
513204 99513204 1001 86380 86390 1
513007 99513007 1001 86380 86390 1
513046 99513046 1001 86380 86390 1
513086 99513086 1001 86380 86390 1
512849 99512849 1001 86380 86390 1
512876 99512876 1001 86380 86390 1
512958 99512958 1001 86380 86390 1
512753 99512753 1001 86380 86390 1
512705 99512705 1001 86380 86390 1
512706 99512706 1001 86380 86390 1
512773 99512773 1001 86380 86390 1
512670 99512670 1001 86380 86390 1
513359 99513359 1001 86380 86390 1
512584 99512584 1001 86380 86390 1
513360 99513360 1001 86380 86390 1
513373 99513373 1001 86380 86390 1
513232 99513232 1001 86380 86390 1
513933 99513933 1001 86380 86390 1
513869 99513869 1001 86380 86390 1
513990 99513990 1001 86380 86390 1
513484 99513484 1001 86380 86390 1
514121 99514121 1001 86380 86390 1
514070 99514070 1001 86380 86390 1
514088 99514088 1001 86380 86390 1
514140 99514140 1001 86380 86390 1
514742 99514742 1001 86380 86390 1
514769 99514769 1001 86380 86390 1
514839 99514839 1001 86380 86390 1
514818 99514818 1001 86380 86390 1
514477 99514477 1001 86380 86390 1
514560 99514560 1001 86380 86390 1
514266 99514266 1001 86380 86390 1
514423 99514423 1001 86380 86390 1
514387 99514387 1001 86380 86390 1
514413 99514413 1001 86380 86390 1
514299 99514299 1001 86380 86390 1
514934 99514934 1001 86380 86390 1
514917 99514917 1001 86380 86390 1
515506 99515506 1001 86380 86390 1
515577 99515577 1001 86380 86390 1
515363 99515363 1001 86380 86390 1
515403 99515403 1001 86380 86390 1
515305 99515305 1001 86380 86390 1
515208 99515208 1001 86380 86390 1
515772 99515772 1001 86380 86390 1
515709 99515709 1001 86380 86390 1
515479 99515479 1001 86380 86390 1
515711 99515711 1001 86380 86390 1
515789 99515789 1001 86380 86390 1
515804 99515804 1001 86380 86390 1
516447 99516447 1001 86380 86390 1
516148 99516148 1001 86380 86390 1
516252 99516252 1001 86380 86390 1
516128 99516128 1001 86380 86390 1
516236 99516236 1001 86380 86390 1
515983 99515983 1001 86380 86390 1
516089 99516089 1001 86380 86390 1
516618 99516618 1001 86380 86390 1
517335 99517335 1001 86380 86390 1
517236 99517236 1001 86380 86390 1
517313 99517313 1001 86380 86390 1
517073 99517073 1001 86380 86390 1
516858 99516858 1001 86380 86390 1
517425 99517425 1001 86380 86390 1
517477 99517477 1001 86380 86390 1
517467 99517467 1001 86380 86390 1
517481 99517481 1001 86380 86390 1
518020 99518020 1001 86380 86390 1
518110 99518110 1001 86380 86390 1
517997 99517997 1001 86380 86390 1
518049 99518049 1001 86380 86390 1
517992 99517992 1001 86380 86390 1
517968 99517968 1001 86380 86390 1
517945 99517945 1001 86380 86390 1
517579 99517579 1001 86380 86390 1
517618 99517618 1001 86380 86390 1
517644 99517644 1001 86380 86390 1
517550 99517550 1001 86380 86390 1
517604 99517604 1001 86380 86390 1
517656 99517656 1001 86380 86390 1
517708 99517708 1001 86380 86390 1
518197 99518197 1001 86380 86390 1
518251 99518251 1001 86380 86390 1
518231 99518231 1001 86380 86390 1
518220 99518220 1001 86380 86390 1
518183 99518183 1001 86380 86390 1
518912 99518912 1001 86380 86390 1
518915 99518915 1001 86380 86390 1
518783 99518783 1001 86380 86390 1
518471 99518471 1001 86380 86390 1
518388 99518388 1001 86380 86390 1
519168 99519168 1001 86380 86390 1
519093 99519093 1001 86380 86390 1
519172 99519172 1001 86380 86390 1
519112 99519112 1001 86380 86390 1
519677 99519677 1001 86380 86390 1
519706 99519706 1001 86380 86390 1
519758 99519758 1001 86380 86390 1
519629 99519629 1001 86380 86390 1
519597 99519597 1001 86380 86390 1
519574 99519574 1001 86380 86390 1
519422 99519422 1001 86380 86390 1
519540 99519540 1001 86380 86390 1
519503 99519503 1001 86380 86390 1
519393 99519393 1001 86380 86390 1
519384 99519384 1001 86380 86390 1
519823 99519823 1001 86380 86390 1
519931 99519931 1001 86380 86390 1
520528 99520528 1001 86380 86390 1
520599 99520599 1001 86380 86390 1
520293 99520293 1001 86380 86390 1
520424 99520424 1001 86380 86390 1
520283 99520283 1001 86380 86390 1
520178 99520178 1001 86380 86390 1
520223 99520223 1001 86380 86390 1
520688 99520688 1001 86380 86390 1
520707 99520707 1001 86380 86390 1
521277 99521277 1001 86380 86390 1
521410 99521410 1001 86380 86390 1
521461 99521461 1001 86380 86390 1
521184 99521184 1001 86380 86390 1
521107 99521107 1001 86380 86390 1
521237 99521237 1001 86380 86390 1
521186 99521186 1001 86380 86390 1
521212 99521212 1001 86380 86390 1
521204 99521204 1001 86380 86390 1
520885 99520885 1001 86380 86390 1
520898 99520898 1001 86380 86390 1
520886 99520886 1001 86380 86390 1
520927 99520927 1001 86380 86390 1
521505 99521505 1001 86380 86390 1
521546 99521546 1001 86380 86390 1
521552 99521552 1001 86380 86390 1
521730 99521730 1001 86380 86390 1
521719 99521719 1001 86380 86390 1
522393 99522393 1001 86380 86390 1
522303 99522303 1001 86380 86390 1
522474 99522474 1001 86380 86390 1
522462 99522462 1001 86380 86390 1
522468 99522468 1001 86380 86390 1
522976 99522976 1001 86380 86390 1
523080 99523080 1001 86380 86390 1
523043 99523043 1001 86380 86390 1
522993 99522993 1001 86380 86390 1
523048 99523048 1001 86380 86390 1
523024 99523024 1001 86380 86390 1
523052 99523052 1001 86380 86390 1
522732 99522732 1001 86380 86390 1
522861 99522861 1001 86380 86390 1
522812 99522812 1001 86380 86390 1
522853 99522853 1001 86380 86390 1
522570 99522570 1001 86380 86390 1
522535 99522535 1001 86380 86390 1
523164 99523164 1001 86380 86390 1
523178 99523178 1001 86380 86390 1
523927 99523927 1001 86380 86390 1
523700 99523700 1001 86380 86390 1
523613 99523613 1001 86380 86390 1
523576 99523576 1001 86380 86390 1
523593 99523593 1001 86380 86390 1
523607 99523607 1001 86380 86390 1
523621 99523621 1001 86380 86390 1
523476 99523476 1001 86380 86390 1
523491 99523491 1001 86380 86390 1
523980 99523980 1001 86380 86390 1
524139 99524139 1001 86380 86390 1
523987 99523987 1001 86380 86390 1
524030 99524030 1001 86380 86390 1
524618 99524618 1001 86380 86390 1
524729 99524729 1001 86380 86390 1
524542 99524542 1001 86380 86390 1
524441 99524441 1001 86380 86390 1
524405 99524405 1001 86380 86390 1
524205 99524205 1001 86380 86390 1
524967 99524967 1001 86380 86390 1
524877 99524877 1001 86380 86390 1
524946 99524946 1001 86380 86390 1
524959 99524959 1001 86380 86390 1
524805 99524805 1001 86380 86390 1
525563 99525563 1001 86380 86390 1
525523 99525523 1001 86380 86390 1
525410 99525410 1001 86380 86390 1
525240 99525240 1001 86380 86390 1
525292 99525292 1001 86380 86390 1
525203 99525203 1001 86380 86390 1
525320 99525320 1001 86380 86390 1
525118 99525118 1001 86380 86390 1
525170 99525170 1001 86380 86390 1
525132 99525132 1001 86380 86390 1
525031 99525031 1001 86380 86390 1
525034 99525034 1001 86380 86390 1
525102 99525102 1001 86380 86390 1
525620 99525620 1001 86380 86390 1
525624 99525624 1001 86380 86390 1
526346 99526346 1001 86380 86390 1
526362 99526362 1001 86380 86390 1
526329 99526329 1001 86380 86390 1
526047 99526047 1001 86380 86390 1
525940 99525940 1001 86380 86390 1
525966 99525966 1001 86380 86390 1
525810 99525810 1001 86380 86390 1
526473 99526473 1001 86380 86390 1
526514 99526514 1001 86380 86390 1
526606 99526606 1001 86380 86390 1
526493 99526493 1001 86380 86390 1
527172 99527172 1001 86380 86390 1
527121 99527121 1001 86380 86390 1
527200 99527200 1001 86380 86390 1
527231 99527231 1001 86380 86390 1
527128 99527128 1001 86380 86390 1
527090 99527090 1001 86380 86390 1
527143 99527143 1001 86380 86390 1
526939 99526939 1001 86380 86390 1
526972 99526972 1001 86380 86390 1
526843 99526843 1001 86380 86390 1
526826 99526826 1001 86380 86390 1
526778 99526778 1001 86380 86390 1
526651 99526651 1001 86380 86390 1
527350 99527350 1001 86380 86390 1
527262 99527262 1001 86380 86390 1
527381 99527381 1001 86380 86390 1
527964 99527964 1001 86380 86390 1
527913 99527913 1001 86380 86390 1
527714 99527714 1001 86380 86390 1
527811 99527811 1001 86380 86390 1
527684 99527684 1001 86380 86390 1
527840 99527840 1001 86380 86390 1
527842 99527842 1001 86380 86390 1
527653 99527653 1001 86380 86390 1
527511 99527511 1001 86380 86390 1
527503 99527503 1001 86380 86390 1
528189 99528189 1001 86380 86390 1
528256 99528256 1001 86380 86390 1
528220 99528220 1001 86380 86390 1
528117 99528117 1001 86380 86390 1
528249 99528249 1001 86380 86390 1
528275 99528275 1001 86380 86390 1
528718 99528718 1001 86380 86390 1
528931 99528931 1001 86380 86390 1
528949 99528949 1001 86380 86390 1
529549 99529549 1001 86380 86390 1
529667 99529667 1001 86380 86390 1
529681 99529681 1001 86380 86390 1
529620 99529620 1001 86380 86390 1
529718 99529718 1001 86380 86390 1
529571 99529571 1001 86380 86390 1
529383 99529383 1001 86380 86390 1
529331 99529331 1001 86380 86390 1
529371 99529371 1001 86380 86390 1
529438 99529438 1001 86380 86390 1
529321 99529321 1001 86380 86390 1
529151 99529151 1001 86380 86390 1
529307 99529307 1001 86380 86390 1
529259 99529259 1001 86380 86390 1
529785 99529785 1001 86380 86390 1
529852 99529852 1001 86380 86390 1
530399 99530399 1001 86380 86390 1
530365 99530365 1001 86380 86390 1
530432 99530432 1001 86380 86390 1
530258 99530258 1001 86380 86390 1
530221 99530221 1001 86380 86390 1
530340 99530340 1001 86380 86390 1
530341 99530341 1001 86380 86390 1
530175 99530175 1001 86380 86390 1
530214 99530214 1001 86380 86390 1
530318 99530318 1001 86380 86390 1
529998 99529998 1001 86380 86390 1
530089 99530089 1001 86380 86390 1
530722 99530722 1001 86380 86390 1
530697 99530697 1001 86380 86390 1
530726 99530726 1001 86380 86390 1
530691 99530691 1001 86380 86390 1
531302 99531302 1001 86380 86390 1
531278 99531278 1001 86380 86390 1
531365 99531365 1001 86380 86390 1
531222 99531222 1001 86380 86390 1
531148 99531148 1001 86380 86390 1
531161 99531161 1001 86380 86390 1
531073 99531073 1001 86380 86390 1
531028 99531028 1001 86380 86390 1
530855 99530855 1001 86380 86390 1
531533 99531533 1001 86380 86390 1
531562 99531562 1001 86380 86390 1
532064 99532064 1001 86380 86390 1
532144 99532144 1001 86380 86390 1
532106 99532106 1001 86380 86390 1
532030 99532030 1001 86380 86390 1
531922 99531922 1001 86380 86390 1
531819 99531819 1001 86380 86390 1
531982 99531982 1001 86380 86390 1
531983 99531983 1001 86380 86390 1
531611 99531611 1001 86380 86390 1
531680 99531680 1001 86380 86390 1
531719 99531719 1001 86380 86390 1
531647 99531647 1001 86380 86390 1
531648 99531648 1001 86380 86390 1
532995 99532995 1001 86380 86390 1
532997 99532997 1001 86380 86390 1
532944 99532944 1001 86380 86390 1
532854 99532854 1001 86380 86390 1
532922 99532922 1001 86380 86390 1
532937 99532937 1001 86380 86390 1
532914 99532914 1001 86380 86390 1
532777 99532777 1001 86380 86390 1
532743 99532743 1001 86380 86390 1
532569 99532569 1001 86380 86390 1
533037 99533037 1001 86380 86390 1
533090 99533090 1001 86380 86390 1
533718 99533718 1001 86380 86390 1
533758 99533758 1001 86380 86390 1
533797 99533797 1001 86380 86390 1
533683 99533683 1001 86380 86390 1
533753 99533753 1001 86380 86390 1
533562 99533562 1001 86380 86390 1
533466 99533466 1001 86380 86390 1
533533 99533533 1001 86380 86390 1
533469 99533469 1001 86380 86390 1
533410 99533410 1001 86380 86390 1
533268 99533268 1001 86380 86390 1
533894 99533894 1001 86380 86390 1
534019 99534019 1001 86380 86390 1
534491 99534491 1001 86380 86390 1
534613 99534613 1001 86380 86390 1
534525 99534525 1001 86380 86390 1
534350 99534350 1001 86380 86390 1
534415 99534415 1001 86380 86390 1
534421 99534421 1001 86380 86390 1
534281 99534281 1001 86380 86390 1
534222 99534222 1001 86380 86390 1
534255 99534255 1001 86380 86390 1
534217 99534217 1001 86380 86390 1
534867 99534867 1001 86380 86390 1
534715 99534715 1001 86380 86390 1
535384 99535384 1001 86380 86390 1
535487 99535487 1001 86380 86390 1
535428 99535428 1001 86380 86390 1
535377 99535377 1001 86380 86390 1
535506 99535506 1001 86380 86390 1
535154 99535154 1001 86380 86390 1
535194 99535194 1001 86380 86390 1
535286 99535286 1001 86380 86390 1
535197 99535197 1001 86380 86390 1
535161 99535161 1001 86380 86390 1
534979 99534979 1001 86380 86390 1
534902 99534902 1001 86380 86390 1
535645 99535645 1001 86380 86390 1
535608 99535608 1001 86380 86390 1
535647 99535647 1001 86380 86390 1
536237 99536237 1001 86380 86390 1
536238 99536238 1001 86380 86390 1
536279 99536279 1001 86380 86390 1
536151 99536151 1001 86380 86390 1
536177 99536177 1001 86380 86390 1
536332 99536332 1001 86380 86390 1
536078 99536078 1001 86380 86390 1
536067 99536067 1001 86380 86390 1
535970 99535970 1001 86380 86390 1
536103 99536103 1001 86380 86390 1
535872 99535872 1001 86380 86390 1
535873 99535873 1001 86380 86390 1
535863 99535863 1001 86380 86390 1
535750 99535750 1001 86380 86390 1
536353 99536353 1001 86380 86390 1
536471 99536471 1001 86380 86390 1
536435 99536435 1001 86380 86390 1
537008 99537008 1001 86380 86390 1
537087 99537087 1001 86380 86390 1
537001 99537001 1001 86380 86390 1
536880 99536880 1001 86380 86390 1
536816 99536816 1001 86380 86390 1
536928 99536928 1001 86380 86390 1
536671 99536671 1001 86380 86390 1
536657 99536657 1001 86380 86390 1
537196 99537196 1001 86380 86390 1
537235 99537235 1001 86380 86390 1
537937 99537937 1001 86380 86390 1
537446 99537446 1001 86380 86390 1
537382 99537382 1001 86380 86390 1
537526 99537526 1001 86380 86390 1
537514 99537514 1001 86380 86390 1
537378 99537378 1001 86380 86390 1
538064 99538064 1001 86380 86390 1
537993 99537993 1001 86380 86390 1
538151 99538151 1001 86380 86390 1
538763 99538763 1001 86380 86390 1
538643 99538643 1001 86380 86390 1
538773 99538773 1001 86380 86390 1
538442 99538442 1001 86380 86390 1
538485 99538485 1001 86380 86390 1
538578 99538578 1001 86380 86390 1
538436 99538436 1001 86380 86390 1
538197 99538197 1001 86380 86390 1
538957 99538957 1001 86380 86390 1
538815 99538815 1001 86380 86390 1
538911 99538911 1001 86380 86390 1
538963 99538963 1001 86380 86390 1
539256 99539256 1001 86380 86390 1
539334 99539334 1001 86380 86390 1
539232 99539232 1001 86380 86390 1
539430 99539430 1001 86380 86390 1
539218 99539218 1001 86380 86390 1
539148 99539148 1001 86380 86390 1
539679 99539679 1001 86380 86390 1
539771 99539771 1001 86380 86390 1
539643 99539643 1001 86380 86390 1
540342 99540342 1001 86380 86390 1
540451 99540451 1001 86380 86390 1
540261 99540261 1001 86380 86390 1
539990 99539990 1001 86380 86390 1
539953 99539953 1001 86380 86390 1
539954 99539954 1001 86380 86390 1
540007 99540007 1001 86380 86390 1
539983 99539983 1001 86380 86390 1
539933 99539933 1001 86380 86390 1
540502 99540502 1001 86380 86390 1
540497 99540497 1001 86380 86390 1
541126 99541126 1001 86380 86390 1
541217 99541217 1001 86380 86390 1
541244 99541244 1001 86380 86390 1
541117 99541117 1001 86380 86390 1
540970 99540970 1001 86380 86390 1
540882 99540882 1001 86380 86390 1
541051 99541051 1001 86380 86390 1
540952 99540952 1001 86380 86390 1
540879 99540879 1001 86380 86390 1
540777 99540777 1001 86380 86390 1
540804 99540804 1001 86380 86390 1
540754 99540754 1001 86380 86390 1
540860 99540860 1001 86380 86390 1
541380 99541380 1001 86380 86390 1
541422 99541422 1001 86380 86390 1
541476 99541476 1001 86380 86390 1
541412 99541412 1001 86380 86390 1
541493 99541493 1001 86380 86390 1
541313 99541313 1001 86380 86390 1
541959 99541959 1001 86380 86390 1
541934 99541934 1001 86380 86390 1
541973 99541973 1001 86380 86390 1
541905 99541905 1001 86380 86390 1
541803 99541803 1001 86380 86390 1
541740 99541740 1001 86380 86390 1
541844 99541844 1001 86380 86390 1
541741 99541741 1001 86380 86390 1
541645 99541645 1001 86380 86390 1
542260 99542260 1001 86380 86390 1
542291 99542291 1001 86380 86390 1
542294 99542294 1001 86380 86390 1
542816 99542816 1001 86380 86390 1
542806 99542806 1001 86380 86390 1
542785 99542785 1001 86380 86390 1
542611 99542611 1001 86380 86390 1
542664 99542664 1001 86380 86390 1
542678 99542678 1001 86380 86390 1
542653 99542653 1001 86380 86390 1
542709 99542709 1001 86380 86390 1
542710 99542710 1001 86380 86390 1
542685 99542685 1001 86380 86390 1
542634 99542634 1001 86380 86390 1
542441 99542441 1001 86380 86390 1
542447 99542447 1001 86380 86390 1
542358 99542358 1001 86380 86390 1
542487 99542487 1001 86380 86390 1
542528 99542528 1001 86380 86390 1
542529 99542529 1001 86380 86390 1
542491 99542491 1001 86380 86390 1
542948 99542948 1001 86380 86390 1
542949 99542949 1001 86380 86390 1
543106 99543106 1001 86380 86390 1
543619 99543619 1001 86380 86390 1
543748 99543748 1001 86380 86390 1
543436 99543436 1001 86380 86390 1
543400 99543400 1001 86380 86390 1
543485 99543485 1001 86380 86390 1
543330 99543330 1001 86380 86390 1
543846 99543846 1001 86380 86390 1
543858 99543858 1001 86380 86390 1
544471 99544471 1001 86380 86390 1
544370 99544370 1001 86380 86390 1
544002 99544002 1001 86380 86390 1
544006 99544006 1001 86380 86390 1
544175 99544175 1001 86380 86390 1
544076 99544076 1001 86380 86390 1
544090 99544090 1001 86380 86390 1
544650 99544650 1001 86380 86390 1
429128 967 1001 28800 33537 1
431371 607 1001 12600 14097 1
400016 99400016 1001 86380 86390 1
400026 99400026 1001 86380 86390 1
400009 99400009 1001 86380 86390 1
400135 99400135 1001 86380 86390 1
400208 99400208 1001 86380 86390 1
400292 99400292 1001 86380 86390 1
400486 99400486 1001 86380 86390 1
400438 99400438 1001 86380 86390 1
400717 99400717 1001 86380 86390 1
400745 99400745 1001 86380 86390 1
401026 99401026 1001 86380 86390 1
401176 99401176 1001 86380 86390 1
401284 99401284 1001 86380 86390 1
401323 99401323 1001 86380 86390 1
401596 99401596 1001 86380 86390 1
401662 99401662 1001 86380 86390 1
401821 99401821 1001 86380 86390 1
401777 99401777 1001 86380 86390 1
401746 99401746 1001 86380 86390 1
401881 99401881 1001 86380 86390 1
402190 99402190 1001 86380 86390 1
402241 99402241 1001 86380 86390 1
402317 99402317 1001 86380 86390 1
402364 99402364 1001 86380 86390 1
402433 99402433 1001 86380 86390 1
402575 99402575 1001 86380 86390 1
402765 99402765 1001 86380 86390 1
402820 99402820 1001 86380 86390 1
402953 99402953 1001 86380 86390 1
402933 99402933 1001 86380 86390 1
402916 99402916 1001 86380 86390 1
402995 99402995 1001 86380 86390 1
403010 99403010 1001 86380 86390 1
403011 99403011 1001 86380 86390 1
403014 99403014 1001 86380 86390 1
403128 99403128 1001 86380 86390 1
403213 99403213 1001 86380 86390 1
403327 99403327 1001 86380 86390 1
403427 99403427 1001 86380 86390 1
403604 99403604 1001 86380 86390 1
403703 99403703 1001 86380 86390 1
403827 99403827 1001 86380 86390 1
404037 99404037 1001 86380 86390 1
403937 99403937 1001 86380 86390 1
404020 99404020 1001 86380 86390 1
404056 99404056 1001 86380 86390 1
404097 99404097 1001 86380 86390 1
404457 99404457 1001 86380 86390 1
404530 99404530 1001 86380 86390 1
404710 99404710 1001 86380 86390 1
404902 99404902 1001 86380 86390 1
404825 99404825 1001 86380 86390 1
404982 99404982 1001 86380 86390 1
405188 99405188 1001 86380 86390 1
405577 99405577 1001 86380 86390 1
405617 99405617 1001 86380 86390 1
405619 99405619 1001 86380 86390 1
405663 99405663 1001 86380 86390 1
405655 99405655 1001 86380 86390 1
405755 99405755 1001 86380 86390 1
405692 99405692 1001 86380 86390 1
406241 99406241 1001 86380 86390 1
406281 99406281 1001 86380 86390 1
406400 99406400 1001 86380 86390 1
406462 99406462 1001 86380 86390 1
406578 99406578 1001 86380 86390 1
406637 99406637 1001 86380 86390 1
406870 99406870 1001 86380 86390 1
407319 99407319 1001 86380 86390 1
407345 99407345 1001 86380 86390 1
407602 99407602 1001 86380 86390 1
407707 99407707 1001 86380 86390 1
407758 99407758 1001 86380 86390 1
407724 99407724 1001 86380 86390 1
407950 99407950 1001 86380 86390 1
407968 99407968 1001 86380 86390 1
408076 99408076 1001 86380 86390 1
408204 99408204 1001 86380 86390 1
408285 99408285 1001 86380 86390 1
408290 99408290 1001 86380 86390 1
408419 99408419 1001 86380 86390 1
408611 99408611 1001 86380 86390 1
408530 99408530 1001 86380 86390 1
408702 99408702 1001 86380 86390 1
408739 99408739 1001 86380 86390 1
408785 99408785 1001 86380 86390 1
408796 99408796 1001 86380 86390 1
409025 99409025 1001 86380 86390 1
409354 99409354 1001 86380 86390 1
409554 99409554 1001 86380 86390 1
409631 99409631 1001 86380 86390 1
409685 99409685 1001 86380 86390 1
409683 99409683 1001 86380 86390 1
409812 99409812 1001 86380 86390 1
409939 99409939 1001 86380 86390 1
409922 99409922 1001 86380 86390 1
410012 99410012 1001 86380 86390 1
410189 99410189 1001 86380 86390 1
410295 99410295 1001 86380 86390 1
410615 99410615 1001 86380 86390 1
410768 99410768 1001 86380 86390 1
410770 99410770 1001 86380 86390 1
410879 99410879 1001 86380 86390 1
411215 99411215 1001 86380 86390 1
411336 99411336 1001 86380 86390 1
411456 99411456 1001 86380 86390 1
411610 99411610 1001 86380 86390 1
411636 99411636 1001 86380 86390 1
411616 99411616 1001 86380 86390 1
411735 99411735 1001 86380 86390 1
411778 99411778 1001 86380 86390 1
411972 99411972 1001 86380 86390 1
412092 99412092 1001 86380 86390 1
412185 99412185 1001 86380 86390 1
412314 99412314 1001 86380 86390 1
412396 99412396 1001 86380 86390 1
413495 99413495 1001 86380 86390 1
413521 99413521 1001 86380 86390 1
413570 99413570 1001 86380 86390 1
413661 99413661 1001 86380 86390 1
413413 99413413 1001 86380 86390 1
412973 99412973 1001 86380 86390 1
412931 99412931 1001 86380 86390 1
413148 99413148 1001 86380 86390 1
413129 99413129 1001 86380 86390 1
412841 99412841 1001 86380 86390 1
412489 99412489 1001 86380 86390 1
412625 99412625 1001 86380 86390 1
412814 99412814 1001 86380 86390 1
412815 99412815 1001 86380 86390 1
413756 99413756 1001 86380 86390 1
413953 99413953 1001 86380 86390 1
413970 99413970 1001 86380 86390 1
413796 99413796 1001 86380 86390 1
413917 99413917 1001 86380 86390 1
414651 99414651 1001 86380 86390 1
414844 99414844 1001 86380 86390 1
414866 99414866 1001 86380 86390 1
414830 99414830 1001 86380 86390 1
414428 99414428 1001 86380 86390 1
414143 99414143 1001 86380 86390 1
414349 99414349 1001 86380 86390 1
415623 99415623 1001 86380 86390 1
415325 99415325 1001 86380 86390 1
415355 99415355 1001 86380 86390 1
415494 99415494 1001 86380 86390 1
416732 99416732 1001 86380 86390 1
416944 99416944 1001 86380 86390 1
416747 99416747 1001 86380 86390 1
416986 99416986 1001 86380 86390 1
416142 99416142 1001 86380 86390 1
416262 99416262 1001 86380 86390 1
416352 99416352 1001 86380 86390 1
416015 99416015 1001 86380 86390 1
415741 99415741 1001 86380 86390 1
417280 99417280 1001 86380 86390 1
417510 99417510 1001 86380 86390 1
418577 99418577 1001 86380 86390 1
418578 99418578 1001 86380 86390 1
418467 99418467 1001 86380 86390 1
418519 99418519 1001 86380 86390 1
418372 99418372 1001 86380 86390 1
418221 99418221 1001 86380 86390 1
418314 99418314 1001 86380 86390 1
418147 99418147 1001 86380 86390 1
418000 99418000 1001 86380 86390 1
417895 99417895 1001 86380 86390 1
417770 99417770 1001 86380 86390 1
417902 99417902 1001 86380 86390 1
417781 99417781 1001 86380 86390 1
417733 99417733 1001 86380 86390 1
417989 99417989 1001 86380 86390 1
419034 99419034 1001 86380 86390 1
418997 99418997 1001 86380 86390 1
420243 99420243 1001 86380 86390 1
420401 99420401 1001 86380 86390 1
420418 99420418 1001 86380 86390 1
420116 99420116 1001 86380 86390 1
419751 99419751 1001 86380 86390 1
419862 99419862 1001 86380 86390 1
419740 99419740 1001 86380 86390 1
419718 99419718 1001 86380 86390 1
419537 99419537 1001 86380 86390 1
419500 99419500 1001 86380 86390 1
419393 99419393 1001 86380 86390 1
419419 99419419 1001 86380 86390 1
420463 99420463 1001 86380 86390 1
420833 99420833 1001 86380 86390 1
420807 99420807 1001 86380 86390 1
420730 99420730 1001 86380 86390 1
421892 99421892 1001 86380 86390 1
421982 99421982 1001 86380 86390 1
421612 99421612 1001 86380 86390 1
421294 99421294 1001 86380 86390 1
421493 99421493 1001 86380 86390 1
421611 99421611 1001 86380 86390 1
421206 99421206 1001 86380 86390 1
420952 99420952 1001 86380 86390 1
421092 99421092 1001 86380 86390 1
421010 99421010 1001 86380 86390 1
422527 99422527 1001 86380 86390 1
422166 99422166 1001 86380 86390 1
422317 99422317 1001 86380 86390 1
422292 99422292 1001 86380 86390 1
422298 99422298 1001 86380 86390 1
423344 99423344 1001 86380 86390 1
423705 99423705 1001 86380 86390 1
423320 99423320 1001 86380 86390 1
423005 99423005 1001 86380 86390 1
423299 99423299 1001 86380 86390 1
422858 99422858 1001 86380 86390 1
422562 99422562 1001 86380 86390 1
424015 99424015 1001 86380 86390 1
424069 99424069 1001 86380 86390 1
423828 99423828 1001 86380 86390 1
424022 99424022 1001 86380 86390 1
423803 99423803 1001 86380 86390 1
423836 99423836 1001 86380 86390 1
425383 99425383 1001 86380 86390 1
425326 99425326 1001 86380 86390 1
425227 99425227 1001 86380 86390 1
425260 99425260 1001 86380 86390 1
425158 99425158 1001 86380 86390 1
425183 99425183 1001 86380 86390 1
425369 99425369 1001 86380 86390 1
424905 99424905 1001 86380 86390 1
424970 99424970 1001 86380 86390 1
424158 99424158 1001 86380 86390 1
424448 99424448 1001 86380 86390 1
425744 99425744 1001 86380 86390 1
425448 99425448 1001 86380 86390 1
425545 99425545 1001 86380 86390 1
425791 99425791 1001 86380 86390 1
427003 99427003 1001 86380 86390 1
426717 99426717 1001 86380 86390 1
427023 99427023 1001 86380 86390 1
426577 99426577 1001 86380 86390 1
426286 99426286 1001 86380 86390 1
426288 99426288 1001 86380 86390 1
425948 99425948 1001 86380 86390 1
425995 99425995 1001 86380 86390 1
427469 99427469 1001 86380 86390 1
427276 99427276 1001 86380 86390 1
428352 99428352 1001 86380 86390 1
428482 99428482 1001 86380 86390 1
428432 99428432 1001 86380 86390 1
428511 99428511 1001 86380 86390 1
428663 99428663 1001 86380 86390 1
428257 99428257 1001 86380 86390 1
428193 99428193 1001 86380 86390 1
427975 99427975 1001 86380 86390 1
427995 99427995 1001 86380 86390 1
428207 99428207 1001 86380 86390 1
428181 99428181 1001 86380 86390 1
427538 99427538 1001 86380 86390 1
427838 99427838 1001 86380 86390 1
428813 99428813 1001 86380 86390 1
428964 99428964 1001 86380 86390 1
429008 99429008 1001 86380 86390 1
430164 99430164 1001 86380 86390 1
430281 99430281 1001 86380 86390 1
430266 99430266 1001 86380 86390 1
429792 99429792 1001 86380 86390 1
429415 99429415 1001 86380 86390 1
430556 99430556 1001 86380 86390 1
430692 99430692 1001 86380 86390 1
430749 99430749 1001 86380 86390 1
431794 99431794 1001 86380 86390 1
431716 99431716 1001 86380 86390 1
431657 99431657 1001 86380 86390 1
431976 99431976 1001 86380 86390 1
431358 99431358 1001 86380 86390 1
431360 99431360 1001 86380 86390 1
431572 99431572 1001 86380 86390 1
431641 99431641 1001 86380 86390 1
430833 99430833 1001 86380 86390 1
430991 99430991 1001 86380 86390 1
430992 99430992 1001 86380 86390 1
431257 99431257 1001 86380 86390 1
432242 99432242 1001 86380 86390 1
432324 99432324 1001 86380 86390 1
432260 99432260 1001 86380 86390 1
432080 99432080 1001 86380 86390 1
433439 99433439 1001 86380 86390 1
433712 99433712 1001 86380 86390 1
433428 99433428 1001 86380 86390 1
433359 99433359 1001 86380 86390 1
433018 99433018 1001 86380 86390 1
432971 99432971 1001 86380 86390 1
433007 99433007 1001 86380 86390 1
432963 99432963 1001 86380 86390 1
432718 99432718 1001 86380 86390 1
432662 99432662 1001 86380 86390 1
432518 99432518 1001 86380 86390 1
434038 99434038 1001 86380 86390 1
433819 99433819 1001 86380 86390 1
433871 99433871 1001 86380 86390 1
435379 99435379 1001 86380 86390 1
435382 99435382 1001 86380 86390 1
435025 99435025 1001 86380 86390 1
434868 99434868 1001 86380 86390 1
434429 99434429 1001 86380 86390 1
434460 99434460 1001 86380 86390 1
434497 99434497 1001 86380 86390 1
435597 99435597 1001 86380 86390 1
435447 99435447 1001 86380 86390 1
435640 99435640 1001 86380 86390 1
435852 99435852 1001 86380 86390 1
436812 99436812 1001 86380 86390 1
437111 99437111 1001 86380 86390 1
437130 99437130 1001 86380 86390 1
436544 99436544 1001 86380 86390 1
436666 99436666 1001 86380 86390 1
436511 99436511 1001 86380 86390 1
436540 99436540 1001 86380 86390 1
436300 99436300 1001 86380 86390 1
435912 99435912 1001 86380 86390 1
437277 99437277 1001 86380 86390 1
300024 99300024 1001 86380 86390 1
300027 99300027 1001 86380 86390 1
300539 99300539 1001 86380 86390 1
300567 99300567 1001 86380 86390 1
300671 99300671 1001 86380 86390 1
300650 99300650 1001 86380 86390 1
300381 99300381 1001 86380 86390 1
300511 99300511 1001 86380 86390 1
300358 99300358 1001 86380 86390 1
300488 99300488 1001 86380 86390 1
300387 99300387 1001 86380 86390 1
300480 99300480 1001 86380 86390 1
300160 99300160 1001 86380 86390 1
300111 99300111 1001 86380 86390 1
300139 99300139 1001 86380 86390 1
300196 99300196 1001 86380 86390 1
300777 99300777 1001 86380 86390 1
300806 99300806 1001 86380 86390 1
300912 99300912 1001 86380 86390 1
301428 99301428 1001 86380 86390 1
301481 99301481 1001 86380 86390 1
301359 99301359 1001 86380 86390 1
301462 99301462 1001 86380 86390 1
301412 99301412 1001 86380 86390 1
301349 99301349 1001 86380 86390 1
301221 99301221 1001 86380 86390 1
301160 99301160 1001 86380 86390 1
300989 99300989 1001 86380 86390 1
300993 99300993 1001 86380 86390 1
301009 99301009 1001 86380 86390 1
301703 99301703 1001 86380 86390 1
302334 99302334 1001 86380 86390 1
302363 99302363 1001 86380 86390 1
302224 99302224 1001 86380 86390 1
302124 99302124 1001 86380 86390 1
302164 99302164 1001 86380 86390 1
302051 99302051 1001 86380 86390 1
302066 99302066 1001 86380 86390 1
301850 99301850 1001 86380 86390 1
301825 99301825 1001 86380 86390 1
301804 99301804 1001 86380 86390 1
301770 99301770 1001 86380 86390 1
301862 99301862 1001 86380 86390 1
302512 99302512 1001 86380 86390 1
303030 99303030 1001 86380 86390 1
303191 99303191 1001 86380 86390 1
303164 99303164 1001 86380 86390 1
302940 99302940 1001 86380 86390 1
302651 99302651 1001 86380 86390 1
302630 99302630 1001 86380 86390 1
302789 99302789 1001 86380 86390 1
303231 99303231 1001 86380 86390 1
303296 99303296 1001 86380 86390 1
303852 99303852 1001 86380 86390 1
303943 99303943 1001 86380 86390 1
303749 99303749 1001 86380 86390 1
303648 99303648 1001 86380 86390 1
303667 99303667 1001 86380 86390 1
303823 99303823 1001 86380 86390 1
303655 99303655 1001 86380 86390 1
303630 99303630 1001 86380 86390 1
303517 99303517 1001 86380 86390 1
304120 99304120 1001 86380 86390 1
304044 99304044 1001 86380 86390 1
304162 99304162 1001 86380 86390 1
304074 99304074 1001 86380 86390 1
304078 99304078 1001 86380 86390 1
304822 99304822 1001 86380 86390 1
304475 99304475 1001 86380 86390 1
304501 99304501 1001 86380 86390 1
304463 99304463 1001 86380 86390 1
304490 99304490 1001 86380 86390 1
304265 99304265 1001 86380 86390 1
304986 99304986 1001 86380 86390 1
305005 99305005 1001 86380 86390 1
305046 99305046 1001 86380 86390 1
304984 99304984 1001 86380 86390 1
305534 99305534 1001 86380 86390 1
305500 99305500 1001 86380 86390 1
305335 99305335 1001 86380 86390 1
305426 99305426 1001 86380 86390 1
500113 99500113 1001 86380 86390 1
500075 99500075 1001 86380 86390 1
500127 99500127 1001 86380 86390 1
500192 99500192 1001 86380 86390 1
500167 99500167 1001 86380 86390 1
305696 99305696 1001 86380 86390 1
500184 99500184 1001 86380 86390 1
500633 99500633 1001 86380 86390 1
500636 99500636 1001 86380 86390 1
500794 99500794 1001 86380 86390 1
500615 99500615 1001 86380 86390 1
500800 99500800 1001 86380 86390 1
500732 99500732 1001 86380 86390 1
500642 99500642 1001 86380 86390 1
500517 99500517 1001 86380 86390 1
500443 99500443 1001 86380 86390 1
500548 99500548 1001 86380 86390 1
500419 99500419 1001 86380 86390 1
500336 99500336 1001 86380 86390 1
500312 99500312 1001 86380 86390 1
500326 99500326 1001 86380 86390 1
500241 99500241 1001 86380 86390 1
500969 99500969 1001 86380 86390 1
500996 99500996 1001 86380 86390 1
500872 99500872 1001 86380 86390 1
500924 99500924 1001 86380 86390 1
501528 99501528 1001 86380 86390 1
501452 99501452 1001 86380 86390 1
501535 99501535 1001 86380 86390 1
501548 99501548 1001 86380 86390 1
501344 99501344 1001 86380 86390 1
501423 99501423 1001 86380 86390 1
501425 99501425 1001 86380 86390 1
501336 99501336 1001 86380 86390 1
501251 99501251 1001 86380 86390 1
501112 99501112 1001 86380 86390 1
501153 99501153 1001 86380 86390 1
501219 99501219 1001 86380 86390 1
501703 99501703 1001 86380 86390 1
501653 99501653 1001 86380 86390 1
501693 99501693 1001 86380 86390 1
502404 99502404 1001 86380 86390 1
502237 99502237 1001 86380 86390 1
502085 99502085 1001 86380 86390 1
502194 99502194 1001 86380 86390 1
501940 99501940 1001 86380 86390 1
502548 99502548 1001 86380 86390 1
502604 99502604 1001 86380 86390 1
503284 99503284 1001 86380 86390 1
503289 99503289 1001 86380 86390 1
502881 99502881 1001 86380 86390 1
503011 99503011 1001 86380 86390 1
503038 99503038 1001 86380 86390 1
503077 99503077 1001 86380 86390 1
502987 99502987 1001 86380 86390 1
502940 99502940 1001 86380 86390 1
503020 99503020 1001 86380 86390 1
502848 99502848 1001 86380 86390 1
502747 99502747 1001 86380 86390 1
503407 99503407 1001 86380 86390 1
503423 99503423 1001 86380 86390 1
503437 99503437 1001 86380 86390 1
503426 99503426 1001 86380 86390 1
503966 99503966 1001 86380 86390 1
503957 99503957 1001 86380 86390 1
503783 99503783 1001 86380 86390 1
503746 99503746 1001 86380 86390 1
503777 99503777 1001 86380 86390 1
503843 99503843 1001 86380 86390 1
503503 99503503 1001 86380 86390 1
503556 99503556 1001 86380 86390 1
504299 99504299 1001 86380 86390 1
504236 99504236 1001 86380 86390 1
504202 99504202 1001 86380 86390 1
504292 99504292 1001 86380 86390 1
504281 99504281 1001 86380 86390 1
504269 99504269 1001 86380 86390 1
504295 99504295 1001 86380 86390 1
504815 99504815 1001 86380 86390 1
504828 99504828 1001 86380 86390 1
504638 99504638 1001 86380 86390 1
504677 99504677 1001 86380 86390 1
504613 99504613 1001 86380 86390 1
504564 99504564 1001 86380 86390 1
504735 99504735 1001 86380 86390 1
504555 99504555 1001 86380 86390 1
504428 99504428 1001 86380 86390 1
504377 99504377 1001 86380 86390 1
504372 99504372 1001 86380 86390 1
505049 99505049 1001 86380 86390 1
505686 99505686 1001 86380 86390 1
505584 99505584 1001 86380 86390 1
505702 99505702 1001 86380 86390 1
505513 99505513 1001 86380 86390 1
505412 99505412 1001 86380 86390 1
505454 99505454 1001 86380 86390 1
505164 99505164 1001 86380 86390 1
505286 99505286 1001 86380 86390 1
505276 99505276 1001 86380 86390 1
505264 99505264 1001 86380 86390 1
505896 99505896 1001 86380 86390 1
505948 99505948 1001 86380 86390 1
505923 99505923 1001 86380 86390 1
505797 99505797 1001 86380 86390 1
505813 99505813 1001 86380 86390 1
505917 99505917 1001 86380 86390 1
505921 99505921 1001 86380 86390 1
506417 99506417 1001 86380 86390 1
506510 99506510 1001 86380 86390 1
506396 99506396 1001 86380 86390 1
506329 99506329 1001 86380 86390 1
506369 99506369 1001 86380 86390 1
506335 99506335 1001 86380 86390 1
506040 99506040 1001 86380 86390 1
506114 99506114 1001 86380 86390 1
506639 99506639 1001 86380 86390 1
506734 99506734 1001 86380 86390 1
507399 99507399 1001 86380 86390 1
507402 99507402 1001 86380 86390 1
507237 99507237 1001 86380 86390 1
507066 99507066 1001 86380 86390 1
507158 99507158 1001 86380 86390 1
507137 99507137 1001 86380 86390 1
506882 99506882 1001 86380 86390 1
506985 99506985 1001 86380 86390 1
506884 99506884 1001 86380 86390 1
506975 99506975 1001 86380 86390 1
506988 99506988 1001 86380 86390 1
506820 99506820 1001 86380 86390 1
506914 99506914 1001 86380 86390 1
507498 99507498 1001 86380 86390 1
507426 99507426 1001 86380 86390 1
507481 99507481 1001 86380 86390 1
507559 99507559 1001 86380 86390 1
508159 99508159 1001 86380 86390 1
508095 99508095 1001 86380 86390 1
508112 99508112 1001 86380 86390 1
508226 99508226 1001 86380 86390 1
508153 99508153 1001 86380 86390 1
508077 99508077 1001 86380 86390 1
507966 99507966 1001 86380 86390 1
508005 99508005 1001 86380 86390 1
507934 99507934 1001 86380 86390 1
507856 99507856 1001 86380 86390 1
507788 99507788 1001 86380 86390 1
508400 99508400 1001 86380 86390 1
508260 99508260 1001 86380 86390 1
508394 99508394 1001 86380 86390 1
508356 99508356 1001 86380 86390 1
508449 99508449 1001 86380 86390 1
509025 99509025 1001 86380 86390 1
508964 99508964 1001 86380 86390 1
508888 99508888 1001 86380 86390 1
508983 99508983 1001 86380 86390 1
508805 99508805 1001 86380 86390 1
508837 99508837 1001 86380 86390 1
508736 99508736 1001 86380 86390 1
508775 99508775 1001 86380 86390 1
508698 99508698 1001 86380 86390 1
508534 99508534 1001 86380 86390 1
508523 99508523 1001 86380 86390 1
508502 99508502 1001 86380 86390 1
509101 99509101 1001 86380 86390 1
509260 99509260 1001 86380 86390 1
509899 99509899 1001 86380 86390 1
509872 99509872 1001 86380 86390 1
509333 99509333 1001 86380 86390 1
509413 99509413 1001 86380 86390 1
509364 99509364 1001 86380 86390 1
509468 99509468 1001 86380 86390 1
510030 99510030 1001 86380 86390 1
509993 99509993 1001 86380 86390 1
509957 99509957 1001 86380 86390 1
510039 99510039 1001 86380 86390 1
510446 99510446 1001 86380 86390 1
510395 99510395 1001 86380 86390 1
510351 99510351 1001 86380 86390 1
510403 99510403 1001 86380 86390 1
510226 99510226 1001 86380 86390 1
510240 99510240 1001 86380 86390 1
510243 99510243 1001 86380 86390 1
510166 99510166 1001 86380 86390 1
510931 99510931 1001 86380 86390 1
510872 99510872 1001 86380 86390 1
511464 99511464 1001 86380 86390 1
511416 99511416 1001 86380 86390 1
511435 99511435 1001 86380 86390 1
511245 99511245 1001 86380 86390 1
511209 99511209 1001 86380 86390 1
511237 99511237 1001 86380 86390 1
511303 99511303 1001 86380 86390 1
511240 99511240 1001 86380 86390 1
511139 99511139 1001 86380 86390 1
511002 99511002 1001 86380 86390 1
510965 99510965 1001 86380 86390 1
510991 99510991 1001 86380 86390 1
511006 99511006 1001 86380 86390 1
511666 99511666 1001 86380 86390 1
511581 99511581 1001 86380 86390 1
511725 99511725 1001 86380 86390 1
511598 99511598 1001 86380 86390 1
511611 99511611 1001 86380 86390 1
511651 99511651 1001 86380 86390 1
511755 99511755 1001 86380 86390 1
512206 99512206 1001 86380 86390 1
512310 99512310 1001 86380 86390 1
512100 99512100 1001 86380 86390 1
512130 99512130 1001 86380 86390 1
512156 99512156 1001 86380 86390 1
512066 99512066 1001 86380 86390 1
512120 99512120 1001 86380 86390 1
511941 99511941 1001 86380 86390 1
511790 99511790 1001 86380 86390 1
511791 99511791 1001 86380 86390 1
512433 99512433 1001 86380 86390 1
512446 99512446 1001 86380 86390 1
512451 99512451 1001 86380 86390 1
512413 99512413 1001 86380 86390 1
513094 99513094 1001 86380 86390 1
513107 99513107 1001 86380 86390 1
513073 99513073 1001 86380 86390 1
512895 99512895 1001 86380 86390 1
512848 99512848 1001 86380 86390 1
512798 99512798 1001 86380 86390 1
512971 99512971 1001 86380 86390 1
512610 99512610 1001 86380 86390 1
512624 99512624 1001 86380 86390 1
512704 99512704 1001 86380 86390 1
512758 99512758 1001 86380 86390 1
512594 99512594 1001 86380 86390 1
513311 99513311 1001 86380 86390 1
513350 99513350 1001 86380 86390 1
513355 99513355 1001 86380 86390 1
514004 99514004 1001 86380 86390 1
513896 99513896 1001 86380 86390 1
513788 99513788 1001 86380 86390 1
513716 99513716 1001 86380 86390 1
513625 99513625 1001 86380 86390 1
513500 99513500 1001 86380 86390 1
513426 99513426 1001 86380 86390 1
513517 99513517 1001 86380 86390 1
513533 99513533 1001 86380 86390 1
514223 99514223 1001 86380 86390 1
514096 99514096 1001 86380 86390 1
514177 99514177 1001 86380 86390 1
514758 99514758 1001 86380 86390 1
514800 99514800 1001 86380 86390 1
514789 99514789 1001 86380 86390 1
514587 99514587 1001 86380 86390 1
514295 99514295 1001 86380 86390 1
515025 99515025 1001 86380 86390 1
514899 99514899 1001 86380 86390 1
515583 99515583 1001 86380 86390 1
515636 99515636 1001 86380 86390 1
515482 99515482 1001 86380 86390 1
515522 99515522 1001 86380 86390 1
515401 99515401 1001 86380 86390 1
515445 99515445 1001 86380 86390 1
515355 99515355 1001 86380 86390 1
515277 99515277 1001 86380 86390 1
515304 99515304 1001 86380 86390 1
515143 99515143 1001 86380 86390 1
515093 99515093 1001 86380 86390 1
515238 99515238 1001 86380 86390 1
515161 99515161 1001 86380 86390 1
515112 99515112 1001 86380 86390 1
515792 99515792 1001 86380 86390 1
516400 99516400 1001 86380 86390 1
516401 99516401 1001 86380 86390 1
516442 99516442 1001 86380 86390 1
516443 99516443 1001 86380 86390 1
516242 99516242 1001 86380 86390 1
516166 99516166 1001 86380 86390 1
516185 99516185 1001 86380 86390 1
515934 99515934 1001 86380 86390 1
516066 99516066 1001 86380 86390 1
516092 99516092 1001 86380 86390 1
516015 99516015 1001 86380 86390 1
515952 99515952 1001 86380 86390 1
516702 99516702 1001 86380 86390 1
516627 99516627 1001 86380 86390 1
516510 99516510 1001 86380 86390 1
516979 99516979 1001 86380 86390 1
517018 99517018 1001 86380 86390 1
516792 99516792 1001 86380 86390 1
516847 99516847 1001 86380 86390 1
516899 99516899 1001 86380 86390 1
516918 99516918 1001 86380 86390 1
517361 99517361 1001 86380 86390 1
517504 99517504 1001 86380 86390 1
517432 99517432 1001 86380 86390 1
517971 99517971 1001 86380 86390 1
517867 99517867 1001 86380 86390 1
517795 99517795 1001 86380 86390 1
517650 99517650 1001 86380 86390 1
517742 99517742 1001 86380 86390 1
517549 99517549 1001 86380 86390 1
518236 99518236 1001 86380 86390 1
518290 99518290 1001 86380 86390 1
518189 99518189 1001 86380 86390 1
518334 99518334 1001 86380 86390 1
518972 99518972 1001 86380 86390 1
518947 99518947 1001 86380 86390 1
518730 99518730 1001 86380 86390 1
518594 99518594 1001 86380 86390 1
518689 99518689 1001 86380 86390 1
518499 99518499 1001 86380 86390 1
518512 99518512 1001 86380 86390 1
518411 99518411 1001 86380 86390 1
519026 99519026 1001 86380 86390 1
518995 99518995 1001 86380 86390 1
519685 99519685 1001 86380 86390 1
519688 99519688 1001 86380 86390 1
519666 99519666 1001 86380 86390 1
519762 99519762 1001 86380 86390 1
519507 99519507 1001 86380 86390 1
519559 99519559 1001 86380 86390 1
519511 99519511 1001 86380 86390 1
519537 99519537 1001 86380 86390 1
519298 99519298 1001 86380 86390 1
519313 99519313 1001 86380 86390 1
519302 99519302 1001 86380 86390 1
519370 99519370 1001 86380 86390 1
519321 99519321 1001 86380 86390 1
519867 99519867 1001 86380 86390 1
519974 99519974 1001 86380 86390 1
519923 99519923 1001 86380 86390 1
519900 99519900 1001 86380 86390 1
520494 99520494 1001 86380 86390 1
520271 99520271 1001 86380 86390 1
520429 99520429 1001 86380 86390 1
520140 99520140 1001 86380 86390 1
520052 99520052 1001 86380 86390 1
520820 99520820 1001 86380 86390 1
520769 99520769 1001 86380 86390 1
520722 99520722 1001 86380 86390 1
520843 99520843 1001 86380 86390 1
521464 99521464 1001 86380 86390 1
521364 99521364 1001 86380 86390 1
521369 99521369 1001 86380 86390 1
521255 99521255 1001 86380 86390 1
521127 99521127 1001 86380 86390 1
521206 99521206 1001 86380 86390 1
521219 99521219 1001 86380 86390 1
521155 99521155 1001 86380 86390 1
521207 99521207 1001 86380 86390 1
521104 99521104 1001 86380 86390 1
520911 99520911 1001 86380 86390 1
520960 99520960 1001 86380 86390 1
521491 99521491 1001 86380 86390 1
521543 99521543 1001 86380 86390 1
521636 99521636 1001 86380 86390 1
522124 99522124 1001 86380 86390 1
522258 99522258 1001 86380 86390 1
522205 99522205 1001 86380 86390 1
522159 99522159 1001 86380 86390 1
522148 99522148 1001 86380 86390 1
521986 99521986 1001 86380 86390 1
522052 99522052 1001 86380 86390 1
521898 99521898 1001 86380 86390 1
522068 99522068 1001 86380 86390 1
521978 99521978 1001 86380 86390 1
521953 99521953 1001 86380 86390 1
522005 99522005 1001 86380 86390 1
521852 99521852 1001 86380 86390 1
521738 99521738 1001 86380 86390 1
521831 99521831 1001 86380 86390 1
521733 99521733 1001 86380 86390 1
522486 99522486 1001 86380 86390 1
522371 99522371 1001 86380 86390 1
522372 99522372 1001 86380 86390 1
523030 99523030 1001 86380 86390 1
523070 99523070 1001 86380 86390 1
523113 99523113 1001 86380 86390 1
522901 99522901 1001 86380 86390 1
522867 99522867 1001 86380 86390 1
522778 99522778 1001 86380 86390 1
522844 99522844 1001 86380 86390 1
522630 99522630 1001 86380 86390 1
522657 99522657 1001 86380 86390 1
522554 99522554 1001 86380 86390 1
522684 99522684 1001 86380 86390 1
522672 99522672 1001 86380 86390 1
522700 99522700 1001 86380 86390 1
523234 99523234 1001 86380 86390 1
523312 99523312 1001 86380 86390 1
523133 99523133 1001 86380 86390 1
523186 99523186 1001 86380 86390 1
523149 99523149 1001 86380 86390 1
523282 99523282 1001 86380 86390 1
523126 99523126 1001 86380 86390 1
523944 99523944 1001 86380 86390 1
523772 99523772 1001 86380 86390 1
523786 99523786 1001 86380 86390 1
523936 99523936 1001 86380 86390 1
523787 99523787 1001 86380 86390 1
523904 99523904 1001 86380 86390 1
523827 99523827 1001 86380 86390 1
523622 99523622 1001 86380 86390 1
523553 99523553 1001 86380 86390 1
523541 99523541 1001 86380 86390 1
523432 99523432 1001 86380 86390 1
524071 99524071 1001 86380 86390 1
524046 99524046 1001 86380 86390 1
524131 99524131 1001 86380 86390 1
524707 99524707 1001 86380 86390 1
524675 99524675 1001 86380 86390 1
524454 99524454 1001 86380 86390 1
524403 99524403 1001 86380 86390 1
524558 99524558 1001 86380 86390 1
524220 99524220 1001 86380 86390 1
524823 99524823 1001 86380 86390 1
524953 99524953 1001 86380 86390 1
524772 99524772 1001 86380 86390 1
524786 99524786 1001 86380 86390 1
525270 99525270 1001 86380 86390 1
525245 99525245 1001 86380 86390 1
524979 99524979 1001 86380 86390 1
525073 99525073 1001 86380 86390 1
525049 99525049 1001 86380 86390 1
525024 99525024 1001 86380 86390 1
525155 99525155 1001 86380 86390 1
525091 99525091 1001 86380 86390 1
525169 99525169 1001 86380 86390 1
525660 99525660 1001 86380 86390 1
525674 99525674 1001 86380 86390 1
526230 99526230 1001 86380 86390 1
526385 99526385 1001 86380 86390 1
526388 99526388 1001 86380 86390 1
526235 99526235 1001 86380 86390 1
526380 99526380 1001 86380 86390 1
526064 99526064 1001 86380 86390 1
526158 99526158 1001 86380 86390 1
525882 99525882 1001 86380 86390 1
526516 99526516 1001 86380 86390 1
526569 99526569 1001 86380 86390 1
526584 99526584 1001 86380 86390 1
527120 99527120 1001 86380 86390 1
527173 99527173 1001 86380 86390 1
527165 99527165 1001 86380 86390 1
527129 99527129 1001 86380 86390 1
526683 99526683 1001 86380 86390 1
526748 99526748 1001 86380 86390 1
526633 99526633 1001 86380 86390 1
526640 99526640 1001 86380 86390 1
527375 99527375 1001 86380 86390 1
527445 99527445 1001 86380 86390 1
527358 99527358 1001 86380 86390 1
527384 99527384 1001 86380 86390 1
528011 99528011 1001 86380 86390 1
527908 99527908 1001 86380 86390 1
527922 99527922 1001 86380 86390 1
528000 99528000 1001 86380 86390 1
528047 99528047 1001 86380 86390 1
528017 99528017 1001 86380 86390 1
527877 99527877 1001 86380 86390 1
527982 99527982 1001 86380 86390 1
527667 99527667 1001 86380 86390 1
527722 99527722 1001 86380 86390 1
527532 99527532 1001 86380 86390 1
527597 99527597 1001 86380 86390 1
527535 99527535 1001 86380 86390 1
528099 99528099 1001 86380 86390 1
528259 99528259 1001 86380 86390 1
528237 99528237 1001 86380 86390 1
528710 99528710 1001 86380 86390 1
528816 99528816 1001 86380 86390 1
528845 99528845 1001 86380 86390 1
528833 99528833 1001 86380 86390 1
528810 99528810 1001 86380 86390 1
528503 99528503 1001 86380 86390 1
528688 99528688 1001 86380 86390 1
528600 99528600 1001 86380 86390 1
528411 99528411 1001 86380 86390 1
528302 99528302 1001 86380 86390 1
529073 99529073 1001 86380 86390 1
528905 99528905 1001 86380 86390 1
529572 99529572 1001 86380 86390 1
529697 99529697 1001 86380 86390 1
529630 99529630 1001 86380 86390 1
529583 99529583 1001 86380 86390 1
529353 99529353 1001 86380 86390 1
529426 99529426 1001 86380 86390 1
529350 99529350 1001 86380 86390 1
529325 99529325 1001 86380 86390 1
529237 99529237 1001 86380 86390 1
529212 99529212 1001 86380 86390 1
529152 99529152 1001 86380 86390 1
529114 99529114 1001 86380 86390 1
529206 99529206 1001 86380 86390 1
529750 99529750 1001 86380 86390 1
529821 99529821 1001 86380 86390 1
529928 99529928 1001 86380 86390 1
529891 99529891 1001 86380 86390 1
529814 99529814 1001 86380 86390 1
530392 99530392 1001 86380 86390 1
530157 99530157 1001 86380 86390 1
530302 99530302 1001 86380 86390 1
530656 99530656 1001 86380 86390 1
530711 99530711 1001 86380 86390 1
530715 99530715 1001 86380 86390 1
530677 99530677 1001 86380 86390 1
531239 99531239 1001 86380 86390 1
531122 99531122 1001 86380 86390 1
531092 99531092 1001 86380 86390 1
531132 99531132 1001 86380 86390 1
531081 99531081 1001 86380 86390 1
530836 99530836 1001 86380 86390 1
530839 99530839 1001 86380 86390 1
530791 99530791 1001 86380 86390 1
531481 99531481 1001 86380 86390 1
531549 99531549 1001 86380 86390 1
531490 99531490 1001 86380 86390 1
531556 99531556 1001 86380 86390 1
531414 99531414 1001 86380 86390 1
532079 99532079 1001 86380 86390 1
532122 99532122 1001 86380 86390 1
531820 99531820 1001 86380 86390 1
531861 99531861 1001 86380 86390 1
531825 99531825 1001 86380 86390 1
531967 99531967 1001 86380 86390 1
531815 99531815 1001 86380 86390 1
531716 99531716 1001 86380 86390 1
531595 99531595 1001 86380 86390 1
532674 99532674 1001 86380 86390 1
532766 99532766 1001 86380 86390 1
532799 99532799 1001 86380 86390 1
532825 99532825 1001 86380 86390 1
532460 99532460 1001 86380 86390 1
533214 99533214 1001 86380 86390 1
533117 99533117 1001 86380 86390 1
533857 99533857 1001 86380 86390 1
533757 99533757 1001 86380 86390 1
533760 99533760 1001 86380 86390 1
533671 99533671 1001 86380 86390 1
533847 99533847 1001 86380 86390 1
533804 99533804 1001 86380 86390 1
533675 99533675 1001 86380 86390 1
533609 99533609 1001 86380 86390 1
533483 99533483 1001 86380 86390 1
533444 99533444 1001 86380 86390 1
533349 99533349 1001 86380 86390 1
534040 99534040 1001 86380 86390 1
534003 99534003 1001 86380 86390 1
533914 99533914 1001 86380 86390 1
533864 99533864 1001 86380 86390 1
533892 99533892 1001 86380 86390 1
534565 99534565 1001 86380 86390 1
534619 99534619 1001 86380 86390 1
534279 99534279 1001 86380 86390 1
534116 99534116 1001 86380 86390 1
534220 99534220 1001 86380 86390 1
534200 99534200 1001 86380 86390 1
534123 99534123 1001 86380 86390 1
534138 99534138 1001 86380 86390 1
534772 99534772 1001 86380 86390 1
534709 99534709 1001 86380 86390 1
534765 99534765 1001 86380 86390 1
534780 99534780 1001 86380 86390 1
534874 99534874 1001 86380 86390 1
535448 99535448 1001 86380 86390 1
535405 99535405 1001 86380 86390 1
535243 99535243 1001 86380 86390 1
534890 99534890 1001 86380 86390 1
534973 99534973 1001 86380 86390 1
535598 99535598 1001 86380 86390 1
535511 99535511 1001 86380 86390 1
535629 99535629 1001 86380 86390 1
535632 99535632 1001 86380 86390 1
535532 99535532 1001 86380 86390 1
536272 99536272 1001 86380 86390 1
536185 99536185 1001 86380 86390 1
536251 99536251 1001 86380 86390 1
536314 99536314 1001 86380 86390 1
536280 99536280 1001 86380 86390 1
536083 99536083 1001 86380 86390 1
535848 99535848 1001 86380 86390 1
535865 99535865 1001 86380 86390 1
535891 99535891 1001 86380 86390 1
536438 99536438 1001 86380 86390 1
536402 99536402 1001 86380 86390 1
536366 99536366 1001 86380 86390 1
536486 99536486 1001 86380 86390 1
536423 99536423 1001 86380 86390 1
537002 99537002 1001 86380 86390 1
537070 99537070 1001 86380 86390 1
537084 99537084 1001 86380 86390 1
536867 99536867 1001 86380 86390 1
536782 99536782 1001 86380 86390 1
536942 99536942 1001 86380 86390 1
536733 99536733 1001 86380 86390 1
537329 99537329 1001 86380 86390 1
537179 99537179 1001 86380 86390 1
537924 99537924 1001 86380 86390 1
537847 99537847 1001 86380 86390 1
537839 99537839 1001 86380 86390 1
537971 99537971 1001 86380 86390 1
537668 99537668 1001 86380 86390 1
537657 99537657 1001 86380 86390 1
537608 99537608 1001 86380 86390 1
537587 99537587 1001 86380 86390 1
537505 99537505 1001 86380 86390 1
537535 99537535 1001 86380 86390 1
538039 99538039 1001 86380 86390 1
538169 99538169 1001 86380 86390 1
538174 99538174 1001 86380 86390 1
538671 99538671 1001 86380 86390 1
538697 99538697 1001 86380 86390 1
538633 99538633 1001 86380 86390 1
538453 99538453 1001 86380 86390 1
538415 99538415 1001 86380 86390 1
538598 99538598 1001 86380 86390 1
538482 99538482 1001 86380 86390 1
538496 99538496 1001 86380 86390 1
538510 99538510 1001 86380 86390 1
538502 99538502 1001 86380 86390 1
538245 99538245 1001 86380 86390 1
538195 99538195 1001 86380 86390 1
538265 99538265 1001 86380 86390 1
538241 99538241 1001 86380 86390 1
538386 99538386 1001 86380 86390 1
538879 99538879 1001 86380 86390 1
538979 99538979 1001 86380 86390 1
539639 99539639 1001 86380 86390 1
539448 99539448 1001 86380 86390 1
539566 99539566 1001 86380 86390 1
539532 99539532 1001 86380 86390 1
539471 99539471 1001 86380 86390 1
539241 99539241 1001 86380 86390 1
539412 99539412 1001 86380 86390 1
539283 99539283 1001 86380 86390 1
539233 99539233 1001 86380 86390 1
539428 99539428 1001 86380 86390 1
539262 99539262 1001 86380 86390 1
539252 99539252 1001 86380 86390 1
539146 99539146 1001 86380 86390 1
539186 99539186 1001 86380 86390 1
539109 99539109 1001 86380 86390 1
539721 99539721 1001 86380 86390 1
539803 99539803 1001 86380 86390 1
539727 99539727 1001 86380 86390 1
540381 99540381 1001 86380 86390 1
540291 99540291 1001 86380 86390 1
540443 99540443 1001 86380 86390 1
540297 99540297 1001 86380 86390 1
540222 99540222 1001 86380 86390 1
540097 99540097 1001 86380 86390 1
539879 99539879 1001 86380 86390 1
540533 99540533 1001 86380 86390 1
540559 99540559 1001 86380 86390 1
541138 99541138 1001 86380 86390 1
541194 99541194 1001 86380 86390 1
541266 99541266 1001 86380 86390 1
541273 99541273 1001 86380 86390 1
541121 99541121 1001 86380 86390 1
541186 99541186 1001 86380 86390 1
541284 99541284 1001 86380 86390 1
541006 99541006 1001 86380 86390 1
540836 99540836 1001 86380 86390 1
540785 99540785 1001 86380 86390 1
540682 99540682 1001 86380 86390 1
540878 99540878 1001 86380 86390 1
541471 99541471 1001 86380 86390 1
541420 99541420 1001 86380 86390 1
541306 99541306 1001 86380 86390 1
541463 99541463 1001 86380 86390 1
541295 99541295 1001 86380 86390 1
541349 99541349 1001 86380 86390 1
541327 99541327 1001 86380 86390 1
541417 99541417 1001 86380 86390 1
541919 99541919 1001 86380 86390 1
542075 99542075 1001 86380 86390 1
542065 99542065 1001 86380 86390 1
541723 99541723 1001 86380 86390 1
541867 99541867 1001 86380 86390 1
541883 99541883 1001 86380 86390 1
541716 99541716 1001 86380 86390 1
541808 99541808 1001 86380 86390 1
541525 99541525 1001 86380 86390 1
541529 99541529 1001 86380 86390 1
541664 99541664 1001 86380 86390 1
541536 99541536 1001 86380 86390 1
541691 99541691 1001 86380 86390 1
542173 99542173 1001 86380 86390 1
542175 99542175 1001 86380 86390 1
542803 99542803 1001 86380 86390 1
542943 99542943 1001 86380 86390 1
542792 99542792 1001 86380 86390 1
542760 99542760 1001 86380 86390 1
542613 99542613 1001 86380 86390 1
542695 99542695 1001 86380 86390 1
542672 99542672 1001 86380 86390 1
542712 99542712 1001 86380 86390 1
542519 99542519 1001 86380 86390 1
542371 99542371 1001 86380 86390 1
542450 99542450 1001 86380 86390 1
542387 99542387 1001 86380 86390 1
543084 99543084 1001 86380 86390 1
543124 99543124 1001 86380 86390 1
543035 99543035 1001 86380 86390 1
543063 99543063 1001 86380 86390 1
543042 99543042 1001 86380 86390 1
543591 99543591 1001 86380 86390 1
543599 99543599 1001 86380 86390 1
543296 99543296 1001 86380 86390 1
543271 99543271 1001 86380 86390 1
543209 99543209 1001 86380 86390 1
543888 99543888 1001 86380 86390 1
543812 99543812 1001 86380 86390 1
544482 99544482 1001 86380 86390 1
544523 99544523 1001 86380 86390 1
544461 99544461 1001 86380 86390 1
544579 99544579 1001 86380 86390 1
544440 99544440 1001 86380 86390 1
544342 99544342 1001 86380 86390 1
544187 99544187 1001 86380 86390 1
544384 99544384 1001 86380 86390 1
544192 99544192 1001 86380 86390 1
544284 99544284 1001 86380 86390 1
544050 99544050 1001 86380 86390 1
544685 99544685 1001 86380 86390 1
544698 99544698 1001 86380 86390 1
544623 99544623 1001 86380 86390 1
544602 99544602 1001 86380 86390 1
428388 640 1001 2760 4797 1
519970 629 1002 52869 55271 1
534075 492 1001 25367 25666 1
400067 99400067 1001 86380 86390 1
400055 99400055 1001 86380 86390 1
400140 99400140 1001 86380 86390 1
400161 99400161 1001 86380 86390 1
400254 99400254 1001 86380 86390 1
400391 99400391 1001 86380 86390 1
400368 99400368 1001 86380 86390 1
400568 99400568 1001 86380 86390 1
400677 99400677 1001 86380 86390 1
400743 99400743 1001 86380 86390 1
400811 99400811 1001 86380 86390 1
400925 99400925 1001 86380 86390 1
401078 99401078 1001 86380 86390 1
401107 99401107 1001 86380 86390 1
401203 99401203 1001 86380 86390 1
401222 99401222 1001 86380 86390 1
401308 99401308 1001 86380 86390 1
401584 99401584 1001 86380 86390 1
401562 99401562 1001 86380 86390 1
401496 99401496 1001 86380 86390 1
402062 99402062 1001 86380 86390 1
402207 99402207 1001 86380 86390 1
402657 99402657 1001 86380 86390 1
402772 99402772 1001 86380 86390 1
403383 99403383 1001 86380 86390 1
403355 99403355 1001 86380 86390 1
403737 99403737 1001 86380 86390 1
403838 99403838 1001 86380 86390 1
403883 99403883 1001 86380 86390 1
403917 99403917 1001 86380 86390 1
403969 99403969 1001 86380 86390 1
404106 99404106 1001 86380 86390 1
404111 99404111 1001 86380 86390 1
404161 99404161 1001 86380 86390 1
404181 99404181 1001 86380 86390 1
404265 99404265 1001 86380 86390 1
404545 99404545 1001 86380 86390 1
404572 99404572 1001 86380 86390 1
404606 99404606 1001 86380 86390 1
404743 99404743 1001 86380 86390 1
404974 99404974 1001 86380 86390 1
405080 99405080 1001 86380 86390 1
405039 99405039 1001 86380 86390 1
405414 99405414 1001 86380 86390 1
405461 99405461 1001 86380 86390 1
405544 99405544 1001 86380 86390 1
405592 99405592 1001 86380 86390 1
405662 99405662 1001 86380 86390 1
405670 99405670 1001 86380 86390 1
405729 99405729 1001 86380 86390 1
405840 99405840 1001 86380 86390 1
405948 99405948 1001 86380 86390 1
406072 99406072 1001 86380 86390 1
406030 99406030 1001 86380 86390 1
406224 99406224 1001 86380 86390 1
406197 99406197 1001 86380 86390 1
406310 99406310 1001 86380 86390 1
406386 99406386 1001 86380 86390 1
406333 99406333 1001 86380 86390 1
406179 99406179 1001 86380 86390 1
406458 99406458 1001 86380 86390 1
406473 99406473 1001 86380 86390 1
406546 99406546 1001 86380 86390 1
406666 99406666 1001 86380 86390 1
406803 99406803 1001 86380 86390 1
407003 99407003 1001 86380 86390 1
407095 99407095 1001 86380 86390 1
407236 99407236 1001 86380 86390 1
407643 99407643 1001 86380 86390 1
407651 99407651 1001 86380 86390 1
407814 99407814 1001 86380 86390 1
407876 99407876 1001 86380 86390 1
407823 99407823 1001 86380 86390 1
408042 99408042 1001 86380 86390 1
408140 99408140 1001 86380 86390 1
408441 99408441 1001 86380 86390 1
408481 99408481 1001 86380 86390 1
408521 99408521 1001 86380 86390 1
408462 99408462 1001 86380 86390 1
408593 99408593 1001 86380 86390 1
408659 99408659 1001 86380 86390 1
408804 99408804 1001 86380 86390 1
408788 99408788 1001 86380 86390 1
409252 99409252 1001 86380 86390 1
409650 99409650 1001 86380 86390 1
409756 99409756 1001 86380 86390 1
409806 99409806 1001 86380 86390 1
409967 99409967 1001 86380 86390 1
410001 99410001 1001 86380 86390 1
410044 99410044 1001 86380 86390 1
410093 99410093 1001 86380 86390 1
410213 99410213 1001 86380 86390 1
410359 99410359 1001 86380 86390 1
410594 99410594 1001 86380 86390 1
410997 99410997 1001 86380 86390 1
411122 99411122 1001 86380 86390 1
411129 99411129 1001 86380 86390 1
411235 99411235 1001 86380 86390 1
411238 99411238 1001 86380 86390 1
411386 99411386 1001 86380 86390 1
411746 99411746 1001 86380 86390 1
411955 99411955 1001 86380 86390 1
412093 99412093 1001 86380 86390 1
412316 99412316 1001 86380 86390 1
412346 99412346 1001 86380 86390 1
412404 99412404 1001 86380 86390 1
413550 99413550 1001 86380 86390 1
413579 99413579 1001 86380 86390 1
413504 99413504 1001 86380 86390 1
413611 99413611 1001 86380 86390 1
413668 99413668 1001 86380 86390 1
413060 99413060 1001 86380 86390 1
413116 99413116 1001 86380 86390 1
413285 99413285 1001 86380 86390 1
412801 99412801 1001 86380 86390 1
412850 99412850 1001 86380 86390 1
412529 99412529 1001 86380 86390 1
414098 99414098 1001 86380 86390 1
414020 99414020 1001 86380 86390 1
413709 99413709 1001 86380 86390 1
415057 99415057 1001 86380 86390 1
415171 99415171 1001 86380 86390 1
415183 99415183 1001 86380 86390 1
414573 99414573 1001 86380 86390 1
414722 99414722 1001 86380 86390 1
414526 99414526 1001 86380 86390 1
414375 99414375 1001 86380 86390 1
414250 99414250 1001 86380 86390 1
414300 99414300 1001 86380 86390 1
414437 99414437 1001 86380 86390 1
414188 99414188 1001 86380 86390 1
416816 99416816 1001 86380 86390 1
416626 99416626 1001 86380 86390 1
416463 99416463 1001 86380 86390 1
416579 99416579 1001 86380 86390 1
416013 99416013 1001 86380 86390 1
417354 99417354 1001 86380 86390 1
417238 99417238 1001 86380 86390 1
417478 99417478 1001 86380 86390 1
418726 99418726 1001 86380 86390 1
418705 99418705 1001 86380 86390 1
418685 99418685 1001 86380 86390 1
418662 99418662 1001 86380 86390 1
418389 99418389 1001 86380 86390 1
418057 99418057 1001 86380 86390 1
418164 99418164 1001 86380 86390 1
418085 99418085 1001 86380 86390 1
417762 99417762 1001 86380 86390 1
417868 99417868 1001 86380 86390 1
417795 99417795 1001 86380 86390 1
417638 99417638 1001 86380 86390 1
417867 99417867 1001 86380 86390 1
418907 99418907 1001 86380 86390 1
420146 99420146 1001 86380 86390 1
420077 99420077 1001 86380 86390 1
420079 99420079 1001 86380 86390 1
419880 99419880 1001 86380 86390 1
419787 99419787 1001 86380 86390 1
419993 99419993 1001 86380 86390 1
419978 99419978 1001 86380 86390 1
419445 99419445 1001 86380 86390 1
419324 99419324 1001 86380 86390 1
419308 99419308 1001 86380 86390 1
419442 99419442 1001 86380 86390 1
419230 99419230 1001 86380 86390 1
420487 99420487 1001 86380 86390 1
420697 99420697 1001 86380 86390 1
420662 99420662 1001 86380 86390 1
421794 99421794 1001 86380 86390 1
421548 99421548 1001 86380 86390 1
421673 99421673 1001 86380 86390 1
421120 99421120 1001 86380 86390 1
421191 99421191 1001 86380 86390 1
422376 99422376 1001 86380 86390 1
422209 99422209 1001 86380 86390 1
423673 99423673 1001 86380 86390 1
423328 99423328 1001 86380 86390 1
423058 99423058 1001 86380 86390 1
423259 99423259 1001 86380 86390 1
422702 99422702 1001 86380 86390 1
423888 99423888 1001 86380 86390 1
423971 99423971 1001 86380 86390 1
423853 99423853 1001 86380 86390 1
423999 99423999 1001 86380 86390 1
423979 99423979 1001 86380 86390 1
423764 99423764 1001 86380 86390 1
425282 99425282 1001 86380 86390 1
425342 99425342 1001 86380 86390 1
424754 99424754 1001 86380 86390 1
424800 99424800 1001 86380 86390 1
424999 99424999 1001 86380 86390 1
424466 99424466 1001 86380 86390 1
425630 99425630 1001 86380 86390 1
425814 99425814 1001 86380 86390 1
427083 99427083 1001 86380 86390 1
426713 99426713 1001 86380 86390 1
426393 99426393 1001 86380 86390 1
426593 99426593 1001 86380 86390 1
426453 99426453 1001 86380 86390 1
426305 99426305 1001 86380 86390 1
426434 99426434 1001 86380 86390 1
426649 99426649 1001 86380 86390 1
426385 99426385 1001 86380 86390 1
426437 99426437 1001 86380 86390 1
426459 99426459 1001 86380 86390 1
426569 99426569 1001 86380 86390 1
426060 99426060 1001 86380 86390 1
426085 99426085 1001 86380 86390 1
427241 99427241 1001 86380 86390 1
427295 99427295 1001 86380 86390 1
427473 99427473 1001 86380 86390 1
427339 99427339 1001 86380 86390 1
427475 99427475 1001 86380 86390 1
427134 99427134 1001 86380 86390 1
428733 99428733 1001 86380 86390 1
428417 99428417 1001 86380 86390 1
428235 99428235 1001 86380 86390 1
428238 99428238 1001 86380 86390 1
428284 99428284 1001 86380 86390 1
428048 99428048 1001 86380 86390 1
427628 99427628 1001 86380 86390 1
427603 99427603 1001 86380 86390 1
427692 99427692 1001 86380 86390 1
429015 99429015 1001 86380 86390 1
428841 99428841 1001 86380 86390 1
430313 99430313 1001 86380 86390 1
430245 99430245 1001 86380 86390 1
429937 99429937 1001 86380 86390 1
429645 99429645 1001 86380 86390 1
429494 99429494 1001 86380 86390 1
429321 99429321 1001 86380 86390 1
429469 99429469 1001 86380 86390 1
429551 99429551 1001 86380 86390 1
429363 99429363 1001 86380 86390 1
430380 99430380 1001 86380 86390 1
430746 99430746 1001 86380 86390 1
430630 99430630 1001 86380 86390 1
431940 99431940 1001 86380 86390 1
431413 99431413 1001 86380 86390 1
431238 99431238 1001 86380 86390 1
430892 99430892 1001 86380 86390 1
430922 99430922 1001 86380 86390 1
432219 99432219 1001 86380 86390 1
432176 99432176 1001 86380 86390 1
432355 99432355 1001 86380 86390 1
432473 99432473 1001 86380 86390 1
432067 99432067 1001 86380 86390 1
433363 99433363 1001 86380 86390 1
433472 99433472 1001 86380 86390 1
432967 99432967 1001 86380 86390 1
433046 99433046 1001 86380 86390 1
432894 99432894 1001 86380 86390 1
432627 99432627 1001 86380 86390 1
432700 99432700 1001 86380 86390 1
432834 99432834 1001 86380 86390 1
432656 99432656 1001 86380 86390 1
432738 99432738 1001 86380 86390 1
432816 99432816 1001 86380 86390 1
432739 99432739 1001 86380 86390 1
432623 99432623 1001 86380 86390 1
434062 99434062 1001 86380 86390 1
434039 99434039 1001 86380 86390 1
433835 99433835 1001 86380 86390 1
433949 99433949 1001 86380 86390 1
435105 99435105 1001 86380 86390 1
435337 99435337 1001 86380 86390 1
435077 99435077 1001 86380 86390 1
435203 99435203 1001 86380 86390 1
435146 99435146 1001 86380 86390 1
435271 99435271 1001 86380 86390 1
435357 99435357 1001 86380 86390 1
434754 99434754 1001 86380 86390 1
434704 99434704 1001 86380 86390 1
434660 99434660 1001 86380 86390 1
434668 99434668 1001 86380 86390 1
434669 99434669 1001 86380 86390 1
434906 99434906 1001 86380 86390 1
434673 99434673 1001 86380 86390 1
434751 99434751 1001 86380 86390 1
434420 99434420 1001 86380 86390 1
434451 99434451 1001 86380 86390 1
434564 99434564 1001 86380 86390 1
434364 99434364 1001 86380 86390 1
435739 99435739 1001 86380 86390 1
435840 99435840 1001 86380 86390 1
435720 99435720 1001 86380 86390 1
435538 99435538 1001 86380 86390 1
435539 99435539 1001 86380 86390 1
435723 99435723 1001 86380 86390 1
436907 99436907 1001 86380 86390 1
437017 99437017 1001 86380 86390 1
436376 99436376 1001 86380 86390 1
436721 99436721 1001 86380 86390 1
436312 99436312 1001 86380 86390 1
435952 99435952 1001 86380 86390 1
436307 99436307 1001 86380 86390 1
437304 99437304 1001 86380 86390 1
300653 99300653 1001 86380 86390 1
300703 99300703 1001 86380 86390 1
300394 99300394 1001 86380 86390 1
300519 99300519 1001 86380 86390 1
300391 99300391 1001 86380 86390 1
300199 99300199 1001 86380 86390 1
300266 99300266 1001 86380 86390 1
300218 99300218 1001 86380 86390 1
300197 99300197 1001 86380 86390 1
300787 99300787 1001 86380 86390 1
300776 99300776 1001 86380 86390 1
301415 99301415 1001 86380 86390 1
301367 99301367 1001 86380 86390 1
301411 99301411 1001 86380 86390 1
301242 99301242 1001 86380 86390 1
301231 99301231 1001 86380 86390 1
300986 99300986 1001 86380 86390 1
301046 99301046 1001 86380 86390 1
301694 99301694 1001 86380 86390 1
301736 99301736 1001 86380 86390 1
302202 99302202 1001 86380 86390 1
302336 99302336 1001 86380 86390 1
302238 99302238 1001 86380 86390 1
302139 99302139 1001 86380 86390 1
302010 99302010 1001 86380 86390 1
301985 99301985 1001 86380 86390 1
301911 99301911 1001 86380 86390 1
301965 99301965 1001 86380 86390 1
302403 99302403 1001 86380 86390 1
302384 99302384 1001 86380 86390 1
303144 99303144 1001 86380 86390 1
303046 99303046 1001 86380 86390 1
302816 99302816 1001 86380 86390 1
302998 99302998 1001 86380 86390 1
302987 99302987 1001 86380 86390 1
302626 99302626 1001 86380 86390 1
302655 99302655 1001 86380 86390 1
302712 99302712 1001 86380 86390 1
302635 99302635 1001 86380 86390 1
303286 99303286 1001 86380 86390 1
303313 99303313 1001 86380 86390 1
303275 99303275 1001 86380 86390 1
303342 99303342 1001 86380 86390 1
303371 99303371 1001 86380 86390 1
304032 99304032 1001 86380 86390 1
303873 99303873 1001 86380 86390 1
303848 99303848 1001 86380 86390 1
303635 99303635 1001 86380 86390 1
303742 99303742 1001 86380 86390 1
303626 99303626 1001 86380 86390 1
303425 99303425 1001 86380 86390 1
303530 99303530 1001 86380 86390 1
303501 99303501 1001 86380 86390 1
304103 99304103 1001 86380 86390 1
304169 99304169 1001 86380 86390 1
304157 99304157 1001 86380 86390 1
304744 99304744 1001 86380 86390 1
304667 99304667 1001 86380 86390 1
304720 99304720 1001 86380 86390 1
304722 99304722 1001 86380 86390 1
304814 99304814 1001 86380 86390 1
304664 99304664 1001 86380 86390 1
304604 99304604 1001 86380 86390 1
304514 99304514 1001 86380 86390 1
304540 99304540 1001 86380 86390 1
304567 99304567 1001 86380 86390 1
304621 99304621 1001 86380 86390 1
304596 99304596 1001 86380 86390 1
304522 99304522 1001 86380 86390 1
304256 99304256 1001 86380 86390 1
304250 99304250 1001 86380 86390 1
304973 99304973 1001 86380 86390 1
304990 99304990 1001 86380 86390 1
305004 99305004 1001 86380 86390 1
305059 99305059 1001 86380 86390 1
305611 99305611 1001 86380 86390 1
305427 99305427 1001 86380 86390 1
305402 99305402 1001 86380 86390 1
305370 99305370 1001 86380 86390 1
305210 99305210 1001 86380 86390 1
305096 99305096 1001 86380 86390 1
305200 99305200 1001 86380 86390 1
305151 99305151 1001 86380 86390 1
305127 99305127 1001 86380 86390 1
500166 99500166 1001 86380 86390 1
500162 99500162 1001 86380 86390 1
500072 99500072 1001 86380 86390 1
500689 99500689 1001 86380 86390 1
500790 99500790 1001 86380 86390 1
500651 99500651 1001 86380 86390 1
500431 99500431 1001 86380 86390 1
500200 99500200 1001 86380 86390 1
500319 99500319 1001 86380 86390 1
500385 99500385 1001 86380 86390 1
500958 99500958 1001 86380 86390 1
500946 99500946 1001 86380 86390 1
500986 99500986 1001 86380 86390 1
500974 99500974 1001 86380 86390 1
501540 99501540 1001 86380 86390 1
501434 99501434 1001 86380 86390 1
501310 99501310 1001 86380 86390 1
501362 99501362 1001 86380 86390 1
501324 99501324 1001 86380 86390 1
501417 99501417 1001 86380 86390 1
501077 99501077 1001 86380 86390 1
501741 99501741 1001 86380 86390 1
501642 99501642 1001 86380 86390 1
501799 99501799 1001 86380 86390 1
501696 99501696 1001 86380 86390 1
502318 99502318 1001 86380 86390 1
501865 99501865 1001 86380 86390 1
501998 99501998 1001 86380 86390 1
502261 99502261 1001 86380 86390 1
502509 99502509 1001 86380 86390 1
503291 99503291 1001 86380 86390 1
503161 99503161 1001 86380 86390 1
502892 99502892 1001 86380 86390 1
502959 99502959 1001 86380 86390 1
503079 99503079 1001 86380 86390 1
502716 99502716 1001 86380 86390 1
503307 99503307 1001 86380 86390 1
504006 99504006 1001 86380 86390 1
503886 99503886 1001 86380 86390 1
503717 99503717 1001 86380 86390 1
503901 99503901 1001 86380 86390 1
503737 99503737 1001 86380 86390 1
503539 99503539 1001 86380 86390 1
503553 99503553 1001 86380 86390 1
503532 99503532 1001 86380 86390 1
504309 99504309 1001 86380 86390 1
504240 99504240 1001 86380 86390 1
504880 99504880 1001 86380 86390 1
504910 99504910 1001 86380 86390 1
504829 99504829 1001 86380 86390 1
504806 99504806 1001 86380 86390 1
504859 99504859 1001 86380 86390 1
504782 99504782 1001 86380 86390 1
504548 99504548 1001 86380 86390 1
504565 99504565 1001 86380 86390 1
504470 99504470 1001 86380 86390 1
504522 99504522 1001 86380 86390 1
504329 99504329 1001 86380 86390 1
504344 99504344 1001 86380 86390 1
504451 99504451 1001 86380 86390 1
504997 99504997 1001 86380 86390 1
505002 99505002 1001 86380 86390 1
505751 99505751 1001 86380 86390 1
505691 99505691 1001 86380 86390 1
505398 99505398 1001 86380 86390 1
505519 99505519 1001 86380 86390 1
505523 99505523 1001 86380 86390 1
505150 99505150 1001 86380 86390 1
505284 99505284 1001 86380 86390 1
505247 99505247 1001 86380 86390 1
505910 99505910 1001 86380 86390 1
505925 99505925 1001 86380 86390 1
505929 99505929 1001 86380 86390 1
505775 99505775 1001 86380 86390 1
505856 99505856 1001 86380 86390 1
506438 99506438 1001 86380 86390 1
506188 99506188 1001 86380 86390 1
506131 99506131 1001 86380 86390 1
506015 99506015 1001 86380 86390 1
506054 99506054 1001 86380 86390 1
505989 99505989 1001 86380 86390 1
506108 99506108 1001 86380 86390 1
506060 99506060 1001 86380 86390 1
506087 99506087 1001 86380 86390 1
506748 99506748 1001 86380 86390 1
506622 99506622 1001 86380 86390 1
506652 99506652 1001 86380 86390 1
506785 99506785 1001 86380 86390 1
507222 99507222 1001 86380 86390 1
507127 99507127 1001 86380 86390 1
507116 99507116 1001 86380 86390 1
507168 99507168 1001 86380 86390 1
507030 99507030 1001 86380 86390 1
506907 99506907 1001 86380 86390 1
506921 99506921 1001 86380 86390 1
507578 99507578 1001 86380 86390 1
507560 99507560 1001 86380 86390 1
508015 99508015 1001 86380 86390 1
507899 99507899 1001 86380 86390 1
507695 99507695 1001 86380 86390 1
507643 99507643 1001 86380 86390 1
507749 99507749 1001 86380 86390 1
507674 99507674 1001 86380 86390 1
507714 99507714 1001 86380 86390 1
507704 99507704 1001 86380 86390 1
508317 99508317 1001 86380 86390 1
508267 99508267 1001 86380 86390 1
508934 99508934 1001 86380 86390 1
508936 99508936 1001 86380 86390 1
508963 99508963 1001 86380 86390 1
508942 99508942 1001 86380 86390 1
509035 99509035 1001 86380 86390 1
509023 99509023 1001 86380 86390 1
508832 99508832 1001 86380 86390 1
508785 99508785 1001 86380 86390 1
508546 99508546 1001 86380 86390 1
508535 99508535 1001 86380 86390 1
509162 99509162 1001 86380 86390 1
509202 99509202 1001 86380 86390 1
509216 99509216 1001 86380 86390 1
509269 99509269 1001 86380 86390 1
509196 99509196 1001 86380 86390 1
509146 99509146 1001 86380 86390 1
509186 99509186 1001 86380 86390 1
509109 99509109 1001 86380 86390 1
509788 99509788 1001 86380 86390 1
509706 99509706 1001 86380 86390 1
509513 99509513 1001 86380 86390 1
509618 99509618 1001 86380 86390 1
509289 99509289 1001 86380 86390 1
510014 99510014 1001 86380 86390 1
510012 99510012 1001 86380 86390 1
510523 99510523 1001 86380 86390 1
510692 99510692 1001 86380 86390 1
510718 99510718 1001 86380 86390 1
510635 99510635 1001 86380 86390 1
510533 99510533 1001 86380 86390 1
510450 99510450 1001 86380 86390 1
510438 99510438 1001 86380 86390 1
510429 99510429 1001 86380 86390 1
510202 99510202 1001 86380 86390 1
510295 99510295 1001 86380 86390 1
510143 99510143 1001 86380 86390 1
510299 99510299 1001 86380 86390 1
510749 99510749 1001 86380 86390 1
511522 99511522 1001 86380 86390 1
511493 99511493 1001 86380 86390 1
511378 99511378 1001 86380 86390 1
511367 99511367 1001 86380 86390 1
511395 99511395 1001 86380 86390 1
511258 99511258 1001 86380 86390 1
511182 99511182 1001 86380 86390 1
511343 99511343 1001 86380 86390 1
511009 99511009 1001 86380 86390 1
511053 99511053 1001 86380 86390 1
511135 99511135 1001 86380 86390 1
511684 99511684 1001 86380 86390 1
512176 99512176 1001 86380 86390 1
512279 99512279 1001 86380 86390 1
512185 99512185 1001 86380 86390 1
511762 99511762 1001 86380 86390 1
511779 99511779 1001 86380 86390 1
512457 99512457 1001 86380 86390 1
512422 99512422 1001 86380 86390 1
512540 99512540 1001 86380 86390 1
512530 99512530 1001 86380 86390 1
513026 99513026 1001 86380 86390 1
513132 99513132 1001 86380 86390 1
513108 99513108 1001 86380 86390 1
513187 99513187 1001 86380 86390 1
513049 99513049 1001 86380 86390 1
512882 99512882 1001 86380 86390 1
512965 99512965 1001 86380 86390 1
512850 99512850 1001 86380 86390 1
512687 99512687 1001 86380 86390 1
512727 99512727 1001 86380 86390 1
512767 99512767 1001 86380 86390 1
513332 99513332 1001 86380 86390 1
513282 99513282 1001 86380 86390 1
513334 99513334 1001 86380 86390 1
513246 99513246 1001 86380 86390 1
513390 99513390 1001 86380 86390 1
513368 99513368 1001 86380 86390 1
513395 99513395 1001 86380 86390 1
513916 99513916 1001 86380 86390 1
514000 99514000 1001 86380 86390 1
513971 99513971 1001 86380 86390 1
513871 99513871 1001 86380 86390 1
513626 99513626 1001 86380 86390 1
513706 99513706 1001 86380 86390 1
513503 99513503 1001 86380 86390 1
514183 99514183 1001 86380 86390 1
514134 99514134 1001 86380 86390 1
514695 99514695 1001 86380 86390 1
514835 99514835 1001 86380 86390 1
514588 99514588 1001 86380 86390 1
514372 99514372 1001 86380 86390 1
514411 99514411 1001 86380 86390 1
514256 99514256 1001 86380 86390 1
514374 99514374 1001 86380 86390 1
514867 99514867 1001 86380 86390 1
514871 99514871 1001 86380 86390 1
515490 99515490 1001 86380 86390 1
515517 99515517 1001 86380 86390 1
515560 99515560 1001 86380 86390 1
515510 99515510 1001 86380 86390 1
515675 99515675 1001 86380 86390 1
515679 99515679 1001 86380 86390 1
515336 99515336 1001 86380 86390 1
515389 99515389 1001 86380 86390 1
515428 99515428 1001 86380 86390 1
515468 99515468 1001 86380 86390 1
515366 99515366 1001 86380 86390 1
515434 99515434 1001 86380 86390 1
515207 99515207 1001 86380 86390 1
515105 99515105 1001 86380 86390 1
515120 99515120 1001 86380 86390 1
515237 99515237 1001 86380 86390 1
515265 99515265 1001 86380 86390 1
515073 99515073 1001 86380 86390 1
515720 99515720 1001 86380 86390 1
515876 99515876 1001 86380 86390 1
515708 99515708 1001 86380 86390 1
515696 99515696 1001 86380 86390 1
515697 99515697 1001 86380 86390 1
515751 99515751 1001 86380 86390 1
515699 99515699 1001 86380 86390 1
515882 99515882 1001 86380 86390 1
515873 99515873 1001 86380 86390 1
516405 99516405 1001 86380 86390 1
516232 99516232 1001 86380 86390 1
515931 99515931 1001 86380 86390 1
515957 99515957 1001 86380 86390 1
516062 99516062 1001 86380 86390 1
515920 99515920 1001 86380 86390 1
515959 99515959 1001 86380 86390 1
516090 99516090 1001 86380 86390 1
515898 99515898 1001 86380 86390 1
516041 99516041 1001 86380 86390 1
516093 99516093 1001 86380 86390 1
516584 99516584 1001 86380 86390 1
516688 99516688 1001 86380 86390 1
516572 99516572 1001 86380 86390 1
516654 99516654 1001 86380 86390 1
516708 99516708 1001 86380 86390 1
516620 99516620 1001 86380 86390 1
517185 99517185 1001 86380 86390 1
517190 99517190 1001 86380 86390 1
517282 99517282 1001 86380 86390 1
517027 99517027 1001 86380 86390 1
517085 99517085 1001 86380 86390 1
517025 99517025 1001 86380 86390 1
516812 99516812 1001 86380 86390 1
516790 99516790 1001 86380 86390 1
516920 99516920 1001 86380 86390 1
516817 99516817 1001 86380 86390 1
517382 99517382 1001 86380 86390 1
518113 99518113 1001 86380 86390 1
518036 99518036 1001 86380 86390 1
517985 99517985 1001 86380 86390 1
517978 99517978 1001 86380 86390 1
517813 99517813 1001 86380 86390 1
517790 99517790 1001 86380 86390 1
517752 99517752 1001 86380 86390 1
517832 99517832 1001 86380 86390 1
517872 99517872 1001 86380 86390 1
517898 99517898 1001 86380 86390 1
517798 99517798 1001 86380 86390 1
517703 99517703 1001 86380 86390 1
517746 99517746 1001 86380 86390 1
518232 99518232 1001 86380 86390 1
518337 99518337 1001 86380 86390 1
518170 99518170 1001 86380 86390 1
518641 99518641 1001 86380 86390 1
518671 99518671 1001 86380 86390 1
518646 99518646 1001 86380 86390 1
518598 99518598 1001 86380 86390 1
518400 99518400 1001 86380 86390 1
518556 99518556 1001 86380 86390 1
518479 99518479 1001 86380 86390 1
519067 99519067 1001 86380 86390 1
519139 99519139 1001 86380 86390 1
519782 99519782 1001 86380 86390 1
519791 99519791 1001 86380 86390 1
519545 99519545 1001 86380 86390 1
519522 99519522 1001 86380 86390 1
519300 99519300 1001 86380 86390 1
519236 99519236 1001 86380 86390 1
519875 99519875 1001 86380 86390 1
519906 99519906 1001 86380 86390 1
519937 99519937 1001 86380 86390 1
519847 99519847 1001 86380 86390 1
519939 99519939 1001 86380 86390 1
520626 99520626 1001 86380 86390 1
520338 99520338 1001 86380 86390 1
520175 99520175 1001 86380 86390 1
520193 99520193 1001 86380 86390 1
520094 99520094 1001 86380 86390 1
520057 99520057 1001 86380 86390 1
520160 99520160 1001 86380 86390 1
520436 99520436 1001 86380 86390 1
520670 99520670 1001 86380 86390 1
521352 99521352 1001 86380 86390 1
521396 99521396 1001 86380 86390 1
521387 99521387 1001 86380 86390 1
521208 99521208 1001 86380 86390 1
521161 99521161 1001 86380 86390 1
521063 99521063 1001 86380 86390 1
521142 99521142 1001 86380 86390 1
520847 99520847 1001 86380 86390 1
521033 99521033 1001 86380 86390 1
521531 99521531 1001 86380 86390 1
521532 99521532 1001 86380 86390 1
521558 99521558 1001 86380 86390 1
521534 99521534 1001 86380 86390 1
521526 99521526 1001 86380 86390 1
522129 99522129 1001 86380 86390 1
521911 99521911 1001 86380 86390 1
522054 99522054 1001 86380 86390 1
521770 99521770 1001 86380 86390 1
522916 99522916 1001 86380 86390 1
522969 99522969 1001 86380 86390 1
523008 99523008 1001 86380 86390 1
522944 99522944 1001 86380 86390 1
523099 99523099 1001 86380 86390 1
522762 99522762 1001 86380 86390 1
522614 99522614 1001 86380 86390 1
522564 99522564 1001 86380 86390 1
522515 99522515 1001 86380 86390 1
522609 99522609 1001 86380 86390 1
523155 99523155 1001 86380 86390 1
523247 99523247 1001 86380 86390 1
523222 99523222 1001 86380 86390 1
523263 99523263 1001 86380 86390 1
523798 99523798 1001 86380 86390 1
523651 99523651 1001 86380 86390 1
523563 99523563 1001 86380 86390 1
523579 99523579 1001 86380 86390 1
523618 99523618 1001 86380 86390 1
523455 99523455 1001 86380 86390 1
523520 99523520 1001 86380 86390 1
523405 99523405 1001 86380 86390 1
523398 99523398 1001 86380 86390 1
523438 99523438 1001 86380 86390 1
523439 99523439 1001 86380 86390 1
523994 99523994 1001 86380 86390 1
524086 99524086 1001 86380 86390 1
524049 99524049 1001 86380 86390 1
524055 99524055 1001 86380 86390 1
524121 99524121 1001 86380 86390 1
523979 99523979 1001 86380 86390 1
524592 99524592 1001 86380 86390 1
524725 99524725 1001 86380 86390 1
524649 99524649 1001 86380 86390 1
524430 99524430 1001 86380 86390 1
524459 99524459 1001 86380 86390 1
524279 99524279 1001 86380 86390 1
524241 99524241 1001 86380 86390 1
524312 99524312 1001 86380 86390 1
524291 99524291 1001 86380 86390 1
524806 99524806 1001 86380 86390 1
524910 99524910 1001 86380 86390 1
524809 99524809 1001 86380 86390 1
524839 99524839 1001 86380 86390 1
524957 99524957 1001 86380 86390 1
524973 99524973 1001 86380 86390 1
525517 99525517 1001 86380 86390 1
525543 99525543 1001 86380 86390 1
525519 99525519 1001 86380 86390 1
525125 99525125 1001 86380 86390 1
525061 99525061 1001 86380 86390 1
524983 99524983 1001 86380 86390 1
525088 99525088 1001 86380 86390 1
525078 99525078 1001 86380 86390 1
525686 99525686 1001 86380 86390 1
525654 99525654 1001 86380 86390 1
525655 99525655 1001 86380 86390 1
525708 99525708 1001 86380 86390 1
526223 99526223 1001 86380 86390 1
526152 99526152 1001 86380 86390 1
526090 99526090 1001 86380 86390 1
526105 99526105 1001 86380 86390 1
526185 99526185 1001 86380 86390 1
526123 99526123 1001 86380 86390 1
525881 99525881 1001 86380 86390 1
526010 99526010 1001 86380 86390 1
526539 99526539 1001 86380 86390 1
526428 99526428 1001 86380 86390 1
527247 99527247 1001 86380 86390 1
527213 99527213 1001 86380 86390 1
527161 99527161 1001 86380 86390 1
527112 99527112 1001 86380 86390 1
527164 99527164 1001 86380 86390 1
527140 99527140 1001 86380 86390 1
527039 99527039 1001 86380 86390 1
526749 99526749 1001 86380 86390 1
526776 99526776 1001 86380 86390 1
526686 99526686 1001 86380 86390 1
526819 99526819 1001 86380 86390 1
526821 99526821 1001 86380 86390 1
527251 99527251 1001 86380 86390 1
527423 99527423 1001 86380 86390 1
527452 99527452 1001 86380 86390 1
527843 99527843 1001 86380 86390 1
527818 99527818 1001 86380 86390 1
527760 99527760 1001 86380 86390 1
527696 99527696 1001 86380 86390 1
527838 99527838 1001 86380 86390 1
527864 99527864 1001 86380 86390 1
527520 99527520 1001 86380 86390 1
527639 99527639 1001 86380 86390 1
528204 99528204 1001 86380 86390 1
528109 99528109 1001 86380 86390 1
528772 99528772 1001 86380 86390 1
528899 99528899 1001 86380 86390 1
528762 99528762 1001 86380 86390 1
528670 99528670 1001 86380 86390 1
528524 99528524 1001 86380 86390 1
528316 99528316 1001 86380 86390 1
528447 99528447 1001 86380 86390 1
529068 99529068 1001 86380 86390 1
528984 99528984 1001 86380 86390 1
529562 99529562 1001 86380 86390 1
529590 99529590 1001 86380 86390 1
529543 99529543 1001 86380 86390 1
529661 99529661 1001 86380 86390 1
529495 99529495 1001 86380 86390 1
529377 99529377 1001 86380 86390 1
529494 99529494 1001 86380 86390 1
529339 99529339 1001 86380 86390 1
529302 99529302 1001 86380 86390 1
529222 99529222 1001 86380 86390 1
529909 99529909 1001 86380 86390 1
529924 99529924 1001 86380 86390 1
530516 99530516 1001 86380 86390 1
530354 99530354 1001 86380 86390 1
530246 99530246 1001 86380 86390 1
530169 99530169 1001 86380 86390 1
530213 99530213 1001 86380 86390 1
530320 99530320 1001 86380 86390 1
530015 99530015 1001 86380 86390 1
530571 99530571 1001 86380 86390 1
531292 99531292 1001 86380 86390 1
531241 99531241 1001 86380 86390 1
531242 99531242 1001 86380 86390 1
531356 99531356 1001 86380 86390 1
531334 99531334 1001 86380 86390 1
531361 99531361 1001 86380 86390 1
530980 99530980 1001 86380 86390 1
531153 99531153 1001 86380 86390 1
531143 99531143 1001 86380 86390 1
531156 99531156 1001 86380 86390 1
530852 99530852 1001 86380 86390 1
530904 99530904 1001 86380 86390 1
531506 99531506 1001 86380 86390 1
531380 99531380 1001 86380 86390 1
531472 99531472 1001 86380 86390 1
531577 99531577 1001 86380 86390 1
531397 99531397 1001 86380 86390 1
532053 99532053 1001 86380 86390 1
532017 99532017 1001 86380 86390 1
532160 99532160 1001 86380 86390 1
532086 99532086 1001 86380 86390 1
531818 99531818 1001 86380 86390 1
531857 99531857 1001 86380 86390 1
531943 99531943 1001 86380 86390 1
531733 99531733 1001 86380 86390 1
531785 99531785 1001 86380 86390 1
531618 99531618 1001 86380 86390 1
532268 99532268 1001 86380 86390 1
532245 99532245 1001 86380 86390 1
532311 99532311 1001 86380 86390 1
532209 99532209 1001 86380 86390 1
532341 99532341 1001 86380 86390 1
532947 99532947 1001 86380 86390 1
532963 99532963 1001 86380 86390 1
533022 99533022 1001 86380 86390 1
532653 99532653 1001 86380 86390 1
532610 99532610 1001 86380 86390 1
532548 99532548 1001 86380 86390 1
532578 99532578 1001 86380 86390 1
533081 99533081 1001 86380 86390 1
533160 99533160 1001 86380 86390 1
533201 99533201 1001 86380 86390 1
533034 99533034 1001 86380 86390 1
533205 99533205 1001 86380 86390 1
533103 99533103 1001 86380 86390 1
533691 99533691 1001 86380 86390 1
533784 99533784 1001 86380 86390 1
533354 99533354 1001 86380 86390 1
533322 99533322 1001 86380 86390 1
533428 99533428 1001 86380 86390 1
533971 99533971 1001 86380 86390 1
533947 99533947 1001 86380 86390 1
534026 99534026 1001 86380 86390 1
533968 99533968 1001 86380 86390 1
534560 99534560 1001 86380 86390 1
534561 99534561 1001 86380 86390 1
534588 99534588 1001 86380 86390 1
534456 99534456 1001 86380 86390 1
534316 99534316 1001 86380 86390 1
534121 99534121 1001 86380 86390 1
534264 99534264 1001 86380 86390 1
534071 99534071 1001 86380 86390 1
534823 99534823 1001 86380 86390 1
534792 99534792 1001 86380 86390 1
535435 99535435 1001 86380 86390 1
535310 99535310 1001 86380 86390 1
535374 99535374 1001 86380 86390 1
535367 99535367 1001 86380 86390 1
535192 99535192 1001 86380 86390 1
535119 99535119 1001 86380 86390 1
535302 99535302 1001 86380 86390 1
534947 99534947 1001 86380 86390 1
535535 99535535 1001 86380 86390 1
535711 99535711 1001 86380 86390 1
536268 99536268 1001 86380 86390 1
536284 99536284 1001 86380 86390 1
535950 99535950 1001 86380 86390 1
535977 99535977 1001 86380 86390 1
536029 99536029 1001 86380 86390 1
535965 99535965 1001 86380 86390 1
536017 99536017 1001 86380 86390 1
536045 99536045 1001 86380 86390 1
536087 99536087 1001 86380 86390 1
536025 99536025 1001 86380 86390 1
535840 99535840 1001 86380 86390 1
536413 99536413 1001 86380 86390 1
535924 99535924 1001 86380 86390 1
536531 99536531 1001 86380 86390 1
536499 99536499 1001 86380 86390 1
536512 99536512 1001 86380 86390 1
537151 99537151 1001 86380 86390 1
536776 99536776 1001 86380 86390 1
536868 99536868 1001 86380 86390 1
536752 99536752 1001 86380 86390 1
536955 99536955 1001 86380 86390 1
536698 99536698 1001 86380 86390 1
536546 99536546 1001 86380 86390 1
536652 99536652 1001 86380 86390 1
536681 99536681 1001 86380 86390 1
536604 99536604 1001 86380 86390 1
536579 99536579 1001 86380 86390 1
536592 99536592 1001 86380 86390 1
537289 99537289 1001 86380 86390 1
537934 99537934 1001 86380 86390 1
537761 99537761 1001 86380 86390 1
537445 99537445 1001 86380 86390 1
537485 99537485 1001 86380 86390 1
537451 99537451 1001 86380 86390 1
537400 99537400 1001 86380 86390 1
538077 99538077 1001 86380 86390 1
538014 99538014 1001 86380 86390 1
538015 99538015 1001 86380 86390 1
538017 99538017 1001 86380 86390 1
538102 99538102 1001 86380 86390 1
538715 99538715 1001 86380 86390 1
538638 99538638 1001 86380 86390 1
538771 99538771 1001 86380 86390 1
538746 99538746 1001 86380 86390 1
538620 99538620 1001 86380 86390 1
538476 99538476 1001 86380 86390 1
538515 99538515 1001 86380 86390 1
538528 99538528 1001 86380 86390 1
538389 99538389 1001 86380 86390 1
538339 99538339 1001 86380 86390 1
538365 99538365 1001 86380 86390 1
538264 99538264 1001 86380 86390 1
538280 99538280 1001 86380 86390 1
538231 99538231 1001 86380 86390 1
538881 99538881 1001 86380 86390 1
538959 99538959 1001 86380 86390 1
538973 99538973 1001 86380 86390 1
538914 99538914 1001 86380 86390 1
539616 99539616 1001 86380 86390 1
539318 99539318 1001 86380 86390 1
539270 99539270 1001 86380 86390 1
539050 99539050 1001 86380 86390 1
539730 99539730 1001 86380 86390 1
539792 99539792 1001 86380 86390 1
540380 99540380 1001 86380 86390 1
540331 99540331 1001 86380 86390 1
540345 99540345 1001 86380 86390 1
540335 99540335 1001 86380 86390 1
540224 99540224 1001 86380 86390 1
540069 99540069 1001 86380 86390 1
540151 99540151 1001 86380 86390 1
540234 99540234 1001 86380 86390 1
539910 99539910 1001 86380 86390 1
539924 99539924 1001 86380 86390 1
539904 99539904 1001 86380 86390 1
540022 99540022 1001 86380 86390 1
540482 99540482 1001 86380 86390 1
541252 99541252 1001 86380 86390 1
541253 99541253 1001 86380 86390 1
541254 99541254 1001 86380 86390 1
541074 99541074 1001 86380 86390 1
540951 99540951 1001 86380 86390 1
541068 99541068 1001 86380 86390 1
540995 99540995 1001 86380 86390 1
540847 99540847 1001 86380 86390 1
541400 99541400 1001 86380 86390 1
542007 99542007 1001 86380 86390 1
541995 99541995 1001 86380 86390 1
541984 99541984 1001 86380 86390 1
542011 99542011 1001 86380 86390 1
541976 99541976 1001 86380 86390 1
541746 99541746 1001 86380 86390 1
541761 99541761 1001 86380 86390 1
541903 99541903 1001 86380 86390 1
541779 99541779 1001 86380 86390 1
541818 99541818 1001 86380 86390 1
541782 99541782 1001 86380 86390 1
541633 99541633 1001 86380 86390 1
542247 99542247 1001 86380 86390 1
542228 99542228 1001 86380 86390 1
542871 99542871 1001 86380 86390 1
542926 99542926 1001 86380 86390 1
542863 99542863 1001 86380 86390 1
542930 99542930 1001 86380 86390 1
542825 99542825 1001 86380 86390 1
542627 99542627 1001 86380 86390 1
542657 99542657 1001 86380 86390 1
542570 99542570 1001 86380 86390 1
542429 99542429 1001 86380 86390 1
542392 99542392 1001 86380 86390 1
542405 99542405 1001 86380 86390 1
542499 99542499 1001 86380 86390 1
542957 99542957 1001 86380 86390 1
542984 99542984 1001 86380 86390 1
543141 99543141 1001 86380 86390 1
542986 99542986 1001 86380 86390 1
543132 99543132 1001 86380 86390 1
543016 99543016 1001 86380 86390 1
543643 99543643 1001 86380 86390 1
543739 99543739 1001 86380 86390 1
543593 99543593 1001 86380 86390 1
543661 99543661 1001 86380 86390 1
543540 99543540 1001 86380 86390 1
543450 99543450 1001 86380 86390 1
543541 99543541 1001 86380 86390 1
543427 99543427 1001 86380 86390 1
543493 99543493 1001 86380 86390 1
543231 99543231 1001 86380 86390 1
543288 99543288 1001 86380 86390 1
543251 99543251 1001 86380 86390 1
543329 99543329 1001 86380 86390 1
543924 99543924 1001 86380 86390 1
543925 99543925 1001 86380 86390 1
543951 99543951 1001 86380 86390 1
543927 99543927 1001 86380 86390 1
544455 99544455 1001 86380 86390 1
544469 99544469 1001 86380 86390 1
544499 99544499 1001 86380 86390 1
544487 99544487 1001 86380 86390 1
544428 99544428 1001 86380 86390 1
544254 99544254 1001 86380 86390 1
544320 99544320 1001 86380 86390 1
544325 99544325 1001 86380 86390 1
544351 99544351 1001 86380 86390 1
544054 99544054 1001 86380 86390 1
544659 99544659 1001 86380 86390 1
544722 99544722 1001 86380 86390 1
400158 99400158 1001 86380 86390 1
400152 99400152 1001 86380 86390 1
400659 99400659 1001 86380 86390 1
400720 99400720 1001 86380 86390 1
400888 99400888 1001 86380 86390 1
401022 99401022 1001 86380 86390 1
401156 99401156 1001 86380 86390 1
401072 99401072 1001 86380 86390 1
401576 99401576 1001 86380 86390 1
401683 99401683 1001 86380 86390 1
401900 99401900 1001 86380 86390 1
401970 99401970 1001 86380 86390 1
402141 99402141 1001 86380 86390 1
402237 99402237 1001 86380 86390 1
402470 99402470 1001 86380 86390 1
402566 99402566 1001 86380 86390 1
402911 99402911 1001 86380 86390 1
403440 99403440 1001 86380 86390 1
403330 99403330 1001 86380 86390 1
403618 99403618 1001 86380 86390 1
403606 99403606 1001 86380 86390 1
403560 99403560 1001 86380 86390 1
403762 99403762 1001 86380 86390 1
404022 99404022 1001 86380 86390 1
404053 99404053 1001 86380 86390 1
404125 99404125 1001 86380 86390 1
404102 99404102 1001 86380 86390 1
404239 99404239 1001 86380 86390 1
404622 99404622 1001 86380 86390 1
404776 99404776 1001 86380 86390 1
404989 99404989 1001 86380 86390 1
405204 99405204 1001 86380 86390 1
405189 99405189 1001 86380 86390 1
405464 99405464 1001 86380 86390 1
405433 99405433 1001 86380 86390 1
405616 99405616 1001 86380 86390 1
405650 99405650 1001 86380 86390 1
405669 99405669 1001 86380 86390 1
405820 99405820 1001 86380 86390 1
405770 99405770 1001 86380 86390 1
405891 99405891 1001 86380 86390 1
406075 99406075 1001 86380 86390 1
406348 99406348 1001 86380 86390 1
406767 99406767 1001 86380 86390 1
406745 99406745 1001 86380 86390 1
406889 99406889 1001 86380 86390 1
407111 99407111 1001 86380 86390 1
407300 99407300 1001 86380 86390 1
407406 99407406 1001 86380 86390 1
407377 99407377 1001 86380 86390 1
407689 99407689 1001 86380 86390 1
407832 99407832 1001 86380 86390 1
407932 99407932 1001 86380 86390 1
407912 99407912 1001 86380 86390 1
408049 99408049 1001 86380 86390 1
408045 99408045 1001 86380 86390 1
408138 99408138 1001 86380 86390 1
408321 99408321 1001 86380 86390 1
408517 99408517 1001 86380 86390 1
408472 99408472 1001 86380 86390 1
408741 99408741 1001 86380 86390 1
408938 99408938 1001 86380 86390 1
408913 99408913 1001 86380 86390 1
408914 99408914 1001 86380 86390 1
409105 99409105 1001 86380 86390 1
409131 99409131 1001 86380 86390 1
409209 99409209 1001 86380 86390 1
409216 99409216 1001 86380 86390 1
409697 99409697 1001 86380 86390 1
409801 99409801 1001 86380 86390 1
410072 99410072 1001 86380 86390 1
410115 99410115 1001 86380 86390 1
410196 99410196 1001 86380 86390 1
410197 99410197 1001 86380 86390 1
410342 99410342 1001 86380 86390 1
410322 99410322 1001 86380 86390 1
410480 99410480 1001 86380 86390 1
410667 99410667 1001 86380 86390 1
410647 99410647 1001 86380 86390 1
410749 99410749 1001 86380 86390 1
411009 99411009 1001 86380 86390 1
410945 99410945 1001 86380 86390 1
411193 99411193 1001 86380 86390 1
411320 99411320 1001 86380 86390 1
411286 99411286 1001 86380 86390 1
411468 99411468 1001 86380 86390 1
411628 99411628 1001 86380 86390 1
411581 99411581 1001 86380 86390 1
411889 99411889 1001 86380 86390 1
412070 99412070 1001 86380 86390 1
412108 99412108 1001 86380 86390 1
412236 99412236 1001 86380 86390 1
412325 99412325 1001 86380 86390 1
412287 99412287 1001 86380 86390 1
413621 99413621 1001 86380 86390 1
413458 99413458 1001 86380 86390 1
412942 99412942 1001 86380 86390 1
412774 99412774 1001 86380 86390 1
412780 99412780 1001 86380 86390 1
412592 99412592 1001 86380 86390 1
413886 99413886 1001 86380 86390 1
414010 99414010 1001 86380 86390 1
413786 99413786 1001 86380 86390 1
414067 99414067 1001 86380 86390 1
414001 99414001 1001 86380 86390 1
413960 99413960 1001 86380 86390 1
415056 99415056 1001 86380 86390 1
415028 99415028 1001 86380 86390 1
415146 99415146 1001 86380 86390 1
414858 99414858 1001 86380 86390 1
414625 99414625 1001 86380 86390 1
414751 99414751 1001 86380 86390 1
414528 99414528 1001 86380 86390 1
414565 99414565 1001 86380 86390 1
414271 99414271 1001 86380 86390 1
414493 99414493 1001 86380 86390 1
414193 99414193 1001 86380 86390 1
414313 99414313 1001 86380 86390 1
415509 99415509 1001 86380 86390 1
415534 99415534 1001 86380 86390 1
415641 99415641 1001 86380 86390 1
415542 99415542 1001 86380 86390 1
416885 99416885 1001 86380 86390 1
416614 99416614 1001 86380 86390 1
416805 99416805 1001 86380 86390 1
416164 99416164 1001 86380 86390 1
416572 99416572 1001 86380 86390 1
416395 99416395 1001 86380 86390 1
416135 99416135 1001 86380 86390 1
416096 99416096 1001 86380 86390 1
415899 99415899 1001 86380 86390 1
416031 99416031 1001 86380 86390 1
417256 99417256 1001 86380 86390 1
417027 99417027 1001 86380 86390 1
418755 99418755 1001 86380 86390 1
418767 99418767 1001 86380 86390 1
418775 99418775 1001 86380 86390 1
418783 99418783 1001 86380 86390 1
418571 99418571 1001 86380 86390 1
418383 99418383 1001 86380 86390 1
417736 99417736 1001 86380 86390 1
417779 99417779 1001 86380 86390 1
417791 99417791 1001 86380 86390 1
417914 99417914 1001 86380 86390 1
420363 99420363 1001 86380 86390 1
420406 99420406 1001 86380 86390 1
420066 99420066 1001 86380 86390 1
420293 99420293 1001 86380 86390 1
420374 99420374 1001 86380 86390 1
419984 99419984 1001 86380 86390 1
420006 99420006 1001 86380 86390 1
419632 99419632 1001 86380 86390 1
419987 99419987 1001 86380 86390 1
419952 99419952 1001 86380 86390 1
419977 99419977 1001 86380 86390 1
419328 99419328 1001 86380 86390 1
419526 99419526 1001 86380 86390 1
420613 99420613 1001 86380 86390 1
420724 99420724 1001 86380 86390 1
420580 99420580 1001 86380 86390 1
422115 99422115 1001 86380 86390 1
421847 99421847 1001 86380 86390 1
421930 99421930 1001 86380 86390 1
421955 99421955 1001 86380 86390 1
421589 99421589 1001 86380 86390 1
420979 99420979 1001 86380 86390 1
422304 99422304 1001 86380 86390 1
422389 99422389 1001 86380 86390 1
422152 99422152 1001 86380 86390 1
422344 99422344 1001 86380 86390 1
423493 99423493 1001 86380 86390 1
423702 99423702 1001 86380 86390 1
423238 99423238 1001 86380 86390 1
422677 99422677 1001 86380 86390 1
422885 99422885 1001 86380 86390 1
422578 99422578 1001 86380 86390 1
422660 99422660 1001 86380 86390 1
422590 99422590 1001 86380 86390 1
423819 99423819 1001 86380 86390 1
423954 99423954 1001 86380 86390 1
425321 99425321 1001 86380 86390 1
425248 99425248 1001 86380 86390 1
425046 99425046 1001 86380 86390 1
424892 99424892 1001 86380 86390 1
424555 99424555 1001 86380 86390 1
425792 99425792 1001 86380 86390 1
427036 99427036 1001 86380 86390 1
426875 99426875 1001 86380 86390 1
427062 99427062 1001 86380 86390 1
426710 99426710 1001 86380 86390 1
426376 99426376 1001 86380 86390 1
426482 99426482 1001 86380 86390 1
426356 99426356 1001 86380 86390 1
426461 99426461 1001 86380 86390 1
426046 99426046 1001 86380 86390 1
425873 99425873 1001 86380 86390 1
427465 99427465 1001 86380 86390 1
427466 99427466 1001 86380 86390 1
427430 99427430 1001 86380 86390 1
428440 99428440 1001 86380 86390 1
428579 99428579 1001 86380 86390 1
427961 99427961 1001 86380 86390 1
427648 99427648 1001 86380 86390 1
427707 99427707 1001 86380 86390 1
427804 99427804 1001 86380 86390 1
427893 99427893 1001 86380 86390 1
429124 99429124 1001 86380 86390 1
428887 99428887 1001 86380 86390 1
428953 99428953 1001 86380 86390 1
429161 99429161 1001 86380 86390 1
430148 99430148 1001 86380 86390 1
430345 99430345 1001 86380 86390 1
429858 99429858 1001 86380 86390 1
429740 99429740 1001 86380 86390 1
429619 99429619 1001 86380 86390 1
429496 99429496 1001 86380 86390 1
429404 99429404 1001 86380 86390 1
429490 99429490 1001 86380 86390 1
429312 99429312 1001 86380 86390 1
429239 99429239 1001 86380 86390 1
430453 99430453 1001 86380 86390 1
430415 99430415 1001 86380 86390 1
431708 99431708 1001 86380 86390 1
431922 99431922 1001 86380 86390 1
431900 99431900 1001 86380 86390 1
431582 99431582 1001 86380 86390 1
431477 99431477 1001 86380 86390 1
431311 99431311 1001 86380 86390 1
431600 99431600 1001 86380 86390 1
431280 99431280 1001 86380 86390 1
432346 99432346 1001 86380 86390 1
432347 99432347 1001 86380 86390 1
432249 99432249 1001 86380 86390 1
432382 99432382 1001 86380 86390 1
432274 99432274 1001 86380 86390 1
432114 99432114 1001 86380 86390 1
433634 99433634 1001 86380 86390 1
433387 99433387 1001 86380 86390 1
433632 99433632 1001 86380 86390 1
433160 99433160 1001 86380 86390 1
433241 99433241 1001 86380 86390 1
433055 99433055 1001 86380 86390 1
432699 99432699 1001 86380 86390 1
432763 99432763 1001 86380 86390 1
432890 99432890 1001 86380 86390 1
434115 99434115 1001 86380 86390 1
433946 99433946 1001 86380 86390 1
433838 99433838 1001 86380 86390 1
433866 99433866 1001 86380 86390 1
434050 99434050 1001 86380 86390 1
435244 99435244 1001 86380 86390 1
435323 99435323 1001 86380 86390 1
435138 99435138 1001 86380 86390 1
435066 99435066 1001 86380 86390 1
435402 99435402 1001 86380 86390 1
435239 99435239 1001 86380 86390 1
435310 99435310 1001 86380 86390 1
435148 99435148 1001 86380 86390 1
434371 99434371 1001 86380 86390 1
434567 99434567 1001 86380 86390 1
434481 99434481 1001 86380 86390 1
434445 99434445 1001 86380 86390 1
435600 99435600 1001 86380 86390 1
435877 99435877 1001 86380 86390 1
436894 99436894 1001 86380 86390 1
437099 99437099 1001 86380 86390 1
436769 99436769 1001 86380 86390 1
437136 99437136 1001 86380 86390 1
436593 99436593 1001 86380 86390 1
436344 99436344 1001 86380 86390 1
436265 99436265 1001 86380 86390 1
436138 99436138 1001 86380 86390 1
436217 99436217 1001 86380 86390 1
435923 99435923 1001 86380 86390 1
300005 99300005 1001 86380 86390 1
437174 99437174 1001 86380 86390 1
300639 99300639 1001 86380 86390 1
300565 99300565 1001 86380 86390 1
300570 99300570 1001 86380 86390 1
300572 99300572 1001 86380 86390 1
300512 99300512 1001 86380 86390 1
300454 99300454 1001 86380 86390 1
300250 99300250 1001 86380 86390 1
301521 99301521 1001 86380 86390 1
301429 99301429 1001 86380 86390 1
301249 99301249 1001 86380 86390 1
301296 99301296 1001 86380 86390 1
301026 99301026 1001 86380 86390 1
300988 99300988 1001 86380 86390 1
301003 99301003 1001 86380 86390 1
301106 99301106 1001 86380 86390 1
301087 99301087 1001 86380 86390 1
301062 99301062 1001 86380 86390 1
301557 99301557 1001 86380 86390 1
302200 99302200 1001 86380 86390 1
302267 99302267 1001 86380 86390 1
301993 99301993 1001 86380 86390 1
302084 99302084 1001 86380 86390 1
301999 99301999 1001 86380 86390 1
302027 99302027 1001 86380 86390 1
302105 99302105 1001 86380 86390 1
301955 99301955 1001 86380 86390 1
302421 99302421 1001 86380 86390 1
302541 99302541 1001 86380 86390 1
303134 99303134 1001 86380 86390 1
303163 99303163 1001 86380 86390 1
302890 99302890 1001 86380 86390 1
302676 99302676 1001 86380 86390 1
302758 99302758 1001 86380 86390 1
302709 99302709 1001 86380 86390 1
302634 99302634 1001 86380 86390 1
303262 99303262 1001 86380 86390 1
303986 99303986 1001 86380 86390 1
304014 99304014 1001 86380 86390 1
303965 99303965 1001 86380 86390 1
303903 99303903 1001 86380 86390 1
303646 99303646 1001 86380 86390 1
303741 99303741 1001 86380 86390 1
303745 99303745 1001 86380 86390 1
303785 99303785 1001 86380 86390 1
303629 99303629 1001 86380 86390 1
303503 99303503 1001 86380 86390 1
304088 99304088 1001 86380 86390 1
304234 99304234 1001 86380 86390 1
304719 99304719 1001 86380 86390 1
304799 99304799 1001 86380 86390 1
304854 99304854 1001 86380 86390 1
304315 99304315 1001 86380 86390 1
304342 99304342 1001 86380 86390 1
304295 99304295 1001 86380 86390 1
304325 99304325 1001 86380 86390 1
304327 99304327 1001 86380 86390 1
304444 99304444 1001 86380 86390 1
304928 99304928 1001 86380 86390 1
305505 99305505 1001 86380 86390 1
305494 99305494 1001 86380 86390 1
305675 99305675 1001 86380 86390 1
305554 99305554 1001 86380 86390 1
305646 99305646 1001 86380 86390 1
305337 99305337 1001 86380 86390 1
305328 99305328 1001 86380 86390 1
305290 99305290 1001 86380 86390 1
305384 99305384 1001 86380 86390 1
305163 99305163 1001 86380 86390 1
305256 99305256 1001 86380 86390 1
500707 99500707 1001 86380 86390 1
500695 99500695 1001 86380 86390 1
500479 99500479 1001 86380 86390 1
500380 99500380 1001 86380 86390 1
500303 99500303 1001 86380 86390 1
500966 99500966 1001 86380 86390 1
500851 99500851 1001 86380 86390 1
501600 99501600 1001 86380 86390 1
501295 99501295 1001 86380 86390 1
501334 99501334 1001 86380 86390 1
501276 99501276 1001 86380 86390 1
501302 99501302 1001 86380 86390 1
501062 99501062 1001 86380 86390 1
501191 99501191 1001 86380 86390 1
501207 99501207 1001 86380 86390 1
501117 99501117 1001 86380 86390 1
501132 99501132 1001 86380 86390 1
501730 99501730 1001 86380 86390 1
501796 99501796 1001 86380 86390 1
501641 99501641 1001 86380 86390 1
501824 99501824 1001 86380 86390 1
502325 99502325 1001 86380 86390 1
502303 99502303 1001 86380 86390 1
502394 99502394 1001 86380 86390 1
502293 99502293 1001 86380 86390 1
502457 99502457 1001 86380 86390 1
502309 99502309 1001 86380 86390 1
502132 99502132 1001 86380 86390 1
502126 99502126 1001 86380 86390 1
501988 99501988 1001 86380 86390 1
501966 99501966 1001 86380 86390 1
501852 99501852 1001 86380 86390 1
501934 99501934 1001 86380 86390 1
502569 99502569 1001 86380 86390 1
502479 99502479 1001 86380 86390 1
502648 99502648 1001 86380 86390 1
502483 99502483 1001 86380 86390 1
503127 99503127 1001 86380 86390 1
503263 99503263 1001 86380 86390 1
503146 99503146 1001 86380 86390 1
503076 99503076 1001 86380 86390 1
502895 99502895 1001 86380 86390 1
503052 99503052 1001 86380 86390 1
502814 99502814 1001 86380 86390 1
502829 99502829 1001 86380 86390 1
502743 99502743 1001 86380 86390 1
503485 99503485 1001 86380 86390 1
503447 99503447 1001 86380 86390 1
503398 99503398 1001 86380 86390 1
503386 99503386 1001 86380 86390 1
503325 99503325 1001 86380 86390 1
503403 99503403 1001 86380 86390 1
503963 99503963 1001 86380 86390 1
504081 99504081 1001 86380 86390 1
503971 99503971 1001 86380 86390 1
503834 99503834 1001 86380 86390 1
503734 99503734 1001 86380 86390 1
503509 99503509 1001 86380 86390 1
503551 99503551 1001 86380 86390 1
503681 99503681 1001 86380 86390 1
503566 99503566 1001 86380 86390 1
503605 99503605 1001 86380 86390 1
503514 99503514 1001 86380 86390 1
503555 99503555 1001 86380 86390 1
503674 99503674 1001 86380 86390 1
503497 99503497 1001 86380 86390 1
504199 99504199 1001 86380 86390 1
504268 99504268 1001 86380 86390 1
504785 99504785 1001 86380 86390 1
504560 99504560 1001 86380 86390 1
504627 99504627 1001 86380 86390 1
504616 99504616 1001 86380 86390 1
504604 99504604 1001 86380 86390 1
504656 99504656 1001 86380 86390 1
504389 99504389 1001 86380 86390 1
504379 99504379 1001 86380 86390 1
504422 99504422 1001 86380 86390 1
505101 99505101 1001 86380 86390 1
505108 99505108 1001 86380 86390 1
505589 99505589 1001 86380 86390 1
505681 99505681 1001 86380 86390 1
505694 99505694 1001 86380 86390 1
505745 99505745 1001 86380 86390 1
505689 99505689 1001 86380 86390 1
505599 99505599 1001 86380 86390 1
505761 99505761 1001 86380 86390 1
505730 99505730 1001 86380 86390 1
505576 99505576 1001 86380 86390 1
505679 99505679 1001 86380 86390 1
505384 99505384 1001 86380 86390 1
505527 99505527 1001 86380 86390 1
505317 99505317 1001 86380 86390 1
505268 99505268 1001 86380 86390 1
505245 99505245 1001 86380 86390 1
505326 99505326 1001 86380 86390 1
505185 99505185 1001 86380 86390 1
505328 99505328 1001 86380 86390 1
505974 99505974 1001 86380 86390 1
505963 99505963 1001 86380 86390 1
505798 99505798 1001 86380 86390 1
506495 99506495 1001 86380 86390 1
506538 99506538 1001 86380 86390 1
506556 99506556 1001 86380 86390 1
506365 99506365 1001 86380 86390 1
506223 99506223 1001 86380 86390 1
506353 99506353 1001 86380 86390 1
506043 99506043 1001 86380 86390 1
506084 99506084 1001 86380 86390 1
506138 99506138 1001 86380 86390 1
506647 99506647 1001 86380 86390 1
506777 99506777 1001 86380 86390 1
506609 99506609 1001 86380 86390 1
507262 99507262 1001 86380 86390 1
507251 99507251 1001 86380 86390 1
507136 99507136 1001 86380 86390 1
506861 99506861 1001 86380 86390 1
506941 99506941 1001 86380 86390 1
506878 99506878 1001 86380 86390 1
507460 99507460 1001 86380 86390 1
507553 99507553 1001 86380 86390 1
507493 99507493 1001 86380 86390 1
507519 99507519 1001 86380 86390 1
508056 99508056 1001 86380 86390 1
508069 99508069 1001 86380 86390 1
508085 99508085 1001 86380 86390 1
508189 99508189 1001 86380 86390 1
508164 99508164 1001 86380 86390 1
508064 99508064 1001 86380 86390 1
507926 99507926 1001 86380 86390 1
507941 99507941 1001 86380 86390 1
508032 99508032 1001 86380 86390 1
507893 99507893 1001 86380 86390 1
507803 99507803 1001 86380 86390 1
507662 99507662 1001 86380 86390 1
508350 99508350 1001 86380 86390 1
508044 99508044 1001 86380 86390 1
508275 99508275 1001 86380 86390 1
508307 99508307 1001 86380 86390 1
508424 99508424 1001 86380 86390 1
508986 99508986 1001 86380 86390 1
508691 99508691 1001 86380 86390 1
508519 99508519 1001 86380 86390 1
508581 99508581 1001 86380 86390 1
509125 99509125 1001 86380 86390 1
509177 99509177 1001 86380 86390 1
509207 99509207 1001 86380 86390 1
509810 99509810 1001 86380 86390 1
509741 99509741 1001 86380 86390 1
509657 99509657 1001 86380 86390 1
509596 99509596 1001 86380 86390 1
509571 99509571 1001 86380 86390 1
509687 99509687 1001 86380 86390 1
509681 99509681 1001 86380 86390 1
509452 99509452 1001 86380 86390 1
509470 99509470 1001 86380 86390 1
509303 99509303 1001 86380 86390 1
510031 99510031 1001 86380 86390 1
509985 99509985 1001 86380 86390 1
510671 99510671 1001 86380 86390 1
510417 99510417 1001 86380 86390 1
510443 99510443 1001 86380 86390 1
510366 99510366 1001 86380 86390 1
510449 99510449 1001 86380 86390 1
510385 99510385 1001 86380 86390 1
510300 99510300 1001 86380 86390 1
510200 99510200 1001 86380 86390 1
510268 99510268 1001 86380 86390 1
510788 99510788 1001 86380 86390 1
510765 99510765 1001 86380 86390 1
510908 99510908 1001 86380 86390 1
510756 99510756 1001 86380 86390 1
511372 99511372 1001 86380 86390 1
511471 99511471 1001 86380 86390 1
511538 99511538 1001 86380 86390 1
511421 99511421 1001 86380 86390 1
511243 99511243 1001 86380 86390 1
511308 99511308 1001 86380 86390 1
511248 99511248 1001 86380 86390 1
511301 99511301 1001 86380 86390 1
511239 99511239 1001 86380 86390 1
510971 99510971 1001 86380 86390 1
511138 99511138 1001 86380 86390 1
511692 99511692 1001 86380 86390 1
511140 99511140 1001 86380 86390 1
511568 99511568 1001 86380 86390 1
512284 99512284 1001 86380 86390 1
512235 99512235 1001 86380 86390 1
512021 99512021 1001 86380 86390 1
512063 99512063 1001 86380 86390 1
512132 99512132 1001 86380 86390 1
512004 99512004 1001 86380 86390 1
511965 99511965 1001 86380 86390 1
511759 99511759 1001 86380 86390 1
511786 99511786 1001 86380 86390 1
511800 99511800 1001 86380 86390 1
511879 99511879 1001 86380 86390 1
511817 99511817 1001 86380 86390 1
512430 99512430 1001 86380 86390 1
512523 99512523 1001 86380 86390 1
512395 99512395 1001 86380 86390 1
512411 99512411 1001 86380 86390 1
513050 99513050 1001 86380 86390 1
513116 99513116 1001 86380 86390 1
513205 99513205 1001 86380 86390 1
513079 99513079 1001 86380 86390 1
513159 99513159 1001 86380 86390 1
513122 99513122 1001 86380 86390 1
512936 99512936 1001 86380 86390 1
512822 99512822 1001 86380 86390 1
512939 99512939 1001 86380 86390 1
512681 99512681 1001 86380 86390 1
513357 99513357 1001 86380 86390 1
513383 99513383 1001 86380 86390 1
513306 99513306 1001 86380 86390 1
513256 99513256 1001 86380 86390 1
513365 99513365 1001 86380 86390 1
513239 99513239 1001 86380 86390 1
514005 99514005 1001 86380 86390 1
514012 99514012 1001 86380 86390 1
513992 99513992 1001 86380 86390 1
513775 99513775 1001 86380 86390 1
513718 99513718 1001 86380 86390 1
513438 99513438 1001 86380 86390 1
513542 99513542 1001 86380 86390 1
513415 99513415 1001 86380 86390 1
513550 99513550 1001 86380 86390 1
514144 99514144 1001 86380 86390 1
514213 99514213 1001 86380 86390 1
514077 99514077 1001 86380 86390 1
514129 99514129 1001 86380 86390 1
514052 99514052 1001 86380 86390 1
514823 99514823 1001 86380 86390 1
514669 99514669 1001 86380 86390 1
514658 99514658 1001 86380 86390 1
514737 99514737 1001 86380 86390 1
514699 99514699 1001 86380 86390 1
514751 99514751 1001 86380 86390 1
514472 99514472 1001 86380 86390 1
514501 99514501 1001 86380 86390 1
514568 99514568 1001 86380 86390 1
514556 99514556 1001 86380 86390 1
514598 99514598 1001 86380 86390 1
514265 99514265 1001 86380 86390 1
514961 99514961 1001 86380 86390 1
515015 99515015 1001 86380 86390 1
514964 99514964 1001 86380 86390 1
515565 99515565 1001 86380 86390 1
515340 99515340 1001 86380 86390 1
515443 99515443 1001 86380 86390 1
515369 99515369 1001 86380 86390 1
515410 99515410 1001 86380 86390 1
515258 99515258 1001 86380 86390 1
515263 99515263 1001 86380 86390 1
515200 99515200 1001 86380 86390 1
515213 99515213 1001 86380 86390 1
515189 99515189 1001 86380 86390 1
515810 99515810 1001 86380 86390 1
515759 99515759 1001 86380 86390 1
515838 99515838 1001 86380 86390 1
515880 99515880 1001 86380 86390 1
516318 99516318 1001 86380 86390 1
516387 99516387 1001 86380 86390 1
516123 99516123 1001 86380 86390 1
516184 99516184 1001 86380 86390 1
515992 99515992 1001 86380 86390 1
516538 99516538 1001 86380 86390 1
516592 99516592 1001 86380 86390 1
516514 99516514 1001 86380 86390 1
516697 99516697 1001 86380 86390 1
517150 99517150 1001 86380 86390 1
517243 99517243 1001 86380 86390 1
517040 99517040 1001 86380 86390 1
516763 99516763 1001 86380 86390 1
517451 99517451 1001 86380 86390 1
517460 99517460 1001 86380 86390 1
518133 99518133 1001 86380 86390 1
518069 99518069 1001 86380 86390 1
518057 99518057 1001 86380 86390 1
517906 99517906 1001 86380 86390 1
517923 99517923 1001 86380 86390 1
517582 99517582 1001 86380 86390 1
517609 99517609 1001 86380 86390 1
517616 99517616 1001 86380 86390 1
518327 99518327 1001 86380 86390 1
518193 99518193 1001 86380 86390 1
518787 99518787 1001 86380 86390 1
518851 99518851 1001 86380 86390 1
518880 99518880 1001 86380 86390 1
518856 99518856 1001 86380 86390 1
518806 99518806 1001 86380 86390 1
518653 99518653 1001 86380 86390 1
518738 99518738 1001 86380 86390 1
518522 99518522 1001 86380 86390 1
518501 99518501 1001 86380 86390 1
518553 99518553 1001 86380 86390 1
518413 99518413 1001 86380 86390 1
519102 99519102 1001 86380 86390 1
519119 99519119 1001 86380 86390 1
519752 99519752 1001 86380 86390 1
519715 99519715 1001 86380 86390 1
519789 99519789 1001 86380 86390 1
519749 99519749 1001 86380 86390 1
519491 99519491 1001 86380 86390 1
519427 99519427 1001 86380 86390 1
519477 99519477 1001 86380 86390 1
519352 99519352 1001 86380 86390 1
519317 99519317 1001 86380 86390 1
519268 99519268 1001 86380 86390 1
519359 99519359 1001 86380 86390 1
519385 99519385 1001 86380 86390 1
519204 99519204 1001 86380 86390 1
519193 99519193 1001 86380 86390 1
519817 99519817 1001 86380 86390 1
520506 99520506 1001 86380 86390 1
520444 99520444 1001 86380 86390 1
520509 99520509 1001 86380 86390 1
520357 99520357 1001 86380 86390 1
520361 99520361 1001 86380 86390 1
520298 99520298 1001 86380 86390 1
520032 99520032 1001 86380 86390 1
520047 99520047 1001 86380 86390 1
520168 99520168 1001 86380 86390 1
520121 99520121 1001 86380 86390 1
520665 99520665 1001 86380 86390 1
520824 99520824 1001 86380 86390 1
520642 99520642 1001 86380 86390 1
520825 99520825 1001 86380 86390 1
520684 99520684 1001 86380 86390 1
520749 99520749 1001 86380 86390 1
520815 99520815 1001 86380 86390 1
520804 99520804 1001 86380 86390 1
521314 99521314 1001 86380 86390 1
521247 99521247 1001 86380 86390 1
521129 99521129 1001 86380 86390 1
520998 99520998 1001 86380 86390 1
521661 99521661 1001 86380 86390 1
521520 99521520 1001 86380 86390 1
521624 99521624 1001 86380 86390 1
521639 99521639 1001 86380 86390 1
521537 99521537 1001 86380 86390 1
522211 99522211 1001 86380 86390 1
521973 99521973 1001 86380 86390 1
521949 99521949 1001 86380 86390 1
521890 99521890 1001 86380 86390 1
521839 99521839 1001 86380 86390 1
521765 99521765 1001 86380 86390 1
521687 99521687 1001 86380 86390 1
521843 99521843 1001 86380 86390 1
521728 99521728 1001 86380 86390 1
521692 99521692 1001 86380 86390 1
521822 99521822 1001 86380 86390 1
522458 99522458 1001 86380 86390 1
522342 99522342 1001 86380 86390 1
522332 99522332 1001 86380 86390 1
523031 99523031 1001 86380 86390 1
523035 99523035 1001 86380 86390 1
523049 99523049 1001 86380 86390 1
523039 99523039 1001 86380 86390 1
523116 99523116 1001 86380 86390 1
522724 99522724 1001 86380 86390 1
522857 99522857 1001 86380 86390 1
522860 99522860 1001 86380 86390 1
522549 99522549 1001 86380 86390 1
522540 99522540 1001 86380 86390 1
522606 99522606 1001 86380 86390 1
522568 99522568 1001 86380 86390 1
522622 99522622 1001 86380 86390 1
522612 99522612 1001 86380 86390 1
522561 99522561 1001 86380 86390 1
523310 99523310 1001 86380 86390 1
523172 99523172 1001 86380 86390 1
523250 99523250 1001 86380 86390 1
523882 99523882 1001 86380 86390 1
523897 99523897 1001 86380 86390 1
523899 99523899 1001 86380 86390 1
523811 99523811 1001 86380 86390 1
523934 99523934 1001 86380 86390 1
523812 99523812 1001 86380 86390 1
523714 99523714 1001 86380 86390 1
523638 99523638 1001 86380 86390 1
523575 99523575 1001 86380 86390 1
523720 99523720 1001 86380 86390 1
523364 99523364 1001 86380 86390 1
523387 99523387 1001 86380 86390 1
524008 99524008 1001 86380 86390 1
524010 99524010 1001 86380 86390 1
524018 99524018 1001 86380 86390 1
524581 99524581 1001 86380 86390 1
524607 99524607 1001 86380 86390 1
524586 99524586 1001 86380 86390 1
524503 99524503 1001 86380 86390 1
524531 99524531 1001 86380 86390 1
524365 99524365 1001 86380 86390 1
524483 99524483 1001 86380 86390 1
524510 99524510 1001 86380 86390 1
524446 99524446 1001 86380 86390 1
524305 99524305 1001 86380 86390 1
524341 99524341 1001 86380 86390 1
524773 99524773 1001 86380 86390 1
524827 99524827 1001 86380 86390 1
525434 99525434 1001 86380 86390 1
525493 99525493 1001 86380 86390 1
525339 99525339 1001 86380 86390 1
525346 99525346 1001 86380 86390 1
525046 99525046 1001 86380 86390 1
525688 99525688 1001 86380 86390 1
525704 99525704 1001 86380 86390 1
525745 99525745 1001 86380 86390 1
525786 99525786 1001 86380 86390 1
526221 99526221 1001 86380 86390 1
526398 99526398 1001 86380 86390 1
525821 99525821 1001 86380 86390 1
525939 99525939 1001 86380 86390 1
525965 99525965 1001 86380 86390 1
525953 99525953 1001 86380 86390 1
525980 99525980 1001 86380 86390 1
526523 99526523 1001 86380 86390 1
526602 99526602 1001 86380 86390 1
526526 99526526 1001 86380 86390 1
526507 99526507 1001 86380 86390 1
527163 99527163 1001 86380 86390 1
527230 99527230 1001 86380 86390 1
527130 99527130 1001 86380 86390 1
527170 99527170 1001 86380 86390 1
527145 99527145 1001 86380 86390 1
526862 99526862 1001 86380 86390 1
526921 99526921 1001 86380 86390 1
526884 99526884 1001 86380 86390 1
526653 99526653 1001 86380 86390 1
526712 99526712 1001 86380 86390 1
526634 99526634 1001 86380 86390 1
526728 99526728 1001 86380 86390 1
527284 99527284 1001 86380 86390 1
527289 99527289 1001 86380 86390 1
527425 99527425 1001 86380 86390 1
528038 99528038 1001 86380 86390 1
527896 99527896 1001 86380 86390 1
527872 99527872 1001 86380 86390 1
527978 99527978 1001 86380 86390 1
527995 99527995 1001 86380 86390 1
527984 99527984 1001 86380 86390 1
527780 99527780 1001 86380 86390 1
527704 99527704 1001 86380 86390 1
527770 99527770 1001 86380 86390 1
527836 99527836 1001 86380 86390 1
527761 99527761 1001 86380 86390 1
527827 99527827 1001 86380 86390 1
527687 99527687 1001 86380 86390 1
527497 99527497 1001 86380 86390 1
527646 99527646 1001 86380 86390 1
528137 99528137 1001 86380 86390 1
528177 99528177 1001 86380 86390 1
528273 99528273 1001 86380 86390 1
528093 99528093 1001 86380 86390 1
528110 99528110 1001 86380 86390 1
528723 99528723 1001 86380 86390 1
528882 99528882 1001 86380 86390 1
528891 99528891 1001 86380 86390 1
528669 99528669 1001 86380 86390 1
528634 99528634 1001 86380 86390 1
528544 99528544 1001 86380 86390 1
528677 99528677 1001 86380 86390 1
528666 99528666 1001 86380 86390 1
528333 99528333 1001 86380 86390 1
528469 99528469 1001 86380 86390 1
528354 99528354 1001 86380 86390 1
529005 99529005 1001 86380 86390 1
529047 99529047 1001 86380 86390 1
529611 99529611 1001 86380 86390 1
529699 99529699 1001 86380 86390 1
529703 99529703 1001 86380 86390 1
529711 99529711 1001 86380 86390 1
529646 99529646 1001 86380 86390 1
529396 99529396 1001 86380 86390 1
529348 99529348 1001 86380 86390 1
529174 99529174 1001 86380 86390 1
529111 99529111 1001 86380 86390 1
529168 99529168 1001 86380 86390 1
529181 99529181 1001 86380 86390 1
529194 99529194 1001 86380 86390 1
529116 99529116 1001 86380 86390 1
529130 99529130 1001 86380 86390 1
530479 99530479 1001 86380 86390 1
530510 99530510 1001 86380 86390 1
530289 99530289 1001 86380 86390 1
530150 99530150 1001 86380 86390 1
530242 99530242 1001 86380 86390 1
530281 99530281 1001 86380 86390 1
530101 99530101 1001 86380 86390 1
530041 99530041 1001 86380 86390 1
530667 99530667 1001 86380 86390 1
530696 99530696 1001 86380 86390 1
530583 99530583 1001 86380 86390 1
530713 99530713 1001 86380 86390 1
530740 99530740 1001 86380 86390 1
530599 99530599 1001 86380 86390 1
530626 99530626 1001 86380 86390 1
531283 99531283 1001 86380 86390 1
531325 99531325 1001 86380 86390 1
531262 99531262 1001 86380 86390 1
531086 99531086 1001 86380 86390 1
531000 99531000 1001 86380 86390 1
531170 99531170 1001 86380 86390 1
530862 99530862 1001 86380 86390 1
530851 99530851 1001 86380 86390 1
530815 99530815 1001 86380 86390 1
530932 99530932 1001 86380 86390 1
530895 99530895 1001 86380 86390 1
531527 99531527 1001 86380 86390 1
531440 99531440 1001 86380 86390 1
532134 99532134 1001 86380 86390 1
532024 99532024 1001 86380 86390 1
531987 99531987 1001 86380 86390 1
531975 99531975 1001 86380 86390 1
531892 99531892 1001 86380 86390 1
531702 99531702 1001 86380 86390 1
531613 99531613 1001 86380 86390 1
531616 99531616 1001 86380 86390 1
532255 99532255 1001 86380 86390 1
532244 99532244 1001 86380 86390 1
532296 99532296 1001 86380 86390 1
532981 99532981 1001 86380 86390 1
532919 99532919 1001 86380 86390 1
533001 99533001 1001 86380 86390 1
532872 99532872 1001 86380 86390 1
532741 99532741 1001 86380 86390 1
532757 99532757 1001 86380 86390 1
532594 99532594 1001 86380 86390 1
532459 99532459 1001 86380 86390 1
532614 99532614 1001 86380 86390 1
532420 99532420 1001 86380 86390 1
532552 99532552 1001 86380 86390 1
533150 99533150 1001 86380 86390 1
533139 99533139 1001 86380 86390 1
533822 99533822 1001 86380 86390 1
533790 99533790 1001 86380 86390 1
533626 99533626 1001 86380 86390 1
533552 99533552 1001 86380 86390 1
533475 99533475 1001 86380 86390 1
533543 99533543 1001 86380 86390 1
533650 99533650 1001 86380 86390 1
533353 99533353 1001 86380 86390 1
533271 99533271 1001 86380 86390 1
533362 99533362 1001 86380 86390 1
533273 99533273 1001 86380 86390 1
533364 99533364 1001 86380 86390 1
534057 99534057 1001 86380 86390 1
533903 99533903 1001 86380 86390 1
534532 99534532 1001 86380 86390 1
534571 99534571 1001 86380 86390 1
534512 99534512 1001 86380 86390 1
534341 99534341 1001 86380 86390 1
534290 99534290 1001 86380 86390 1
534357 99534357 1001 86380 86390 1
534476 99534476 1001 86380 86390 1
534245 99534245 1001 86380 86390 1
534105 99534105 1001 86380 86390 1
534261 99534261 1001 86380 86390 1
534225 99534225 1001 86380 86390 1
534086 99534086 1001 86380 86390 1
534242 99534242 1001 86380 86390 1
534773 99534773 1001 86380 86390 1
534806 99534806 1001 86380 86390 1
535508 99535508 1001 86380 86390 1
535424 99535424 1001 86380 86390 1
535453 99535453 1001 86380 86390 1
535328 99535328 1001 86380 86390 1
535305 99535305 1001 86380 86390 1
535138 99535138 1001 86380 86390 1
535191 99535191 1001 86380 86390 1
534909 99534909 1001 86380 86390 1
534910 99534910 1001 86380 86390 1
535095 99535095 1001 86380 86390 1
535574 99535574 1001 86380 86390 1
535522 99535522 1001 86380 86390 1
535642 99535642 1001 86380 86390 1
536260 99536260 1001 86380 86390 1
536161 99536161 1001 86380 86390 1
536291 99536291 1001 86380 86390 1
536140 99536140 1001 86380 86390 1
536178 99536178 1001 86380 86390 1
536044 99536044 1001 86380 86390 1
536070 99536070 1001 86380 86390 1
536006 99536006 1001 86380 86390 1
536046 99536046 1001 86380 86390 1
535957 99535957 1001 86380 86390 1
535959 99535959 1001 86380 86390 1
535853 99535853 1001 86380 86390 1
535727 99535727 1001 86380 86390 1
536337 99536337 1001 86380 86390 1
536524 99536524 1001 86380 86390 1
537114 99537114 1001 86380 86390 1
536993 99536993 1001 86380 86390 1
536818 99536818 1001 86380 86390 1
536845 99536845 1001 86380 86390 1
536872 99536872 1001 86380 86390 1
536756 99536756 1001 86380 86390 1
536800 99536800 1001 86380 86390 1
536578 99536578 1001 86380 86390 1
537347 99537347 1001 86380 86390 1
537309 99537309 1001 86380 86390 1
537364 99537364 1001 86380 86390 1
537848 99537848 1001 86380 86390 1
537601 99537601 1001 86380 86390 1
537593 99537593 1001 86380 86390 1
537723 99537723 1001 86380 86390 1
537700 99537700 1001 86380 86390 1
537637 99537637 1001 86380 86390 1
537728 99537728 1001 86380 86390 1
537486 99537486 1001 86380 86390 1
537491 99537491 1001 86380 86390 1
537430 99537430 1001 86380 86390 1
538061 99538061 1001 86380 86390 1
538113 99538113 1001 86380 86390 1
538725 99538725 1001 86380 86390 1
538702 99538702 1001 86380 86390 1
538730 99538730 1001 86380 86390 1
538679 99538679 1001 86380 86390 1
538617 99538617 1001 86380 86390 1
538533 99538533 1001 86380 86390 1
538522 99538522 1001 86380 86390 1
538566 99538566 1001 86380 86390 1
538210 99538210 1001 86380 86390 1
538827 99538827 1001 86380 86390 1
538816 99538816 1001 86380 86390 1
539455 99539455 1001 86380 86390 1
539390 99539390 1001 86380 86390 1
539238 99539238 1001 86380 86390 1
539110 99539110 1001 86380 86390 1
539151 99539151 1001 86380 86390 1
539076 99539076 1001 86380 86390 1
539135 99539135 1001 86380 86390 1
539821 99539821 1001 86380 86390 1
539693 99539693 1001 86380 86390 1
539784 99539784 1001 86380 86390 1
539655 99539655 1001 86380 86390 1
539645 99539645 1001 86380 86390 1
539776 99539776 1001 86380 86390 1
539646 99539646 1001 86380 86390 1
539765 99539765 1001 86380 86390 1
540377 99540377 1001 86380 86390 1
540339 99540339 1001 86380 86390 1
540275 99540275 1001 86380 86390 1
540320 99540320 1001 86380 86390 1
540235 99540235 1001 86380 86390 1
540145 99540145 1001 86380 86390 1
540085 99540085 1001 86380 86390 1
540030 99540030 1001 86380 86390 1
539870 99539870 1001 86380 86390 1
540480 99540480 1001 86380 86390 1
540640 99540640 1001 86380 86390 1
541219 99541219 1001 86380 86390 1
541103 99541103 1001 86380 86390 1
541209 99541209 1001 86380 86390 1
541213 99541213 1001 86380 86390 1
541136 99541136 1001 86380 86390 1
540957 99540957 1001 86380 86390 1
541010 99541010 1001 86380 86390 1
540935 99540935 1001 86380 86390 1
541027 99541027 1001 86380 86390 1
541005 99541005 1001 86380 86390 1
541044 99541044 1001 86380 86390 1
540736 99540736 1001 86380 86390 1
540684 99540684 1001 86380 86390 1
540831 99540831 1001 86380 86390 1
540834 99540834 1001 86380 86390 1
541486 99541486 1001 86380 86390 1
541374 99541374 1001 86380 86390 1
542119 99542119 1001 86380 86390 1
542031 99542031 1001 86380 86390 1
541929 99541929 1001 86380 86390 1
541956 99541956 1001 86380 86390 1
542034 99542034 1001 86380 86390 1
541997 99541997 1001 86380 86390 1
542051 99542051 1001 86380 86390 1
541906 99541906 1001 86380 86390 1
541713 99541713 1001 86380 86390 1
541831 99541831 1001 86380 86390 1
541715 99541715 1001 86380 86390 1
541859 99541859 1001 86380 86390 1
541770 99541770 1001 86380 86390 1
541556 99541556 1001 86380 86390 1
541635 99541635 1001 86380 86390 1
542287 99542287 1001 86380 86390 1
542172 99542172 1001 86380 86390 1
542147 99542147 1001 86380 86390 1
542290 99542290 1001 86380 86390 1
542121 99542121 1001 86380 86390 1
542306 99542306 1001 86380 86390 1
542753 99542753 1001 86380 86390 1
542771 99542771 1001 86380 86390 1
542810 99542810 1001 86380 86390 1
542730 99542730 1001 86380 86390 1
542549 99542549 1001 86380 86390 1
542579 99542579 1001 86380 86390 1
542592 99542592 1001 86380 86390 1
542605 99542605 1001 86380 86390 1
542736 99542736 1001 86380 86390 1
542659 99542659 1001 86380 86390 1
542595 99542595 1001 86380 86390 1
543007 99543007 1001 86380 86390 1
542982 99542982 1001 86380 86390 1
543100 99543100 1001 86380 86390 1
543617 99543617 1001 86380 86390 1
543571 99543571 1001 86380 86390 1
543556 99543556 1001 86380 86390 1
543268 99543268 1001 86380 86390 1
543270 99543270 1001 86380 86390 1
543246 99543246 1001 86380 86390 1
543170 99543170 1001 86380 86390 1
543184 99543184 1001 86380 86390 1
543836 99543836 1001 86380 86390 1
543827 99543827 1001 86380 86390 1
543777 99543777 1001 86380 86390 1
543818 99543818 1001 86380 86390 1
543871 99543871 1001 86380 86390 1
544546 99544546 1001 86380 86390 1
544458 99544458 1001 86380 86390 1
544497 99544497 1001 86380 86390 1
544563 99544563 1001 86380 86390 1
544570 99544570 1001 86380 86390 1
544412 99544412 1001 86380 86390 1
544290 99544290 1001 86380 86390 1
544267 99544267 1001 86380 86390 1
544373 99544373 1001 86380 86390 1
544147 99544147 1001 86380 86390 1
544062 99544062 1001 86380 86390 1
544011 99544011 1001 86380 86390 1
544092 99544092 1001 86380 86390 1
508818 1115 1002 44430 49512 1
531252 758 1002 60173 66979 1
539724 1062 1002 45247 54566 1
400119 99400119 1001 86380 86390 1
400166 99400166 1001 86380 86390 1
400203 99400203 1001 86380 86390 1
400279 99400279 1001 86380 86390 1
400373 99400373 1001 86380 86390 1
400343 99400343 1001 86380 86390 1
400533 99400533 1001 86380 86390 1
400624 99400624 1001 86380 86390 1
400549 99400549 1001 86380 86390 1
400795 99400795 1001 86380 86390 1
400837 99400837 1001 86380 86390 1
401050 99401050 1001 86380 86390 1
401324 99401324 1001 86380 86390 1
401320 99401320 1001 86380 86390 1
401601 99401601 1001 86380 86390 1
401669 99401669 1001 86380 86390 1
401650 99401650 1001 86380 86390 1
402011 99402011 1001 86380 86390 1
402372 99402372 1001 86380 86390 1
402327 99402327 1001 86380 86390 1
402418 99402418 1001 86380 86390 1
402462 99402462 1001 86380 86390 1
402670 99402670 1001 86380 86390 1
402696 99402696 1001 86380 86390 1
402847 99402847 1001 86380 86390 1
402877 99402877 1001 86380 86390 1
402956 99402956 1001 86380 86390 1
403149 99403149 1001 86380 86390 1
403378 99403378 1001 86380 86390 1
403395 99403395 1001 86380 86390 1
403584 99403584 1001 86380 86390 1
403588 99403588 1001 86380 86390 1
403798 99403798 1001 86380 86390 1
403735 99403735 1001 86380 86390 1
404015 99404015 1001 86380 86390 1
404061 99404061 1001 86380 86390 1
404193 99404193 1001 86380 86390 1
404316 99404316 1001 86380 86390 1
404765 99404765 1001 86380 86390 1
404900 99404900 1001 86380 86390 1
404895 99404895 1001 86380 86390 1
404923 99404923 1001 86380 86390 1
405030 99405030 1001 86380 86390 1
405144 99405144 1001 86380 86390 1
405289 99405289 1001 86380 86390 1
405383 99405383 1001 86380 86390 1
405391 99405391 1001 86380 86390 1
405718 99405718 1001 86380 86390 1
405667 99405667 1001 86380 86390 1
405835 99405835 1001 86380 86390 1
406103 99406103 1001 86380 86390 1
406450 99406450 1001 86380 86390 1
406418 99406418 1001 86380 86390 1
406625 99406625 1001 86380 86390 1
406552 99406552 1001 86380 86390 1
406712 99406712 1001 86380 86390 1
406837 99406837 1001 86380 86390 1
407255 99407255 1001 86380 86390 1
407443 99407443 1001 86380 86390 1
407703 99407703 1001 86380 86390 1
407768 99407768 1001 86380 86390 1
407930 99407930 1001 86380 86390 1
408277 99408277 1001 86380 86390 1
408289 99408289 1001 86380 86390 1
408210 99408210 1001 86380 86390 1
408520 99408520 1001 86380 86390 1
408590 99408590 1001 86380 86390 1
408568 99408568 1001 86380 86390 1
408597 99408597 1001 86380 86390 1
408768 99408768 1001 86380 86390 1
409169 99409169 1001 86380 86390 1
409433 99409433 1001 86380 86390 1
409711 99409711 1001 86380 86390 1
409907 99409907 1001 86380 86390 1
409974 99409974 1001 86380 86390 1
409945 99409945 1001 86380 86390 1
410015 99410015 1001 86380 86390 1
410114 99410114 1001 86380 86390 1
410281 99410281 1001 86380 86390 1
410308 99410308 1001 86380 86390 1
410376 99410376 1001 86380 86390 1
410539 99410539 1001 86380 86390 1
410789 99410789 1001 86380 86390 1
411018 99411018 1001 86380 86390 1
411360 99411360 1001 86380 86390 1
411375 99411375 1001 86380 86390 1
411681 99411681 1001 86380 86390 1
411884 99411884 1001 86380 86390 1
412055 99412055 1001 86380 86390 1
412084 99412084 1001 86380 86390 1
411860 99411860 1001 86380 86390 1
412252 99412252 1001 86380 86390 1
412188 99412188 1001 86380 86390 1
412345 99412345 1001 86380 86390 1
412348 99412348 1001 86380 86390 1
413649 99413649 1001 86380 86390 1
413353 99413353 1001 86380 86390 1
413357 99413357 1001 86380 86390 1
413470 99413470 1001 86380 86390 1
413214 99413214 1001 86380 86390 1
413165 99413165 1001 86380 86390 1
413098 99413098 1001 86380 86390 1
412615 99412615 1001 86380 86390 1
412756 99412756 1001 86380 86390 1
412646 99412646 1001 86380 86390 1
412515 99412515 1001 86380 86390 1
412785 99412785 1001 86380 86390 1
412563 99412563 1001 86380 86390 1
412600 99412600 1001 86380 86390 1
412817 99412817 1001 86380 86390 1
413954 99413954 1001 86380 86390 1
413991 99413991 1001 86380 86390 1
413769 99413769 1001 86380 86390 1
413932 99413932 1001 86380 86390 1
414048 99414048 1001 86380 86390 1
415141 99415141 1001 86380 86390 1
415036 99415036 1001 86380 86390 1
414935 99414935 1001 86380 86390 1
414736 99414736 1001 86380 86390 1
414622 99414622 1001 86380 86390 1
414832 99414832 1001 86380 86390 1
414633 99414633 1001 86380 86390 1
414171 99414171 1001 86380 86390 1
415337 99415337 1001 86380 86390 1
415338 99415338 1001 86380 86390 1
416903 99416903 1001 86380 86390 1
416795 99416795 1001 86380 86390 1
416600 99416600 1001 86380 86390 1
416899 99416899 1001 86380 86390 1
416882 99416882 1001 86380 86390 1
416221 99416221 1001 86380 86390 1
415871 99415871 1001 86380 86390 1
417050 99417050 1001 86380 86390 1
417105 99417105 1001 86380 86390 1
417227 99417227 1001 86380 86390 1
417043 99417043 1001 86380 86390 1
417607 99417607 1001 86380 86390 1
417561 99417561 1001 86380 86390 1
417458 99417458 1001 86380 86390 1
418599 99418599 1001 86380 86390 1
418772 99418772 1001 86380 86390 1
418214 99418214 1001 86380 86390 1
418429 99418429 1001 86380 86390 1
418191 99418191 1001 86380 86390 1
417765 99417765 1001 86380 86390 1
418012 99418012 1001 86380 86390 1
417814 99417814 1001 86380 86390 1
417656 99417656 1001 86380 86390 1
419143 99419143 1001 86380 86390 1
419010 99419010 1001 86380 86390 1
419148 99419148 1001 86380 86390 1
420240 99420240 1001 86380 86390 1
419651 99419651 1001 86380 86390 1
419792 99419792 1001 86380 86390 1
419900 99419900 1001 86380 86390 1
419591 99419591 1001 86380 86390 1
420642 99420642 1001 86380 86390 1
420564 99420564 1001 86380 86390 1
420782 99420782 1001 86380 86390 1
421839 99421839 1001 86380 86390 1
421889 99421889 1001 86380 86390 1
421947 99421947 1001 86380 86390 1
421831 99421831 1001 86380 86390 1
421482 99421482 1001 86380 86390 1
421447 99421447 1001 86380 86390 1
421683 99421683 1001 86380 86390 1
421063 99421063 1001 86380 86390 1
421240 99421240 1001 86380 86390 1
422216 99422216 1001 86380 86390 1
422381 99422381 1001 86380 86390 1
422385 99422385 1001 86380 86390 1
423455 99423455 1001 86380 86390 1
423108 99423108 1001 86380 86390 1
422943 99422943 1001 86380 86390 1
422579 99422579 1001 86380 86390 1
422732 99422732 1001 86380 86390 1
423792 99423792 1001 86380 86390 1
424090 99424090 1001 86380 86390 1
423795 99423795 1001 86380 86390 1
424020 99424020 1001 86380 86390 1
423805 99423805 1001 86380 86390 1
423816 99423816 1001 86380 86390 1
425372 99425372 1001 86380 86390 1
425196 99425196 1001 86380 86390 1
425184 99425184 1001 86380 86390 1
425349 99425349 1001 86380 86390 1
424700 99424700 1001 86380 86390 1
424812 99424812 1001 86380 86390 1
424816 99424816 1001 86380 86390 1
424262 99424262 1001 86380 86390 1
424562 99424562 1001 86380 86390 1
424533 99424533 1001 86380 86390 1
425558 99425558 1001 86380 86390 1
425649 99425649 1001 86380 86390 1
426903 99426903 1001 86380 86390 1
426738 99426738 1001 86380 86390 1
426833 99426833 1001 86380 86390 1
426472 99426472 1001 86380 86390 1
426278 99426278 1001 86380 86390 1
426330 99426330 1001 86380 86390 1
426637 99426637 1001 86380 86390 1
426291 99426291 1001 86380 86390 1
426688 99426688 1001 86380 86390 1
425955 99425955 1001 86380 86390 1
425896 99425896 1001 86380 86390 1
426138 99426138 1001 86380 86390 1
425998 99425998 1001 86380 86390 1
426237 99426237 1001 86380 86390 1
425878 99425878 1001 86380 86390 1
427261 99427261 1001 86380 86390 1
427321 99427321 1001 86380 86390 1
427123 99427123 1001 86380 86390 1
427428 99427428 1001 86380 86390 1
427384 99427384 1001 86380 86390 1
427387 99427387 1001 86380 86390 1
427453 99427453 1001 86380 86390 1
428695 99428695 1001 86380 86390 1
428378 99428378 1001 86380 86390 1
428513 99428513 1001 86380 86390 1
428319 99428319 1001 86380 86390 1
428282 99428282 1001 86380 86390 1
427575 99427575 1001 86380 86390 1
427571 99427571 1001 86380 86390 1
429039 99429039 1001 86380 86390 1
428960 99428960 1001 86380 86390 1
428785 99428785 1001 86380 86390 1
429098 99429098 1001 86380 86390 1
429967 99429967 1001 86380 86390 1
429976 99429976 1001 86380 86390 1
429883 99429883 1001 86380 86390 1
429809 99429809 1001 86380 86390 1
429574 99429574 1001 86380 86390 1
429260 99429260 1001 86380 86390 1
430546 99430546 1001 86380 86390 1
430403 99430403 1001 86380 86390 1
430443 99430443 1001 86380 86390 1
431736 99431736 1001 86380 86390 1
431937 99431937 1001 86380 86390 1
431654 99431654 1001 86380 86390 1
431788 99431788 1001 86380 86390 1
431381 99431381 1001 86380 86390 1
431623 99431623 1001 86380 86390 1
430996 99430996 1001 86380 86390 1
431122 99431122 1001 86380 86390 1
431099 99431099 1001 86380 86390 1
431078 99431078 1001 86380 86390 1
432443 99432443 1001 86380 86390 1
432312 99432312 1001 86380 86390 1
432113 99432113 1001 86380 86390 1
433350 99433350 1001 86380 86390 1
433538 99433538 1001 86380 86390 1
433503 99433503 1001 86380 86390 1
433277 99433277 1001 86380 86390 1
432978 99432978 1001 86380 86390 1
433014 99433014 1001 86380 86390 1
432552 99432552 1001 86380 86390 1
433969 99433969 1001 86380 86390 1
434001 99434001 1001 86380 86390 1
433991 99433991 1001 86380 86390 1
435216 99435216 1001 86380 86390 1
435054 99435054 1001 86380 86390 1
435372 99435372 1001 86380 86390 1
435056 99435056 1001 86380 86390 1
435296 99435296 1001 86380 86390 1
435308 99435308 1001 86380 86390 1
435121 99435121 1001 86380 86390 1
434944 99434944 1001 86380 86390 1
434739 99434739 1001 86380 86390 1
434971 99434971 1001 86380 86390 1
434792 99434792 1001 86380 86390 1
434653 99434653 1001 86380 86390 1
434345 99434345 1001 86380 86390 1
434249 99434249 1001 86380 86390 1
435735 99435735 1001 86380 86390 1
435658 99435658 1001 86380 86390 1
435777 99435777 1001 86380 86390 1
435747 99435747 1001 86380 86390 1
437153 99437153 1001 86380 86390 1
437022 99437022 1001 86380 86390 1
437051 99437051 1001 86380 86390 1
436761 99436761 1001 86380 86390 1
437031 99437031 1001 86380 86390 1
437034 99437034 1001 86380 86390 1
437015 99437015 1001 86380 86390 1
436710 99436710 1001 86380 86390 1
436461 99436461 1001 86380 86390 1
436713 99436713 1001 86380 86390 1
436379 99436379 1001 86380 86390 1
435960 99435960 1001 86380 86390 1
436078 99436078 1001 86380 86390 1
435992 99435992 1001 86380 86390 1
436279 99436279 1001 86380 86390 1
300061 99300061 1001 86380 86390 1
300051 99300051 1001 86380 86390 1
300667 99300667 1001 86380 86390 1
300592 99300592 1001 86380 86390 1
300659 99300659 1001 86380 86390 1
300714 99300714 1001 86380 86390 1
300611 99300611 1001 86380 86390 1
300368 99300368 1001 86380 86390 1
300497 99300497 1001 86380 86390 1
300389 99300389 1001 86380 86390 1
300522 99300522 1001 86380 86390 1
300839 99300839 1001 86380 86390 1
301504 99301504 1001 86380 86390 1
301507 99301507 1001 86380 86390 1
301496 99301496 1001 86380 86390 1
301234 99301234 1001 86380 86390 1
301145 99301145 1001 86380 86390 1
301265 99301265 1001 86380 86390 1
301254 99301254 1001 86380 86390 1
301319 99301319 1001 86380 86390 1
300937 99300937 1001 86380 86390 1
301004 99301004 1001 86380 86390 1
301111 99301111 1001 86380 86390 1
301607 99301607 1001 86380 86390 1
301612 99301612 1001 86380 86390 1
301561 99301561 1001 86380 86390 1
301744 99301744 1001 86380 86390 1
302342 99302342 1001 86380 86390 1
302215 99302215 1001 86380 86390 1
302192 99302192 1001 86380 86390 1
302175 99302175 1001 86380 86390 1
302047 99302047 1001 86380 86390 1
302061 99302061 1001 86380 86390 1
302166 99302166 1001 86380 86390 1
302106 99302106 1001 86380 86390 1
302055 99302055 1001 86380 86390 1
302147 99302147 1001 86380 86390 1
301908 99301908 1001 86380 86390 1
301887 99301887 1001 86380 86390 1
302508 99302508 1001 86380 86390 1
302444 99302444 1001 86380 86390 1
302434 99302434 1001 86380 86390 1
303135 99303135 1001 86380 86390 1
303071 99303071 1001 86380 86390 1
303149 99303149 1001 86380 86390 1
303033 99303033 1001 86380 86390 1
302859 99302859 1001 86380 86390 1
302821 99302821 1001 86380 86390 1
302970 99302970 1001 86380 86390 1
302920 99302920 1001 86380 86390 1
302612 99302612 1001 86380 86390 1
302750 99302750 1001 86380 86390 1
303207 99303207 1001 86380 86390 1
303261 99303261 1001 86380 86390 1
303305 99303305 1001 86380 86390 1
303396 99303396 1001 86380 86390 1
303397 99303397 1001 86380 86390 1
303867 99303867 1001 86380 86390 1
304017 99304017 1001 86380 86390 1
303954 99303954 1001 86380 86390 1
303697 99303697 1001 86380 86390 1
303738 99303738 1001 86380 86390 1
303772 99303772 1001 86380 86390 1
303543 99303543 1001 86380 86390 1
303440 99303440 1001 86380 86390 1
303608 99303608 1001 86380 86390 1
303585 99303585 1001 86380 86390 1
303539 99303539 1001 86380 86390 1
304185 99304185 1001 86380 86390 1
304117 99304117 1001 86380 86390 1
304816 99304816 1001 86380 86390 1
304674 99304674 1001 86380 86390 1
304766 99304766 1001 86380 86390 1
304459 99304459 1001 86380 86390 1
304499 99304499 1001 86380 86390 1
304547 99304547 1001 86380 86390 1
304960 99304960 1001 86380 86390 1
304939 99304939 1001 86380 86390 1
305058 99305058 1001 86380 86390 1
305023 99305023 1001 86380 86390 1
305560 99305560 1001 86380 86390 1
305484 99305484 1001 86380 86390 1
305313 99305313 1001 86380 86390 1
305409 99305409 1001 86380 86390 1
305375 99305375 1001 86380 86390 1
305206 99305206 1001 86380 86390 1
500010 99500010 1001 86380 86390 1
500089 99500089 1001 86380 86390 1
500134 99500134 1001 86380 86390 1
500160 99500160 1001 86380 86390 1
500148 99500148 1001 86380 86390 1
500009 99500009 1001 86380 86390 1
500697 99500697 1001 86380 86390 1
500444 99500444 1001 86380 86390 1
500362 99500362 1001 86380 86390 1
500351 99500351 1001 86380 86390 1
500379 99500379 1001 86380 86390 1
500203 99500203 1001 86380 86390 1
500932 99500932 1001 86380 86390 1
500949 99500949 1001 86380 86390 1
501437 99501437 1001 86380 86390 1
501397 99501397 1001 86380 86390 1
501300 99501300 1001 86380 86390 1
501125 99501125 1001 86380 86390 1
501078 99501078 1001 86380 86390 1
501039 99501039 1001 86380 86390 1
501679 99501679 1001 86380 86390 1
502285 99502285 1001 86380 86390 1
502453 99502453 1001 86380 86390 1
502118 99502118 1001 86380 86390 1
502149 99502149 1001 86380 86390 1
502192 99502192 1001 86380 86390 1
502041 99502041 1001 86380 86390 1
502009 99502009 1001 86380 86390 1
502480 99502480 1001 86380 86390 1
502585 99502585 1001 86380 86390 1
502486 99502486 1001 86380 86390 1
502630 99502630 1001 86380 86390 1
503176 99503176 1001 86380 86390 1
503093 99503093 1001 86380 86390 1
503213 99503213 1001 86380 86390 1
503040 99503040 1001 86380 86390 1
502832 99502832 1001 86380 86390 1
503303 99503303 1001 86380 86390 1
503446 99503446 1001 86380 86390 1
503358 99503358 1001 86380 86390 1
503372 99503372 1001 86380 86390 1
503387 99503387 1001 86380 86390 1
503299 99503299 1001 86380 86390 1
504021 99504021 1001 86380 86390 1
504013 99504013 1001 86380 86390 1
503716 99503716 1001 86380 86390 1
503872 99503872 1001 86380 86390 1
503524 99503524 1001 86380 86390 1
503628 99503628 1001 86380 86390 1
503658 99503658 1001 86380 86390 1
504161 99504161 1001 86380 86390 1
504280 99504280 1001 86380 86390 1
504811 99504811 1001 86380 86390 1
504824 99504824 1001 86380 86390 1
504892 99504892 1001 86380 86390 1
504668 99504668 1001 86380 86390 1
504720 99504720 1001 86380 86390 1
504489 99504489 1001 86380 86390 1
505125 99505125 1001 86380 86390 1
505581 99505581 1001 86380 86390 1
505672 99505672 1001 86380 86390 1
505726 99505726 1001 86380 86390 1
505450 99505450 1001 86380 86390 1
505438 99505438 1001 86380 86390 1
505361 99505361 1001 86380 86390 1
505374 99505374 1001 86380 86390 1
505479 99505479 1001 86380 86390 1
505379 99505379 1001 86380 86390 1
505357 99505357 1001 86380 86390 1
505335 99505335 1001 86380 86390 1
505287 99505287 1001 86380 86390 1
505199 99505199 1001 86380 86390 1
505251 99505251 1001 86380 86390 1
505928 99505928 1001 86380 86390 1
505815 99505815 1001 86380 86390 1
505867 99505867 1001 86380 86390 1
506562 99506562 1001 86380 86390 1
506423 99506423 1001 86380 86390 1
506516 99506516 1001 86380 86390 1
506352 99506352 1001 86380 86390 1
506237 99506237 1001 86380 86390 1
506306 99506306 1001 86380 86390 1
506373 99506373 1001 86380 86390 1
506257 99506257 1001 86380 86390 1
506388 99506388 1001 86380 86390 1
506363 99506363 1001 86380 86390 1
506095 99506095 1001 86380 86390 1
506731 99506731 1001 86380 86390 1
506695 99506695 1001 86380 86390 1
506799 99506799 1001 86380 86390 1
507332 99507332 1001 86380 86390 1
507287 99507287 1001 86380 86390 1
507190 99507190 1001 86380 86390 1
507076 99507076 1001 86380 86390 1
507130 99507130 1001 86380 86390 1
507054 99507054 1001 86380 86390 1
507016 99507016 1001 86380 86390 1
506879 99506879 1001 86380 86390 1
507487 99507487 1001 86380 86390 1
508055 99508055 1001 86380 86390 1
508045 99508045 1001 86380 86390 1
507903 99507903 1001 86380 86390 1
507955 99507955 1001 86380 86390 1
508022 99508022 1001 86380 86390 1
508040 99508040 1001 86380 86390 1
507692 99507692 1001 86380 86390 1
507770 99507770 1001 86380 86390 1
507680 99507680 1001 86380 86390 1
507775 99507775 1001 86380 86390 1
508330 99508330 1001 86380 86390 1
508280 99508280 1001 86380 86390 1
508333 99508333 1001 86380 86390 1
508898 99508898 1001 86380 86390 1
508877 99508877 1001 86380 86390 1
508995 99508995 1001 86380 86390 1
508971 99508971 1001 86380 86390 1
508751 99508751 1001 86380 86390 1
508584 99508584 1001 86380 86390 1
508650 99508650 1001 86380 86390 1
508536 99508536 1001 86380 86390 1
508640 99508640 1001 86380 86390 1
508615 99508615 1001 86380 86390 1
508499 99508499 1001 86380 86390 1
509267 99509267 1001 86380 86390 1
509086 99509086 1001 86380 86390 1
509132 99509132 1001 86380 86390 1
509721 99509721 1001 86380 86390 1
509748 99509748 1001 86380 86390 1
509617 99509617 1001 86380 86390 1
509517 99509517 1001 86380 86390 1
509661 99509661 1001 86380 86390 1
509507 99509507 1001 86380 86390 1
509679 99509679 1001 86380 86390 1
509292 99509292 1001 86380 86390 1
509487 99509487 1001 86380 86390 1
509476 99509476 1001 86380 86390 1
509414 99509414 1001 86380 86390 1
509328 99509328 1001 86380 86390 1
509368 99509368 1001 86380 86390 1
509945 99509945 1001 86380 86390 1
509935 99509935 1001 86380 86390 1
510585 99510585 1001 86380 86390 1
510538 99510538 1001 86380 86390 1
510340 99510340 1001 86380 86390 1
510396 99510396 1001 86380 86390 1
510448 99510448 1001 86380 86390 1
510451 99510451 1001 86380 86390 1
510428 99510428 1001 86380 86390 1
510249 99510249 1001 86380 86390 1
510212 99510212 1001 86380 86390 1
510148 99510148 1001 86380 86390 1
510257 99510257 1001 86380 86390 1
510801 99510801 1001 86380 86390 1
510314 99510314 1001 86380 86390 1
510766 99510766 1001 86380 86390 1
510806 99510806 1001 86380 86390 1
510768 99510768 1001 86380 86390 1
510796 99510796 1001 86380 86390 1
510889 99510889 1001 86380 86390 1
510838 99510838 1001 86380 86390 1
511507 99511507 1001 86380 86390 1
511533 99511533 1001 86380 86390 1
511369 99511369 1001 86380 86390 1
511347 99511347 1001 86380 86390 1
511115 99511115 1001 86380 86390 1
511039 99511039 1001 86380 86390 1
510938 99510938 1001 86380 86390 1
511043 99511043 1001 86380 86390 1
510939 99510939 1001 86380 86390 1
511070 99511070 1001 86380 86390 1
511047 99511047 1001 86380 86390 1
511640 99511640 1001 86380 86390 1
511712 99511712 1001 86380 86390 1
512350 99512350 1001 86380 86390 1
512180 99512180 1001 86380 86390 1
512312 99512312 1001 86380 86390 1
512261 99512261 1001 86380 86390 1
511893 99511893 1001 86380 86390 1
511884 99511884 1001 86380 86390 1
513004 99513004 1001 86380 86390 1
513084 99513084 1001 86380 86390 1
513074 99513074 1001 86380 86390 1
513166 99513166 1001 86380 86390 1
512793 99512793 1001 86380 86390 1
512888 99512888 1001 86380 86390 1
512797 99512797 1001 86380 86390 1
512781 99512781 1001 86380 86390 1
512666 99512666 1001 86380 86390 1
512682 99512682 1001 86380 86390 1
512618 99512618 1001 86380 86390 1
512633 99512633 1001 86380 86390 1
512699 99512699 1001 86380 86390 1
512790 99512790 1001 86380 86390 1
513230 99513230 1001 86380 86390 1
513972 99513972 1001 86380 86390 1
513673 99513673 1001 86380 86390 1
513693 99513693 1001 86380 86390 1
513478 99513478 1001 86380 86390 1
513568 99513568 1001 86380 86390 1
513544 99513544 1001 86380 86390 1
513547 99513547 1001 86380 86390 1
514048 99514048 1001 86380 86390 1
514206 99514206 1001 86380 86390 1
514050 99514050 1001 86380 86390 1
514689 99514689 1001 86380 86390 1
514780 99514780 1001 86380 86390 1
514827 99514827 1001 86380 86390 1
514797 99514797 1001 86380 86390 1
514733 99514733 1001 86380 86390 1
514772 99514772 1001 86380 86390 1
514776 99514776 1001 86380 86390 1
514576 99514576 1001 86380 86390 1
514527 99514527 1001 86380 86390 1
514581 99514581 1001 86380 86390 1
514288 99514288 1001 86380 86390 1
514319 99514319 1001 86380 86390 1
514243 99514243 1001 86380 86390 1
515006 99515006 1001 86380 86390 1
515503 99515503 1001 86380 86390 1
515594 99515594 1001 86380 86390 1
515536 99515536 1001 86380 86390 1
515644 99515644 1001 86380 86390 1
515296 99515296 1001 86380 86390 1
515429 99515429 1001 86380 86390 1
515460 99515460 1001 86380 86390 1
515088 99515088 1001 86380 86390 1
515069 99515069 1001 86380 86390 1
515254 99515254 1001 86380 86390 1
515177 99515177 1001 86380 86390 1
515887 99515887 1001 86380 86390 1
515888 99515888 1001 86380 86390 1
515837 99515837 1001 86380 86390 1
515806 99515806 1001 86380 86390 1
516424 99516424 1001 86380 86390 1
516334 99516334 1001 86380 86390 1
516373 99516373 1001 86380 86390 1
516304 99516304 1001 86380 86390 1
516120 99516120 1001 86380 86390 1
516276 99516276 1001 86380 86390 1
515915 99515915 1001 86380 86390 1
515981 99515981 1001 86380 86390 1
516059 99516059 1001 86380 86390 1
516048 99516048 1001 86380 86390 1
516091 99516091 1001 86380 86390 1
516017 99516017 1001 86380 86390 1
516056 99516056 1001 86380 86390 1
516614 99516614 1001 86380 86390 1
516518 99516518 1001 86380 86390 1
517289 99517289 1001 86380 86390 1
517213 99517213 1001 86380 86390 1
517217 99517217 1001 86380 86390 1
517118 99517118 1001 86380 86390 1
516966 99516966 1001 86380 86390 1
517024 99517024 1001 86380 86390 1
516902 99516902 1001 86380 86390 1
516878 99516878 1001 86380 86390 1
516776 99516776 1001 86380 86390 1
517360 99517360 1001 86380 86390 1
517491 99517491 1001 86380 86390 1
517362 99517362 1001 86380 86390 1
517454 99517454 1001 86380 86390 1
517431 99517431 1001 86380 86390 1
517393 99517393 1001 86380 86390 1
517485 99517485 1001 86380 86390 1
518052 99518052 1001 86380 86390 1
518068 99518068 1001 86380 86390 1
517787 99517787 1001 86380 86390 1
517879 99517879 1001 86380 86390 1
517897 99517897 1001 86380 86390 1
517759 99517759 1001 86380 86390 1
517864 99517864 1001 86380 86390 1
517557 99517557 1001 86380 86390 1
518184 99518184 1001 86380 86390 1
518224 99518224 1001 86380 86390 1
518255 99518255 1001 86380 86390 1
518348 99518348 1001 86380 86390 1
518962 99518962 1001 86380 86390 1
518903 99518903 1001 86380 86390 1
518840 99518840 1001 86380 86390 1
518933 99518933 1001 86380 86390 1
518736 99518736 1001 86380 86390 1
518685 99518685 1001 86380 86390 1
518581 99518581 1001 86380 86390 1
518779 99518779 1001 86380 86390 1
518399 99518399 1001 86380 86390 1
518541 99518541 1001 86380 86390 1
518543 99518543 1001 86380 86390 1
518492 99518492 1001 86380 86390 1
518441 99518441 1001 86380 86390 1
519167 99519167 1001 86380 86390 1
519047 99519047 1001 86380 86390 1
519176 99519176 1001 86380 86390 1
519745 99519745 1001 86380 86390 1
519748 99519748 1001 86380 86390 1
519465 99519465 1001 86380 86390 1
519443 99519443 1001 86380 86390 1
519560 99519560 1001 86380 86390 1
519405 99519405 1001 86380 86390 1
519296 99519296 1001 86380 86390 1
519260 99519260 1001 86380 86390 1
519345 99519345 1001 86380 86390 1
519229 99519229 1001 86380 86390 1
519890 99519890 1001 86380 86390 1
519996 99519996 1001 86380 86390 1
520466 99520466 1001 86380 86390 1
520543 99520543 1001 86380 86390 1
520335 99520335 1001 86380 86390 1
520112 99520112 1001 86380 86390 1
520101 99520101 1001 86380 86390 1
520206 99520206 1001 86380 86390 1
520172 99520172 1001 86380 86390 1
520754 99520754 1001 86380 86390 1
520760 99520760 1001 86380 86390 1
520800 99520800 1001 86380 86390 1
520726 99520726 1001 86380 86390 1
520662 99520662 1001 86380 86390 1
521404 99521404 1001 86380 86390 1
521302 99521302 1001 86380 86390 1
521412 99521412 1001 86380 86390 1
521309 99521309 1001 86380 86390 1
521197 99521197 1001 86380 86390 1
521133 99521133 1001 86380 86390 1
521026 99521026 1001 86380 86390 1
520861 99520861 1001 86380 86390 1
521017 99521017 1001 86380 86390 1
520993 99520993 1001 86380 86390 1
521006 99521006 1001 86380 86390 1
520878 99520878 1001 86380 86390 1
520907 99520907 1001 86380 86390 1
520895 99520895 1001 86380 86390 1
521561 99521561 1001 86380 86390 1
521640 99521640 1001 86380 86390 1
522167 99522167 1001 86380 86390 1
522170 99522170 1001 86380 86390 1
522248 99522248 1001 86380 86390 1
521906 99521906 1001 86380 86390 1
522065 99522065 1001 86380 86390 1
522021 99522021 1001 86380 86390 1
521827 99521827 1001 86380 86390 1
521737 99521737 1001 86380 86390 1
521691 99521691 1001 86380 86390 1
521708 99521708 1001 86380 86390 1
521825 99521825 1001 86380 86390 1
522432 99522432 1001 86380 86390 1
522396 99522396 1001 86380 86390 1
522454 99522454 1001 86380 86390 1
522455 99522455 1001 86380 86390 1
522340 99522340 1001 86380 86390 1
523019 99523019 1001 86380 86390 1
522918 99522918 1001 86380 86390 1
522850 99522850 1001 86380 86390 1
522852 99522852 1001 86380 86390 1
522895 99522895 1001 86380 86390 1
522872 99522872 1001 86380 86390 1
522551 99522551 1001 86380 86390 1
522600 99522600 1001 86380 86390 1
523272 99523272 1001 86380 86390 1
523256 99523256 1001 86380 86390 1
523218 99523218 1001 86380 86390 1
523906 99523906 1001 86380 86390 1
523757 99523757 1001 86380 86390 1
523925 99523925 1001 86380 86390 1
523876 99523876 1001 86380 86390 1
523938 99523938 1001 86380 86390 1
523558 99523558 1001 86380 86390 1
523703 99523703 1001 86380 86390 1
523601 99523601 1001 86380 86390 1
523564 99523564 1001 86380 86390 1
523349 99523349 1001 86380 86390 1
523352 99523352 1001 86380 86390 1
523496 99523496 1001 86380 86390 1
523382 99523382 1001 86380 86390 1
523525 99523525 1001 86380 86390 1
523423 99523423 1001 86380 86390 1
523451 99523451 1001 86380 86390 1
523334 99523334 1001 86380 86390 1
523955 99523955 1001 86380 86390 1
524023 99524023 1001 86380 86390 1
523986 99523986 1001 86380 86390 1
524078 99524078 1001 86380 86390 1
524134 99524134 1001 86380 86390 1
524733 99524733 1001 86380 86390 1
524578 99524578 1001 86380 86390 1
524606 99524606 1001 86380 86390 1
524743 99524743 1001 86380 86390 1
524747 99524747 1001 86380 86390 1
524750 99524750 1001 86380 86390 1
524756 99524756 1001 86380 86390 1
524678 99524678 1001 86380 86390 1
524765 99524765 1001 86380 86390 1
524767 99524767 1001 86380 86390 1
524438 99524438 1001 86380 86390 1
524535 99524535 1001 86380 86390 1
524266 99524266 1001 86380 86390 1
524843 99524843 1001 86380 86390 1
524922 99524922 1001 86380 86390 1
525526 99525526 1001 86380 86390 1
525504 99525504 1001 86380 86390 1
525235 99525235 1001 86380 86390 1
525186 99525186 1001 86380 86390 1
525191 99525191 1001 86380 86390 1
525360 99525360 1001 86380 86390 1
525208 99525208 1001 86380 86390 1
525171 99525171 1001 86380 86390 1
525083 99525083 1001 86380 86390 1
525047 99525047 1001 86380 86390 1
524986 99524986 1001 86380 86390 1
525726 99525726 1001 86380 86390 1
525665 99525665 1001 86380 86390 1
526258 99526258 1001 86380 86390 1
526297 99526297 1001 86380 86390 1
526412 99526412 1001 86380 86390 1
526318 99526318 1001 86380 86390 1
526116 99526116 1001 86380 86390 1
526169 99526169 1001 86380 86390 1
526196 99526196 1001 86380 86390 1
526057 99526057 1001 86380 86390 1
526187 99526187 1001 86380 86390 1
526188 99526188 1001 86380 86390 1
526060 99526060 1001 86380 86390 1
526189 99526189 1001 86380 86390 1
525999 99525999 1001 86380 86390 1
525806 99525806 1001 86380 86390 1
525937 99525937 1001 86380 86390 1
525995 99525995 1001 86380 86390 1
526527 99526527 1001 86380 86390 1
527239 99527239 1001 86380 86390 1
526957 99526957 1001 86380 86390 1
526998 99526998 1001 86380 86390 1
526812 99526812 1001 86380 86390 1
526820 99526820 1001 86380 86390 1
526808 99526808 1001 86380 86390 1
527912 99527912 1001 86380 86390 1
528030 99528030 1001 86380 86390 1
527945 99527945 1001 86380 86390 1
527804 99527804 1001 86380 86390 1
527690 99527690 1001 86380 86390 1
527813 99527813 1001 86380 86390 1
527775 99527775 1001 86380 86390 1
527711 99527711 1001 86380 86390 1
527656 99527656 1001 86380 86390 1
527543 99527543 1001 86380 86390 1
528245 99528245 1001 86380 86390 1
528838 99528838 1001 86380 86390 1
528532 99528532 1001 86380 86390 1
528560 99528560 1001 86380 86390 1
528508 99528508 1001 86380 86390 1
528615 99528615 1001 86380 86390 1
528474 99528474 1001 86380 86390 1
528414 99528414 1001 86380 86390 1
528486 99528486 1001 86380 86390 1
528940 99528940 1001 86380 86390 1
528982 99528982 1001 86380 86390 1
529021 99529021 1001 86380 86390 1
529060 99529060 1001 86380 86390 1
529693 99529693 1001 86380 86390 1
529370 99529370 1001 86380 86390 1
529480 99529480 1001 86380 86390 1
529443 99529443 1001 86380 86390 1
529274 99529274 1001 86380 86390 1
529199 99529199 1001 86380 86390 1
529110 99529110 1001 86380 86390 1
529254 99529254 1001 86380 86390 1
529169 99529169 1001 86380 86390 1
529874 99529874 1001 86380 86390 1
529745 99529745 1001 86380 86390 1
529775 99529775 1001 86380 86390 1
529736 99529736 1001 86380 86390 1
530440 99530440 1001 86380 86390 1
530534 99530534 1001 86380 86390 1
530500 99530500 1001 86380 86390 1
530219 99530219 1001 86380 86390 1
530260 99530260 1001 86380 86390 1
530144 99530144 1001 86380 86390 1
530173 99530173 1001 86380 86390 1
530200 99530200 1001 86380 86390 1
530005 99530005 1001 86380 86390 1
530070 99530070 1001 86380 86390 1
529982 99529982 1001 86380 86390 1
530708 99530708 1001 86380 86390 1
530605 99530605 1001 86380 86390 1
530649 99530649 1001 86380 86390 1
530676 99530676 1001 86380 86390 1
530689 99530689 1001 86380 86390 1
531072 99531072 1001 86380 86390 1
531040 99531040 1001 86380 86390 1
530865 99530865 1001 86380 86390 1
530803 99530803 1001 86380 86390 1
530805 99530805 1001 86380 86390 1
530935 99530935 1001 86380 86390 1
531417 99531417 1001 86380 86390 1
532117 99532117 1001 86380 86390 1
532070 99532070 1001 86380 86390 1
532087 99532087 1001 86380 86390 1
532023 99532023 1001 86380 86390 1
531912 99531912 1001 86380 86390 1
531938 99531938 1001 86380 86390 1
531867 99531867 1001 86380 86390 1
531597 99531597 1001 86380 86390 1
531666 99531666 1001 86380 86390 1
531654 99531654 1001 86380 86390 1
531771 99531771 1001 86380 86390 1
531604 99531604 1001 86380 86390 1
531672 99531672 1001 86380 86390 1
532230 99532230 1001 86380 86390 1
532709 99532709 1001 86380 86390 1
532699 99532699 1001 86380 86390 1
532790 99532790 1001 86380 86390 1
532664 99532664 1001 86380 86390 1
532465 99532465 1001 86380 86390 1
532546 99532546 1001 86380 86390 1
532419 99532419 1001 86380 86390 1
532486 99532486 1001 86380 86390 1
533080 99533080 1001 86380 86390 1
533063 99533063 1001 86380 86390 1
533129 99533129 1001 86380 86390 1
533768 99533768 1001 86380 86390 1
533759 99533759 1001 86380 86390 1
533657 99533657 1001 86380 86390 1
533747 99533747 1001 86380 86390 1
533749 99533749 1001 86380 86390 1
533852 99533852 1001 86380 86390 1
533523 99533523 1001 86380 86390 1
533521 99533521 1001 86380 86390 1
533611 99533611 1001 86380 86390 1
533456 99533456 1001 86380 86390 1
534047 99534047 1001 86380 86390 1
534594 99534594 1001 86380 86390 1
534623 99534623 1001 86380 86390 1
534625 99534625 1001 86380 86390 1
534577 99534577 1001 86380 86390 1
534674 99534674 1001 86380 86390 1
534501 99534501 1001 86380 86390 1
534338 99534338 1001 86380 86390 1
534459 99534459 1001 86380 86390 1
534170 99534170 1001 86380 86390 1
534171 99534171 1001 86380 86390 1
534800 99534800 1001 86380 86390 1
534803 99534803 1001 86380 86390 1
534686 99534686 1001 86380 86390 1
534699 99534699 1001 86380 86390 1
534700 99534700 1001 86380 86390 1
534689 99534689 1001 86380 86390 1
534755 99534755 1001 86380 86390 1
535414 99535414 1001 86380 86390 1
534967 99534967 1001 86380 86390 1
535045 99535045 1001 86380 86390 1
534922 99534922 1001 86380 86390 1
535027 99535027 1001 86380 86390 1
535683 99535683 1001 86380 86390 1
535700 99535700 1001 86380 86390 1
536259 99536259 1001 86380 86390 1
536014 99536014 1001 86380 86390 1
536066 99536066 1001 86380 86390 1
536090 99536090 1001 86380 86390 1
535793 99535793 1001 86380 86390 1
535768 99535768 1001 86380 86390 1
535888 99535888 1001 86380 86390 1
535904 99535904 1001 86380 86390 1
535724 99535724 1001 86380 86390 1
536533 99536533 1001 86380 86390 1
536459 99536459 1001 86380 86390 1
536984 99536984 1001 86380 86390 1
537077 99537077 1001 86380 86390 1
537097 99537097 1001 86380 86390 1
536861 99536861 1001 86380 86390 1
536787 99536787 1001 86380 86390 1
536584 99536584 1001 86380 86390 1
536729 99536729 1001 86380 86390 1
536653 99536653 1001 86380 86390 1
537276 99537276 1001 86380 86390 1
537342 99537342 1001 86380 86390 1
537359 99537359 1001 86380 86390 1
537963 99537963 1001 86380 86390 1
537918 99537918 1001 86380 86390 1
537883 99537883 1001 86380 86390 1
537833 99537833 1001 86380 86390 1
537461 99537461 1001 86380 86390 1
537412 99537412 1001 86380 86390 1
537504 99537504 1001 86380 86390 1
538125 99538125 1001 86380 86390 1
538183 99538183 1001 86380 86390 1
538159 99538159 1001 86380 86390 1
538109 99538109 1001 86380 86390 1
538794 99538794 1001 86380 86390 1
538518 99538518 1001 86380 86390 1
538557 99538557 1001 86380 86390 1
538434 99538434 1001 86380 86390 1
538489 99538489 1001 86380 86390 1
538606 99538606 1001 86380 86390 1
538607 99538607 1001 86380 86390 1
538452 99538452 1001 86380 86390 1
538314 99538314 1001 86380 86390 1
538211 99538211 1001 86380 86390 1
538306 99538306 1001 86380 86390 1
538954 99538954 1001 86380 86390 1
538967 99538967 1001 86380 86390 1
538921 99538921 1001 86380 86390 1
538896 99538896 1001 86380 86390 1
538948 99538948 1001 86380 86390 1
539612 99539612 1001 86380 86390 1
539373 99539373 1001 86380 86390 1
539326 99539326 1001 86380 86390 1
539136 99539136 1001 86380 86390 1
539175 99539175 1001 86380 86390 1
539048 99539048 1001 86380 86390 1
539061 99539061 1001 86380 86390 1
539207 99539207 1001 86380 86390 1
539117 99539117 1001 86380 86390 1
539183 99539183 1001 86380 86390 1
539833 99539833 1001 86380 86390 1
539656 99539656 1001 86380 86390 1
539726 99539726 1001 86380 86390 1
539804 99539804 1001 86380 86390 1
540445 99540445 1001 86380 86390 1
540396 99540396 1001 86380 86390 1
540173 99540173 1001 86380 86390 1
540174 99540174 1001 86380 86390 1
540153 99540153 1001 86380 86390 1
540076 99540076 1001 86380 86390 1
539850 99539850 1001 86380 86390 1
540637 99540637 1001 86380 86390 1
540534 99540534 1001 86380 86390 1
540509 99540509 1001 86380 86390 1
540499 99540499 1001 86380 86390 1
541127 99541127 1001 86380 86390 1
541169 99541169 1001 86380 86390 1
541280 99541280 1001 86380 86390 1
541122 99541122 1001 86380 86390 1
541048 99541048 1001 86380 86390 1
540895 99540895 1001 86380 86390 1
540923 99540923 1001 86380 86390 1
541079 99541079 1001 86380 86390 1
541041 99541041 1001 86380 86390 1
540990 99540990 1001 86380 86390 1
540886 99540886 1001 86380 86390 1
540955 99540955 1001 86380 86390 1
540749 99540749 1001 86380 86390 1
540775 99540775 1001 86380 86390 1
540776 99540776 1001 86380 86390 1
540685 99540685 1001 86380 86390 1
540842 99540842 1001 86380 86390 1
540755 99540755 1001 86380 86390 1
541403 99541403 1001 86380 86390 1
541378 99541378 1001 86380 86390 1
541482 99541482 1001 86380 86390 1
541444 99541444 1001 86380 86390 1
541939 99541939 1001 86380 86390 1
542004 99542004 1001 86380 86390 1
542096 99542096 1001 86380 86390 1
542010 99542010 1001 86380 86390 1
542036 99542036 1001 86380 86390 1
541835 99541835 1001 86380 86390 1
541870 99541870 1001 86380 86390 1
541575 99541575 1001 86380 86390 1
541552 99541552 1001 86380 86390 1
541566 99541566 1001 86380 86390 1
541651 99541651 1001 86380 86390 1
541535 99541535 1001 86380 86390 1
542284 99542284 1001 86380 86390 1
541915 99541915 1001 86380 86390 1
542160 99542160 1001 86380 86390 1
542150 99542150 1001 86380 86390 1
542745 99542745 1001 86380 86390 1
542848 99542848 1001 86380 86390 1
542901 99542901 1001 86380 86390 1
542626 99542626 1001 86380 86390 1
542602 99542602 1001 86380 86390 1
542734 99542734 1001 86380 86390 1
542593 99542593 1001 86380 86390 1
542498 99542498 1001 86380 86390 1
543110 99543110 1001 86380 86390 1
543072 99543072 1001 86380 86390 1
543034 99543034 1001 86380 86390 1
543076 99543076 1001 86380 86390 1
543683 99543683 1001 86380 86390 1
543610 99543610 1001 86380 86390 1
543565 99543565 1001 86380 86390 1
543439 99543439 1001 86380 86390 1
543512 99543512 1001 86380 86390 1
543156 99543156 1001 86380 86390 1
543327 99543327 1001 86380 86390 1
543944 99543944 1001 86380 86390 1
543790 99543790 1001 86380 86390 1
543882 99543882 1001 86380 86390 1
544406 99544406 1001 86380 86390 1
544423 99544423 1001 86380 86390 1
544345 99544345 1001 86380 86390 1
544359 99544359 1001 86380 86390 1
544362 99544362 1001 86380 86390 1
544311 99544311 1001 86380 86390 1
544324 99544324 1001 86380 86390 1
544221 99544221 1001 86380 86390 1
544377 99544377 1001 86380 86390 1
543989 99543989 1001 86380 86390 1
544069 99544069 1001 86380 86390 1
543982 99543982 1001 86380 86390 1
544087 99544087 1001 86380 86390 1
543983 99543983 1001 86380 86390 1
544064 99544064 1001 86380 86390 1
544625 99544625 1001 86380 86390 1
544721 99544721 1001 86380 86390 1
544696 99544696 1001 86380 86390 1
528441 1043 1001 32978 33278 1
539719 689 1002 42945 49889 1
400259 99400259 1001 86380 86390 1
400238 99400238 1001 86380 86390 1
400293 99400293 1001 86380 86390 1
400399 99400399 1001 86380 86390 1
400415 99400415 1001 86380 86390 1
400550 99400550 1001 86380 86390 1
400583 99400583 1001 86380 86390 1
400710 99400710 1001 86380 86390 1
400747 99400747 1001 86380 86390 1
400833 99400833 1001 86380 86390 1
400975 99400975 1001 86380 86390 1
401037 99401037 1001 86380 86390 1
401132 99401132 1001 86380 86390 1
401219 99401219 1001 86380 86390 1
401306 99401306 1001 86380 86390 1
401342 99401342 1001 86380 86390 1
401382 99401382 1001 86380 86390 1
401432 99401432 1001 86380 86390 1
401608 99401608 1001 86380 86390 1
401762 99401762 1001 86380 86390 1
402175 99402175 1001 86380 86390 1
402249 99402249 1001 86380 86390 1
402329 99402329 1001 86380 86390 1
402414 99402414 1001 86380 86390 1
402590 99402590 1001 86380 86390 1
402950 99402950 1001 86380 86390 1
402915 99402915 1001 86380 86390 1
403155 99403155 1001 86380 86390 1
403174 99403174 1001 86380 86390 1
403401 99403401 1001 86380 86390 1
403553 99403553 1001 86380 86390 1
403811 99403811 1001 86380 86390 1
404029 99404029 1001 86380 86390 1
404074 99404074 1001 86380 86390 1
404246 99404246 1001 86380 86390 1
404153 99404153 1001 86380 86390 1
404238 99404238 1001 86380 86390 1
404391 99404391 1001 86380 86390 1
404387 99404387 1001 86380 86390 1
404669 99404669 1001 86380 86390 1
404768 99404768 1001 86380 86390 1
404788 99404788 1001 86380 86390 1
404856 99404856 1001 86380 86390 1
404797 99404797 1001 86380 86390 1
405056 99405056 1001 86380 86390 1
405063 99405063 1001 86380 86390 1
405308 99405308 1001 86380 86390 1
405371 99405371 1001 86380 86390 1
405494 99405494 1001 86380 86390 1
405688 99405688 1001 86380 86390 1
405846 99405846 1001 86380 86390 1
405972 99405972 1001 86380 86390 1
405956 99405956 1001 86380 86390 1
406099 99406099 1001 86380 86390 1
406123 99406123 1001 86380 86390 1
406280 99406280 1001 86380 86390 1
406209 99406209 1001 86380 86390 1
406326 99406326 1001 86380 86390 1
406355 99406355 1001 86380 86390 1
406589 99406589 1001 86380 86390 1
406597 99406597 1001 86380 86390 1
406497 99406497 1001 86380 86390 1
406681 99406681 1001 86380 86390 1
406734 99406734 1001 86380 86390 1
406711 99406711 1001 86380 86390 1
406696 99406696 1001 86380 86390 1
406751 99406751 1001 86380 86390 1
406836 99406836 1001 86380 86390 1
406884 99406884 1001 86380 86390 1
407046 99407046 1001 86380 86390 1
407074 99407074 1001 86380 86390 1
407154 99407154 1001 86380 86390 1
407316 99407316 1001 86380 86390 1
407290 99407290 1001 86380 86390 1
407366 99407366 1001 86380 86390 1
407586 99407586 1001 86380 86390 1
407587 99407587 1001 86380 86390 1
407626 99407626 1001 86380 86390 1
407830 99407830 1001 86380 86390 1
407771 99407771 1001 86380 86390 1
408003 99408003 1001 86380 86390 1
407991 99407991 1001 86380 86390 1
408234 99408234 1001 86380 86390 1
408356 99408356 1001 86380 86390 1
408723 99408723 1001 86380 86390 1
408975 99408975 1001 86380 86390 1
409071 99409071 1001 86380 86390 1
409074 99409074 1001 86380 86390 1
409144 99409144 1001 86380 86390 1
409242 99409242 1001 86380 86390 1
409331 99409331 1001 86380 86390 1
409478 99409478 1001 86380 86390 1
409439 99409439 1001 86380 86390 1
409451 99409451 1001 86380 86390 1
409611 99409611 1001 86380 86390 1
409718 99409718 1001 86380 86390 1
409813 99409813 1001 86380 86390 1
409847 99409847 1001 86380 86390 1
409891 99409891 1001 86380 86390 1
410158 99410158 1001 86380 86390 1
410287 99410287 1001 86380 86390 1
410803 99410803 1001 86380 86390 1
411323 99411323 1001 86380 86390 1
411376 99411376 1001 86380 86390 1
411502 99411502 1001 86380 86390 1
411614 99411614 1001 86380 86390 1
411529 99411529 1001 86380 86390 1
412102 99412102 1001 86380 86390 1
412251 99412251 1001 86380 86390 1
412422 99412422 1001 86380 86390 1
412450 99412450 1001 86380 86390 1
412342 99412342 1001 86380 86390 1
412456 99412456 1001 86380 86390 1
412279 99412279 1001 86380 86390 1
412371 99412371 1001 86380 86390 1
412412 99412412 1001 86380 86390 1
413404 99413404 1001 86380 86390 1
413609 99413609 1001 86380 86390 1
413326 99413326 1001 86380 86390 1
413360 99413360 1001 86380 86390 1
413213 99413213 1001 86380 86390 1
412890 99412890 1001 86380 86390 1
413144 99413144 1001 86380 86390 1
412917 99412917 1001 86380 86390 1
413122 99413122 1001 86380 86390 1
412694 99412694 1001 86380 86390 1
412788 99412788 1001 86380 86390 1
414034 99414034 1001 86380 86390 1
413804 99413804 1001 86380 86390 1
413805 99413805 1001 86380 86390 1
413978 99413978 1001 86380 86390 1
414973 99414973 1001 86380 86390 1
415019 99415019 1001 86380 86390 1
415071 99415071 1001 86380 86390 1
415072 99415072 1001 86380 86390 1
414741 99414741 1001 86380 86390 1
414543 99414543 1001 86380 86390 1
414779 99414779 1001 86380 86390 1
414647 99414647 1001 86380 86390 1
414608 99414608 1001 86380 86390 1
414273 99414273 1001 86380 86390 1
414463 99414463 1001 86380 86390 1
414343 99414343 1001 86380 86390 1
415498 99415498 1001 86380 86390 1
416935 99416935 1001 86380 86390 1
416590 99416590 1001 86380 86390 1
416514 99416514 1001 86380 86390 1
416531 99416531 1001 86380 86390 1
416392 99416392 1001 86380 86390 1
416460 99416460 1001 86380 86390 1
416511 99416511 1001 86380 86390 1
416152 99416152 1001 86380 86390 1
416051 99416051 1001 86380 86390 1
415963 99415963 1001 86380 86390 1
415725 99415725 1001 86380 86390 1
416126 99416126 1001 86380 86390 1
415940 99415940 1001 86380 86390 1
415895 99415895 1001 86380 86390 1
417380 99417380 1001 86380 86390 1
417150 99417150 1001 86380 86390 1
417183 99417183 1001 86380 86390 1
417410 99417410 1001 86380 86390 1
418548 99418548 1001 86380 86390 1
418739 99418739 1001 86380 86390 1
418678 99418678 1001 86380 86390 1
418513 99418513 1001 86380 86390 1
418387 99418387 1001 86380 86390 1
418109 99418109 1001 86380 86390 1
418202 99418202 1001 86380 86390 1
418264 99418264 1001 86380 86390 1
417796 99417796 1001 86380 86390 1
417966 99417966 1001 86380 86390 1
417799 99417799 1001 86380 86390 1
417692 99417692 1001 86380 86390 1
417948 99417948 1001 86380 86390 1
417671 99417671 1001 86380 86390 1
417626 99417626 1001 86380 86390 1
418813 99418813 1001 86380 86390 1
419121 99419121 1001 86380 86390 1
420421 99420421 1001 86380 86390 1
420372 99420372 1001 86380 86390 1
419764 99419764 1001 86380 86390 1
419381 99419381 1001 86380 86390 1
419622 99419622 1001 86380 86390 1
420448 99420448 1001 86380 86390 1
420480 99420480 1001 86380 86390 1
420460 99420460 1001 86380 86390 1
421888 99421888 1001 86380 86390 1
421718 99421718 1001 86380 86390 1
421369 99421369 1001 86380 86390 1
421297 99421297 1001 86380 86390 1
421302 99421302 1001 86380 86390 1
421676 99421676 1001 86380 86390 1
421288 99421288 1001 86380 86390 1
420994 99420994 1001 86380 86390 1
420841 99420841 1001 86380 86390 1
421021 99421021 1001 86380 86390 1
420954 99420954 1001 86380 86390 1
420905 99420905 1001 86380 86390 1
422407 99422407 1001 86380 86390 1
422172 99422172 1001 86380 86390 1
422179 99422179 1001 86380 86390 1
422452 99422452 1001 86380 86390 1
422214 99422214 1001 86380 86390 1
423744 99423744 1001 86380 86390 1
423486 99423486 1001 86380 86390 1
423244 99423244 1001 86380 86390 1
422966 99422966 1001 86380 86390 1
423186 99423186 1001 86380 86390 1
423084 99423084 1001 86380 86390 1
423122 99423122 1001 86380 86390 1
422550 99422550 1001 86380 86390 1
422910 99422910 1001 86380 86390 1
422930 99422930 1001 86380 86390 1
422716 99422716 1001 86380 86390 1
423924 99423924 1001 86380 86390 1
423877 99423877 1001 86380 86390 1
423762 99423762 1001 86380 86390 1
423856 99423856 1001 86380 86390 1
423959 99423959 1001 86380 86390 1
425376 99425376 1001 86380 86390 1
425086 99425086 1001 86380 86390 1
425163 99425163 1001 86380 86390 1
424826 99424826 1001 86380 86390 1
424681 99424681 1001 86380 86390 1
424914 99424914 1001 86380 86390 1
424655 99424655 1001 86380 86390 1
424949 99424949 1001 86380 86390 1
424661 99424661 1001 86380 86390 1
424433 99424433 1001 86380 86390 1
424583 99424583 1001 86380 86390 1
424486 99424486 1001 86380 86390 1
425665 99425665 1001 86380 86390 1
425695 99425695 1001 86380 86390 1
425544 99425544 1001 86380 86390 1
425625 99425625 1001 86380 86390 1
427059 99427059 1001 86380 86390 1
427025 99427025 1001 86380 86390 1
426942 99426942 1001 86380 86390 1
426457 99426457 1001 86380 86390 1
426333 99426333 1001 86380 86390 1
425837 99425837 1001 86380 86390 1
426051 99426051 1001 86380 86390 1
425932 99425932 1001 86380 86390 1
427303 99427303 1001 86380 86390 1
427157 99427157 1001 86380 86390 1
428519 99428519 1001 86380 86390 1
428409 99428409 1001 86380 86390 1
428721 99428721 1001 86380 86390 1
428279 99428279 1001 86380 86390 1
427576 99427576 1001 86380 86390 1
427851 99427851 1001 86380 86390 1
427633 99427633 1001 86380 86390 1
427723 99427723 1001 86380 86390 1
427747 99427747 1001 86380 86390 1
429129 99429129 1001 86380 86390 1
428892 99428892 1001 86380 86390 1
428835 99428835 1001 86380 86390 1
430097 99430097 1001 86380 86390 1
430005 99430005 1001 86380 86390 1
430343 99430343 1001 86380 86390 1
430006 99430006 1001 86380 86390 1
430204 99430204 1001 86380 86390 1
429655 99429655 1001 86380 86390 1
429686 99429686 1001 86380 86390 1
429714 99429714 1001 86380 86390 1
429621 99429621 1001 86380 86390 1
429863 99429863 1001 86380 86390 1
429745 99429745 1001 86380 86390 1
429704 99429704 1001 86380 86390 1
429827 99429827 1001 86380 86390 1
429268 99429268 1001 86380 86390 1
429545 99429545 1001 86380 86390 1
429179 99429179 1001 86380 86390 1
429298 99429298 1001 86380 86390 1
429358 99429358 1001 86380 86390 1
430549 99430549 1001 86380 86390 1
430774 99430774 1001 86380 86390 1
430806 99430806 1001 86380 86390 1
430572 99430572 1001 86380 86390 1
431750 99431750 1001 86380 86390 1
431943 99431943 1001 86380 86390 1
431686 99431686 1001 86380 86390 1
431458 99431458 1001 86380 86390 1
431573 99431573 1001 86380 86390 1
430921 99430921 1001 86380 86390 1
431172 99431172 1001 86380 86390 1
430928 99430928 1001 86380 86390 1
430832 99430832 1001 86380 86390 1
431219 99431219 1001 86380 86390 1
430960 99430960 1001 86380 86390 1
432290 99432290 1001 86380 86390 1
432445 99432445 1001 86380 86390 1
433619 99433619 1001 86380 86390 1
433588 99433588 1001 86380 86390 1
433646 99433646 1001 86380 86390 1
433703 99433703 1001 86380 86390 1
433313 99433313 1001 86380 86390 1
432989 99432989 1001 86380 86390 1
432951 99432951 1001 86380 86390 1
433167 99433167 1001 86380 86390 1
433201 99433201 1001 86380 86390 1
432525 99432525 1001 86380 86390 1
432494 99432494 1001 86380 86390 1
432775 99432775 1001 86380 86390 1
432533 99432533 1001 86380 86390 1
433999 99433999 1001 86380 86390 1
435220 99435220 1001 86380 86390 1
435101 99435101 1001 86380 86390 1
434337 99434337 1001 86380 86390 1
435546 99435546 1001 86380 86390 1
435631 99435631 1001 86380 86390 1
435495 99435495 1001 86380 86390 1
437090 99437090 1001 86380 86390 1
437146 99437146 1001 86380 86390 1
436566 99436566 1001 86380 86390 1
436426 99436426 1001 86380 86390 1
436539 99436539 1001 86380 86390 1
436702 99436702 1001 86380 86390 1
436177 99436177 1001 86380 86390 1
436302 99436302 1001 86380 86390 1
435966 99435966 1001 86380 86390 1
437223 99437223 1001 86380 86390 1
300658 99300658 1001 86380 86390 1
300607 99300607 1001 86380 86390 1
300583 99300583 1001 86380 86390 1
300328 99300328 1001 86380 86390 1
300383 99300383 1001 86380 86390 1
300513 99300513 1001 86380 86390 1
300397 99300397 1001 86380 86390 1
300483 99300483 1001 86380 86390 1
300220 99300220 1001 86380 86390 1
300274 99300274 1001 86380 86390 1
300768 99300768 1001 86380 86390 1
300926 99300926 1001 86380 86390 1
301483 99301483 1001 86380 86390 1
301421 99301421 1001 86380 86390 1
301512 99301512 1001 86380 86390 1
301515 99301515 1001 86380 86390 1
301212 99301212 1001 86380 86390 1
301277 99301277 1001 86380 86390 1
301279 99301279 1001 86380 86390 1
301306 99301306 1001 86380 86390 1
300955 99300955 1001 86380 86390 1
300997 99300997 1001 86380 86390 1
301709 99301709 1001 86380 86390 1
301711 99301711 1001 86380 86390 1
301597 99301597 1001 86380 86390 1
301675 99301675 1001 86380 86390 1
301613 99301613 1001 86380 86390 1
301588 99301588 1001 86380 86390 1
302318 99302318 1001 86380 86390 1
302254 99302254 1001 86380 86390 1
302349 99302349 1001 86380 86390 1
302248 99302248 1001 86380 86390 1
302287 99302287 1001 86380 86390 1
302263 99302263 1001 86380 86390 1
302087 99302087 1001 86380 86390 1
302079 99302079 1001 86380 86390 1
302145 99302145 1001 86380 86390 1
301954 99301954 1001 86380 86390 1
301892 99301892 1001 86380 86390 1
301797 99301797 1001 86380 86390 1
302464 99302464 1001 86380 86390 1
302543 99302543 1001 86380 86390 1
303128 99303128 1001 86380 86390 1
302886 99302886 1001 86380 86390 1
302808 99302808 1001 86380 86390 1
302977 99302977 1001 86380 86390 1
302854 99302854 1001 86380 86390 1
302895 99302895 1001 86380 86390 1
302974 99302974 1001 86380 86390 1
302733 99302733 1001 86380 86390 1
302603 99302603 1001 86380 86390 1
302619 99302619 1001 86380 86390 1
302736 99302736 1001 86380 86390 1
303259 99303259 1001 86380 86390 1
303350 99303350 1001 86380 86390 1
303252 99303252 1001 86380 86390 1
303293 99303293 1001 86380 86390 1
303881 99303881 1001 86380 86390 1
304006 99304006 1001 86380 86390 1
303689 99303689 1001 86380 86390 1
303821 99303821 1001 86380 86390 1
303641 99303641 1001 86380 86390 1
303668 99303668 1001 86380 86390 1
303658 99303658 1001 86380 86390 1
303570 99303570 1001 86380 86390 1
303506 99303506 1001 86380 86390 1
303499 99303499 1001 86380 86390 1
304094 99304094 1001 86380 86390 1
304229 99304229 1001 86380 86390 1
304100 99304100 1001 86380 86390 1
304179 99304179 1001 86380 86390 1
304668 99304668 1001 86380 86390 1
304800 99304800 1001 86380 86390 1
304710 99304710 1001 86380 86390 1
304511 99304511 1001 86380 86390 1
304576 99304576 1001 86380 86390 1
304450 99304450 1001 86380 86390 1
304515 99304515 1001 86380 86390 1
304354 99304354 1001 86380 86390 1
304343 99304343 1001 86380 86390 1
304285 99304285 1001 86380 86390 1
304263 99304263 1001 86380 86390 1
304908 99304908 1001 86380 86390 1
304915 99304915 1001 86380 86390 1
305047 99305047 1001 86380 86390 1
305518 99305518 1001 86380 86390 1
305519 99305519 1001 86380 86390 1
305658 99305658 1001 86380 86390 1
305526 99305526 1001 86380 86390 1
305566 99305566 1001 86380 86390 1
305605 99305605 1001 86380 86390 1
305389 99305389 1001 86380 86390 1
305276 99305276 1001 86380 86390 1
305445 99305445 1001 86380 86390 1
305410 99305410 1001 86380 86390 1
305477 99305477 1001 86380 86390 1
305219 99305219 1001 86380 86390 1
305221 99305221 1001 86380 86390 1
305110 99305110 1001 86380 86390 1
305267 99305267 1001 86380 86390 1
500128 99500128 1001 86380 86390 1
500013 99500013 1001 86380 86390 1
500078 99500078 1001 86380 86390 1
500187 99500187 1001 86380 86390 1
500620 99500620 1001 86380 86390 1
500441 99500441 1001 86380 86390 1
500549 99500549 1001 86380 86390 1
500221 99500221 1001 86380 86390 1
501005 99501005 1001 86380 86390 1
500955 99500955 1001 86380 86390 1
500943 99500943 1001 86380 86390 1
500893 99500893 1001 86380 86390 1
501014 99501014 1001 86380 86390 1
500859 99500859 1001 86380 86390 1
500821 99500821 1001 86380 86390 1
501551 99501551 1001 86380 86390 1
501607 99501607 1001 86380 86390 1
501382 99501382 1001 86380 86390 1
501271 99501271 1001 86380 86390 1
501401 99501401 1001 86380 86390 1
501393 99501393 1001 86380 86390 1
501208 99501208 1001 86380 86390 1
501843 99501843 1001 86380 86390 1
501690 99501690 1001 86380 86390 1
501732 99501732 1001 86380 86390 1
501801 99501801 1001 86380 86390 1
502305 99502305 1001 86380 86390 1
502397 99502397 1001 86380 86390 1
502463 99502463 1001 86380 86390 1
502284 99502284 1001 86380 86390 1
502110 99502110 1001 86380 86390 1
502058 99502058 1001 86380 86390 1
502061 99502061 1001 86380 86390 1
502153 99502153 1001 86380 86390 1
502232 99502232 1001 86380 86390 1
501912 99501912 1001 86380 86390 1
501933 99501933 1001 86380 86390 1
502662 99502662 1001 86380 86390 1
502468 99502468 1001 86380 86390 1
502664 99502664 1001 86380 86390 1
502653 99502653 1001 86380 86390 1
502538 99502538 1001 86380 86390 1
503189 99503189 1001 86380 86390 1
503254 99503254 1001 86380 86390 1
503154 99503154 1001 86380 86390 1
503194 99503194 1001 86380 86390 1
503212 99503212 1001 86380 86390 1
503287 99503287 1001 86380 86390 1
503012 99503012 1001 86380 86390 1
502962 99502962 1001 86380 86390 1
502988 99502988 1001 86380 86390 1
502927 99502927 1001 86380 86390 1
503044 99503044 1001 86380 86390 1
502840 99502840 1001 86380 86390 1
502777 99502777 1001 86380 86390 1
502869 99502869 1001 86380 86390 1
502797 99502797 1001 86380 86390 1
503463 99503463 1001 86380 86390 1
503311 99503311 1001 86380 86390 1
504003 99504003 1001 86380 86390 1
504018 99504018 1001 86380 86390 1
503873 99503873 1001 86380 86390 1
503719 99503719 1001 86380 86390 1
503870 99503870 1001 86380 86390 1
503591 99503591 1001 86380 86390 1
503673 99503673 1001 86380 86390 1
504285 99504285 1001 86380 86390 1
504298 99504298 1001 86380 86390 1
504148 99504148 1001 86380 86390 1
504279 99504279 1001 86380 86390 1
504136 99504136 1001 86380 86390 1
504124 99504124 1001 86380 86390 1
504852 99504852 1001 86380 86390 1
504559 99504559 1001 86380 86390 1
504508 99504508 1001 86380 86390 1
504340 99504340 1001 86380 86390 1
504500 99504500 1001 86380 86390 1
504503 99504503 1001 86380 86390 1
504323 99504323 1001 86380 86390 1
505131 99505131 1001 86380 86390 1
505003 99505003 1001 86380 86390 1
505695 99505695 1001 86380 86390 1
505662 99505662 1001 86380 86390 1
505714 99505714 1001 86380 86390 1
505573 99505573 1001 86380 86390 1
505437 99505437 1001 86380 86390 1
505390 99505390 1001 86380 86390 1
505265 99505265 1001 86380 86390 1
505294 99505294 1001 86380 86390 1
505905 99505905 1001 86380 86390 1
506481 99506481 1001 86380 86390 1
506483 99506483 1001 86380 86390 1
506193 99506193 1001 86380 86390 1
506057 99506057 1001 86380 86390 1
506162 99506162 1001 86380 86390 1
506101 99506101 1001 86380 86390 1
506754 99506754 1001 86380 86390 1
506690 99506690 1001 86380 86390 1
507351 99507351 1001 86380 86390 1
507250 99507250 1001 86380 86390 1
507264 99507264 1001 86380 86390 1
507331 99507331 1001 86380 86390 1
507208 99507208 1001 86380 86390 1
507213 99507213 1001 86380 86390 1
506830 99506830 1001 86380 86390 1
507002 99507002 1001 86380 86390 1
506891 99506891 1001 86380 86390 1
507509 99507509 1001 86380 86390 1
507503 99507503 1001 86380 86390 1
508174 99508174 1001 86380 86390 1
508206 99508206 1001 86380 86390 1
507678 99507678 1001 86380 86390 1
507691 99507691 1001 86380 86390 1
508364 99508364 1001 86380 86390 1
508416 99508416 1001 86380 86390 1
508434 99508434 1001 86380 86390 1
508908 99508908 1001 86380 86390 1
508948 99508948 1001 86380 86390 1
508944 99508944 1001 86380 86390 1
509069 99509069 1001 86380 86390 1
509070 99509070 1001 86380 86390 1
508984 99508984 1001 86380 86390 1
508676 99508676 1001 86380 86390 1
508834 99508834 1001 86380 86390 1
508706 99508706 1001 86380 86390 1
508747 99508747 1001 86380 86390 1
508865 99508865 1001 86380 86390 1
508699 99508699 1001 86380 86390 1
509166 99509166 1001 86380 86390 1
509193 99509193 1001 86380 86390 1
509168 99509168 1001 86380 86390 1
509143 99509143 1001 86380 86390 1
509183 99509183 1001 86380 86390 1
509159 99509159 1001 86380 86390 1
509759 99509759 1001 86380 86390 1
509772 99509772 1001 86380 86390 1
509800 99509800 1001 86380 86390 1
509765 99509765 1001 86380 86390 1
509622 99509622 1001 86380 86390 1
509677 99509677 1001 86380 86390 1
509678 99509678 1001 86380 86390 1
509510 99509510 1001 86380 86390 1
509370 99509370 1001 86380 86390 1
509438 99509438 1001 86380 86390 1
509297 99509297 1001 86380 86390 1
509931 99509931 1001 86380 86390 1
510655 99510655 1001 86380 86390 1
510706 99510706 1001 86380 86390 1
510631 99510631 1001 86380 86390 1
510447 99510447 1001 86380 86390 1
510409 99510409 1001 86380 86390 1
510374 99510374 1001 86380 86390 1
510128 99510128 1001 86380 86390 1
510220 99510220 1001 86380 86390 1
510259 99510259 1001 86380 86390 1
510893 99510893 1001 86380 86390 1
510832 99510832 1001 86380 86390 1
510899 99510899 1001 86380 86390 1
510914 99510914 1001 86380 86390 1
511438 99511438 1001 86380 86390 1
511387 99511387 1001 86380 86390 1
511453 99511453 1001 86380 86390 1
511227 99511227 1001 86380 86390 1
510996 99510996 1001 86380 86390 1
510984 99510984 1001 86380 86390 1
511062 99511062 1001 86380 86390 1
511718 99511718 1001 86380 86390 1
511553 99511553 1001 86380 86390 1
511555 99511555 1001 86380 86390 1
512046 99512046 1001 86380 86390 1
511904 99511904 1001 86380 86390 1
511944 99511944 1001 86380 86390 1
511854 99511854 1001 86380 86390 1
512505 99512505 1001 86380 86390 1
512553 99512553 1001 86380 86390 1
512465 99512465 1001 86380 86390 1
513100 99513100 1001 86380 86390 1
512819 99512819 1001 86380 86390 1
512901 99512901 1001 86380 86390 1
512688 99512688 1001 86380 86390 1
512779 99512779 1001 86380 86390 1
512738 99512738 1001 86380 86390 1
513279 99513279 1001 86380 86390 1
513352 99513352 1001 86380 86390 1
513276 99513276 1001 86380 86390 1
513316 99513316 1001 86380 86390 1
513343 99513343 1001 86380 86390 1
513912 99513912 1001 86380 86390 1
513837 99513837 1001 86380 86390 1
513741 99513741 1001 86380 86390 1
513781 99513781 1001 86380 86390 1
513705 99513705 1001 86380 86390 1
513487 99513487 1001 86380 86390 1
513489 99513489 1001 86380 86390 1
513465 99513465 1001 86380 86390 1
513569 99513569 1001 86380 86390 1
513599 99513599 1001 86380 86390 1
513612 99513612 1001 86380 86390 1
513496 99513496 1001 86380 86390 1
514043 99514043 1001 86380 86390 1
514084 99514084 1001 86380 86390 1
514230 99514230 1001 86380 86390 1
514063 99514063 1001 86380 86390 1
514857 99514857 1001 86380 86390 1
514517 99514517 1001 86380 86390 1
514621 99514621 1001 86380 86390 1
514622 99514622 1001 86380 86390 1
514430 99514430 1001 86380 86390 1
514343 99514343 1001 86380 86390 1
515009 99515009 1001 86380 86390 1
515037 99515037 1001 86380 86390 1
514988 99514988 1001 86380 86390 1
514930 99514930 1001 86380 86390 1
515593 99515593 1001 86380 86390 1
515504 99515504 1001 86380 86390 1
515511 99515511 1001 86380 86390 1
515454 99515454 1001 86380 86390 1
515430 99515430 1001 86380 86390 1
515459 99515459 1001 86380 86390 1
515317 99515317 1001 86380 86390 1
515142 99515142 1001 86380 86390 1
515694 99515694 1001 86380 86390 1
515881 99515881 1001 86380 86390 1
515686 99515686 1001 86380 86390 1
516262 99516262 1001 86380 86390 1
516146 99516146 1001 86380 86390 1
516070 99516070 1001 86380 86390 1
515917 99515917 1001 86380 86390 1
516038 99516038 1001 86380 86390 1
516602 99516602 1001 86380 86390 1
516544 99516544 1001 86380 86390 1
517183 99517183 1001 86380 86390 1
517311 99517311 1001 86380 86390 1
517270 99517270 1001 86380 86390 1
516989 99516989 1001 86380 86390 1
516937 99516937 1001 86380 86390 1
516969 99516969 1001 86380 86390 1
516819 99516819 1001 86380 86390 1
516743 99516743 1001 86380 86390 1
516744 99516744 1001 86380 86390 1
516803 99516803 1001 86380 86390 1
517399 99517399 1001 86380 86390 1
517464 99517464 1001 86380 86390 1
517507 99517507 1001 86380 86390 1
517339 99517339 1001 86380 86390 1
517497 99517497 1001 86380 86390 1
517487 99517487 1001 86380 86390 1
518161 99518161 1001 86380 86390 1
518060 99518060 1001 86380 86390 1
517966 99517966 1001 86380 86390 1
517842 99517842 1001 86380 86390 1
517922 99517922 1001 86380 86390 1
517560 99517560 1001 86380 86390 1
517679 99517679 1001 86380 86390 1
517576 99517576 1001 86380 86390 1
518174 99518174 1001 86380 86390 1
518266 99518266 1001 86380 86390 1
518246 99518246 1001 86380 86390 1
518930 99518930 1001 86380 86390 1
518945 99518945 1001 86380 86390 1
518656 99518656 1001 86380 86390 1
518595 99518595 1001 86380 86390 1
518491 99518491 1001 86380 86390 1
518520 99518520 1001 86380 86390 1
518547 99518547 1001 86380 86390 1
519098 99519098 1001 86380 86390 1
519729 99519729 1001 86380 86390 1
519680 99519680 1001 86380 86390 1
519696 99519696 1001 86380 86390 1
519510 99519510 1001 86380 86390 1
519277 99519277 1001 86380 86390 1
519212 99519212 1001 86380 86390 1
519334 99519334 1001 86380 86390 1
519892 99519892 1001 86380 86390 1
519973 99519973 1001 86380 86390 1
520014 99520014 1001 86380 86390 1
519835 99519835 1001 86380 86390 1
520577 99520577 1001 86380 86390 1
520571 99520571 1001 86380 86390 1
520362 99520362 1001 86380 86390 1
520299 99520299 1001 86380 86390 1
520403 99520403 1001 86380 86390 1
520251 99520251 1001 86380 86390 1
520215 99520215 1001 86380 86390 1
520177 99520177 1001 86380 86390 1
520183 99520183 1001 86380 86390 1
520093 99520093 1001 86380 86390 1
520655 99520655 1001 86380 86390 1
521335 99521335 1001 86380 86390 1
521253 99521253 1001 86380 86390 1
521060 99521060 1001 86380 86390 1
521180 99521180 1001 86380 86390 1
520977 99520977 1001 86380 86390 1
520913 99520913 1001 86380 86390 1
521019 99521019 1001 86380 86390 1
520920 99520920 1001 86380 86390 1
521519 99521519 1001 86380 86390 1
521616 99521616 1001 86380 86390 1
521617 99521617 1001 86380 86390 1
521669 99521669 1001 86380 86390 1
521907 99521907 1001 86380 86390 1
521741 99521741 1001 86380 86390 1
521848 99521848 1001 86380 86390 1
521771 99521771 1001 86380 86390 1
522421 99522421 1001 86380 86390 1
523069 99523069 1001 86380 86390 1
522960 99522960 1001 86380 86390 1
522987 99522987 1001 86380 86390 1
522865 99522865 1001 86380 86390 1
522892 99522892 1001 86380 86390 1
522907 99522907 1001 86380 86390 1
522805 99522805 1001 86380 86390 1
522780 99522780 1001 86380 86390 1
522819 99522819 1001 86380 86390 1
522643 99522643 1001 86380 86390 1
522566 99522566 1001 86380 86390 1
522547 99522547 1001 86380 86390 1
523261 99523261 1001 86380 86390 1
523184 99523184 1001 86380 86390 1
523236 99523236 1001 86380 86390 1
523121 99523121 1001 86380 86390 1
523941 99523941 1001 86380 86390 1
523859 99523859 1001 86380 86390 1
523773 99523773 1001 86380 86390 1
523675 99523675 1001 86380 86390 1
523718 99523718 1001 86380 86390 1
523654 99523654 1001 86380 86390 1
523577 99523577 1001 86380 86390 1
523697 99523697 1001 86380 86390 1
523415 99523415 1001 86380 86390 1
523500 99523500 1001 86380 86390 1
523513 99523513 1001 86380 86390 1
524089 99524089 1001 86380 86390 1
524723 99524723 1001 86380 86390 1
524679 99524679 1001 86380 86390 1
524395 99524395 1001 86380 86390 1
524385 99524385 1001 86380 86390 1
524390 99524390 1001 86380 86390 1
524472 99524472 1001 86380 86390 1
524485 99524485 1001 86380 86390 1
524178 99524178 1001 86380 86390 1
524179 99524179 1001 86380 86390 1
524846 99524846 1001 86380 86390 1
524975 99524975 1001 86380 86390 1
524924 99524924 1001 86380 86390 1
524860 99524860 1001 86380 86390 1
524956 99524956 1001 86380 86390 1
524961 99524961 1001 86380 86390 1
525431 99525431 1001 86380 86390 1
525408 99525408 1001 86380 86390 1
525461 99525461 1001 86380 86390 1
525402 99525402 1001 86380 86390 1
525383 99525383 1001 86380 86390 1
525359 99525359 1001 86380 86390 1
525044 99525044 1001 86380 86390 1
525008 99525008 1001 86380 86390 1
525048 99525048 1001 86380 86390 1
524996 99524996 1001 86380 86390 1
525768 99525768 1001 86380 86390 1
526282 99526282 1001 86380 86390 1
526232 99526232 1001 86380 86390 1
526395 99526395 1001 86380 86390 1
526311 99526311 1001 86380 86390 1
526405 99526405 1001 86380 86390 1
526165 99526165 1001 86380 86390 1
526140 99526140 1001 86380 86390 1
526218 99526218 1001 86380 86390 1
526093 99526093 1001 86380 86390 1
526108 99526108 1001 86380 86390 1
526072 99526072 1001 86380 86390 1
526215 99526215 1001 86380 86390 1
525968 99525968 1001 86380 86390 1
526590 99526590 1001 86380 86390 1
526426 99526426 1001 86380 86390 1
526481 99526481 1001 86380 86390 1
526585 99526585 1001 86380 86390 1
527186 99527186 1001 86380 86390 1
527048 99527048 1001 86380 86390 1
527125 99527125 1001 86380 86390 1
527191 99527191 1001 86380 86390 1
527076 99527076 1001 86380 86390 1
527158 99527158 1001 86380 86390 1
526991 99526991 1001 86380 86390 1
526840 99526840 1001 86380 86390 1
526918 99526918 1001 86380 86390 1
526919 99526919 1001 86380 86390 1
526740 99526740 1001 86380 86390 1
526690 99526690 1001 86380 86390 1
526716 99526716 1001 86380 86390 1
526652 99526652 1001 86380 86390 1
527301 99527301 1001 86380 86390 1
527317 99527317 1001 86380 86390 1
527424 99527424 1001 86380 86390 1
527949 99527949 1001 86380 86390 1
527899 99527899 1001 86380 86390 1
528032 99528032 1001 86380 86390 1
528059 99528059 1001 86380 86390 1
527970 99527970 1001 86380 86390 1
527823 99527823 1001 86380 86390 1
527773 99527773 1001 86380 86390 1
527739 99527739 1001 86380 86390 1
527572 99527572 1001 86380 86390 1
527627 99527627 1001 86380 86390 1
527537 99527537 1001 86380 86390 1
527621 99527621 1001 86380 86390 1
528154 99528154 1001 86380 86390 1
528170 99528170 1001 86380 86390 1
528824 99528824 1001 86380 86390 1
528699 99528699 1001 86380 86390 1
528557 99528557 1001 86380 86390 1
528479 99528479 1001 86380 86390 1
528351 99528351 1001 86380 86390 1
528356 99528356 1001 86380 86390 1
528912 99528912 1001 86380 86390 1
528956 99528956 1001 86380 86390 1
528917 99528917 1001 86380 86390 1
529613 99529613 1001 86380 86390 1
529654 99529654 1001 86380 86390 1
529528 99529528 1001 86380 86390 1
529709 99529709 1001 86380 86390 1
529541 99529541 1001 86380 86390 1
529497 99529497 1001 86380 86390 1
529473 99529473 1001 86380 86390 1
529491 99529491 1001 86380 86390 1
529428 99529428 1001 86380 86390 1
529506 99529506 1001 86380 86390 1
529507 99529507 1001 86380 86390 1
529326 99529326 1001 86380 86390 1
529279 99529279 1001 86380 86390 1
529257 99529257 1001 86380 86390 1
530464 99530464 1001 86380 86390 1
530457 99530457 1001 86380 86390 1
530153 99530153 1001 86380 86390 1
530298 99530298 1001 86380 86390 1
530145 99530145 1001 86380 86390 1
530151 99530151 1001 86380 86390 1
530203 99530203 1001 86380 86390 1
530307 99530307 1001 86380 86390 1
530080 99530080 1001 86380 86390 1
529965 99529965 1001 86380 86390 1
530617 99530617 1001 86380 86390 1
531176 99531176 1001 86380 86390 1
531319 99531319 1001 86380 86390 1
531284 99531284 1001 86380 86390 1
531360 99531360 1001 86380 86390 1
530989 99530989 1001 86380 86390 1
530978 99530978 1001 86380 86390 1
530916 99530916 1001 86380 86390 1
530944 99530944 1001 86380 86390 1
530867 99530867 1001 86380 86390 1
530844 99530844 1001 86380 86390 1
530767 99530767 1001 86380 86390 1
530822 99530822 1001 86380 86390 1
531565 99531565 1001 86380 86390 1
531412 99531412 1001 86380 86390 1
531541 99531541 1001 86380 86390 1
532056 99532056 1001 86380 86390 1
532149 99532149 1001 86380 86390 1
532115 99532115 1001 86380 86390 1
531798 99531798 1001 86380 86390 1
531955 99531955 1001 86380 86390 1
531827 99531827 1001 86380 86390 1
531828 99531828 1001 86380 86390 1
531743 99531743 1001 86380 86390 1
532399 99532399 1001 86380 86390 1
532322 99532322 1001 86380 86390 1
532265 99532265 1001 86380 86390 1
532383 99532383 1001 86380 86390 1
532956 99532956 1001 86380 86390 1
532934 99532934 1001 86380 86390 1
532936 99532936 1001 86380 86390 1
533018 99533018 1001 86380 86390 1
532649 99532649 1001 86380 86390 1
532754 99532754 1001 86380 86390 1
532637 99532637 1001 86380 86390 1
532464 99532464 1001 86380 86390 1
532477 99532477 1001 86380 86390 1
532544 99532544 1001 86380 86390 1
532430 99532430 1001 86380 86390 1
532446 99532446 1001 86380 86390 1
533078 99533078 1001 86380 86390 1
533703 99533703 1001 86380 86390 1
533680 99533680 1001 86380 86390 1
533834 99533834 1001 86380 86390 1
533762 99533762 1001 86380 86390 1
533792 99533792 1001 86380 86390 1
533534 99533534 1001 86380 86390 1
533373 99533373 1001 86380 86390 1
533400 99533400 1001 86380 86390 1
533403 99533403 1001 86380 86390 1
533416 99533416 1001 86380 86390 1
533237 99533237 1001 86380 86390 1
533950 99533950 1001 86380 86390 1
533979 99533979 1001 86380 86390 1
533967 99533967 1001 86380 86390 1
533890 99533890 1001 86380 86390 1
533916 99533916 1001 86380 86390 1
533931 99533931 1001 86380 86390 1
534683 99534683 1001 86380 86390 1
534654 99534654 1001 86380 86390 1
534533 99534533 1001 86380 86390 1
534637 99534637 1001 86380 86390 1
534488 99534488 1001 86380 86390 1
534631 99534631 1001 86380 86390 1
534323 99534323 1001 86380 86390 1
534340 99534340 1001 86380 86390 1
534433 99534433 1001 86380 86390 1
534292 99534292 1001 86380 86390 1
534193 99534193 1001 86380 86390 1
534250 99534250 1001 86380 86390 1
534124 99534124 1001 86380 86390 1
534112 99534112 1001 86380 86390 1
534712 99534712 1001 86380 86390 1
534819 99534819 1001 86380 86390 1
534729 99534729 1001 86380 86390 1
535368 99535368 1001 86380 86390 1
535383 99535383 1001 86380 86390 1
535387 99535387 1001 86380 86390 1
535402 99535402 1001 86380 86390 1
535503 99535503 1001 86380 86390 1
535175 99535175 1001 86380 86390 1
535227 99535227 1001 86380 86390 1
535204 99535204 1001 86380 86390 1
535285 99535285 1001 86380 86390 1
535117 99535117 1001 86380 86390 1
535157 99535157 1001 86380 86390 1
535225 99535225 1001 86380 86390 1
534916 99534916 1001 86380 86390 1
535043 99535043 1001 86380 86390 1
535551 99535551 1001 86380 86390 1
535564 99535564 1001 86380 86390 1
536246 99536246 1001 86380 86390 1
536275 99536275 1001 86380 86390 1
536172 99536172 1001 86380 86390 1
536227 99536227 1001 86380 86390 1
536154 99536154 1001 86380 86390 1
535912 99535912 1001 86380 86390 1
535854 99535854 1001 86380 86390 1
535893 99535893 1001 86380 86390 1
535868 99535868 1001 86380 86390 1
536374 99536374 1001 86380 86390 1
536376 99536376 1001 86380 86390 1
536390 99536390 1001 86380 86390 1
537105 99537105 1001 86380 86390 1
537044 99537044 1001 86380 86390 1
536912 99536912 1001 86380 86390 1
536684 99536684 1001 86380 86390 1
536660 99536660 1001 86380 86390 1
537224 99537224 1001 86380 86390 1
537356 99537356 1001 86380 86390 1
537296 99537296 1001 86380 86390 1
537958 99537958 1001 86380 86390 1
537838 99537838 1001 86380 86390 1
537948 99537948 1001 86380 86390 1
537734 99537734 1001 86380 86390 1
537595 99537595 1001 86380 86390 1
537753 99537753 1001 86380 86390 1
537779 99537779 1001 86380 86390 1
537435 99537435 1001 86380 86390 1
537541 99537541 1001 86380 86390 1
537547 99537547 1001 86380 86390 1
537522 99537522 1001 86380 86390 1
538023 99538023 1001 86380 86390 1
538049 99538049 1001 86380 86390 1
538089 99538089 1001 86380 86390 1
538018 99538018 1001 86380 86390 1
538105 99538105 1001 86380 86390 1
538146 99538146 1001 86380 86390 1
538148 99538148 1001 86380 86390 1
538636 99538636 1001 86380 86390 1
538675 99538675 1001 86380 86390 1
538728 99538728 1001 86380 86390 1
538403 99538403 1001 86380 86390 1
538300 99538300 1001 86380 86390 1
538317 99538317 1001 86380 86390 1
538202 99538202 1001 86380 86390 1
538385 99538385 1001 86380 86390 1
538834 99538834 1001 86380 86390 1
539515 99539515 1001 86380 86390 1
539254 99539254 1001 86380 86390 1
539388 99539388 1001 86380 86390 1
539339 99539339 1001 86380 86390 1
539420 99539420 1001 86380 86390 1
539163 99539163 1001 86380 86390 1
539138 99539138 1001 86380 86390 1
539122 99539122 1001 86380 86390 1
539676 99539676 1001 86380 86390 1
539689 99539689 1001 86380 86390 1
539809 99539809 1001 86380 86390 1
539680 99539680 1001 86380 86390 1
539682 99539682 1001 86380 86390 1
539843 99539843 1001 86380 86390 1
540423 99540423 1001 86380 86390 1
540200 99540200 1001 86380 86390 1
540058 99540058 1001 86380 86390 1
540203 99540203 1001 86380 86390 1
540217 99540217 1001 86380 86390 1
540245 99540245 1001 86380 86390 1
540247 99540247 1001 86380 86390 1
540066 99540066 1001 86380 86390 1
539862 99539862 1001 86380 86390 1
539943 99539943 1001 86380 86390 1
540671 99540671 1001 86380 86390 1
540663 99540663 1001 86380 86390 1
540625 99540625 1001 86380 86390 1
540475 99540475 1001 86380 86390 1
541124 99541124 1001 86380 86390 1
541009 99541009 1001 86380 86390 1
540897 99540897 1001 86380 86390 1
540924 99540924 1001 86380 86390 1
540978 99540978 1001 86380 86390 1
540767 99540767 1001 86380 86390 1
540807 99540807 1001 86380 86390 1
540874 99540874 1001 86380 86390 1
540852 99540852 1001 86380 86390 1
540880 99540880 1001 86380 86390 1
541465 99541465 1001 86380 86390 1
542066 99542066 1001 86380 86390 1
541800 99541800 1001 86380 86390 1
541630 99541630 1001 86380 86390 1
541665 99541665 1001 86380 86390 1
542193 99542193 1001 86380 86390 1
542820 99542820 1001 86380 86390 1
542747 99542747 1001 86380 86390 1
542588 99542588 1001 86380 86390 1
542563 99542563 1001 86380 86390 1
542541 99542541 1001 86380 86390 1
542608 99542608 1001 86380 86390 1
542442 99542442 1001 86380 86390 1
542343 99542343 1001 86380 86390 1
542346 99542346 1001 86380 86390 1
542348 99542348 1001 86380 86390 1
543075 99543075 1001 86380 86390 1
543144 99543144 1001 86380 86390 1
543057 99543057 1001 86380 86390 1
543669 99543669 1001 86380 86390 1
543497 99543497 1001 86380 86390 1
543460 99543460 1001 86380 86390 1
543298 99543298 1001 86380 86390 1
543338 99543338 1001 86380 86390 1
543198 99543198 1001 86380 86390 1
543893 99543893 1001 86380 86390 1
543945 99543945 1001 86380 86390 1
543958 99543958 1001 86380 86390 1
543778 99543778 1001 86380 86390 1
543844 99543844 1001 86380 86390 1
544547 99544547 1001 86380 86390 1
544477 99544477 1001 86380 86390 1
544339 99544339 1001 86380 86390 1
544146 99544146 1001 86380 86390 1
544009 99544009 1001 86380 86390 1
544100 99544100 1001 86380 86390 1
544091 99544091 1001 86380 86390 1
544117 99544117 1001 86380 86390 1
544628 99544628 1001 86380 86390 1
544719 99544719 1001 86380 86390 1
404115 1146 1001 31440 31977 1
434726 816 1001 31260 31617 1
503432 693 1002 60655 61425 1
525571 1011 1002 52191 57706 1
536849 970 1002 31323 42553 1
400127 99400127 1001 86380 86390 1
400647 99400647 1001 86380 86390 1
400923 99400923 1001 86380 86390 1
400928 99400928 1001 86380 86390 1
400884 99400884 1001 86380 86390 1
400832 99400832 1001 86380 86390 1
401005 99401005 1001 86380 86390 1
401206 99401206 1001 86380 86390 1
401328 99401328 1001 86380 86390 1
401346 99401346 1001 86380 86390 1
401543 99401543 1001 86380 86390 1
401533 99401533 1001 86380 86390 1
401761 99401761 1001 86380 86390 1
401908 99401908 1001 86380 86390 1
401997 99401997 1001 86380 86390 1
402206 99402206 1001 86380 86390 1
402447 99402447 1001 86380 86390 1
402569 99402569 1001 86380 86390 1
402591 99402591 1001 86380 86390 1
402726 99402726 1001 86380 86390 1
402709 99402709 1001 86380 86390 1
403240 99403240 1001 86380 86390 1
403426 99403426 1001 86380 86390 1
403503 99403503 1001 86380 86390 1
403558 99403558 1001 86380 86390 1
403717 99403717 1001 86380 86390 1
403727 99403727 1001 86380 86390 1
404001 99404001 1001 86380 86390 1
404462 99404462 1001 86380 86390 1
404618 99404618 1001 86380 86390 1
404969 99404969 1001 86380 86390 1
405031 99405031 1001 86380 86390 1
405297 99405297 1001 86380 86390 1
405482 99405482 1001 86380 86390 1
405445 99405445 1001 86380 86390 1
405654 99405654 1001 86380 86390 1
405739 99405739 1001 86380 86390 1
405973 99405973 1001 86380 86390 1
406321 99406321 1001 86380 86390 1
406354 99406354 1001 86380 86390 1
406414 99406414 1001 86380 86390 1
406548 99406548 1001 86380 86390 1
406622 99406622 1001 86380 86390 1
406904 99406904 1001 86380 86390 1
406846 99406846 1001 86380 86390 1
407200 99407200 1001 86380 86390 1
407218 99407218 1001 86380 86390 1
407302 99407302 1001 86380 86390 1
407416 99407416 1001 86380 86390 1
407459 99407459 1001 86380 86390 1
407661 99407661 1001 86380 86390 1
407639 99407639 1001 86380 86390 1
407588 99407588 1001 86380 86390 1
407756 99407756 1001 86380 86390 1
407981 99407981 1001 86380 86390 1
407933 99407933 1001 86380 86390 1
408169 99408169 1001 86380 86390 1
408184 99408184 1001 86380 86390 1
408267 99408267 1001 86380 86390 1
408516 99408516 1001 86380 86390 1
408868 99408868 1001 86380 86390 1
409006 99409006 1001 86380 86390 1
409185 99409185 1001 86380 86390 1
409466 99409466 1001 86380 86390 1
409567 99409567 1001 86380 86390 1
409660 99409660 1001 86380 86390 1
409646 99409646 1001 86380 86390 1
409601 99409601 1001 86380 86390 1
409752 99409752 1001 86380 86390 1
409704 99409704 1001 86380 86390 1
409807 99409807 1001 86380 86390 1
410098 99410098 1001 86380 86390 1
410401 99410401 1001 86380 86390 1
410349 99410349 1001 86380 86390 1
410439 99410439 1001 86380 86390 1
410485 99410485 1001 86380 86390 1
410552 99410552 1001 86380 86390 1
410682 99410682 1001 86380 86390 1
410854 99410854 1001 86380 86390 1
410815 99410815 1001 86380 86390 1
411003 99411003 1001 86380 86390 1
410934 99410934 1001 86380 86390 1
410960 99410960 1001 86380 86390 1
411355 99411355 1001 86380 86390 1
411444 99411444 1001 86380 86390 1
411692 99411692 1001 86380 86390 1
411753 99411753 1001 86380 86390 1
411929 99411929 1001 86380 86390 1
412126 99412126 1001 86380 86390 1
412340 99412340 1001 86380 86390 1
412301 99412301 1001 86380 86390 1
413493 99413493 1001 86380 86390 1
413292 99413292 1001 86380 86390 1
413669 99413669 1001 86380 86390 1
413179 99413179 1001 86380 86390 1
413136 99413136 1001 86380 86390 1
413085 99413085 1001 86380 86390 1
413216 99413216 1001 86380 86390 1
413221 99413221 1001 86380 86390 1
413146 99413146 1001 86380 86390 1
412659 99412659 1001 86380 86390 1
414059 99414059 1001 86380 86390 1
413840 99413840 1001 86380 86390 1
413876 99413876 1001 86380 86390 1
413830 99413830 1001 86380 86390 1
415095 99415095 1001 86380 86390 1
415320 99415320 1001 86380 86390 1
415287 99415287 1001 86380 86390 1
415049 99415049 1001 86380 86390 1
414798 99414798 1001 86380 86390 1
414801 99414801 1001 86380 86390 1
414849 99414849 1001 86380 86390 1
414805 99414805 1001 86380 86390 1
414699 99414699 1001 86380 86390 1
414177 99414177 1001 86380 86390 1
414294 99414294 1001 86380 86390 1
414406 99414406 1001 86380 86390 1
414184 99414184 1001 86380 86390 1
415545 99415545 1001 86380 86390 1
415553 99415553 1001 86380 86390 1
415566 99415566 1001 86380 86390 1
415694 99415694 1001 86380 86390 1
416908 99416908 1001 86380 86390 1
416659 99416659 1001 86380 86390 1
416390 99416390 1001 86380 86390 1
416137 99416137 1001 86380 86390 1
416127 99416127 1001 86380 86390 1
416128 99416128 1001 86380 86390 1
415978 99415978 1001 86380 86390 1
415848 99415848 1001 86380 86390 1
416132 99416132 1001 86380 86390 1
417166 99417166 1001 86380 86390 1
417311 99417311 1001 86380 86390 1
418487 99418487 1001 86380 86390 1
418718 99418718 1001 86380 86390 1
418432 99418432 1001 86380 86390 1
418422 99418422 1001 86380 86390 1
418229 99418229 1001 86380 86390 1
418230 99418230 1001 86380 86390 1
418349 99418349 1001 86380 86390 1
417938 99417938 1001 86380 86390 1
417667 99417667 1001 86380 86390 1
419198 99419198 1001 86380 86390 1
419202 99419202 1001 86380 86390 1
420400 99420400 1001 86380 86390 1
420318 99420318 1001 86380 86390 1
420164 99420164 1001 86380 86390 1
419450 99419450 1001 86380 86390 1
419544 99419544 1001 86380 86390 1
419406 99419406 1001 86380 86390 1
419431 99419431 1001 86380 86390 1
419311 99419311 1001 86380 86390 1
419400 99419400 1001 86380 86390 1
420493 99420493 1001 86380 86390 1
420703 99420703 1001 86380 86390 1
420826 99420826 1001 86380 86390 1
420688 99420688 1001 86380 86390 1
421815 99421815 1001 86380 86390 1
422094 99422094 1001 86380 86390 1
422100 99422100 1001 86380 86390 1
421767 99421767 1001 86380 86390 1
421361 99421361 1001 86380 86390 1
421625 99421625 1001 86380 86390 1
421384 99421384 1001 86380 86390 1
421231 99421231 1001 86380 86390 1
421200 99421200 1001 86380 86390 1
421116 99421116 1001 86380 86390 1
420884 99420884 1001 86380 86390 1
422433 99422433 1001 86380 86390 1
422511 99422511 1001 86380 86390 1
422319 99422319 1001 86380 86390 1
423581 99423581 1001 86380 86390 1
423309 99423309 1001 86380 86390 1
423492 99423492 1001 86380 86390 1
423495 99423495 1001 86380 86390 1
423251 99423251 1001 86380 86390 1
422990 99422990 1001 86380 86390 1
423140 99423140 1001 86380 86390 1
422998 99422998 1001 86380 86390 1
422826 99422826 1001 86380 86390 1
422835 99422835 1001 86380 86390 1
422761 99422761 1001 86380 86390 1
422691 99422691 1001 86380 86390 1
423978 99423978 1001 86380 86390 1
424879 99424879 1001 86380 86390 1
424731 99424731 1001 86380 86390 1
424783 99424783 1001 86380 86390 1
424803 99424803 1001 86380 86390 1
424680 99424680 1001 86380 86390 1
424246 99424246 1001 86380 86390 1
424329 99424329 1001 86380 86390 1
424153 99424153 1001 86380 86390 1
425694 99425694 1001 86380 86390 1
426980 99426980 1001 86380 86390 1
426520 99426520 1001 86380 86390 1
426417 99426417 1001 86380 86390 1
425913 99425913 1001 86380 86390 1
426231 99426231 1001 86380 86390 1
427517 99427517 1001 86380 86390 1
427329 99427329 1001 86380 86390 1
427446 99427446 1001 86380 86390 1
427481 99427481 1001 86380 86390 1
428441 99428441 1001 86380 86390 1
428337 99428337 1001 86380 86390 1
428331 99428331 1001 86380 86390 1
428054 99428054 1001 86380 86390 1
427830 99427830 1001 86380 86390 1
427670 99427670 1001 86380 86390 1
427551 99427551 1001 86380 86390 1
428340 99428340 1001 86380 86390 1
428848 99428848 1001 86380 86390 1
429134 99429134 1001 86380 86390 1
429160 99429160 1001 86380 86390 1
429987 99429987 1001 86380 86390 1
430328 99430328 1001 86380 86390 1
429877 99429877 1001 86380 86390 1
429410 99429410 1001 86380 86390 1
429328 99429328 1001 86380 86390 1
429275 99429275 1001 86380 86390 1
429505 99429505 1001 86380 86390 1
429513 99429513 1001 86380 86390 1
429384 99429384 1001 86380 86390 1
430777 99430777 1001 86380 86390 1
430387 99430387 1001 86380 86390 1
430596 99430596 1001 86380 86390 1
431789 99431789 1001 86380 86390 1
431906 99431906 1001 86380 86390 1
431995 99431995 1001 86380 86390 1
431996 99431996 1001 86380 86390 1
431803 99431803 1001 86380 86390 1
431684 99431684 1001 86380 86390 1
431807 99431807 1001 86380 86390 1
431932 99431932 1001 86380 86390 1
431506 99431506 1001 86380 86390 1
431302 99431302 1001 86380 86390 1
430869 99430869 1001 86380 86390 1
431091 99431091 1001 86380 86390 1
432326 99432326 1001 86380 86390 1
432356 99432356 1001 86380 86390 1
432166 99432166 1001 86380 86390 1
433411 99433411 1001 86380 86390 1
433676 99433676 1001 86380 86390 1
433386 99433386 1001 86380 86390 1
432909 99432909 1001 86380 86390 1
432980 99432980 1001 86380 86390 1
433262 99433262 1001 86380 86390 1
432928 99432928 1001 86380 86390 1
432721 99432721 1001 86380 86390 1
432826 99432826 1001 86380 86390 1
432759 99432759 1001 86380 86390 1
433779 99433779 1001 86380 86390 1
433883 99433883 1001 86380 86390 1
433913 99433913 1001 86380 86390 1
435253 99435253 1001 86380 86390 1
435111 99435111 1001 86380 86390 1
435031 99435031 1001 86380 86390 1
434706 99434706 1001 86380 86390 1
434766 99434766 1001 86380 86390 1
434851 99434851 1001 86380 86390 1
434613 99434613 1001 86380 86390 1
434783 99434783 1001 86380 86390 1
434452 99434452 1001 86380 86390 1
434543 99434543 1001 86380 86390 1
434383 99434383 1001 86380 86390 1
434495 99434495 1001 86380 86390 1
434334 99434334 1001 86380 86390 1
435594 99435594 1001 86380 86390 1
435574 99435574 1001 86380 86390 1
435536 99435536 1001 86380 86390 1
437080 99437080 1001 86380 86390 1
436799 99436799 1001 86380 86390 1
436396 99436396 1001 86380 86390 1
436438 99436438 1001 86380 86390 1
436292 99436292 1001 86380 86390 1
435930 99435930 1001 86380 86390 1
435963 99435963 1001 86380 86390 1
435964 99435964 1001 86380 86390 1
437290 99437290 1001 86380 86390 1
437325 99437325 1001 86380 86390 1
300553 99300553 1001 86380 86390 1
300708 99300708 1001 86380 86390 1
300710 99300710 1001 86380 86390 1
300396 99300396 1001 86380 86390 1
300505 99300505 1001 86380 86390 1
300494 99300494 1001 86380 86390 1
300470 99300470 1001 86380 86390 1
300280 99300280 1001 86380 86390 1
300168 99300168 1001 86380 86390 1
300855 99300855 1001 86380 86390 1
300833 99300833 1001 86380 86390 1
300798 99300798 1001 86380 86390 1
301426 99301426 1001 86380 86390 1
301431 99301431 1001 86380 86390 1
301541 99301541 1001 86380 86390 1
301148 99301148 1001 86380 86390 1
301343 99301343 1001 86380 86390 1
300952 99300952 1001 86380 86390 1
301018 99301018 1001 86380 86390 1
301031 99301031 1001 86380 86390 1
301035 99301035 1001 86380 86390 1
301642 99301642 1001 86380 86390 1
301579 99301579 1001 86380 86390 1
301142 99301142 1001 86380 86390 1
301713 99301713 1001 86380 86390 1
301753 99301753 1001 86380 86390 1
302228 99302228 1001 86380 86390 1
302178 99302178 1001 86380 86390 1
302216 99302216 1001 86380 86390 1
302322 99302322 1001 86380 86390 1
302136 99302136 1001 86380 86390 1
302035 99302035 1001 86380 86390 1
302052 99302052 1001 86380 86390 1
302160 99302160 1001 86380 86390 1
301942 99301942 1001 86380 86390 1
301763 99301763 1001 86380 86390 1
301939 99301939 1001 86380 86390 1
302394 99302394 1001 86380 86390 1
302490 99302490 1001 86380 86390 1
302478 99302478 1001 86380 86390 1
303160 99303160 1001 86380 86390 1
303007 99303007 1001 86380 86390 1
303142 99303142 1001 86380 86390 1
302860 99302860 1001 86380 86390 1
302991 99302991 1001 86380 86390 1
302877 99302877 1001 86380 86390 1
302866 99302866 1001 86380 86390 1
303403 99303403 1001 86380 86390 1
303236 99303236 1001 86380 86390 1
303367 99303367 1001 86380 86390 1
303279 99303279 1001 86380 86390 1
304029 99304029 1001 86380 86390 1
303762 99303762 1001 86380 86390 1
303746 99303746 1001 86380 86390 1
303632 99303632 1001 86380 86390 1
303464 99303464 1001 86380 86390 1
303555 99303555 1001 86380 86390 1
303518 99303518 1001 86380 86390 1
303583 99303583 1001 86380 86390 1
303550 99303550 1001 86380 86390 1
303436 99303436 1001 86380 86390 1
304095 99304095 1001 86380 86390 1
304215 99304215 1001 86380 86390 1
304038 99304038 1001 86380 86390 1
304857 99304857 1001 86380 86390 1
304673 99304673 1001 86380 86390 1
304602 99304602 1001 86380 86390 1
304473 99304473 1001 86380 86390 1
304551 99304551 1001 86380 86390 1
304610 99304610 1001 86380 86390 1
304416 99304416 1001 86380 86390 1
304926 99304926 1001 86380 86390 1
304874 99304874 1001 86380 86390 1
304880 99304880 1001 86380 86390 1
305509 99305509 1001 86380 86390 1
305659 99305659 1001 86380 86390 1
305538 99305538 1001 86380 86390 1
305455 99305455 1001 86380 86390 1
305436 99305436 1001 86380 86390 1
305399 99305399 1001 86380 86390 1
305102 99305102 1001 86380 86390 1
500191 99500191 1001 86380 86390 1
500051 99500051 1001 86380 86390 1
500096 99500096 1001 86380 86390 1
500112 99500112 1001 86380 86390 1
500138 99500138 1001 86380 86390 1
500658 99500658 1001 86380 86390 1
500610 99500610 1001 86380 86390 1
500661 99500661 1001 86380 86390 1
500715 99500715 1001 86380 86390 1
500681 99500681 1001 86380 86390 1
500734 99500734 1001 86380 86390 1
500774 99500774 1001 86380 86390 1
500491 99500491 1001 86380 86390 1
500595 99500595 1001 86380 86390 1
500468 99500468 1001 86380 86390 1
500446 99500446 1001 86380 86390 1
500474 99500474 1001 86380 86390 1
500425 99500425 1001 86380 86390 1
500205 99500205 1001 86380 86390 1
500206 99500206 1001 86380 86390 1
500390 99500390 1001 86380 86390 1
500227 99500227 1001 86380 86390 1
500888 99500888 1001 86380 86390 1
500838 99500838 1001 86380 86390 1
501009 99501009 1001 86380 86390 1
500913 99500913 1001 86380 86390 1
501286 99501286 1001 86380 86390 1
501109 99501109 1001 86380 86390 1
501088 99501088 1001 86380 86390 1
501192 99501192 1001 86380 86390 1
501040 99501040 1001 86380 86390 1
501146 99501146 1001 86380 86390 1
501714 99501714 1001 86380 86390 1
501716 99501716 1001 86380 86390 1
501833 99501833 1001 86380 86390 1
501722 99501722 1001 86380 86390 1
501748 99501748 1001 86380 86390 1
502362 99502362 1001 86380 86390 1
502430 99502430 1001 86380 86390 1
502327 99502327 1001 86380 86390 1
502117 99502117 1001 86380 86390 1
501939 99501939 1001 86380 86390 1
501965 99501965 1001 86380 86390 1
501904 99501904 1001 86380 86390 1
501920 99501920 1001 86380 86390 1
502605 99502605 1001 86380 86390 1
502582 99502582 1001 86380 86390 1
502518 99502518 1001 86380 86390 1
502531 99502531 1001 86380 86390 1
503241 99503241 1001 86380 86390 1
503205 99503205 1001 86380 86390 1
503098 99503098 1001 86380 86390 1
502941 99502941 1001 86380 86390 1
503045 99503045 1001 86380 86390 1
502792 99502792 1001 86380 86390 1
503471 99503471 1001 86380 86390 1
503371 99503371 1001 86380 86390 1
503384 99503384 1001 86380 86390 1
503397 99503397 1001 86380 86390 1
503374 99503374 1001 86380 86390 1
504028 99504028 1001 86380 86390 1
503990 99503990 1001 86380 86390 1
503940 99503940 1001 86380 86390 1
503955 99503955 1001 86380 86390 1
503969 99503969 1001 86380 86390 1
503720 99503720 1001 86380 86390 1
503865 99503865 1001 86380 86390 1
503722 99503722 1001 86380 86390 1
503816 99503816 1001 86380 86390 1
503883 99503883 1001 86380 86390 1
503781 99503781 1001 86380 86390 1
503885 99503885 1001 86380 86390 1
503642 99503642 1001 86380 86390 1
504170 99504170 1001 86380 86390 1
504173 99504173 1001 86380 86390 1
504265 99504265 1001 86380 86390 1
504162 99504162 1001 86380 86390 1
504204 99504204 1001 86380 86390 1
504881 99504881 1001 86380 86390 1
504818 99504818 1001 86380 86390 1
504336 99504336 1001 86380 86390 1
505088 99505088 1001 86380 86390 1
505142 99505142 1001 86380 86390 1
505015 99505015 1001 86380 86390 1
505448 99505448 1001 86380 86390 1
505494 99505494 1001 86380 86390 1
505496 99505496 1001 86380 86390 1
505419 99505419 1001 86380 86390 1
505459 99505459 1001 86380 86390 1
505305 99505305 1001 86380 86390 1
505952 99505952 1001 86380 86390 1
506468 99506468 1001 86380 86390 1
506509 99506509 1001 86380 86390 1
506432 99506432 1001 86380 86390 1
506409 99506409 1001 86380 86390 1
506289 99506289 1001 86380 86390 1
506328 99506328 1001 86380 86390 1
506330 99506330 1001 86380 86390 1
506357 99506357 1001 86380 86390 1
506323 99506323 1001 86380 86390 1
506052 99506052 1001 86380 86390 1
506126 99506126 1001 86380 86390 1
506049 99506049 1001 86380 86390 1
505984 99505984 1001 86380 86390 1
506180 99506180 1001 86380 86390 1
506709 99506709 1001 86380 86390 1
506621 99506621 1001 86380 86390 1
506392 99506392 1001 86380 86390 1
506610 99506610 1001 86380 86390 1
506678 99506678 1001 86380 86390 1
506705 99506705 1001 86380 86390 1
506605 99506605 1001 86380 86390 1
507352 99507352 1001 86380 86390 1
507408 99507408 1001 86380 86390 1
507416 99507416 1001 86380 86390 1
507356 99507356 1001 86380 86390 1
507023 99507023 1001 86380 86390 1
507099 99507099 1001 86380 86390 1
506956 99506956 1001 86380 86390 1
506987 99506987 1001 86380 86390 1
507010 99507010 1001 86380 86390 1
507516 99507516 1001 86380 86390 1
507455 99507455 1001 86380 86390 1
507429 99507429 1001 86380 86390 1
508122 99508122 1001 86380 86390 1
508084 99508084 1001 86380 86390 1
508176 99508176 1001 86380 86390 1
508100 99508100 1001 86380 86390 1
508139 99508139 1001 86380 86390 1
508116 99508116 1001 86380 86390 1
507864 99507864 1001 86380 86390 1
507890 99507890 1001 86380 86390 1
507821 99507821 1001 86380 86390 1
507706 99507706 1001 86380 86390 1
507773 99507773 1001 86380 86390 1
508357 99508357 1001 86380 86390 1
508425 99508425 1001 86380 86390 1
508987 99508987 1001 86380 86390 1
509064 99509064 1001 86380 86390 1
508765 99508765 1001 86380 86390 1
508792 99508792 1001 86380 86390 1
508767 99508767 1001 86380 86390 1
508686 99508686 1001 86380 86390 1
508597 99508597 1001 86380 86390 1
508624 99508624 1001 86380 86390 1
508508 99508508 1001 86380 86390 1
508589 99508589 1001 86380 86390 1
508592 99508592 1001 86380 86390 1
508620 99508620 1001 86380 86390 1
508517 99508517 1001 86380 86390 1
508595 99508595 1001 86380 86390 1
509226 99509226 1001 86380 86390 1
509089 99509089 1001 86380 86390 1
509225 99509225 1001 86380 86390 1
509095 99509095 1001 86380 86390 1
509865 99509865 1001 86380 86390 1
509877 99509877 1001 86380 86390 1
509817 99509817 1001 86380 86390 1
509795 99509795 1001 86380 86390 1
509565 99509565 1001 86380 86390 1
509542 99509542 1001 86380 86390 1
509966 99509966 1001 86380 86390 1
510005 99510005 1001 86380 86390 1
509915 99509915 1001 86380 86390 1
510045 99510045 1001 86380 86390 1
509994 99509994 1001 86380 86390 1
509947 99509947 1001 86380 86390 1
509987 99509987 1001 86380 86390 1
510013 99510013 1001 86380 86390 1
510547 99510547 1001 86380 86390 1
510697 99510697 1001 86380 86390 1
510679 99510679 1001 86380 86390 1
510540 99510540 1001 86380 86390 1
510352 99510352 1001 86380 86390 1
510461 99510461 1001 86380 86390 1
510842 99510842 1001 86380 86390 1
510891 99510891 1001 86380 86390 1
511351 99511351 1001 86380 86390 1
511449 99511449 1001 86380 86390 1
511488 99511488 1001 86380 86390 1
511501 99511501 1001 86380 86390 1
511178 99511178 1001 86380 86390 1
511232 99511232 1001 86380 86390 1
511234 99511234 1001 86380 86390 1
511302 99511302 1001 86380 86390 1
511318 99511318 1001 86380 86390 1
511577 99511577 1001 86380 86390 1
511746 99511746 1001 86380 86390 1
511670 99511670 1001 86380 86390 1
511586 99511586 1001 86380 86390 1
512199 99512199 1001 86380 86390 1
512347 99512347 1001 86380 86390 1
512255 99512255 1001 86380 86390 1
512221 99512221 1001 86380 86390 1
512209 99512209 1001 86380 86390 1
512300 99512300 1001 86380 86390 1
511995 99511995 1001 86380 86390 1
512163 99512163 1001 86380 86390 1
512101 99512101 1001 86380 86390 1
512119 99512119 1001 86380 86390 1
511910 99511910 1001 86380 86390 1
512401 99512401 1001 86380 86390 1
512571 99512571 1001 86380 86390 1
512546 99512546 1001 86380 86390 1
512424 99512424 1001 86380 86390 1
512568 99512568 1001 86380 86390 1
512543 99512543 1001 86380 86390 1
513076 99513076 1001 86380 86390 1
513104 99513104 1001 86380 86390 1
513015 99513015 1001 86380 86390 1
513080 99513080 1001 86380 86390 1
513069 99513069 1001 86380 86390 1
513201 99513201 1001 86380 86390 1
512795 99512795 1001 86380 86390 1
512824 99512824 1001 86380 86390 1
512826 99512826 1001 86380 86390 1
512983 99512983 1001 86380 86390 1
512801 99512801 1001 86380 86390 1
512856 99512856 1001 86380 86390 1
512714 99512714 1001 86380 86390 1
513397 99513397 1001 86380 86390 1
513321 99513321 1001 86380 86390 1
513996 99513996 1001 86380 86390 1
513830 99513830 1001 86380 86390 1
513935 99513935 1001 86380 86390 1
513805 99513805 1001 86380 86390 1
513642 99513642 1001 86380 86390 1
513515 99513515 1001 86380 86390 1
513613 99513613 1001 86380 86390 1
514165 99514165 1001 86380 86390 1
514843 99514843 1001 86380 86390 1
514700 99514700 1001 86380 86390 1
514792 99514792 1001 86380 86390 1
514516 99514516 1001 86380 86390 1
514263 99514263 1001 86380 86390 1
514388 99514388 1001 86380 86390 1
514326 99514326 1001 86380 86390 1
514937 99514937 1001 86380 86390 1
514954 99514954 1001 86380 86390 1
515650 99515650 1001 86380 86390 1
515654 99515654 1001 86380 86390 1
515486 99515486 1001 86380 86390 1
515628 99515628 1001 86380 86390 1
515423 99515423 1001 86380 86390 1
515321 99515321 1001 86380 86390 1
515119 99515119 1001 86380 86390 1
515223 99515223 1001 86380 86390 1
515250 99515250 1001 86380 86390 1
515239 99515239 1001 86380 86390 1
515801 99515801 1001 86380 86390 1
515705 99515705 1001 86380 86390 1
516332 99516332 1001 86380 86390 1
516384 99516384 1001 86380 86390 1
516139 99516139 1001 86380 86390 1
516204 99516204 1001 86380 86390 1
516168 99516168 1001 86380 86390 1
515894 99515894 1001 86380 86390 1
516052 99516052 1001 86380 86390 1
516623 99516623 1001 86380 86390 1
516651 99516651 1001 86380 86390 1
516526 99516526 1001 86380 86390 1
517233 99517233 1001 86380 86390 1
517302 99517302 1001 86380 86390 1
517209 99517209 1001 86380 86390 1
517305 99517305 1001 86380 86390 1
517044 99517044 1001 86380 86390 1
516955 99516955 1001 86380 86390 1
517059 99517059 1001 86380 86390 1
516982 99516982 1001 86380 86390 1
517087 99517087 1001 86380 86390 1
517049 99517049 1001 86380 86390 1
516768 99516768 1001 86380 86390 1
516811 99516811 1001 86380 86390 1
516800 99516800 1001 86380 86390 1
516801 99516801 1001 86380 86390 1
516829 99516829 1001 86380 86390 1
517488 99517488 1001 86380 86390 1
517532 99517532 1001 86380 86390 1
518158 99518158 1001 86380 86390 1
518008 99518008 1001 86380 86390 1
518035 99518035 1001 86380 86390 1
518040 99518040 1001 86380 86390 1
518153 99518153 1001 86380 86390 1
517803 99517803 1001 86380 86390 1
517779 99517779 1001 86380 86390 1
517783 99517783 1001 86380 86390 1
517570 99517570 1001 86380 86390 1
517663 99517663 1001 86380 86390 1
517715 99517715 1001 86380 86390 1
517728 99517728 1001 86380 86390 1
518214 99518214 1001 86380 86390 1
518872 99518872 1001 86380 86390 1
518927 99518927 1001 86380 86390 1
518940 99518940 1001 86380 86390 1
518799 99518799 1001 86380 86390 1
518789 99518789 1001 86380 86390 1
518905 99518905 1001 86380 86390 1
518615 99518615 1001 86380 86390 1
518771 99518771 1001 86380 86390 1
518686 99518686 1001 86380 86390 1
518422 99518422 1001 86380 86390 1
518998 99518998 1001 86380 86390 1
519003 99519003 1001 86380 86390 1
519120 99519120 1001 86380 86390 1
519032 99519032 1001 86380 86390 1
519622 99519622 1001 86380 86390 1
519650 99519650 1001 86380 86390 1
519704 99519704 1001 86380 86390 1
519708 99519708 1001 86380 86390 1
519532 99519532 1001 86380 86390 1
519362 99519362 1001 86380 86390 1
519206 99519206 1001 86380 86390 1
519325 99519325 1001 86380 86390 1
519355 99519355 1001 86380 86390 1
519843 99519843 1001 86380 86390 1
519949 99519949 1001 86380 86390 1
519964 99519964 1001 86380 86390 1
520473 99520473 1001 86380 86390 1
520515 99520515 1001 86380 86390 1
520493 99520493 1001 86380 86390 1
520584 99520584 1001 86380 86390 1
520337 99520337 1001 86380 86390 1
520341 99520341 1001 86380 86390 1
520221 99520221 1001 86380 86390 1
520225 99520225 1001 86380 86390 1
520844 99520844 1001 86380 86390 1
520704 99520704 1001 86380 86390 1
520796 99520796 1001 86380 86390 1
520709 99520709 1001 86380 86390 1
520697 99520697 1001 86380 86390 1
520775 99520775 1001 86380 86390 1
520673 99520673 1001 86380 86390 1
520660 99520660 1001 86380 86390 1
[truncated: 4,088,817 more chars]
