# Supplementary material for: Fast and near-optimal monitoring for healthcare acquired infection outbreaks
Source: PLoS Comput Biol. 2019 Sep 16;15(9):e1007284. doi: 10.1371/journal.pcbi.1007284 (PMC6762212; doi:10.1371/journal.pcbi.1007284)
Supplement: S1 Data — (ZIP) [file pcbi.1007284.s006.zip › MobilityLogs1/HAISE_Carilion_all_visits_day_88.txt]

#Person location Sublocation StartTime EndTime Type
436529 224 1001 83760 84957 1
434059 640 1001 9600 13497 1
414154 786 1001 67980 85197 1
400073 99400073 1001 86380 86390 1
400046 99400046 1001 86380 86390 1
400698 99400698 1001 86380 86390 1
400734 99400734 1001 86380 86390 1
400782 99400782 1001 86380 86390 1
401093 99401093 1001 86380 86390 1
401207 99401207 1001 86380 86390 1
401355 99401355 1001 86380 86390 1
401496 99401496 1001 86380 86390 1
401776 99401776 1001 86380 86390 1
401923 99401923 1001 86380 86390 1
402040 99402040 1001 86380 86390 1
402134 99402134 1001 86380 86390 1
402114 99402114 1001 86380 86390 1
402247 99402247 1001 86380 86390 1
402340 99402340 1001 86380 86390 1
402572 99402572 1001 86380 86390 1
402574 99402574 1001 86380 86390 1
402642 99402642 1001 86380 86390 1
402818 99402818 1001 86380 86390 1
402900 99402900 1001 86380 86390 1
403010 99403010 1001 86380 86390 1
403062 99403062 1001 86380 86390 1
403460 99403460 1001 86380 86390 1
403729 99403729 1001 86380 86390 1
403709 99403709 1001 86380 86390 1
403849 99403849 1001 86380 86390 1
404192 99404192 1001 86380 86390 1
404316 99404316 1001 86380 86390 1
404953 99404953 1001 86380 86390 1
405067 99405067 1001 86380 86390 1
405144 99405144 1001 86380 86390 1
405297 99405297 1001 86380 86390 1
405316 99405316 1001 86380 86390 1
405576 99405576 1001 86380 86390 1
405633 99405633 1001 86380 86390 1
405587 99405587 1001 86380 86390 1
405682 99405682 1001 86380 86390 1
405864 99405864 1001 86380 86390 1
406012 99406012 1001 86380 86390 1
406153 99406153 1001 86380 86390 1
406155 99406155 1001 86380 86390 1
406135 99406135 1001 86380 86390 1
406224 99406224 1001 86380 86390 1
406373 99406373 1001 86380 86390 1
406307 99406307 1001 86380 86390 1
406314 99406314 1001 86380 86390 1
406731 99406731 1001 86380 86390 1
406829 99406829 1001 86380 86390 1
406751 99406751 1001 86380 86390 1
406868 99406868 1001 86380 86390 1
406860 99406860 1001 86380 86390 1
407078 99407078 1001 86380 86390 1
407344 99407344 1001 86380 86390 1
407257 99407257 1001 86380 86390 1
407262 99407262 1001 86380 86390 1
407433 99407433 1001 86380 86390 1
407456 99407456 1001 86380 86390 1
407733 99407733 1001 86380 86390 1
408018 99408018 1001 86380 86390 1
408174 99408174 1001 86380 86390 1
408250 99408250 1001 86380 86390 1
408254 99408254 1001 86380 86390 1
408303 99408303 1001 86380 86390 1
408637 99408637 1001 86380 86390 1
409043 99409043 1001 86380 86390 1
409037 99409037 1001 86380 86390 1
409255 99409255 1001 86380 86390 1
409270 99409270 1001 86380 86390 1
409583 99409583 1001 86380 86390 1
409799 99409799 1001 86380 86390 1
409817 99409817 1001 86380 86390 1
410229 99410229 1001 86380 86390 1
410258 99410258 1001 86380 86390 1
410414 99410414 1001 86380 86390 1
410864 99410864 1001 86380 86390 1
411074 99411074 1001 86380 86390 1
411070 99411070 1001 86380 86390 1
411217 99411217 1001 86380 86390 1
411320 99411320 1001 86380 86390 1
411244 99411244 1001 86380 86390 1
411504 99411504 1001 86380 86390 1
411591 99411591 1001 86380 86390 1
411730 99411730 1001 86380 86390 1
411904 99411904 1001 86380 86390 1
412018 99412018 1001 86380 86390 1
412243 99412243 1001 86380 86390 1
412272 99412272 1001 86380 86390 1
412409 99412409 1001 86380 86390 1
412288 99412288 1001 86380 86390 1
412472 99412472 1001 86380 86390 1
413630 99413630 1001 86380 86390 1
413326 99413326 1001 86380 86390 1
413584 99413584 1001 86380 86390 1
413684 99413684 1001 86380 86390 1
412526 99412526 1001 86380 86390 1
412557 99412557 1001 86380 86390 1
412683 99412683 1001 86380 86390 1
412733 99412733 1001 86380 86390 1
413920 99413920 1001 86380 86390 1
413756 99413756 1001 86380 86390 1
414064 99414064 1001 86380 86390 1
413846 99413846 1001 86380 86390 1
415063 99415063 1001 86380 86390 1
415017 99415017 1001 86380 86390 1
415204 99415204 1001 86380 86390 1
415132 99415132 1001 86380 86390 1
415089 99415089 1001 86380 86390 1
414778 99414778 1001 86380 86390 1
414824 99414824 1001 86380 86390 1
414805 99414805 1001 86380 86390 1
414791 99414791 1001 86380 86390 1
414857 99414857 1001 86380 86390 1
414128 99414128 1001 86380 86390 1
414264 99414264 1001 86380 86390 1
415336 99415336 1001 86380 86390 1
415372 99415372 1001 86380 86390 1
415452 99415452 1001 86380 86390 1
415666 99415666 1001 86380 86390 1
416896 99416896 1001 86380 86390 1
416138 99416138 1001 86380 86390 1
416450 99416450 1001 86380 86390 1
416490 99416490 1001 86380 86390 1
415827 99415827 1001 86380 86390 1
415966 99415966 1001 86380 86390 1
416040 99416040 1001 86380 86390 1
415982 99415982 1001 86380 86390 1
417163 99417163 1001 86380 86390 1
417380 99417380 1001 86380 86390 1
417048 99417048 1001 86380 86390 1
417289 99417289 1001 86380 86390 1
417101 99417101 1001 86380 86390 1
417395 99417395 1001 86380 86390 1
417325 99417325 1001 86380 86390 1
417368 99417368 1001 86380 86390 1
418475 99418475 1001 86380 86390 1
418595 99418595 1001 86380 86390 1
418611 99418611 1001 86380 86390 1
418722 99418722 1001 86380 86390 1
418711 99418711 1001 86380 86390 1
418419 99418419 1001 86380 86390 1
418060 99418060 1001 86380 86390 1
418183 99418183 1001 86380 86390 1
418231 99418231 1001 86380 86390 1
418191 99418191 1001 86380 86390 1
417677 99417677 1001 86380 86390 1
417890 99417890 1001 86380 86390 1
417854 99417854 1001 86380 86390 1
417875 99417875 1001 86380 86390 1
417933 99417933 1001 86380 86390 1
417608 99417608 1001 86380 86390 1
419037 99419037 1001 86380 86390 1
419008 99419008 1001 86380 86390 1
420228 99420228 1001 86380 86390 1
420296 99420296 1001 86380 86390 1
419838 99419838 1001 86380 86390 1
419689 99419689 1001 86380 86390 1
419537 99419537 1001 86380 86390 1
419557 99419557 1001 86380 86390 1
420560 99420560 1001 86380 86390 1
420649 99420649 1001 86380 86390 1
420499 99420499 1001 86380 86390 1
420665 99420665 1001 86380 86390 1
421740 99421740 1001 86380 86390 1
421729 99421729 1001 86380 86390 1
421552 99421552 1001 86380 86390 1
421466 99421466 1001 86380 86390 1
421243 99421243 1001 86380 86390 1
420976 99420976 1001 86380 86390 1
421247 99421247 1001 86380 86390 1
422460 99422460 1001 86380 86390 1
422408 99422408 1001 86380 86390 1
422388 99422388 1001 86380 86390 1
422266 99422266 1001 86380 86390 1
423491 99423491 1001 86380 86390 1
423555 99423555 1001 86380 86390 1
423495 99423495 1001 86380 86390 1
423471 99423471 1001 86380 86390 1
423647 99423647 1001 86380 86390 1
422554 99422554 1001 86380 86390 1
422686 99422686 1001 86380 86390 1
422706 99422706 1001 86380 86390 1
423794 99423794 1001 86380 86390 1
423873 99423873 1001 86380 86390 1
423874 99423874 1001 86380 86390 1
424000 99424000 1001 86380 86390 1
424109 99424109 1001 86380 86390 1
424058 99424058 1001 86380 86390 1
425047 99425047 1001 86380 86390 1
425330 99425330 1001 86380 86390 1
424825 99424825 1001 86380 86390 1
424785 99424785 1001 86380 86390 1
424913 99424913 1001 86380 86390 1
424869 99424869 1001 86380 86390 1
424812 99424812 1001 86380 86390 1
424368 99424368 1001 86380 86390 1
424447 99424447 1001 86380 86390 1
424166 99424166 1001 86380 86390 1
424485 99424485 1001 86380 86390 1
425523 99425523 1001 86380 86390 1
426744 99426744 1001 86380 86390 1
427057 99427057 1001 86380 86390 1
426643 99426643 1001 86380 86390 1
426576 99426576 1001 86380 86390 1
426312 99426312 1001 86380 86390 1
426093 99426093 1001 86380 86390 1
425987 99425987 1001 86380 86390 1
426157 99426157 1001 86380 86390 1
425946 99425946 1001 86380 86390 1
426257 99426257 1001 86380 86390 1
425851 99425851 1001 86380 86390 1
427446 99427446 1001 86380 86390 1
428591 99428591 1001 86380 86390 1
428278 99428278 1001 86380 86390 1
428040 99428040 1001 86380 86390 1
427952 99427952 1001 86380 86390 1
428292 99428292 1001 86380 86390 1
427958 99427958 1001 86380 86390 1
427961 99427961 1001 86380 86390 1
427851 99427851 1001 86380 86390 1
428779 99428779 1001 86380 86390 1
429046 99429046 1001 86380 86390 1
428799 99428799 1001 86380 86390 1
430070 99430070 1001 86380 86390 1
430328 99430328 1001 86380 86390 1
430227 99430227 1001 86380 86390 1
430150 99430150 1001 86380 86390 1
430189 99430189 1001 86380 86390 1
429573 99429573 1001 86380 86390 1
429918 99429918 1001 86380 86390 1
430500 99430500 1001 86380 86390 1
430626 99430626 1001 86380 86390 1
430389 99430389 1001 86380 86390 1
430499 99430499 1001 86380 86390 1
431882 99431882 1001 86380 86390 1
431670 99431670 1001 86380 86390 1
431673 99431673 1001 86380 86390 1
431798 99431798 1001 86380 86390 1
431806 99431806 1001 86380 86390 1
431583 99431583 1001 86380 86390 1
431493 99431493 1001 86380 86390 1
430921 99430921 1001 86380 86390 1
430870 99430870 1001 86380 86390 1
431178 99431178 1001 86380 86390 1
432156 99432156 1001 86380 86390 1
432254 99432254 1001 86380 86390 1
432066 99432066 1001 86380 86390 1
432187 99432187 1001 86380 86390 1
432213 99432213 1001 86380 86390 1
432334 99432334 1001 86380 86390 1
433490 99433490 1001 86380 86390 1
433588 99433588 1001 86380 86390 1
433545 99433545 1001 86380 86390 1
432718 99432718 1001 86380 86390 1
432606 99432606 1001 86380 86390 1
432731 99432731 1001 86380 86390 1
432678 99432678 1001 86380 86390 1
434104 99434104 1001 86380 86390 1
434014 99434014 1001 86380 86390 1
433826 99433826 1001 86380 86390 1
435077 99435077 1001 86380 86390 1
435244 99435244 1001 86380 86390 1
435434 99435434 1001 86380 86390 1
435108 99435108 1001 86380 86390 1
435220 99435220 1001 86380 86390 1
435346 99435346 1001 86380 86390 1
435399 99435399 1001 86380 86390 1
434868 99434868 1001 86380 86390 1
434602 99434602 1001 86380 86390 1
434139 99434139 1001 86380 86390 1
435756 99435756 1001 86380 86390 1
435643 99435643 1001 86380 86390 1
435465 99435465 1001 86380 86390 1
435632 99435632 1001 86380 86390 1
435466 99435466 1001 86380 86390 1
436854 99436854 1001 86380 86390 1
436856 99436856 1001 86380 86390 1
436895 99436895 1001 86380 86390 1
436963 99436963 1001 86380 86390 1
437114 99437114 1001 86380 86390 1
436773 99436773 1001 86380 86390 1
436423 99436423 1001 86380 86390 1
436669 99436669 1001 86380 86390 1
436596 99436596 1001 86380 86390 1
436638 99436638 1001 86380 86390 1
436396 99436396 1001 86380 86390 1
436434 99436434 1001 86380 86390 1
436698 99436698 1001 86380 86390 1
436748 99436748 1001 86380 86390 1
435983 99435983 1001 86380 86390 1
300094 99300094 1001 86380 86390 1
300548 99300548 1001 86380 86390 1
300699 99300699 1001 86380 86390 1
300579 99300579 1001 86380 86390 1
300452 99300452 1001 86380 86390 1
300200 99300200 1001 86380 86390 1
300266 99300266 1001 86380 86390 1
300195 99300195 1001 86380 86390 1
300764 99300764 1001 86380 86390 1
300842 99300842 1001 86380 86390 1
300804 99300804 1001 86380 86390 1
300740 99300740 1001 86380 86390 1
300834 99300834 1001 86380 86390 1
300732 99300732 1001 86380 86390 1
300931 99300931 1001 86380 86390 1
301493 99301493 1001 86380 86390 1
301447 99301447 1001 86380 86390 1
301449 99301449 1001 86380 86390 1
301545 99301545 1001 86380 86390 1
301502 99301502 1001 86380 86390 1
301317 99301317 1001 86380 86390 1
300985 99300985 1001 86380 86390 1
301073 99301073 1001 86380 86390 1
301100 99301100 1001 86380 86390 1
301681 99301681 1001 86380 86390 1
301617 99301617 1001 86380 86390 1
301708 99301708 1001 86380 86390 1
301657 99301657 1001 86380 86390 1
301597 99301597 1001 86380 86390 1
301612 99301612 1001 86380 86390 1
301742 99301742 1001 86380 86390 1
301601 99301601 1001 86380 86390 1
301575 99301575 1001 86380 86390 1
301706 99301706 1001 86380 86390 1
302330 99302330 1001 86380 86390 1
302202 99302202 1001 86380 86390 1
302362 99302362 1001 86380 86390 1
301994 99301994 1001 86380 86390 1
301928 99301928 1001 86380 86390 1
301903 99301903 1001 86380 86390 1
301865 99301865 1001 86380 86390 1
301878 99301878 1001 86380 86390 1
301867 99301867 1001 86380 86390 1
301895 99301895 1001 86380 86390 1
301898 99301898 1001 86380 86390 1
301821 99301821 1001 86380 86390 1
301951 99301951 1001 86380 86390 1
302546 99302546 1001 86380 86390 1
302577 99302577 1001 86380 86390 1
302423 99302423 1001 86380 86390 1
302424 99302424 1001 86380 86390 1
302477 99302477 1001 86380 86390 1
302386 99302386 1001 86380 86390 1
302428 99302428 1001 86380 86390 1
303016 99303016 1001 86380 86390 1
303147 99303147 1001 86380 86390 1
303150 99303150 1001 86380 86390 1
303140 99303140 1001 86380 86390 1
303103 99303103 1001 86380 86390 1
302927 99302927 1001 86380 86390 1
302979 99302979 1001 86380 86390 1
302865 99302865 1001 86380 86390 1
302841 99302841 1001 86380 86390 1
302766 99302766 1001 86380 86390 1
303385 99303385 1001 86380 86390 1
303322 99303322 1001 86380 86390 1
303349 99303349 1001 86380 86390 1
303313 99303313 1001 86380 86390 1
303946 99303946 1001 86380 86390 1
303980 99303980 1001 86380 86390 1
303818 99303818 1001 86380 86390 1
303794 99303794 1001 86380 86390 1
303694 99303694 1001 86380 86390 1
303785 99303785 1001 86380 86390 1
303576 99303576 1001 86380 86390 1
303488 99303488 1001 86380 86390 1
304185 99304185 1001 86380 86390 1
304104 99304104 1001 86380 86390 1
304787 99304787 1001 86380 86390 1
304790 99304790 1001 86380 86390 1
304703 99304703 1001 86380 86390 1
304511 99304511 1001 86380 86390 1
304602 99304602 1001 86380 86390 1
304632 99304632 1001 86380 86390 1
304611 99304611 1001 86380 86390 1
304251 99304251 1001 86380 86390 1
304296 99304296 1001 86380 86390 1
304400 99304400 1001 86380 86390 1
304366 99304366 1001 86380 86390 1
304946 99304946 1001 86380 86390 1
304882 99304882 1001 86380 86390 1
305025 99305025 1001 86380 86390 1
305033 99305033 1001 86380 86390 1
305504 99305504 1001 86380 86390 1
305597 99305597 1001 86380 86390 1
305653 99305653 1001 86380 86390 1
305638 99305638 1001 86380 86390 1
305592 99305592 1001 86380 86390 1
305618 99305618 1001 86380 86390 1
305304 99305304 1001 86380 86390 1
305425 99305425 1001 86380 86390 1
305099 99305099 1001 86380 86390 1
500129 99500129 1001 86380 86390 1
500142 99500142 1001 86380 86390 1
500156 99500156 1001 86380 86390 1
305688 99305688 1001 86380 86390 1
500698 99500698 1001 86380 86390 1
500782 99500782 1001 86380 86390 1
500754 99500754 1001 86380 86390 1
500718 99500718 1001 86380 86390 1
500618 99500618 1001 86380 86390 1
500452 99500452 1001 86380 86390 1
500517 99500517 1001 86380 86390 1
500608 99500608 1001 86380 86390 1
500467 99500467 1001 86380 86390 1
500408 99500408 1001 86380 86390 1
500513 99500513 1001 86380 86390 1
500411 99500411 1001 86380 86390 1
500284 99500284 1001 86380 86390 1
500209 99500209 1001 86380 86390 1
500328 99500328 1001 86380 86390 1
500268 99500268 1001 86380 86390 1
500269 99500269 1001 86380 86390 1
500875 99500875 1001 86380 86390 1
500840 99500840 1001 86380 86390 1
500905 99500905 1001 86380 86390 1
500988 99500988 1001 86380 86390 1
501609 99501609 1001 86380 86390 1
501449 99501449 1001 86380 86390 1
501514 99501514 1001 86380 86390 1
501478 99501478 1001 86380 86390 1
501469 99501469 1001 86380 86390 1
501344 99501344 1001 86380 86390 1
501096 99501096 1001 86380 86390 1
501059 99501059 1001 86380 86390 1
501021 99501021 1001 86380 86390 1
501195 99501195 1001 86380 86390 1
501211 99501211 1001 86380 86390 1
501843 99501843 1001 86380 86390 1
501834 99501834 1001 86380 86390 1
501669 99501669 1001 86380 86390 1
501776 99501776 1001 86380 86390 1
502378 99502378 1001 86380 86390 1
502418 99502418 1001 86380 86390 1
502356 99502356 1001 86380 86390 1
502384 99502384 1001 86380 86390 1
502282 99502282 1001 86380 86390 1
502400 99502400 1001 86380 86390 1
502183 99502183 1001 86380 86390 1
502055 99502055 1001 86380 86390 1
502147 99502147 1001 86380 86390 1
502154 99502154 1001 86380 86390 1
502167 99502167 1001 86380 86390 1
502016 99502016 1001 86380 86390 1
501901 99501901 1001 86380 86390 1
501942 99501942 1001 86380 86390 1
501931 99501931 1001 86380 86390 1
501944 99501944 1001 86380 86390 1
502566 99502566 1001 86380 86390 1
502506 99502506 1001 86380 86390 1
503139 99503139 1001 86380 86390 1
503193 99503193 1001 86380 86390 1
503195 99503195 1001 86380 86390 1
503208 99503208 1001 86380 86390 1
502892 99502892 1001 86380 86390 1
503035 99503035 1001 86380 86390 1
502839 99502839 1001 86380 86390 1
502673 99502673 1001 86380 86390 1
502823 99502823 1001 86380 86390 1
503976 99503976 1001 86380 86390 1
504079 99504079 1001 86380 86390 1
504015 99504015 1001 86380 86390 1
503914 99503914 1001 86380 86390 1
503922 99503922 1001 86380 86390 1
503743 99503743 1001 86380 86390 1
503886 99503886 1001 86380 86390 1
503798 99503798 1001 86380 86390 1
503788 99503788 1001 86380 86390 1
503776 99503776 1001 86380 86390 1
503678 99503678 1001 86380 86390 1
503502 99503502 1001 86380 86390 1
503557 99503557 1001 86380 86390 1
503622 99503622 1001 86380 86390 1
503559 99503559 1001 86380 86390 1
503612 99503612 1001 86380 86390 1
503508 99503508 1001 86380 86390 1
504220 99504220 1001 86380 86390 1
504195 99504195 1001 86380 86390 1
504315 99504315 1001 86380 86390 1
504277 99504277 1001 86380 86390 1
504803 99504803 1001 86380 86390 1
504925 99504925 1001 86380 86390 1
504787 99504787 1001 86380 86390 1
504738 99504738 1001 86380 86390 1
504596 99504596 1001 86380 86390 1
504706 99504706 1001 86380 86390 1
504554 99504554 1001 86380 86390 1
504469 99504469 1001 86380 86390 1
504474 99504474 1001 86380 86390 1
505006 99505006 1001 86380 86390 1
505045 99505045 1001 86380 86390 1
504531 99504531 1001 86380 86390 1
505076 99505076 1001 86380 86390 1
505077 99505077 1001 86380 86390 1
505617 99505617 1001 86380 86390 1
505709 99505709 1001 86380 86390 1
505580 99505580 1001 86380 86390 1
505741 99505741 1001 86380 86390 1
505637 99505637 1001 86380 86390 1
505600 99505600 1001 86380 86390 1
505450 99505450 1001 86380 86390 1
505495 99505495 1001 86380 86390 1
505213 99505213 1001 86380 86390 1
505292 99505292 1001 86380 86390 1
505331 99505331 1001 86380 86390 1
505306 99505306 1001 86380 86390 1
505156 99505156 1001 86380 86390 1
505196 99505196 1001 86380 86390 1
505274 99505274 1001 86380 86390 1
505275 99505275 1001 86380 86390 1
505159 99505159 1001 86380 86390 1
505807 99505807 1001 86380 86390 1
505859 99505859 1001 86380 86390 1
505824 99505824 1001 86380 86390 1
505855 99505855 1001 86380 86390 1
506464 99506464 1001 86380 86390 1
506255 99506255 1001 86380 86390 1
506658 99506658 1001 86380 86390 1
506753 99506753 1001 86380 86390 1
506719 99506719 1001 86380 86390 1
507391 99507391 1001 86380 86390 1
507290 99507290 1001 86380 86390 1
507317 99507317 1001 86380 86390 1
507158 99507158 1001 86380 86390 1
506815 99506815 1001 86380 86390 1
506963 99506963 1001 86380 86390 1
507574 99507574 1001 86380 86390 1
507512 99507512 1001 86380 86390 1
507488 99507488 1001 86380 86390 1
507560 99507560 1001 86380 86390 1
508219 99508219 1001 86380 86390 1
507942 99507942 1001 86380 86390 1
507917 99507917 1001 86380 86390 1
507930 99507930 1001 86380 86390 1
508025 99508025 1001 86380 86390 1
507975 99507975 1001 86380 86390 1
507666 99507666 1001 86380 86390 1
507673 99507673 1001 86380 86390 1
508326 99508326 1001 86380 86390 1
508301 99508301 1001 86380 86390 1
509039 99509039 1001 86380 86390 1
508884 99508884 1001 86380 86390 1
509063 99509063 1001 86380 86390 1
509064 99509064 1001 86380 86390 1
508880 99508880 1001 86380 86390 1
508772 99508772 1001 86380 86390 1
508852 99508852 1001 86380 86390 1
508762 99508762 1001 86380 86390 1
508711 99508711 1001 86380 86390 1
508751 99508751 1001 86380 86390 1
508601 99508601 1001 86380 86390 1
508537 99508537 1001 86380 86390 1
508525 99508525 1001 86380 86390 1
509116 99509116 1001 86380 86390 1
509259 99509259 1001 86380 86390 1
509272 99509272 1001 86380 86390 1
509865 99509865 1001 86380 86390 1
509814 99509814 1001 86380 86390 1
509751 99509751 1001 86380 86390 1
509732 99509732 1001 86380 86390 1
509545 99509545 1001 86380 86390 1
509571 99509571 1001 86380 86390 1
509536 99509536 1001 86380 86390 1
509344 99509344 1001 86380 86390 1
509462 99509462 1001 86380 86390 1
509307 99509307 1001 86380 86390 1
509439 99509439 1001 86380 86390 1
509911 99509911 1001 86380 86390 1
509953 99509953 1001 86380 86390 1
510031 99510031 1001 86380 86390 1
509921 99509921 1001 86380 86390 1
510572 99510572 1001 86380 86390 1
510688 99510688 1001 86380 86390 1
510523 99510523 1001 86380 86390 1
510565 99510565 1001 86380 86390 1
510355 99510355 1001 86380 86390 1
510157 99510157 1001 86380 86390 1
510926 99510926 1001 86380 86390 1
511518 99511518 1001 86380 86390 1
511427 99511427 1001 86380 86390 1
511224 99511224 1001 86380 86390 1
511148 99511148 1001 86380 86390 1
510944 99510944 1001 86380 86390 1
510988 99510988 1001 86380 86390 1
510936 99510936 1001 86380 86390 1
510963 99510963 1001 86380 86390 1
511041 99511041 1001 86380 86390 1
510965 99510965 1001 86380 86390 1
511004 99511004 1001 86380 86390 1
511097 99511097 1001 86380 86390 1
511742 99511742 1001 86380 86390 1
512237 99512237 1001 86380 86390 1
512186 99512186 1001 86380 86390 1
512304 99512304 1001 86380 86390 1
512201 99512201 1001 86380 86390 1
512190 99512190 1001 86380 86390 1
512358 99512358 1001 86380 86390 1
512365 99512365 1001 86380 86390 1
512371 99512371 1001 86380 86390 1
512173 99512173 1001 86380 86390 1
512162 99512162 1001 86380 86390 1
511984 99511984 1001 86380 86390 1
512103 99512103 1001 86380 86390 1
511770 99511770 1001 86380 86390 1
511862 99511862 1001 86380 86390 1
511863 99511863 1001 86380 86390 1
511786 99511786 1001 86380 86390 1
511966 99511966 1001 86380 86390 1
512568 99512568 1001 86380 86390 1
513172 99513172 1001 86380 86390 1
513042 99513042 1001 86380 86390 1
512933 99512933 1001 86380 86390 1
512761 99512761 1001 86380 86390 1
512660 99512660 1001 86380 86390 1
513404 99513404 1001 86380 86390 1
513301 99513301 1001 86380 86390 1
513902 99513902 1001 86380 86390 1
514006 99514006 1001 86380 86390 1
514005 99514005 1001 86380 86390 1
513898 99513898 1001 86380 86390 1
513886 99513886 1001 86380 86390 1
513862 99513862 1001 86380 86390 1
513736 99513736 1001 86380 86390 1
513659 99513659 1001 86380 86390 1
513622 99513622 1001 86380 86390 1
513793 99513793 1001 86380 86390 1
513563 99513563 1001 86380 86390 1
514073 99514073 1001 86380 86390 1
514668 99514668 1001 86380 86390 1
514470 99514470 1001 86380 86390 1
514457 99514457 1001 86380 86390 1
514588 99514588 1001 86380 86390 1
514643 99514643 1001 86380 86390 1
514584 99514584 1001 86380 86390 1
514246 99514246 1001 86380 86390 1
514938 99514938 1001 86380 86390 1
514939 99514939 1001 86380 86390 1
515555 99515555 1001 86380 86390 1
515568 99515568 1001 86380 86390 1
515658 99515658 1001 86380 86390 1
515589 99515589 1001 86380 86390 1
515605 99515605 1001 86380 86390 1
515310 99515310 1001 86380 86390 1
515467 99515467 1001 86380 86390 1
515379 99515379 1001 86380 86390 1
515393 99515393 1001 86380 86390 1
515385 99515385 1001 86380 86390 1
515294 99515294 1001 86380 86390 1
515259 99515259 1001 86380 86390 1
515208 99515208 1001 86380 86390 1
515250 99515250 1001 86380 86390 1
515804 99515804 1001 86380 86390 1
515820 99515820 1001 86380 86390 1
515860 99515860 1001 86380 86390 1
516380 99516380 1001 86380 86390 1
516461 99516461 1001 86380 86390 1
516375 99516375 1001 86380 86390 1
516154 99516154 1001 86380 86390 1
516259 99516259 1001 86380 86390 1
516301 99516301 1001 86380 86390 1
516067 99516067 1001 86380 86390 1
516572 99516572 1001 86380 86390 1
516538 99516538 1001 86380 86390 1
516656 99516656 1001 86380 86390 1
517302 99517302 1001 86380 86390 1
517222 99517222 1001 86380 86390 1
517016 99517016 1001 86380 86390 1
516930 99516930 1001 86380 86390 1
517048 99517048 1001 86380 86390 1
517087 99517087 1001 86380 86390 1
516720 99516720 1001 86380 86390 1
516824 99516824 1001 86380 86390 1
516738 99516738 1001 86380 86390 1
517411 99517411 1001 86380 86390 1
517380 99517380 1001 86380 86390 1
517975 99517975 1001 86380 86390 1
518015 99518015 1001 86380 86390 1
518148 99518148 1001 86380 86390 1
518155 99518155 1001 86380 86390 1
517891 99517891 1001 86380 86390 1
517814 99517814 1001 86380 86390 1
517840 99517840 1001 86380 86390 1
517905 99517905 1001 86380 86390 1
517778 99517778 1001 86380 86390 1
517821 99517821 1001 86380 86390 1
517825 99517825 1001 86380 86390 1
517929 99517929 1001 86380 86390 1
517688 99517688 1001 86380 86390 1
517703 99517703 1001 86380 86390 1
517729 99517729 1001 86380 86390 1
517682 99517682 1001 86380 86390 1
517541 99517541 1001 86380 86390 1
518201 99518201 1001 86380 86390 1
518320 99518320 1001 86380 86390 1
518165 99518165 1001 86380 86390 1
518308 99518308 1001 86380 86390 1
518962 99518962 1001 86380 86390 1
518929 99518929 1001 86380 86390 1
518802 99518802 1001 86380 86390 1
518982 99518982 1001 86380 86390 1
518613 99518613 1001 86380 86390 1
518652 99518652 1001 86380 86390 1
518655 99518655 1001 86380 86390 1
518634 99518634 1001 86380 86390 1
518419 99518419 1001 86380 86390 1
518474 99518474 1001 86380 86390 1
518372 99518372 1001 86380 86390 1
518503 99518503 1001 86380 86390 1
518573 99518573 1001 86380 86390 1
519130 99519130 1001 86380 86390 1
519027 99519027 1001 86380 86390 1
519001 99519001 1001 86380 86390 1
519081 99519081 1001 86380 86390 1
519783 99519783 1001 86380 86390 1
519442 99519442 1001 86380 86390 1
519271 99519271 1001 86380 86390 1
519198 99519198 1001 86380 86390 1
519211 99519211 1001 86380 86390 1
519850 99519850 1001 86380 86390 1
519870 99519870 1001 86380 86390 1
519948 99519948 1001 86380 86390 1
519898 99519898 1001 86380 86390 1
520450 99520450 1001 86380 86390 1
520598 99520598 1001 86380 86390 1
520629 99520629 1001 86380 86390 1
520369 99520369 1001 86380 86390 1
520295 99520295 1001 86380 86390 1
520154 99520154 1001 86380 86390 1
520207 99520207 1001 86380 86390 1
520805 99520805 1001 86380 86390 1
520746 99520746 1001 86380 86390 1
521335 99521335 1001 86380 86390 1
521146 99521146 1001 86380 86390 1
521242 99521242 1001 86380 86390 1
521062 99521062 1001 86380 86390 1
521114 99521114 1001 86380 86390 1
520966 99520966 1001 86380 86390 1
521482 99521482 1001 86380 86390 1
521498 99521498 1001 86380 86390 1
521947 99521947 1001 86380 86390 1
521923 99521923 1001 86380 86390 1
522013 99522013 1001 86380 86390 1
522002 99522002 1001 86380 86390 1
522003 99522003 1001 86380 86390 1
521914 99521914 1001 86380 86390 1
521698 99521698 1001 86380 86390 1
521685 99521685 1001 86380 86390 1
521796 99521796 1001 86380 86390 1
521758 99521758 1001 86380 86390 1
521759 99521759 1001 86380 86390 1
522367 99522367 1001 86380 86390 1
522408 99522408 1001 86380 86390 1
522969 99522969 1001 86380 86390 1
522824 99522824 1001 86380 86390 1
522774 99522774 1001 86380 86390 1
522813 99522813 1001 86380 86390 1
522857 99522857 1001 86380 86390 1
522756 99522756 1001 86380 86390 1
522691 99522691 1001 86380 86390 1
522499 99522499 1001 86380 86390 1
522591 99522591 1001 86380 86390 1
522541 99522541 1001 86380 86390 1
522639 99522639 1001 86380 86390 1
523312 99523312 1001 86380 86390 1
523288 99523288 1001 86380 86390 1
523211 99523211 1001 86380 86390 1
523214 99523214 1001 86380 86390 1
523215 99523215 1001 86380 86390 1
523228 99523228 1001 86380 86390 1
523870 99523870 1001 86380 86390 1
523750 99523750 1001 86380 86390 1
523622 99523622 1001 86380 86390 1
523601 99523601 1001 86380 86390 1
523576 99523576 1001 86380 86390 1
523589 99523589 1001 86380 86390 1
523733 99523733 1001 86380 86390 1
523643 99523643 1001 86380 86390 1
523647 99523647 1001 86380 86390 1
523556 99523556 1001 86380 86390 1
523425 99523425 1001 86380 86390 1
523361 99523361 1001 86380 86390 1
524102 99524102 1001 86380 86390 1
524128 99524128 1001 86380 86390 1
524052 99524052 1001 86380 86390 1
524068 99524068 1001 86380 86390 1
524566 99524566 1001 86380 86390 1
524631 99524631 1001 86380 86390 1
524610 99524610 1001 86380 86390 1
524452 99524452 1001 86380 86390 1
524240 99524240 1001 86380 86390 1
524257 99524257 1001 86380 86390 1
524250 99524250 1001 86380 86390 1
524187 99524187 1001 86380 86390 1
524951 99524951 1001 86380 86390 1
524891 99524891 1001 86380 86390 1
524972 99524972 1001 86380 86390 1
525404 99525404 1001 86380 86390 1
525239 99525239 1001 86380 86390 1
525071 99525071 1001 86380 86390 1
525142 99525142 1001 86380 86390 1
525790 99525790 1001 86380 86390 1
525779 99525779 1001 86380 86390 1
525681 99525681 1001 86380 86390 1
526230 99526230 1001 86380 86390 1
526379 99526379 1001 86380 86390 1
526412 99526412 1001 86380 86390 1
526078 99526078 1001 86380 86390 1
526107 99526107 1001 86380 86390 1
525917 99525917 1001 86380 86390 1
526582 99526582 1001 86380 86390 1
526481 99526481 1001 86380 86390 1
527180 99527180 1001 86380 86390 1
526887 99526887 1001 86380 86390 1
526697 99526697 1001 86380 86390 1
526792 99526792 1001 86380 86390 1
526677 99526677 1001 86380 86390 1
526729 99526729 1001 86380 86390 1
527278 99527278 1001 86380 86390 1
527436 99527436 1001 86380 86390 1
527449 99527449 1001 86380 86390 1
527333 99527333 1001 86380 86390 1
527437 99527437 1001 86380 86390 1
527998 99527998 1001 86380 86390 1
527910 99527910 1001 86380 86390 1
527905 99527905 1001 86380 86390 1
527826 99527826 1001 86380 86390 1
527737 99527737 1001 86380 86390 1
527597 99527597 1001 86380 86390 1
527662 99527662 1001 86380 86390 1
527588 99527588 1001 86380 86390 1
527488 99527488 1001 86380 86390 1
527617 99527617 1001 86380 86390 1
528243 99528243 1001 86380 86390 1
528104 99528104 1001 86380 86390 1
528107 99528107 1001 86380 86390 1
528747 99528747 1001 86380 86390 1
528869 99528869 1001 86380 86390 1
528859 99528859 1001 86380 86390 1
528890 99528890 1001 86380 86390 1
528503 99528503 1001 86380 86390 1
528622 99528622 1001 86380 86390 1
528626 99528626 1001 86380 86390 1
528576 99528576 1001 86380 86390 1
528293 99528293 1001 86380 86390 1
528468 99528468 1001 86380 86390 1
528341 99528341 1001 86380 86390 1
528393 99528393 1001 86380 86390 1
528460 99528460 1001 86380 86390 1
529093 99529093 1001 86380 86390 1
528957 99528957 1001 86380 86390 1
528997 99528997 1001 86380 86390 1
529601 99529601 1001 86380 86390 1
529470 99529470 1001 86380 86390 1
529433 99529433 1001 86380 86390 1
529488 99529488 1001 86380 86390 1
529520 99529520 1001 86380 86390 1
529290 99529290 1001 86380 86390 1
529149 99529149 1001 86380 86390 1
529178 99529178 1001 86380 86390 1
529233 99529233 1001 86380 86390 1
529130 99529130 1001 86380 86390 1
529930 99529930 1001 86380 86390 1
530504 99530504 1001 86380 86390 1
530492 99530492 1001 86380 86390 1
530524 99530524 1001 86380 86390 1
530383 99530383 1001 86380 86390 1
530205 99530205 1001 86380 86390 1
530181 99530181 1001 86380 86390 1
530145 99530145 1001 86380 86390 1
530160 99530160 1001 86380 86390 1
529975 99529975 1001 86380 86390 1
530053 99530053 1001 86380 86390 1
530032 99530032 1001 86380 86390 1
530724 99530724 1001 86380 86390 1
530558 99530558 1001 86380 86390 1
531274 99531274 1001 86380 86390 1
531250 99531250 1001 86380 86390 1
531044 99531044 1001 86380 86390 1
531085 99531085 1001 86380 86390 1
531008 99531008 1001 86380 86390 1
531011 99531011 1001 86380 86390 1
531067 99531067 1001 86380 86390 1
531157 99531157 1001 86380 86390 1
531432 99531432 1001 86380 86390 1
531436 99531436 1001 86380 86390 1
532159 99532159 1001 86380 86390 1
532121 99532121 1001 86380 86390 1
531811 99531811 1001 86380 86390 1
531662 99531662 1001 86380 86390 1
531730 99531730 1001 86380 86390 1
531643 99531643 1001 86380 86390 1
531724 99531724 1001 86380 86390 1
532310 99532310 1001 86380 86390 1
532206 99532206 1001 86380 86390 1
532208 99532208 1001 86380 86390 1
533009 99533009 1001 86380 86390 1
532947 99532947 1001 86380 86390 1
532696 99532696 1001 86380 86390 1
532791 99532791 1001 86380 86390 1
532730 99532730 1001 86380 86390 1
532734 99532734 1001 86380 86390 1
532505 99532505 1001 86380 86390 1
532535 99532535 1001 86380 86390 1
532614 99532614 1001 86380 86390 1
532433 99532433 1001 86380 86390 1
533096 99533096 1001 86380 86390 1
533201 99533201 1001 86380 86390 1
533216 99533216 1001 86380 86390 1
533229 99533229 1001 86380 86390 1
533231 99533231 1001 86380 86390 1
533065 99533065 1001 86380 86390 1
533222 99533222 1001 86380 86390 1
533755 99533755 1001 86380 86390 1
533671 99533671 1001 86380 86390 1
533737 99533737 1001 86380 86390 1
533699 99533699 1001 86380 86390 1
533764 99533764 1001 86380 86390 1
533847 99533847 1001 86380 86390 1
533728 99533728 1001 86380 86390 1
533538 99533538 1001 86380 86390 1
533564 99533564 1001 86380 86390 1
533518 99533518 1001 86380 86390 1
533252 99533252 1001 86380 86390 1
533998 99533998 1001 86380 86390 1
534038 99534038 1001 86380 86390 1
533948 99533948 1001 86380 86390 1
533860 99533860 1001 86380 86390 1
534056 99534056 1001 86380 86390 1
534360 99534360 1001 86380 86390 1
534127 99534127 1001 86380 86390 1
534188 99534188 1001 86380 86390 1
534164 99534164 1001 86380 86390 1
534803 99534803 1001 86380 86390 1
535475 99535475 1001 86380 86390 1
535426 99535426 1001 86380 86390 1
535389 99535389 1001 86380 86390 1
535176 99535176 1001 86380 86390 1
535044 99535044 1001 86380 86390 1
534994 99534994 1001 86380 86390 1
535000 99535000 1001 86380 86390 1
534952 99534952 1001 86380 86390 1
535094 99535094 1001 86380 86390 1
535030 99535030 1001 86380 86390 1
535662 99535662 1001 86380 86390 1
535685 99535685 1001 86380 86390 1
536310 99536310 1001 86380 86390 1
536227 99536227 1001 86380 86390 1
536045 99536045 1001 86380 86390 1
535912 99535912 1001 86380 86390 1
535746 99535746 1001 86380 86390 1
535854 99535854 1001 86380 86390 1
536528 99536528 1001 86380 86390 1
536349 99536349 1001 86380 86390 1
536390 99536390 1001 86380 86390 1
536494 99536494 1001 86380 86390 1
536345 99536345 1001 86380 86390 1
537113 99537113 1001 86380 86390 1
536688 99536688 1001 86380 86390 1
536701 99536701 1001 86380 86390 1
537224 99537224 1001 86380 86390 1
537215 99537215 1001 86380 86390 1
537267 99537267 1001 86380 86390 1
537848 99537848 1001 86380 86390 1
537798 99537798 1001 86380 86390 1
537941 99537941 1001 86380 86390 1
537890 99537890 1001 86380 86390 1
537930 99537930 1001 86380 86390 1
537427 99537427 1001 86380 86390 1
537389 99537389 1001 86380 86390 1
538133 99538133 1001 86380 86390 1
538700 99538700 1001 86380 86390 1
538783 99538783 1001 86380 86390 1
538441 99538441 1001 86380 86390 1
538548 99538548 1001 86380 86390 1
538563 99538563 1001 86380 86390 1
538423 99538423 1001 86380 86390 1
538377 99538377 1001 86380 86390 1
538204 99538204 1001 86380 86390 1
538230 99538230 1001 86380 86390 1
538832 99538832 1001 86380 86390 1
538976 99538976 1001 86380 86390 1
538965 99538965 1001 86380 86390 1
538978 99538978 1001 86380 86390 1
538979 99538979 1001 86380 86390 1
539514 99539514 1001 86380 86390 1
539495 99539495 1001 86380 86390 1
539285 99539285 1001 86380 86390 1
539351 99539351 1001 86380 86390 1
539250 99539250 1001 86380 86390 1
539098 99539098 1001 86380 86390 1
539122 99539122 1001 86380 86390 1
539663 99539663 1001 86380 86390 1
539794 99539794 1001 86380 86390 1
539807 99539807 1001 86380 86390 1
540419 99540419 1001 86380 86390 1
540183 99540183 1001 86380 86390 1
540224 99540224 1001 86380 86390 1
540109 99540109 1001 86380 86390 1
540064 99540064 1001 86380 86390 1
539916 99539916 1001 86380 86390 1
540047 99540047 1001 86380 86390 1
539907 99539907 1001 86380 86390 1
540619 99540619 1001 86380 86390 1
540568 99540568 1001 86380 86390 1
540519 99540519 1001 86380 86390 1
541265 99541265 1001 86380 86390 1
541181 99541181 1001 86380 86390 1
541148 99541148 1001 86380 86390 1
541067 99541067 1001 86380 86390 1
540887 99540887 1001 86380 86390 1
540879 99540879 1001 86380 86390 1
540833 99540833 1001 86380 86390 1
540809 99540809 1001 86380 86390 1
540745 99540745 1001 86380 86390 1
540733 99540733 1001 86380 86390 1
540760 99540760 1001 86380 86390 1
540774 99540774 1001 86380 86390 1
540878 99540878 1001 86380 86390 1
541484 99541484 1001 86380 86390 1
541356 99541356 1001 86380 86390 1
541464 99541464 1001 86380 86390 1
541325 99541325 1001 86380 86390 1
541938 99541938 1001 86380 86390 1
541992 99541992 1001 86380 86390 1
542086 99542086 1001 86380 86390 1
541920 99541920 1001 86380 86390 1
541799 99541799 1001 86380 86390 1
541864 99541864 1001 86380 86390 1
541858 99541858 1001 86380 86390 1
541742 99541742 1001 86380 86390 1
541617 99541617 1001 86380 86390 1
541606 99541606 1001 86380 86390 1
542302 99542302 1001 86380 86390 1
542212 99542212 1001 86380 86390 1
542820 99542820 1001 86380 86390 1
542886 99542886 1001 86380 86390 1
542926 99542926 1001 86380 86390 1
542933 99542933 1001 86380 86390 1
542853 99542853 1001 86380 86390 1
542613 99542613 1001 86380 86390 1
542652 99542652 1001 86380 86390 1
542343 99542343 1001 86380 86390 1
542526 99542526 1001 86380 86390 1
542475 99542475 1001 86380 86390 1
543141 99543141 1001 86380 86390 1
543597 99543597 1001 86380 86390 1
543727 99543727 1001 86380 86390 1
543689 99543689 1001 86380 86390 1
543614 99543614 1001 86380 86390 1
543653 99543653 1001 86380 86390 1
543471 99543471 1001 86380 86390 1
543420 99543420 1001 86380 86390 1
543525 99543525 1001 86380 86390 1
543302 99543302 1001 86380 86390 1
543214 99543214 1001 86380 86390 1
543926 99543926 1001 86380 86390 1
543876 99543876 1001 86380 86390 1
543929 99543929 1001 86380 86390 1
544498 99544498 1001 86380 86390 1
544524 99544524 1001 86380 86390 1
544460 99544460 1001 86380 86390 1
544504 99544504 1001 86380 86390 1
544186 99544186 1001 86380 86390 1
544304 99544304 1001 86380 86390 1
544215 99544215 1001 86380 86390 1
544270 99544270 1001 86380 86390 1
544056 99544056 1001 86380 86390 1
544057 99544057 1001 86380 86390 1
544152 99544152 1001 86380 86390 1
543986 99543986 1001 86380 86390 1
544182 99544182 1001 86380 86390 1
544066 99544066 1001 86380 86390 1
544608 99544608 1001 86380 86390 1
544706 99544706 1001 86380 86390 1
429779 901 1001 72120 83217 1
435214 1143 1001 25920 26877 1
525628 1183 1002 36051 46995 1
400601 99400601 1001 86380 86390 1
400746 99400746 1001 86380 86390 1
401202 99401202 1001 86380 86390 1
401513 99401513 1001 86380 86390 1
401608 99401608 1001 86380 86390 1
401646 99401646 1001 86380 86390 1
401788 99401788 1001 86380 86390 1
401942 99401942 1001 86380 86390 1
401966 99401966 1001 86380 86390 1
401956 99401956 1001 86380 86390 1
402106 99402106 1001 86380 86390 1
402220 99402220 1001 86380 86390 1
402358 99402358 1001 86380 86390 1
402328 99402328 1001 86380 86390 1
402329 99402329 1001 86380 86390 1
402567 99402567 1001 86380 86390 1
402721 99402721 1001 86380 86390 1
402875 99402875 1001 86380 86390 1
403008 99403008 1001 86380 86390 1
403506 99403506 1001 86380 86390 1
403537 99403537 1001 86380 86390 1
403817 99403817 1001 86380 86390 1
403888 99403888 1001 86380 86390 1
404036 99404036 1001 86380 86390 1
404239 99404239 1001 86380 86390 1
404155 99404155 1001 86380 86390 1
404369 99404369 1001 86380 86390 1
404376 99404376 1001 86380 86390 1
404429 99404429 1001 86380 86390 1
404502 99404502 1001 86380 86390 1
404527 99404527 1001 86380 86390 1
404639 99404639 1001 86380 86390 1
404668 99404668 1001 86380 86390 1
404778 99404778 1001 86380 86390 1
404877 99404877 1001 86380 86390 1
405228 99405228 1001 86380 86390 1
405428 99405428 1001 86380 86390 1
405578 99405578 1001 86380 86390 1
405618 99405618 1001 86380 86390 1
405753 99405753 1001 86380 86390 1
405717 99405717 1001 86380 86390 1
405835 99405835 1001 86380 86390 1
405843 99405843 1001 86380 86390 1
405831 99405831 1001 86380 86390 1
406171 99406171 1001 86380 86390 1
406242 99406242 1001 86380 86390 1
406184 99406184 1001 86380 86390 1
406369 99406369 1001 86380 86390 1
406462 99406462 1001 86380 86390 1
406492 99406492 1001 86380 86390 1
406668 99406668 1001 86380 86390 1
406787 99406787 1001 86380 86390 1
406773 99406773 1001 86380 86390 1
406951 99406951 1001 86380 86390 1
407218 99407218 1001 86380 86390 1
407264 99407264 1001 86380 86390 1
407500 99407500 1001 86380 86390 1
407677 99407677 1001 86380 86390 1
407672 99407672 1001 86380 86390 1
408048 99408048 1001 86380 86390 1
408126 99408126 1001 86380 86390 1
408297 99408297 1001 86380 86390 1
408400 99408400 1001 86380 86390 1
408372 99408372 1001 86380 86390 1
408353 99408353 1001 86380 86390 1
408332 99408332 1001 86380 86390 1
408522 99408522 1001 86380 86390 1
408729 99408729 1001 86380 86390 1
408716 99408716 1001 86380 86390 1
409053 99409053 1001 86380 86390 1
409380 99409380 1001 86380 86390 1
409316 99409316 1001 86380 86390 1
409346 99409346 1001 86380 86390 1
409540 99409540 1001 86380 86390 1
409658 99409658 1001 86380 86390 1
409667 99409667 1001 86380 86390 1
409699 99409699 1001 86380 86390 1
409713 99409713 1001 86380 86390 1
409877 99409877 1001 86380 86390 1
409970 99409970 1001 86380 86390 1
410024 99410024 1001 86380 86390 1
410602 99410602 1001 86380 86390 1
410683 99410683 1001 86380 86390 1
410702 99410702 1001 86380 86390 1
410771 99410771 1001 86380 86390 1
410976 99410976 1001 86380 86390 1
411009 99411009 1001 86380 86390 1
411206 99411206 1001 86380 86390 1
411515 99411515 1001 86380 86390 1
411566 99411566 1001 86380 86390 1
411573 99411573 1001 86380 86390 1
411581 99411581 1001 86380 86390 1
411564 99411564 1001 86380 86390 1
411701 99411701 1001 86380 86390 1
411797 99411797 1001 86380 86390 1
411854 99411854 1001 86380 86390 1
412071 99412071 1001 86380 86390 1
412392 99412392 1001 86380 86390 1
412342 99412342 1001 86380 86390 1
412287 99412287 1001 86380 86390 1
413503 99413503 1001 86380 86390 1
413663 99413663 1001 86380 86390 1
413668 99413668 1001 86380 86390 1
413683 99413683 1001 86380 86390 1
413239 99413239 1001 86380 86390 1
413162 99413162 1001 86380 86390 1
413020 99413020 1001 86380 86390 1
412528 99412528 1001 86380 86390 1
412510 99412510 1001 86380 86390 1
412522 99412522 1001 86380 86390 1
413888 99413888 1001 86380 86390 1
413764 99413764 1001 86380 86390 1
414946 99414946 1001 86380 86390 1
415191 99415191 1001 86380 86390 1
415124 99415124 1001 86380 86390 1
414984 99414984 1001 86380 86390 1
415305 99415305 1001 86380 86390 1
414600 99414600 1001 86380 86390 1
414294 99414294 1001 86380 86390 1
414150 99414150 1001 86380 86390 1
414442 99414442 1001 86380 86390 1
414391 99414391 1001 86380 86390 1
415411 99415411 1001 86380 86390 1
415369 99415369 1001 86380 86390 1
415494 99415494 1001 86380 86390 1
416729 99416729 1001 86380 86390 1
416800 99416800 1001 86380 86390 1
416607 99416607 1001 86380 86390 1
416501 99416501 1001 86380 86390 1
416244 99416244 1001 86380 86390 1
416269 99416269 1001 86380 86390 1
416051 99416051 1001 86380 86390 1
415939 99415939 1001 86380 86390 1
415940 99415940 1001 86380 86390 1
417090 99417090 1001 86380 86390 1
417135 99417135 1001 86380 86390 1
417169 99417169 1001 86380 86390 1
417347 99417347 1001 86380 86390 1
417496 99417496 1001 86380 86390 1
417567 99417567 1001 86380 86390 1
418600 99418600 1001 86380 86390 1
418397 99418397 1001 86380 86390 1
417936 99417936 1001 86380 86390 1
417663 99417663 1001 86380 86390 1
418005 99418005 1001 86380 86390 1
417898 99417898 1001 86380 86390 1
417623 99417623 1001 86380 86390 1
417728 99417728 1001 86380 86390 1
417627 99417627 1001 86380 86390 1
419165 99419165 1001 86380 86390 1
420117 99420117 1001 86380 86390 1
420276 99420276 1001 86380 86390 1
420114 99420114 1001 86380 86390 1
419880 99419880 1001 86380 86390 1
420005 99420005 1001 86380 86390 1
419946 99419946 1001 86380 86390 1
419815 99419815 1001 86380 86390 1
419268 99419268 1001 86380 86390 1
419429 99419429 1001 86380 86390 1
419430 99419430 1001 86380 86390 1
419455 99419455 1001 86380 86390 1
419442 99419442 1001 86380 86390 1
419487 99419487 1001 86380 86390 1
419341 99419341 1001 86380 86390 1
420490 99420490 1001 86380 86390 1
420742 99420742 1001 86380 86390 1
420789 99420789 1001 86380 86390 1
420506 99420506 1001 86380 86390 1
421454 99421454 1001 86380 86390 1
421506 99421506 1001 86380 86390 1
421561 99421561 1001 86380 86390 1
420894 99420894 1001 86380 86390 1
420859 99420859 1001 86380 86390 1
420866 99420866 1001 86380 86390 1
420847 99420847 1001 86380 86390 1
422436 99422436 1001 86380 86390 1
422444 99422444 1001 86380 86390 1
423703 99423703 1001 86380 86390 1
423198 99423198 1001 86380 86390 1
423204 99423204 1001 86380 86390 1
422658 99422658 1001 86380 86390 1
422863 99422863 1001 86380 86390 1
422581 99422581 1001 86380 86390 1
422843 99422843 1001 86380 86390 1
423844 99423844 1001 86380 86390 1
423890 99423890 1001 86380 86390 1
423926 99423926 1001 86380 86390 1
423756 99423756 1001 86380 86390 1
423863 99423863 1001 86380 86390 1
425041 99425041 1001 86380 86390 1
424646 99424646 1001 86380 86390 1
424535 99424535 1001 86380 86390 1
424304 99424304 1001 86380 86390 1
427063 99427063 1001 86380 86390 1
426420 99426420 1001 86380 86390 1
426394 99426394 1001 86380 86390 1
426621 99426621 1001 86380 86390 1
426310 99426310 1001 86380 86390 1
426287 99426287 1001 86380 86390 1
426413 99426413 1001 86380 86390 1
426119 99426119 1001 86380 86390 1
426070 99426070 1001 86380 86390 1
427463 99427463 1001 86380 86390 1
428573 99428573 1001 86380 86390 1
428458 99428458 1001 86380 86390 1
428562 99428562 1001 86380 86390 1
428318 99428318 1001 86380 86390 1
428139 99428139 1001 86380 86390 1
428144 99428144 1001 86380 86390 1
427907 99427907 1001 86380 86390 1
427696 99427696 1001 86380 86390 1
429041 99429041 1001 86380 86390 1
428829 99428829 1001 86380 86390 1
430021 99430021 1001 86380 86390 1
430338 99430338 1001 86380 86390 1
430106 99430106 1001 86380 86390 1
430129 99430129 1001 86380 86390 1
429708 99429708 1001 86380 86390 1
429887 99429887 1001 86380 86390 1
429265 99429265 1001 86380 86390 1
429320 99429320 1001 86380 86390 1
429321 99429321 1001 86380 86390 1
429298 99429298 1001 86380 86390 1
429232 99429232 1001 86380 86390 1
430511 99430511 1001 86380 86390 1
430625 99430625 1001 86380 86390 1
431888 99431888 1001 86380 86390 1
431999 99431999 1001 86380 86390 1
431868 99431868 1001 86380 86390 1
431718 99431718 1001 86380 86390 1
431389 99431389 1001 86380 86390 1
431599 99431599 1001 86380 86390 1
431370 99431370 1001 86380 86390 1
430854 99430854 1001 86380 86390 1
430992 99430992 1001 86380 86390 1
431078 99431078 1001 86380 86390 1
432271 99432271 1001 86380 86390 1
432129 99432129 1001 86380 86390 1
432234 99432234 1001 86380 86390 1
433344 99433344 1001 86380 86390 1
433405 99433405 1001 86380 86390 1
433141 99433141 1001 86380 86390 1
433081 99433081 1001 86380 86390 1
433014 99433014 1001 86380 86390 1
433092 99433092 1001 86380 86390 1
432694 99432694 1001 86380 86390 1
434114 99434114 1001 86380 86390 1
434072 99434072 1001 86380 86390 1
434007 99434007 1001 86380 86390 1
433990 99433990 1001 86380 86390 1
435085 99435085 1001 86380 86390 1
435233 99435233 1001 86380 86390 1
435238 99435238 1001 86380 86390 1
435271 99435271 1001 86380 86390 1
434946 99434946 1001 86380 86390 1
434747 99434747 1001 86380 86390 1
434231 99434231 1001 86380 86390 1
434235 99434235 1001 86380 86390 1
434268 99434268 1001 86380 86390 1
434146 99434146 1001 86380 86390 1
434337 99434337 1001 86380 86390 1
435551 99435551 1001 86380 86390 1
435767 99435767 1001 86380 86390 1
435844 99435844 1001 86380 86390 1
436881 99436881 1001 86380 86390 1
436911 99436911 1001 86380 86390 1
436449 99436449 1001 86380 86390 1
436564 99436564 1001 86380 86390 1
436687 99436687 1001 86380 86390 1
436529 99436529 1001 86380 86390 1
436721 99436721 1001 86380 86390 1
436513 99436513 1001 86380 86390 1
436339 99436339 1001 86380 86390 1
435973 99435973 1001 86380 86390 1
435982 99435982 1001 86380 86390 1
436010 99436010 1001 86380 86390 1
435988 99435988 1001 86380 86390 1
436077 99436077 1001 86380 86390 1
436102 99436102 1001 86380 86390 1
436221 99436221 1001 86380 86390 1
300071 99300071 1001 86380 86390 1
300087 99300087 1001 86380 86390 1
437329 99437329 1001 86380 86390 1
300075 99300075 1001 86380 86390 1
300678 99300678 1001 86380 86390 1
300717 99300717 1001 86380 86390 1
300649 99300649 1001 86380 86390 1
300726 99300726 1001 86380 86390 1
300517 99300517 1001 86380 86390 1
300350 99300350 1001 86380 86390 1
300199 99300199 1001 86380 86390 1
300226 99300226 1001 86380 86390 1
300306 99300306 1001 86380 86390 1
300282 99300282 1001 86380 86390 1
300205 99300205 1001 86380 86390 1
300143 99300143 1001 86380 86390 1
300901 99300901 1001 86380 86390 1
301553 99301553 1001 86380 86390 1
301403 99301403 1001 86380 86390 1
301442 99301442 1001 86380 86390 1
301367 99301367 1001 86380 86390 1
301458 99301458 1001 86380 86390 1
301196 99301196 1001 86380 86390 1
301212 99301212 1001 86380 86390 1
300976 99300976 1001 86380 86390 1
301112 99301112 1001 86380 86390 1
301604 99301604 1001 86380 86390 1
301632 99301632 1001 86380 86390 1
302188 99302188 1001 86380 86390 1
301969 99301969 1001 86380 86390 1
301800 99301800 1001 86380 86390 1
301854 99301854 1001 86380 86390 1
301767 99301767 1001 86380 86390 1
302455 99302455 1001 86380 86390 1
302573 99302573 1001 86380 86390 1
302498 99302498 1001 86380 86390 1
302531 99302531 1001 86380 86390 1
303065 99303065 1001 86380 86390 1
303130 99303130 1001 86380 86390 1
303068 99303068 1001 86380 86390 1
303032 99303032 1001 86380 86390 1
302949 99302949 1001 86380 86390 1
302820 99302820 1001 86380 86390 1
302848 99302848 1001 86380 86390 1
302888 99302888 1001 86380 86390 1
302969 99302969 1001 86380 86390 1
302970 99302970 1001 86380 86390 1
302894 99302894 1001 86380 86390 1
302959 99302959 1001 86380 86390 1
302869 99302869 1001 86380 86390 1
302987 99302987 1001 86380 86390 1
302652 99302652 1001 86380 86390 1
302781 99302781 1001 86380 86390 1
302601 99302601 1001 86380 86390 1
302731 99302731 1001 86380 86390 1
302744 99302744 1001 86380 86390 1
302629 99302629 1001 86380 86390 1
303278 99303278 1001 86380 86390 1
303279 99303279 1001 86380 86390 1
303228 99303228 1001 86380 86390 1
303852 99303852 1001 86380 86390 1
303879 99303879 1001 86380 86390 1
303976 99303976 1001 86380 86390 1
303926 99303926 1001 86380 86390 1
303849 99303849 1001 86380 86390 1
303675 99303675 1001 86380 86390 1
303728 99303728 1001 86380 86390 1
303641 99303641 1001 86380 86390 1
303450 99303450 1001 86380 86390 1
303452 99303452 1001 86380 86390 1
303537 99303537 1001 86380 86390 1
303460 99303460 1001 86380 86390 1
304176 99304176 1001 86380 86390 1
304075 99304075 1001 86380 86390 1
304231 99304231 1001 86380 86390 1
304051 99304051 1001 86380 86390 1
304053 99304053 1001 86380 86390 1
304236 99304236 1001 86380 86390 1
304770 99304770 1001 86380 86390 1
304736 99304736 1001 86380 86390 1
304802 99304802 1001 86380 86390 1
304852 99304852 1001 86380 86390 1
304595 99304595 1001 86380 86390 1
304634 99304634 1001 86380 86390 1
304936 99304936 1001 86380 86390 1
305040 99305040 1001 86380 86390 1
304886 99304886 1001 86380 86390 1
305045 99305045 1001 86380 86390 1
304968 99304968 1001 86380 86390 1
305583 99305583 1001 86380 86390 1
305599 99305599 1001 86380 86390 1
305528 99305528 1001 86380 86390 1
305415 99305415 1001 86380 86390 1
305419 99305419 1001 86380 86390 1
305293 99305293 1001 86380 86390 1
305423 99305423 1001 86380 86390 1
305172 99305172 1001 86380 86390 1
305199 99305199 1001 86380 86390 1
305240 99305240 1001 86380 86390 1
305203 99305203 1001 86380 86390 1
305229 99305229 1001 86380 86390 1
500024 99500024 1001 86380 86390 1
500119 99500119 1001 86380 86390 1
500133 99500133 1001 86380 86390 1
500159 99500159 1001 86380 86390 1
500058 99500058 1001 86380 86390 1
500176 99500176 1001 86380 86390 1
500746 99500746 1001 86380 86390 1
500772 99500772 1001 86380 86390 1
500426 99500426 1001 86380 86390 1
500511 99500511 1001 86380 86390 1
500512 99500512 1001 86380 86390 1
500577 99500577 1001 86380 86390 1
500388 99500388 1001 86380 86390 1
500285 99500285 1001 86380 86390 1
500355 99500355 1001 86380 86390 1
500384 99500384 1001 86380 86390 1
500934 99500934 1001 86380 86390 1
501011 99501011 1001 86380 86390 1
500873 99500873 1001 86380 86390 1
500848 99500848 1001 86380 86390 1
501473 99501473 1001 86380 86390 1
501487 99501487 1001 86380 86390 1
501582 99501582 1001 86380 86390 1
501357 99501357 1001 86380 86390 1
501372 99501372 1001 86380 86390 1
501271 99501271 1001 86380 86390 1
501273 99501273 1001 86380 86390 1
501339 99501339 1001 86380 86390 1
501122 99501122 1001 86380 86390 1
501099 99501099 1001 86380 86390 1
501063 99501063 1001 86380 86390 1
501841 99501841 1001 86380 86390 1
502415 99502415 1001 86380 86390 1
502228 99502228 1001 86380 86390 1
501867 99501867 1001 86380 86390 1
501882 99501882 1001 86380 86390 1
502637 99502637 1001 86380 86390 1
502509 99502509 1001 86380 86390 1
502600 99502600 1001 86380 86390 1
503215 99503215 1001 86380 86390 1
503256 99503256 1001 86380 86390 1
503242 99503242 1001 86380 86390 1
503154 99503154 1001 86380 86390 1
503173 99503173 1001 86380 86390 1
503022 99503022 1001 86380 86390 1
503074 99503074 1001 86380 86390 1
503063 99503063 1001 86380 86390 1
502909 99502909 1001 86380 86390 1
502925 99502925 1001 86380 86390 1
502990 99502990 1001 86380 86390 1
502915 99502915 1001 86380 86390 1
502816 99502816 1001 86380 86390 1
502794 99502794 1001 86380 86390 1
503459 99503459 1001 86380 86390 1
503423 99503423 1001 86380 86390 1
503440 99503440 1001 86380 86390 1
503313 99503313 1001 86380 86390 1
504095 99504095 1001 86380 86390 1
503917 99503917 1001 86380 86390 1
503957 99503957 1001 86380 86390 1
504074 99504074 1001 86380 86390 1
503945 99503945 1001 86380 86390 1
503769 99503769 1001 86380 86390 1
503857 99503857 1001 86380 86390 1
503680 99503680 1001 86380 86390 1
503668 99503668 1001 86380 86390 1
503656 99503656 1001 86380 86390 1
503569 99503569 1001 86380 86390 1
503703 99503703 1001 86380 86390 1
504192 99504192 1001 86380 86390 1
504128 99504128 1001 86380 86390 1
504156 99504156 1001 86380 86390 1
504172 99504172 1001 86380 86390 1
504278 99504278 1001 86380 86390 1
504122 99504122 1001 86380 86390 1
504769 99504769 1001 86380 86390 1
504899 99504899 1001 86380 86390 1
504813 99504813 1001 86380 86390 1
504611 99504611 1001 86380 86390 1
504701 99504701 1001 86380 86390 1
504590 99504590 1001 86380 86390 1
504453 99504453 1001 86380 86390 1
504479 99504479 1001 86380 86390 1
504415 99504415 1001 86380 86390 1
504324 99504324 1001 86380 86390 1
504339 99504339 1001 86380 86390 1
504395 99504395 1001 86380 86390 1
504486 99504486 1001 86380 86390 1
504409 99504409 1001 86380 86390 1
504979 99504979 1001 86380 86390 1
505061 99505061 1001 86380 86390 1
505143 99505143 1001 86380 86390 1
505080 99505080 1001 86380 86390 1
505683 99505683 1001 86380 86390 1
505722 99505722 1001 86380 86390 1
505744 99505744 1001 86380 86390 1
505663 99505663 1001 86380 86390 1
505678 99505678 1001 86380 86390 1
505429 99505429 1001 86380 86390 1
505458 99505458 1001 86380 86390 1
505280 99505280 1001 86380 86390 1
505308 99505308 1001 86380 86390 1
505323 99505323 1001 86380 86390 1
505300 99505300 1001 86380 86390 1
505864 99505864 1001 86380 86390 1
505790 99505790 1001 86380 86390 1
506519 99506519 1001 86380 86390 1
506489 99506489 1001 86380 86390 1
506477 99506477 1001 86380 86390 1
506440 99506440 1001 86380 86390 1
506224 99506224 1001 86380 86390 1
506303 99506303 1001 86380 86390 1
506323 99506323 1001 86380 86390 1
506065 99506065 1001 86380 86390 1
506118 99506118 1001 86380 86390 1
506160 99506160 1001 86380 86390 1
506033 99506033 1001 86380 86390 1
506646 99506646 1001 86380 86390 1
505975 99505975 1001 86380 86390 1
506714 99506714 1001 86380 86390 1
506682 99506682 1001 86380 86390 1
507345 99507345 1001 86380 86390 1
507400 99507400 1001 86380 86390 1
507061 99507061 1001 86380 86390 1
507065 99507065 1001 86380 86390 1
507085 99507085 1001 86380 86390 1
506905 99506905 1001 86380 86390 1
506909 99506909 1001 86380 86390 1
506928 99506928 1001 86380 86390 1
506839 99506839 1001 86380 86390 1
507588 99507588 1001 86380 86390 1
507433 99507433 1001 86380 86390 1
507438 99507438 1001 86380 86390 1
507426 99507426 1001 86380 86390 1
507521 99507521 1001 86380 86390 1
508216 99508216 1001 86380 86390 1
508135 99508135 1001 86380 86390 1
508114 99508114 1001 86380 86390 1
508127 99508127 1001 86380 86390 1
507904 99507904 1001 86380 86390 1
507973 99507973 1001 86380 86390 1
507860 99507860 1001 86380 86390 1
507783 99507783 1001 86380 86390 1
507707 99507707 1001 86380 86390 1
507720 99507720 1001 86380 86390 1
507642 99507642 1001 86380 86390 1
507650 99507650 1001 86380 86390 1
508311 99508311 1001 86380 86390 1
508446 99508446 1001 86380 86390 1
508333 99508333 1001 86380 86390 1
508359 99508359 1001 86380 86390 1
509050 99509050 1001 86380 86390 1
509049 99509049 1001 86380 86390 1
508740 99508740 1001 86380 86390 1
508676 99508676 1001 86380 86390 1
508773 99508773 1001 86380 86390 1
508482 99508482 1001 86380 86390 1
508588 99508588 1001 86380 86390 1
508605 99508605 1001 86380 86390 1
508515 99508515 1001 86380 86390 1
508608 99508608 1001 86380 86390 1
509277 99509277 1001 86380 86390 1
509827 99509827 1001 86380 86390 1
509842 99509842 1001 86380 86390 1
509360 99509360 1001 86380 86390 1
509311 99509311 1001 86380 86390 1
509325 99509325 1001 86380 86390 1
509912 99509912 1001 86380 86390 1
510689 99510689 1001 86380 86390 1
510569 99510569 1001 86380 86390 1
510392 99510392 1001 86380 86390 1
510499 99510499 1001 86380 86390 1
510435 99510435 1001 86380 86390 1
510349 99510349 1001 86380 86390 1
510122 99510122 1001 86380 86390 1
510193 99510193 1001 86380 86390 1
510130 99510130 1001 86380 86390 1
510789 99510789 1001 86380 86390 1
510906 99510906 1001 86380 86390 1
510844 99510844 1001 86380 86390 1
510780 99510780 1001 86380 86390 1
510820 99510820 1001 86380 86390 1
510735 99510735 1001 86380 86390 1
511425 99511425 1001 86380 86390 1
511440 99511440 1001 86380 86390 1
511231 99511231 1001 86380 86390 1
511232 99511232 1001 86380 86390 1
511155 99511155 1001 86380 86390 1
511201 99511201 1001 86380 86390 1
511228 99511228 1001 86380 86390 1
511306 99511306 1001 86380 86390 1
510996 99510996 1001 86380 86390 1
511127 99511127 1001 86380 86390 1
510935 99510935 1001 86380 86390 1
511044 99511044 1001 86380 86390 1
510940 99510940 1001 86380 86390 1
511627 99511627 1001 86380 86390 1
511654 99511654 1001 86380 86390 1
512255 99512255 1001 86380 86390 1
512191 99512191 1001 86380 86390 1
512209 99512209 1001 86380 86390 1
512274 99512274 1001 86380 86390 1
512020 99512020 1001 86380 86390 1
512124 99512124 1001 86380 86390 1
512113 99512113 1001 86380 86390 1
512142 99512142 1001 86380 86390 1
511824 99511824 1001 86380 86390 1
511956 99511956 1001 86380 86390 1
511893 99511893 1001 86380 86390 1
511793 99511793 1001 86380 86390 1
512388 99512388 1001 86380 86390 1
512522 99512522 1001 86380 86390 1
512548 99512548 1001 86380 86390 1
512447 99512447 1001 86380 86390 1
513051 99513051 1001 86380 86390 1
513087 99513087 1001 86380 86390 1
512858 99512858 1001 86380 86390 1
512820 99512820 1001 86380 86390 1
512849 99512849 1001 86380 86390 1
512811 99512811 1001 86380 86390 1
512854 99512854 1001 86380 86390 1
512649 99512649 1001 86380 86390 1
512766 99512766 1001 86380 86390 1
512601 99512601 1001 86380 86390 1
512669 99512669 1001 86380 86390 1
513279 99513279 1001 86380 86390 1
513305 99513305 1001 86380 86390 1
513241 99513241 1001 86380 86390 1
513296 99513296 1001 86380 86390 1
513235 99513235 1001 86380 86390 1
513288 99513288 1001 86380 86390 1
513916 99513916 1001 86380 86390 1
514008 99514008 1001 86380 86390 1
513833 99513833 1001 86380 86390 1
513884 99513884 1001 86380 86390 1
513913 99513913 1001 86380 86390 1
513632 99513632 1001 86380 86390 1
513705 99513705 1001 86380 86390 1
513513 99513513 1001 86380 86390 1
513595 99513595 1001 86380 86390 1
513414 99513414 1001 86380 86390 1
513481 99513481 1001 86380 86390 1
513613 99513613 1001 86380 86390 1
514082 99514082 1001 86380 86390 1
514156 99514156 1001 86380 86390 1
514853 99514853 1001 86380 86390 1
514514 99514514 1001 86380 86390 1
514631 99514631 1001 86380 86390 1
514532 99514532 1001 86380 86390 1
514434 99514434 1001 86380 86390 1
514281 99514281 1001 86380 86390 1
514295 99514295 1001 86380 86390 1
514425 99514425 1001 86380 86390 1
514426 99514426 1001 86380 86390 1
514957 99514957 1001 86380 86390 1
514884 99514884 1001 86380 86390 1
514949 99514949 1001 86380 86390 1
515640 99515640 1001 86380 86390 1
515538 99515538 1001 86380 86390 1
515141 99515141 1001 86380 86390 1
515131 99515131 1001 86380 86390 1
515824 99515824 1001 86380 86390 1
515807 99515807 1001 86380 86390 1
516306 99516306 1001 86380 86390 1
516307 99516307 1001 86380 86390 1
516429 99516429 1001 86380 86390 1
516405 99516405 1001 86380 86390 1
516504 99516504 1001 86380 86390 1
516266 99516266 1001 86380 86390 1
516299 99516299 1001 86380 86390 1
516263 99516263 1001 86380 86390 1
516053 99516053 1001 86380 86390 1
515950 99515950 1001 86380 86390 1
515989 99515989 1001 86380 86390 1
515926 99515926 1001 86380 86390 1
516536 99516536 1001 86380 86390 1
516628 99516628 1001 86380 86390 1
516603 99516603 1001 86380 86390 1
517238 99517238 1001 86380 86390 1
517124 99517124 1001 86380 86390 1
517128 99517128 1001 86380 86390 1
517038 99517038 1001 86380 86390 1
516833 99516833 1001 86380 86390 1
516886 99516886 1001 86380 86390 1
516770 99516770 1001 86380 86390 1
516848 99516848 1001 86380 86390 1
516765 99516765 1001 86380 86390 1
516869 99516869 1001 86380 86390 1
517450 99517450 1001 86380 86390 1
517515 99517515 1001 86380 86390 1
517375 99517375 1001 86380 86390 1
517519 99517519 1001 86380 86390 1
517469 99517469 1001 86380 86390 1
517367 99517367 1001 86380 86390 1
517471 99517471 1001 86380 86390 1
517982 99517982 1001 86380 86390 1
518128 99518128 1001 86380 86390 1
518073 99518073 1001 86380 86390 1
517999 99517999 1001 86380 86390 1
518005 99518005 1001 86380 86390 1
517802 99517802 1001 86380 86390 1
517844 99517844 1001 86380 86390 1
517860 99517860 1001 86380 86390 1
517873 99517873 1001 86380 86390 1
517757 99517757 1001 86380 86390 1
517699 99517699 1001 86380 86390 1
518223 99518223 1001 86380 86390 1
518172 99518172 1001 86380 86390 1
518315 99518315 1001 86380 86390 1
518885 99518885 1001 86380 86390 1
518887 99518887 1001 86380 86390 1
518691 99518691 1001 86380 86390 1
518694 99518694 1001 86380 86390 1
518754 99518754 1001 86380 86390 1
518393 99518393 1001 86380 86390 1
518510 99518510 1001 86380 86390 1
518498 99518498 1001 86380 86390 1
518451 99518451 1001 86380 86390 1
519187 99519187 1001 86380 86390 1
519020 99519020 1001 86380 86390 1
519737 99519737 1001 86380 86390 1
519784 99519784 1001 86380 86390 1
519625 99519625 1001 86380 86390 1
519788 99519788 1001 86380 86390 1
519692 99519692 1001 86380 86390 1
519718 99519718 1001 86380 86390 1
519803 99519803 1001 86380 86390 1
519405 99519405 1001 86380 86390 1
519536 99519536 1001 86380 86390 1
519552 99519552 1001 86380 86390 1
519372 99519372 1001 86380 86390 1
519308 99519308 1001 86380 86390 1
519955 99519955 1001 86380 86390 1
520015 99520015 1001 86380 86390 1
520498 99520498 1001 86380 86390 1
520518 99520518 1001 86380 86390 1
520332 99520332 1001 86380 86390 1
520255 99520255 1001 86380 86390 1
520402 99520402 1001 86380 86390 1
520390 99520390 1001 86380 86390 1
520153 99520153 1001 86380 86390 1
520107 99520107 1001 86380 86390 1
520796 99520796 1001 86380 86390 1
520759 99520759 1001 86380 86390 1
521325 99521325 1001 86380 86390 1
521336 99521336 1001 86380 86390 1
521414 99521414 1001 86380 86390 1
521080 99521080 1001 86380 86390 1
521212 99521212 1001 86380 86390 1
521227 99521227 1001 86380 86390 1
521233 99521233 1001 86380 86390 1
520949 99520949 1001 86380 86390 1
520975 99520975 1001 86380 86390 1
520989 99520989 1001 86380 86390 1
520938 99520938 1001 86380 86390 1
520940 99520940 1001 86380 86390 1
520870 99520870 1001 86380 86390 1
521556 99521556 1001 86380 86390 1
521559 99521559 1001 86380 86390 1
521665 99521665 1001 86380 86390 1
522150 99522150 1001 86380 86390 1
522143 99522143 1001 86380 86390 1
521984 99521984 1001 86380 86390 1
521998 99521998 1001 86380 86390 1
522030 99522030 1001 86380 86390 1
522397 99522397 1001 86380 86390 1
522423 99522423 1001 86380 86390 1
523049 99523049 1001 86380 86390 1
522759 99522759 1001 86380 86390 1
522734 99522734 1001 86380 86390 1
522911 99522911 1001 86380 86390 1
522524 99522524 1001 86380 86390 1
522679 99522679 1001 86380 86390 1
522604 99522604 1001 86380 86390 1
522656 99522656 1001 86380 86390 1
522579 99522579 1001 86380 86390 1
522572 99522572 1001 86380 86390 1
522689 99522689 1001 86380 86390 1
523146 99523146 1001 86380 86390 1
523236 99523236 1001 86380 86390 1
523279 99523279 1001 86380 86390 1
523268 99523268 1001 86380 86390 1
523911 99523911 1001 86380 86390 1
523914 99523914 1001 86380 86390 1
523919 99523919 1001 86380 86390 1
523609 99523609 1001 86380 86390 1
523588 99523588 1001 86380 86390 1
523640 99523640 1001 86380 86390 1
523642 99523642 1001 86380 86390 1
523416 99523416 1001 86380 86390 1
523341 99523341 1001 86380 86390 1
523448 99523448 1001 86380 86390 1
524064 99524064 1001 86380 86390 1
523963 99523963 1001 86380 86390 1
524690 99524690 1001 86380 86390 1
524465 99524465 1001 86380 86390 1
524414 99524414 1001 86380 86390 1
524442 99524442 1001 86380 86390 1
524445 99524445 1001 86380 86390 1
524228 99524228 1001 86380 86390 1
524204 99524204 1001 86380 86390 1
524315 99524315 1001 86380 86390 1
524928 99524928 1001 86380 86390 1
524857 99524857 1001 86380 86390 1
525570 99525570 1001 86380 86390 1
525398 99525398 1001 86380 86390 1
525400 99525400 1001 86380 86390 1
525209 99525209 1001 86380 86390 1
525339 99525339 1001 86380 86390 1
525293 99525293 1001 86380 86390 1
525347 99525347 1001 86380 86390 1
524989 99524989 1001 86380 86390 1
525069 99525069 1001 86380 86390 1
525006 99525006 1001 86380 86390 1
525072 99525072 1001 86380 86390 1
525180 99525180 1001 86380 86390 1
525673 99525673 1001 86380 86390 1
525184 99525184 1001 86380 86390 1
525692 99525692 1001 86380 86390 1
526374 99526374 1001 86380 86390 1
526350 99526350 1001 86380 86390 1
526267 99526267 1001 86380 86390 1
526087 99526087 1001 86380 86390 1
526141 99526141 1001 86380 86390 1
526066 99526066 1001 86380 86390 1
526147 99526147 1001 86380 86390 1
526189 99526189 1001 86380 86390 1
525984 99525984 1001 86380 86390 1
525859 99525859 1001 86380 86390 1
525821 99525821 1001 86380 86390 1
526423 99526423 1001 86380 86390 1
526594 99526594 1001 86380 86390 1
526599 99526599 1001 86380 86390 1
527212 99527212 1001 86380 86390 1
527124 99527124 1001 86380 86390 1
526851 99526851 1001 86380 86390 1
526985 99526985 1001 86380 86390 1
526921 99526921 1001 86380 86390 1
527003 99527003 1001 86380 86390 1
526707 99526707 1001 86380 86390 1
526710 99526710 1001 86380 86390 1
526765 99526765 1001 86380 86390 1
526780 99526780 1001 86380 86390 1
527352 99527352 1001 86380 86390 1
528025 99528025 1001 86380 86390 1
528058 99528058 1001 86380 86390 1
527984 99527984 1001 86380 86390 1
527759 99527759 1001 86380 86390 1
527709 99527709 1001 86380 86390 1
527751 99527751 1001 86380 86390 1
527777 99527777 1001 86380 86390 1
527573 99527573 1001 86380 86390 1
527579 99527579 1001 86380 86390 1
527541 99527541 1001 86380 86390 1
527530 99527530 1001 86380 86390 1
528254 99528254 1001 86380 86390 1
528127 99528127 1001 86380 86390 1
528217 99528217 1001 86380 86390 1
528837 99528837 1001 86380 86390 1
528830 99528830 1001 86380 86390 1
528793 99528793 1001 86380 86390 1
528832 99528832 1001 86380 86390 1
528607 99528607 1001 86380 86390 1
528621 99528621 1001 86380 86390 1
528560 99528560 1001 86380 86390 1
528509 99528509 1001 86380 86390 1
528562 99528562 1001 86380 86390 1
528500 99528500 1001 86380 86390 1
528432 99528432 1001 86380 86390 1
529098 99529098 1001 86380 86390 1
528987 99528987 1001 86380 86390 1
528910 99528910 1001 86380 86390 1
529725 99529725 1001 86380 86390 1
529618 99529618 1001 86380 86390 1
529660 99529660 1001 86380 86390 1
529688 99529688 1001 86380 86390 1
529446 99529446 1001 86380 86390 1
529447 99529447 1001 86380 86390 1
529477 99529477 1001 86380 86390 1
529112 99529112 1001 86380 86390 1
529835 99529835 1001 86380 86390 1
530430 99530430 1001 86380 86390 1
530443 99530443 1001 86380 86390 1
530419 99530419 1001 86380 86390 1
530407 99530407 1001 86380 86390 1
530179 99530179 1001 86380 86390 1
530283 99530283 1001 86380 86390 1
530291 99530291 1001 86380 86390 1
530139 99530139 1001 86380 86390 1
530602 99530602 1001 86380 86390 1
530641 99530641 1001 86380 86390 1
530578 99530578 1001 86380 86390 1
530580 99530580 1001 86380 86390 1
530608 99530608 1001 86380 86390 1
530623 99530623 1001 86380 86390 1
530742 99530742 1001 86380 86390 1
530704 99530704 1001 86380 86390 1
531204 99531204 1001 86380 86390 1
531245 99531245 1001 86380 86390 1
531220 99531220 1001 86380 86390 1
531326 99531326 1001 86380 86390 1
531086 99531086 1001 86380 86390 1
531102 99531102 1001 86380 86390 1
531117 99531117 1001 86380 86390 1
530917 99530917 1001 86380 86390 1
531389 99531389 1001 86380 86390 1
530759 99530759 1001 86380 86390 1
531499 99531499 1001 86380 86390 1
531554 99531554 1001 86380 86390 1
532154 99532154 1001 86380 86390 1
532026 99532026 1001 86380 86390 1
532030 99532030 1001 86380 86390 1
532005 99532005 1001 86380 86390 1
532110 99532110 1001 86380 86390 1
532009 99532009 1001 86380 86390 1
531913 99531913 1001 86380 86390 1
531926 99531926 1001 86380 86390 1
531939 99531939 1001 86380 86390 1
531991 99531991 1001 86380 86390 1
531905 99531905 1001 86380 86390 1
531843 99531843 1001 86380 86390 1
531667 99531667 1001 86380 86390 1
531620 99531620 1001 86380 86390 1
532243 99532243 1001 86380 86390 1
532396 99532396 1001 86380 86390 1
532869 99532869 1001 86380 86390 1
532645 99532645 1001 86380 86390 1
532697 99532697 1001 86380 86390 1
532801 99532801 1001 86380 86390 1
532633 99532633 1001 86380 86390 1
532816 99532816 1001 86380 86390 1
532627 99532627 1001 86380 86390 1
532682 99532682 1001 86380 86390 1
532785 99532785 1001 86380 86390 1
532476 99532476 1001 86380 86390 1
532556 99532556 1001 86380 86390 1
532604 99532604 1001 86380 86390 1
533071 99533071 1001 86380 86390 1
533089 99533089 1001 86380 86390 1
533142 99533142 1001 86380 86390 1
533040 99533040 1001 86380 86390 1
533680 99533680 1001 86380 86390 1
533798 99533798 1001 86380 86390 1
533701 99533701 1001 86380 86390 1
533779 99533779 1001 86380 86390 1
533600 99533600 1001 86380 86390 1
533639 99533639 1001 86380 86390 1
533604 99533604 1001 86380 86390 1
533464 99533464 1001 86380 86390 1
533647 99533647 1001 86380 86390 1
533395 99533395 1001 86380 86390 1
533292 99533292 1001 86380 86390 1
533403 99533403 1001 86380 86390 1
533922 99533922 1001 86380 86390 1
534042 99534042 1001 86380 86390 1
534543 99534543 1001 86380 86390 1
534634 99534634 1001 86380 86390 1
534644 99534644 1001 86380 86390 1
534388 99534388 1001 86380 86390 1
534228 99534228 1001 86380 86390 1
534849 99534849 1001 86380 86390 1
534761 99534761 1001 86380 86390 1
535336 99535336 1001 86380 86390 1
535495 99535495 1001 86380 86390 1
535351 99535351 1001 86380 86390 1
535292 99535292 1001 86380 86390 1
535179 99535179 1001 86380 86390 1
535206 99535206 1001 86380 86390 1
535018 99535018 1001 86380 86390 1
534929 99534929 1001 86380 86390 1
534934 99534934 1001 86380 86390 1
535636 99535636 1001 86380 86390 1
535638 99535638 1001 86380 86390 1
535575 99535575 1001 86380 86390 1
535531 99535531 1001 86380 86390 1
536182 99536182 1001 86380 86390 1
536203 99536203 1001 86380 86390 1
536192 99536192 1001 86380 86390 1
536081 99536081 1001 86380 86390 1
535942 99535942 1001 86380 86390 1
535995 99535995 1001 86380 86390 1
535917 99535917 1001 86380 86390 1
535776 99535776 1001 86380 86390 1
535855 99535855 1001 86380 86390 1
536501 99536501 1001 86380 86390 1
536476 99536476 1001 86380 86390 1
536402 99536402 1001 86380 86390 1
536486 99536486 1001 86380 86390 1
537125 99537125 1001 86380 86390 1
536959 99536959 1001 86380 86390 1
536999 99536999 1001 86380 86390 1
537028 99537028 1001 86380 86390 1
536831 99536831 1001 86380 86390 1
536710 99536710 1001 86380 86390 1
536648 99536648 1001 86380 86390 1
536571 99536571 1001 86380 86390 1
536676 99536676 1001 86380 86390 1
536616 99536616 1001 86380 86390 1
536604 99536604 1001 86380 86390 1
536708 99536708 1001 86380 86390 1
537329 99537329 1001 86380 86390 1
537319 99537319 1001 86380 86390 1
537346 99537346 1001 86380 86390 1
537258 99537258 1001 86380 86390 1
537950 99537950 1001 86380 86390 1
537878 99537878 1001 86380 86390 1
537917 99537917 1001 86380 86390 1
537803 99537803 1001 86380 86390 1
537791 99537791 1001 86380 86390 1
537562 99537562 1001 86380 86390 1
537485 99537485 1001 86380 86390 1
537463 99537463 1001 86380 86390 1
537503 99537503 1001 86380 86390 1
537456 99537456 1001 86380 86390 1
537431 99537431 1001 86380 86390 1
538069 99538069 1001 86380 86390 1
538070 99538070 1001 86380 86390 1
538006 99538006 1001 86380 86390 1
538178 99538178 1001 86380 86390 1
538764 99538764 1001 86380 86390 1
538703 99538703 1001 86380 86390 1
538792 99538792 1001 86380 86390 1
538679 99538679 1001 86380 86390 1
538747 99538747 1001 86380 86390 1
538696 99538696 1001 86380 86390 1
538505 99538505 1001 86380 86390 1
538455 99538455 1001 86380 86390 1
538438 99538438 1001 86380 86390 1
538310 99538310 1001 86380 86390 1
538379 99538379 1001 86380 86390 1
538342 99538342 1001 86380 86390 1
538944 99538944 1001 86380 86390 1
538958 99538958 1001 86380 86390 1
538908 99538908 1001 86380 86390 1
538962 99538962 1001 86380 86390 1
538937 99538937 1001 86380 86390 1
538862 99538862 1001 86380 86390 1
539608 99539608 1001 86380 86390 1
539569 99539569 1001 86380 86390 1
539571 99539571 1001 86380 86390 1
539586 99539586 1001 86380 86390 1
539510 99539510 1001 86380 86390 1
539424 99539424 1001 86380 86390 1
539276 99539276 1001 86380 86390 1
539680 99539680 1001 86380 86390 1
539825 99539825 1001 86380 86390 1
539779 99539779 1001 86380 86390 1
540433 99540433 1001 86380 86390 1
540425 99540425 1001 86380 86390 1
540248 99540248 1001 86380 86390 1
540225 99540225 1001 86380 86390 1
539975 99539975 1001 86380 86390 1
539848 99539848 1001 86380 86390 1
539863 99539863 1001 86380 86390 1
540580 99540580 1001 86380 86390 1
540611 99540611 1001 86380 86390 1
540637 99540637 1001 86380 86390 1
540548 99540548 1001 86380 86390 1
541242 99541242 1001 86380 86390 1
541166 99541166 1001 86380 86390 1
541261 99541261 1001 86380 86390 1
541167 99541167 1001 86380 86390 1
541091 99541091 1001 86380 86390 1
541268 99541268 1001 86380 86390 1
541111 99541111 1001 86380 86390 1
541002 99541002 1001 86380 86390 1
541056 99541056 1001 86380 86390 1
541044 99541044 1001 86380 86390 1
540902 99540902 1001 86380 86390 1
540705 99540705 1001 86380 86390 1
540696 99540696 1001 86380 86390 1
541335 99541335 1001 86380 86390 1
541350 99541350 1001 86380 86390 1
541926 99541926 1001 86380 86390 1
542087 99542087 1001 86380 86390 1
542021 99542021 1001 86380 86390 1
541959 99541959 1001 86380 86390 1
542051 99542051 1001 86380 86390 1
542105 99542105 1001 86380 86390 1
541976 99541976 1001 86380 86390 1
541734 99541734 1001 86380 86390 1
541873 99541873 1001 86380 86390 1
541553 99541553 1001 86380 86390 1
542146 99542146 1001 86380 86390 1
542211 99542211 1001 86380 86390 1
542292 99542292 1001 86380 86390 1
542164 99542164 1001 86380 86390 1
542921 99542921 1001 86380 86390 1
542827 99542827 1001 86380 86390 1
542763 99542763 1001 86380 86390 1
542636 99542636 1001 86380 86390 1
542719 99542719 1001 86380 86390 1
542564 99542564 1001 86380 86390 1
542631 99542631 1001 86380 86390 1
542461 99542461 1001 86380 86390 1
542450 99542450 1001 86380 86390 1
542960 99542960 1001 86380 86390 1
543052 99543052 1001 86380 86390 1
543604 99543604 1001 86380 86390 1
543695 99543695 1001 86380 86390 1
543579 99543579 1001 86380 86390 1
543568 99543568 1001 86380 86390 1
543620 99543620 1001 86380 86390 1
543745 99543745 1001 86380 86390 1
543688 99543688 1001 86380 86390 1
543466 99543466 1001 86380 86390 1
543231 99543231 1001 86380 86390 1
543233 99543233 1001 86380 86390 1
543248 99543248 1001 86380 86390 1
543781 99543781 1001 86380 86390 1
543837 99543837 1001 86380 86390 1
544406 99544406 1001 86380 86390 1
544401 99544401 1001 86380 86390 1
544262 99544262 1001 86380 86390 1
544278 99544278 1001 86380 86390 1
544203 99544203 1001 86380 86390 1
544269 99544269 1001 86380 86390 1
544390 99544390 1001 86380 86390 1
544015 99544015 1001 86380 86390 1
544006 99544006 1001 86380 86390 1
544010 99544010 1001 86380 86390 1
544064 99544064 1001 86380 86390 1
544052 99544052 1001 86380 86390 1
544623 99544623 1001 86380 86390 1
544688 99544688 1001 86380 86390 1
544734 99544734 1001 86380 86390 1
404706 498 1001 27780 28497 1
500592 963 1002 50689 58217 1
519989 617 1001 39219 39518 1
528344 968 1002 66953 68973 1
531251 758 1002 29986 31185 1
400322 99400322 1001 86380 86390 1
400452 99400452 1001 86380 86390 1
400612 99400612 1001 86380 86390 1
400599 99400599 1001 86380 86390 1
400602 99400602 1001 86380 86390 1
400663 99400663 1001 86380 86390 1
400869 99400869 1001 86380 86390 1
401026 99401026 1001 86380 86390 1
400974 99400974 1001 86380 86390 1
400954 99400954 1001 86380 86390 1
401015 99401015 1001 86380 86390 1
401260 99401260 1001 86380 86390 1
401324 99401324 1001 86380 86390 1
401308 99401308 1001 86380 86390 1
401433 99401433 1001 86380 86390 1
401436 99401436 1001 86380 86390 1
401443 99401443 1001 86380 86390 1
401783 99401783 1001 86380 86390 1
402048 99402048 1001 86380 86390 1
402020 99402020 1001 86380 86390 1
402143 99402143 1001 86380 86390 1
402365 99402365 1001 86380 86390 1
402486 99402486 1001 86380 86390 1
402701 99402701 1001 86380 86390 1
402820 99402820 1001 86380 86390 1
402824 99402824 1001 86380 86390 1
402995 99402995 1001 86380 86390 1
402990 99402990 1001 86380 86390 1
403432 99403432 1001 86380 86390 1
403407 99403407 1001 86380 86390 1
403482 99403482 1001 86380 86390 1
403644 99403644 1001 86380 86390 1
403739 99403739 1001 86380 86390 1
403937 99403937 1001 86380 86390 1
404345 99404345 1001 86380 86390 1
404455 99404455 1001 86380 86390 1
404403 99404403 1001 86380 86390 1
404520 99404520 1001 86380 86390 1
404495 99404495 1001 86380 86390 1
404538 99404538 1001 86380 86390 1
404973 99404973 1001 86380 86390 1
405109 99405109 1001 86380 86390 1
405061 99405061 1001 86380 86390 1
405187 99405187 1001 86380 86390 1
405465 99405465 1001 86380 86390 1
405477 99405477 1001 86380 86390 1
405566 99405566 1001 86380 86390 1
405550 99405550 1001 86380 86390 1
405612 99405612 1001 86380 86390 1
405700 99405700 1001 86380 86390 1
405996 99405996 1001 86380 86390 1
406113 99406113 1001 86380 86390 1
406266 99406266 1001 86380 86390 1
406743 99406743 1001 86380 86390 1
406776 99406776 1001 86380 86390 1
406867 99406867 1001 86380 86390 1
407199 99407199 1001 86380 86390 1
407274 99407274 1001 86380 86390 1
407315 99407315 1001 86380 86390 1
407323 99407323 1001 86380 86390 1
407515 99407515 1001 86380 86390 1
407459 99407459 1001 86380 86390 1
407708 99407708 1001 86380 86390 1
407876 99407876 1001 86380 86390 1
408320 99408320 1001 86380 86390 1
408763 99408763 1001 86380 86390 1
409045 99409045 1001 86380 86390 1
409035 99409035 1001 86380 86390 1
409128 99409128 1001 86380 86390 1
409198 99409198 1001 86380 86390 1
409348 99409348 1001 86380 86390 1
409453 99409453 1001 86380 86390 1
409532 99409532 1001 86380 86390 1
409601 99409601 1001 86380 86390 1
409712 99409712 1001 86380 86390 1
409803 99409803 1001 86380 86390 1
409906 99409906 1001 86380 86390 1
409955 99409955 1001 86380 86390 1
409941 99409941 1001 86380 86390 1
410107 99410107 1001 86380 86390 1
410160 99410160 1001 86380 86390 1
410197 99410197 1001 86380 86390 1
410145 99410145 1001 86380 86390 1
410278 99410278 1001 86380 86390 1
410422 99410422 1001 86380 86390 1
410637 99410637 1001 86380 86390 1
410764 99410764 1001 86380 86390 1
410741 99410741 1001 86380 86390 1
411118 99411118 1001 86380 86390 1
411480 99411480 1001 86380 86390 1
411729 99411729 1001 86380 86390 1
411971 99411971 1001 86380 86390 1
412455 99412455 1001 86380 86390 1
413610 99413610 1001 86380 86390 1
413394 99413394 1001 86380 86390 1
412931 99412931 1001 86380 86390 1
412981 99412981 1001 86380 86390 1
413149 99413149 1001 86380 86390 1
412900 99412900 1001 86380 86390 1
413052 99413052 1001 86380 86390 1
412694 99412694 1001 86380 86390 1
412553 99412553 1001 86380 86390 1
412777 99412777 1001 86380 86390 1
412756 99412756 1001 86380 86390 1
413861 99413861 1001 86380 86390 1
413709 99413709 1001 86380 86390 1
414971 99414971 1001 86380 86390 1
414221 99414221 1001 86380 86390 1
414505 99414505 1001 86380 86390 1
414160 99414160 1001 86380 86390 1
414321 99414321 1001 86380 86390 1
414154 99414154 1001 86380 86390 1
414117 99414117 1001 86380 86390 1
415678 99415678 1001 86380 86390 1
415536 99415536 1001 86380 86390 1
415595 99415595 1001 86380 86390 1
416726 99416726 1001 86380 86390 1
416837 99416837 1001 86380 86390 1
416908 99416908 1001 86380 86390 1
416960 99416960 1001 86380 86390 1
416747 99416747 1001 86380 86390 1
416184 99416184 1001 86380 86390 1
416531 99416531 1001 86380 86390 1
416390 99416390 1001 86380 86390 1
415930 99415930 1001 86380 86390 1
415905 99415905 1001 86380 86390 1
415961 99415961 1001 86380 86390 1
415895 99415895 1001 86380 86390 1
415941 99415941 1001 86380 86390 1
417045 99417045 1001 86380 86390 1
417256 99417256 1001 86380 86390 1
417157 99417157 1001 86380 86390 1
417278 99417278 1001 86380 86390 1
417478 99417478 1001 86380 86390 1
418435 99418435 1001 86380 86390 1
418466 99418466 1001 86380 86390 1
418685 99418685 1001 86380 86390 1
418247 99418247 1001 86380 86390 1
418251 99418251 1001 86380 86390 1
418171 99418171 1001 86380 86390 1
418296 99418296 1001 86380 86390 1
418383 99418383 1001 86380 86390 1
418246 99418246 1001 86380 86390 1
418386 99418386 1001 86380 86390 1
417889 99417889 1001 86380 86390 1
418004 99418004 1001 86380 86390 1
417638 99417638 1001 86380 86390 1
417931 99417931 1001 86380 86390 1
418978 99418978 1001 86380 86390 1
419057 99419057 1001 86380 86390 1
418859 99418859 1001 86380 86390 1
418918 99418918 1001 86380 86390 1
420061 99420061 1001 86380 86390 1
420100 99420100 1001 86380 86390 1
419883 99419883 1001 86380 86390 1
420038 99420038 1001 86380 86390 1
420042 99420042 1001 86380 86390 1
419991 99419991 1001 86380 86390 1
419625 99419625 1001 86380 86390 1
420465 99420465 1001 86380 86390 1
420591 99420591 1001 86380 86390 1
420705 99420705 1001 86380 86390 1
421848 99421848 1001 86380 86390 1
422077 99422077 1001 86380 86390 1
422102 99422102 1001 86380 86390 1
421455 99421455 1001 86380 86390 1
421546 99421546 1001 86380 86390 1
421398 99421398 1001 86380 86390 1
421408 99421408 1001 86380 86390 1
421096 99421096 1001 86380 86390 1
421021 99421021 1001 86380 86390 1
422384 99422384 1001 86380 86390 1
422308 99422308 1001 86380 86390 1
422415 99422415 1001 86380 86390 1
423653 99423653 1001 86380 86390 1
423413 99423413 1001 86380 86390 1
423496 99423496 1001 86380 86390 1
423057 99423057 1001 86380 86390 1
423005 99423005 1001 86380 86390 1
423058 99423058 1001 86380 86390 1
422992 99422992 1001 86380 86390 1
423098 99423098 1001 86380 86390 1
422622 99422622 1001 86380 86390 1
422939 99422939 1001 86380 86390 1
422860 99422860 1001 86380 86390 1
422615 99422615 1001 86380 86390 1
423837 99423837 1001 86380 86390 1
425327 99425327 1001 86380 86390 1
425206 99425206 1001 86380 86390 1
425063 99425063 1001 86380 86390 1
424598 99424598 1001 86380 86390 1
424810 99424810 1001 86380 86390 1
424205 99424205 1001 86380 86390 1
425731 99425731 1001 86380 86390 1
425767 99425767 1001 86380 86390 1
426719 99426719 1001 86380 86390 1
426473 99426473 1001 86380 86390 1
426400 99426400 1001 86380 86390 1
426434 99426434 1001 86380 86390 1
425969 99425969 1001 86380 86390 1
425924 99425924 1001 86380 86390 1
427258 99427258 1001 86380 86390 1
425829 99425829 1001 86380 86390 1
427372 99427372 1001 86380 86390 1
427146 99427146 1001 86380 86390 1
427323 99427323 1001 86380 86390 1
427309 99427309 1001 86380 86390 1
427429 99427429 1001 86380 86390 1
428515 99428515 1001 86380 86390 1
428518 99428518 1001 86380 86390 1
428120 99428120 1001 86380 86390 1
428319 99428319 1001 86380 86390 1
428321 99428321 1001 86380 86390 1
428006 99428006 1001 86380 86390 1
428142 99428142 1001 86380 86390 1
427704 99427704 1001 86380 86390 1
427875 99427875 1001 86380 86390 1
427736 99427736 1001 86380 86390 1
428840 99428840 1001 86380 86390 1
428955 99428955 1001 86380 86390 1
429145 99429145 1001 86380 86390 1
429994 99429994 1001 86380 86390 1
430335 99430335 1001 86380 86390 1
430001 99430001 1001 86380 86390 1
430340 99430340 1001 86380 86390 1
430349 99430349 1001 86380 86390 1
429613 99429613 1001 86380 86390 1
429805 99429805 1001 86380 86390 1
429740 99429740 1001 86380 86390 1
429641 99429641 1001 86380 86390 1
429765 99429765 1001 86380 86390 1
429433 99429433 1001 86380 86390 1
429262 99429262 1001 86380 86390 1
429312 99429312 1001 86380 86390 1
430533 99430533 1001 86380 86390 1
430689 99430689 1001 86380 86390 1
430782 99430782 1001 86380 86390 1
430390 99430390 1001 86380 86390 1
430788 99430788 1001 86380 86390 1
431745 99431745 1001 86380 86390 1
431959 99431959 1001 86380 86390 1
431426 99431426 1001 86380 86390 1
431366 99431366 1001 86380 86390 1
431301 99431301 1001 86380 86390 1
430963 99430963 1001 86380 86390 1
432319 99432319 1001 86380 86390 1
432347 99432347 1001 86380 86390 1
432084 99432084 1001 86380 86390 1
432181 99432181 1001 86380 86390 1
432304 99432304 1001 86380 86390 1
432065 99432065 1001 86380 86390 1
432194 99432194 1001 86380 86390 1
432422 99432422 1001 86380 86390 1
433548 99433548 1001 86380 86390 1
433469 99433469 1001 86380 86390 1
433606 99433606 1001 86380 86390 1
433146 99433146 1001 86380 86390 1
433153 99433153 1001 86380 86390 1
432876 99432876 1001 86380 86390 1
432494 99432494 1001 86380 86390 1
432808 99432808 1001 86380 86390 1
433862 99433862 1001 86380 86390 1
433943 99433943 1001 86380 86390 1
433923 99433923 1001 86380 86390 1
433804 99433804 1001 86380 86390 1
433825 99433825 1001 86380 86390 1
435054 99435054 1001 86380 86390 1
435132 99435132 1001 86380 86390 1
435229 99435229 1001 86380 86390 1
435048 99435048 1001 86380 86390 1
435101 99435101 1001 86380 86390 1
434788 99434788 1001 86380 86390 1
434380 99434380 1001 86380 86390 1
434300 99434300 1001 86380 86390 1
434333 99434333 1001 86380 86390 1
435544 99435544 1001 86380 86390 1
435765 99435765 1001 86380 86390 1
435560 99435560 1001 86380 86390 1
437048 99437048 1001 86380 86390 1
437085 99437085 1001 86380 86390 1
436790 99436790 1001 86380 86390 1
436772 99436772 1001 86380 86390 1
436774 99436774 1001 86380 86390 1
436730 99436730 1001 86380 86390 1
436508 99436508 1001 86380 86390 1
436291 99436291 1001 86380 86390 1
436225 99436225 1001 86380 86390 1
436182 99436182 1001 86380 86390 1
300010 99300010 1001 86380 86390 1
300051 99300051 1001 86380 86390 1
437286 99437286 1001 86380 86390 1
300066 99300066 1001 86380 86390 1
300551 99300551 1001 86380 86390 1
300681 99300681 1001 86380 86390 1
300382 99300382 1001 86380 86390 1
300422 99300422 1001 86380 86390 1
300480 99300480 1001 86380 86390 1
300455 99300455 1001 86380 86390 1
300246 99300246 1001 86380 86390 1
300171 99300171 1001 86380 86390 1
300810 99300810 1001 86380 86390 1
301406 99301406 1001 86380 86390 1
301445 99301445 1001 86380 86390 1
301533 99301533 1001 86380 86390 1
301485 99301485 1001 86380 86390 1
301434 99301434 1001 86380 86390 1
301541 99301541 1001 86380 86390 1
301500 99301500 1001 86380 86390 1
301384 99301384 1001 86380 86390 1
301398 99301398 1001 86380 86390 1
301399 99301399 1001 86380 86390 1
301151 99301151 1001 86380 86390 1
301268 99301268 1001 86380 86390 1
301165 99301165 1001 86380 86390 1
301102 99301102 1001 86380 86390 1
300963 99300963 1001 86380 86390 1
300994 99300994 1001 86380 86390 1
301710 99301710 1001 86380 86390 1
301728 99301728 1001 86380 86390 1
301586 99301586 1001 86380 86390 1
301678 99301678 1001 86380 86390 1
302380 99302380 1001 86380 86390 1
302348 99302348 1001 86380 86390 1
302191 99302191 1001 86380 86390 1
302352 99302352 1001 86380 86390 1
302354 99302354 1001 86380 86390 1
302296 99302296 1001 86380 86390 1
302245 99302245 1001 86380 86390 1
302247 99302247 1001 86380 86390 1
302299 99302299 1001 86380 86390 1
302175 99302175 1001 86380 86390 1
302046 99302046 1001 86380 86390 1
302126 99302126 1001 86380 86390 1
301976 99301976 1001 86380 86390 1
301918 99301918 1001 86380 86390 1
301948 99301948 1001 86380 86390 1
301923 99301923 1001 86380 86390 1
301962 99301962 1001 86380 86390 1
302468 99302468 1001 86380 86390 1
302404 99302404 1001 86380 86390 1
301968 99301968 1001 86380 86390 1
302492 99302492 1001 86380 86390 1
303137 99303137 1001 86380 86390 1
303100 99303100 1001 86380 86390 1
303038 99303038 1001 86380 86390 1
302723 99302723 1001 86380 86390 1
302791 99302791 1001 86380 86390 1
302740 99302740 1001 86380 86390 1
303244 99303244 1001 86380 86390 1
303339 99303339 1001 86380 86390 1
303263 99303263 1001 86380 86390 1
303973 99303973 1001 86380 86390 1
303870 99303870 1001 86380 86390 1
303883 99303883 1001 86380 86390 1
304027 99304027 1001 86380 86390 1
303648 99303648 1001 86380 86390 1
303622 99303622 1001 86380 86390 1
303825 99303825 1001 86380 86390 1
303413 99303413 1001 86380 86390 1
303608 99303608 1001 86380 86390 1
303414 99303414 1001 86380 86390 1
303416 99303416 1001 86380 86390 1
303471 99303471 1001 86380 86390 1
304111 99304111 1001 86380 86390 1
304138 99304138 1001 86380 86390 1
304101 99304101 1001 86380 86390 1
304220 99304220 1001 86380 86390 1
304091 99304091 1001 86380 86390 1
304667 99304667 1001 86380 86390 1
304748 99304748 1001 86380 86390 1
304741 99304741 1001 86380 86390 1
304716 99304716 1001 86380 86390 1
304562 99304562 1001 86380 86390 1
304356 99304356 1001 86380 86390 1
304358 99304358 1001 86380 86390 1
304257 99304257 1001 86380 86390 1
304336 99304336 1001 86380 86390 1
304922 99304922 1001 86380 86390 1
305000 99305000 1001 86380 86390 1
305013 99305013 1001 86380 86390 1
304993 99304993 1001 86380 86390 1
305549 99305549 1001 86380 86390 1
305513 99305513 1001 86380 86390 1
305579 99305579 1001 86380 86390 1
305567 99305567 1001 86380 86390 1
305329 99305329 1001 86380 86390 1
305305 99305305 1001 86380 86390 1
305370 99305370 1001 86380 86390 1
305309 99305309 1001 86380 86390 1
305090 99305090 1001 86380 86390 1
305085 99305085 1001 86380 86390 1
305179 99305179 1001 86380 86390 1
500191 99500191 1001 86380 86390 1
500088 99500088 1001 86380 86390 1
500102 99500102 1001 86380 86390 1
500109 99500109 1001 86380 86390 1
305694 99305694 1001 86380 86390 1
500571 99500571 1001 86380 86390 1
500560 99500560 1001 86380 86390 1
500524 99500524 1001 86380 86390 1
500407 99500407 1001 86380 86390 1
500364 99500364 1001 86380 86390 1
500381 99500381 1001 86380 86390 1
500836 99500836 1001 86380 86390 1
501009 99501009 1001 86380 86390 1
500843 99500843 1001 86380 86390 1
500899 99500899 1001 86380 86390 1
501498 99501498 1001 86380 86390 1
501552 99501552 1001 86380 86390 1
501581 99501581 1001 86380 86390 1
501333 99501333 1001 86380 86390 1
501110 99501110 1001 86380 86390 1
501182 99501182 1001 86380 86390 1
501650 99501650 1001 86380 86390 1
501756 99501756 1001 86380 86390 1
501802 99501802 1001 86380 86390 1
501816 99501816 1001 86380 86390 1
502342 99502342 1001 86380 86390 1
502279 99502279 1001 86380 86390 1
502305 99502305 1001 86380 86390 1
502425 99502425 1001 86380 86390 1
502309 99502309 1001 86380 86390 1
502132 99502132 1001 86380 86390 1
502210 99502210 1001 86380 86390 1
502125 99502125 1001 86380 86390 1
501935 99501935 1001 86380 86390 1
501994 99501994 1001 86380 86390 1
501959 99501959 1001 86380 86390 1
502567 99502567 1001 86380 86390 1
502516 99502516 1001 86380 86390 1
502555 99502555 1001 86380 86390 1
502494 99502494 1001 86380 86390 1
502976 99502976 1001 86380 86390 1
502977 99502977 1001 86380 86390 1
502864 99502864 1001 86380 86390 1
503457 99503457 1001 86380 86390 1
503334 99503334 1001 86380 86390 1
503412 99503412 1001 86380 86390 1
504069 99504069 1001 86380 86390 1
503918 99503918 1001 86380 86390 1
503801 99503801 1001 86380 86390 1
503843 99503843 1001 86380 86390 1
503869 99503869 1001 86380 86390 1
503805 99503805 1001 86380 86390 1
504235 99504235 1001 86380 86390 1
504171 99504171 1001 86380 86390 1
504200 99504200 1001 86380 86390 1
504163 99504163 1001 86380 86390 1
504281 99504281 1001 86380 86390 1
504894 99504894 1001 86380 86390 1
504743 99504743 1001 86380 86390 1
504774 99504774 1001 86380 86390 1
504649 99504649 1001 86380 86390 1
504594 99504594 1001 86380 86390 1
504723 99504723 1001 86380 86390 1
504711 99504711 1001 86380 86390 1
504495 99504495 1001 86380 86390 1
504379 99504379 1001 86380 86390 1
504431 99504431 1001 86380 86390 1
504522 99504522 1001 86380 86390 1
504359 99504359 1001 86380 86390 1
504955 99504955 1001 86380 86390 1
505073 99505073 1001 86380 86390 1
505115 99505115 1001 86380 86390 1
505014 99505014 1001 86380 86390 1
505054 99505054 1001 86380 86390 1
505003 99505003 1001 86380 86390 1
505069 99505069 1001 86380 86390 1
505706 99505706 1001 86380 86390 1
505756 99505756 1001 86380 86390 1
505626 99505626 1001 86380 86390 1
505539 99505539 1001 86380 86390 1
505452 99505452 1001 86380 86390 1
505505 99505505 1001 86380 86390 1
505522 99505522 1001 86380 86390 1
505535 99505535 1001 86380 86390 1
505498 99505498 1001 86380 86390 1
505226 99505226 1001 86380 86390 1
505335 99505335 1001 86380 86390 1
505277 99505277 1001 86380 86390 1
505896 99505896 1001 86380 86390 1
505962 99505962 1001 86380 86390 1
505942 99505942 1001 86380 86390 1
505968 99505968 1001 86380 86390 1
505894 99505894 1001 86380 86390 1
506426 99506426 1001 86380 86390 1
506225 99506225 1001 86380 86390 1
506292 99506292 1001 86380 86390 1
506332 99506332 1001 86380 86390 1
506346 99506346 1001 86380 86390 1
506257 99506257 1001 86380 86390 1
506032 99506032 1001 86380 86390 1
506073 99506073 1001 86380 86390 1
506622 99506622 1001 86380 86390 1
506767 99506767 1001 86380 86390 1
506732 99506732 1001 86380 86390 1
507232 99507232 1001 86380 86390 1
507323 99507323 1001 86380 86390 1
507052 99507052 1001 86380 86390 1
506854 99506854 1001 86380 86390 1
506855 99506855 1001 86380 86390 1
506894 99506894 1001 86380 86390 1
506946 99506946 1001 86380 86390 1
506869 99506869 1001 86380 86390 1
506860 99506860 1001 86380 86390 1
506993 99506993 1001 86380 86390 1
507432 99507432 1001 86380 86390 1
507502 99507502 1001 86380 86390 1
507440 99507440 1001 86380 86390 1
507431 99507431 1001 86380 86390 1
508069 99508069 1001 86380 86390 1
508134 99508134 1001 86380 86390 1
508214 99508214 1001 86380 86390 1
508232 99508232 1001 86380 86390 1
508154 99508154 1001 86380 86390 1
507908 99507908 1001 86380 86390 1
507857 99507857 1001 86380 86390 1
507762 99507762 1001 86380 86390 1
507775 99507775 1001 86380 86390 1
507704 99507704 1001 86380 86390 1
508430 99508430 1001 86380 86390 1
508433 99508433 1001 86380 86390 1
508408 99508408 1001 86380 86390 1
508999 99508999 1001 86380 86390 1
509012 99509012 1001 86380 86390 1
508739 99508739 1001 86380 86390 1
508729 99508729 1001 86380 86390 1
508636 99508636 1001 86380 86390 1
508592 99508592 1001 86380 86390 1
508554 99508554 1001 86380 86390 1
509240 99509240 1001 86380 86390 1
509223 99509223 1001 86380 86390 1
509172 99509172 1001 86380 86390 1
509198 99509198 1001 86380 86390 1
509160 99509160 1001 86380 86390 1
509811 99509811 1001 86380 86390 1
509863 99509863 1001 86380 86390 1
509741 99509741 1001 86380 86390 1
509756 99509756 1001 86380 86390 1
509671 99509671 1001 86380 86390 1
509490 99509490 1001 86380 86390 1
509596 99509596 1001 86380 86390 1
509519 99509519 1001 86380 86390 1
509572 99509572 1001 86380 86390 1
509283 99509283 1001 86380 86390 1
509326 99509326 1001 86380 86390 1
509391 99509391 1001 86380 86390 1
510030 99510030 1001 86380 86390 1
510663 99510663 1001 86380 86390 1
510551 99510551 1001 86380 86390 1
510526 99510526 1001 86380 86390 1
510352 99510352 1001 86380 86390 1
510469 99510469 1001 86380 86390 1
510361 99510361 1001 86380 86390 1
510185 99510185 1001 86380 86390 1
510751 99510751 1001 86380 86390 1
510873 99510873 1001 86380 86390 1
510900 99510900 1001 86380 86390 1
511360 99511360 1001 86380 86390 1
511476 99511476 1001 86380 86390 1
511438 99511438 1001 86380 86390 1
511426 99511426 1001 86380 86390 1
511350 99511350 1001 86380 86390 1
511454 99511454 1001 86380 86390 1
511393 99511393 1001 86380 86390 1
511459 99511459 1001 86380 86390 1
511447 99511447 1001 86380 86390 1
511244 99511244 1001 86380 86390 1
511147 99511147 1001 86380 86390 1
510998 99510998 1001 86380 86390 1
511136 99511136 1001 86380 86390 1
511571 99511571 1001 86380 86390 1
512202 99512202 1001 86380 86390 1
512376 99512376 1001 86380 86390 1
512056 99512056 1001 86380 86390 1
512105 99512105 1001 86380 86390 1
511902 99511902 1001 86380 86390 1
511815 99511815 1001 86380 86390 1
511794 99511794 1001 86380 86390 1
511820 99511820 1001 86380 86390 1
512527 99512527 1001 86380 86390 1
512502 99512502 1001 86380 86390 1
513012 99513012 1001 86380 86390 1
513139 99513139 1001 86380 86390 1
512701 99512701 1001 86380 86390 1
512779 99512779 1001 86380 86390 1
512679 99512679 1001 86380 86390 1
513309 99513309 1001 86380 86390 1
513876 99513876 1001 86380 86390 1
513832 99513832 1001 86380 86390 1
513977 99513977 1001 86380 86390 1
513625 99513625 1001 86380 86390 1
513501 99513501 1001 86380 86390 1
514132 99514132 1001 86380 86390 1
514210 99514210 1001 86380 86390 1
514177 99514177 1001 86380 86390 1
514035 99514035 1001 86380 86390 1
514140 99514140 1001 86380 86390 1
514116 99514116 1001 86380 86390 1
514755 99514755 1001 86380 86390 1
514726 99514726 1001 86380 86390 1
514473 99514473 1001 86380 86390 1
514578 99514578 1001 86380 86390 1
514391 99514391 1001 86380 86390 1
514243 99514243 1001 86380 86390 1
514880 99514880 1001 86380 86390 1
515050 99515050 1001 86380 86390 1
514943 99514943 1001 86380 86390 1
515584 99515584 1001 86380 86390 1
515273 99515273 1001 86380 86390 1
515430 99515430 1001 86380 86390 1
515278 99515278 1001 86380 86390 1
515095 99515095 1001 86380 86390 1
515252 99515252 1001 86380 86390 1
515071 99515071 1001 86380 86390 1
515797 99515797 1001 86380 86390 1
515798 99515798 1001 86380 86390 1
515721 99515721 1001 86380 86390 1
515773 99515773 1001 86380 86390 1
515877 99515877 1001 86380 86390 1
515852 99515852 1001 86380 86390 1
515827 99515827 1001 86380 86390 1
515832 99515832 1001 86380 86390 1
515718 99515718 1001 86380 86390 1
516253 99516253 1001 86380 86390 1
516207 99516207 1001 86380 86390 1
515940 99515940 1001 86380 86390 1
516006 99516006 1001 86380 86390 1
515916 99515916 1001 86380 86390 1
515942 99515942 1001 86380 86390 1
515891 99515891 1001 86380 86390 1
516064 99516064 1001 86380 86390 1
516003 99516003 1001 86380 86390 1
515952 99515952 1001 86380 86390 1
516636 99516636 1001 86380 86390 1
516676 99516676 1001 86380 86390 1
516665 99516665 1001 86380 86390 1
516659 99516659 1001 86380 86390 1
516712 99516712 1001 86380 86390 1
516530 99516530 1001 86380 86390 1
516648 99516648 1001 86380 86390 1
517200 99517200 1001 86380 86390 1
517295 99517295 1001 86380 86390 1
517179 99517179 1001 86380 86390 1
517026 99517026 1001 86380 86390 1
517108 99517108 1001 86380 86390 1
516782 99516782 1001 86380 86390 1
517531 99517531 1001 86380 86390 1
517429 99517429 1001 86380 86390 1
517342 99517342 1001 86380 86390 1
518088 99518088 1001 86380 86390 1
517974 99517974 1001 86380 86390 1
518000 99518000 1001 86380 86390 1
518039 99518039 1001 86380 86390 1
518079 99518079 1001 86380 86390 1
518081 99518081 1001 86380 86390 1
518004 99518004 1001 86380 86390 1
517934 99517934 1001 86380 86390 1
517940 99517940 1001 86380 86390 1
517838 99517838 1001 86380 86390 1
517739 99517739 1001 86380 86390 1
517601 99517601 1001 86380 86390 1
517653 99517653 1001 86380 86390 1
518213 99518213 1001 86380 86390 1
518309 99518309 1001 86380 86390 1
518873 99518873 1001 86380 86390 1
518835 99518835 1001 86380 86390 1
518888 99518888 1001 86380 86390 1
518843 99518843 1001 86380 86390 1
518614 99518614 1001 86380 86390 1
518627 99518627 1001 86380 86390 1
518603 99518603 1001 86380 86390 1
518659 99518659 1001 86380 86390 1
518776 99518776 1001 86380 86390 1
518662 99518662 1001 86380 86390 1
518611 99518611 1001 86380 86390 1
518703 99518703 1001 86380 86390 1
518448 99518448 1001 86380 86390 1
518475 99518475 1001 86380 86390 1
518515 99518515 1001 86380 86390 1
518376 99518376 1001 86380 86390 1
518533 99518533 1001 86380 86390 1
518547 99518547 1001 86380 86390 1
519154 99519154 1001 86380 86390 1
519029 99519029 1001 86380 86390 1
519074 99519074 1001 86380 86390 1
519623 99519623 1001 86380 86390 1
519740 99519740 1001 86380 86390 1
519690 99519690 1001 86380 86390 1
519768 99519768 1001 86380 86390 1
519705 99519705 1001 86380 86390 1
519671 99519671 1001 86380 86390 1
519582 99519582 1001 86380 86390 1
519529 99519529 1001 86380 86390 1
519322 99519322 1001 86380 86390 1
519224 99519224 1001 86380 86390 1
519991 99519991 1001 86380 86390 1
520592 99520592 1001 86380 86390 1
520480 99520480 1001 86380 86390 1
520536 99520536 1001 86380 86390 1
520319 99520319 1001 86380 86390 1
520281 99520281 1001 86380 86390 1
520243 99520243 1001 86380 86390 1
520350 99520350 1001 86380 86390 1
520247 99520247 1001 86380 86390 1
520166 99520166 1001 86380 86390 1
520104 99520104 1001 86380 86390 1
520156 99520156 1001 86380 86390 1
520734 99520734 1001 86380 86390 1
520842 99520842 1001 86380 86390 1
521329 99521329 1001 86380 86390 1
521268 99521268 1001 86380 86390 1
521452 99521452 1001 86380 86390 1
521295 99521295 1001 86380 86390 1
521237 99521237 1001 86380 86390 1
521058 99521058 1001 86380 86390 1
521077 99521077 1001 86380 86390 1
520889 99520889 1001 86380 86390 1
520864 99520864 1001 86380 86390 1
520969 99520969 1001 86380 86390 1
521490 99521490 1001 86380 86390 1
521607 99521607 1001 86380 86390 1
521531 99521531 1001 86380 86390 1
521570 99521570 1001 86380 86390 1
521481 99521481 1001 86380 86390 1
522125 99522125 1001 86380 86390 1
522092 99522092 1001 86380 86390 1
522169 99522169 1001 86380 86390 1
522183 99522183 1001 86380 86390 1
522285 99522285 1001 86380 86390 1
521967 99521967 1001 86380 86390 1
521676 99521676 1001 86380 86390 1
521810 99521810 1001 86380 86390 1
521824 99521824 1001 86380 86390 1
523004 99523004 1001 86380 86390 1
523093 99523093 1001 86380 86390 1
522968 99522968 1001 86380 86390 1
523010 99523010 1001 86380 86390 1
522912 99522912 1001 86380 86390 1
522790 99522790 1001 86380 86390 1
522780 99522780 1001 86380 86390 1
522682 99522682 1001 86380 86390 1
522697 99522697 1001 86380 86390 1
523283 99523283 1001 86380 86390 1
523133 99523133 1001 86380 86390 1
523203 99523203 1001 86380 86390 1
523269 99523269 1001 86380 86390 1
523801 99523801 1001 86380 86390 1
523624 99523624 1001 86380 86390 1
523619 99523619 1001 86380 86390 1
523710 99523710 1001 86380 86390 1
523594 99523594 1001 86380 86390 1
523427 99523427 1001 86380 86390 1
523446 99523446 1001 86380 86390 1
523422 99523422 1001 86380 86390 1
523397 99523397 1001 86380 86390 1
523374 99523374 1001 86380 86390 1
523491 99523491 1001 86380 86390 1
524065 99524065 1001 86380 86390 1
524095 99524095 1001 86380 86390 1
524732 99524732 1001 86380 86390 1
524633 99524633 1001 86380 86390 1
524474 99524474 1001 86380 86390 1
524424 99524424 1001 86380 86390 1
524532 99524532 1001 86380 86390 1
524309 99524309 1001 86380 86390 1
524312 99524312 1001 86380 86390 1
524261 99524261 1001 86380 86390 1
524933 99524933 1001 86380 86390 1
524909 99524909 1001 86380 86390 1
525499 99525499 1001 86380 86390 1
525410 99525410 1001 86380 86390 1
525501 99525501 1001 86380 86390 1
525581 99525581 1001 86380 86390 1
525213 99525213 1001 86380 86390 1
525373 99525373 1001 86380 86390 1
525257 99525257 1001 86380 86390 1
525324 99525324 1001 86380 86390 1
525146 99525146 1001 86380 86390 1
525057 99525057 1001 86380 86390 1
525136 99525136 1001 86380 86390 1
524998 99524998 1001 86380 86390 1
525701 99525701 1001 86380 86390 1
526246 99526246 1001 86380 86390 1
526276 99526276 1001 86380 86390 1
526053 99526053 1001 86380 86390 1
525816 99525816 1001 86380 86390 1
525934 99525934 1001 86380 86390 1
525987 99525987 1001 86380 86390 1
525810 99525810 1001 86380 86390 1
526499 99526499 1001 86380 86390 1
526587 99526587 1001 86380 86390 1
527227 99527227 1001 86380 86390 1
527115 99527115 1001 86380 86390 1
527143 99527143 1001 86380 86390 1
526839 99526839 1001 86380 86390 1
526868 99526868 1001 86380 86390 1
527016 99527016 1001 86380 86390 1
526829 99526829 1001 86380 86390 1
527403 99527403 1001 86380 86390 1
527263 99527263 1001 86380 86390 1
527270 99527270 1001 86380 86390 1
528012 99528012 1001 86380 86390 1
527952 99527952 1001 86380 86390 1
527755 99527755 1001 86380 86390 1
527697 99527697 1001 86380 86390 1
527685 99527685 1001 86380 86390 1
527635 99527635 1001 86380 86390 1
528113 99528113 1001 86380 86390 1
528258 99528258 1001 86380 86390 1
528277 99528277 1001 86380 86390 1
528084 99528084 1001 86380 86390 1
528774 99528774 1001 86380 86390 1
528713 99528713 1001 86380 86390 1
528889 99528889 1001 86380 86390 1
528501 99528501 1001 86380 86390 1
528619 99528619 1001 86380 86390 1
528561 99528561 1001 86380 86390 1
528691 99528691 1001 86380 86390 1
528680 99528680 1001 86380 86390 1
528386 99528386 1001 86380 86390 1
529041 99529041 1001 86380 86390 1
529084 99529084 1001 86380 86390 1
529022 99529022 1001 86380 86390 1
529598 99529598 1001 86380 86390 1
529591 99529591 1001 86380 86390 1
529634 99529634 1001 86380 86390 1
529367 99529367 1001 86380 86390 1
529484 99529484 1001 86380 86390 1
529516 99529516 1001 86380 86390 1
529453 99529453 1001 86380 86390 1
529443 99529443 1001 86380 86390 1
529133 99529133 1001 86380 86390 1
529175 99529175 1001 86380 86390 1
529222 99529222 1001 86380 86390 1
529868 99529868 1001 86380 86390 1
529315 99529315 1001 86380 86390 1
529833 99529833 1001 86380 86390 1
530413 99530413 1001 86380 86390 1
530364 99530364 1001 86380 86390 1
530530 99530530 1001 86380 86390 1
530366 99530366 1001 86380 86390 1
530498 99530498 1001 86380 86390 1
530382 99530382 1001 86380 86390 1
530370 99530370 1001 86380 86390 1
530257 99530257 1001 86380 86390 1
530198 99530198 1001 86380 86390 1
530186 99530186 1001 86380 86390 1
530316 99530316 1001 86380 86390 1
530128 99530128 1001 86380 86390 1
530131 99530131 1001 86380 86390 1
530122 99530122 1001 86380 86390 1
529942 99529942 1001 86380 86390 1
530745 99530745 1001 86380 86390 1
530590 99530590 1001 86380 86390 1
530613 99530613 1001 86380 86390 1
531303 99531303 1001 86380 86390 1
531207 99531207 1001 86380 86390 1
530968 99530968 1001 86380 86390 1
531042 99531042 1001 86380 86390 1
530785 99530785 1001 86380 86390 1
530962 99530962 1001 86380 86390 1
530768 99530768 1001 86380 86390 1
530926 99530926 1001 86380 86390 1
531392 99531392 1001 86380 86390 1
531552 99531552 1001 86380 86390 1
532107 99532107 1001 86380 86390 1
532183 99532183 1001 86380 86390 1
532096 99532096 1001 86380 86390 1
532112 99532112 1001 86380 86390 1
531858 99531858 1001 86380 86390 1
531951 99531951 1001 86380 86390 1
531754 99531754 1001 86380 86390 1
531665 99531665 1001 86380 86390 1
531641 99531641 1001 86380 86390 1
531775 99531775 1001 86380 86390 1
532342 99532342 1001 86380 86390 1
532266 99532266 1001 86380 86390 1
532890 99532890 1001 86380 86390 1
533031 99533031 1001 86380 86390 1
532934 99532934 1001 86380 86390 1
532884 99532884 1001 86380 86390 1
532975 99532975 1001 86380 86390 1
532859 99532859 1001 86380 86390 1
532648 99532648 1001 86380 86390 1
532662 99532662 1001 86380 86390 1
532727 99532727 1001 86380 86390 1
532707 99532707 1001 86380 86390 1
532423 99532423 1001 86380 86390 1
532567 99532567 1001 86380 86390 1
532562 99532562 1001 86380 86390 1
532472 99532472 1001 86380 86390 1
532602 99532602 1001 86380 86390 1
532551 99532551 1001 86380 86390 1
533210 99533210 1001 86380 86390 1
533172 99533172 1001 86380 86390 1
533181 99533181 1001 86380 86390 1
533845 99533845 1001 86380 86390 1
533846 99533846 1001 86380 86390 1
533664 99533664 1001 86380 86390 1
533521 99533521 1001 86380 86390 1
533288 99533288 1001 86380 86390 1
533269 99533269 1001 86380 86390 1
533260 99533260 1001 86380 86390 1
534011 99534011 1001 86380 86390 1
533871 99533871 1001 86380 86390 1
533899 99533899 1001 86380 86390 1
534035 99534035 1001 86380 86390 1
534458 99534458 1001 86380 86390 1
534335 99534335 1001 86380 86390 1
534283 99534283 1001 86380 86390 1
534231 99534231 1001 86380 86390 1
534270 99534270 1001 86380 86390 1
534155 99534155 1001 86380 86390 1
534079 99534079 1001 86380 86390 1
534069 99534069 1001 86380 86390 1
534242 99534242 1001 86380 86390 1
534074 99534074 1001 86380 86390 1
534785 99534785 1001 86380 86390 1
534853 99534853 1001 86380 86390 1
534779 99534779 1001 86380 86390 1
534703 99534703 1001 86380 86390 1
534730 99534730 1001 86380 86390 1
535423 99535423 1001 86380 86390 1
535462 99535462 1001 86380 86390 1
535464 99535464 1001 86380 86390 1
535349 99535349 1001 86380 86390 1
535124 99535124 1001 86380 86390 1
535267 99535267 1001 86380 86390 1
535138 99535138 1001 86380 86390 1
535177 99535177 1001 86380 86390 1
535102 99535102 1001 86380 86390 1
535181 99535181 1001 86380 86390 1
535104 99535104 1001 86380 86390 1
535135 99535135 1001 86380 86390 1
535020 99535020 1001 86380 86390 1
534948 99534948 1001 86380 86390 1
534990 99534990 1001 86380 86390 1
535588 99535588 1001 86380 86390 1
535563 99535563 1001 86380 86390 1
535539 99535539 1001 86380 86390 1
535631 99535631 1001 86380 86390 1
536136 99536136 1001 86380 86390 1
536253 99536253 1001 86380 86390 1
536179 99536179 1001 86380 86390 1
536041 99536041 1001 86380 86390 1
536087 99536087 1001 86380 86390 1
535858 99535858 1001 86380 86390 1
535900 99535900 1001 86380 86390 1
535811 99535811 1001 86380 86390 1
535881 99535881 1001 86380 86390 1
536519 99536519 1001 86380 86390 1
536383 99536383 1001 86380 86390 1
537038 99537038 1001 86380 86390 1
536962 99536962 1001 86380 86390 1
537092 99537092 1001 86380 86390 1
537067 99537067 1001 86380 86390 1
537097 99537097 1001 86380 86390 1
536762 99536762 1001 86380 86390 1
536907 99536907 1001 86380 86390 1
536822 99536822 1001 86380 86390 1
536913 99536913 1001 86380 86390 1
536826 99536826 1001 86380 86390 1
536685 99536685 1001 86380 86390 1
537289 99537289 1001 86380 86390 1
537355 99537355 1001 86380 86390 1
537229 99537229 1001 86380 86390 1
537850 99537850 1001 86380 86390 1
537940 99537940 1001 86380 86390 1
537843 99537843 1001 86380 86390 1
537732 99537732 1001 86380 86390 1
537762 99537762 1001 86380 86390 1
537742 99537742 1001 86380 86390 1
537473 99537473 1001 86380 86390 1
537545 99537545 1001 86380 86390 1
537390 99537390 1001 86380 86390 1
538009 99538009 1001 86380 86390 1
538061 99538061 1001 86380 86390 1
538031 99538031 1001 86380 86390 1
538090 99538090 1001 86380 86390 1
538661 99538661 1001 86380 86390 1
538674 99538674 1001 86380 86390 1
538651 99538651 1001 86380 86390 1
538615 99538615 1001 86380 86390 1
538627 99538627 1001 86380 86390 1
538800 99538800 1001 86380 86390 1
538619 99538619 1001 86380 86390 1
538762 99538762 1001 86380 86390 1
538810 99538810 1001 86380 86390 1
538430 99538430 1001 86380 86390 1
538449 99538449 1001 86380 86390 1
538527 99538527 1001 86380 86390 1
538257 99538257 1001 86380 86390 1
538903 99538903 1001 86380 86390 1
539566 99539566 1001 86380 86390 1
539581 99539581 1001 86380 86390 1
539523 99539523 1001 86380 86390 1
539391 99539391 1001 86380 86390 1
539341 99539341 1001 86380 86390 1
539116 99539116 1001 86380 86390 1
539065 99539065 1001 86380 86390 1
539135 99539135 1001 86380 86390 1
539174 99539174 1001 86380 86390 1
539683 99539683 1001 86380 86390 1
539829 99539829 1001 86380 86390 1
540463 99540463 1001 86380 86390 1
540276 99540276 1001 86380 86390 1
540106 99540106 1001 86380 86390 1
540151 99540151 1001 86380 86390 1
540076 99540076 1001 86380 86390 1
540090 99540090 1001 86380 86390 1
540129 99540129 1001 86380 86390 1
539901 99539901 1001 86380 86390 1
540659 99540659 1001 86380 86390 1
540601 99540601 1001 86380 86390 1
541114 99541114 1001 86380 86390 1
541116 99541116 1001 86380 86390 1
541122 99541122 1001 86380 86390 1
541285 99541285 1001 86380 86390 1
541201 99541201 1001 86380 86390 1
541240 99541240 1001 86380 86390 1
541176 99541176 1001 86380 86390 1
540996 99540996 1001 86380 86390 1
541053 99541053 1001 86380 86390 1
541041 99541041 1001 86380 86390 1
541069 99541069 1001 86380 86390 1
540749 99540749 1001 86380 86390 1
540741 99540741 1001 86380 86390 1
540849 99540849 1001 86380 86390 1
541449 99541449 1001 86380 86390 1
541402 99541402 1001 86380 86390 1
541469 99541469 1001 86380 86390 1
541936 99541936 1001 86380 86390 1
541789 99541789 1001 86380 86390 1
541846 99541846 1001 86380 86390 1
541524 99541524 1001 86380 86390 1
541629 99541629 1001 86380 86390 1
541558 99541558 1001 86380 86390 1
541598 99541598 1001 86380 86390 1
541689 99541689 1001 86380 86390 1
542169 99542169 1001 86380 86390 1
542149 99542149 1001 86380 86390 1
542829 99542829 1001 86380 86390 1
542811 99542811 1001 86380 86390 1
542650 99542650 1001 86380 86390 1
542575 99542575 1001 86380 86390 1
542542 99542542 1001 86380 86390 1
542595 99542595 1001 86380 86390 1
542609 99542609 1001 86380 86390 1
542398 99542398 1001 86380 86390 1
542438 99542438 1001 86380 86390 1
543075 99543075 1001 86380 86390 1
543128 99543128 1001 86380 86390 1
543632 99543632 1001 86380 86390 1
543697 99543697 1001 86380 86390 1
543748 99543748 1001 86380 86390 1
543761 99543761 1001 86380 86390 1
543385 99543385 1001 86380 86390 1
543540 99543540 1001 86380 86390 1
543530 99543530 1001 86380 86390 1
543447 99543447 1001 86380 86390 1
543191 99543191 1001 86380 86390 1
543220 99543220 1001 86380 86390 1
543185 99543185 1001 86380 86390 1
544481 99544481 1001 86380 86390 1
544597 99544597 1001 86380 86390 1
544432 99544432 1001 86380 86390 1
544407 99544407 1001 86380 86390 1
544572 99544572 1001 86380 86390 1
544499 99544499 1001 86380 86390 1
544429 99544429 1001 86380 86390 1
544225 99544225 1001 86380 86390 1
544242 99544242 1001 86380 86390 1
544324 99544324 1001 86380 86390 1
544134 99544134 1001 86380 86390 1
544136 99544136 1001 86380 86390 1
544098 99544098 1001 86380 86390 1
544601 99544601 1001 86380 86390 1
544683 99544683 1001 86380 86390 1
422527 963 1001 39720 40077 1
432947 207 1001 17100 17637 1
400318 99400318 1001 86380 86390 1
400350 99400350 1001 86380 86390 1
400399 99400399 1001 86380 86390 1
400358 99400358 1001 86380 86390 1
400339 99400339 1001 86380 86390 1
400345 99400345 1001 86380 86390 1
400542 99400542 1001 86380 86390 1
400661 99400661 1001 86380 86390 1
400824 99400824 1001 86380 86390 1
400957 99400957 1001 86380 86390 1
401221 99401221 1001 86380 86390 1
401445 99401445 1001 86380 86390 1
401686 99401686 1001 86380 86390 1
401589 99401589 1001 86380 86390 1
401791 99401791 1001 86380 86390 1
401883 99401883 1001 86380 86390 1
402450 99402450 1001 86380 86390 1
402396 99402396 1001 86380 86390 1
402569 99402569 1001 86380 86390 1
402519 99402519 1001 86380 86390 1
402587 99402587 1001 86380 86390 1
402676 99402676 1001 86380 86390 1
402854 99402854 1001 86380 86390 1
402856 99402856 1001 86380 86390 1
402837 99402837 1001 86380 86390 1
402862 99402862 1001 86380 86390 1
403052 99403052 1001 86380 86390 1
403341 99403341 1001 86380 86390 1
403478 99403478 1001 86380 86390 1
403481 99403481 1001 86380 86390 1
403855 99403855 1001 86380 86390 1
403907 99403907 1001 86380 86390 1
404074 99404074 1001 86380 86390 1
404077 99404077 1001 86380 86390 1
404246 99404246 1001 86380 86390 1
404294 99404294 1001 86380 86390 1
404415 99404415 1001 86380 86390 1
404583 99404583 1001 86380 86390 1
404603 99404603 1001 86380 86390 1
404641 99404641 1001 86380 86390 1
404752 99404752 1001 86380 86390 1
404713 99404713 1001 86380 86390 1
404763 99404763 1001 86380 86390 1
404901 99404901 1001 86380 86390 1
405103 99405103 1001 86380 86390 1
405057 99405057 1001 86380 86390 1
405117 99405117 1001 86380 86390 1
405359 99405359 1001 86380 86390 1
405343 99405343 1001 86380 86390 1
405354 99405354 1001 86380 86390 1
405441 99405441 1001 86380 86390 1
405530 99405530 1001 86380 86390 1
405640 99405640 1001 86380 86390 1
405699 99405699 1001 86380 86390 1
405869 99405869 1001 86380 86390 1
406148 99406148 1001 86380 86390 1
406404 99406404 1001 86380 86390 1
406823 99406823 1001 86380 86390 1
406861 99406861 1001 86380 86390 1
406843 99406843 1001 86380 86390 1
407105 99407105 1001 86380 86390 1
407354 99407354 1001 86380 86390 1
407604 99407604 1001 86380 86390 1
407605 99407605 1001 86380 86390 1
407707 99407707 1001 86380 86390 1
407712 99407712 1001 86380 86390 1
407736 99407736 1001 86380 86390 1
407692 99407692 1001 86380 86390 1
407865 99407865 1001 86380 86390 1
407845 99407845 1001 86380 86390 1
407986 99407986 1001 86380 86390 1
407930 99407930 1001 86380 86390 1
408317 99408317 1001 86380 86390 1
408340 99408340 1001 86380 86390 1
408394 99408394 1001 86380 86390 1
408877 99408877 1001 86380 86390 1
409151 99409151 1001 86380 86390 1
409156 99409156 1001 86380 86390 1
409297 99409297 1001 86380 86390 1
409379 99409379 1001 86380 86390 1
409314 99409314 1001 86380 86390 1
409375 99409375 1001 86380 86390 1
409749 99409749 1001 86380 86390 1
409754 99409754 1001 86380 86390 1
409853 99409853 1001 86380 86390 1
409909 99409909 1001 86380 86390 1
409916 99409916 1001 86380 86390 1
409926 99409926 1001 86380 86390 1
410106 99410106 1001 86380 86390 1
410158 99410158 1001 86380 86390 1
410207 99410207 1001 86380 86390 1
410144 99410144 1001 86380 86390 1
410348 99410348 1001 86380 86390 1
410514 99410514 1001 86380 86390 1
410519 99410519 1001 86380 86390 1
410867 99410867 1001 86380 86390 1
411004 99411004 1001 86380 86390 1
411025 99411025 1001 86380 86390 1
411091 99411091 1001 86380 86390 1
411243 99411243 1001 86380 86390 1
411360 99411360 1001 86380 86390 1
411427 99411427 1001 86380 86390 1
411705 99411705 1001 86380 86390 1
411924 99411924 1001 86380 86390 1
412254 99412254 1001 86380 86390 1
412353 99412353 1001 86380 86390 1
413356 99413356 1001 86380 86390 1
413415 99413415 1001 86380 86390 1
413688 99413688 1001 86380 86390 1
412960 99412960 1001 86380 86390 1
413019 99413019 1001 86380 86390 1
413050 99413050 1001 86380 86390 1
413987 99413987 1001 86380 86390 1
413815 99413815 1001 86380 86390 1
414972 99414972 1001 86380 86390 1
415237 99415237 1001 86380 86390 1
414701 99414701 1001 86380 86390 1
414798 99414798 1001 86380 86390 1
414781 99414781 1001 86380 86390 1
414697 99414697 1001 86380 86390 1
414856 99414856 1001 86380 86390 1
414253 99414253 1001 86380 86390 1
414468 99414468 1001 86380 86390 1
414418 99414418 1001 86380 86390 1
414446 99414446 1001 86380 86390 1
414350 99414350 1001 86380 86390 1
415367 99415367 1001 86380 86390 1
415656 99415656 1001 86380 86390 1
415438 99415438 1001 86380 86390 1
416619 99416619 1001 86380 86390 1
416805 99416805 1001 86380 86390 1
416773 99416773 1001 86380 86390 1
416355 99416355 1001 86380 86390 1
416276 99416276 1001 86380 86390 1
415901 99415901 1001 86380 86390 1
416094 99416094 1001 86380 86390 1
416131 99416131 1001 86380 86390 1
417021 99417021 1001 86380 86390 1
417233 99417233 1001 86380 86390 1
417009 99417009 1001 86380 86390 1
417465 99417465 1001 86380 86390 1
418700 99418700 1001 86380 86390 1
418487 99418487 1001 86380 86390 1
418218 99418218 1001 86380 86390 1
418165 99418165 1001 86380 86390 1
418378 99418378 1001 86380 86390 1
418117 99418117 1001 86380 86390 1
417800 99417800 1001 86380 86390 1
417927 99417927 1001 86380 86390 1
417671 99417671 1001 86380 86390 1
418931 99418931 1001 86380 86390 1
419166 99419166 1001 86380 86390 1
418967 99418967 1001 86380 86390 1
418817 99418817 1001 86380 86390 1
420075 99420075 1001 86380 86390 1
420223 99420223 1001 86380 86390 1
419851 99419851 1001 86380 86390 1
419703 99419703 1001 86380 86390 1
420010 99420010 1001 86380 86390 1
419893 99419893 1001 86380 86390 1
419993 99419993 1001 86380 86390 1
419962 99419962 1001 86380 86390 1
419980 99419980 1001 86380 86390 1
419318 99419318 1001 86380 86390 1
419329 99419329 1001 86380 86390 1
419412 99419412 1001 86380 86390 1
420615 99420615 1001 86380 86390 1
420542 99420542 1001 86380 86390 1
420459 99420459 1001 86380 86390 1
421795 99421795 1001 86380 86390 1
421817 99421817 1001 86380 86390 1
421949 99421949 1001 86380 86390 1
422065 99422065 1001 86380 86390 1
421693 99421693 1001 86380 86390 1
421724 99421724 1001 86380 86390 1
421909 99421909 1001 86380 86390 1
420947 99420947 1001 86380 86390 1
421150 99421150 1001 86380 86390 1
420999 99420999 1001 86380 86390 1
421109 99421109 1001 86380 86390 1
421084 99421084 1001 86380 86390 1
422395 99422395 1001 86380 86390 1
422524 99422524 1001 86380 86390 1
423484 99423484 1001 86380 86390 1
423337 99423337 1001 86380 86390 1
423395 99423395 1001 86380 86390 1
423215 99423215 1001 86380 86390 1
423149 99423149 1001 86380 86390 1
423004 99423004 1001 86380 86390 1
423293 99423293 1001 86380 86390 1
423234 99423234 1001 86380 86390 1
423282 99423282 1001 86380 86390 1
423286 99423286 1001 86380 86390 1
422903 99422903 1001 86380 86390 1
424124 99424124 1001 86380 86390 1
423800 99423800 1001 86380 86390 1
425325 99425325 1001 86380 86390 1
425132 99425132 1001 86380 86390 1
425312 99425312 1001 86380 86390 1
425123 99425123 1001 86380 86390 1
424669 99424669 1001 86380 86390 1
424889 99424889 1001 86380 86390 1
424606 99424606 1001 86380 86390 1
424920 99424920 1001 86380 86390 1
424306 99424306 1001 86380 86390 1
424407 99424407 1001 86380 86390 1
425407 99425407 1001 86380 86390 1
425391 99425391 1001 86380 86390 1
425703 99425703 1001 86380 86390 1
425600 99425600 1001 86380 86390 1
426817 99426817 1001 86380 86390 1
426984 99426984 1001 86380 86390 1
426756 99426756 1001 86380 86390 1
427001 99427001 1001 86380 86390 1
426330 99426330 1001 86380 86390 1
426491 99426491 1001 86380 86390 1
426387 99426387 1001 86380 86390 1
426568 99426568 1001 86380 86390 1
426112 99426112 1001 86380 86390 1
426247 99426247 1001 86380 86390 1
426220 99426220 1001 86380 86390 1
425991 99425991 1001 86380 86390 1
425948 99425948 1001 86380 86390 1
426106 99426106 1001 86380 86390 1
425952 99425952 1001 86380 86390 1
425953 99425953 1001 86380 86390 1
427210 99427210 1001 86380 86390 1
428632 99428632 1001 86380 86390 1
428414 99428414 1001 86380 86390 1
428605 99428605 1001 86380 86390 1
428088 99428088 1001 86380 86390 1
428143 99428143 1001 86380 86390 1
428109 99428109 1001 86380 86390 1
428886 99428886 1001 86380 86390 1
429082 99429082 1001 86380 86390 1
428904 99428904 1001 86380 86390 1
430306 99430306 1001 86380 86390 1
430144 99430144 1001 86380 86390 1
430206 99430206 1001 86380 86390 1
429933 99429933 1001 86380 86390 1
429571 99429571 1001 86380 86390 1
429292 99429292 1001 86380 86390 1
429411 99429411 1001 86380 86390 1
430456 99430456 1001 86380 86390 1
430506 99430506 1001 86380 86390 1
430462 99430462 1001 86380 86390 1
430629 99430629 1001 86380 86390 1
430697 99430697 1001 86380 86390 1
430654 99430654 1001 86380 86390 1
431981 99431981 1001 86380 86390 1
431841 99431841 1001 86380 86390 1
431660 99431660 1001 86380 86390 1
431842 99431842 1001 86380 86390 1
432047 99432047 1001 86380 86390 1
431383 99431383 1001 86380 86390 1
431387 99431387 1001 86380 86390 1
431027 99431027 1001 86380 86390 1
431005 99431005 1001 86380 86390 1
431214 99431214 1001 86380 86390 1
431215 99431215 1001 86380 86390 1
432455 99432455 1001 86380 86390 1
432355 99432355 1001 86380 86390 1
432184 99432184 1001 86380 86390 1
433391 99433391 1001 86380 86390 1
433409 99433409 1001 86380 86390 1
433615 99433615 1001 86380 86390 1
432907 99432907 1001 86380 86390 1
432939 99432939 1001 86380 86390 1
433065 99433065 1001 86380 86390 1
432626 99432626 1001 86380 86390 1
432627 99432627 1001 86380 86390 1
432668 99432668 1001 86380 86390 1
432726 99432726 1001 86380 86390 1
433934 99433934 1001 86380 86390 1
433936 99433936 1001 86380 86390 1
433899 99433899 1001 86380 86390 1
433757 99433757 1001 86380 86390 1
433926 99433926 1001 86380 86390 1
435339 99435339 1001 86380 86390 1
435256 99435256 1001 86380 86390 1
435136 99435136 1001 86380 86390 1
435116 99435116 1001 86380 86390 1
434690 99434690 1001 86380 86390 1
434751 99434751 1001 86380 86390 1
434143 99434143 1001 86380 86390 1
434433 99434433 1001 86380 86390 1
434579 99434579 1001 86380 86390 1
435480 99435480 1001 86380 86390 1
437153 99437153 1001 86380 86390 1
436916 99436916 1001 86380 86390 1
437016 99437016 1001 86380 86390 1
436824 99436824 1001 86380 86390 1
437039 99437039 1001 86380 86390 1
436430 99436430 1001 86380 86390 1
435902 99435902 1001 86380 86390 1
436301 99436301 1001 86380 86390 1
436330 99436330 1001 86380 86390 1
436028 99436028 1001 86380 86390 1
435919 99435919 1001 86380 86390 1
436065 99436065 1001 86380 86390 1
300055 99300055 1001 86380 86390 1
437250 99437250 1001 86380 86390 1
437227 99437227 1001 86380 86390 1
300644 99300644 1001 86380 86390 1
300716 99300716 1001 86380 86390 1
300610 99300610 1001 86380 86390 1
300328 99300328 1001 86380 86390 1
300484 99300484 1001 86380 86390 1
300475 99300475 1001 86380 86390 1
300212 99300212 1001 86380 86390 1
300227 99300227 1001 86380 86390 1
300307 99300307 1001 86380 86390 1
300297 99300297 1001 86380 86390 1
300272 99300272 1001 86380 86390 1
300169 99300169 1001 86380 86390 1
300855 99300855 1001 86380 86390 1
300805 99300805 1001 86380 86390 1
301377 99301377 1001 86380 86390 1
301156 99301156 1001 86380 86390 1
301027 99301027 1001 86380 86390 1
301092 99301092 1001 86380 86390 1
300992 99300992 1001 86380 86390 1
301085 99301085 1001 86380 86390 1
301699 99301699 1001 86380 86390 1
302233 99302233 1001 86380 86390 1
302001 99302001 1001 86380 86390 1
302056 99302056 1001 86380 86390 1
301863 99301863 1001 86380 86390 1
301954 99301954 1001 86380 86390 1
301942 99301942 1001 86380 86390 1
301906 99301906 1001 86380 86390 1
301961 99301961 1001 86380 86390 1
301809 99301809 1001 86380 86390 1
301861 99301861 1001 86380 86390 1
302456 99302456 1001 86380 86390 1
302421 99302421 1001 86380 86390 1
302409 99302409 1001 86380 86390 1
302565 99302565 1001 86380 86390 1
303156 99303156 1001 86380 86390 1
303066 99303066 1001 86380 86390 1
303198 99303198 1001 86380 86390 1
302823 99302823 1001 86380 86390 1
302995 99302995 1001 86380 86390 1
302624 99302624 1001 86380 86390 1
302793 99302793 1001 86380 86390 1
302691 99302691 1001 86380 86390 1
302680 99302680 1001 86380 86390 1
302602 99302602 1001 86380 86390 1
302694 99302694 1001 86380 86390 1
302748 99302748 1001 86380 86390 1
302698 99302698 1001 86380 86390 1
303305 99303305 1001 86380 86390 1
303332 99303332 1001 86380 86390 1
303999 99303999 1001 86380 86390 1
304007 99304007 1001 86380 86390 1
303749 99303749 1001 86380 86390 1
303765 99303765 1001 86380 86390 1
303703 99303703 1001 86380 86390 1
303744 99303744 1001 86380 86390 1
303721 99303721 1001 86380 86390 1
303560 99303560 1001 86380 86390 1
303511 99303511 1001 86380 86390 1
303435 99303435 1001 86380 86390 1
303540 99303540 1001 86380 86390 1
304068 99304068 1001 86380 86390 1
304226 99304226 1001 86380 86390 1
304177 99304177 1001 86380 86390 1
304157 99304157 1001 86380 86390 1
304683 99304683 1001 86380 86390 1
304814 99304814 1001 86380 86390 1
304699 99304699 1001 86380 86390 1
304588 99304588 1001 86380 86390 1
304614 99304614 1001 86380 86390 1
304554 99304554 1001 86380 86390 1
304470 99304470 1001 86380 86390 1
304291 99304291 1001 86380 86390 1
304308 99304308 1001 86380 86390 1
304300 99304300 1001 86380 86390 1
304404 99304404 1001 86380 86390 1
304948 99304948 1001 86380 86390 1
305003 99305003 1001 86380 86390 1
304860 99304860 1001 86380 86390 1
305047 99305047 1001 86380 86390 1
305587 99305587 1001 86380 86390 1
305539 99305539 1001 86380 86390 1
305406 99305406 1001 86380 86390 1
305291 99305291 1001 86380 86390 1
305476 99305476 1001 86380 86390 1
500128 99500128 1001 86380 86390 1
500130 99500130 1001 86380 86390 1
500081 99500081 1001 86380 86390 1
500163 99500163 1001 86380 86390 1
500177 99500177 1001 86380 86390 1
500739 99500739 1001 86380 86390 1
500809 99500809 1001 86380 86390 1
500545 99500545 1001 86380 86390 1
500536 99500536 1001 86380 86390 1
500354 99500354 1001 86380 86390 1
500200 99500200 1001 86380 86390 1
500213 99500213 1001 86380 86390 1
500279 99500279 1001 86380 86390 1
501018 99501018 1001 86380 86390 1
500904 99500904 1001 86380 86390 1
500874 99500874 1001 86380 86390 1
501575 99501575 1001 86380 86390 1
501589 99501589 1001 86380 86390 1
501526 99501526 1001 86380 86390 1
501622 99501622 1001 86380 86390 1
501544 99501544 1001 86380 86390 1
501482 99501482 1001 86380 86390 1
501253 99501253 1001 86380 86390 1
501292 99501292 1001 86380 86390 1
501415 99501415 1001 86380 86390 1
501419 99501419 1001 86380 86390 1
501127 99501127 1001 86380 86390 1
501091 99501091 1001 86380 86390 1
501222 99501222 1001 86380 86390 1
501019 99501019 1001 86380 86390 1
501435 99501435 1001 86380 86390 1
501705 99501705 1001 86380 86390 1
501655 99501655 1001 86380 86390 1
501773 99501773 1001 86380 86390 1
501643 99501643 1001 86380 86390 1
502272 99502272 1001 86380 86390 1
502239 99502239 1001 86380 86390 1
502202 99502202 1001 86380 86390 1
502258 99502258 1001 86380 86390 1
502090 99502090 1001 86380 86390 1
502207 99502207 1001 86380 86390 1
501870 99501870 1001 86380 86390 1
501962 99501962 1001 86380 86390 1
501939 99501939 1001 86380 86390 1
501853 99501853 1001 86380 86390 1
501919 99501919 1001 86380 86390 1
502467 99502467 1001 86380 86390 1
503167 99503167 1001 86380 86390 1
503168 99503168 1001 86380 86390 1
503143 99503143 1001 86380 86390 1
503249 99503249 1001 86380 86390 1
502928 99502928 1001 86380 86390 1
503071 99503071 1001 86380 86390 1
502722 99502722 1001 86380 86390 1
502761 99502761 1001 86380 86390 1
502749 99502749 1001 86380 86390 1
502728 99502728 1001 86380 86390 1
502676 99502676 1001 86380 86390 1
502832 99502832 1001 86380 86390 1
503321 99503321 1001 86380 86390 1
504076 99504076 1001 86380 86390 1
504039 99504039 1001 86380 86390 1
503806 99503806 1001 86380 86390 1
503538 99503538 1001 86380 86390 1
503564 99503564 1001 86380 86390 1
503695 99503695 1001 86380 86390 1
504151 99504151 1001 86380 86390 1
504943 99504943 1001 86380 86390 1
504855 99504855 1001 86380 86390 1
504927 99504927 1001 86380 86390 1
504877 99504877 1001 86380 86390 1
504637 99504637 1001 86380 86390 1
504736 99504736 1001 86380 86390 1
504542 99504542 1001 86380 86390 1
504506 99504506 1001 86380 86390 1
504507 99504507 1001 86380 86390 1
504432 99504432 1001 86380 86390 1
505071 99505071 1001 86380 86390 1
504948 99504948 1001 86380 86390 1
505668 99505668 1001 86380 86390 1
505721 99505721 1001 86380 86390 1
505659 99505659 1001 86380 86390 1
505746 99505746 1001 86380 86390 1
505687 99505687 1001 86380 86390 1
505662 99505662 1001 86380 86390 1
505704 99505704 1001 86380 86390 1
505515 99505515 1001 86380 86390 1
505554 99505554 1001 86380 86390 1
505426 99505426 1001 86380 86390 1
505544 99505544 1001 86380 86390 1
505365 99505365 1001 86380 86390 1
505497 99505497 1001 86380 86390 1
505243 99505243 1001 86380 86390 1
505339 99505339 1001 86380 86390 1
505354 99505354 1001 86380 86390 1
505316 99505316 1001 86380 86390 1
505355 99505355 1001 86380 86390 1
505897 99505897 1001 86380 86390 1
505804 99505804 1001 86380 86390 1
506580 99506580 1001 86380 86390 1
506312 99506312 1001 86380 86390 1
506364 99506364 1001 86380 86390 1
506234 99506234 1001 86380 86390 1
506363 99506363 1001 86380 86390 1
506175 99506175 1001 86380 86390 1
505994 99505994 1001 86380 86390 1
506630 99506630 1001 86380 86390 1
506708 99506708 1001 86380 86390 1
507254 99507254 1001 86380 86390 1
507264 99507264 1001 86380 86390 1
507305 99507305 1001 86380 86390 1
507051 99507051 1001 86380 86390 1
507145 99507145 1001 86380 86390 1
507138 99507138 1001 86380 86390 1
506904 99506904 1001 86380 86390 1
506961 99506961 1001 86380 86390 1
506885 99506885 1001 86380 86390 1
506924 99506924 1001 86380 86390 1
507609 99507609 1001 86380 86390 1
508241 99508241 1001 86380 86390 1
507826 99507826 1001 86380 86390 1
508315 99508315 1001 86380 86390 1
508292 99508292 1001 86380 86390 1
508447 99508447 1001 86380 86390 1
508344 99508344 1001 86380 86390 1
509027 99509027 1001 86380 86390 1
509019 99509019 1001 86380 86390 1
509069 99509069 1001 86380 86390 1
508830 99508830 1001 86380 86390 1
508807 99508807 1001 86380 86390 1
508846 99508846 1001 86380 86390 1
508665 99508665 1001 86380 86390 1
508823 99508823 1001 86380 86390 1
508686 99508686 1001 86380 86390 1
508612 99508612 1001 86380 86390 1
508488 99508488 1001 86380 86390 1
509092 99509092 1001 86380 86390 1
509836 99509836 1001 86380 86390 1
509712 99509712 1001 86380 86390 1
509701 99509701 1001 86380 86390 1
509846 99509846 1001 86380 86390 1
509656 99509656 1001 86380 86390 1
509542 99509542 1001 86380 86390 1
509521 99509521 1001 86380 86390 1
509625 99509625 1001 86380 86390 1
509318 99509318 1001 86380 86390 1
509401 99509401 1001 86380 86390 1
509481 99509481 1001 86380 86390 1
509300 99509300 1001 86380 86390 1
509471 99509471 1001 86380 86390 1
509936 99509936 1001 86380 86390 1
510040 99510040 1001 86380 86390 1
509980 99509980 1001 86380 86390 1
509932 99509932 1001 86380 86390 1
510074 99510074 1001 86380 86390 1
510087 99510087 1001 86380 86390 1
510667 99510667 1001 86380 86390 1
510643 99510643 1001 86380 86390 1
510710 99510710 1001 86380 86390 1
510671 99510671 1001 86380 86390 1
510719 99510719 1001 86380 86390 1
510354 99510354 1001 86380 86390 1
510394 99510394 1001 86380 86390 1
510472 99510472 1001 86380 86390 1
510385 99510385 1001 86380 86390 1
510832 99510832 1001 86380 86390 1
510860 99510860 1001 86380 86390 1
510797 99510797 1001 86380 86390 1
511271 99511271 1001 86380 86390 1
511328 99511328 1001 86380 86390 1
511238 99511238 1001 86380 86390 1
511659 99511659 1001 86380 86390 1
511665 99511665 1001 86380 86390 1
512351 99512351 1001 86380 86390 1
512177 99512177 1001 86380 86390 1
512183 99512183 1001 86380 86390 1
512197 99512197 1001 86380 86390 1
512301 99512301 1001 86380 86390 1
512174 99512174 1001 86380 86390 1
512153 99512153 1001 86380 86390 1
512037 99512037 1001 86380 86390 1
511989 99511989 1001 86380 86390 1
511822 99511822 1001 86380 86390 1
511917 99511917 1001 86380 86390 1
511871 99511871 1001 86380 86390 1
511897 99511897 1001 86380 86390 1
512392 99512392 1001 86380 86390 1
512409 99512409 1001 86380 86390 1
512448 99512448 1001 86380 86390 1
512487 99512487 1001 86380 86390 1
512436 99512436 1001 86380 86390 1
512462 99512462 1001 86380 86390 1
513050 99513050 1001 86380 86390 1
513116 99513116 1001 86380 86390 1
513104 99513104 1001 86380 86390 1
513133 99513133 1001 86380 86390 1
513044 99513044 1001 86380 86390 1
512885 99512885 1001 86380 86390 1
512898 99512898 1001 86380 86390 1
512917 99512917 1001 86380 86390 1
512727 99512727 1001 86380 86390 1
512783 99512783 1001 86380 86390 1
513253 99513253 1001 86380 86390 1
513361 99513361 1001 86380 86390 1
513390 99513390 1001 86380 86390 1
513838 99513838 1001 86380 86390 1
513839 99513839 1001 86380 86390 1
513842 99513842 1001 86380 86390 1
513897 99513897 1001 86380 86390 1
513834 99513834 1001 86380 86390 1
513765 99513765 1001 86380 86390 1
513756 99513756 1001 86380 86390 1
513540 99513540 1001 86380 86390 1
513580 99513580 1001 86380 86390 1
513542 99513542 1001 86380 86390 1
513413 99513413 1001 86380 86390 1
514171 99514171 1001 86380 86390 1
514199 99514199 1001 86380 86390 1
514098 99514098 1001 86380 86390 1
514728 99514728 1001 86380 86390 1
514750 99514750 1001 86380 86390 1
514843 99514843 1001 86380 86390 1
514614 99514614 1001 86380 86390 1
514487 99514487 1001 86380 86390 1
514560 99514560 1001 86380 86390 1
514354 99514354 1001 86380 86390 1
514266 99514266 1001 86380 86390 1
514248 99514248 1001 86380 86390 1
514945 99514945 1001 86380 86390 1
514958 99514958 1001 86380 86390 1
514890 99514890 1001 86380 86390 1
514877 99514877 1001 86380 86390 1
515594 99515594 1001 86380 86390 1
515504 99515504 1001 86380 86390 1
515657 99515657 1001 86380 86390 1
515465 99515465 1001 86380 86390 1
515375 99515375 1001 86380 86390 1
515466 99515466 1001 86380 86390 1
515076 99515076 1001 86380 86390 1
515194 99515194 1001 86380 86390 1
515170 99515170 1001 86380 86390 1
515189 99515189 1001 86380 86390 1
515202 99515202 1001 86380 86390 1
515685 99515685 1001 86380 86390 1
515726 99515726 1001 86380 86390 1
516474 99516474 1001 86380 86390 1
516313 99516313 1001 86380 86390 1
516125 99516125 1001 86380 86390 1
516257 99516257 1001 86380 86390 1
516130 99516130 1001 86380 86390 1
516261 99516261 1001 86380 86390 1
515930 99515930 1001 86380 86390 1
515957 99515957 1001 86380 86390 1
515948 99515948 1001 86380 86390 1
516520 99516520 1001 86380 86390 1
516612 99516612 1001 86380 86390 1
516510 99516510 1001 86380 86390 1
516553 99516553 1001 86380 86390 1
517181 99517181 1001 86380 86390 1
517234 99517234 1001 86380 86390 1
517174 99517174 1001 86380 86390 1
517255 99517255 1001 86380 86390 1
516993 99516993 1001 86380 86390 1
517033 99517033 1001 86380 86390 1
517075 99517075 1001 86380 86390 1
517101 99517101 1001 86380 86390 1
517089 99517089 1001 86380 86390 1
517064 99517064 1001 86380 86390 1
516753 99516753 1001 86380 86390 1
516883 99516883 1001 86380 86390 1
516781 99516781 1001 86380 86390 1
516736 99516736 1001 86380 86390 1
516879 99516879 1001 86380 86390 1
517436 99517436 1001 86380 86390 1
517451 99517451 1001 86380 86390 1
517400 99517400 1001 86380 86390 1
517426 99517426 1001 86380 86390 1
517511 99517511 1001 86380 86390 1
518061 99518061 1001 86380 86390 1
518108 99518108 1001 86380 86390 1
517792 99517792 1001 86380 86390 1
517832 99517832 1001 86380 86390 1
517845 99517845 1001 86380 86390 1
517768 99517768 1001 86380 86390 1
517846 99517846 1001 86380 86390 1
517670 99517670 1001 86380 86390 1
517697 99517697 1001 86380 86390 1
517727 99517727 1001 86380 86390 1
517639 99517639 1001 86380 86390 1
517730 99517730 1001 86380 86390 1
518224 99518224 1001 86380 86390 1
518316 99518316 1001 86380 86390 1
518258 99518258 1001 86380 86390 1
518209 99518209 1001 86380 86390 1
518248 99518248 1001 86380 86390 1
518339 99518339 1001 86380 86390 1
518926 99518926 1001 86380 86390 1
518961 99518961 1001 86380 86390 1
518865 99518865 1001 86380 86390 1
518712 99518712 1001 86380 86390 1
518622 99518622 1001 86380 86390 1
518562 99518562 1001 86380 86390 1
518424 99518424 1001 86380 86390 1
518437 99518437 1001 86380 86390 1
518566 99518566 1001 86380 86390 1
518438 99518438 1001 86380 86390 1
518454 99518454 1001 86380 86390 1
519155 99519155 1001 86380 86390 1
519066 99519066 1001 86380 86390 1
519147 99519147 1001 86380 86390 1
519022 99519022 1001 86380 86390 1
519685 99519685 1001 86380 86390 1
519674 99519674 1001 86380 86390 1
519643 99519643 1001 86380 86390 1
519506 99519506 1001 86380 86390 1
519579 99519579 1001 86380 86390 1
519245 99519245 1001 86380 86390 1
519277 99519277 1001 86380 86390 1
519878 99519878 1001 86380 86390 1
520009 99520009 1001 86380 86390 1
519882 99519882 1001 86380 86390 1
519985 99519985 1001 86380 86390 1
519909 99519909 1001 86380 86390 1
519922 99519922 1001 86380 86390 1
519860 99519860 1001 86380 86390 1
520499 99520499 1001 86380 86390 1
520487 99520487 1001 86380 86390 1
520616 99520616 1001 86380 86390 1
520556 99520556 1001 86380 86390 1
520532 99520532 1001 86380 86390 1
520627 99520627 1001 86380 86390 1
520523 99520523 1001 86380 86390 1
520254 99520254 1001 86380 86390 1
520346 99520346 1001 86380 86390 1
520400 99520400 1001 86380 86390 1
520413 99520413 1001 86380 86390 1
520246 99520246 1001 86380 86390 1
520110 99520110 1001 86380 86390 1
520129 99520129 1001 86380 86390 1
520195 99520195 1001 86380 86390 1
520081 99520081 1001 86380 86390 1
520675 99520675 1001 86380 86390 1
520728 99520728 1001 86380 86390 1
520837 99520837 1001 86380 86390 1
520812 99520812 1001 86380 86390 1
520840 99520840 1001 86380 86390 1
521296 99521296 1001 86380 86390 1
521110 99521110 1001 86380 86390 1
521240 99521240 1001 86380 86390 1
520925 99520925 1001 86380 86390 1
520913 99520913 1001 86380 86390 1
521006 99521006 1001 86380 86390 1
521048 99521048 1001 86380 86390 1
521569 99521569 1001 86380 86390 1
521623 99521623 1001 86380 86390 1
521625 99521625 1001 86380 86390 1
521664 99521664 1001 86380 86390 1
521602 99521602 1001 86380 86390 1
521539 99521539 1001 86380 86390 1
522100 99522100 1001 86380 86390 1
522073 99522073 1001 86380 86390 1
522048 99522048 1001 86380 86390 1
522037 99522037 1001 86380 86390 1
521940 99521940 1001 86380 86390 1
521795 99521795 1001 86380 86390 1
521696 99521696 1001 86380 86390 1
522433 99522433 1001 86380 86390 1
522990 99522990 1001 86380 86390 1
522922 99522922 1001 86380 86390 1
522962 99522962 1001 86380 86390 1
522635 99522635 1001 86380 86390 1
523320 99523320 1001 86380 86390 1
523856 99523856 1001 86380 86390 1
523909 99523909 1001 86380 86390 1
523754 99523754 1001 86380 86390 1
523755 99523755 1001 86380 86390 1
523873 99523873 1001 86380 86390 1
523877 99523877 1001 86380 86390 1
523653 99523653 1001 86380 86390 1
523667 99523667 1001 86380 86390 1
523539 99523539 1001 86380 86390 1
523709 99523709 1001 86380 86390 1
523595 99523595 1001 86380 86390 1
523340 99523340 1001 86380 86390 1
523510 99523510 1001 86380 86390 1
523329 99523329 1001 86380 86390 1
523525 99523525 1001 86380 86390 1
523424 99523424 1001 86380 86390 1
524097 99524097 1001 86380 86390 1
524060 99524060 1001 86380 86390 1
524126 99524126 1001 86380 86390 1
523973 99523973 1001 86380 86390 1
524109 99524109 1001 86380 86390 1
524620 99524620 1001 86380 86390 1
524713 99524713 1001 86380 86390 1
524753 99524753 1001 86380 86390 1
524611 99524611 1001 86380 86390 1
524555 99524555 1001 86380 86390 1
524562 99524562 1001 86380 86390 1
524185 99524185 1001 86380 86390 1
524301 99524301 1001 86380 86390 1
524807 99524807 1001 86380 86390 1
524956 99524956 1001 86380 86390 1
524905 99524905 1001 86380 86390 1
525513 99525513 1001 86380 86390 1
525516 99525516 1001 86380 86390 1
525529 99525529 1001 86380 86390 1
525365 99525365 1001 86380 86390 1
525316 99525316 1001 86380 86390 1
525191 99525191 1001 86380 86390 1
525153 99525153 1001 86380 86390 1
524997 99524997 1001 86380 86390 1
525089 99525089 1001 86380 86390 1
525685 99525685 1001 86380 86390 1
525687 99525687 1001 86380 86390 1
525654 99525654 1001 86380 86390 1
526404 99526404 1001 86380 86390 1
526238 99526238 1001 86380 86390 1
526183 99526183 1001 86380 86390 1
526146 99526146 1001 86380 86390 1
526149 99526149 1001 86380 86390 1
526124 99526124 1001 86380 86390 1
525878 99525878 1001 86380 86390 1
526575 99526575 1001 86380 86390 1
526576 99526576 1001 86380 86390 1
526540 99526540 1001 86380 86390 1
526530 99526530 1001 86380 86390 1
526556 99526556 1001 86380 86390 1
526496 99526496 1001 86380 86390 1
527060 99527060 1001 86380 86390 1
527142 99527142 1001 86380 86390 1
527117 99527117 1001 86380 86390 1
527208 99527208 1001 86380 86390 1
527079 99527079 1001 86380 86390 1
526915 99526915 1001 86380 86390 1
527010 99527010 1001 86380 86390 1
527024 99527024 1001 86380 86390 1
526947 99526947 1001 86380 86390 1
526963 99526963 1001 86380 86390 1
526824 99526824 1001 86380 86390 1
526825 99526825 1001 86380 86390 1
526803 99526803 1001 86380 86390 1
526766 99526766 1001 86380 86390 1
527344 99527344 1001 86380 86390 1
527933 99527933 1001 86380 86390 1
527902 99527902 1001 86380 86390 1
527813 99527813 1001 86380 86390 1
527790 99527790 1001 86380 86390 1
528137 99528137 1001 86380 86390 1
528267 99528267 1001 86380 86390 1
528866 99528866 1001 86380 86390 1
528540 99528540 1001 86380 86390 1
528625 99528625 1001 86380 86390 1
528523 99528523 1001 86380 86390 1
528617 99528617 1001 86380 86390 1
528462 99528462 1001 86380 86390 1
528287 99528287 1001 86380 86390 1
528458 99528458 1001 86380 86390 1
528988 99528988 1001 86380 86390 1
529044 99529044 1001 86380 86390 1
529726 99529726 1001 86380 86390 1
529619 99529619 1001 86380 86390 1
529405 99529405 1001 86380 86390 1
529372 99529372 1001 86380 86390 1
529480 99529480 1001 86380 86390 1
529145 99529145 1001 86380 86390 1
529250 99529250 1001 86380 86390 1
529291 99529291 1001 86380 86390 1
529150 99529150 1001 86380 86390 1
529254 99529254 1001 86380 86390 1
529268 99529268 1001 86380 86390 1
529766 99529766 1001 86380 86390 1
529900 99529900 1001 86380 86390 1
529812 99529812 1001 86380 86390 1
530503 99530503 1001 86380 86390 1
530388 99530388 1001 86380 86390 1
530509 99530509 1001 86380 86390 1
530260 99530260 1001 86380 86390 1
530248 99530248 1001 86380 86390 1
530199 99530199 1001 86380 86390 1
530267 99530267 1001 86380 86390 1
530577 99530577 1001 86380 86390 1
530695 99530695 1001 86380 86390 1
530575 99530575 1001 86380 86390 1
531270 99531270 1001 86380 86390 1
531060 99531060 1001 86380 86390 1
531129 99531129 1001 86380 86390 1
531169 99531169 1001 86380 86390 1
530812 99530812 1001 86380 86390 1
530892 99530892 1001 86380 86390 1
530921 99530921 1001 86380 86390 1
530885 99530885 1001 86380 86390 1
531424 99531424 1001 86380 86390 1
531542 99531542 1001 86380 86390 1
532169 99532169 1001 86380 86390 1
532014 99532014 1001 86380 86390 1
532158 99532158 1001 86380 86390 1
532182 99532182 1001 86380 86390 1
532186 99532186 1001 86380 86390 1
532188 99532188 1001 86380 86390 1
531860 99531860 1001 86380 86390 1
531801 99531801 1001 86380 86390 1
531830 99531830 1001 86380 86390 1
531973 99531973 1001 86380 86390 1
531703 99531703 1001 86380 86390 1
531785 99531785 1001 86380 86390 1
531683 99531683 1001 86380 86390 1
531687 99531687 1001 86380 86390 1
532248 99532248 1001 86380 86390 1
532867 99532867 1001 86380 86390 1
532971 99532971 1001 86380 86390 1
533008 99533008 1001 86380 86390 1
532951 99532951 1001 86380 86390 1
532900 99532900 1001 86380 86390 1
532966 99532966 1001 86380 86390 1
532980 99532980 1001 86380 86390 1
532722 99532722 1001 86380 86390 1
532687 99532687 1001 86380 86390 1
532745 99532745 1001 86380 86390 1
532823 99532823 1001 86380 86390 1
532656 99532656 1001 86380 86390 1
532812 99532812 1001 86380 86390 1
532483 99532483 1001 86380 86390 1
533059 99533059 1001 86380 86390 1
533155 99533155 1001 86380 86390 1
533771 99533771 1001 86380 86390 1
533786 99533786 1001 86380 86390 1
533765 99533765 1001 86380 86390 1
533613 99533613 1001 86380 86390 1
533626 99533626 1001 86380 86390 1
533527 99533527 1001 86380 86390 1
533596 99533596 1001 86380 86390 1
533454 99533454 1001 86380 86390 1
533369 99533369 1001 86380 86390 1
533975 99533975 1001 86380 86390 1
533989 99533989 1001 86380 86390 1
534016 99534016 1001 86380 86390 1
533940 99533940 1001 86380 86390 1
534636 99534636 1001 86380 86390 1
534612 99534612 1001 86380 86390 1
534285 99534285 1001 86380 86390 1
534431 99534431 1001 86380 86390 1
534315 99534315 1001 86380 86390 1
534432 99534432 1001 86380 86390 1
534434 99534434 1001 86380 86390 1
534197 99534197 1001 86380 86390 1
534081 99534081 1001 86380 86390 1
534122 99534122 1001 86380 86390 1
534708 99534708 1001 86380 86390 1
534757 99534757 1001 86380 86390 1
535477 99535477 1001 86380 86390 1
535383 99535383 1001 86380 86390 1
535412 99535412 1001 86380 86390 1
535429 99535429 1001 86380 86390 1
535379 99535379 1001 86380 86390 1
535316 99535316 1001 86380 86390 1
535283 99535283 1001 86380 86390 1
535122 99535122 1001 86380 86390 1
535019 99535019 1001 86380 86390 1
535071 99535071 1001 86380 86390 1
535007 99535007 1001 86380 86390 1
535034 99535034 1001 86380 86390 1
534999 99534999 1001 86380 86390 1
535091 99535091 1001 86380 86390 1
535014 99535014 1001 86380 86390 1
535625 99535625 1001 86380 86390 1
535538 99535538 1001 86380 86390 1
535660 99535660 1001 86380 86390 1
536263 99536263 1001 86380 86390 1
536166 99536166 1001 86380 86390 1
535937 99535937 1001 86380 86390 1
535965 99535965 1001 86380 86390 1
536056 99536056 1001 86380 86390 1
536071 99536071 1001 86380 86390 1
535970 99535970 1001 86380 86390 1
535767 99535767 1001 86380 86390 1
535859 99535859 1001 86380 86390 1
535904 99535904 1001 86380 86390 1
535778 99535778 1001 86380 86390 1
537111 99537111 1001 86380 86390 1
536995 99536995 1001 86380 86390 1
537035 99537035 1001 86380 86390 1
537036 99537036 1001 86380 86390 1
536976 99536976 1001 86380 86390 1
537071 99537071 1001 86380 86390 1
536802 99536802 1001 86380 86390 1
536883 99536883 1001 86380 86390 1
536873 99536873 1001 86380 86390 1
536797 99536797 1001 86380 86390 1
536683 99536683 1001 86380 86390 1
536698 99536698 1001 86380 86390 1
536714 99536714 1001 86380 86390 1
536681 99536681 1001 86380 86390 1
537195 99537195 1001 86380 86390 1
537299 99537299 1001 86380 86390 1
537908 99537908 1001 86380 86390 1
537669 99537669 1001 86380 86390 1
537408 99537408 1001 86380 86390 1
538673 99538673 1001 86380 86390 1
538733 99538733 1001 86380 86390 1
538631 99538631 1001 86380 86390 1
538807 99538807 1001 86380 86390 1
538427 99538427 1001 86380 86390 1
538453 99538453 1001 86380 86390 1
538405 99538405 1001 86380 86390 1
538516 99538516 1001 86380 86390 1
538542 99538542 1001 86380 86390 1
538840 99538840 1001 86380 86390 1
538920 99538920 1001 86380 86390 1
539530 99539530 1001 86380 86390 1
539632 99539632 1001 86380 86390 1
539268 99539268 1001 86380 86390 1
539415 99539415 1001 86380 86390 1
539060 99539060 1001 86380 86390 1
539086 99539086 1001 86380 86390 1
539099 99539099 1001 86380 86390 1
539177 99539177 1001 86380 86390 1
539715 99539715 1001 86380 86390 1
539691 99539691 1001 86380 86390 1
539721 99539721 1001 86380 86390 1
539790 99539790 1001 86380 86390 1
539778 99539778 1001 86380 86390 1
539688 99539688 1001 86380 86390 1
540420 99540420 1001 86380 86390 1
540267 99540267 1001 86380 86390 1
540376 99540376 1001 86380 86390 1
540214 99540214 1001 86380 86390 1
540085 99540085 1001 86380 86390 1
540189 99540189 1001 86380 86390 1
540125 99540125 1001 86380 86390 1
540065 99540065 1001 86380 86390 1
540005 99540005 1001 86380 86390 1
540478 99540478 1001 86380 86390 1
540492 99540492 1001 86380 86390 1
540570 99540570 1001 86380 86390 1
540508 99540508 1001 86380 86390 1
540587 99540587 1001 86380 86390 1
541092 99541092 1001 86380 86390 1
541238 99541238 1001 86380 86390 1
541110 99541110 1001 86380 86390 1
541163 99541163 1001 86380 86390 1
541026 99541026 1001 86380 86390 1
540962 99540962 1001 86380 86390 1
541014 99541014 1001 86380 86390 1
540989 99540989 1001 86380 86390 1
540964 99540964 1001 86380 86390 1
540903 99540903 1001 86380 86390 1
540810 99540810 1001 86380 86390 1
540786 99540786 1001 86380 86390 1
541447 99541447 1001 86380 86390 1
541411 99541411 1001 86380 86390 1
541334 99541334 1001 86380 86390 1
541386 99541386 1001 86380 86390 1
541374 99541374 1001 86380 86390 1
541311 99541311 1001 86380 86390 1
541970 99541970 1001 86380 86390 1
541948 99541948 1001 86380 86390 1
541851 99541851 1001 86380 86390 1
541893 99541893 1001 86380 86390 1
541855 99541855 1001 86380 86390 1
541538 99541538 1001 86380 86390 1
541564 99541564 1001 86380 86390 1
541621 99541621 1001 86380 86390 1
541699 99541699 1001 86380 86390 1
542187 99542187 1001 86380 86390 1
542240 99542240 1001 86380 86390 1
542916 99542916 1001 86380 86390 1
542900 99542900 1001 86380 86390 1
542928 99542928 1001 86380 86390 1
542799 99542799 1001 86380 86390 1
542800 99542800 1001 86380 86390 1
542904 99542904 1001 86380 86390 1
542939 99542939 1001 86380 86390 1
542940 99542940 1001 86380 86390 1
542734 99542734 1001 86380 86390 1
542644 99542644 1001 86380 86390 1
542333 99542333 1001 86380 86390 1
543049 99543049 1001 86380 86390 1
543082 99543082 1001 86380 86390 1
543108 99543108 1001 86380 86390 1
543491 99543491 1001 86380 86390 1
543518 99543518 1001 86380 86390 1
543457 99543457 1001 86380 86390 1
543549 99543549 1001 86380 86390 1
543347 99543347 1001 86380 86390 1
543337 99543337 1001 86380 86390 1
543299 99543299 1001 86380 86390 1
543356 99543356 1001 86380 86390 1
543963 99543963 1001 86380 86390 1
543938 99543938 1001 86380 86390 1
543850 99543850 1001 86380 86390 1
543800 99543800 1001 86380 86390 1
543775 99543775 1001 86380 86390 1
543935 99543935 1001 86380 86390 1
544455 99544455 1001 86380 86390 1
544457 99544457 1001 86380 86390 1
544540 99544540 1001 86380 86390 1
544440 99544440 1001 86380 86390 1
544558 99544558 1001 86380 86390 1
544379 99544379 1001 86380 86390 1
544302 99544302 1001 86380 86390 1
544206 99544206 1001 86380 86390 1
544131 99544131 1001 86380 86390 1
544049 99544049 1001 86380 86390 1
543999 99543999 1001 86380 86390 1
544674 99544674 1001 86380 86390 1
544687 99544687 1001 86380 86390 1
544680 99544680 1001 86380 86390 1
544618 99544618 1001 86380 86390 1
533981 991 1001 29373 29672 1
525631 1125 1002 49526 63339 1
539720 736 1002 34548 39107 1
400104 99400104 1001 86380 86390 1
400447 99400447 1001 86380 86390 1
400534 99400534 1001 86380 86390 1
400524 99400524 1001 86380 86390 1
400583 99400583 1001 86380 86390 1
400664 99400664 1001 86380 86390 1
400786 99400786 1001 86380 86390 1
400829 99400829 1001 86380 86390 1
400842 99400842 1001 86380 86390 1
401073 99401073 1001 86380 86390 1
401126 99401126 1001 86380 86390 1
401345 99401345 1001 86380 86390 1
401448 99401448 1001 86380 86390 1
401418 99401418 1001 86380 86390 1
401534 99401534 1001 86380 86390 1
401364 99401364 1001 86380 86390 1
401761 99401761 1001 86380 86390 1
401855 99401855 1001 86380 86390 1
402139 99402139 1001 86380 86390 1
402320 99402320 1001 86380 86390 1
402290 99402290 1001 86380 86390 1
402454 99402454 1001 86380 86390 1
402413 99402413 1001 86380 86390 1
402586 99402586 1001 86380 86390 1
402929 99402929 1001 86380 86390 1
402931 99402931 1001 86380 86390 1
403095 99403095 1001 86380 86390 1
403133 99403133 1001 86380 86390 1
403361 99403361 1001 86380 86390 1
403699 99403699 1001 86380 86390 1
403738 99403738 1001 86380 86390 1
403925 99403925 1001 86380 86390 1
404037 99404037 1001 86380 86390 1
404231 99404231 1001 86380 86390 1
404507 99404507 1001 86380 86390 1
404536 99404536 1001 86380 86390 1
404655 99404655 1001 86380 86390 1
404728 99404728 1001 86380 86390 1
404835 99404835 1001 86380 86390 1
404855 99404855 1001 86380 86390 1
404903 99404903 1001 86380 86390 1
404789 99404789 1001 86380 86390 1
405055 99405055 1001 86380 86390 1
405200 99405200 1001 86380 86390 1
405240 99405240 1001 86380 86390 1
405272 99405272 1001 86380 86390 1
405525 99405525 1001 86380 86390 1
405659 99405659 1001 86380 86390 1
405705 99405705 1001 86380 86390 1
405692 99405692 1001 86380 86390 1
405814 99405814 1001 86380 86390 1
405776 99405776 1001 86380 86390 1
406025 99406025 1001 86380 86390 1
406034 99406034 1001 86380 86390 1
406131 99406131 1001 86380 86390 1
406302 99406302 1001 86380 86390 1
406425 99406425 1001 86380 86390 1
406510 99406510 1001 86380 86390 1
406695 99406695 1001 86380 86390 1
406820 99406820 1001 86380 86390 1
406806 99406806 1001 86380 86390 1
407231 99407231 1001 86380 86390 1
407406 99407406 1001 86380 86390 1
407671 99407671 1001 86380 86390 1
407689 99407689 1001 86380 86390 1
407921 99407921 1001 86380 86390 1
407928 99407928 1001 86380 86390 1
408025 99408025 1001 86380 86390 1
408148 99408148 1001 86380 86390 1
408224 99408224 1001 86380 86390 1
408337 99408337 1001 86380 86390 1
408688 99408688 1001 86380 86390 1
408848 99408848 1001 86380 86390 1
408921 99408921 1001 86380 86390 1
409023 99409023 1001 86380 86390 1
409468 99409468 1001 86380 86390 1
409649 99409649 1001 86380 86390 1
409626 99409626 1001 86380 86390 1
409670 99409670 1001 86380 86390 1
409843 99409843 1001 86380 86390 1
409935 99409935 1001 86380 86390 1
409786 99409786 1001 86380 86390 1
410017 99410017 1001 86380 86390 1
410300 99410300 1001 86380 86390 1
410576 99410576 1001 86380 86390 1
410884 99410884 1001 86380 86390 1
410993 99410993 1001 86380 86390 1
411313 99411313 1001 86380 86390 1
411371 99411371 1001 86380 86390 1
411558 99411558 1001 86380 86390 1
411823 99411823 1001 86380 86390 1
411901 99411901 1001 86380 86390 1
412077 99412077 1001 86380 86390 1
412097 99412097 1001 86380 86390 1
412109 99412109 1001 86380 86390 1
413478 99413478 1001 86380 86390 1
413557 99413557 1001 86380 86390 1
413508 99413508 1001 86380 86390 1
413133 99413133 1001 86380 86390 1
412911 99412911 1001 86380 86390 1
412943 99412943 1001 86380 86390 1
413278 99413278 1001 86380 86390 1
412850 99412850 1001 86380 86390 1
412804 99412804 1001 86380 86390 1
412875 99412875 1001 86380 86390 1
414043 99414043 1001 86380 86390 1
413919 99413919 1001 86380 86390 1
414028 99414028 1001 86380 86390 1
415076 99415076 1001 86380 86390 1
415180 99415180 1001 86380 86390 1
414746 99414746 1001 86380 86390 1
414889 99414889 1001 86380 86390 1
414445 99414445 1001 86380 86390 1
415573 99415573 1001 86380 86390 1
415422 99415422 1001 86380 86390 1
415622 99415622 1001 86380 86390 1
416674 99416674 1001 86380 86390 1
416601 99416601 1001 86380 86390 1
416363 99416363 1001 86380 86390 1
416350 99416350 1001 86380 86390 1
416357 99416357 1001 86380 86390 1
417358 99417358 1001 86380 86390 1
417030 99417030 1001 86380 86390 1
417111 99417111 1001 86380 86390 1
417042 99417042 1001 86380 86390 1
417371 99417371 1001 86380 86390 1
417582 99417582 1001 86380 86390 1
417480 99417480 1001 86380 86390 1
417420 99417420 1001 86380 86390 1
418798 99418798 1001 86380 86390 1
418552 99418552 1001 86380 86390 1
418713 99418713 1001 86380 86390 1
418535 99418535 1001 86380 86390 1
418720 99418720 1001 86380 86390 1
418710 99418710 1001 86380 86390 1
418336 99418336 1001 86380 86390 1
418422 99418422 1001 86380 86390 1
418068 99418068 1001 86380 86390 1
418299 99418299 1001 86380 86390 1
417816 99417816 1001 86380 86390 1
418012 99418012 1001 86380 86390 1
417954 99417954 1001 86380 86390 1
417988 99417988 1001 86380 86390 1
420355 99420355 1001 86380 86390 1
419777 99419777 1001 86380 86390 1
419754 99419754 1001 86380 86390 1
419740 99419740 1001 86380 86390 1
419292 99419292 1001 86380 86390 1
419421 99419421 1001 86380 86390 1
419287 99419287 1001 86380 86390 1
420463 99420463 1001 86380 86390 1
420749 99420749 1001 86380 86390 1
420456 99420456 1001 86380 86390 1
420639 99420639 1001 86380 86390 1
420804 99420804 1001 86380 86390 1
421922 99421922 1001 86380 86390 1
421979 99421979 1001 86380 86390 1
421726 99421726 1001 86380 86390 1
421913 99421913 1001 86380 86390 1
421529 99421529 1001 86380 86390 1
421140 99421140 1001 86380 86390 1
421255 99421255 1001 86380 86390 1
421040 99421040 1001 86380 86390 1
420896 99420896 1001 86380 86390 1
420918 99420918 1001 86380 86390 1
421190 99421190 1001 86380 86390 1
421245 99421245 1001 86380 86390 1
421160 99421160 1001 86380 86390 1
420877 99420877 1001 86380 86390 1
421196 99421196 1001 86380 86390 1
421010 99421010 1001 86380 86390 1
422458 99422458 1001 86380 86390 1
423693 99423693 1001 86380 86390 1
423617 99423617 1001 86380 86390 1
423331 99423331 1001 86380 86390 1
423128 99423128 1001 86380 86390 1
423112 99423112 1001 86380 86390 1
423155 99423155 1001 86380 86390 1
423235 99423235 1001 86380 86390 1
423299 99423299 1001 86380 86390 1
422573 99422573 1001 86380 86390 1
422656 99422656 1001 86380 86390 1
422887 99422887 1001 86380 86390 1
422815 99422815 1001 86380 86390 1
423869 99423869 1001 86380 86390 1
423924 99423924 1001 86380 86390 1
423914 99423914 1001 86380 86390 1
425176 99425176 1001 86380 86390 1
425036 99425036 1001 86380 86390 1
425347 99425347 1001 86380 86390 1
425186 99425186 1001 86380 86390 1
424799 99424799 1001 86380 86390 1
424714 99424714 1001 86380 86390 1
424681 99424681 1001 86380 86390 1
424945 99424945 1001 86380 86390 1
424753 99424753 1001 86380 86390 1
424182 99424182 1001 86380 86390 1
424375 99424375 1001 86380 86390 1
424359 99424359 1001 86380 86390 1
424199 99424199 1001 86380 86390 1
425744 99425744 1001 86380 86390 1
425410 99425410 1001 86380 86390 1
425459 99425459 1001 86380 86390 1
427036 99427036 1001 86380 86390 1
426948 99426948 1001 86380 86390 1
426746 99426746 1001 86380 86390 1
426699 99426699 1001 86380 86390 1
426768 99426768 1001 86380 86390 1
426801 99426801 1001 86380 86390 1
426393 99426393 1001 86380 86390 1
426622 99426622 1001 86380 86390 1
426453 99426453 1001 86380 86390 1
426628 99426628 1001 86380 86390 1
426439 99426439 1001 86380 86390 1
425940 99425940 1001 86380 86390 1
426152 99426152 1001 86380 86390 1
425904 99425904 1001 86380 86390 1
427509 99427509 1001 86380 86390 1
428664 99428664 1001 86380 86390 1
428349 99428349 1001 86380 86390 1
428410 99428410 1001 86380 86390 1
428696 99428696 1001 86380 86390 1
428356 99428356 1001 86380 86390 1
428284 99428284 1001 86380 86390 1
428219 99428219 1001 86380 86390 1
428226 99428226 1001 86380 86390 1
427808 99427808 1001 86380 86390 1
428993 99428993 1001 86380 86390 1
430094 99430094 1001 86380 86390 1
430317 99430317 1001 86380 86390 1
430225 99430225 1001 86380 86390 1
429862 99429862 1001 86380 86390 1
429949 99429949 1001 86380 86390 1
429303 99429303 1001 86380 86390 1
429342 99429342 1001 86380 86390 1
430685 99430685 1001 86380 86390 1
430404 99430404 1001 86380 86390 1
430649 99430649 1001 86380 86390 1
431677 99431677 1001 86380 86390 1
431805 99431805 1001 86380 86390 1
431295 99431295 1001 86380 86390 1
431572 99431572 1001 86380 86390 1
431413 99431413 1001 86380 86390 1
431342 99431342 1001 86380 86390 1
431641 99431641 1001 86380 86390 1
431238 99431238 1001 86380 86390 1
432087 99432087 1001 86380 86390 1
432249 99432249 1001 86380 86390 1
432386 99432386 1001 86380 86390 1
432073 99432073 1001 86380 86390 1
432237 99432237 1001 86380 86390 1
433446 99433446 1001 86380 86390 1
433359 99433359 1001 86380 86390 1
433147 99433147 1001 86380 86390 1
433089 99433089 1001 86380 86390 1
433133 99433133 1001 86380 86390 1
433154 99433154 1001 86380 86390 1
432885 99432885 1001 86380 86390 1
432783 99432783 1001 86380 86390 1
432623 99432623 1001 86380 86390 1
433868 99433868 1001 86380 86390 1
435277 99435277 1001 86380 86390 1
435365 99435365 1001 86380 86390 1
435388 99435388 1001 86380 86390 1
435205 99435205 1001 86380 86390 1
435419 99435419 1001 86380 86390 1
434735 99434735 1001 86380 86390 1
434940 99434940 1001 86380 86390 1
434631 99434631 1001 86380 86390 1
434934 99434934 1001 86380 86390 1
434467 99434467 1001 86380 86390 1
434321 99434321 1001 86380 86390 1
434352 99434352 1001 86380 86390 1
434215 99434215 1001 86380 86390 1
434299 99434299 1001 86380 86390 1
434558 99434558 1001 86380 86390 1
434313 99434313 1001 86380 86390 1
434581 99434581 1001 86380 86390 1
435645 99435645 1001 86380 86390 1
435696 99435696 1001 86380 86390 1
435593 99435593 1001 86380 86390 1
437076 99437076 1001 86380 86390 1
436873 99436873 1001 86380 86390 1
437099 99437099 1001 86380 86390 1
436992 99436992 1001 86380 86390 1
436464 99436464 1001 86380 86390 1
436583 99436583 1001 86380 86390 1
436381 99436381 1001 86380 86390 1
436193 99436193 1001 86380 86390 1
436138 99436138 1001 86380 86390 1
435928 99435928 1001 86380 86390 1
436319 99436319 1001 86380 86390 1
435909 99435909 1001 86380 86390 1
300031 99300031 1001 86380 86390 1
437176 99437176 1001 86380 86390 1
300038 99300038 1001 86380 86390 1
300710 99300710 1001 86380 86390 1
300555 99300555 1001 86380 86390 1
300396 99300396 1001 86380 86390 1
300441 99300441 1001 86380 86390 1
300351 99300351 1001 86380 86390 1
300338 99300338 1001 86380 86390 1
300443 99300443 1001 86380 86390 1
300496 99300496 1001 86380 86390 1
300147 99300147 1001 86380 86390 1
300279 99300279 1001 86380 86390 1
300871 99300871 1001 86380 86390 1
300743 99300743 1001 86380 86390 1
300774 99300774 1001 86380 86390 1
300866 99300866 1001 86380 86390 1
300763 99300763 1001 86380 86390 1
301439 99301439 1001 86380 86390 1
301352 99301352 1001 86380 86390 1
301543 99301543 1001 86380 86390 1
301258 99301258 1001 86380 86390 1
301145 99301145 1001 86380 86390 1
301189 99301189 1001 86380 86390 1
301166 99301166 1001 86380 86390 1
301024 99301024 1001 86380 86390 1
301117 99301117 1001 86380 86390 1
300938 99300938 1001 86380 86390 1
301094 99301094 1001 86380 86390 1
300995 99300995 1001 86380 86390 1
301062 99301062 1001 86380 86390 1
301739 99301739 1001 86380 86390 1
302297 99302297 1001 86380 86390 1
302315 99302315 1001 86380 86390 1
302164 99302164 1001 86380 86390 1
302012 99302012 1001 86380 86390 1
302104 99302104 1001 86380 86390 1
301824 99301824 1001 86380 86390 1
301853 99301853 1001 86380 86390 1
301765 99301765 1001 86380 86390 1
301781 99301781 1001 86380 86390 1
301848 99301848 1001 86380 86390 1
302501 99302501 1001 86380 86390 1
302438 99302438 1001 86380 86390 1
302493 99302493 1001 86380 86390 1
302584 99302584 1001 86380 86390 1
303045 99303045 1001 86380 86390 1
303110 99303110 1001 86380 86390 1
303033 99303033 1001 86380 86390 1
302977 99302977 1001 86380 86390 1
302878 99302878 1001 86380 86390 1
302935 99302935 1001 86380 86390 1
302961 99302961 1001 86380 86390 1
302653 99302653 1001 86380 86390 1
302609 99302609 1001 86380 86390 1
303265 99303265 1001 86380 86390 1
303267 99303267 1001 86380 86390 1
303280 99303280 1001 86380 86390 1
303866 99303866 1001 86380 86390 1
303944 99303944 1001 86380 86390 1
303968 99303968 1001 86380 86390 1
303634 99303634 1001 86380 86390 1
303555 99303555 1001 86380 86390 1
303493 99303493 1001 86380 86390 1
303510 99303510 1001 86380 86390 1
304121 99304121 1001 86380 86390 1
304228 99304228 1001 86380 86390 1
304064 99304064 1001 86380 86390 1
304757 99304757 1001 86380 86390 1
304848 99304848 1001 86380 86390 1
304522 99304522 1001 86380 86390 1
304419 99304419 1001 86380 86390 1
304427 99304427 1001 86380 86390 1
304314 99304314 1001 86380 86390 1
304956 99304956 1001 86380 86390 1
304931 99304931 1001 86380 86390 1
305639 99305639 1001 86380 86390 1
305601 99305601 1001 86380 86390 1
305676 99305676 1001 86380 86390 1
305351 99305351 1001 86380 86390 1
305418 99305418 1001 86380 86390 1
305422 99305422 1001 86380 86390 1
305259 99305259 1001 86380 86390 1
305221 99305221 1001 86380 86390 1
305096 99305096 1001 86380 86390 1
305161 99305161 1001 86380 86390 1
305215 99305215 1001 86380 86390 1
500036 99500036 1001 86380 86390 1
500030 99500030 1001 86380 86390 1
500749 99500749 1001 86380 86390 1
500661 99500661 1001 86380 86390 1
500625 99500625 1001 86380 86390 1
500678 99500678 1001 86380 86390 1
500760 99500760 1001 86380 86390 1
500415 99500415 1001 86380 86390 1
500520 99500520 1001 86380 86390 1
500572 99500572 1001 86380 86390 1
500431 99500431 1001 86380 86390 1
500587 99500587 1001 86380 86390 1
500459 99500459 1001 86380 86390 1
500580 99500580 1001 86380 86390 1
500274 99500274 1001 86380 86390 1
500302 99500302 1001 86380 86390 1
500264 99500264 1001 86380 86390 1
500278 99500278 1001 86380 86390 1
500292 99500292 1001 86380 86390 1
500891 99500891 1001 86380 86390 1
500844 99500844 1001 86380 86390 1
500999 99500999 1001 86380 86390 1
500896 99500896 1001 86380 86390 1
501460 99501460 1001 86380 86390 1
501503 99501503 1001 86380 86390 1
501573 99501573 1001 86380 86390 1
501471 99501471 1001 86380 86390 1
501548 99501548 1001 86380 86390 1
501308 99501308 1001 86380 86390 1
501325 99501325 1001 86380 86390 1
501275 99501275 1001 86380 86390 1
501831 99501831 1001 86380 86390 1
501715 99501715 1001 86380 86390 1
501759 99501759 1001 86380 86390 1
502288 99502288 1001 86380 86390 1
502439 99502439 1001 86380 86390 1
502451 99502451 1001 86380 86390 1
502041 99502041 1001 86380 86390 1
501920 99501920 1001 86380 86390 1
501986 99501986 1001 86380 86390 1
502514 99502514 1001 86380 86390 1
502580 99502580 1001 86380 86390 1
502619 99502619 1001 86380 86390 1
502534 99502534 1001 86380 86390 1
502471 99502471 1001 86380 86390 1
503290 99503290 1001 86380 86390 1
503150 99503150 1001 86380 86390 1
503262 99503262 1001 86380 86390 1
503223 99503223 1001 86380 86390 1
503212 99503212 1001 86380 86390 1
503149 99503149 1001 86380 86390 1
502893 99502893 1001 86380 86390 1
502933 99502933 1001 86380 86390 1
503031 99503031 1001 86380 86390 1
502765 99502765 1001 86380 86390 1
502818 99502818 1001 86380 86390 1
503420 99503420 1001 86380 86390 1
503292 99503292 1001 86380 86390 1
504071 99504071 1001 86380 86390 1
503958 99503958 1001 86380 86390 1
503813 99503813 1001 86380 86390 1
503791 99503791 1001 86380 86390 1
503566 99503566 1001 86380 86390 1
503593 99503593 1001 86380 86390 1
503560 99503560 1001 86380 86390 1
503677 99503677 1001 86380 86390 1
504140 99504140 1001 86380 86390 1
504301 99504301 1001 86380 86390 1
504255 99504255 1001 86380 86390 1
504816 99504816 1001 86380 86390 1
504791 99504791 1001 86380 86390 1
504808 99504808 1001 86380 86390 1
504905 99504905 1001 86380 86390 1
504537 99504537 1001 86380 86390 1
504667 99504667 1001 86380 86390 1
504707 99504707 1001 86380 86390 1
504540 99504540 1001 86380 86390 1
504645 99504645 1001 86380 86390 1
504440 99504440 1001 86380 86390 1
504394 99504394 1001 86380 86390 1
504488 99504488 1001 86380 86390 1
505051 99505051 1001 86380 86390 1
504988 99504988 1001 86380 86390 1
505442 99505442 1001 86380 86390 1
505532 99505532 1001 86380 86390 1
505319 99505319 1001 86380 86390 1
505792 99505792 1001 86380 86390 1
505961 99505961 1001 86380 86390 1
505937 99505937 1001 86380 86390 1
505822 99505822 1001 86380 86390 1
505902 99505902 1001 86380 86390 1
505931 99505931 1001 86380 86390 1
505933 99505933 1001 86380 86390 1
506408 99506408 1001 86380 86390 1
506540 99506540 1001 86380 86390 1
506424 99506424 1001 86380 86390 1
506001 99506001 1001 86380 86390 1
506057 99506057 1001 86380 86390 1
506684 99506684 1001 86380 86390 1
507401 99507401 1001 86380 86390 1
507289 99507289 1001 86380 86390 1
507164 99507164 1001 86380 86390 1
507167 99507167 1001 86380 86390 1
506918 99506918 1001 86380 86390 1
506999 99506999 1001 86380 86390 1
506857 99506857 1001 86380 86390 1
506826 99506826 1001 86380 86390 1
507523 99507523 1001 86380 86390 1
508095 99508095 1001 86380 86390 1
508118 99508118 1001 86380 86390 1
508208 99508208 1001 86380 86390 1
507708 99507708 1001 86380 86390 1
507803 99507803 1001 86380 86390 1
508250 99508250 1001 86380 86390 1
508398 99508398 1001 86380 86390 1
508973 99508973 1001 86380 86390 1
509044 99509044 1001 86380 86390 1
508877 99508877 1001 86380 86390 1
508982 99508982 1001 86380 86390 1
508808 99508808 1001 86380 86390 1
508759 99508759 1001 86380 86390 1
508597 99508597 1001 86380 86390 1
508559 99508559 1001 86380 86390 1
508581 99508581 1001 86380 86390 1
509279 99509279 1001 86380 86390 1
509189 99509189 1001 86380 86390 1
509237 99509237 1001 86380 86390 1
509788 99509788 1001 86380 86390 1
509711 99509711 1001 86380 86390 1
509726 99509726 1001 86380 86390 1
509702 99509702 1001 86380 86390 1
509886 99509886 1001 86380 86390 1
509706 99509706 1001 86380 86390 1
509514 99509514 1001 86380 86390 1
509695 99509695 1001 86380 86390 1
509615 99509615 1001 86380 86390 1
509654 99509654 1001 86380 86390 1
509486 99509486 1001 86380 86390 1
509320 99509320 1001 86380 86390 1
509372 99509372 1001 86380 86390 1
509430 99509430 1001 86380 86390 1
509420 99509420 1001 86380 86390 1
509991 99509991 1001 86380 86390 1
509909 99509909 1001 86380 86390 1
510525 99510525 1001 86380 86390 1
510550 99510550 1001 86380 86390 1
510430 99510430 1001 86380 86390 1
510425 99510425 1001 86380 86390 1
510261 99510261 1001 86380 86390 1
510218 99510218 1001 86380 86390 1
510257 99510257 1001 86380 86390 1
510270 99510270 1001 86380 86390 1
510194 99510194 1001 86380 86390 1
510870 99510870 1001 86380 86390 1
510833 99510833 1001 86380 86390 1
510835 99510835 1001 86380 86390 1
510927 99510927 1001 86380 86390 1
510890 99510890 1001 86380 86390 1
511373 99511373 1001 86380 86390 1
511528 99511528 1001 86380 86390 1
511282 99511282 1001 86380 86390 1
511248 99511248 1001 86380 86390 1
511252 99511252 1001 86380 86390 1
511176 99511176 1001 86380 86390 1
510964 99510964 1001 86380 86390 1
511033 99511033 1001 86380 86390 1
511034 99511034 1001 86380 86390 1
511047 99511047 1001 86380 86390 1
511687 99511687 1001 86380 86390 1
511600 99511600 1001 86380 86390 1
512208 99512208 1001 86380 86390 1
512288 99512288 1001 86380 86390 1
511763 99511763 1001 86380 86390 1
511855 99511855 1001 86380 86390 1
511817 99511817 1001 86380 86390 1
512418 99512418 1001 86380 86390 1
512549 99512549 1001 86380 86390 1
512488 99512488 1001 86380 86390 1
512397 99512397 1001 86380 86390 1
512490 99512490 1001 86380 86390 1
513013 99513013 1001 86380 86390 1
513039 99513039 1001 86380 86390 1
513028 99513028 1001 86380 86390 1
513132 99513132 1001 86380 86390 1
513095 99513095 1001 86380 86390 1
513164 99513164 1001 86380 86390 1
512922 99512922 1001 86380 86390 1
512976 99512976 1001 86380 86390 1
512799 99512799 1001 86380 86390 1
512931 99512931 1001 86380 86390 1
512972 99512972 1001 86380 86390 1
512599 99512599 1001 86380 86390 1
512745 99512745 1001 86380 86390 1
512644 99512644 1001 86380 86390 1
513370 99513370 1001 86380 86390 1
513242 99513242 1001 86380 86390 1
513270 99513270 1001 86380 86390 1
513211 99513211 1001 86380 86390 1
513813 99513813 1001 86380 86390 1
513749 99513749 1001 86380 86390 1
513779 99513779 1001 86380 86390 1
513720 99513720 1001 86380 86390 1
513539 99513539 1001 86380 86390 1
513572 99513572 1001 86380 86390 1
513600 99513600 1001 86380 86390 1
513474 99513474 1001 86380 86390 1
514197 99514197 1001 86380 86390 1
514045 99514045 1001 86380 86390 1
514087 99514087 1001 86380 86390 1
514828 99514828 1001 86380 86390 1
514800 99514800 1001 86380 86390 1
514723 99514723 1001 86380 86390 1
514585 99514585 1001 86380 86390 1
514277 99514277 1001 86380 86390 1
514345 99514345 1001 86380 86390 1
514256 99514256 1001 86380 86390 1
514350 99514350 1001 86380 86390 1
514987 99514987 1001 86380 86390 1
514969 99514969 1001 86380 86390 1
515542 99515542 1001 86380 86390 1
515552 99515552 1001 86380 86390 1
515309 99515309 1001 86380 86390 1
515439 99515439 1001 86380 86390 1
515440 99515440 1001 86380 86390 1
515290 99515290 1001 86380 86390 1
515460 99515460 1001 86380 86390 1
515125 99515125 1001 86380 86390 1
515074 99515074 1001 86380 86390 1
515816 99515816 1001 86380 86390 1
515699 99515699 1001 86380 86390 1
516355 99516355 1001 86380 86390 1
516449 99516449 1001 86380 86390 1
516443 99516443 1001 86380 86390 1
516503 99516503 1001 86380 86390 1
516189 99516189 1001 86380 86390 1
516281 99516281 1001 86380 86390 1
516139 99516139 1001 86380 86390 1
516211 99516211 1001 86380 86390 1
516021 99516021 1001 86380 86390 1
515947 99515947 1001 86380 86390 1
515910 99515910 1001 86380 86390 1
515924 99515924 1001 86380 86390 1
516055 99516055 1001 86380 86390 1
516584 99516584 1001 86380 86390 1
516627 99516627 1001 86380 86390 1
516540 99516540 1001 86380 86390 1
517305 99517305 1001 86380 86390 1
517186 99517186 1001 86380 86390 1
517130 99517130 1001 86380 86390 1
517058 99517058 1001 86380 86390 1
516999 99516999 1001 86380 86390 1
516815 99516815 1001 86380 86390 1
517378 99517378 1001 86380 86390 1
517379 99517379 1001 86380 86390 1
517535 99517535 1001 86380 86390 1
517369 99517369 1001 86380 86390 1
517499 99517499 1001 86380 86390 1
517487 99517487 1001 86380 86390 1
517344 99517344 1001 86380 86390 1
518030 99518030 1001 86380 86390 1
517834 99517834 1001 86380 86390 1
517837 99517837 1001 86380 86390 1
517632 99517632 1001 86380 86390 1
517748 99517748 1001 86380 86390 1
517673 99517673 1001 86380 86390 1
517556 99517556 1001 86380 86390 1
517602 99517602 1001 86380 86390 1
517616 99517616 1001 86380 86390 1
518302 99518302 1001 86380 86390 1
518214 99518214 1001 86380 86390 1
518178 99518178 1001 86380 86390 1
518169 99518169 1001 86380 86390 1
518859 99518859 1001 86380 86390 1
518848 99518848 1001 86380 86390 1
518892 99518892 1001 86380 86390 1
518832 99518832 1001 86380 86390 1
518858 99518858 1001 86380 86390 1
518871 99518871 1001 86380 86390 1
518758 99518758 1001 86380 86390 1
518646 99518646 1001 86380 86390 1
518673 99518673 1001 86380 86390 1
518473 99518473 1001 86380 86390 1
518540 99518540 1001 86380 86390 1
519011 99519011 1001 86380 86390 1
519014 99519014 1001 86380 86390 1
519131 99519131 1001 86380 86390 1
519018 99519018 1001 86380 86390 1
519633 99519633 1001 86380 86390 1
519764 99519764 1001 86380 86390 1
519688 99519688 1001 86380 86390 1
519790 99519790 1001 86380 86390 1
519414 99519414 1001 86380 86390 1
519558 99519558 1001 86380 86390 1
519538 99519538 1001 86380 86390 1
519393 99519393 1001 86380 86390 1
519940 99519940 1001 86380 86390 1
519928 99519928 1001 86380 86390 1
519829 99519829 1001 86380 86390 1
519830 99519830 1001 86380 86390 1
519988 99519988 1001 86380 86390 1
520437 99520437 1001 86380 86390 1
520451 99520451 1001 86380 86390 1
520496 99520496 1001 86380 86390 1
520240 99520240 1001 86380 86390 1
520374 99520374 1001 86380 86390 1
520378 99520378 1001 86380 86390 1
520301 99520301 1001 86380 86390 1
520148 99520148 1001 86380 86390 1
520136 99520136 1001 86380 86390 1
520037 99520037 1001 86380 86390 1
520105 99520105 1001 86380 86390 1
520159 99520159 1001 86380 86390 1
520042 99520042 1001 86380 86390 1
520704 99520704 1001 86380 86390 1
520713 99520713 1001 86380 86390 1
521311 99521311 1001 86380 86390 1
521446 99521446 1001 86380 86390 1
521195 99521195 1001 86380 86390 1
521145 99521145 1001 86380 86390 1
521071 99521071 1001 86380 86390 1
521202 99521202 1001 86380 86390 1
521072 99521072 1001 86380 86390 1
521177 99521177 1001 86380 86390 1
521139 99521139 1001 86380 86390 1
521061 99521061 1001 86380 86390 1
520850 99520850 1001 86380 86390 1
521671 99521671 1001 86380 86390 1
521493 99521493 1001 86380 86390 1
521545 99521545 1001 86380 86390 1
521572 99521572 1001 86380 86390 1
521587 99521587 1001 86380 86390 1
521588 99521588 1001 86380 86390 1
521630 99521630 1001 86380 86390 1
521643 99521643 1001 86380 86390 1
522289 99522289 1001 86380 86390 1
522154 99522154 1001 86380 86390 1
522174 99522174 1001 86380 86390 1
522085 99522085 1001 86380 86390 1
521904 99521904 1001 86380 86390 1
521854 99521854 1001 86380 86390 1
522405 99522405 1001 86380 86390 1
522331 99522331 1001 86380 86390 1
522088 99522088 1001 86380 86390 1
522385 99522385 1001 86380 86390 1
522374 99522374 1001 86380 86390 1
523062 99523062 1001 86380 86390 1
523027 99523027 1001 86380 86390 1
522849 99522849 1001 86380 86390 1
522838 99522838 1001 86380 86390 1
522787 99522787 1001 86380 86390 1
522867 99522867 1001 86380 86390 1
522696 99522696 1001 86380 86390 1
522685 99522685 1001 86380 86390 1
522634 99522634 1001 86380 86390 1
522520 99522520 1001 86380 86390 1
522612 99522612 1001 86380 86390 1
523311 99523311 1001 86380 86390 1
523221 99523221 1001 86380 86390 1
523314 99523314 1001 86380 86390 1
523869 99523869 1001 86380 86390 1
523741 99523741 1001 86380 86390 1
523559 99523559 1001 86380 86390 1
523560 99523560 1001 86380 86390 1
523569 99523569 1001 86380 86390 1
523712 99523712 1001 86380 86390 1
523456 99523456 1001 86380 86390 1
523398 99523398 1001 86380 86390 1
523334 99523334 1001 86380 86390 1
524655 99524655 1001 86380 86390 1
524672 99524672 1001 86380 86390 1
524700 99524700 1001 86380 86390 1
524756 99524756 1001 86380 86390 1
524576 99524576 1001 86380 86390 1
524430 99524430 1001 86380 86390 1
524443 99524443 1001 86380 86390 1
524407 99524407 1001 86380 86390 1
524222 99524222 1001 86380 86390 1
524290 99524290 1001 86380 86390 1
524316 99524316 1001 86380 86390 1
524854 99524854 1001 86380 86390 1
524919 99524919 1001 86380 86390 1
524971 99524971 1001 86380 86390 1
525534 99525534 1001 86380 86390 1
525579 99525579 1001 86380 86390 1
525503 99525503 1001 86380 86390 1
525199 99525199 1001 86380 86390 1
525370 99525370 1001 86380 86390 1
525281 99525281 1001 86380 86390 1
525114 99525114 1001 86380 86390 1
525775 99525775 1001 86380 86390 1
525650 99525650 1001 86380 86390 1
525800 99525800 1001 86380 86390 1
526392 99526392 1001 86380 86390 1
526356 99526356 1001 86380 86390 1
526369 99526369 1001 86380 86390 1
526279 99526279 1001 86380 86390 1
526420 99526420 1001 86380 86390 1
526037 99526037 1001 86380 86390 1
526013 99526013 1001 86380 86390 1
526118 99526118 1001 86380 86390 1
526184 99526184 1001 86380 86390 1
526199 99526199 1001 86380 86390 1
526161 99526161 1001 86380 86390 1
526215 99526215 1001 86380 86390 1
525944 99525944 1001 86380 86390 1
525854 99525854 1001 86380 86390 1
525893 99525893 1001 86380 86390 1
525992 99525992 1001 86380 86390 1
525890 99525890 1001 86380 86390 1
526489 99526489 1001 86380 86390 1
526607 99526607 1001 86380 86390 1
526453 99526453 1001 86380 86390 1
526466 99526466 1001 86380 86390 1
526622 99526622 1001 86380 86390 1
526455 99526455 1001 86380 86390 1
527167 99527167 1001 86380 86390 1
527243 99527243 1001 86380 86390 1
526965 99526965 1001 86380 86390 1
526876 99526876 1001 86380 86390 1
526869 99526869 1001 86380 86390 1
526859 99526859 1001 86380 86390 1
526644 99526644 1001 86380 86390 1
526691 99526691 1001 86380 86390 1
527261 99527261 1001 86380 86390 1
527314 99527314 1001 86380 86390 1
527315 99527315 1001 86380 86390 1
527420 99527420 1001 86380 86390 1
527382 99527382 1001 86380 86390 1
527309 99527309 1001 86380 86390 1
527929 99527929 1001 86380 86390 1
527958 99527958 1001 86380 86390 1
527844 99527844 1001 86380 86390 1
527857 99527857 1001 86380 86390 1
527858 99527858 1001 86380 86390 1
527676 99527676 1001 86380 86390 1
527733 99527733 1001 86380 86390 1
527672 99527672 1001 86380 86390 1
527587 99527587 1001 86380 86390 1
527577 99527577 1001 86380 86390 1
527477 99527477 1001 86380 86390 1
527647 99527647 1001 86380 86390 1
528279 99528279 1001 86380 86390 1
528215 99528215 1001 86380 86390 1
528138 99528138 1001 86380 86390 1
528232 99528232 1001 86380 86390 1
528103 99528103 1001 86380 86390 1
528146 99528146 1001 86380 86390 1
528224 99528224 1001 86380 86390 1
528083 99528083 1001 86380 86390 1
528748 99528748 1001 86380 86390 1
528828 99528828 1001 86380 86390 1
528829 99528829 1001 86380 86390 1
528820 99528820 1001 86380 86390 1
528743 99528743 1001 86380 86390 1
528620 99528620 1001 86380 86390 1
528672 99528672 1001 86380 86390 1
528611 99528611 1001 86380 86390 1
528599 99528599 1001 86380 86390 1
528690 99528690 1001 86380 86390 1
528320 99528320 1001 86380 86390 1
528309 99528309 1001 86380 86390 1
528469 99528469 1001 86380 86390 1
528303 99528303 1001 86380 86390 1
529027 99529027 1001 86380 86390 1
528964 99528964 1001 86380 86390 1
529003 99529003 1001 86380 86390 1
529072 99529072 1001 86380 86390 1
529100 99529100 1001 86380 86390 1
529553 99529553 1001 86380 86390 1
529529 99529529 1001 86380 86390 1
529329 99529329 1001 86380 86390 1
529475 99529475 1001 86380 86390 1
529334 99529334 1001 86380 86390 1
529387 99529387 1001 86380 86390 1
529428 99529428 1001 86380 86390 1
529110 99529110 1001 86380 86390 1
529180 99529180 1001 86380 86390 1
529310 99529310 1001 86380 86390 1
529117 99529117 1001 86380 86390 1
529763 99529763 1001 86380 86390 1
529931 99529931 1001 86380 86390 1
529765 99529765 1001 86380 86390 1
529784 99529784 1001 86380 86390 1
529810 99529810 1001 86380 86390 1
529838 99529838 1001 86380 86390 1
530354 99530354 1001 86380 86390 1
530285 99530285 1001 86380 86390 1
530261 99530261 1001 86380 86390 1
530263 99530263 1001 86380 86390 1
530290 99530290 1001 86380 86390 1
530162 99530162 1001 86380 86390 1
530215 99530215 1001 86380 86390 1
530101 99530101 1001 86380 86390 1
530098 99530098 1001 86380 86390 1
530635 99530635 1001 86380 86390 1
530585 99530585 1001 86380 86390 1
531200 99531200 1001 86380 86390 1
531202 99531202 1001 86380 86390 1
531218 99531218 1001 86380 86390 1
531369 99531369 1001 86380 86390 1
531263 99531263 1001 86380 86390 1
531163 99531163 1001 86380 86390 1
531130 99531130 1001 86380 86390 1
530960 99530960 1001 86380 86390 1
530833 99530833 1001 86380 86390 1
531415 99531415 1001 86380 86390 1
531481 99531481 1001 86380 86390 1
531435 99531435 1001 86380 86390 1
531452 99531452 1001 86380 86390 1
532202 99532202 1001 86380 86390 1
531989 99531989 1001 86380 86390 1
531822 99531822 1001 86380 86390 1
531848 99531848 1001 86380 86390 1
531900 99531900 1001 86380 86390 1
531979 99531979 1001 86380 86390 1
531906 99531906 1001 86380 86390 1
531816 99531816 1001 86380 86390 1
531586 99531586 1001 86380 86390 1
531758 99531758 1001 86380 86390 1
531633 99531633 1001 86380 86390 1
531686 99531686 1001 86380 86390 1
531738 99531738 1001 86380 86390 1
532258 99532258 1001 86380 86390 1
532233 99532233 1001 86380 86390 1
532286 99532286 1001 86380 86390 1
532288 99532288 1001 86380 86390 1
533002 99533002 1001 86380 86390 1
532954 99532954 1001 86380 86390 1
532747 99532747 1001 86380 86390 1
532514 99532514 1001 86380 86390 1
532466 99532466 1001 86380 86390 1
532559 99532559 1001 86380 86390 1
532457 99532457 1001 86380 86390 1
532421 99532421 1001 86380 86390 1
533043 99533043 1001 86380 86390 1
533137 99533137 1001 86380 86390 1
533178 99533178 1001 86380 86390 1
533207 99533207 1001 86380 86390 1
533157 99533157 1001 86380 86390 1
533795 99533795 1001 86380 86390 1
533825 99533825 1001 86380 86390 1
533832 99533832 1001 86380 86390 1
533800 99533800 1001 86380 86390 1
533753 99533753 1001 86380 86390 1
533587 99533587 1001 86380 86390 1
533614 99533614 1001 86380 86390 1
533567 99533567 1001 86380 86390 1
533262 99533262 1001 86380 86390 1
533275 99533275 1001 86380 86390 1
533310 99533310 1001 86380 86390 1
533312 99533312 1001 86380 86390 1
533325 99533325 1001 86380 86390 1
533921 99533921 1001 86380 86390 1
533934 99533934 1001 86380 86390 1
533960 99533960 1001 86380 86390 1
534045 99534045 1001 86380 86390 1
534058 99534058 1001 86380 86390 1
533863 99533863 1001 86380 86390 1
533904 99533904 1001 86380 86390 1
534487 99534487 1001 86380 86390 1
534564 99534564 1001 86380 86390 1
534677 99534677 1001 86380 86390 1
534490 99534490 1001 86380 86390 1
534402 99534402 1001 86380 86390 1
534300 99534300 1001 86380 86390 1
534378 99534378 1001 86380 86390 1
534392 99534392 1001 86380 86390 1
534344 99534344 1001 86380 86390 1
534332 99534332 1001 86380 86390 1
534373 99534373 1001 86380 86390 1
534140 99534140 1001 86380 86390 1
534244 99534244 1001 86380 86390 1
534077 99534077 1001 86380 86390 1
534233 99534233 1001 86380 86390 1
534150 99534150 1001 86380 86390 1
535394 99535394 1001 86380 86390 1
535509 99535509 1001 86380 86390 1
535490 99535490 1001 86380 86390 1
535326 99535326 1001 86380 86390 1
535192 99535192 1001 86380 86390 1
535118 99535118 1001 86380 86390 1
534904 99534904 1001 86380 86390 1
534931 99534931 1001 86380 86390 1
535026 99535026 1001 86380 86390 1
535657 99535657 1001 86380 86390 1
535516 99535516 1001 86380 86390 1
536272 99536272 1001 86380 86390 1
536208 99536208 1001 86380 86390 1
536191 99536191 1001 86380 86390 1
535939 99535939 1001 86380 86390 1
535796 99535796 1001 86380 86390 1
535903 99535903 1001 86380 86390 1
535736 99535736 1001 86380 86390 1
536398 99536398 1001 86380 86390 1
536453 99536453 1001 86380 86390 1
536454 99536454 1001 86380 86390 1
537128 99537128 1001 86380 86390 1
537095 99537095 1001 86380 86390 1
536980 99536980 1001 86380 86390 1
536819 99536819 1001 86380 86390 1
536951 99536951 1001 86380 86390 1
536757 99536757 1001 86380 86390 1
536890 99536890 1001 86380 86390 1
536852 99536852 1001 86380 86390 1
536634 99536634 1001 86380 86390 1
536669 99536669 1001 86380 86390 1
537164 99537164 1001 86380 86390 1
537169 99537169 1001 86380 86390 1
537985 99537985 1001 86380 86390 1
537873 99537873 1001 86380 86390 1
537957 99537957 1001 86380 86390 1
537853 99537853 1001 86380 86390 1
537944 99537944 1001 86380 86390 1
537979 99537979 1001 86380 86390 1
537794 99537794 1001 86380 86390 1
537739 99537739 1001 86380 86390 1
537596 99537596 1001 86380 86390 1
537597 99537597 1001 86380 86390 1
538043 99538043 1001 86380 86390 1
538082 99538082 1001 86380 86390 1
538125 99538125 1001 86380 86390 1
538113 99538113 1001 86380 86390 1
538622 99538622 1001 86380 86390 1
538780 99538780 1001 86380 86390 1
538803 99538803 1001 86380 86390 1
538404 99538404 1001 86380 86390 1
538485 99538485 1001 86380 86390 1
538602 99538602 1001 86380 86390 1
538553 99538553 1001 86380 86390 1
538592 99538592 1001 86380 86390 1
538541 99538541 1001 86380 86390 1
538568 99538568 1001 86380 86390 1
538195 99538195 1001 86380 86390 1
538391 99538391 1001 86380 86390 1
538196 99538196 1001 86380 86390 1
538329 99538329 1001 86380 86390 1
538943 99538943 1001 86380 86390 1
539437 99539437 1001 86380 86390 1
539624 99539624 1001 86380 86390 1
539638 99539638 1001 86380 86390 1
539359 99539359 1001 86380 86390 1
539257 99539257 1001 86380 86390 1
539324 99539324 1001 86380 86390 1
539314 99539314 1001 86380 86390 1
539215 99539215 1001 86380 86390 1
539037 99539037 1001 86380 86390 1
539107 99539107 1001 86380 86390 1
539702 99539702 1001 86380 86390 1
539020 99539020 1001 86380 86390 1
539747 99539747 1001 86380 86390 1
539803 99539803 1001 86380 86390 1
540306 99540306 1001 86380 86390 1
540163 99540163 1001 86380 86390 1
540168 99540168 1001 86380 86390 1
540130 99540130 1001 86380 86390 1
539865 99539865 1001 86380 86390 1
539919 99539919 1001 86380 86390 1
540504 99540504 1001 86380 86390 1
540467 99540467 1001 86380 86390 1
540563 99540563 1001 86380 86390 1
540654 99540654 1001 86380 86390 1
540551 99540551 1001 86380 86390 1
541249 99541249 1001 86380 86390 1
541252 99541252 1001 86380 86390 1
541083 99541083 1001 86380 86390 1
540776 99540776 1001 86380 86390 1
540764 99540764 1001 86380 86390 1
540703 99540703 1001 86380 86390 1
540861 99540861 1001 86380 86390 1
540799 99540799 1001 86380 86390 1
541421 99541421 1001 86380 86390 1
541344 99541344 1001 86380 86390 1
541308 99541308 1001 86380 86390 1
542016 99542016 1001 86380 86390 1
542057 99542057 1001 86380 86390 1
541972 99541972 1001 86380 86390 1
541888 99541888 1001 86380 86390 1
541824 99541824 1001 86380 86390 1
541806 99541806 1001 86380 86390 1
541630 99541630 1001 86380 86390 1
541580 99541580 1001 86380 86390 1
541687 99541687 1001 86380 86390 1
541547 99541547 1001 86380 86390 1
541535 99541535 1001 86380 86390 1
541626 99541626 1001 86380 86390 1
542271 99542271 1001 86380 86390 1
542137 99542137 1001 86380 86390 1
542854 99542854 1001 86380 86390 1
542702 99542702 1001 86380 86390 1
542535 99542535 1001 86380 86390 1
542608 99542608 1001 86380 86390 1
542518 99542518 1001 86380 86390 1
542433 99542433 1001 86380 86390 1
542422 99542422 1001 86380 86390 1
542411 99542411 1001 86380 86390 1
542349 99542349 1001 86380 86390 1
543100 99543100 1001 86380 86390 1
543063 99543063 1001 86380 86390 1
543666 99543666 1001 86380 86390 1
543517 99543517 1001 86380 86390 1
543543 99543543 1001 86380 86390 1
543443 99543443 1001 86380 86390 1
543392 99543392 1001 86380 86390 1
543152 99543152 1001 86380 86390 1
543196 99543196 1001 86380 86390 1
543223 99543223 1001 86380 86390 1
543199 99543199 1001 86380 86390 1
543188 99543188 1001 86380 86390 1
543890 99543890 1001 86380 86390 1
543845 99543845 1001 86380 86390 1
544509 99544509 1001 86380 86390 1
544442 99544442 1001 86380 86390 1
544267 99544267 1001 86380 86390 1
544313 99544313 1001 86380 86390 1
544055 99544055 1001 86380 86390 1
543978 99543978 1001 86380 86390 1
544174 99544174 1001 86380 86390 1
544060 99544060 1001 86380 86390 1
544141 99544141 1001 86380 86390 1
544051 99544051 1001 86380 86390 1
544607 99544607 1001 86380 86390 1
420960 519 1001 14640 26877 1
514392 757 1002 26311 31921 1
400127 99400127 1001 86380 86390 1
400221 99400221 1001 86380 86390 1
400300 99400300 1001 86380 86390 1
400377 99400377 1001 86380 86390 1
400419 99400419 1001 86380 86390 1
400795 99400795 1001 86380 86390 1
400923 99400923 1001 86380 86390 1
400888 99400888 1001 86380 86390 1
400862 99400862 1001 86380 86390 1
401037 99401037 1001 86380 86390 1
401016 99401016 1001 86380 86390 1
401077 99401077 1001 86380 86390 1
401226 99401226 1001 86380 86390 1
401346 99401346 1001 86380 86390 1
401500 99401500 1001 86380 86390 1
401625 99401625 1001 86380 86390 1
401725 99401725 1001 86380 86390 1
402174 99402174 1001 86380 86390 1
402184 99402184 1001 86380 86390 1
402179 99402179 1001 86380 86390 1
402414 99402414 1001 86380 86390 1
402420 99402420 1001 86380 86390 1
402423 99402423 1001 86380 86390 1
402481 99402481 1001 86380 86390 1
402773 99402773 1001 86380 86390 1
403082 99403082 1001 86380 86390 1
403057 99403057 1001 86380 86390 1
403030 99403030 1001 86380 86390 1
403035 99403035 1001 86380 86390 1
403014 99403014 1001 86380 86390 1
403106 99403106 1001 86380 86390 1
403244 99403244 1001 86380 86390 1
403256 99403256 1001 86380 86390 1
403527 99403527 1001 86380 86390 1
403491 99403491 1001 86380 86390 1
403469 99403469 1001 86380 86390 1
403671 99403671 1001 86380 86390 1
403737 99403737 1001 86380 86390 1
403770 99403770 1001 86380 86390 1
403839 99403839 1001 86380 86390 1
404017 99404017 1001 86380 86390 1
404092 99404092 1001 86380 86390 1
404477 99404477 1001 86380 86390 1
404902 99404902 1001 86380 86390 1
404856 99404856 1001 86380 86390 1
404956 99404956 1001 86380 86390 1
404915 99404915 1001 86380 86390 1
405089 99405089 1001 86380 86390 1
405090 99405090 1001 86380 86390 1
405013 99405013 1001 86380 86390 1
405072 99405072 1001 86380 86390 1
405217 99405217 1001 86380 86390 1
405330 99405330 1001 86380 86390 1
405371 99405371 1001 86380 86390 1
405412 99405412 1001 86380 86390 1
405475 99405475 1001 86380 86390 1
405658 99405658 1001 86380 86390 1
405645 99405645 1001 86380 86390 1
405676 99405676 1001 86380 86390 1
405733 99405733 1001 86380 86390 1
405688 99405688 1001 86380 86390 1
405691 99405691 1001 86380 86390 1
406029 99406029 1001 86380 86390 1
406115 99406115 1001 86380 86390 1
406209 99406209 1001 86380 86390 1
406354 99406354 1001 86380 86390 1
406938 99406938 1001 86380 86390 1
406976 99406976 1001 86380 86390 1
407172 99407172 1001 86380 86390 1
407422 99407422 1001 86380 86390 1
407516 99407516 1001 86380 86390 1
407662 99407662 1001 86380 86390 1
407858 99407858 1001 86380 86390 1
408147 99408147 1001 86380 86390 1
408527 99408527 1001 86380 86390 1
408532 99408532 1001 86380 86390 1
408744 99408744 1001 86380 86390 1
408801 99408801 1001 86380 86390 1
408797 99408797 1001 86380 86390 1
408944 99408944 1001 86380 86390 1
409262 99409262 1001 86380 86390 1
409330 99409330 1001 86380 86390 1
409360 99409360 1001 86380 86390 1
409467 99409467 1001 86380 86390 1
409501 99409501 1001 86380 86390 1
409695 99409695 1001 86380 86390 1
409868 99409868 1001 86380 86390 1
409939 99409939 1001 86380 86390 1
410096 99410096 1001 86380 86390 1
410147 99410147 1001 86380 86390 1
410199 99410199 1001 86380 86390 1
410436 99410436 1001 86380 86390 1
410703 99410703 1001 86380 86390 1
410934 99410934 1001 86380 86390 1
411076 99411076 1001 86380 86390 1
411064 99411064 1001 86380 86390 1
411152 99411152 1001 86380 86390 1
411375 99411375 1001 86380 86390 1
411698 99411698 1001 86380 86390 1
411896 99411896 1001 86380 86390 1
412032 99412032 1001 86380 86390 1
412241 99412241 1001 86380 86390 1
412185 99412185 1001 86380 86390 1
413475 99413475 1001 86380 86390 1
413544 99413544 1001 86380 86390 1
413552 99413552 1001 86380 86390 1
413357 99413357 1001 86380 86390 1
413087 99413087 1001 86380 86390 1
412745 99412745 1001 86380 86390 1
412495 99412495 1001 86380 86390 1
412633 99412633 1001 86380 86390 1
412791 99412791 1001 86380 86390 1
413720 99413720 1001 86380 86390 1
414097 99414097 1001 86380 86390 1
414044 99414044 1001 86380 86390 1
415277 99415277 1001 86380 86390 1
414991 99414991 1001 86380 86390 1
414678 99414678 1001 86380 86390 1
414868 99414868 1001 86380 86390 1
414597 99414597 1001 86380 86390 1
414548 99414548 1001 86380 86390 1
414201 99414201 1001 86380 86390 1
414166 99414166 1001 86380 86390 1
415548 99415548 1001 86380 86390 1
415355 99415355 1001 86380 86390 1
415542 99415542 1001 86380 86390 1
416697 99416697 1001 86380 86390 1
416676 99416676 1001 86380 86390 1
416640 99416640 1001 86380 86390 1
416815 99416815 1001 86380 86390 1
416306 99416306 1001 86380 86390 1
416576 99416576 1001 86380 86390 1
416006 99416006 1001 86380 86390 1
416055 99416055 1001 86380 86390 1
415838 99415838 1001 86380 86390 1
415991 99415991 1001 86380 86390 1
416002 99416002 1001 86380 86390 1
417351 99417351 1001 86380 86390 1
418500 99418500 1001 86380 86390 1
418674 99418674 1001 86380 86390 1
418688 99418688 1001 86380 86390 1
418276 99418276 1001 86380 86390 1
418381 99418381 1001 86380 86390 1
418054 99418054 1001 86380 86390 1
417734 99417734 1001 86380 86390 1
417921 99417921 1001 86380 86390 1
417926 99417926 1001 86380 86390 1
417753 99417753 1001 86380 86390 1
417783 99417783 1001 86380 86390 1
417912 99417912 1001 86380 86390 1
417791 99417791 1001 86380 86390 1
418940 99418940 1001 86380 86390 1
419147 99419147 1001 86380 86390 1
418945 99418945 1001 86380 86390 1
420277 99420277 1001 86380 86390 1
420161 99420161 1001 86380 86390 1
420004 99420004 1001 86380 86390 1
419665 99419665 1001 86380 86390 1
419912 99419912 1001 86380 86390 1
419748 99419748 1001 86380 86390 1
419267 99419267 1001 86380 86390 1
419544 99419544 1001 86380 86390 1
419456 99419456 1001 86380 86390 1
419502 99419502 1001 86380 86390 1
419580 99419580 1001 86380 86390 1
419365 99419365 1001 86380 86390 1
420769 99420769 1001 86380 86390 1
420513 99420513 1001 86380 86390 1
420745 99420745 1001 86380 86390 1
420684 99420684 1001 86380 86390 1
421926 99421926 1001 86380 86390 1
421666 99421666 1001 86380 86390 1
421424 99421424 1001 86380 86390 1
421120 99421120 1001 86380 86390 1
420838 99420838 1001 86380 86390 1
420977 99420977 1001 86380 86390 1
421022 99421022 1001 86380 86390 1
420902 99420902 1001 86380 86390 1
420883 99420883 1001 86380 86390 1
422121 99422121 1001 86380 86390 1
422131 99422131 1001 86380 86390 1
422328 99422328 1001 86380 86390 1
423547 99423547 1001 86380 86390 1
423710 99423710 1001 86380 86390 1
423737 99423737 1001 86380 86390 1
423107 99423107 1001 86380 86390 1
423303 99423303 1001 86380 86390 1
423273 99423273 1001 86380 86390 1
423066 99423066 1001 86380 86390 1
423119 99423119 1001 86380 86390 1
422748 99422748 1001 86380 86390 1
422749 99422749 1001 86380 86390 1
422760 99422760 1001 86380 86390 1
422546 99422546 1001 86380 86390 1
424090 99424090 1001 86380 86390 1
423828 99423828 1001 86380 86390 1
424086 99424086 1001 86380 86390 1
425103 99425103 1001 86380 86390 1
424909 99424909 1001 86380 86390 1
424993 99424993 1001 86380 86390 1
424777 99424777 1001 86380 86390 1
424495 99424495 1001 86380 86390 1
424155 99424155 1001 86380 86390 1
424361 99424361 1001 86380 86390 1
425610 99425610 1001 86380 86390 1
425612 99425612 1001 86380 86390 1
425577 99425577 1001 86380 86390 1
425679 99425679 1001 86380 86390 1
425736 99425736 1001 86380 86390 1
426697 99426697 1001 86380 86390 1
426758 99426758 1001 86380 86390 1
426377 99426377 1001 86380 86390 1
426382 99426382 1001 86380 86390 1
426649 99426649 1001 86380 86390 1
426569 99426569 1001 86380 86390 1
426186 99426186 1001 86380 86390 1
426022 99426022 1001 86380 86390 1
427425 99427425 1001 86380 86390 1
428423 99428423 1001 86380 86390 1
428350 99428350 1001 86380 86390 1
428434 99428434 1001 86380 86390 1
428627 99428627 1001 86380 86390 1
428602 99428602 1001 86380 86390 1
428235 99428235 1001 86380 86390 1
427953 99427953 1001 86380 86390 1
427930 99427930 1001 86380 86390 1
428010 99428010 1001 86380 86390 1
428102 99428102 1001 86380 86390 1
427988 99427988 1001 86380 86390 1
428019 99428019 1001 86380 86390 1
427805 99427805 1001 86380 86390 1
428959 99428959 1001 86380 86390 1
429126 99429126 1001 86380 86390 1
428942 99428942 1001 86380 86390 1
428953 99428953 1001 86380 86390 1
429141 99429141 1001 86380 86390 1
428983 99428983 1001 86380 86390 1
428758 99428758 1001 86380 86390 1
430119 99430119 1001 86380 86390 1
430120 99430120 1001 86380 86390 1
429754 99429754 1001 86380 86390 1
429434 99429434 1001 86380 86390 1
430791 99430791 1001 86380 86390 1
430740 99430740 1001 86380 86390 1
430436 99430436 1001 86380 86390 1
430554 99430554 1001 86380 86390 1
430641 99430641 1001 86380 86390 1
431789 99431789 1001 86380 86390 1
431684 99431684 1001 86380 86390 1
431607 99431607 1001 86380 86390 1
431560 99431560 1001 86380 86390 1
431146 99431146 1001 86380 86390 1
431126 99431126 1001 86380 86390 1
431248 99431248 1001 86380 86390 1
430966 99430966 1001 86380 86390 1
432200 99432200 1001 86380 86390 1
432323 99432323 1001 86380 86390 1
432224 99432224 1001 86380 86390 1
432160 99432160 1001 86380 86390 1
433518 99433518 1001 86380 86390 1
433352 99433352 1001 86380 86390 1
433622 99433622 1001 86380 86390 1
433709 99433709 1001 86380 86390 1
433547 99433547 1001 86380 86390 1
432525 99432525 1001 86380 86390 1
432530 99432530 1001 86380 86390 1
432611 99432611 1001 86380 86390 1
433897 99433897 1001 86380 86390 1
434094 99434094 1001 86380 86390 1
433733 99433733 1001 86380 86390 1
434126 99434126 1001 86380 86390 1
433949 99433949 1001 86380 86390 1
434052 99434052 1001 86380 86390 1
434082 99434082 1001 86380 86390 1
435109 99435109 1001 86380 86390 1
435393 99435393 1001 86380 86390 1
434745 99434745 1001 86380 86390 1
434669 99434669 1001 86380 86390 1
434748 99434748 1001 86380 86390 1
434635 99434635 1001 86380 86390 1
434563 99434563 1001 86380 86390 1
434269 99434269 1001 86380 86390 1
434186 99434186 1001 86380 86390 1
434460 99434460 1001 86380 86390 1
434578 99434578 1001 86380 86390 1
435678 99435678 1001 86380 86390 1
435461 99435461 1001 86380 86390 1
437101 99437101 1001 86380 86390 1
436771 99436771 1001 86380 86390 1
437122 99437122 1001 86380 86390 1
436364 99436364 1001 86380 86390 1
436262 99436262 1001 86380 86390 1
436137 99436137 1001 86380 86390 1
436148 99436148 1001 86380 86390 1
436024 99436024 1001 86380 86390 1
437264 99437264 1001 86380 86390 1
300018 99300018 1001 86380 86390 1
437194 99437194 1001 86380 86390 1
437272 99437272 1001 86380 86390 1
437332 99437332 1001 86380 86390 1
300371 99300371 1001 86380 86390 1
300417 99300417 1001 86380 86390 1
300288 99300288 1001 86380 86390 1
300314 99300314 1001 86380 86390 1
300113 99300113 1001 86380 86390 1
300152 99300152 1001 86380 86390 1
300127 99300127 1001 86380 86390 1
300285 99300285 1001 86380 86390 1
300208 99300208 1001 86380 86390 1
300221 99300221 1001 86380 86390 1
300816 99300816 1001 86380 86390 1
300757 99300757 1001 86380 86390 1
300798 99300798 1001 86380 86390 1
300837 99300837 1001 86380 86390 1
300864 99300864 1001 86380 86390 1
300904 99300904 1001 86380 86390 1
301364 99301364 1001 86380 86390 1
301474 99301474 1001 86380 86390 1
301423 99301423 1001 86380 86390 1
301149 99301149 1001 86380 86390 1
301141 99301141 1001 86380 86390 1
301077 99301077 1001 86380 86390 1
301066 99301066 1001 86380 86390 1
301096 99301096 1001 86380 86390 1
301007 99301007 1001 86380 86390 1
301099 99301099 1001 86380 86390 1
301660 99301660 1001 86380 86390 1
301702 99301702 1001 86380 86390 1
301731 99301731 1001 86380 86390 1
302347 99302347 1001 86380 86390 1
302371 99302371 1001 86380 86390 1
302238 99302238 1001 86380 86390 1
301981 99301981 1001 86380 86390 1
302171 99302171 1001 86380 86390 1
301799 99301799 1001 86380 86390 1
301779 99301779 1001 86380 86390 1
301833 99301833 1001 86380 86390 1
301795 99301795 1001 86380 86390 1
301784 99301784 1001 86380 86390 1
302442 99302442 1001 86380 86390 1
302535 99302535 1001 86380 86390 1
302407 99302407 1001 86380 86390 1
302463 99302463 1001 86380 86390 1
302465 99302465 1001 86380 86390 1
302505 99302505 1001 86380 86390 1
303039 99303039 1001 86380 86390 1
303163 99303163 1001 86380 86390 1
303194 99303194 1001 86380 86390 1
303077 99303077 1001 86380 86390 1
302845 99302845 1001 86380 86390 1
302925 99302925 1001 86380 86390 1
302811 99302811 1001 86380 86390 1
302593 99302593 1001 86380 86390 1
302622 99302622 1001 86380 86390 1
303220 99303220 1001 86380 86390 1
303964 99303964 1001 86380 86390 1
303704 99303704 1001 86380 86390 1
303809 99303809 1001 86380 86390 1
303556 99303556 1001 86380 86390 1
303595 99303595 1001 86380 86390 1
303519 99303519 1001 86380 86390 1
303447 99303447 1001 86380 86390 1
304175 99304175 1001 86380 86390 1
304859 99304859 1001 86380 86390 1
304735 99304735 1001 86380 86390 1
304728 99304728 1001 86380 86390 1
304476 99304476 1001 86380 86390 1
304491 99304491 1001 86380 86390 1
304481 99304481 1001 86380 86390 1
304394 99304394 1001 86380 86390 1
304333 99304333 1001 86380 86390 1
304335 99304335 1001 86380 86390 1
304364 99304364 1001 86380 86390 1
304390 99304390 1001 86380 86390 1
304898 99304898 1001 86380 86390 1
304924 99304924 1001 86380 86390 1
305054 99305054 1001 86380 86390 1
304914 99304914 1001 86380 86390 1
305557 99305557 1001 86380 86390 1
305546 99305546 1001 86380 86390 1
305632 99305632 1001 86380 86390 1
305646 99305646 1001 86380 86390 1
305338 99305338 1001 86380 86390 1
305379 99305379 1001 86380 86390 1
305289 99305289 1001 86380 86390 1
305308 99305308 1001 86380 86390 1
305238 99305238 1001 86380 86390 1
305122 99305122 1001 86380 86390 1
305204 99305204 1001 86380 86390 1
500104 99500104 1001 86380 86390 1
500783 99500783 1001 86380 86390 1
500742 99500742 1001 86380 86390 1
500630 99500630 1001 86380 86390 1
500721 99500721 1001 86380 86390 1
500566 99500566 1001 86380 86390 1
500529 99500529 1001 86380 86390 1
500311 99500311 1001 86380 86390 1
500247 99500247 1001 86380 86390 1
500299 99500299 1001 86380 86390 1
500313 99500313 1001 86380 86390 1
500357 99500357 1001 86380 86390 1
500228 99500228 1001 86380 86390 1
500927 99500927 1001 86380 86390 1
500942 99500942 1001 86380 86390 1
500932 99500932 1001 86380 86390 1
501462 99501462 1001 86380 86390 1
501527 99501527 1001 86380 86390 1
501532 99501532 1001 86380 86390 1
501481 99501481 1001 86380 86390 1
501269 99501269 1001 86380 86390 1
501311 99501311 1001 86380 86390 1
501191 99501191 1001 86380 86390 1
501206 99501206 1001 86380 86390 1
501024 99501024 1001 86380 86390 1
501699 99501699 1001 86380 86390 1
502432 99502432 1001 86380 86390 1
502274 99502274 1001 86380 86390 1
502365 99502365 1001 86380 86390 1
502301 99502301 1001 86380 86390 1
502412 99502412 1001 86380 86390 1
502348 99502348 1001 86380 86390 1
502117 99502117 1001 86380 86390 1
502093 99502093 1001 86380 86390 1
502216 99502216 1001 86380 86390 1
502233 99502233 1001 86380 86390 1
501845 99501845 1001 86380 86390 1
502517 99502517 1001 86380 86390 1
502623 99502623 1001 86380 86390 1
502599 99502599 1001 86380 86390 1
503181 99503181 1001 86380 86390 1
502946 99502946 1001 86380 86390 1
503011 99503011 1001 86380 86390 1
503079 99503079 1001 86380 86390 1
502713 99502713 1001 86380 86390 1
502804 99502804 1001 86380 86390 1
502872 99502872 1001 86380 86390 1
502680 99502680 1001 86380 86390 1
502758 99502758 1001 86380 86390 1
502875 99502875 1001 86380 86390 1
502708 99502708 1001 86380 86390 1
503445 99503445 1001 86380 86390 1
503382 99503382 1001 86380 86390 1
503346 99503346 1001 86380 86390 1
503372 99503372 1001 86380 86390 1
504080 99504080 1001 86380 86390 1
503829 99503829 1001 86380 86390 1
503858 99503858 1001 86380 86390 1
503653 99503653 1001 86380 86390 1
503604 99503604 1001 86380 86390 1
503618 99503618 1001 86380 86390 1
503659 99503659 1001 86380 86390 1
503583 99503583 1001 86380 86390 1
504155 99504155 1001 86380 86390 1
504161 99504161 1001 86380 86390 1
504279 99504279 1001 86380 86390 1
504913 99504913 1001 86380 86390 1
504587 99504587 1001 86380 86390 1
504589 99504589 1001 86380 86390 1
504656 99504656 1001 86380 86390 1
504348 99504348 1001 86380 86390 1
504457 99504457 1001 86380 86390 1
505024 99505024 1001 86380 86390 1
504959 99504959 1001 86380 86390 1
505107 99505107 1001 86380 86390 1
505134 99505134 1001 86380 86390 1
505619 99505619 1001 86380 86390 1
505607 99505607 1001 86380 86390 1
505610 99505610 1001 86380 86390 1
505763 99505763 1001 86380 86390 1
505731 99505731 1001 86380 86390 1
505512 99505512 1001 86380 86390 1
505493 99505493 1001 86380 86390 1
505378 99505378 1001 86380 86390 1
505431 99505431 1001 86380 86390 1
505259 99505259 1001 86380 86390 1
505314 99505314 1001 86380 86390 1
505879 99505879 1001 86380 86390 1
505971 99505971 1001 86380 86390 1
506590 99506590 1001 86380 86390 1
506253 99506253 1001 86380 86390 1
506370 99506370 1001 86380 86390 1
506244 99506244 1001 86380 86390 1
506283 99506283 1001 86380 86390 1
506389 99506389 1001 86380 86390 1
506087 99506087 1001 86380 86390 1
506036 99506036 1001 86380 86390 1
506677 99506677 1001 86380 86390 1
506783 99506783 1001 86380 86390 1
507371 99507371 1001 86380 86390 1
507258 99507258 1001 86380 86390 1
507277 99507277 1001 86380 86390 1
507050 99507050 1001 86380 86390 1
506949 99506949 1001 86380 86390 1
506929 99506929 1001 86380 86390 1
507576 99507576 1001 86380 86390 1
507449 99507449 1001 86380 86390 1
508110 99508110 1001 86380 86390 1
508163 99508163 1001 86380 86390 1
508103 99508103 1001 86380 86390 1
507966 99507966 1001 86380 86390 1
507844 99507844 1001 86380 86390 1
507753 99507753 1001 86380 86390 1
507677 99507677 1001 86380 86390 1
508389 99508389 1001 86380 86390 1
508325 99508325 1001 86380 86390 1
508364 99508364 1001 86380 86390 1
508410 99508410 1001 86380 86390 1
508882 99508882 1001 86380 86390 1
509042 99509042 1001 86380 86390 1
509043 99509043 1001 86380 86390 1
508913 99508913 1001 86380 86390 1
509006 99509006 1001 86380 86390 1
508821 99508821 1001 86380 86390 1
508798 99508798 1001 86380 86390 1
508710 99508710 1001 86380 86390 1
508749 99508749 1001 86380 86390 1
508698 99508698 1001 86380 86390 1
508557 99508557 1001 86380 86390 1
508558 99508558 1001 86380 86390 1
508600 99508600 1001 86380 86390 1
508526 99508526 1001 86380 86390 1
508630 99508630 1001 86380 86390 1
508475 99508475 1001 86380 86390 1
509085 99509085 1001 86380 86390 1
509129 99509129 1001 86380 86390 1
509801 99509801 1001 86380 86390 1
509840 99509840 1001 86380 86390 1
509875 99509875 1001 86380 86390 1
509879 99509879 1001 86380 86390 1
509832 99509832 1001 86380 86390 1
509731 99509731 1001 86380 86390 1
509422 99509422 1001 86380 86390 1
509290 99509290 1001 86380 86390 1
510095 99510095 1001 86380 86390 1
509971 99509971 1001 86380 86390 1
509920 99509920 1001 86380 86390 1
509972 99509972 1001 86380 86390 1
510587 99510587 1001 86380 86390 1
510717 99510717 1001 86380 86390 1
510649 99510649 1001 86380 86390 1
510405 99510405 1001 86380 86390 1
510327 99510327 1001 86380 86390 1
510393 99510393 1001 86380 86390 1
510446 99510446 1001 86380 86390 1
510408 99510408 1001 86380 86390 1
510370 99510370 1001 86380 86390 1
510387 99510387 1001 86380 86390 1
510416 99510416 1001 86380 86390 1
510306 99510306 1001 86380 86390 1
510297 99510297 1001 86380 86390 1
510815 99510815 1001 86380 86390 1
510854 99510854 1001 86380 86390 1
510895 99510895 1001 86380 86390 1
511396 99511396 1001 86380 86390 1
511448 99511448 1001 86380 86390 1
511269 99511269 1001 86380 86390 1
511334 99511334 1001 86380 86390 1
511207 99511207 1001 86380 86390 1
511234 99511234 1001 86380 86390 1
511144 99511144 1001 86380 86390 1
511253 99511253 1001 86380 86390 1
511061 99511061 1001 86380 86390 1
511062 99511062 1001 86380 86390 1
511118 99511118 1001 86380 86390 1
511017 99511017 1001 86380 86390 1
511121 99511121 1001 86380 86390 1
510943 99510943 1001 86380 86390 1
511732 99511732 1001 86380 86390 1
511721 99511721 1001 86380 86390 1
511709 99511709 1001 86380 86390 1
511663 99511663 1001 86380 86390 1
511651 99511651 1001 86380 86390 1
512204 99512204 1001 86380 86390 1
512230 99512230 1001 86380 86390 1
512366 99512366 1001 86380 86390 1
512368 99512368 1001 86380 86390 1
512084 99512084 1001 86380 86390 1
512110 99512110 1001 86380 86390 1
512023 99512023 1001 86380 86390 1
512102 99512102 1001 86380 86390 1
512158 99512158 1001 86380 86390 1
511913 99511913 1001 86380 86390 1
511828 99511828 1001 86380 86390 1
511920 99511920 1001 86380 86390 1
512434 99512434 1001 86380 86390 1
512512 99512512 1001 86380 86390 1
513052 99513052 1001 86380 86390 1
513002 99513002 1001 86380 86390 1
513061 99513061 1001 86380 86390 1
513101 99513101 1001 86380 86390 1
512806 99512806 1001 86380 86390 1
512903 99512903 1001 86380 86390 1
512943 99512943 1001 86380 86390 1
512687 99512687 1001 86380 86390 1
512726 99512726 1001 86380 86390 1
512610 99512610 1001 86380 86390 1
512665 99512665 1001 86380 86390 1
512743 99512743 1001 86380 86390 1
512666 99512666 1001 86380 86390 1
512737 99512737 1001 86380 86390 1
512595 99512595 1001 86380 86390 1
513410 99513410 1001 86380 86390 1
513234 99513234 1001 86380 86390 1
513248 99513248 1001 86380 86390 1
513289 99513289 1001 86380 86390 1
513853 99513853 1001 86380 86390 1
514010 99514010 1001 86380 86390 1
513848 99513848 1001 86380 86390 1
513927 99513927 1001 86380 86390 1
513802 99513802 1001 86380 86390 1
513662 99513662 1001 86380 86390 1
513769 99513769 1001 86380 86390 1
513505 99513505 1001 86380 86390 1
513441 99513441 1001 86380 86390 1
514163 99514163 1001 86380 86390 1
514190 99514190 1001 86380 86390 1
514769 99514769 1001 86380 86390 1
514731 99514731 1001 86380 86390 1
514811 99514811 1001 86380 86390 1
514684 99514684 1001 86380 86390 1
514749 99514749 1001 86380 86390 1
514700 99514700 1001 86380 86390 1
514752 99514752 1001 86380 86390 1
514306 99514306 1001 86380 86390 1
514924 99514924 1001 86380 86390 1
514989 99514989 1001 86380 86390 1
514951 99514951 1001 86380 86390 1
514873 99514873 1001 86380 86390 1
515322 99515322 1001 86380 86390 1
515350 99515350 1001 86380 86390 1
515299 99515299 1001 86380 86390 1
515468 99515468 1001 86380 86390 1
515381 99515381 1001 86380 86390 1
515210 99515210 1001 86380 86390 1
515237 99515237 1001 86380 86390 1
515136 99515136 1001 86380 86390 1
515240 99515240 1001 86380 86390 1
515793 99515793 1001 86380 86390 1
516347 99516347 1001 86380 86390 1
516431 99516431 1001 86380 86390 1
516114 99516114 1001 86380 86390 1
516290 99516290 1001 86380 86390 1
515890 99515890 1001 86380 86390 1
515938 99515938 1001 86380 86390 1
515991 99515991 1001 86380 86390 1
516663 99516663 1001 86380 86390 1
516521 99516521 1001 86380 86390 1
516523 99516523 1001 86380 86390 1
516589 99516589 1001 86380 86390 1
517298 99517298 1001 86380 86390 1
517313 99517313 1001 86380 86390 1
517201 99517201 1001 86380 86390 1
517319 99517319 1001 86380 86390 1
516766 99516766 1001 86380 86390 1
516796 99516796 1001 86380 86390 1
516854 99516854 1001 86380 86390 1
517363 99517363 1001 86380 86390 1
517456 99517456 1001 86380 86390 1
517997 99517997 1001 86380 86390 1
518159 99518159 1001 86380 86390 1
517968 99517968 1001 86380 86390 1
517853 99517853 1001 86380 86390 1
517791 99517791 1001 86380 86390 1
517769 99517769 1001 86380 86390 1
517876 99517876 1001 86380 86390 1
517567 99517567 1001 86380 86390 1
517582 99517582 1001 86380 86390 1
517563 99517563 1001 86380 86390 1
518182 99518182 1001 86380 86390 1
518795 99518795 1001 86380 86390 1
518798 99518798 1001 86380 86390 1
518788 99518788 1001 86380 86390 1
518769 99518769 1001 86380 86390 1
518615 99518615 1001 86380 86390 1
518745 99518745 1001 86380 86390 1
518428 99518428 1001 86380 86390 1
519158 99519158 1001 86380 86390 1
519120 99519120 1001 86380 86390 1
519069 99519069 1001 86380 86390 1
519136 99519136 1001 86380 86390 1
519750 99519750 1001 86380 86390 1
519778 99519778 1001 86380 86390 1
519749 99519749 1001 86380 86390 1
519595 99519595 1001 86380 86390 1
519453 99519453 1001 86380 86390 1
519521 99519521 1001 86380 86390 1
519458 99519458 1001 86380 86390 1
519604 99519604 1001 86380 86390 1
519450 99519450 1001 86380 86390 1
519324 99519324 1001 86380 86390 1
519389 99519389 1001 86380 86390 1
519299 99519299 1001 86380 86390 1
519287 99519287 1001 86380 86390 1
519996 99519996 1001 86380 86390 1
520524 99520524 1001 86380 86390 1
520549 99520549 1001 86380 86390 1
520285 99520285 1001 86380 86390 1
520109 99520109 1001 86380 86390 1
520125 99520125 1001 86380 86390 1
520065 99520065 1001 86380 86390 1
520769 99520769 1001 86380 86390 1
520707 99520707 1001 86380 86390 1
520829 99520829 1001 86380 86390 1
521357 99521357 1001 86380 86390 1
521182 99521182 1001 86380 86390 1
521220 99521220 1001 86380 86390 1
520848 99520848 1001 86380 86390 1
520941 99520941 1001 86380 86390 1
520921 99520921 1001 86380 86390 1
521610 99521610 1001 86380 86390 1
521598 99521598 1001 86380 86390 1
521573 99521573 1001 86380 86390 1
522290 99522290 1001 86380 86390 1
521957 99521957 1001 86380 86390 1
522049 99522049 1001 86380 86390 1
521950 99521950 1001 86380 86390 1
522055 99522055 1001 86380 86390 1
522082 99522082 1001 86380 86390 1
522031 99522031 1001 86380 86390 1
522033 99522033 1001 86380 86390 1
521673 99521673 1001 86380 86390 1
521705 99521705 1001 86380 86390 1
522373 99522373 1001 86380 86390 1
522399 99522399 1001 86380 86390 1
522478 99522478 1001 86380 86390 1
522351 99522351 1001 86380 86390 1
523084 99523084 1001 86380 86390 1
522929 99522929 1001 86380 86390 1
523096 99523096 1001 86380 86390 1
522973 99522973 1001 86380 86390 1
523025 99523025 1001 86380 86390 1
522709 99522709 1001 86380 86390 1
522763 99522763 1001 86380 86390 1
522715 99522715 1001 86380 86390 1
522834 99522834 1001 86380 86390 1
522542 99522542 1001 86380 86390 1
523275 99523275 1001 86380 86390 1
523122 99523122 1001 86380 86390 1
523253 99523253 1001 86380 86390 1
523841 99523841 1001 86380 86390 1
523844 99523844 1001 86380 86390 1
523850 99523850 1001 86380 86390 1
523760 99523760 1001 86380 86390 1
523904 99523904 1001 86380 86390 1
523665 99523665 1001 86380 86390 1
523565 99523565 1001 86380 86390 1
523673 99523673 1001 86380 86390 1
523481 99523481 1001 86380 86390 1
523326 99523326 1001 86380 86390 1
523458 99523458 1001 86380 86390 1
523462 99523462 1001 86380 86390 1
523437 99523437 1001 86380 86390 1
524006 99524006 1001 86380 86390 1
524139 99524139 1001 86380 86390 1
524078 99524078 1001 86380 86390 1
523991 99523991 1001 86380 86390 1
524681 99524681 1001 86380 86390 1
524569 99524569 1001 86380 86390 1
524648 99524648 1001 86380 86390 1
524410 99524410 1001 86380 86390 1
524554 99524554 1001 86380 86390 1
524529 99524529 1001 86380 86390 1
524163 99524163 1001 86380 86390 1
524152 99524152 1001 86380 86390 1
524221 99524221 1001 86380 86390 1
524821 99524821 1001 86380 86390 1
524861 99524861 1001 86380 86390 1
524825 99524825 1001 86380 86390 1
524881 99524881 1001 86380 86390 1
525507 99525507 1001 86380 86390 1
525249 99525249 1001 86380 86390 1
525343 99525343 1001 86380 86390 1
525234 99525234 1001 86380 86390 1
525351 99525351 1001 86380 86390 1
525043 99525043 1001 86380 86390 1
525161 99525161 1001 86380 86390 1
525174 99525174 1001 86380 86390 1
525151 99525151 1001 86380 86390 1
525022 99525022 1001 86380 86390 1
525129 99525129 1001 86380 86390 1
525764 99525764 1001 86380 86390 1
526333 99526333 1001 86380 86390 1
526133 99526133 1001 86380 86390 1
526164 99526164 1001 86380 86390 1
526203 99526203 1001 86380 86390 1
526035 99526035 1001 86380 86390 1
525884 99525884 1001 86380 86390 1
525891 99525891 1001 86380 86390 1
526593 99526593 1001 86380 86390 1
526568 99526568 1001 86380 86390 1
526426 99526426 1001 86380 86390 1
526543 99526543 1001 86380 86390 1
526584 99526584 1001 86380 86390 1
526444 99526444 1001 86380 86390 1
527056 99527056 1001 86380 86390 1
527199 99527199 1001 86380 86390 1
527100 99527100 1001 86380 86390 1
527165 99527165 1001 86380 86390 1
527128 99527128 1001 86380 86390 1
526849 99526849 1001 86380 86390 1
527034 99527034 1001 86380 86390 1
526867 99526867 1001 86380 86390 1
526894 99526894 1001 86380 86390 1
527001 99527001 1001 86380 86390 1
526801 99526801 1001 86380 86390 1
526686 99526686 1001 86380 86390 1
526815 99526815 1001 86380 86390 1
526818 99526818 1001 86380 86390 1
527351 99527351 1001 86380 86390 1
527445 99527445 1001 86380 86390 1
527361 99527361 1001 86380 86390 1
527973 99527973 1001 86380 86390 1
527923 99527923 1001 86380 86390 1
527708 99527708 1001 86380 86390 1
527480 99527480 1001 86380 86390 1
527521 99527521 1001 86380 86390 1
527497 99527497 1001 86380 86390 1
527562 99527562 1001 86380 86390 1
527499 99527499 1001 86380 86390 1
527564 99527564 1001 86380 86390 1
527461 99527461 1001 86380 86390 1
527580 99527580 1001 86380 86390 1
528246 99528246 1001 86380 86390 1
528094 99528094 1001 86380 86390 1
528264 99528264 1001 86380 86390 1
528760 99528760 1001 86380 86390 1
528773 99528773 1001 86380 86390 1
528723 99528723 1001 86380 86390 1
528802 99528802 1001 86380 86390 1
528831 99528831 1001 86380 86390 1
528807 99528807 1001 86380 86390 1
528862 99528862 1001 86380 86390 1
528657 99528657 1001 86380 86390 1
528636 99528636 1001 86380 86390 1
528650 99528650 1001 86380 86390 1
528589 99528589 1001 86380 86390 1
528525 99528525 1001 86380 86390 1
528475 99528475 1001 86380 86390 1
528412 99528412 1001 86380 86390 1
528466 99528466 1001 86380 86390 1
528285 99528285 1001 86380 86390 1
528328 99528328 1001 86380 86390 1
528983 99528983 1001 86380 86390 1
529052 99529052 1001 86380 86390 1
529614 99529614 1001 86380 86390 1
529679 99529679 1001 86380 86390 1
529615 99529615 1001 86380 86390 1
529658 99529658 1001 86380 86390 1
529635 99529635 1001 86380 86390 1
529503 99529503 1001 86380 86390 1
529401 99529401 1001 86380 86390 1
529239 99529239 1001 86380 86390 1
529219 99529219 1001 86380 86390 1
529312 99529312 1001 86380 86390 1
529737 99529737 1001 86380 86390 1
529816 99529816 1001 86380 86390 1
529811 99529811 1001 86380 86390 1
529916 99529916 1001 86380 86390 1
530371 99530371 1001 86380 86390 1
530410 99530410 1001 86380 86390 1
530372 99530372 1001 86380 86390 1
530142 99530142 1001 86380 86390 1
530234 99530234 1001 86380 86390 1
530286 99530286 1001 86380 86390 1
529963 99529963 1001 86380 86390 1
529978 99529978 1001 86380 86390 1
530705 99530705 1001 86380 86390 1
530736 99530736 1001 86380 86390 1
530621 99530621 1001 86380 86390 1
531328 99531328 1001 86380 86390 1
531201 99531201 1001 86380 86390 1
531045 99531045 1001 86380 86390 1
531089 99531089 1001 86380 86390 1
531092 99531092 1001 86380 86390 1
531173 99531173 1001 86380 86390 1
530907 99530907 1001 86380 86390 1
530831 99530831 1001 86380 86390 1
530898 99530898 1001 86380 86390 1
531454 99531454 1001 86380 86390 1
531532 99531532 1001 86380 86390 1
531520 99531520 1001 86380 86390 1
531398 99531398 1001 86380 86390 1
531541 99531541 1001 86380 86390 1
532141 99532141 1001 86380 86390 1
532053 99532053 1001 86380 86390 1
532093 99532093 1001 86380 86390 1
532029 99532029 1001 86380 86390 1
532293 99532293 1001 86380 86390 1
532833 99532833 1001 86380 86390 1
532876 99532876 1001 86380 86390 1
532711 99532711 1001 86380 86390 1
532637 99532637 1001 86380 86390 1
532819 99532819 1001 86380 86390 1
532755 99532755 1001 86380 86390 1
532717 99532717 1001 86380 86390 1
532824 99532824 1001 86380 86390 1
532695 99532695 1001 86380 86390 1
532760 99532760 1001 86380 86390 1
532592 99532592 1001 86380 86390 1
532456 99532456 1001 86380 86390 1
532561 99532561 1001 86380 86390 1
532616 99532616 1001 86380 86390 1
533217 99533217 1001 86380 86390 1
533796 99533796 1001 86380 86390 1
533668 99533668 1001 86380 86390 1
533696 99533696 1001 86380 86390 1
533710 99533710 1001 86380 86390 1
533711 99533711 1001 86380 86390 1
533715 99533715 1001 86380 86390 1
533591 99533591 1001 86380 86390 1
533618 99533618 1001 86380 86390 1
533541 99533541 1001 86380 86390 1
533580 99533580 1001 86380 86390 1
533594 99533594 1001 86380 86390 1
533482 99533482 1001 86380 86390 1
533393 99533393 1001 86380 86390 1
533439 99533439 1001 86380 86390 1
533323 99533323 1001 86380 86390 1
533338 99533338 1001 86380 86390 1
533986 99533986 1001 86380 86390 1
534017 99534017 1001 86380 86390 1
533902 99533902 1001 86380 86390 1
533955 99533955 1001 86380 86390 1
534495 99534495 1001 86380 86390 1
534326 99534326 1001 86380 86390 1
534345 99534345 1001 86380 86390 1
534450 99534450 1001 86380 86390 1
534167 99534167 1001 86380 86390 1
534119 99534119 1001 86380 86390 1
534202 99534202 1001 86380 86390 1
534191 99534191 1001 86380 86390 1
534735 99534735 1001 86380 86390 1
534843 99534843 1001 86380 86390 1
535472 99535472 1001 86380 86390 1
535482 99535482 1001 86380 86390 1
535325 99535325 1001 86380 86390 1
535470 99535470 1001 86380 86390 1
535266 99535266 1001 86380 86390 1
535246 99535246 1001 86380 86390 1
535063 99535063 1001 86380 86390 1
534909 99534909 1001 86380 86390 1
534937 99534937 1001 86380 86390 1
535015 99535015 1001 86380 86390 1
534901 99534901 1001 86380 86390 1
535602 99535602 1001 86380 86390 1
535577 99535577 1001 86380 86390 1
535672 99535672 1001 86380 86390 1
536181 99536181 1001 86380 86390 1
536336 99536336 1001 86380 86390 1
536244 99536244 1001 86380 86390 1
536017 99536017 1001 86380 86390 1
535967 99535967 1001 86380 86390 1
535955 99535955 1001 86380 86390 1
536072 99536072 1001 86380 86390 1
535996 99535996 1001 86380 86390 1
535728 99535728 1001 86380 86390 1
535885 99535885 1001 86380 86390 1
535797 99535797 1001 86380 86390 1
535853 99535853 1001 86380 86390 1
535737 99535737 1001 86380 86390 1
535843 99535843 1001 86380 86390 1
536373 99536373 1001 86380 86390 1
537041 99537041 1001 86380 86390 1
536899 99536899 1001 86380 86390 1
536758 99536758 1001 86380 86390 1
536785 99536785 1001 86380 86390 1
537212 99537212 1001 86380 86390 1
537173 99537173 1001 86380 86390 1
537201 99537201 1001 86380 86390 1
537233 99537233 1001 86380 86390 1
537246 99537246 1001 86380 86390 1
537926 99537926 1001 86380 86390 1
537840 99537840 1001 86380 86390 1
537893 99537893 1001 86380 86390 1
537971 99537971 1001 86380 86390 1
537731 99537731 1001 86380 86390 1
537672 99537672 1001 86380 86390 1
537703 99537703 1001 86380 86390 1
537561 99537561 1001 86380 86390 1
537544 99537544 1001 86380 86390 1
537532 99537532 1001 86380 86390 1
537494 99537494 1001 86380 86390 1
538049 99538049 1001 86380 86390 1
538585 99538585 1001 86380 86390 1
538523 99538523 1001 86380 86390 1
538435 99538435 1001 86380 86390 1
538539 99538539 1001 86380 86390 1
538569 99538569 1001 86380 86390 1
538246 99538246 1001 86380 86390 1
538260 99538260 1001 86380 86390 1
538287 99538287 1001 86380 86390 1
538318 99538318 1001 86380 86390 1
538256 99538256 1001 86380 86390 1
538850 99538850 1001 86380 86390 1
538917 99538917 1001 86380 86390 1
538924 99538924 1001 86380 86390 1
539535 99539535 1001 86380 86390 1
539447 99539447 1001 86380 86390 1
539398 99539398 1001 86380 86390 1
539387 99539387 1001 86380 86390 1
539413 99539413 1001 86380 86390 1
539236 99539236 1001 86380 86390 1
539330 99539330 1001 86380 86390 1
539033 99539033 1001 86380 86390 1
539207 99539207 1001 86380 86390 1
539130 99539130 1001 86380 86390 1
539053 99539053 1001 86380 86390 1
539795 99539795 1001 86380 86390 1
539648 99539648 1001 86380 86390 1
540404 99540404 1001 86380 86390 1
540353 99540353 1001 86380 86390 1
540359 99540359 1001 86380 86390 1
540031 99540031 1001 86380 86390 1
539881 99539881 1001 86380 86390 1
539974 99539974 1001 86380 86390 1
540620 99540620 1001 86380 86390 1
540648 99540648 1001 86380 86390 1
540532 99540532 1001 86380 86390 1
540627 99540627 1001 86380 86390 1
541213 99541213 1001 86380 86390 1
541099 99541099 1001 86380 86390 1
541088 99541088 1001 86380 86390 1
541052 99541052 1001 86380 86390 1
540840 99540840 1001 86380 86390 1
540815 99540815 1001 86380 86390 1
540843 99540843 1001 86380 86390 1
540675 99540675 1001 86380 86390 1
540689 99540689 1001 86380 86390 1
540875 99540875 1001 86380 86390 1
540708 99540708 1001 86380 86390 1
541432 99541432 1001 86380 86390 1
541462 99541462 1001 86380 86390 1
541444 99541444 1001 86380 86390 1
541997 99541997 1001 86380 86390 1
541946 99541946 1001 86380 86390 1
541924 99541924 1001 86380 86390 1
541797 99541797 1001 86380 86390 1
541511 99541511 1001 86380 86390 1
541603 99541603 1001 86380 86390 1
541503 99541503 1001 86380 86390 1
541506 99541506 1001 86380 86390 1
542170 99542170 1001 86380 86390 1
542261 99542261 1001 86380 86390 1
542185 99542185 1001 86380 86390 1
542255 99542255 1001 86380 86390 1
542844 99542844 1001 86380 86390 1
542914 99542914 1001 86380 86390 1
542550 99542550 1001 86380 86390 1
542654 99542654 1001 86380 86390 1
542541 99542541 1001 86380 86390 1
542391 99542391 1001 86380 86390 1
542496 99542496 1001 86380 86390 1
542511 99542511 1001 86380 86390 1
542331 99542331 1001 86380 86390 1
542423 99542423 1001 86380 86390 1
542529 99542529 1001 86380 86390 1
543133 99543133 1001 86380 86390 1
542966 99542966 1001 86380 86390 1
543657 99543657 1001 86380 86390 1
543280 99543280 1001 86380 86390 1
543192 99543192 1001 86380 86390 1
543155 99543155 1001 86380 86390 1
543311 99543311 1001 86380 86390 1
543169 99543169 1001 86380 86390 1
543912 99543912 1001 86380 86390 1
543940 99543940 1001 86380 86390 1
543928 99543928 1001 86380 86390 1
543971 99543971 1001 86380 86390 1
543881 99543881 1001 86380 86390 1
543831 99543831 1001 86380 86390 1
543806 99543806 1001 86380 86390 1
544526 99544526 1001 86380 86390 1
544211 99544211 1001 86380 86390 1
544226 99544226 1001 86380 86390 1
544266 99544266 1001 86380 86390 1
544229 99544229 1001 86380 86390 1
544256 99544256 1001 86380 86390 1
544094 99544094 1001 86380 86390 1
544113 99544113 1001 86380 86390 1
544636 99544636 1001 86380 86390 1
544605 99544605 1001 86380 86390 1
404706 563 1001 28500 29637 1
400259 99400259 1001 86380 86390 1
400459 99400459 1001 86380 86390 1
400466 99400466 1001 86380 86390 1
400596 99400596 1001 86380 86390 1
400658 99400658 1001 86380 86390 1
401002 99401002 1001 86380 86390 1
401142 99401142 1001 86380 86390 1
401146 99401146 1001 86380 86390 1
401222 99401222 1001 86380 86390 1
401327 99401327 1001 86380 86390 1
401310 99401310 1001 86380 86390 1
401700 99401700 1001 86380 86390 1
401627 99401627 1001 86380 86390 1
401609 99401609 1001 86380 86390 1
401930 99401930 1001 86380 86390 1
401947 99401947 1001 86380 86390 1
402002 99402002 1001 86380 86390 1
402006 99402006 1001 86380 86390 1
402356 99402356 1001 86380 86390 1
402573 99402573 1001 86380 86390 1
402674 99402674 1001 86380 86390 1
402703 99402703 1001 86380 86390 1
402705 99402705 1001 86380 86390 1
402728 99402728 1001 86380 86390 1
402708 99402708 1001 86380 86390 1
402826 99402826 1001 86380 86390 1
403072 99403072 1001 86380 86390 1
403196 99403196 1001 86380 86390 1
403254 99403254 1001 86380 86390 1
403381 99403381 1001 86380 86390 1
403595 99403595 1001 86380 86390 1
403574 99403574 1001 86380 86390 1
403711 99403711 1001 86380 86390 1
404082 99404082 1001 86380 86390 1
404068 99404068 1001 86380 86390 1
404678 99404678 1001 86380 86390 1
404688 99404688 1001 86380 86390 1
404799 99404799 1001 86380 86390 1
404951 99404951 1001 86380 86390 1
404919 99404919 1001 86380 86390 1
404929 99404929 1001 86380 86390 1
405026 99405026 1001 86380 86390 1
405195 99405195 1001 86380 86390 1
405274 99405274 1001 86380 86390 1
405406 99405406 1001 86380 86390 1
405372 99405372 1001 86380 86390 1
405446 99405446 1001 86380 86390 1
405452 99405452 1001 86380 86390 1
405460 99405460 1001 86380 86390 1
405553 99405553 1001 86380 86390 1
405516 99405516 1001 86380 86390 1
405641 99405641 1001 86380 86390 1
405617 99405617 1001 86380 86390 1
405736 99405736 1001 86380 86390 1
405793 99405793 1001 86380 86390 1
405976 99405976 1001 86380 86390 1
405901 99405901 1001 86380 86390 1
406041 99406041 1001 86380 86390 1
406213 99406213 1001 86380 86390 1
406745 99406745 1001 86380 86390 1
406738 99406738 1001 86380 86390 1
406759 99406759 1001 86380 86390 1
406896 99406896 1001 86380 86390 1
406904 99406904 1001 86380 86390 1
406932 99406932 1001 86380 86390 1
406993 99406993 1001 86380 86390 1
407136 99407136 1001 86380 86390 1
407058 99407058 1001 86380 86390 1
407194 99407194 1001 86380 86390 1
407370 99407370 1001 86380 86390 1
407629 99407629 1001 86380 86390 1
407571 99407571 1001 86380 86390 1
407713 99407713 1001 86380 86390 1
407753 99407753 1001 86380 86390 1
408017 99408017 1001 86380 86390 1
408203 99408203 1001 86380 86390 1
408208 99408208 1001 86380 86390 1
408234 99408234 1001 86380 86390 1
408447 99408447 1001 86380 86390 1
408461 99408461 1001 86380 86390 1
408755 99408755 1001 86380 86390 1
408651 99408651 1001 86380 86390 1
408871 99408871 1001 86380 86390 1
408995 99408995 1001 86380 86390 1
409026 99409026 1001 86380 86390 1
409121 99409121 1001 86380 86390 1
409423 99409423 1001 86380 86390 1
409425 99409425 1001 86380 86390 1
409580 99409580 1001 86380 86390 1
409537 99409537 1001 86380 86390 1
409637 99409637 1001 86380 86390 1
409765 99409765 1001 86380 86390 1
409722 99409722 1001 86380 86390 1
409755 99409755 1001 86380 86390 1
410103 99410103 1001 86380 86390 1
410263 99410263 1001 86380 86390 1
410404 99410404 1001 86380 86390 1
410488 99410488 1001 86380 86390 1
410876 99410876 1001 86380 86390 1
411020 99411020 1001 86380 86390 1
411301 99411301 1001 86380 86390 1
411406 99411406 1001 86380 86390 1
411498 99411498 1001 86380 86390 1
411574 99411574 1001 86380 86390 1
411683 99411683 1001 86380 86390 1
411726 99411726 1001 86380 86390 1
411878 99411878 1001 86380 86390 1
411926 99411926 1001 86380 86390 1
412003 99412003 1001 86380 86390 1
411980 99411980 1001 86380 86390 1
411860 99411860 1001 86380 86390 1
411958 99411958 1001 86380 86390 1
412172 99412172 1001 86380 86390 1
412202 99412202 1001 86380 86390 1
412339 99412339 1001 86380 86390 1
412366 99412366 1001 86380 86390 1
412436 99412436 1001 86380 86390 1
413311 99413311 1001 86380 86390 1
413297 99413297 1001 86380 86390 1
413383 99413383 1001 86380 86390 1
413669 99413669 1001 86380 86390 1
413511 99413511 1001 86380 86390 1
413032 99413032 1001 86380 86390 1
413221 99413221 1001 86380 86390 1
412940 99412940 1001 86380 86390 1
413018 99413018 1001 86380 86390 1
412968 99412968 1001 86380 86390 1
412554 99412554 1001 86380 86390 1
412645 99412645 1001 86380 86390 1
412785 99412785 1001 86380 86390 1
413983 99413983 1001 86380 86390 1
412886 99412886 1001 86380 86390 1
414095 99414095 1001 86380 86390 1
413962 99413962 1001 86380 86390 1
415253 99415253 1001 86380 86390 1
415034 99415034 1001 86380 86390 1
414892 99414892 1001 86380 86390 1
414841 99414841 1001 86380 86390 1
414761 99414761 1001 86380 86390 1
414803 99414803 1001 86380 86390 1
414354 99414354 1001 86380 86390 1
414213 99414213 1001 86380 86390 1
415442 99415442 1001 86380 86390 1
415476 99415476 1001 86380 86390 1
415532 99415532 1001 86380 86390 1
415509 99415509 1001 86380 86390 1
415628 99415628 1001 86380 86390 1
415354 99415354 1001 86380 86390 1
416931 99416931 1001 86380 86390 1
416659 99416659 1001 86380 86390 1
416317 99416317 1001 86380 86390 1
416285 99416285 1001 86380 86390 1
416326 99416326 1001 86380 86390 1
416341 99416341 1001 86380 86390 1
415983 99415983 1001 86380 86390 1
415882 99415882 1001 86380 86390 1
415902 99415902 1001 86380 86390 1
415984 99415984 1001 86380 86390 1
415721 99415721 1001 86380 86390 1
415938 99415938 1001 86380 86390 1
416044 99416044 1001 86380 86390 1
416102 99416102 1001 86380 86390 1
417353 99417353 1001 86380 86390 1
417115 99417115 1001 86380 86390 1
417179 99417179 1001 86380 86390 1
417392 99417392 1001 86380 86390 1
417548 99417548 1001 86380 86390 1
418639 99418639 1001 86380 86390 1
417797 99417797 1001 86380 86390 1
417798 99417798 1001 86380 86390 1
417692 99417692 1001 86380 86390 1
418906 99418906 1001 86380 86390 1
418877 99418877 1001 86380 86390 1
418887 99418887 1001 86380 86390 1
419150 99419150 1001 86380 86390 1
418834 99418834 1001 86380 86390 1
418819 99418819 1001 86380 86390 1
420092 99420092 1001 86380 86390 1
420147 99420147 1001 86380 86390 1
420383 99420383 1001 86380 86390 1
420182 99420182 1001 86380 86390 1
420269 99420269 1001 86380 86390 1
419932 99419932 1001 86380 86390 1
419547 99419547 1001 86380 86390 1
420552 99420552 1001 86380 86390 1
420688 99420688 1001 86380 86390 1
421865 99421865 1001 86380 86390 1
421841 99421841 1001 86380 86390 1
421346 99421346 1001 86380 86390 1
421635 99421635 1001 86380 86390 1
421267 99421267 1001 86380 86390 1
421328 99421328 1001 86380 86390 1
421577 99421577 1001 86380 86390 1
421493 99421493 1001 86380 86390 1
421564 99421564 1001 86380 86390 1
421033 99421033 1001 86380 86390 1
421228 99421228 1001 86380 86390 1
422172 99422172 1001 86380 86390 1
422234 99422234 1001 86380 86390 1
423684 99423684 1001 86380 86390 1
423379 99423379 1001 86380 86390 1
423388 99423388 1001 86380 86390 1
423523 99423523 1001 86380 86390 1
423714 99423714 1001 86380 86390 1
423033 99423033 1001 86380 86390 1
423115 99423115 1001 86380 86390 1
423162 99423162 1001 86380 86390 1
423186 99423186 1001 86380 86390 1
422729 99422729 1001 86380 86390 1
422889 99422889 1001 86380 86390 1
422560 99422560 1001 86380 86390 1
423842 99423842 1001 86380 86390 1
425284 99425284 1001 86380 86390 1
425163 99425163 1001 86380 86390 1
425078 99425078 1001 86380 86390 1
424680 99424680 1001 86380 86390 1
424627 99424627 1001 86380 86390 1
424914 99424914 1001 86380 86390 1
424468 99424468 1001 86380 86390 1
424252 99424252 1001 86380 86390 1
424254 99424254 1001 86380 86390 1
424255 99424255 1001 86380 86390 1
424523 99424523 1001 86380 86390 1
424362 99424362 1001 86380 86390 1
425666 99425666 1001 86380 86390 1
425615 99425615 1001 86380 86390 1
425649 99425649 1001 86380 86390 1
426751 99426751 1001 86380 86390 1
426772 99426772 1001 86380 86390 1
426833 99426833 1001 86380 86390 1
426939 99426939 1001 86380 86390 1
426787 99426787 1001 86380 86390 1
426286 99426286 1001 86380 86390 1
426243 99426243 1001 86380 86390 1
426005 99426005 1001 86380 86390 1
427134 99427134 1001 86380 86390 1
428690 99428690 1001 86380 86390 1
428523 99428523 1001 86380 86390 1
428509 99428509 1001 86380 86390 1
428721 99428721 1001 86380 86390 1
428056 99428056 1001 86380 86390 1
428137 99428137 1001 86380 86390 1
428330 99428330 1001 86380 86390 1
428221 99428221 1001 86380 86390 1
427885 99427885 1001 86380 86390 1
429039 99429039 1001 86380 86390 1
428972 99428972 1001 86380 86390 1
430005 99430005 1001 86380 86390 1
430107 99430107 1001 86380 86390 1
430036 99430036 1001 86380 86390 1
429766 99429766 1001 86380 86390 1
429842 99429842 1001 86380 86390 1
429431 99429431 1001 86380 86390 1
429443 99429443 1001 86380 86390 1
429554 99429554 1001 86380 86390 1
429237 99429237 1001 86380 86390 1
429357 99429357 1001 86380 86390 1
430487 99430487 1001 86380 86390 1
430375 99430375 1001 86380 86390 1
430555 99430555 1001 86380 86390 1
430443 99430443 1001 86380 86390 1
430569 99430569 1001 86380 86390 1
431774 99431774 1001 86380 86390 1
431898 99431898 1001 86380 86390 1
431529 99431529 1001 86380 86390 1
431443 99431443 1001 86380 86390 1
431466 99431466 1001 86380 86390 1
431613 99431613 1001 86380 86390 1
431272 99431272 1001 86380 86390 1
431061 99431061 1001 86380 86390 1
430980 99430980 1001 86380 86390 1
431057 99431057 1001 86380 86390 1
430943 99430943 1001 86380 86390 1
432383 99432383 1001 86380 86390 1
432363 99432363 1001 86380 86390 1
432166 99432166 1001 86380 86390 1
432446 99432446 1001 86380 86390 1
433623 99433623 1001 86380 86390 1
433647 99433647 1001 86380 86390 1
433006 99433006 1001 86380 86390 1
432963 99432963 1001 86380 86390 1
432877 99432877 1001 86380 86390 1
432707 99432707 1001 86380 86390 1
432565 99432565 1001 86380 86390 1
433750 99433750 1001 86380 86390 1
433837 99433837 1001 86380 86390 1
433918 99433918 1001 86380 86390 1
434060 99434060 1001 86380 86390 1
435042 99435042 1001 86380 86390 1
435043 99435043 1001 86380 86390 1
435204 99435204 1001 86380 86390 1
435308 99435308 1001 86380 86390 1
434536 99434536 1001 86380 86390 1
435866 99435866 1001 86380 86390 1
435601 99435601 1001 86380 86390 1
435662 99435662 1001 86380 86390 1
435839 99435839 1001 86380 86390 1
437090 99437090 1001 86380 86390 1
436865 99436865 1001 86380 86390 1
436868 99436868 1001 86380 86390 1
436592 99436592 1001 86380 86390 1
436388 99436388 1001 86380 86390 1
436573 99436573 1001 86380 86390 1
436580 99436580 1001 86380 86390 1
436536 99436536 1001 86380 86390 1
436336 99436336 1001 86380 86390 1
436074 99436074 1001 86380 86390 1
436105 99436105 1001 86380 86390 1
436174 99436174 1001 86380 86390 1
436107 99436107 1001 86380 86390 1
435915 99435915 1001 86380 86390 1
436119 99436119 1001 86380 86390 1
300084 99300084 1001 86380 86390 1
437282 99437282 1001 86380 86390 1
300569 99300569 1001 86380 86390 1
300406 99300406 1001 86380 86390 1
300420 99300420 1001 86380 86390 1
300512 99300512 1001 86380 86390 1
300426 99300426 1001 86380 86390 1
300173 99300173 1001 86380 86390 1
300109 99300109 1001 86380 86390 1
300777 99300777 1001 86380 86390 1
300906 99300906 1001 86380 86390 1
300907 99300907 1001 86380 86390 1
300849 99300849 1001 86380 86390 1
300801 99300801 1001 86380 86390 1
300736 99300736 1001 86380 86390 1
301490 99301490 1001 86380 86390 1
301375 99301375 1001 86380 86390 1
301351 99301351 1001 86380 86390 1
301379 99301379 1001 86380 86390 1
301497 99301497 1001 86380 86390 1
301433 99301433 1001 86380 86390 1
301385 99301385 1001 86380 86390 1
301312 99301312 1001 86380 86390 1
301198 99301198 1001 86380 86390 1
301238 99301238 1001 86380 86390 1
301218 99301218 1001 86380 86390 1
301283 99301283 1001 86380 86390 1
301296 99301296 1001 86380 86390 1
301104 99301104 1001 86380 86390 1
301055 99301055 1001 86380 86390 1
300967 99300967 1001 86380 86390 1
301568 99301568 1001 86380 86390 1
301714 99301714 1001 86380 86390 1
301573 99301573 1001 86380 86390 1
301732 99301732 1001 86380 86390 1
302284 99302284 1001 86380 86390 1
302088 99302088 1001 86380 86390 1
301999 99301999 1001 86380 86390 1
302068 99302068 1001 86380 86390 1
301893 99301893 1001 86380 86390 1
301946 99301946 1001 86380 86390 1
301793 99301793 1001 86380 86390 1
301885 99301885 1001 86380 86390 1
302470 99302470 1001 86380 86390 1
302462 99302462 1001 86380 86390 1
302583 99302583 1001 86380 86390 1
303106 99303106 1001 86380 86390 1
303200 99303200 1001 86380 86390 1
302872 99302872 1001 86380 86390 1
302816 99302816 1001 86380 86390 1
302651 99302651 1001 86380 86390 1
302627 99302627 1001 86380 86390 1
302672 99302672 1001 86380 86390 1
302685 99302685 1001 86380 86390 1
302634 99302634 1001 86380 86390 1
302764 99302764 1001 86380 86390 1
303268 99303268 1001 86380 86390 1
303275 99303275 1001 86380 86390 1
303353 99303353 1001 86380 86390 1
303355 99303355 1001 86380 86390 1
304032 99304032 1001 86380 86390 1
303932 99303932 1001 86380 86390 1
303959 99303959 1001 86380 86390 1
303739 99303739 1001 86380 86390 1
303644 99303644 1001 86380 86390 1
303502 99303502 1001 86380 86390 1
303567 99303567 1001 86380 86390 1
303531 99303531 1001 86380 86390 1
303496 99303496 1001 86380 86390 1
303562 99303562 1001 86380 86390 1
304232 99304232 1001 86380 86390 1
304144 99304144 1001 86380 86390 1
304759 99304759 1001 86380 86390 1
304576 99304576 1001 86380 86390 1
304590 99304590 1001 86380 86390 1
304526 99304526 1001 86380 86390 1
304452 99304452 1001 86380 86390 1
304397 99304397 1001 86380 86390 1
304307 99304307 1001 86380 86390 1
304262 99304262 1001 86380 86390 1
304998 99304998 1001 86380 86390 1
304915 99304915 1001 86380 86390 1
304929 99304929 1001 86380 86390 1
305535 99305535 1001 86380 86390 1
305561 99305561 1001 86380 86390 1
305553 99305553 1001 86380 86390 1
305339 99305339 1001 86380 86390 1
305354 99305354 1001 86380 86390 1
305462 99305462 1001 86380 86390 1
305437 99305437 1001 86380 86390 1
305113 99305113 1001 86380 86390 1
305218 99305218 1001 86380 86390 1
500192 99500192 1001 86380 86390 1
500039 99500039 1001 86380 86390 1
500148 99500148 1001 86380 86390 1
500187 99500187 1001 86380 86390 1
500034 99500034 1001 86380 86390 1
500073 99500073 1001 86380 86390 1
500659 99500659 1001 86380 86390 1
500622 99500622 1001 86380 86390 1
500765 99500765 1001 86380 86390 1
500703 99500703 1001 86380 86390 1
500793 99500793 1001 86380 86390 1
500799 99500799 1001 86380 86390 1
500734 99500734 1001 86380 86390 1
500454 99500454 1001 86380 86390 1
500419 99500419 1001 86380 86390 1
500409 99500409 1001 86380 86390 1
500245 99500245 1001 86380 86390 1
500349 99500349 1001 86380 86390 1
500362 99500362 1001 86380 86390 1
500265 99500265 1001 86380 86390 1
500383 99500383 1001 86380 86390 1
501005 99501005 1001 86380 86390 1
500826 99500826 1001 86380 86390 1
500983 99500983 1001 86380 86390 1
500933 99500933 1001 86380 86390 1
500947 99500947 1001 86380 86390 1
500884 99500884 1001 86380 86390 1
501597 99501597 1001 86380 86390 1
501386 99501386 1001 86380 86390 1
501316 99501316 1001 86380 86390 1
501150 99501150 1001 86380 86390 1
501020 99501020 1001 86380 86390 1
501703 99501703 1001 86380 86390 1
501693 99501693 1001 86380 86390 1
501797 99501797 1001 86380 86390 1
502293 99502293 1001 86380 86390 1
502271 99502271 1001 86380 86390 1
502186 99502186 1001 86380 86390 1
502165 99502165 1001 86380 86390 1
501993 99501993 1001 86380 86390 1
502632 99502632 1001 86380 86390 1
502652 99502652 1001 86380 86390 1
502859 99502859 1001 86380 86390 1
502730 99502730 1001 86380 86390 1
502692 99502692 1001 86380 86390 1
502848 99502848 1001 86380 86390 1
502797 99502797 1001 86380 86390 1
503425 99503425 1001 86380 86390 1
504084 99504084 1001 86380 86390 1
504044 99504044 1001 86380 86390 1
503836 99503836 1001 86380 86390 1
503535 99503535 1001 86380 86390 1
503639 99503639 1001 86380 86390 1
503681 99503681 1001 86380 86390 1
503608 99503608 1001 86380 86390 1
504293 99504293 1001 86380 86390 1
504178 99504178 1001 86380 86390 1
504269 99504269 1001 86380 86390 1
504804 99504804 1001 86380 86390 1
504770 99504770 1001 86380 86390 1
504561 99504561 1001 86380 86390 1
504602 99504602 1001 86380 86390 1
504616 99504616 1001 86380 86390 1
504685 99504685 1001 86380 86390 1
504543 99504543 1001 86380 86390 1
504491 99504491 1001 86380 86390 1
504368 99504368 1001 86380 86390 1
504511 99504511 1001 86380 86390 1
504345 99504345 1001 86380 86390 1
505123 99505123 1001 86380 86390 1
504961 99504961 1001 86380 86390 1
505053 99505053 1001 86380 86390 1
505119 99505119 1001 86380 86390 1
505628 99505628 1001 86380 86390 1
505578 99505578 1001 86380 86390 1
505720 99505720 1001 86380 86390 1
505622 99505622 1001 86380 86390 1
505759 99505759 1001 86380 86390 1
505499 99505499 1001 86380 86390 1
505492 99505492 1001 86380 86390 1
505174 99505174 1001 86380 86390 1
505150 99505150 1001 86380 86390 1
505242 99505242 1001 86380 86390 1
505152 99505152 1001 86380 86390 1
505230 99505230 1001 86380 86390 1
505269 99505269 1001 86380 86390 1
505940 99505940 1001 86380 86390 1
506495 99506495 1001 86380 86390 1
506524 99506524 1001 86380 86390 1
506531 99506531 1001 86380 86390 1
506222 99506222 1001 86380 86390 1
506327 99506327 1001 86380 86390 1
506250 99506250 1001 86380 86390 1
506188 99506188 1001 86380 86390 1
506182 99506182 1001 86380 86390 1
506042 99506042 1001 86380 86390 1
506006 99506006 1001 86380 86390 1
506076 99506076 1001 86380 86390 1
506722 99506722 1001 86380 86390 1
506750 99506750 1001 86380 86390 1
506675 99506675 1001 86380 86390 1
506678 99506678 1001 86380 86390 1
507256 99507256 1001 86380 86390 1
507245 99507245 1001 86380 86390 1
507288 99507288 1001 86380 86390 1
507203 99507203 1001 86380 86390 1
507102 99507102 1001 86380 86390 1
507092 99507092 1001 86380 86390 1
507097 99507097 1001 86380 86390 1
506841 99506841 1001 86380 86390 1
507497 99507497 1001 86380 86390 1
507597 99507597 1001 86380 86390 1
508089 99508089 1001 86380 86390 1
508004 99508004 1001 86380 86390 1
507840 99507840 1001 86380 86390 1
508010 99508010 1001 86380 86390 1
507909 99507909 1001 86380 86390 1
508012 99508012 1001 86380 86390 1
507962 99507962 1001 86380 86390 1
507911 99507911 1001 86380 86390 1
507692 99507692 1001 86380 86390 1
507771 99507771 1001 86380 86390 1
507671 99507671 1001 86380 86390 1
507725 99507725 1001 86380 86390 1
507702 99507702 1001 86380 86390 1
507833 99507833 1001 86380 86390 1
508423 99508423 1001 86380 86390 1
508941 99508941 1001 86380 86390 1
508956 99508956 1001 86380 86390 1
508713 99508713 1001 86380 86390 1
508843 99508843 1001 86380 86390 1
508849 99508849 1001 86380 86390 1
508866 99508866 1001 86380 86390 1
508750 99508750 1001 86380 86390 1
508652 99508652 1001 86380 86390 1
509253 99509253 1001 86380 86390 1
509217 99509217 1001 86380 86390 1
509774 99509774 1001 86380 86390 1
509700 99509700 1001 86380 86390 1
509843 99509843 1001 86380 86390 1
509781 99509781 1001 86380 86390 1
509795 99509795 1001 86380 86390 1
509540 99509540 1001 86380 86390 1
509516 99509516 1001 86380 86390 1
510067 99510067 1001 86380 86390 1
510637 99510637 1001 86380 86390 1
510677 99510677 1001 86380 86390 1
510553 99510553 1001 86380 86390 1
510618 99510618 1001 86380 86390 1
510685 99510685 1001 86380 86390 1
510661 99510661 1001 86380 86390 1
510460 99510460 1001 86380 86390 1
510372 99510372 1001 86380 86390 1
510398 99510398 1001 86380 86390 1
510388 99510388 1001 86380 86390 1
510520 99510520 1001 86380 86390 1
510250 99510250 1001 86380 86390 1
510291 99510291 1001 86380 86390 1
510247 99510247 1001 86380 86390 1
510788 99510788 1001 86380 86390 1
510729 99510729 1001 86380 86390 1
511386 99511386 1001 86380 86390 1
511452 99511452 1001 86380 86390 1
511521 99511521 1001 86380 86390 1
511441 99511441 1001 86380 86390 1
511544 99511544 1001 86380 86390 1
511239 99511239 1001 86380 86390 1
511267 99511267 1001 86380 86390 1
511281 99511281 1001 86380 86390 1
510971 99510971 1001 86380 86390 1
511054 99511054 1001 86380 86390 1
511019 99511019 1001 86380 86390 1
510995 99510995 1001 86380 86390 1
511599 99511599 1001 86380 86390 1
512253 99512253 1001 86380 86390 1
512228 99512228 1001 86380 86390 1
512280 99512280 1001 86380 86390 1
512281 99512281 1001 86380 86390 1
512321 99512321 1001 86380 86390 1
511992 99511992 1001 86380 86390 1
512071 99512071 1001 86380 86390 1
511977 99511977 1001 86380 86390 1
511910 99511910 1001 86380 86390 1
512518 99512518 1001 86380 86390 1
512497 99512497 1001 86380 86390 1
512552 99512552 1001 86380 86390 1
512540 99512540 1001 86380 86390 1
513053 99513053 1001 86380 86390 1
513068 99513068 1001 86380 86390 1
513195 99513195 1001 86380 86390 1
513114 99513114 1001 86380 86390 1
512883 99512883 1001 86380 86390 1
512796 99512796 1001 86380 86390 1
512835 99512835 1001 86380 86390 1
512823 99512823 1001 86380 86390 1
512778 99512778 1001 86380 86390 1
512603 99512603 1001 86380 86390 1
512682 99512682 1001 86380 86390 1
512787 99512787 1001 86380 86390 1
513306 99513306 1001 86380 86390 1
513246 99513246 1001 86380 86390 1
513355 99513355 1001 86380 86390 1
513956 99513956 1001 86380 86390 1
513843 99513843 1001 86380 86390 1
513973 99513973 1001 86380 86390 1
513873 99513873 1001 86380 86390 1
513806 99513806 1001 86380 86390 1
513757 99513757 1001 86380 86390 1
513462 99513462 1001 86380 86390 1
513521 99513521 1001 86380 86390 1
513574 99513574 1001 86380 86390 1
513499 99513499 1001 86380 86390 1
514217 99514217 1001 86380 86390 1
514179 99514179 1001 86380 86390 1
514192 99514192 1001 86380 86390 1
514117 99514117 1001 86380 86390 1
514661 99514661 1001 86380 86390 1
514688 99514688 1001 86380 86390 1
514626 99514626 1001 86380 86390 1
514498 99514498 1001 86380 86390 1
514465 99514465 1001 86380 86390 1
514596 99514596 1001 86380 86390 1
514545 99514545 1001 86380 86390 1
514597 99514597 1001 86380 86390 1
514586 99514586 1001 86380 86390 1
514356 99514356 1001 86380 86390 1
514310 99514310 1001 86380 86390 1
514390 99514390 1001 86380 86390 1
515061 99515061 1001 86380 86390 1
514986 99514986 1001 86380 86390 1
514961 99514961 1001 86380 86390 1
514858 99514858 1001 86380 86390 1
514888 99514888 1001 86380 86390 1
514864 99514864 1001 86380 86390 1
515541 99515541 1001 86380 86390 1
515683 99515683 1001 86380 86390 1
515531 99515531 1001 86380 86390 1
515481 99515481 1001 86380 86390 1
515522 99515522 1001 86380 86390 1
515668 99515668 1001 86380 86390 1
515512 99515512 1001 86380 86390 1
515326 99515326 1001 86380 86390 1
515457 99515457 1001 86380 86390 1
515256 99515256 1001 86380 86390 1
515078 99515078 1001 86380 86390 1
515133 99515133 1001 86380 86390 1
515199 99515199 1001 86380 86390 1
515848 99515848 1001 86380 86390 1
515876 99515876 1001 86380 86390 1
515794 99515794 1001 86380 86390 1
515703 99515703 1001 86380 86390 1
516477 99516477 1001 86380 86390 1
516308 99516308 1001 86380 86390 1
516149 99516149 1001 86380 86390 1
516280 99516280 1001 86380 86390 1
516203 99516203 1001 86380 86390 1
516298 99516298 1001 86380 86390 1
516275 99516275 1001 86380 86390 1
516276 99516276 1001 86380 86390 1
515914 99515914 1001 86380 86390 1
515943 99515943 1001 86380 86390 1
516022 99516022 1001 86380 86390 1
516649 99516649 1001 86380 86390 1
516624 99516624 1001 86380 86390 1
516555 99516555 1001 86380 86390 1
516685 99516685 1001 86380 86390 1
516634 99516634 1001 86380 86390 1
517303 99517303 1001 86380 86390 1
517225 99517225 1001 86380 86390 1
517082 99517082 1001 86380 86390 1
516997 99516997 1001 86380 86390 1
516812 99516812 1001 86380 86390 1
517527 99517527 1001 86380 86390 1
516923 99516923 1001 86380 86390 1
517361 99517361 1001 86380 86390 1
517387 99517387 1001 86380 86390 1
517439 99517439 1001 86380 86390 1
517481 99517481 1001 86380 86390 1
517497 99517497 1001 86380 86390 1
517421 99517421 1001 86380 86390 1
518127 99518127 1001 86380 86390 1
517987 99517987 1001 86380 86390 1
518069 99518069 1001 86380 86390 1
517779 99517779 1001 86380 86390 1
517950 99517950 1001 86380 86390 1
517925 99517925 1001 86380 86390 1
517796 99517796 1001 86380 86390 1
517619 99517619 1001 86380 86390 1
517611 99517611 1001 86380 86390 1
517547 99517547 1001 86380 86390 1
517744 99517744 1001 86380 86390 1
517550 99517550 1001 86380 86390 1
518164 99518164 1001 86380 86390 1
518296 99518296 1001 86380 86390 1
518785 99518785 1001 86380 86390 1
518878 99518878 1001 86380 86390 1
518933 99518933 1001 86380 86390 1
518588 99518588 1001 86380 86390 1
518719 99518719 1001 86380 86390 1
518643 99518643 1001 86380 86390 1
518721 99518721 1001 86380 86390 1
518579 99518579 1001 86380 86390 1
518638 99518638 1001 86380 86390 1
518539 99518539 1001 86380 86390 1
518377 99518377 1001 86380 86390 1
519156 99519156 1001 86380 86390 1
519098 99519098 1001 86380 86390 1
519139 99519139 1001 86380 86390 1
519763 99519763 1001 86380 86390 1
519675 99519675 1001 86380 86390 1
519676 99519676 1001 86380 86390 1
519789 99519789 1001 86380 86390 1
519707 99519707 1001 86380 86390 1
519735 99519735 1001 86380 86390 1
519809 99519809 1001 86380 86390 1
519440 99519440 1001 86380 86390 1
519406 99519406 1001 86380 86390 1
519436 99519436 1001 86380 86390 1
519527 99519527 1001 86380 86390 1
519325 99519325 1001 86380 86390 1
519204 99519204 1001 86380 86390 1
519881 99519881 1001 86380 86390 1
520563 99520563 1001 86380 86390 1
520593 99520593 1001 86380 86390 1
520464 99520464 1001 86380 86390 1
520535 99520535 1001 86380 86390 1
520458 99520458 1001 86380 86390 1
520253 99520253 1001 86380 86390 1
520257 99520257 1001 86380 86390 1
520388 99520388 1001 86380 86390 1
520404 99520404 1001 86380 86390 1
520071 99520071 1001 86380 86390 1
520021 99520021 1001 86380 86390 1
520217 99520217 1001 86380 86390 1
520050 99520050 1001 86380 86390 1
520172 99520172 1001 86380 86390 1
520784 99520784 1001 86380 86390 1
520684 99520684 1001 86380 86390 1
520698 99520698 1001 86380 86390 1
520750 99520750 1001 86380 86390 1
520646 99520646 1001 86380 86390 1
521350 99521350 1001 86380 86390 1
521313 99521313 1001 86380 86390 1
521439 99521439 1001 86380 86390 1
521306 99521306 1001 86380 86390 1
521271 99521271 1001 86380 86390 1
521457 99521457 1001 86380 86390 1
521089 99521089 1001 86380 86390 1
521102 99521102 1001 86380 86390 1
520897 99520897 1001 86380 86390 1
521015 99521015 1001 86380 86390 1
521044 99521044 1001 86380 86390 1
521036 99521036 1001 86380 86390 1
521554 99521554 1001 86380 86390 1
521596 99521596 1001 86380 86390 1
521484 99521484 1001 86380 86390 1
521524 99521524 1001 86380 86390 1
522164 99522164 1001 86380 86390 1
522179 99522179 1001 86380 86390 1
522156 99522156 1001 86380 86390 1
522147 99522147 1001 86380 86390 1
521936 99521936 1001 86380 86390 1
522004 99522004 1001 86380 86390 1
521901 99521901 1001 86380 86390 1
522018 99522018 1001 86380 86390 1
522032 99522032 1001 86380 86390 1
521684 99521684 1001 86380 86390 1
521764 99521764 1001 86380 86390 1
521702 99521702 1001 86380 86390 1
521859 99521859 1001 86380 86390 1
521876 99521876 1001 86380 86390 1
521681 99521681 1001 86380 86390 1
522359 99522359 1001 86380 86390 1
522401 99522401 1001 86380 86390 1
522443 99522443 1001 86380 86390 1
522875 99522875 1001 86380 86390 1
522863 99522863 1001 86380 86390 1
522789 99522789 1001 86380 86390 1
522880 99522880 1001 86380 86390 1
522846 99522846 1001 86380 86390 1
522821 99522821 1001 86380 86390 1
522538 99522538 1001 86380 86390 1
523310 99523310 1001 86380 86390 1
523252 99523252 1001 86380 86390 1
523135 99523135 1001 86380 86390 1
523893 99523893 1001 86380 86390 1
523906 99523906 1001 86380 86390 1
523910 99523910 1001 86380 86390 1
523846 99523846 1001 86380 86390 1
523874 99523874 1001 86380 86390 1
523838 99523838 1001 86380 86390 1
523749 99523749 1001 86380 86390 1
523802 99523802 1001 86380 86390 1
523583 99523583 1001 86380 86390 1
523454 99523454 1001 86380 86390 1
523519 99523519 1001 86380 86390 1
523368 99523368 1001 86380 86390 1
524108 99524108 1001 86380 86390 1
524717 99524717 1001 86380 86390 1
524395 99524395 1001 86380 86390 1
524431 99524431 1001 86380 86390 1
524472 99524472 1001 86380 86390 1
524318 99524318 1001 86380 86390 1
524332 99524332 1001 86380 86390 1
524277 99524277 1001 86380 86390 1
524824 99524824 1001 86380 86390 1
525539 99525539 1001 86380 86390 1
525505 99525505 1001 86380 86390 1
525265 99525265 1001 86380 86390 1
525372 99525372 1001 86380 86390 1
525309 99525309 1001 86380 86390 1
525208 99525208 1001 86380 86390 1
525119 99525119 1001 86380 86390 1
525005 99525005 1001 86380 86390 1
525060 99525060 1001 86380 86390 1
524987 99524987 1001 86380 86390 1
525676 99525676 1001 86380 86390 1
525657 99525657 1001 86380 86390 1
526320 99526320 1001 86380 86390 1
526322 99526322 1001 86380 86390 1
526245 99526245 1001 86380 86390 1
526254 99526254 1001 86380 86390 1
525845 99525845 1001 86380 86390 1
525951 99525951 1001 86380 86390 1
525887 99525887 1001 86380 86390 1
525888 99525888 1001 86380 86390 1
526501 99526501 1001 86380 86390 1
526531 99526531 1001 86380 86390 1
527031 99527031 1001 86380 86390 1
526904 99526904 1001 86380 86390 1
526861 99526861 1001 86380 86390 1
526835 99526835 1001 86380 86390 1
526719 99526719 1001 86380 86390 1
526645 99526645 1001 86380 86390 1
527339 99527339 1001 86380 86390 1
527275 99527275 1001 86380 86390 1
527319 99527319 1001 86380 86390 1
527972 99527972 1001 86380 86390 1
528038 99528038 1001 86380 86390 1
527990 99527990 1001 86380 86390 1
527732 99527732 1001 86380 86390 1
527684 99527684 1001 86380 86390 1
527586 99527586 1001 86380 86390 1
527469 99527469 1001 86380 86390 1
527511 99527511 1001 86380 86390 1
528124 99528124 1001 86380 86390 1
528219 99528219 1001 86380 86390 1
528724 99528724 1001 86380 86390 1
528803 99528803 1001 86380 86390 1
528717 99528717 1001 86380 86390 1
528514 99528514 1001 86380 86390 1
528492 99528492 1001 86380 86390 1
528584 99528584 1001 86380 86390 1
528652 99528652 1001 86380 86390 1
528549 99528549 1001 86380 86390 1
528401 99528401 1001 86380 86390 1
528483 99528483 1001 86380 86390 1
529700 99529700 1001 86380 86390 1
529662 99529662 1001 86380 86390 1
529342 99529342 1001 86380 86390 1
529287 99529287 1001 86380 86390 1
529119 99529119 1001 86380 86390 1
529184 99529184 1001 86380 86390 1
529135 99529135 1001 86380 86390 1
529163 99529163 1001 86380 86390 1
529204 99529204 1001 86380 86390 1
529114 99529114 1001 86380 86390 1
529231 99529231 1001 86380 86390 1
529892 99529892 1001 86380 86390 1
529802 99529802 1001 86380 86390 1
529806 99529806 1001 86380 86390 1
529913 99529913 1001 86380 86390 1
529875 99529875 1001 86380 86390 1
529864 99529864 1001 86380 86390 1
530411 99530411 1001 86380 86390 1
530469 99530469 1001 86380 86390 1
530420 99530420 1001 86380 86390 1
530549 99530549 1001 86380 86390 1
530237 99530237 1001 86380 86390 1
530266 99530266 1001 86380 86390 1
530308 99530308 1001 86380 86390 1
529966 99529966 1001 86380 86390 1
529981 99529981 1001 86380 86390 1
530708 99530708 1001 86380 86390 1
530141 99530141 1001 86380 86390 1
530676 99530676 1001 86380 86390 1
530627 99530627 1001 86380 86390 1
531350 99531350 1001 86380 86390 1
531296 99531296 1001 86380 86390 1
531181 99531181 1001 86380 86390 1
531374 99531374 1001 86380 86390 1
531054 99531054 1001 86380 86390 1
531170 99531170 1001 86380 86390 1
531055 99531055 1001 86380 86390 1
531017 99531017 1001 86380 86390 1
530871 99530871 1001 86380 86390 1
531577 99531577 1001 86380 86390 1
531566 99531566 1001 86380 86390 1
531425 99531425 1001 86380 86390 1
532028 99532028 1001 86380 86390 1
532050 99532050 1001 86380 86390 1
531936 99531936 1001 86380 86390 1
531912 99531912 1001 86380 86390 1
531825 99531825 1001 86380 86390 1
531994 99531994 1001 86380 86390 1
531997 99531997 1001 86380 86390 1
531933 99531933 1001 86380 86390 1
531666 99531666 1001 86380 86390 1
531589 99531589 1001 86380 86390 1
532228 99532228 1001 86380 86390 1
532359 99532359 1001 86380 86390 1
532363 99532363 1001 86380 86390 1
532392 99532392 1001 86380 86390 1
532263 99532263 1001 86380 86390 1
532238 99532238 1001 86380 86390 1
532844 99532844 1001 86380 86390 1
532974 99532974 1001 86380 86390 1
532848 99532848 1001 86380 86390 1
532686 99532686 1001 86380 86390 1
532751 99532751 1001 86380 86390 1
532680 99532680 1001 86380 86390 1
532771 99532771 1001 86380 86390 1
532642 99532642 1001 86380 86390 1
532541 99532541 1001 86380 86390 1
532495 99532495 1001 86380 86390 1
532420 99532420 1001 86380 86390 1
533056 99533056 1001 86380 86390 1
533066 99533066 1001 86380 86390 1
533703 99533703 1001 86380 86390 1
533756 99533756 1001 86380 86390 1
533667 99533667 1001 86380 86390 1
533759 99533759 1001 86380 86390 1
533561 99533561 1001 86380 86390 1
533472 99533472 1001 86380 86390 1
533557 99533557 1001 86380 86390 1
533418 99533418 1001 86380 86390 1
533304 99533304 1001 86380 86390 1
533272 99533272 1001 86380 86390 1
533352 99533352 1001 86380 86390 1
534023 99534023 1001 86380 86390 1
533964 99533964 1001 86380 86390 1
533888 99533888 1001 86380 86390 1
533942 99533942 1001 86380 86390 1
534504 99534504 1001 86380 86390 1
534661 99534661 1001 86380 86390 1
534523 99534523 1001 86380 86390 1
534588 99534588 1001 86380 86390 1
534280 99534280 1001 86380 86390 1
534282 99534282 1001 86380 86390 1
534234 99534234 1001 86380 86390 1
534136 99534136 1001 86380 86390 1
534138 99534138 1001 86380 86390 1
534100 99534100 1001 86380 86390 1
534699 99534699 1001 86380 86390 1
535410 99535410 1001 86380 86390 1
535400 99535400 1001 86380 86390 1
535354 99535354 1001 86380 86390 1
535216 99535216 1001 86380 86390 1
535031 99535031 1001 86380 86390 1
535045 99535045 1001 86380 86390 1
535090 99535090 1001 86380 86390 1
535080 99535080 1001 86380 86390 1
534912 99534912 1001 86380 86390 1
535599 99535599 1001 86380 86390 1
535604 99535604 1001 86380 86390 1
535633 99535633 1001 86380 86390 1
535646 99535646 1001 86380 86390 1
536298 99536298 1001 86380 86390 1
536261 99536261 1001 86380 86390 1
536148 99536148 1001 86380 86390 1
536284 99536284 1001 86380 86390 1
536033 99536033 1001 86380 86390 1
535780 99535780 1001 86380 86390 1
535867 99535867 1001 86380 86390 1
535919 99535919 1001 86380 86390 1
536450 99536450 1001 86380 86390 1
536463 99536463 1001 86380 86390 1
536365 99536365 1001 86380 86390 1
536521 99536521 1001 86380 86390 1
536432 99536432 1001 86380 86390 1
536471 99536471 1001 86380 86390 1
536473 99536473 1001 86380 86390 1
536972 99536972 1001 86380 86390 1
537042 99537042 1001 86380 86390 1
536966 99536966 1001 86380 86390 1
537030 99537030 1001 86380 86390 1
537155 99537155 1001 86380 86390 1
536814 99536814 1001 86380 86390 1
536919 99536919 1001 86380 86390 1
536830 99536830 1001 86380 86390 1
536916 99536916 1001 86380 86390 1
536930 99536930 1001 86380 86390 1
537211 99537211 1001 86380 86390 1
537187 99537187 1001 86380 86390 1
537365 99537365 1001 86380 86390 1
537904 99537904 1001 86380 86390 1
537854 99537854 1001 86380 86390 1
537907 99537907 1001 86380 86390 1
537947 99537947 1001 86380 86390 1
537832 99537832 1001 86380 86390 1
537983 99537983 1001 86380 86390 1
537459 99537459 1001 86380 86390 1
538023 99538023 1001 86380 86390 1
538024 99538024 1001 86380 86390 1
538098 99538098 1001 86380 86390 1
538726 99538726 1001 86380 86390 1
538623 99538623 1001 86380 86390 1
538655 99538655 1001 86380 86390 1
538748 99538748 1001 86380 86390 1
538518 99538518 1001 86380 86390 1
538559 99538559 1001 86380 86390 1
538448 99538448 1001 86380 86390 1
538567 99538567 1001 86380 86390 1
538207 99538207 1001 86380 86390 1
538302 99538302 1001 86380 86390 1
538216 99538216 1001 86380 86390 1
538335 99538335 1001 86380 86390 1
538904 99538904 1001 86380 86390 1
538953 99538953 1001 86380 86390 1
539306 99539306 1001 86380 86390 1
539205 99539205 1001 86380 86390 1
539026 99539026 1001 86380 86390 1
539222 99539222 1001 86380 86390 1
539211 99539211 1001 86380 86390 1
539650 99539650 1001 86380 86390 1
539692 99539692 1001 86380 86390 1
539759 99539759 1001 86380 86390 1
539736 99539736 1001 86380 86390 1
539660 99539660 1001 86380 86390 1
540434 99540434 1001 86380 86390 1
540331 99540331 1001 86380 86390 1
540268 99540268 1001 86380 86390 1
540375 99540375 1001 86380 86390 1
540093 99540093 1001 86380 86390 1
540108 99540108 1001 86380 86390 1
540147 99540147 1001 86380 86390 1
540213 99540213 1001 86380 86390 1
540239 99540239 1001 86380 86390 1
540177 99540177 1001 86380 86390 1
540141 99540141 1001 86380 86390 1
540234 99540234 1001 86380 86390 1
539875 99539875 1001 86380 86390 1
539882 99539882 1001 86380 86390 1
539934 99539934 1001 86380 86390 1
540024 99540024 1001 86380 86390 1
540594 99540594 1001 86380 86390 1
540647 99540647 1001 86380 86390 1
540558 99540558 1001 86380 86390 1
540481 99540481 1001 86380 86390 1
540510 99540510 1001 86380 86390 1
540590 99540590 1001 86380 86390 1
540657 99540657 1001 86380 86390 1
541243 99541243 1001 86380 86390 1
541258 99541258 1001 86380 86390 1
541153 99541153 1001 86380 86390 1
541097 99541097 1001 86380 86390 1
540972 99540972 1001 86380 86390 1
540979 99540979 1001 86380 86390 1
541058 99541058 1001 86380 86390 1
540930 99540930 1001 86380 86390 1
540679 99540679 1001 86380 86390 1
541396 99541396 1001 86380 86390 1
541358 99541358 1001 86380 86390 1
541965 99541965 1001 86380 86390 1
542115 99542115 1001 86380 86390 1
541861 99541861 1001 86380 86390 1
541707 99541707 1001 86380 86390 1
541749 99541749 1001 86380 86390 1
541619 99541619 1001 86380 86390 1
541676 99541676 1001 86380 86390 1
541703 99541703 1001 86380 86390 1
542223 99542223 1001 86380 86390 1
542160 99542160 1001 86380 86390 1
542189 99542189 1001 86380 86390 1
542281 99542281 1001 86380 86390 1
542806 99542806 1001 86380 86390 1
542828 99542828 1001 86380 86390 1
542703 99542703 1001 86380 86390 1
542605 99542605 1001 86380 86390 1
542326 99542326 1001 86380 86390 1
542508 99542508 1001 86380 86390 1
542996 99542996 1001 86380 86390 1
543616 99543616 1001 86380 86390 1
543682 99543682 1001 86380 86390 1
543609 99543609 1001 86380 86390 1
543649 99543649 1001 86380 86390 1
543750 99543750 1001 86380 86390 1
543690 99543690 1001 86380 86390 1
543229 99543229 1001 86380 86390 1
543256 99543256 1001 86380 86390 1
543219 99543219 1001 86380 86390 1
543186 99543186 1001 86380 86390 1
543212 99543212 1001 86380 86390 1
543317 99543317 1001 86380 86390 1
543240 99543240 1001 86380 86390 1
543833 99543833 1001 86380 86390 1
544430 99544430 1001 86380 86390 1
544462 99544462 1001 86380 86390 1
544505 99544505 1001 86380 86390 1
544187 99544187 1001 86380 86390 1
544371 99544371 1001 86380 86390 1
544384 99544384 1001 86380 86390 1
544219 99544219 1001 86380 86390 1
544222 99544222 1001 86380 86390 1
544170 99544170 1001 86380 86390 1
543979 99543979 1001 86380 86390 1
544625 99544625 1001 86380 86390 1
544717 99544717 1001 86380 86390 1
544697 99544697 1001 86380 86390 1
414161 539 1001 3120 3537 1
508781 849 1002 44270 56910 1
400007 99400007 1001 86380 86390 1
400215 99400215 1001 86380 86390 1
400129 99400129 1001 86380 86390 1
400292 99400292 1001 86380 86390 1
400340 99400340 1001 86380 86390 1
400677 99400677 1001 86380 86390 1
400642 99400642 1001 86380 86390 1
400938 99400938 1001 86380 86390 1
401175 99401175 1001 86380 86390 1
401188 99401188 1001 86380 86390 1
401306 99401306 1001 86380 86390 1
401401 99401401 1001 86380 86390 1
401464 99401464 1001 86380 86390 1
401544 99401544 1001 86380 86390 1
401503 99401503 1001 86380 86390 1
401596 99401596 1001 86380 86390 1
401663 99401663 1001 86380 86390 1
401900 99401900 1001 86380 86390 1
402055 99402055 1001 86380 86390 1
401967 99401967 1001 86380 86390 1
402336 99402336 1001 86380 86390 1
402338 99402338 1001 86380 86390 1
402378 99402378 1001 86380 86390 1
402500 99402500 1001 86380 86390 1
402747 99402747 1001 86380 86390 1
403107 99403107 1001 86380 86390 1
403526 99403526 1001 86380 86390 1
403836 99403836 1001 86380 86390 1
403963 99403963 1001 86380 86390 1
404244 99404244 1001 86380 86390 1
404181 99404181 1001 86380 86390 1
404152 99404152 1001 86380 86390 1
404472 99404472 1001 86380 86390 1
404384 99404384 1001 86380 86390 1
404681 99404681 1001 86380 86390 1
404664 99404664 1001 86380 86390 1
404595 99404595 1001 86380 86390 1
404864 99404864 1001 86380 86390 1
405002 99405002 1001 86380 86390 1
404924 99404924 1001 86380 86390 1
405183 99405183 1001 86380 86390 1
405143 99405143 1001 86380 86390 1
405456 99405456 1001 86380 86390 1
405440 99405440 1001 86380 86390 1
405861 99405861 1001 86380 86390 1
405840 99405840 1001 86380 86390 1
405915 99405915 1001 86380 86390 1
405972 99405972 1001 86380 86390 1
405999 99405999 1001 86380 86390 1
406186 99406186 1001 86380 86390 1
406261 99406261 1001 86380 86390 1
406422 99406422 1001 86380 86390 1
406474 99406474 1001 86380 86390 1
406501 99406501 1001 86380 86390 1
407098 99407098 1001 86380 86390 1
407041 99407041 1001 86380 86390 1
407471 99407471 1001 86380 86390 1
407474 99407474 1001 86380 86390 1
407639 99407639 1001 86380 86390 1
407724 99407724 1001 86380 86390 1
407800 99407800 1001 86380 86390 1
408004 99408004 1001 86380 86390 1
408006 99408006 1001 86380 86390 1
408092 99408092 1001 86380 86390 1
408076 99408076 1001 86380 86390 1
408294 99408294 1001 86380 86390 1
408368 99408368 1001 86380 86390 1
408389 99408389 1001 86380 86390 1
408312 99408312 1001 86380 86390 1
408604 99408604 1001 86380 86390 1
408607 99408607 1001 86380 86390 1
408783 99408783 1001 86380 86390 1
408912 99408912 1001 86380 86390 1
409033 99409033 1001 86380 86390 1
409271 99409271 1001 86380 86390 1
409385 99409385 1001 86380 86390 1
409365 99409365 1001 86380 86390 1
409341 99409341 1001 86380 86390 1
409445 99409445 1001 86380 86390 1
409405 99409405 1001 86380 86390 1
409802 99409802 1001 86380 86390 1
410127 99410127 1001 86380 86390 1
410291 99410291 1001 86380 86390 1
410254 99410254 1001 86380 86390 1
410295 99410295 1001 86380 86390 1
410399 99410399 1001 86380 86390 1
410329 99410329 1001 86380 86390 1
410468 99410468 1001 86380 86390 1
410408 99410408 1001 86380 86390 1
410594 99410594 1001 86380 86390 1
410530 99410530 1001 86380 86390 1
410873 99410873 1001 86380 86390 1
410949 99410949 1001 86380 86390 1
411051 99411051 1001 86380 86390 1
411135 99411135 1001 86380 86390 1
411304 99411304 1001 86380 86390 1
411259 99411259 1001 86380 86390 1
411378 99411378 1001 86380 86390 1
411510 99411510 1001 86380 86390 1
411470 99411470 1001 86380 86390 1
411743 99411743 1001 86380 86390 1
411925 99411925 1001 86380 86390 1
412010 99412010 1001 86380 86390 1
412393 99412393 1001 86380 86390 1
412433 99412433 1001 86380 86390 1
412379 99412379 1001 86380 86390 1
412386 99412386 1001 86380 86390 1
413497 99413497 1001 86380 86390 1
413339 99413339 1001 86380 86390 1
413648 99413648 1001 86380 86390 1
413570 99413570 1001 86380 86390 1
413581 99413581 1001 86380 86390 1
413387 99413387 1001 86380 86390 1
412958 99412958 1001 86380 86390 1
413144 99413144 1001 86380 86390 1
412984 99412984 1001 86380 86390 1
412988 99412988 1001 86380 86390 1
413071 99413071 1001 86380 86390 1
413027 99413027 1001 86380 86390 1
413254 99413254 1001 86380 86390 1
412590 99412590 1001 86380 86390 1
414011 99414011 1001 86380 86390 1
413817 99413817 1001 86380 86390 1
413749 99413749 1001 86380 86390 1
414083 99414083 1001 86380 86390 1
415179 99415179 1001 86380 86390 1
415203 99415203 1001 86380 86390 1
414821 99414821 1001 86380 86390 1
414788 99414788 1001 86380 86390 1
414247 99414247 1001 86380 86390 1
414475 99414475 1001 86380 86390 1
414260 99414260 1001 86380 86390 1
414414 99414414 1001 86380 86390 1
414394 99414394 1001 86380 86390 1
414137 99414137 1001 86380 86390 1
415337 99415337 1001 86380 86390 1
415643 99415643 1001 86380 86390 1
416903 99416903 1001 86380 86390 1
416732 99416732 1001 86380 86390 1
416743 99416743 1001 86380 86390 1
416683 99416683 1001 86380 86390 1
416688 99416688 1001 86380 86390 1
416159 99416159 1001 86380 86390 1
415787 99415787 1001 86380 86390 1
415772 99415772 1001 86380 86390 1
417113 99417113 1001 86380 86390 1
417376 99417376 1001 86380 86390 1
417057 99417057 1001 86380 86390 1
417035 99417035 1001 86380 86390 1
417606 99417606 1001 86380 86390 1
417559 99417559 1001 86380 86390 1
418528 99418528 1001 86380 86390 1
418759 99418759 1001 86380 86390 1
418080 99418080 1001 86380 86390 1
418418 99418418 1001 86380 86390 1
418424 99418424 1001 86380 86390 1
418265 99418265 1001 86380 86390 1
417770 99417770 1001 86380 86390 1
418011 99418011 1001 86380 86390 1
418023 99418023 1001 86380 86390 1
418828 99418828 1001 86380 86390 1
418891 99418891 1001 86380 86390 1
418965 99418965 1001 86380 86390 1
419009 99419009 1001 86380 86390 1
418994 99418994 1001 86380 86390 1
420372 99420372 1001 86380 86390 1
419767 99419767 1001 86380 86390 1
419211 99419211 1001 86380 86390 1
419362 99419362 1001 86380 86390 1
419558 99419558 1001 86380 86390 1
420806 99420806 1001 86380 86390 1
422053 99422053 1001 86380 86390 1
421691 99421691 1001 86380 86390 1
421969 99421969 1001 86380 86390 1
421873 99421873 1001 86380 86390 1
422100 99422100 1001 86380 86390 1
421314 99421314 1001 86380 86390 1
421457 99421457 1001 86380 86390 1
421446 99421446 1001 86380 86390 1
421039 99421039 1001 86380 86390 1
420954 99420954 1001 86380 86390 1
420909 99420909 1001 86380 86390 1
422440 99422440 1001 86380 86390 1
422412 99422412 1001 86380 86390 1
422982 99422982 1001 86380 86390 1
423201 99423201 1001 86380 86390 1
423295 99423295 1001 86380 86390 1
423009 99423009 1001 86380 86390 1
422882 99422882 1001 86380 86390 1
422699 99422699 1001 86380 86390 1
422577 99422577 1001 86380 86390 1
422669 99422669 1001 86380 86390 1
422825 99422825 1001 86380 86390 1
423767 99423767 1001 86380 86390 1
423847 99423847 1001 86380 86390 1
423901 99423901 1001 86380 86390 1
423856 99423856 1001 86380 86390 1
423840 99423840 1001 86380 86390 1
425158 99425158 1001 86380 86390 1
425288 99425288 1001 86380 86390 1
424365 99424365 1001 86380 86390 1
424530 99424530 1001 86380 86390 1
424274 99424274 1001 86380 86390 1
424349 99424349 1001 86380 86390 1
424334 99424334 1001 86380 86390 1
424487 99424487 1001 86380 86390 1
425689 99425689 1001 86380 86390 1
425616 99425616 1001 86380 86390 1
425489 99425489 1001 86380 86390 1
425772 99425772 1001 86380 86390 1
427033 99427033 1001 86380 86390 1
426742 99426742 1001 86380 86390 1
426465 99426465 1001 86380 86390 1
425912 99425912 1001 86380 86390 1
426065 99426065 1001 86380 86390 1
425986 99425986 1001 86380 86390 1
426095 99426095 1001 86380 86390 1
427517 99427517 1001 86380 86390 1
427212 99427212 1001 86380 86390 1
427452 99427452 1001 86380 86390 1
428575 99428575 1001 86380 86390 1
428725 99428725 1001 86380 86390 1
428026 99428026 1001 86380 86390 1
428189 99428189 1001 86380 86390 1
428238 99428238 1001 86380 86390 1
428328 99428328 1001 86380 86390 1
429070 99429070 1001 86380 86390 1
429100 99429100 1001 86380 86390 1
428802 99428802 1001 86380 86390 1
430331 99430331 1001 86380 86390 1
430281 99430281 1001 86380 86390 1
430229 99430229 1001 86380 86390 1
430006 99430006 1001 86380 86390 1
430355 99430355 1001 86380 86390 1
429576 99429576 1001 86380 86390 1
429629 99429629 1001 86380 86390 1
429444 99429444 1001 86380 86390 1
430613 99430613 1001 86380 86390 1
430496 99430496 1001 86380 86390 1
431903 99431903 1001 86380 86390 1
431608 99431608 1001 86380 86390 1
431385 99431385 1001 86380 86390 1
431597 99431597 1001 86380 86390 1
431144 99431144 1001 86380 86390 1
430901 99430901 1001 86380 86390 1
431219 99431219 1001 86380 86390 1
432361 99432361 1001 86380 86390 1
433696 99433696 1001 86380 86390 1
432932 99432932 1001 86380 86390 1
433252 99433252 1001 86380 86390 1
433047 99433047 1001 86380 86390 1
432703 99432703 1001 86380 86390 1
434607 99434607 1001 86380 86390 1
434692 99434692 1001 86380 86390 1
434937 99434937 1001 86380 86390 1
434200 99434200 1001 86380 86390 1
434174 99434174 1001 86380 86390 1
434521 99434521 1001 86380 86390 1
434328 99434328 1001 86380 86390 1
434386 99434386 1001 86380 86390 1
435862 99435862 1001 86380 86390 1
435489 99435489 1001 86380 86390 1
435477 99435477 1001 86380 86390 1
435755 99435755 1001 86380 86390 1
435821 99435821 1001 86380 86390 1
437092 99437092 1001 86380 86390 1
436815 99436815 1001 86380 86390 1
436725 99436725 1001 86380 86390 1
436386 99436386 1001 86380 86390 1
436684 99436684 1001 86380 86390 1
436344 99436344 1001 86380 86390 1
436571 99436571 1001 86380 86390 1
436737 99436737 1001 86380 86390 1
436581 99436581 1001 86380 86390 1
435921 99435921 1001 86380 86390 1
437305 99437305 1001 86380 86390 1
437362 99437362 1001 86380 86390 1
300039 99300039 1001 86380 86390 1
300587 99300587 1001 86380 86390 1
300667 99300667 1001 86380 86390 1
300700 99300700 1001 86380 86390 1
300671 99300671 1001 86380 86390 1
300647 99300647 1001 86380 86390 1
300366 99300366 1001 86380 86390 1
300252 99300252 1001 86380 86390 1
300292 99300292 1001 86380 86390 1
300164 99300164 1001 86380 86390 1
300193 99300193 1001 86380 86390 1
300219 99300219 1001 86380 86390 1
300753 99300753 1001 86380 86390 1
300848 99300848 1001 86380 86390 1
301478 99301478 1001 86380 86390 1
301524 99301524 1001 86380 86390 1
301527 99301527 1001 86380 86390 1
301482 99301482 1001 86380 86390 1
301368 99301368 1001 86380 86390 1
301539 99301539 1001 86380 86390 1
301540 99301540 1001 86380 86390 1
301233 99301233 1001 86380 86390 1
301197 99301197 1001 86380 86390 1
301316 99301316 1001 86380 86390 1
301345 99301345 1001 86380 86390 1
301308 99301308 1001 86380 86390 1
300986 99300986 1001 86380 86390 1
301051 99301051 1001 86380 86390 1
301000 99301000 1001 86380 86390 1
301042 99301042 1001 86380 86390 1
301108 99301108 1001 86380 86390 1
300955 99300955 1001 86380 86390 1
301074 99301074 1001 86380 86390 1
301688 99301688 1001 86380 86390 1
301625 99301625 1001 86380 86390 1
301743 99301743 1001 86380 86390 1
302346 99302346 1001 86380 86390 1
302276 99302276 1001 86380 86390 1
302152 99302152 1001 86380 86390 1
302063 99302063 1001 86380 86390 1
302144 99302144 1001 86380 86390 1
302043 99302043 1001 86380 86390 1
301930 99301930 1001 86380 86390 1
301832 99301832 1001 86380 86390 1
301964 99301964 1001 86380 86390 1
301797 99301797 1001 86380 86390 1
302566 99302566 1001 86380 86390 1
303080 99303080 1001 86380 86390 1
303119 99303119 1001 86380 86390 1
303017 99303017 1001 86380 86390 1
303085 99303085 1001 86380 86390 1
303063 99303063 1001 86380 86390 1
302966 99302966 1001 86380 86390 1
302907 99302907 1001 86380 86390 1
302678 99302678 1001 86380 86390 1
303229 99303229 1001 86380 86390 1
303365 99303365 1001 86380 86390 1
303302 99303302 1001 86380 86390 1
304031 99304031 1001 86380 86390 1
303918 99303918 1001 86380 86390 1
304003 99304003 1001 86380 86390 1
304006 99304006 1001 86380 86390 1
303913 99303913 1001 86380 86390 1
303914 99303914 1001 86380 86390 1
303994 99303994 1001 86380 86390 1
303647 99303647 1001 86380 86390 1
303635 99303635 1001 86380 86390 1
303793 99303793 1001 86380 86390 1
303806 99303806 1001 86380 86390 1
303796 99303796 1001 86380 86390 1
303632 99303632 1001 86380 86390 1
303535 99303535 1001 86380 86390 1
303575 99303575 1001 86380 86390 1
304081 99304081 1001 86380 86390 1
304187 99304187 1001 86380 86390 1
304152 99304152 1001 86380 86390 1
304857 99304857 1001 86380 86390 1
304796 99304796 1001 86380 86390 1
304771 99304771 1001 86380 86390 1
304734 99304734 1001 86380 86390 1
304659 99304659 1001 86380 86390 1
304805 99304805 1001 86380 86390 1
304543 99304543 1001 86380 86390 1
304532 99304532 1001 86380 86390 1
304535 99304535 1001 86380 86390 1
304422 99304422 1001 86380 86390 1
304360 99304360 1001 86380 86390 1
304402 99304402 1001 86380 86390 1
305014 99305014 1001 86380 86390 1
304964 99304964 1001 86380 86390 1
305044 99305044 1001 86380 86390 1
305022 99305022 1001 86380 86390 1
304984 99304984 1001 86380 86390 1
305487 99305487 1001 86380 86390 1
305564 99305564 1001 86380 86390 1
305578 99305578 1001 86380 86390 1
305469 99305469 1001 86380 86390 1
305330 99305330 1001 86380 86390 1
305323 99305323 1001 86380 86390 1
305065 99305065 1001 86380 86390 1
305198 99305198 1001 86380 86390 1
305214 99305214 1001 86380 86390 1
305164 99305164 1001 86380 86390 1
500023 99500023 1001 86380 86390 1
500075 99500075 1001 86380 86390 1
500118 99500118 1001 86380 86390 1
500018 99500018 1001 86380 86390 1
500161 99500161 1001 86380 86390 1
500402 99500402 1001 86380 86390 1
500586 99500586 1001 86380 86390 1
500486 99500486 1001 86380 86390 1
500423 99500423 1001 86380 86390 1
500438 99500438 1001 86380 86390 1
500232 99500232 1001 86380 86390 1
500324 99500324 1001 86380 86390 1
500194 99500194 1001 86380 86390 1
500195 99500195 1001 86380 86390 1
500913 99500913 1001 86380 86390 1
501605 99501605 1001 86380 86390 1
501310 99501310 1001 86380 86390 1
501338 99501338 1001 86380 86390 1
501381 99501381 1001 86380 86390 1
501420 99501420 1001 86380 86390 1
501177 99501177 1001 86380 86390 1
501217 99501217 1001 86380 86390 1
501043 99501043 1001 86380 86390 1
501796 99501796 1001 86380 86390 1
501700 99501700 1001 86380 86390 1
502286 99502286 1001 86380 86390 1
502325 99502325 1001 86380 86390 1
502449 99502449 1001 86380 86390 1
502385 99502385 1001 86380 86390 1
502458 99502458 1001 86380 86390 1
502142 99502142 1001 86380 86390 1
501857 99501857 1001 86380 86390 1
502052 99502052 1001 86380 86390 1
501859 99501859 1001 86380 86390 1
501979 99501979 1001 86380 86390 1
501880 99501880 1001 86380 86390 1
502545 99502545 1001 86380 86390 1
503254 99503254 1001 86380 86390 1
503259 99503259 1001 86380 86390 1
503135 99503135 1001 86380 86390 1
503021 99503021 1001 86380 86390 1
502983 99502983 1001 86380 86390 1
502973 99502973 1001 86380 86390 1
502952 99502952 1001 86380 86390 1
503070 99503070 1001 86380 86390 1
502736 99502736 1001 86380 86390 1
502762 99502762 1001 86380 86390 1
502842 99502842 1001 86380 86390 1
502686 99502686 1001 86380 86390 1
503416 99503416 1001 86380 86390 1
503378 99503378 1001 86380 86390 1
504042 99504042 1001 86380 86390 1
504064 99504064 1001 86380 86390 1
504052 99504052 1001 86380 86390 1
503717 99503717 1001 86380 86390 1
503842 99503842 1001 86380 86390 1
503894 99503894 1001 86380 86390 1
503896 99503896 1001 86380 86390 1
503640 99503640 1001 86380 86390 1
503578 99503578 1001 86380 86390 1
503529 99503529 1001 86380 86390 1
503619 99503619 1001 86380 86390 1
503609 99503609 1001 86380 86390 1
503661 99503661 1001 86380 86390 1
504218 99504218 1001 86380 86390 1
504193 99504193 1001 86380 86390 1
504249 99504249 1001 86380 86390 1
504226 99504226 1001 86380 86390 1
504126 99504126 1001 86380 86390 1
504790 99504790 1001 86380 86390 1
504903 99504903 1001 86380 86390 1
504621 99504621 1001 86380 86390 1
504681 99504681 1001 86380 86390 1
504526 99504526 1001 86380 86390 1
505126 99505126 1001 86380 86390 1
505732 99505732 1001 86380 86390 1
505743 99505743 1001 86380 86390 1
505760 99505760 1001 86380 86390 1
505447 99505447 1001 86380 86390 1
505396 99505396 1001 86380 86390 1
505373 99505373 1001 86380 86390 1
505298 99505298 1001 86380 86390 1
505286 99505286 1001 86380 86390 1
505289 99505289 1001 86380 86390 1
505264 99505264 1001 86380 86390 1
506434 99506434 1001 86380 86390 1
506551 99506551 1001 86380 86390 1
506214 99506214 1001 86380 86390 1
506216 99506216 1001 86380 86390 1
506016 99506016 1001 86380 86390 1
506022 99506022 1001 86380 86390 1
506100 99506100 1001 86380 86390 1
506103 99506103 1001 86380 86390 1
506609 99506609 1001 86380 86390 1
506651 99506651 1001 86380 86390 1
506755 99506755 1001 86380 86390 1
506794 99506794 1001 86380 86390 1
507259 99507259 1001 86380 86390 1
507260 99507260 1001 86380 86390 1
507091 99507091 1001 86380 86390 1
507118 99507118 1001 86380 86390 1
507209 99507209 1001 86380 86390 1
507137 99507137 1001 86380 86390 1
506828 99506828 1001 86380 86390 1
506907 99506907 1001 86380 86390 1
506862 99506862 1001 86380 86390 1
506852 99506852 1001 86380 86390 1
506981 99506981 1001 86380 86390 1
507548 99507548 1001 86380 86390 1
507604 99507604 1001 86380 86390 1
507596 99507596 1001 86380 86390 1
507468 99507468 1001 86380 86390 1
508201 99508201 1001 86380 86390 1
508150 99508150 1001 86380 86390 1
508053 99508053 1001 86380 86390 1
507952 99507952 1001 86380 86390 1
507894 99507894 1001 86380 86390 1
507922 99507922 1001 86380 86390 1
507822 99507822 1001 86380 86390 1
507784 99507784 1001 86380 86390 1
507655 99507655 1001 86380 86390 1
507812 99507812 1001 86380 86390 1
507727 99507727 1001 86380 86390 1
507780 99507780 1001 86380 86390 1
507820 99507820 1001 86380 86390 1
508452 99508452 1001 86380 86390 1
508321 99508321 1001 86380 86390 1
508726 99508726 1001 86380 86390 1
508831 99508831 1001 86380 86390 1
508732 99508732 1001 86380 86390 1
508824 99508824 1001 86380 86390 1
508851 99508851 1001 86380 86390 1
508479 99508479 1001 86380 86390 1
508596 99508596 1001 86380 86390 1
508481 99508481 1001 86380 86390 1
508638 99508638 1001 86380 86390 1
508616 99508616 1001 86380 86390 1
508503 99508503 1001 86380 86390 1
508477 99508477 1001 86380 86390 1
508556 99508556 1001 86380 86390 1
509188 99509188 1001 86380 86390 1
509090 99509090 1001 86380 86390 1
509117 99509117 1001 86380 86390 1
509143 99509143 1001 86380 86390 1
509187 99509187 1001 86380 86390 1
509697 99509697 1001 86380 86390 1
509575 99509575 1001 86380 86390 1
509678 99509678 1001 86380 86390 1
509627 99509627 1001 86380 86390 1
509370 99509370 1001 86380 86390 1
509475 99509475 1001 86380 86390 1
509379 99509379 1001 86380 86390 1
510016 99510016 1001 86380 86390 1
510004 99510004 1001 86380 86390 1
510032 99510032 1001 86380 86390 1
510073 99510073 1001 86380 86390 1
509934 99509934 1001 86380 86390 1
510013 99510013 1001 86380 86390 1
510575 99510575 1001 86380 86390 1
510657 99510657 1001 86380 86390 1
510712 99510712 1001 86380 86390 1
510542 99510542 1001 86380 86390 1
510621 99510621 1001 86380 86390 1
510609 99510609 1001 86380 86390 1
510407 99510407 1001 86380 86390 1
510319 99510319 1001 86380 86390 1
510476 99510476 1001 86380 86390 1
510336 99510336 1001 86380 86390 1
510133 99510133 1001 86380 86390 1
510263 99510263 1001 86380 86390 1
510135 99510135 1001 86380 86390 1
510253 99510253 1001 86380 86390 1
510168 99510168 1001 86380 86390 1
510841 99510841 1001 86380 86390 1
510743 99510743 1001 86380 86390 1
510787 99510787 1001 86380 86390 1
511471 99511471 1001 86380 86390 1
511542 99511542 1001 86380 86390 1
511191 99511191 1001 86380 86390 1
511162 99511162 1001 86380 86390 1
511151 99511151 1001 86380 86390 1
511057 99511057 1001 86380 86390 1
511125 99511125 1001 86380 86390 1
511568 99511568 1001 86380 86390 1
511727 99511727 1001 86380 86390 1
511638 99511638 1001 86380 86390 1
512264 99512264 1001 86380 86390 1
512175 99512175 1001 86380 86390 1
512189 99512189 1001 86380 86390 1
512215 99512215 1001 86380 86390 1
512185 99512185 1001 86380 86390 1
511980 99511980 1001 86380 86390 1
512111 99512111 1001 86380 86390 1
512047 99512047 1001 86380 86390 1
512127 99512127 1001 86380 86390 1
512050 99512050 1001 86380 86390 1
512038 99512038 1001 86380 86390 1
512128 99512128 1001 86380 86390 1
511975 99511975 1001 86380 86390 1
511952 99511952 1001 86380 86390 1
511965 99511965 1001 86380 86390 1
511797 99511797 1001 86380 86390 1
511915 99511915 1001 86380 86390 1
511777 99511777 1001 86380 86390 1
511765 99511765 1001 86380 86390 1
511899 99511899 1001 86380 86390 1
512505 99512505 1001 86380 86390 1
512557 99512557 1001 86380 86390 1
512510 99512510 1001 86380 86390 1
512381 99512381 1001 86380 86390 1
512564 99512564 1001 86380 86390 1
512464 99512464 1001 86380 86390 1
513014 99513014 1001 86380 86390 1
513034 99513034 1001 86380 86390 1
513193 99513193 1001 86380 86390 1
512831 99512831 1001 86380 86390 1
512937 99512937 1001 86380 86390 1
512853 99512853 1001 86380 86390 1
512997 99512997 1001 86380 86390 1
512648 99512648 1001 86380 86390 1
512741 99512741 1001 86380 86390 1
512788 99512788 1001 86380 86390 1
512790 99512790 1001 86380 86390 1
513220 99513220 1001 86380 86390 1
513905 99513905 1001 86380 86390 1
513882 99513882 1001 86380 86390 1
514011 99514011 1001 86380 86390 1
513660 99513660 1001 86380 86390 1
513822 99513822 1001 86380 86390 1
514115 99514115 1001 86380 86390 1
514194 99514194 1001 86380 86390 1
514233 99514233 1001 86380 86390 1
514677 99514677 1001 86380 86390 1
514716 99514716 1001 86380 86390 1
514680 99514680 1001 86380 86390 1
514834 99514834 1001 86380 86390 1
514778 99514778 1001 86380 86390 1
514320 99514320 1001 86380 86390 1
514385 99514385 1001 86380 86390 1
514242 99514242 1001 86380 86390 1
514360 99514360 1001 86380 86390 1
514261 99514261 1001 86380 86390 1
514960 99514960 1001 86380 86390 1
514976 99514976 1001 86380 86390 1
514912 99514912 1001 86380 86390 1
514977 99514977 1001 86380 86390 1
514980 99514980 1001 86380 86390 1
514866 99514866 1001 86380 86390 1
515517 99515517 1001 86380 86390 1
515634 99515634 1001 86380 86390 1
515523 99515523 1001 86380 86390 1
515387 99515387 1001 86380 86390 1
515298 99515298 1001 86380 86390 1
515389 99515389 1001 86380 86390 1
515417 99515417 1001 86380 86390 1
515368 99515368 1001 86380 86390 1
515096 99515096 1001 86380 86390 1
515709 99515709 1001 86380 86390 1
515856 99515856 1001 86380 86390 1
515831 99515831 1001 86380 86390 1
516329 99516329 1001 86380 86390 1
516478 99516478 1001 86380 86390 1
516481 99516481 1001 86380 86390 1
516217 99516217 1001 86380 86390 1
516218 99516218 1001 86380 86390 1
515908 99515908 1001 86380 86390 1
516546 99516546 1001 86380 86390 1
516675 99516675 1001 86380 86390 1
516666 99516666 1001 86380 86390 1
516581 99516581 1001 86380 86390 1
516686 99516686 1001 86380 86390 1
517221 99517221 1001 86380 86390 1
517134 99517134 1001 86380 86390 1
517290 99517290 1001 86380 86390 1
517150 99517150 1001 86380 86390 1
517003 99517003 1001 86380 86390 1
517045 99517045 1001 86380 86390 1
516982 99516982 1001 86380 86390 1
517024 99517024 1001 86380 86390 1
516934 99516934 1001 86380 86390 1
516746 99516746 1001 86380 86390 1
516735 99516735 1001 86380 86390 1
516749 99516749 1001 86380 86390 1
517346 99517346 1001 86380 86390 1
517337 99517337 1001 86380 86390 1
517506 99517506 1001 86380 86390 1
517484 99517484 1001 86380 86390 1
517510 99517510 1001 86380 86390 1
518132 99518132 1001 86380 86390 1
518050 99518050 1001 86380 86390 1
518139 99518139 1001 86380 86390 1
518018 99518018 1001 86380 86390 1
518006 99518006 1001 86380 86390 1
517893 99517893 1001 86380 86390 1
517780 99517780 1001 86380 86390 1
517847 99517847 1001 86380 86390 1
517888 99517888 1001 86380 86390 1
517645 99517645 1001 86380 86390 1
517663 99517663 1001 86380 86390 1
517717 99517717 1001 86380 86390 1
517577 99517577 1001 86380 86390 1
518264 99518264 1001 86380 86390 1
518274 99518274 1001 86380 86390 1
518945 99518945 1001 86380 86390 1
518630 99518630 1001 86380 86390 1
518695 99518695 1001 86380 86390 1
518595 99518595 1001 86380 86390 1
518635 99518635 1001 86380 86390 1
518740 99518740 1001 86380 86390 1
518512 99518512 1001 86380 86390 1
518452 99518452 1001 86380 86390 1
518478 99518478 1001 86380 86390 1
518482 99518482 1001 86380 86390 1
519128 99519128 1001 86380 86390 1
519111 99519111 1001 86380 86390 1
519060 99519060 1001 86380 86390 1
519780 99519780 1001 86380 86390 1
519715 99519715 1001 86380 86390 1
519666 99519666 1001 86380 86390 1
519619 99519619 1001 86380 86390 1
519500 99519500 1001 86380 86390 1
519226 99519226 1001 86380 86390 1
519305 99519305 1001 86380 86390 1
519230 99519230 1001 86380 86390 1
519888 99519888 1001 86380 86390 1
519894 99519894 1001 86380 86390 1
519831 99519831 1001 86380 86390 1
519846 99519846 1001 86380 86390 1
520017 99520017 1001 86380 86390 1
520540 99520540 1001 86380 86390 1
520545 99520545 1001 86380 86390 1
520382 99520382 1001 86380 86390 1
520385 99520385 1001 86380 86390 1
520376 99520376 1001 86380 86390 1
520206 99520206 1001 86380 86390 1
520142 99520142 1001 86380 86390 1
520043 99520043 1001 86380 86390 1
521324 99521324 1001 86380 86390 1
521376 99521376 1001 86380 86390 1
521318 99521318 1001 86380 86390 1
521458 99521458 1001 86380 86390 1
521323 99521323 1001 86380 86390 1
521079 99521079 1001 86380 86390 1
521197 99521197 1001 86380 86390 1
521111 99521111 1001 86380 86390 1
521153 99521153 1001 86380 86390 1
521259 99521259 1001 86380 86390 1
520950 99520950 1001 86380 86390 1
520876 99520876 1001 86380 86390 1
520986 99520986 1001 86380 86390 1
521504 99521504 1001 86380 86390 1
521597 99521597 1001 86380 86390 1
521663 99521663 1001 86380 86390 1
521576 99521576 1001 86380 86390 1
522195 99522195 1001 86380 86390 1
522251 99522251 1001 86380 86390 1
522011 99522011 1001 86380 86390 1
521953 99521953 1001 86380 86390 1
521752 99521752 1001 86380 86390 1
521843 99521843 1001 86380 86390 1
521806 99521806 1001 86380 86390 1
521871 99521871 1001 86380 86390 1
521743 99521743 1001 86380 86390 1
522437 99522437 1001 86380 86390 1
522347 99522347 1001 86380 86390 1
522482 99522482 1001 86380 86390 1
522976 99522976 1001 86380 86390 1
522919 99522919 1001 86380 86390 1
522714 99522714 1001 86380 86390 1
522583 99522583 1001 86380 86390 1
523272 99523272 1001 86380 86390 1
523262 99523262 1001 86380 86390 1
523238 99523238 1001 86380 86390 1
523282 99523282 1001 86380 86390 1
523880 99523880 1001 86380 86390 1
523907 99523907 1001 86380 86390 1
523768 99523768 1001 86380 86390 1
523928 99523928 1001 86380 86390 1
523573 99523573 1001 86380 86390 1
523537 99523537 1001 86380 86390 1
523681 99523681 1001 86380 86390 1
523632 99523632 1001 86380 86390 1
523493 99523493 1001 86380 86390 1
523387 99523387 1001 86380 86390 1
523439 99523439 1001 86380 86390 1
524034 99524034 1001 86380 86390 1
524075 99524075 1001 86380 86390 1
524011 99524011 1001 86380 86390 1
524738 99524738 1001 86380 86390 1
524567 99524567 1001 86380 86390 1
524663 99524663 1001 86380 86390 1
524538 99524538 1001 86380 86390 1
524360 99524360 1001 86380 86390 1
524379 99524379 1001 86380 86390 1
524179 99524179 1001 86380 86390 1
524335 99524335 1001 86380 86390 1
524289 99524289 1001 86380 86390 1
524912 99524912 1001 86380 86390 1
524914 99524914 1001 86380 86390 1
524853 99524853 1001 86380 86390 1
524842 99524842 1001 86380 86390 1
524790 99524790 1001 86380 86390 1
525496 99525496 1001 86380 86390 1
525459 99525459 1001 86380 86390 1
525211 99525211 1001 86380 86390 1
525266 99525266 1001 86380 86390 1
525364 99525364 1001 86380 86390 1
525014 99525014 1001 86380 86390 1
525093 99525093 1001 86380 86390 1
525158 99525158 1001 86380 86390 1
525121 99525121 1001 86380 86390 1
525165 99525165 1001 86380 86390 1
525642 99525642 1001 86380 86390 1
526295 99526295 1001 86380 86390 1
526373 99526373 1001 86380 86390 1
526219 99526219 1001 86380 86390 1
526339 99526339 1001 86380 86390 1
526240 99526240 1001 86380 86390 1
526115 99526115 1001 86380 86390 1
526039 99526039 1001 86380 86390 1
526028 99526028 1001 86380 86390 1
526044 99526044 1001 86380 86390 1
525856 99525856 1001 86380 86390 1
525871 99525871 1001 86380 86390 1
525833 99525833 1001 86380 86390 1
525822 99525822 1001 86380 86390 1
525824 99525824 1001 86380 86390 1
527236 99527236 1001 86380 86390 1
526892 99526892 1001 86380 86390 1
526984 99526984 1001 86380 86390 1
527039 99527039 1001 86380 86390 1
526950 99526950 1001 86380 86390 1
526938 99526938 1001 86380 86390 1
526770 99526770 1001 86380 86390 1
526805 99526805 1001 86380 86390 1
526716 99526716 1001 86380 86390 1
526743 99526743 1001 86380 86390 1
527323 99527323 1001 86380 86390 1
527441 99527441 1001 86380 86390 1
527299 99527299 1001 86380 86390 1
527251 99527251 1001 86380 86390 1
527422 99527422 1001 86380 86390 1
527307 99527307 1001 86380 86390 1
527347 99527347 1001 86380 86390 1
527283 99527283 1001 86380 86390 1
527926 99527926 1001 86380 86390 1
528034 99528034 1001 86380 86390 1
527690 99527690 1001 86380 86390 1
527665 99527665 1001 86380 86390 1
527558 99527558 1001 86380 86390 1
527654 99527654 1001 86380 86390 1
527475 99527475 1001 86380 86390 1
528141 99528141 1001 86380 86390 1
528173 99528173 1001 86380 86390 1
528238 99528238 1001 86380 86390 1
528898 99528898 1001 86380 86390 1
528736 99528736 1001 86380 86390 1
528775 99528775 1001 86380 86390 1
528853 99528853 1001 86380 86390 1
528780 99528780 1001 86380 86390 1
528742 99528742 1001 86380 86390 1
528527 99528527 1001 86380 86390 1
528592 99528592 1001 86380 86390 1
528631 99528631 1001 86380 86390 1
528606 99528606 1001 86380 86390 1
528638 99528638 1001 86380 86390 1
528574 99528574 1001 86380 86390 1
528423 99528423 1001 86380 86390 1
528951 99528951 1001 86380 86390 1
529059 99529059 1001 86380 86390 1
528933 99528933 1001 86380 86390 1
528946 99528946 1001 86380 86390 1
529025 99529025 1001 86380 86390 1
529602 99529602 1001 86380 86390 1
529632 99529632 1001 86380 86390 1
529531 99529531 1001 86380 86390 1
529407 99529407 1001 86380 86390 1
529317 99529317 1001 86380 86390 1
529344 99529344 1001 86380 86390 1
529391 99529391 1001 86380 86390 1
529158 99529158 1001 86380 86390 1
529243 99529243 1001 86380 86390 1
529209 99529209 1001 86380 86390 1
529844 99529844 1001 86380 86390 1
529756 99529756 1001 86380 86390 1
529783 99529783 1001 86380 86390 1
529823 99529823 1001 86380 86390 1
529928 99529928 1001 86380 86390 1
529787 99529787 1001 86380 86390 1
530505 99530505 1001 86380 86390 1
530193 99530193 1001 86380 86390 1
530251 99530251 1001 86380 86390 1
530117 99530117 1001 86380 86390 1
530697 99530697 1001 86380 86390 1
530653 99530653 1001 86380 86390 1
531306 99531306 1001 86380 86390 1
531231 99531231 1001 86380 86390 1
531259 99531259 1001 86380 86390 1
531096 99531096 1001 86380 86390 1
531022 99531022 1001 86380 86390 1
531152 99531152 1001 86380 86390 1
531114 99531114 1001 86380 86390 1
531041 99531041 1001 86380 86390 1
531056 99531056 1001 86380 86390 1
530788 99530788 1001 86380 86390 1
530815 99530815 1001 86380 86390 1
530924 99530924 1001 86380 86390 1
531558 99531558 1001 86380 86390 1
531521 99531521 1001 86380 86390 1
531427 99531427 1001 86380 86390 1
532204 99532204 1001 86380 86390 1
531956 99531956 1001 86380 86390 1
531868 99531868 1001 86380 86390 1
531623 99531623 1001 86380 86390 1
531688 99531688 1001 86380 86390 1
531613 99531613 1001 86380 86390 1
531760 99531760 1001 86380 86390 1
531658 99531658 1001 86380 86390 1
531723 99531723 1001 86380 86390 1
532271 99532271 1001 86380 86390 1
532275 99532275 1001 86380 86390 1
532327 99532327 1001 86380 86390 1
532223 99532223 1001 86380 86390 1
532904 99532904 1001 86380 86390 1
532866 99532866 1001 86380 86390 1
532950 99532950 1001 86380 86390 1
532805 99532805 1001 86380 86390 1
532806 99532806 1001 86380 86390 1
532770 99532770 1001 86380 86390 1
532667 99532667 1001 86380 86390 1
532668 99532668 1001 86380 86390 1
532571 99532571 1001 86380 86390 1
532507 99532507 1001 86380 86390 1
532435 99532435 1001 86380 86390 1
533158 99533158 1001 86380 86390 1
533125 99533125 1001 86380 86390 1
533230 99533230 1001 86380 86390 1
533127 99533127 1001 86380 86390 1
533141 99533141 1001 86380 86390 1
533733 99533733 1001 86380 86390 1
533669 99533669 1001 86380 86390 1
533653 99533653 1001 86380 86390 1
533511 99533511 1001 86380 86390 1
533577 99533577 1001 86380 86390 1
533629 99533629 1001 86380 86390 1
533448 99533448 1001 86380 86390 1
533565 99533565 1001 86380 86390 1
533553 99533553 1001 86380 86390 1
533606 99533606 1001 86380 86390 1
533477 99533477 1001 86380 86390 1
533645 99533645 1001 86380 86390 1
533491 99533491 1001 86380 86390 1
533507 99533507 1001 86380 86390 1
533468 99533468 1001 86380 86390 1
533444 99533444 1001 86380 86390 1
533254 99533254 1001 86380 86390 1
533285 99533285 1001 86380 86390 1
533898 99533898 1001 86380 86390 1
533915 99533915 1001 86380 86390 1
533905 99533905 1001 86380 86390 1
534589 99534589 1001 86380 86390 1
534526 99534526 1001 86380 86390 1
534566 99534566 1001 86380 86390 1
534567 99534567 1001 86380 86390 1
534400 99534400 1001 86380 86390 1
534426 99534426 1001 86380 86390 1
534299 99534299 1001 86380 86390 1
534327 99534327 1001 86380 86390 1
534419 99534419 1001 86380 86390 1
534290 99534290 1001 86380 86390 1
534356 99534356 1001 86380 86390 1
534158 99534158 1001 86380 86390 1
534199 99534199 1001 86380 86390 1
534161 99534161 1001 86380 86390 1
534201 99534201 1001 86380 86390 1
534072 99534072 1001 86380 86390 1
534125 99534125 1001 86380 86390 1
534695 99534695 1001 86380 86390 1
534697 99534697 1001 86380 86390 1
534828 99534828 1001 86380 86390 1
534685 99534685 1001 86380 86390 1
534833 99534833 1001 86380 86390 1
535342 99535342 1001 86380 86390 1
535404 99535404 1001 86380 86390 1
535328 99535328 1001 86380 86390 1
535194 99535194 1001 86380 86390 1
535233 99535233 1001 86380 86390 1
535062 99535062 1001 86380 86390 1
534950 99534950 1001 86380 86390 1
535042 99535042 1001 86380 86390 1
535665 99535665 1001 86380 86390 1
535525 99535525 1001 86380 86390 1
535515 99535515 1001 86380 86390 1
535621 99535621 1001 86380 86390 1
536286 99536286 1001 86380 86390 1
536309 99536309 1001 86380 86390 1
536312 99536312 1001 86380 86390 1
536316 99536316 1001 86380 86390 1
536162 99536162 1001 86380 86390 1
536254 99536254 1001 86380 86390 1
536070 99536070 1001 86380 86390 1
536088 99536088 1001 86380 86390 1
535847 99535847 1001 86380 86390 1
535749 99535749 1001 86380 86390 1
536340 99536340 1001 86380 86390 1
536419 99536419 1001 86380 86390 1
537019 99537019 1001 86380 86390 1
536827 99536827 1001 86380 86390 1
536906 99536906 1001 86380 86390 1
536836 99536836 1001 86380 86390 1
536955 99536955 1001 86380 86390 1
536687 99536687 1001 86380 86390 1
536745 99536745 1001 86380 86390 1
537240 99537240 1001 86380 86390 1
537309 99537309 1001 86380 86390 1
537260 99537260 1001 86380 86390 1
537888 99537888 1001 86380 86390 1
537967 99537967 1001 86380 86390 1
537815 99537815 1001 86380 86390 1
537909 99537909 1001 86380 86390 1
537758 99537758 1001 86380 86390 1
537681 99537681 1001 86380 86390 1
537670 99537670 1001 86380 86390 1
537621 99537621 1001 86380 86390 1
537673 99537673 1001 86380 86390 1
537699 99537699 1001 86380 86390 1
537678 99537678 1001 86380 86390 1
537500 99537500 1001 86380 86390 1
537552 99537552 1001 86380 86390 1
537385 99537385 1001 86380 86390 1
537489 99537489 1001 86380 86390 1
537464 99537464 1001 86380 86390 1
537477 99537477 1001 86380 86390 1
537439 99537439 1001 86380 86390 1
537491 99537491 1001 86380 86390 1
537507 99537507 1001 86380 86390 1
537405 99537405 1001 86380 86390 1
537379 99537379 1001 86380 86390 1
538047 99538047 1001 86380 86390 1
538015 99538015 1001 86380 86390 1
538128 99538128 1001 86380 86390 1
538662 99538662 1001 86380 86390 1
538688 99538688 1001 86380 86390 1
538614 99538614 1001 86380 86390 1
538801 99538801 1001 86380 86390 1
538760 99538760 1001 86380 86390 1
538520 99538520 1001 86380 86390 1
538457 99538457 1001 86380 86390 1
538418 99538418 1001 86380 86390 1
538511 99538511 1001 86380 86390 1
538515 99538515 1001 86380 86390 1
538452 99538452 1001 86380 86390 1
538336 99538336 1001 86380 86390 1
538259 99538259 1001 86380 86390 1
538221 99538221 1001 86380 86390 1
538199 99538199 1001 86380 86390 1
539006 99539006 1001 86380 86390 1
538855 99538855 1001 86380 86390 1
538949 99538949 1001 86380 86390 1
538963 99538963 1001 86380 86390 1
538823 99538823 1001 86380 86390 1
539475 99539475 1001 86380 86390 1
539557 99539557 1001 86380 86390 1
539458 99539458 1001 86380 86390 1
539634 99539634 1001 86380 86390 1
539294 99539294 1001 86380 86390 1
539347 99539347 1001 86380 86390 1
539112 99539112 1001 86380 86390 1
539039 99539039 1001 86380 86390 1
539664 99539664 1001 86380 86390 1
539756 99539756 1001 86380 86390 1
539761 99539761 1001 86380 86390 1
539701 99539701 1001 86380 86390 1
540439 99540439 1001 86380 86390 1
540356 99540356 1001 86380 86390 1
540408 99540408 1001 86380 86390 1
540280 99540280 1001 86380 86390 1
540294 99540294 1001 86380 86390 1
540107 99540107 1001 86380 86390 1
540188 99540188 1001 86380 86390 1
540100 99540100 1001 86380 86390 1
540117 99540117 1001 86380 86390 1
540259 99540259 1001 86380 86390 1
539913 99539913 1001 86380 86390 1
539978 99539978 1001 86380 86390 1
539914 99539914 1001 86380 86390 1
539927 99539927 1001 86380 86390 1
539971 99539971 1001 86380 86390 1
539870 99539870 1001 86380 86390 1
539961 99539961 1001 86380 86390 1
540613 99540613 1001 86380 86390 1
540538 99540538 1001 86380 86390 1
541182 99541182 1001 86380 86390 1
541235 99541235 1001 86380 86390 1
541109 99541109 1001 86380 86390 1
541227 99541227 1001 86380 86390 1
541009 99541009 1001 86380 86390 1
540893 99540893 1001 86380 86390 1
540966 99540966 1001 86380 86390 1
540969 99540969 1001 86380 86390 1
540684 99540684 1001 86380 86390 1
540734 99540734 1001 86380 86390 1
541326 99541326 1001 86380 86390 1
541339 99541339 1001 86380 86390 1
541954 99541954 1001 86380 86390 1
541849 99541849 1001 86380 86390 1
541841 99541841 1001 86380 86390 1
541886 99541886 1001 86380 86390 1
541526 99541526 1001 86380 86390 1
541631 99541631 1001 86380 86390 1
541516 99541516 1001 86380 86390 1
541608 99541608 1001 86380 86390 1
541573 99541573 1001 86380 86390 1
541664 99541664 1001 86380 86390 1
541665 99541665 1001 86380 86390 1
542238 99542238 1001 86380 86390 1
542303 99542303 1001 86380 86390 1
542134 99542134 1001 86380 86390 1
542752 99542752 1001 86380 86390 1
542744 99542744 1001 86380 86390 1
542825 99542825 1001 86380 86390 1
542653 99542653 1001 86380 86390 1
542379 99542379 1001 86380 86390 1
542328 99542328 1001 86380 86390 1
542372 99542372 1001 86380 86390 1
542426 99542426 1001 86380 86390 1
543033 99543033 1001 86380 86390 1
543124 99543124 1001 86380 86390 1
543009 99543009 1001 86380 86390 1
543139 99543139 1001 86380 86390 1
543024 99543024 1001 86380 86390 1
542948 99542948 1001 86380 86390 1
543673 99543673 1001 86380 86390 1
543636 99543636 1001 86380 86390 1
543449 99543449 1001 86380 86390 1
543516 99543516 1001 86380 86390 1
543400 99543400 1001 86380 86390 1
543413 99543413 1001 86380 86390 1
543439 99543439 1001 86380 86390 1
543470 99543470 1001 86380 86390 1
543316 99543316 1001 86380 86390 1
543885 99543885 1001 86380 86390 1
543911 99543911 1001 86380 86390 1
543951 99543951 1001 86380 86390 1
543953 99543953 1001 86380 86390 1
544551 99544551 1001 86380 86390 1
544392 99544392 1001 86380 86390 1
544200 99544200 1001 86380 86390 1
544388 99544388 1001 86380 86390 1
544338 99544338 1001 86380 86390 1
544047 99544047 1001 86380 86390 1
544126 99544126 1001 86380 86390 1
544102 99544102 1001 86380 86390 1
544117 99544117 1001 86380 86390 1
544689 99544689 1001 86380 86390 1
422960 220 1001 54300 54777 1
514394 1031 1002 53412 54426 1
536930 733 1002 25600 27564 1
400086 99400086 1001 86380 86390 1
400036 99400036 1001 86380 86390 1
400193 99400193 1001 86380 86390 1
400216 99400216 1001 86380 86390 1
400571 99400571 1001 86380 86390 1
400802 99400802 1001 86380 86390 1
400724 99400724 1001 86380 86390 1
400840 99400840 1001 86380 86390 1
401154 99401154 1001 86380 86390 1
401181 99401181 1001 86380 86390 1
401224 99401224 1001 86380 86390 1
401386 99401386 1001 86380 86390 1
401679 99401679 1001 86380 86390 1
401744 99401744 1001 86380 86390 1
401911 99401911 1001 86380 86390 1
402015 99402015 1001 86380 86390 1
402137 99402137 1001 86380 86390 1
402244 99402244 1001 86380 86390 1
402921 99402921 1001 86380 86390 1
402964 99402964 1001 86380 86390 1
403119 99403119 1001 86380 86390 1
403325 99403325 1001 86380 86390 1
403427 99403427 1001 86380 86390 1
403421 99403421 1001 86380 86390 1
403551 99403551 1001 86380 86390 1
403664 99403664 1001 86380 86390 1
403636 99403636 1001 86380 86390 1
404330 99404330 1001 86380 86390 1
404390 99404390 1001 86380 86390 1
404436 99404436 1001 86380 86390 1
404610 99404610 1001 86380 86390 1
404761 99404761 1001 86380 86390 1
404793 99404793 1001 86380 86390 1
404974 99404974 1001 86380 86390 1
405099 99405099 1001 86380 86390 1
405257 99405257 1001 86380 86390 1
405294 99405294 1001 86380 86390 1
405677 99405677 1001 86380 86390 1
405714 99405714 1001 86380 86390 1
405918 99405918 1001 86380 86390 1
406092 99406092 1001 86380 86390 1
406102 99406102 1001 86380 86390 1
406465 99406465 1001 86380 86390 1
406414 99406414 1001 86380 86390 1
406439 99406439 1001 86380 86390 1
406446 99406446 1001 86380 86390 1
406643 99406643 1001 86380 86390 1
406734 99406734 1001 86380 86390 1
406754 99406754 1001 86380 86390 1
407081 99407081 1001 86380 86390 1
407197 99407197 1001 86380 86390 1
407425 99407425 1001 86380 86390 1
407682 99407682 1001 86380 86390 1
407832 99407832 1001 86380 86390 1
407814 99407814 1001 86380 86390 1
407848 99407848 1001 86380 86390 1
407899 99407899 1001 86380 86390 1
407932 99407932 1001 86380 86390 1
408010 99408010 1001 86380 86390 1
408106 99408106 1001 86380 86390 1
408310 99408310 1001 86380 86390 1
409005 99409005 1001 86380 86390 1
409561 99409561 1001 86380 86390 1
409525 99409525 1001 86380 86390 1
409548 99409548 1001 86380 86390 1
409401 99409401 1001 86380 86390 1
409621 99409621 1001 86380 86390 1
409801 99409801 1001 86380 86390 1
410104 99410104 1001 86380 86390 1
410022 99410022 1001 86380 86390 1
410164 99410164 1001 86380 86390 1
410265 99410265 1001 86380 86390 1
410306 99410306 1001 86380 86390 1
410390 99410390 1001 86380 86390 1
410369 99410369 1001 86380 86390 1
410660 99410660 1001 86380 86390 1
410665 99410665 1001 86380 86390 1
410668 99410668 1001 86380 86390 1
410746 99410746 1001 86380 86390 1
410862 99410862 1001 86380 86390 1
410961 99410961 1001 86380 86390 1
411253 99411253 1001 86380 86390 1
411468 99411468 1001 86380 86390 1
411488 99411488 1001 86380 86390 1
411631 99411631 1001 86380 86390 1
411587 99411587 1001 86380 86390 1
411884 99411884 1001 86380 86390 1
412355 99412355 1001 86380 86390 1
413565 99413565 1001 86380 86390 1
413401 99413401 1001 86380 86390 1
413566 99413566 1001 86380 86390 1
413457 99413457 1001 86380 86390 1
413502 99413502 1001 86380 86390 1
413096 99413096 1001 86380 86390 1
412944 99412944 1001 86380 86390 1
412490 99412490 1001 86380 86390 1
412592 99412592 1001 86380 86390 1
412761 99412761 1001 86380 86390 1
412707 99412707 1001 86380 86390 1
412661 99412661 1001 86380 86390 1
414061 99414061 1001 86380 86390 1
414098 99414098 1001 86380 86390 1
413744 99413744 1001 86380 86390 1
415317 99415317 1001 86380 86390 1
415264 99415264 1001 86380 86390 1
414744 99414744 1001 86380 86390 1
414832 99414832 1001 86380 86390 1
414428 99414428 1001 86380 86390 1
414143 99414143 1001 86380 86390 1
414277 99414277 1001 86380 86390 1
415524 99415524 1001 86380 86390 1
415600 99415600 1001 86380 86390 1
415707 99415707 1001 86380 86390 1
415391 99415391 1001 86380 86390 1
416628 99416628 1001 86380 86390 1
416823 99416823 1001 86380 86390 1
416668 99416668 1001 86380 86390 1
416580 99416580 1001 86380 86390 1
416168 99416168 1001 86380 86390 1
415883 99415883 1001 86380 86390 1
415896 99415896 1001 86380 86390 1
415924 99415924 1001 86380 86390 1
416050 99416050 1001 86380 86390 1
417150 99417150 1001 86380 86390 1
417362 99417362 1001 86380 86390 1
417040 99417040 1001 86380 86390 1
417451 99417451 1001 86380 86390 1
418555 99418555 1001 86380 86390 1
418658 99418658 1001 86380 86390 1
418303 99418303 1001 86380 86390 1
418059 99418059 1001 86380 86390 1
418310 99418310 1001 86380 86390 1
418211 99418211 1001 86380 86390 1
418094 99418094 1001 86380 86390 1
417704 99417704 1001 86380 86390 1
417895 99417895 1001 86380 86390 1
417951 99417951 1001 86380 86390 1
419054 99419054 1001 86380 86390 1
419076 99419076 1001 86380 86390 1
419003 99419003 1001 86380 86390 1
418864 99418864 1001 86380 86390 1
418896 99418896 1001 86380 86390 1
420240 99420240 1001 86380 86390 1
420208 99420208 1001 86380 86390 1
420036 99420036 1001 86380 86390 1
419833 99419833 1001 86380 86390 1
419756 99419756 1001 86380 86390 1
419574 99419574 1001 86380 86390 1
419330 99419330 1001 86380 86390 1
420675 99420675 1001 86380 86390 1
420590 99420590 1001 86380 86390 1
420697 99420697 1001 86380 86390 1
421712 99421712 1001 86380 86390 1
421853 99421853 1001 86380 86390 1
421600 99421600 1001 86380 86390 1
421580 99421580 1001 86380 86390 1
421011 99421011 1001 86380 86390 1
421029 99421029 1001 86380 86390 1
420850 99420850 1001 86380 86390 1
422446 99422446 1001 86380 86390 1
422154 99422154 1001 86380 86390 1
422265 99422265 1001 86380 86390 1
422322 99422322 1001 86380 86390 1
423613 99423613 1001 86380 86390 1
423110 99423110 1001 86380 86390 1
422989 99422989 1001 86380 86390 1
423140 99423140 1001 86380 86390 1
422655 99422655 1001 86380 86390 1
422578 99422578 1001 86380 86390 1
422719 99422719 1001 86380 86390 1
424035 99424035 1001 86380 86390 1
423825 99423825 1001 86380 86390 1
424099 99424099 1001 86380 86390 1
423798 99423798 1001 86380 86390 1
424043 99424043 1001 86380 86390 1
423836 99423836 1001 86380 86390 1
424136 99424136 1001 86380 86390 1
423858 99423858 1001 86380 86390 1
425283 99425283 1001 86380 86390 1
425266 99425266 1001 86380 86390 1
424861 99424861 1001 86380 86390 1
424828 99424828 1001 86380 86390 1
424969 99424969 1001 86380 86390 1
424816 99424816 1001 86380 86390 1
424417 99424417 1001 86380 86390 1
425693 99425693 1001 86380 86390 1
425412 99425412 1001 86380 86390 1
427012 99427012 1001 86380 86390 1
426854 99426854 1001 86380 86390 1
426957 99426957 1001 86380 86390 1
426781 99426781 1001 86380 86390 1
426809 99426809 1001 86380 86390 1
426277 99426277 1001 86380 86390 1
426623 99426623 1001 86380 86390 1
426534 99426534 1001 86380 86390 1
426607 99426607 1001 86380 86390 1
425918 99425918 1001 86380 86390 1
426165 99426165 1001 86380 86390 1
425854 99425854 1001 86380 86390 1
426108 99426108 1001 86380 86390 1
427374 99427374 1001 86380 86390 1
427180 99427180 1001 86380 86390 1
428364 99428364 1001 86380 86390 1
428638 99428638 1001 86380 86390 1
428449 99428449 1001 86380 86390 1
428584 99428584 1001 86380 86390 1
427968 99427968 1001 86380 86390 1
428146 99428146 1001 86380 86390 1
427804 99427804 1001 86380 86390 1
427541 99427541 1001 86380 86390 1
429095 99429095 1001 86380 86390 1
428907 99428907 1001 86380 86390 1
428944 99428944 1001 86380 86390 1
429108 99429108 1001 86380 86390 1
428980 99428980 1001 86380 86390 1
428956 99428956 1001 86380 86390 1
430012 99430012 1001 86380 86390 1
430065 99430065 1001 86380 86390 1
430163 99430163 1001 86380 86390 1
430322 99430322 1001 86380 86390 1
429997 99429997 1001 86380 86390 1
430350 99430350 1001 86380 86390 1
429682 99429682 1001 86380 86390 1
429632 99429632 1001 86380 86390 1
429808 99429808 1001 86380 86390 1
429934 99429934 1001 86380 86390 1
429721 99429721 1001 86380 86390 1
429797 99429797 1001 86380 86390 1
429415 99429415 1001 86380 86390 1
429339 99429339 1001 86380 86390 1
429358 99429358 1001 86380 86390 1
429217 99429217 1001 86380 86390 1
429239 99429239 1001 86380 86390 1
430771 99430771 1001 86380 86390 1
429566 99429566 1001 86380 86390 1
430807 99430807 1001 86380 86390 1
430570 99430570 1001 86380 86390 1
430421 99430421 1001 86380 86390 1
431713 99431713 1001 86380 86390 1
431329 99431329 1001 86380 86390 1
431629 99431629 1001 86380 86390 1
431590 99431590 1001 86380 86390 1
431335 99431335 1001 86380 86390 1
431392 99431392 1001 86380 86390 1
431451 99431451 1001 86380 86390 1
431092 99431092 1001 86380 86390 1
431130 99431130 1001 86380 86390 1
430928 99430928 1001 86380 86390 1
431181 99431181 1001 86380 86390 1
430885 99430885 1001 86380 86390 1
431140 99431140 1001 86380 86390 1
430866 99430866 1001 86380 86390 1
432268 99432268 1001 86380 86390 1
432137 99432137 1001 86380 86390 1
433418 99433418 1001 86380 86390 1
433277 99433277 1001 86380 86390 1
433235 99433235 1001 86380 86390 1
432766 99432766 1001 86380 86390 1
432547 99432547 1001 86380 86390 1
433830 99433830 1001 86380 86390 1
433866 99433866 1001 86380 86390 1
433991 99433991 1001 86380 86390 1
435202 99435202 1001 86380 86390 1
435119 99435119 1001 86380 86390 1
434638 99434638 1001 86380 86390 1
434407 99434407 1001 86380 86390 1
434388 99434388 1001 86380 86390 1
437018 99437018 1001 86380 86390 1
436903 99436903 1001 86380 86390 1
436471 99436471 1001 86380 86390 1
436630 99436630 1001 86380 86390 1
436510 99436510 1001 86380 86390 1
436560 99436560 1001 86380 86390 1
436469 99436469 1001 86380 86390 1
436034 99436034 1001 86380 86390 1
435930 99435930 1001 86380 86390 1
436201 99436201 1001 86380 86390 1
436228 99436228 1001 86380 86390 1
300016 99300016 1001 86380 86390 1
300043 99300043 1001 86380 86390 1
300047 99300047 1001 86380 86390 1
437352 99437352 1001 86380 86390 1
437304 99437304 1001 86380 86390 1
300525 99300525 1001 86380 86390 1
300713 99300713 1001 86380 86390 1
300648 99300648 1001 86380 86390 1
300356 99300356 1001 86380 86390 1
300317 99300317 1001 86380 86390 1
300421 99300421 1001 86380 86390 1
300346 99300346 1001 86380 86390 1
300412 99300412 1001 86380 86390 1
300165 99300165 1001 86380 86390 1
300256 99300256 1001 86380 86390 1
300261 99300261 1001 86380 86390 1
300782 99300782 1001 86380 86390 1
300761 99300761 1001 86380 86390 1
301357 99301357 1001 86380 86390 1
301437 99301437 1001 86380 86390 1
301170 99301170 1001 86380 86390 1
301318 99301318 1001 86380 86390 1
301202 99301202 1001 86380 86390 1
301128 99301128 1001 86380 86390 1
300964 99300964 1001 86380 86390 1
301057 99301057 1001 86380 86390 1
301122 99301122 1001 86380 86390 1
301135 99301135 1001 86380 86390 1
300993 99300993 1001 86380 86390 1
301058 99301058 1001 86380 86390 1
301098 99301098 1001 86380 86390 1
301698 99301698 1001 86380 86390 1
301741 99301741 1001 86380 86390 1
302318 99302318 1001 86380 86390 1
302339 99302339 1001 86380 86390 1
302301 99302301 1001 86380 86390 1
302050 99302050 1001 86380 86390 1
302116 99302116 1001 86380 86390 1
301812 99301812 1001 86380 86390 1
301859 99301859 1001 86380 86390 1
301952 99301952 1001 86380 86390 1
301966 99301966 1001 86380 86390 1
302382 99302382 1001 86380 86390 1
302397 99302397 1001 86380 86390 1
302450 99302450 1001 86380 86390 1
302544 99302544 1001 86380 86390 1
302558 99302558 1001 86380 86390 1
303030 99303030 1001 86380 86390 1
303124 99303124 1001 86380 86390 1
302860 99302860 1001 86380 86390 1
302926 99302926 1001 86380 86390 1
302856 99302856 1001 86380 86390 1
302704 99302704 1001 86380 86390 1
303236 99303236 1001 86380 86390 1
303956 99303956 1001 86380 86390 1
303684 99303684 1001 86380 86390 1
303713 99303713 1001 86380 86390 1
303706 99303706 1001 86380 86390 1
303813 99303813 1001 86380 86390 1
303468 99303468 1001 86380 86390 1
303459 99303459 1001 86380 86390 1
304196 99304196 1001 86380 86390 1
304158 99304158 1001 86380 86390 1
304753 99304753 1001 86380 86390 1
304563 99304563 1001 86380 86390 1
304462 99304462 1001 86380 86390 1
304649 99304649 1001 86380 86390 1
304547 99304547 1001 86380 86390 1
304548 99304548 1001 86380 86390 1
304510 99304510 1001 86380 86390 1
304243 99304243 1001 86380 86390 1
304322 99304322 1001 86380 86390 1
304245 99304245 1001 86380 86390 1
304416 99304416 1001 86380 86390 1
304287 99304287 1001 86380 86390 1
304909 99304909 1001 86380 86390 1
304962 99304962 1001 86380 86390 1
304875 99304875 1001 86380 86390 1
305019 99305019 1001 86380 86390 1
305501 99305501 1001 86380 86390 1
305566 99305566 1001 86380 86390 1
305619 99305619 1001 86380 86390 1
305365 99305365 1001 86380 86390 1
305302 99305302 1001 86380 86390 1
305276 99305276 1001 86380 86390 1
305362 99305362 1001 86380 86390 1
305092 99305092 1001 86380 86390 1
305150 99305150 1001 86380 86390 1
500056 99500056 1001 86380 86390 1
500095 99500095 1001 86380 86390 1
500766 99500766 1001 86380 86390 1
500741 99500741 1001 86380 86390 1
500730 99500730 1001 86380 86390 1
500669 99500669 1001 86380 86390 1
500561 99500561 1001 86380 86390 1
500314 99500314 1001 86380 86390 1
500817 99500817 1001 86380 86390 1
500846 99500846 1001 86380 86390 1
501492 99501492 1001 86380 86390 1
501583 99501583 1001 86380 86390 1
501623 99501623 1001 86380 86390 1
501494 99501494 1001 86380 86390 1
501534 99501534 1001 86380 86390 1
501470 99501470 1001 86380 86390 1
501324 99501324 1001 86380 86390 1
501234 99501234 1001 86380 86390 1
501225 99501225 1001 86380 86390 1
501045 99501045 1001 86380 86390 1
501109 99501109 1001 86380 86390 1
501098 99501098 1001 86380 86390 1
501218 99501218 1001 86380 86390 1
501181 99501181 1001 86380 86390 1
501131 99501131 1001 86380 86390 1
501170 99501170 1001 86380 86390 1
501119 99501119 1001 86380 86390 1
501042 99501042 1001 86380 86390 1
501707 99501707 1001 86380 86390 1
501709 99501709 1001 86380 86390 1
501658 99501658 1001 86380 86390 1
501803 99501803 1001 86380 86390 1
502465 99502465 1001 86380 86390 1
502436 99502436 1001 86380 86390 1
502455 99502455 1001 86380 86390 1
502283 99502283 1001 86380 86390 1
502255 99502255 1001 86380 86390 1
502087 99502087 1001 86380 86390 1
501905 99501905 1001 86380 86390 1
502603 99502603 1001 86380 86390 1
503228 99503228 1001 86380 86390 1
503230 99503230 1001 86380 86390 1
503234 99503234 1001 86380 86390 1
503105 99503105 1001 86380 86390 1
503278 99503278 1001 86380 86390 1
503062 99503062 1001 86380 86390 1
502960 99502960 1001 86380 86390 1
502948 99502948 1001 86380 86390 1
502951 99502951 1001 86380 86390 1
502866 99502866 1001 86380 86390 1
502750 99502750 1001 86380 86390 1
502828 99502828 1001 86380 86390 1
502702 99502702 1001 86380 86390 1
503373 99503373 1001 86380 86390 1
503430 99503430 1001 86380 86390 1
503992 99503992 1001 86380 86390 1
503943 99503943 1001 86380 86390 1
503830 99503830 1001 86380 86390 1
503536 99503536 1001 86380 86390 1
503693 99503693 1001 86380 86390 1
503682 99503682 1001 86380 86390 1
503605 99503605 1001 86380 86390 1
503633 99503633 1001 86380 86390 1
503506 99503506 1001 86380 86390 1
504257 99504257 1001 86380 86390 1
504273 99504273 1001 86380 86390 1
504286 99504286 1001 86380 86390 1
504313 99504313 1001 86380 86390 1
504187 99504187 1001 86380 86390 1
504291 99504291 1001 86380 86390 1
504912 99504912 1001 86380 86390 1
504926 99504926 1001 86380 86390 1
504876 99504876 1001 86380 86390 1
504639 99504639 1001 86380 86390 1
504617 99504617 1001 86380 86390 1
504509 99504509 1001 86380 86390 1
504446 99504446 1001 86380 86390 1
504422 99504422 1001 86380 86390 1
504448 99504448 1001 86380 86390 1
505059 99505059 1001 86380 86390 1
505125 99505125 1001 86380 86390 1
504983 99504983 1001 86380 86390 1
505094 99505094 1001 86380 86390 1
505620 99505620 1001 86380 86390 1
505675 99505675 1001 86380 86390 1
505766 99505766 1001 86380 86390 1
505301 99505301 1001 86380 86390 1
505238 99505238 1001 86380 86390 1
505936 99505936 1001 86380 86390 1
505814 99505814 1001 86380 86390 1
505776 99505776 1001 86380 86390 1
506520 99506520 1001 86380 86390 1
506595 99506595 1001 86380 86390 1
506575 99506575 1001 86380 86390 1
506579 99506579 1001 86380 86390 1
506288 99506288 1001 86380 86390 1
506263 99506263 1001 86380 86390 1
506186 99506186 1001 86380 86390 1
505982 99505982 1001 86380 86390 1
506112 99506112 1001 86380 86390 1
506013 99506013 1001 86380 86390 1
506763 99506763 1001 86380 86390 1
506776 99506776 1001 86380 86390 1
506720 99506720 1001 86380 86390 1
507389 99507389 1001 86380 86390 1
507378 99507378 1001 86380 86390 1
507251 99507251 1001 86380 86390 1
507178 99507178 1001 86380 86390 1
507016 99507016 1001 86380 86390 1
507069 99507069 1001 86380 86390 1
506802 99506802 1001 86380 86390 1
506832 99506832 1001 86380 86390 1
506937 99506937 1001 86380 86390 1
507564 99507564 1001 86380 86390 1
507591 99507591 1001 86380 86390 1
508229 99508229 1001 86380 86390 1
508192 99508192 1001 86380 86390 1
508116 99508116 1001 86380 86390 1
507862 99507862 1001 86380 86390 1
507902 99507902 1001 86380 86390 1
507919 99507919 1001 86380 86390 1
507907 99507907 1001 86380 86390 1
508037 99508037 1001 86380 86390 1
507842 99507842 1001 86380 86390 1
507961 99507961 1001 86380 86390 1
508001 99508001 1001 86380 86390 1
508014 99508014 1001 86380 86390 1
507745 99507745 1001 86380 86390 1
507825 99507825 1001 86380 86390 1
507723 99507723 1001 86380 86390 1
508367 99508367 1001 86380 86390 1
508386 99508386 1001 86380 86390 1
508348 99508348 1001 86380 86390 1
509062 99509062 1001 86380 86390 1
509070 99509070 1001 86380 86390 1
508687 99508687 1001 86380 86390 1
508779 99508779 1001 86380 86390 1
508699 99508699 1001 86380 86390 1
508564 99508564 1001 86380 86390 1
508460 99508460 1001 86380 86390 1
509181 99509181 1001 86380 86390 1
509720 99509720 1001 86380 86390 1
509505 99509505 1001 86380 86390 1
509349 99509349 1001 86380 86390 1
509324 99509324 1001 86380 86390 1
509915 99509915 1001 86380 86390 1
510097 99510097 1001 86380 86390 1
510047 99510047 1001 86380 86390 1
509999 99509999 1001 86380 86390 1
509908 99509908 1001 86380 86390 1
510598 99510598 1001 86380 86390 1
510564 99510564 1001 86380 86390 1
510682 99510682 1001 86380 86390 1
510636 99510636 1001 86380 86390 1
510381 99510381 1001 86380 86390 1
510344 99510344 1001 86380 86390 1
510506 99510506 1001 86380 86390 1
510442 99510442 1001 86380 86390 1
510131 99510131 1001 86380 86390 1
510172 99510172 1001 86380 86390 1
510217 99510217 1001 86380 86390 1
510817 99510817 1001 86380 86390 1
510793 99510793 1001 86380 86390 1
510886 99510886 1001 86380 86390 1
510796 99510796 1001 86380 86390 1
510864 99510864 1001 86380 86390 1
510865 99510865 1001 86380 86390 1
511429 99511429 1001 86380 86390 1
511445 99511445 1001 86380 86390 1
511510 99511510 1001 86380 86390 1
511408 99511408 1001 86380 86390 1
511233 99511233 1001 86380 86390 1
511276 99511276 1001 86380 86390 1
511189 99511189 1001 86380 86390 1
511009 99511009 1001 86380 86390 1
510945 99510945 1001 86380 86390 1
511025 99511025 1001 86380 86390 1
511000 99511000 1001 86380 86390 1
510977 99510977 1001 86380 86390 1
511069 99511069 1001 86380 86390 1
511715 99511715 1001 86380 86390 1
511704 99511704 1001 86380 86390 1
512176 99512176 1001 86380 86390 1
512258 99512258 1001 86380 86390 1
512374 99512374 1001 86380 86390 1
512095 99512095 1001 86380 86390 1
512160 99512160 1001 86380 86390 1
511986 99511986 1001 86380 86390 1
511880 99511880 1001 86380 86390 1
512532 99512532 1001 86380 86390 1
512523 99512523 1001 86380 86390 1
512485 99512485 1001 86380 86390 1
512421 99512421 1001 86380 86390 1
512563 99512563 1001 86380 86390 1
512553 99512553 1001 86380 86390 1
513105 99513105 1001 86380 86390 1
513179 99513179 1001 86380 86390 1
512846 99512846 1001 86380 86390 1
512932 99512932 1001 86380 86390 1
512817 99512817 1001 86380 86390 1
512772 99512772 1001 86380 86390 1
513266 99513266 1001 86380 86390 1
513409 99513409 1001 86380 86390 1
513334 99513334 1001 86380 86390 1
513272 99513272 1001 86380 86390 1
513376 99513376 1001 86380 86390 1
513247 99513247 1001 86380 86390 1
513996 99513996 1001 86380 86390 1
513716 99513716 1001 86380 86390 1
513809 99513809 1001 86380 86390 1
513824 99513824 1001 86380 86390 1
513487 99513487 1001 86380 86390 1
513579 99513579 1001 86380 86390 1
513450 99513450 1001 86380 86390 1
513425 99513425 1001 86380 86390 1
513556 99513556 1001 86380 86390 1
513599 99513599 1001 86380 86390 1
513497 99513497 1001 86380 86390 1
513549 99513549 1001 86380 86390 1
514209 99514209 1001 86380 86390 1
514061 99514061 1001 86380 86390 1
514219 99514219 1001 86380 86390 1
514052 99514052 1001 86380 86390 1
514819 99514819 1001 86380 86390 1
514751 99514751 1001 86380 86390 1
514522 99514522 1001 86380 86390 1
514446 99514446 1001 86380 86390 1
514645 99514645 1001 86380 86390 1
514505 99514505 1001 86380 86390 1
514455 99514455 1001 86380 86390 1
514328 99514328 1001 86380 86390 1
514304 99514304 1001 86380 86390 1
514382 99514382 1001 86380 86390 1
514318 99514318 1001 86380 86390 1
514441 99514441 1001 86380 86390 1
514963 99514963 1001 86380 86390 1
514859 99514859 1001 86380 86390 1
515059 99515059 1001 86380 86390 1
514865 99514865 1001 86380 86390 1
514905 99514905 1001 86380 86390 1
514944 99514944 1001 86380 86390 1
515619 99515619 1001 86380 86390 1
515533 99515533 1001 86380 86390 1
515669 99515669 1001 86380 86390 1
515464 99515464 1001 86380 86390 1
515115 99515115 1001 86380 86390 1
515066 99515066 1001 86380 86390 1
515690 99515690 1001 86380 86390 1
515808 99515808 1001 86380 86390 1
516369 99516369 1001 86380 86390 1
516437 99516437 1001 86380 86390 1
516487 99516487 1001 86380 86390 1
516426 99516426 1001 86380 86390 1
516152 99516152 1001 86380 86390 1
516296 99516296 1001 86380 86390 1
516272 99516272 1001 86380 86390 1
516199 99516199 1001 86380 86390 1
515944 99515944 1001 86380 86390 1
515998 99515998 1001 86380 86390 1
516052 99516052 1001 86380 86390 1
516028 99516028 1001 86380 86390 1
516571 99516571 1001 86380 86390 1
516691 99516691 1001 86380 86390 1
516643 99516643 1001 86380 86390 1
516556 99516556 1001 86380 86390 1
517320 99517320 1001 86380 86390 1
517241 99517241 1001 86380 86390 1
517177 99517177 1001 86380 86390 1
517268 99517268 1001 86380 86390 1
517283 99517283 1001 86380 86390 1
517120 99517120 1001 86380 86390 1
517017 99517017 1001 86380 86390 1
517121 99517121 1001 86380 86390 1
516967 99516967 1001 86380 86390 1
517111 99517111 1001 86380 86390 1
516858 99516858 1001 86380 86390 1
516910 99516910 1001 86380 86390 1
516758 99516758 1001 86380 86390 1
516760 99516760 1001 86380 86390 1
517345 99517345 1001 86380 86390 1
517360 99517360 1001 86380 86390 1
517374 99517374 1001 86380 86390 1
517338 99517338 1001 86380 86390 1
517417 99517417 1001 86380 86390 1
517522 99517522 1001 86380 86390 1
517459 99517459 1001 86380 86390 1
517370 99517370 1001 86380 86390 1
517461 99517461 1001 86380 86390 1
518087 99518087 1001 86380 86390 1
518140 99518140 1001 86380 86390 1
518002 99518002 1001 86380 86390 1
518068 99518068 1001 86380 86390 1
517967 99517967 1001 86380 86390 1
517829 99517829 1001 86380 86390 1
517947 99517947 1001 86380 86390 1
517785 99517785 1001 86380 86390 1
517635 99517635 1001 86380 86390 1
517674 99517674 1001 86380 86390 1
517687 99517687 1001 86380 86390 1
517714 99517714 1001 86380 86390 1
517652 99517652 1001 86380 86390 1
517564 99517564 1001 86380 86390 1
518210 99518210 1001 86380 86390 1
518277 99518277 1001 86380 86390 1
518266 99518266 1001 86380 86390 1
518259 99518259 1001 86380 86390 1
518825 99518825 1001 86380 86390 1
518789 99518789 1001 86380 86390 1
518946 99518946 1001 86380 86390 1
518581 99518581 1001 86380 86390 1
518651 99518651 1001 86380 86390 1
518418 99518418 1001 86380 86390 1
518524 99518524 1001 86380 86390 1
518495 99518495 1001 86380 86390 1
519102 99519102 1001 86380 86390 1
519073 99519073 1001 86380 86390 1
519099 99519099 1001 86380 86390 1
519138 99519138 1001 86380 86390 1
519647 99519647 1001 86380 86390 1
519614 99519614 1001 86380 86390 1
519655 99519655 1001 86380 86390 1
519736 99519736 1001 86380 86390 1
519289 99519289 1001 86380 86390 1
519384 99519384 1001 86380 86390 1
519839 99519839 1001 86380 86390 1
519998 99519998 1001 86380 86390 1
520497 99520497 1001 86380 86390 1
520280 99520280 1001 86380 86390 1
520414 99520414 1001 86380 86390 1
520236 99520236 1001 86380 86390 1
520238 99520238 1001 86380 86390 1
520070 99520070 1001 86380 86390 1
520161 99520161 1001 86380 86390 1
520174 99520174 1001 86380 86390 1
520137 99520137 1001 86380 86390 1
520143 99520143 1001 86380 86390 1
520767 99520767 1001 86380 86390 1
520697 99520697 1001 86380 86390 1
520804 99520804 1001 86380 86390 1
521290 99521290 1001 86380 86390 1
521443 99521443 1001 86380 86390 1
521456 99521456 1001 86380 86390 1
521137 99521137 1001 86380 86390 1
521150 99521150 1001 86380 86390 1
521099 99521099 1001 86380 86390 1
521125 99521125 1001 86380 86390 1
521178 99521178 1001 86380 86390 1
521155 99521155 1001 86380 86390 1
520885 99520885 1001 86380 86390 1
521012 99521012 1001 86380 86390 1
521518 99521518 1001 86380 86390 1
521532 99521532 1001 86380 86390 1
521577 99521577 1001 86380 86390 1
521486 99521486 1001 86380 86390 1
522177 99522177 1001 86380 86390 1
522292 99522292 1001 86380 86390 1
522268 99522268 1001 86380 86390 1
522105 99522105 1001 86380 86390 1
522271 99522271 1001 86380 86390 1
522275 99522275 1001 86380 86390 1
522158 99522158 1001 86380 86390 1
521909 99521909 1001 86380 86390 1
521896 99521896 1001 86380 86390 1
521897 99521897 1001 86380 86390 1
521926 99521926 1001 86380 86390 1
522056 99522056 1001 86380 86390 1
521717 99521717 1001 86380 86390 1
521782 99521782 1001 86380 86390 1
521811 99521811 1001 86380 86390 1
522473 99522473 1001 86380 86390 1
522298 99522298 1001 86380 86390 1
522416 99522416 1001 86380 86390 1
522964 99522964 1001 86380 86390 1
523097 99523097 1001 86380 86390 1
522920 99522920 1001 86380 86390 1
522945 99522945 1001 86380 86390 1
523110 99523110 1001 86380 86390 1
522842 99522842 1001 86380 86390 1
522873 99522873 1001 86380 86390 1
522717 99522717 1001 86380 86390 1
522701 99522701 1001 86380 86390 1
523129 99523129 1001 86380 86390 1
523233 99523233 1001 86380 86390 1
523227 99523227 1001 86380 86390 1
523898 99523898 1001 86380 86390 1
523937 99523937 1001 86380 86390 1
523650 99523650 1001 86380 86390 1
523703 99523703 1001 86380 86390 1
523578 99523578 1001 86380 86390 1
523530 99523530 1001 86380 86390 1
523485 99523485 1001 86380 86390 1
523324 99523324 1001 86380 86390 1
523532 99523532 1001 86380 86390 1
524115 99524115 1001 86380 86390 1
524130 99524130 1001 86380 86390 1
523948 99523948 1001 86380 86390 1
524070 99524070 1001 86380 86390 1
524618 99524618 1001 86380 86390 1
524632 99524632 1001 86380 86390 1
524726 99524726 1001 86380 86390 1
524623 99524623 1001 86380 86390 1
524401 99524401 1001 86380 86390 1
524519 99524519 1001 86380 86390 1
524188 99524188 1001 86380 86390 1
524270 99524270 1001 86380 86390 1
524173 99524173 1001 86380 86390 1
524330 99524330 1001 86380 86390 1
524965 99524965 1001 86380 86390 1
524862 99524862 1001 86380 86390 1
524863 99524863 1001 86380 86390 1
524934 99524934 1001 86380 86390 1
525520 99525520 1001 86380 86390 1
525443 99525443 1001 86380 86390 1
525407 99525407 1001 86380 86390 1
525550 99525550 1001 86380 86390 1
525514 99525514 1001 86380 86390 1
525403 99525403 1001 86380 86390 1
525592 99525592 1001 86380 86390 1
525018 99525018 1001 86380 86390 1
525164 99525164 1001 86380 86390 1
525036 99525036 1001 86380 86390 1
525090 99525090 1001 86380 86390 1
525143 99525143 1001 86380 86390 1
525752 99525752 1001 86380 86390 1
525639 99525639 1001 86380 86390 1
525670 99525670 1001 86380 86390 1
526321 99526321 1001 86380 86390 1
526277 99526277 1001 86380 86390 1
526113 99526113 1001 86380 86390 1
526075 99526075 1001 86380 86390 1
526119 99526119 1001 86380 86390 1
526085 99526085 1001 86380 86390 1
525894 99525894 1001 86380 86390 1
525910 99525910 1001 86380 86390 1
525847 99525847 1001 86380 86390 1
525926 99525926 1001 86380 86390 1
525942 99525942 1001 86380 86390 1
526566 99526566 1001 86380 86390 1
526529 99526529 1001 86380 86390 1
526507 99526507 1001 86380 86390 1
527144 99527144 1001 86380 86390 1
527246 99527246 1001 86380 86390 1
527132 99527132 1001 86380 86390 1
527145 99527145 1001 86380 86390 1
526901 99526901 1001 86380 86390 1
526979 99526979 1001 86380 86390 1
526903 99526903 1001 86380 86390 1
526891 99526891 1001 86380 86390 1
526995 99526995 1001 86380 86390 1
526912 99526912 1001 86380 86390 1
526777 99526777 1001 86380 86390 1
527262 99527262 1001 86380 86390 1
527410 99527410 1001 86380 86390 1
527321 99527321 1001 86380 86390 1
527914 99527914 1001 86380 86390 1
527957 99527957 1001 86380 86390 1
527701 99527701 1001 86380 86390 1
527828 99527828 1001 86380 86390 1
527602 99527602 1001 86380 86390 1
527582 99527582 1001 86380 86390 1
528214 99528214 1001 86380 86390 1
528268 99528268 1001 86380 86390 1
528767 99528767 1001 86380 86390 1
528794 99528794 1001 86380 86390 1
528706 99528706 1001 86380 86390 1
528707 99528707 1001 86380 86390 1
528639 99528639 1001 86380 86390 1
528614 99528614 1001 86380 86390 1
528372 99528372 1001 86380 86390 1
528989 99528989 1001 86380 86390 1
528982 99528982 1001 86380 86390 1
529075 99529075 1001 86380 86390 1
529592 99529592 1001 86380 86390 1
529711 99529711 1001 86380 86390 1
529569 99529569 1001 86380 86390 1
529471 99529471 1001 86380 86390 1
529343 99529343 1001 86380 86390 1
529512 99529512 1001 86380 86390 1
529474 99529474 1001 86380 86390 1
529411 99529411 1001 86380 86390 1
529476 99529476 1001 86380 86390 1
529348 99529348 1001 86380 86390 1
529378 99529378 1001 86380 86390 1
529288 99529288 1001 86380 86390 1
529251 99529251 1001 86380 86390 1
529176 99529176 1001 86380 86390 1
529866 99529866 1001 86380 86390 1
529851 99529851 1001 86380 86390 1
529749 99529749 1001 86380 86390 1
530406 99530406 1001 86380 86390 1
530485 99530485 1001 86380 86390 1
530232 99530232 1001 86380 86390 1
530276 99530276 1001 86380 86390 1
530304 99530304 1001 86380 86390 1
530330 99530330 1001 86380 86390 1
530204 99530204 1001 86380 86390 1
530052 99530052 1001 86380 86390 1
529965 99529965 1001 86380 86390 1
530112 99530112 1001 86380 86390 1
530721 99530721 1001 86380 86390 1
530631 99530631 1001 86380 86390 1
530607 99530607 1001 86380 86390 1
530633 99530633 1001 86380 86390 1
530600 99530600 1001 86380 86390 1
530640 99530640 1001 86380 86390 1
531255 99531255 1001 86380 86390 1
531357 99531357 1001 86380 86390 1
531021 99531021 1001 86380 86390 1
531050 99531050 1001 86380 86390 1
530986 99530986 1001 86380 86390 1
530790 99530790 1001 86380 86390 1
530867 99530867 1001 86380 86390 1
530959 99530959 1001 86380 86390 1
530805 99530805 1001 86380 86390 1
531500 99531500 1001 86380 86390 1
531383 99531383 1001 86380 86390 1
531412 99531412 1001 86380 86390 1
532090 99532090 1001 86380 86390 1
532187 99532187 1001 86380 86390 1
532189 99532189 1001 86380 86390 1
531922 99531922 1001 86380 86390 1
531937 99531937 1001 86380 86390 1
531930 99531930 1001 86380 86390 1
531649 99531649 1001 86380 86390 1
531640 99531640 1001 86380 86390 1
531744 99531744 1001 86380 86390 1
531696 99531696 1001 86380 86390 1
531762 99531762 1001 86380 86390 1
531751 99531751 1001 86380 86390 1
531778 99531778 1001 86380 86390 1
532369 99532369 1001 86380 86390 1
532382 99532382 1001 86380 86390 1
532279 99532279 1001 86380 86390 1
532840 99532840 1001 86380 86390 1
532748 99532748 1001 86380 86390 1
532518 99532518 1001 86380 86390 1
532431 99532431 1001 86380 86390 1
533627 99533627 1001 86380 86390 1
533632 99533632 1001 86380 86390 1
533504 99533504 1001 86380 86390 1
533453 99533453 1001 86380 86390 1
533532 99533532 1001 86380 86390 1
533299 99533299 1001 86380 86390 1
533237 99533237 1001 86380 86390 1
533445 99533445 1001 86380 86390 1
534014 99534014 1001 86380 86390 1
533916 99533916 1001 86380 86390 1
534500 99534500 1001 86380 86390 1
534552 99534552 1001 86380 86390 1
534681 99534681 1001 86380 86390 1
534467 99534467 1001 86380 86390 1
534291 99534291 1001 86380 86390 1
534193 99534193 1001 86380 86390 1
534116 99534116 1001 86380 86390 1
534139 99534139 1001 86380 86390 1
534268 99534268 1001 86380 86390 1
534771 99534771 1001 86380 86390 1
534888 99534888 1001 86380 86390 1
534748 99534748 1001 86380 86390 1
534868 99534868 1001 86380 86390 1
534714 99534714 1001 86380 86390 1
535497 99535497 1001 86380 86390 1
535442 99535442 1001 86380 86390 1
535188 99535188 1001 86380 86390 1
535113 99535113 1001 86380 86390 1
535273 99535273 1001 86380 86390 1
535287 99535287 1001 86380 86390 1
535263 99535263 1001 86380 86390 1
535109 99535109 1001 86380 86390 1
535036 99535036 1001 86380 86390 1
534959 99534959 1001 86380 86390 1
534972 99534972 1001 86380 86390 1
535082 99535082 1001 86380 86390 1
535628 99535628 1001 86380 86390 1
535693 99535693 1001 86380 86390 1
535696 99535696 1001 86380 86390 1
536287 99536287 1001 86380 86390 1
535936 99535936 1001 86380 86390 1
536119 99536119 1001 86380 86390 1
535992 99535992 1001 86380 86390 1
536036 99536036 1001 86380 86390 1
535793 99535793 1001 86380 86390 1
536424 99536424 1001 86380 86390 1
536500 99536500 1001 86380 86390 1
536970 99536970 1001 86380 86390 1
537061 99537061 1001 86380 86390 1
537102 99537102 1001 86380 86390 1
537153 99537153 1001 86380 86390 1
536775 99536775 1001 86380 86390 1
536846 99536846 1001 86380 86390 1
536901 99536901 1001 86380 86390 1
536697 99536697 1001 86380 86390 1
536749 99536749 1001 86380 86390 1
536699 99536699 1001 86380 86390 1
536700 99536700 1001 86380 86390 1
536720 99536720 1001 86380 86390 1
537320 99537320 1001 86380 86390 1
537217 99537217 1001 86380 86390 1
537184 99537184 1001 86380 86390 1
537825 99537825 1001 86380 86390 1
537892 99537892 1001 86380 86390 1
537973 99537973 1001 86380 86390 1
537932 99537932 1001 86380 86390 1
537856 99537856 1001 86380 86390 1
537679 99537679 1001 86380 86390 1
537733 99537733 1001 86380 86390 1
537779 99537779 1001 86380 86390 1
537663 99537663 1001 86380 86390 1
537691 99537691 1001 86380 86390 1
537499 99537499 1001 86380 86390 1
537403 99537403 1001 86380 86390 1
538086 99538086 1001 86380 86390 1
538140 99538140 1001 86380 86390 1
538738 99538738 1001 86380 86390 1
538755 99538755 1001 86380 86390 1
538617 99538617 1001 86380 86390 1
538642 99538642 1001 86380 86390 1
538593 99538593 1001 86380 86390 1
538477 99538477 1001 86380 86390 1
538208 99538208 1001 86380 86390 1
538883 99538883 1001 86380 86390 1
539004 99539004 1001 86380 86390 1
538822 99538822 1001 86380 86390 1
539614 99539614 1001 86380 86390 1
539343 99539343 1001 86380 86390 1
539034 99539034 1001 86380 86390 1
539113 99539113 1001 86380 86390 1
539051 99539051 1001 86380 86390 1
539209 99539209 1001 86380 86390 1
539724 99539724 1001 86380 86390 1
539647 99539647 1001 86380 86390 1
540301 99540301 1001 86380 86390 1
540424 99540424 1001 86380 86390 1
540067 99540067 1001 86380 86390 1
540227 99540227 1001 86380 86390 1
539962 99539962 1001 86380 86390 1
540621 99540621 1001 86380 86390 1
540614 99540614 1001 86380 86390 1
540499 99540499 1001 86380 86390 1
541192 99541192 1001 86380 86390 1
541129 99541129 1001 86380 86390 1
541171 99541171 1001 86380 86390 1
541160 99541160 1001 86380 86390 1
541075 99541075 1001 86380 86390 1
541065 99541065 1001 86380 86390 1
541015 99541015 1001 86380 86390 1
541028 99541028 1001 86380 86390 1
540739 99540739 1001 86380 86390 1
540746 99540746 1001 86380 86390 1
541435 99541435 1001 86380 86390 1
541487 99541487 1001 86380 86390 1
541296 99541296 1001 86380 86390 1
541956 99541956 1001 86380 86390 1
541932 99541932 1001 86380 86390 1
542099 99542099 1001 86380 86390 1
542013 99542013 1001 86380 86390 1
541773 99541773 1001 86380 86390 1
541766 99541766 1001 86380 86390 1
542199 99542199 1001 86380 86390 1
542229 99542229 1001 86380 86390 1
542282 99542282 1001 86380 86390 1
542308 99542308 1001 86380 86390 1
542270 99542270 1001 86380 86390 1
542868 99542868 1001 86380 86390 1
542791 99542791 1001 86380 86390 1
542927 99542927 1001 86380 86390 1
542597 99542597 1001 86380 86390 1
542598 99542598 1001 86380 86390 1
542677 99542677 1001 86380 86390 1
542534 99542534 1001 86380 86390 1
542588 99542588 1001 86380 86390 1
542553 99542553 1001 86380 86390 1
542710 99542710 1001 86380 86390 1
542620 99542620 1001 86380 86390 1
542712 99542712 1001 86380 86390 1
542435 99542435 1001 86380 86390 1
542512 99542512 1001 86380 86390 1
542997 99542997 1001 86380 86390 1
543062 99543062 1001 86380 86390 1
543140 99543140 1001 86380 86390 1
542953 99542953 1001 86380 86390 1
542954 99542954 1001 86380 86390 1
543733 99543733 1001 86380 86390 1
543628 99543628 1001 86380 86390 1
543515 99543515 1001 86380 86390 1
543402 99543402 1001 86380 86390 1
543390 99543390 1001 86380 86390 1
543393 99543393 1001 86380 86390 1
543381 99543381 1001 86380 86390 1
543176 99543176 1001 86380 86390 1
543235 99543235 1001 86380 86390 1
543275 99543275 1001 86380 86390 1
543328 99543328 1001 86380 86390 1
543886 99543886 1001 86380 86390 1
543874 99543874 1001 86380 86390 1
543903 99543903 1001 86380 86390 1
544513 99544513 1001 86380 86390 1
544464 99544464 1001 86380 86390 1
544454 99544454 1001 86380 86390 1
544360 99544360 1001 86380 86390 1
544274 99544274 1001 86380 86390 1
544159 99544159 1001 86380 86390 1
544128 99544128 1001 86380 86390 1
544013 99544013 1001 86380 86390 1
544621 99544621 1001 86380 86390 1
544719 99544719 1001 86380 86390 1
544656 99544656 1001 86380 86390 1
411732 884 1001 72480 78117 1
424447 905 1001 36960 37317 1
400253 99400253 1001 86380 86390 1
400342 99400342 1001 86380 86390 1
400424 99400424 1001 86380 86390 1
400461 99400461 1001 86380 86390 1
400585 99400585 1001 86380 86390 1
400613 99400613 1001 86380 86390 1
400853 99400853 1001 86380 86390 1
401060 99401060 1001 86380 86390 1
401124 99401124 1001 86380 86390 1
401139 99401139 1001 86380 86390 1
401249 99401249 1001 86380 86390 1
401284 99401284 1001 86380 86390 1
401287 99401287 1001 86380 86390 1
401368 99401368 1001 86380 86390 1
401742 99401742 1001 86380 86390 1
402063 99402063 1001 86380 86390 1
401978 99401978 1001 86380 86390 1
402012 99402012 1001 86380 86390 1
402145 99402145 1001 86380 86390 1
402221 99402221 1001 86380 86390 1
402214 99402214 1001 86380 86390 1
402726 99402726 1001 86380 86390 1
403297 99403297 1001 86380 86390 1
403397 99403397 1001 86380 86390 1
403431 99403431 1001 86380 86390 1
403445 99403445 1001 86380 86390 1
403731 99403731 1001 86380 86390 1
403696 99403696 1001 86380 86390 1
403917 99403917 1001 86380 86390 1
404009 99404009 1001 86380 86390 1
404234 99404234 1001 86380 86390 1
404265 99404265 1001 86380 86390 1
404344 99404344 1001 86380 86390 1
404408 99404408 1001 86380 86390 1
404504 99404504 1001 86380 86390 1
404592 99404592 1001 86380 86390 1
404648 99404648 1001 86380 86390 1
404769 99404769 1001 86380 86390 1
404757 99404757 1001 86380 86390 1
404711 99404711 1001 86380 86390 1
404821 99404821 1001 86380 86390 1
404861 99404861 1001 86380 86390 1
404923 99404923 1001 86380 86390 1
404978 99404978 1001 86380 86390 1
405157 99405157 1001 86380 86390 1
405164 99405164 1001 86380 86390 1
405458 99405458 1001 86380 86390 1
405524 99405524 1001 86380 86390 1
405554 99405554 1001 86380 86390 1
405515 99405515 1001 86380 86390 1
405852 99405852 1001 86380 86390 1
406030 99406030 1001 86380 86390 1
406108 99406108 1001 86380 86390 1
406317 99406317 1001 86380 86390 1
406380 99406380 1001 86380 86390 1
406750 99406750 1001 86380 86390 1
406830 99406830 1001 86380 86390 1
406888 99406888 1001 86380 86390 1
407004 99407004 1001 86380 86390 1
407346 99407346 1001 86380 86390 1
407294 99407294 1001 86380 86390 1
407248 99407248 1001 86380 86390 1
407360 99407360 1001 86380 86390 1
407361 99407361 1001 86380 86390 1
407831 99407831 1001 86380 86390 1
407967 99407967 1001 86380 86390 1
408307 99408307 1001 86380 86390 1
408361 99408361 1001 86380 86390 1
408349 99408349 1001 86380 86390 1
409064 99409064 1001 86380 86390 1
409236 99409236 1001 86380 86390 1
409308 99409308 1001 86380 86390 1
409342 99409342 1001 86380 86390 1
409593 99409593 1001 86380 86390 1
409709 99409709 1001 86380 86390 1
409863 99409863 1001 86380 86390 1
409810 99409810 1001 86380 86390 1
410099 99410099 1001 86380 86390 1
410213 99410213 1001 86380 86390 1
410138 99410138 1001 86380 86390 1
409990 99409990 1001 86380 86390 1
410272 99410272 1001 86380 86390 1
410267 99410267 1001 86380 86390 1
410339 99410339 1001 86380 86390 1
410621 99410621 1001 86380 86390 1
410763 99410763 1001 86380 86390 1
410778 99410778 1001 86380 86390 1
411092 99411092 1001 86380 86390 1
411061 99411061 1001 86380 86390 1
411188 99411188 1001 86380 86390 1
411485 99411485 1001 86380 86390 1
411595 99411595 1001 86380 86390 1
411819 99411819 1001 86380 86390 1
411825 99411825 1001 86380 86390 1
411972 99411972 1001 86380 86390 1
412252 99412252 1001 86380 86390 1
412327 99412327 1001 86380 86390 1
412456 99412456 1001 86380 86390 1
412328 99412328 1001 86380 86390 1
412458 99412458 1001 86380 86390 1
412408 99412408 1001 86380 86390 1
412443 99412443 1001 86380 86390 1
413166 99413166 1001 86380 86390 1
412965 99412965 1001 86380 86390 1
413247 99413247 1001 86380 86390 1
412896 99412896 1001 86380 86390 1
413122 99413122 1001 86380 86390 1
413206 99413206 1001 86380 86390 1
412929 99412929 1001 86380 86390 1
412828 99412828 1001 86380 86390 1
412625 99412625 1001 86380 86390 1
412564 99412564 1001 86380 86390 1
412709 99412709 1001 86380 86390 1
412690 99412690 1001 86380 86390 1
412860 99412860 1001 86380 86390 1
413969 99413969 1001 86380 86390 1
413955 99413955 1001 86380 86390 1
413701 99413701 1001 86380 86390 1
413708 99413708 1001 86380 86390 1
413743 99413743 1001 86380 86390 1
413830 99413830 1001 86380 86390 1
415272 99415272 1001 86380 86390 1
415201 99415201 1001 86380 86390 1
414638 99414638 1001 86380 86390 1
414571 99414571 1001 86380 86390 1
414699 99414699 1001 86380 86390 1
414139 99414139 1001 86380 86390 1
414332 99414332 1001 86380 86390 1
414168 99414168 1001 86380 86390 1
414467 99414467 1001 86380 86390 1
415483 99415483 1001 86380 86390 1
415684 99415684 1001 86380 86390 1
415558 99415558 1001 86380 86390 1
415325 99415325 1001 86380 86390 1
415630 99415630 1001 86380 86390 1
415688 99415688 1001 86380 86390 1
416905 99416905 1001 86380 86390 1
416720 99416720 1001 86380 86390 1
416992 99416992 1001 86380 86390 1
416148 99416148 1001 86380 86390 1
416226 99416226 1001 86380 86390 1
416509 99416509 1001 86380 86390 1
416248 99416248 1001 86380 86390 1
416114 99416114 1001 86380 86390 1
417185 99417185 1001 86380 86390 1
417307 99417307 1001 86380 86390 1
417519 99417519 1001 86380 86390 1
417474 99417474 1001 86380 86390 1
417484 99417484 1001 86380 86390 1
417495 99417495 1001 86380 86390 1
418532 99418532 1001 86380 86390 1
418554 99418554 1001 86380 86390 1
418767 99418767 1001 86380 86390 1
418768 99418768 1001 86380 86390 1
418724 99418724 1001 86380 86390 1
418208 99418208 1001 86380 86390 1
418342 99418342 1001 86380 86390 1
418380 99418380 1001 86380 86390 1
418124 99418124 1001 86380 86390 1
418189 99418189 1001 86380 86390 1
417711 99417711 1001 86380 86390 1
418842 99418842 1001 86380 86390 1
418873 99418873 1001 86380 86390 1
419107 99419107 1001 86380 86390 1
418939 99418939 1001 86380 86390 1
419168 99419168 1001 86380 86390 1
418805 99418805 1001 86380 86390 1
420154 99420154 1001 86380 86390 1
420368 99420368 1001 86380 86390 1
420068 99420068 1001 86380 86390 1
420164 99420164 1001 86380 86390 1
420190 99420190 1001 86380 86390 1
419677 99419677 1001 86380 86390 1
419896 99419896 1001 86380 86390 1
419593 99419593 1001 86380 86390 1
419308 99419308 1001 86380 86390 1
419392 99419392 1001 86380 86390 1
419509 99419509 1001 86380 86390 1
419230 99419230 1001 86380 86390 1
420589 99420589 1001 86380 86390 1
420702 99420702 1001 86380 86390 1
420762 99420762 1001 86380 86390 1
420508 99420508 1001 86380 86390 1
421416 99421416 1001 86380 86390 1
421258 99421258 1001 86380 86390 1
421012 99421012 1001 86380 86390 1
421016 99421016 1001 86380 86390 1
421102 99421102 1001 86380 86390 1
421121 99421121 1001 86380 86390 1
421153 99421153 1001 86380 86390 1
421083 99421083 1001 86380 86390 1
421250 99421250 1001 86380 86390 1
420985 99420985 1001 86380 86390 1
422192 99422192 1001 86380 86390 1
422443 99422443 1001 86380 86390 1
422319 99422319 1001 86380 86390 1
423750 99423750 1001 86380 86390 1
423694 99423694 1001 86380 86390 1
423713 99423713 1001 86380 86390 1
423668 99423668 1001 86380 86390 1
423457 99423457 1001 86380 86390 1
423134 99423134 1001 86380 86390 1
422966 99422966 1001 86380 86390 1
423080 99423080 1001 86380 86390 1
423300 99423300 1001 86380 86390 1
422595 99422595 1001 86380 86390 1
422555 99422555 1001 86380 86390 1
422812 99422812 1001 86380 86390 1
422795 99422795 1001 86380 86390 1
423987 99423987 1001 86380 86390 1
423918 99423918 1001 86380 86390 1
423877 99423877 1001 86380 86390 1
423766 99423766 1001 86380 86390 1
425190 99425190 1001 86380 86390 1
425126 99425126 1001 86380 86390 1
425318 99425318 1001 86380 86390 1
425364 99425364 1001 86380 86390 1
424763 99424763 1001 86380 86390 1
424971 99424971 1001 86380 86390 1
424744 99424744 1001 86380 86390 1
424878 99424878 1001 86380 86390 1
424283 99424283 1001 86380 86390 1
424406 99424406 1001 86380 86390 1
424427 99424427 1001 86380 86390 1
424203 99424203 1001 86380 86390 1
424335 99424335 1001 86380 86390 1
424177 99424177 1001 86380 86390 1
425495 99425495 1001 86380 86390 1
425444 99425444 1001 86380 86390 1
425639 99425639 1001 86380 86390 1
425626 99425626 1001 86380 86390 1
426800 99426800 1001 86380 86390 1
426825 99426825 1001 86380 86390 1
426619 99426619 1001 86380 86390 1
426385 99426385 1001 86380 86390 1
426629 99426629 1001 86380 86390 1
425864 99425864 1001 86380 86390 1
426201 99426201 1001 86380 86390 1
426081 99426081 1001 86380 86390 1
426264 99426264 1001 86380 86390 1
427286 99427286 1001 86380 86390 1
427483 99427483 1001 86380 86390 1
427353 99427353 1001 86380 86390 1
427206 99427206 1001 86380 86390 1
427216 99427216 1001 86380 86390 1
427160 99427160 1001 86380 86390 1
427408 99427408 1001 86380 86390 1
428593 99428593 1001 86380 86390 1
428703 99428703 1001 86380 86390 1
428625 99428625 1001 86380 86390 1
428033 99428033 1001 86380 86390 1
427973 99427973 1001 86380 86390 1
427974 99427974 1001 86380 86390 1
427925 99427925 1001 86380 86390 1
428147 99428147 1001 86380 86390 1
427597 99427597 1001 86380 86390 1
427577 99427577 1001 86380 86390 1
427760 99427760 1001 86380 86390 1
427547 99427547 1001 86380 86390 1
427747 99427747 1001 86380 86390 1
429066 99429066 1001 86380 86390 1
427531 99427531 1001 86380 86390 1
429128 99429128 1001 86380 86390 1
429129 99429129 1001 86380 86390 1
428949 99428949 1001 86380 86390 1
430313 99430313 1001 86380 86390 1
430194 99430194 1001 86380 86390 1
430195 99430195 1001 86380 86390 1
430260 99430260 1001 86380 86390 1
429591 99429591 1001 86380 86390 1
429567 99429567 1001 86380 86390 1
429884 99429884 1001 86380 86390 1
429677 99429677 1001 86380 86390 1
429581 99429581 1001 86380 86390 1
429607 99429607 1001 86380 86390 1
429562 99429562 1001 86380 86390 1
430376 99430376 1001 86380 86390 1
431691 99431691 1001 86380 86390 1
431949 99431949 1001 86380 86390 1
431337 99431337 1001 86380 86390 1
431240 99431240 1001 86380 86390 1
431070 99431070 1001 86380 86390 1
431131 99431131 1001 86380 86390 1
430904 99430904 1001 86380 86390 1
431155 99431155 1001 86380 86390 1
431168 99431168 1001 86380 86390 1
432452 99432452 1001 86380 86390 1
432245 99432245 1001 86380 86390 1
432480 99432480 1001 86380 86390 1
433188 99433188 1001 86380 86390 1
433076 99433076 1001 86380 86390 1
432902 99432902 1001 86380 86390 1
432770 99432770 1001 86380 86390 1
432492 99432492 1001 86380 86390 1
432801 99432801 1001 86380 86390 1
434001 99434001 1001 86380 86390 1
433864 99433864 1001 86380 86390 1
434069 99434069 1001 86380 86390 1
433821 99433821 1001 86380 86390 1
435193 99435193 1001 86380 86390 1
435070 99435070 1001 86380 86390 1
435147 99435147 1001 86380 86390 1
435031 99435031 1001 86380 86390 1
434870 99434870 1001 86380 86390 1
434767 99434767 1001 86380 86390 1
434668 99434668 1001 86380 86390 1
434655 99434655 1001 86380 86390 1
434332 99434332 1001 86380 86390 1
435826 99435826 1001 86380 86390 1
435742 99435742 1001 86380 86390 1
436847 99436847 1001 86380 86390 1
437017 99437017 1001 86380 86390 1
436550 99436550 1001 86380 86390 1
436371 99436371 1001 86380 86390 1
436483 99436483 1001 86380 86390 1
436532 99436532 1001 86380 86390 1
435970 99435970 1001 86380 86390 1
436235 99436235 1001 86380 86390 1
436264 99436264 1001 86380 86390 1
436168 99436168 1001 86380 86390 1
436098 99436098 1001 86380 86390 1
436016 99436016 1001 86380 86390 1
436217 99436217 1001 86380 86390 1
436246 99436246 1001 86380 86390 1
436328 99436328 1001 86380 86390 1
436306 99436306 1001 86380 86390 1
300059 99300059 1001 86380 86390 1
437350 99437350 1001 86380 86390 1
437256 99437256 1001 86380 86390 1
300637 99300637 1001 86380 86390 1
300445 99300445 1001 86380 86390 1
300476 99300476 1001 86380 86390 1
300479 99300479 1001 86380 86390 1
300494 99300494 1001 86380 86390 1
300201 99300201 1001 86380 86390 1
300140 99300140 1001 86380 86390 1
300249 99300249 1001 86380 86390 1
300820 99300820 1001 86380 86390 1
300824 99300824 1001 86380 86390 1
300788 99300788 1001 86380 86390 1
300815 99300815 1001 86380 86390 1
301432 99301432 1001 86380 86390 1
301382 99301382 1001 86380 86390 1
301475 99301475 1001 86380 86390 1
301206 99301206 1001 86380 86390 1
301336 99301336 1001 86380 86390 1
301208 99301208 1001 86380 86390 1
301209 99301209 1001 86380 86390 1
301275 99301275 1001 86380 86390 1
301327 99301327 1001 86380 86390 1
301250 99301250 1001 86380 86390 1
301329 99301329 1001 86380 86390 1
301240 99301240 1001 86380 86390 1
300947 99300947 1001 86380 86390 1
300935 99300935 1001 86380 86390 1
300975 99300975 1001 86380 86390 1
301682 99301682 1001 86380 86390 1
301582 99301582 1001 86380 86390 1
301662 99301662 1001 86380 86390 1
301689 99301689 1001 86380 86390 1
302179 99302179 1001 86380 86390 1
302218 99302218 1001 86380 86390 1
302180 99302180 1001 86380 86390 1
302114 99302114 1001 86380 86390 1
301876 99301876 1001 86380 86390 1
301763 99301763 1001 86380 86390 1
301843 99301843 1001 86380 86390 1
301933 99301933 1001 86380 86390 1
301938 99301938 1001 86380 86390 1
302510 99302510 1001 86380 86390 1
302453 99302453 1001 86380 86390 1
303123 99303123 1001 86380 86390 1
303197 99303197 1001 86380 86390 1
302950 99302950 1001 86380 86390 1
302989 99302989 1001 86380 86390 1
302844 99302844 1001 86380 86390 1
302637 99302637 1001 86380 86390 1
302587 99302587 1001 86380 86390 1
302695 99302695 1001 86380 86390 1
302633 99302633 1001 86380 86390 1
302737 99302737 1001 86380 86390 1
302779 99302779 1001 86380 86390 1
303386 99303386 1001 86380 86390 1
303389 99303389 1001 86380 86390 1
303303 99303303 1001 86380 86390 1
303970 99303970 1001 86380 86390 1
303960 99303960 1001 86380 86390 1
303915 99303915 1001 86380 86390 1
303764 99303764 1001 86380 86390 1
303701 99303701 1001 86380 86390 1
303823 99303823 1001 86380 86390 1
304107 99304107 1001 86380 86390 1
304106 99304106 1001 86380 86390 1
304743 99304743 1001 86380 86390 1
304733 99304733 1001 86380 86390 1
304657 99304657 1001 86380 86390 1
304832 99304832 1001 86380 86390 1
304671 99304671 1001 86380 86390 1
304804 99304804 1001 86380 86390 1
304478 99304478 1001 86380 86390 1
304496 99304496 1001 86380 86390 1
305517 99305517 1001 86380 86390 1
305640 99305640 1001 86380 86390 1
305630 99305630 1001 86380 86390 1
305515 99305515 1001 86380 86390 1
305390 99305390 1001 86380 86390 1
305277 99305277 1001 86380 86390 1
305132 99305132 1001 86380 86390 1
305100 99305100 1001 86380 86390 1
305076 99305076 1001 86380 86390 1
500078 99500078 1001 86380 86390 1
500002 99500002 1001 86380 86390 1
500121 99500121 1001 86380 86390 1
500083 99500083 1001 86380 86390 1
500096 99500096 1001 86380 86390 1
500110 99500110 1001 86380 86390 1
305693 99305693 1001 86380 86390 1
500714 99500714 1001 86380 86390 1
500532 99500532 1001 86380 86390 1
500481 99500481 1001 86380 86390 1
500521 99500521 1001 86380 86390 1
500549 99500549 1001 86380 86390 1
500448 99500448 1001 86380 86390 1
500272 99500272 1001 86380 86390 1
500291 99500291 1001 86380 86390 1
500332 99500332 1001 86380 86390 1
500358 99500358 1001 86380 86390 1
500922 99500922 1001 86380 86390 1
501636 99501636 1001 86380 86390 1
501525 99501525 1001 86380 86390 1
501538 99501538 1001 86380 86390 1
501477 99501477 1001 86380 86390 1
501490 99501490 1001 86380 86390 1
501545 99501545 1001 86380 86390 1
501457 99501457 1001 86380 86390 1
501458 99501458 1001 86380 86390 1
501397 99501397 1001 86380 86390 1
501411 99501411 1001 86380 86390 1
501246 99501246 1001 86380 86390 1
501262 99501262 1001 86380 86390 1
501288 99501288 1001 86380 86390 1
501125 99501125 1001 86380 86390 1
501785 99501785 1001 86380 86390 1
502314 99502314 1001 86380 86390 1
502450 99502450 1001 86380 86390 1
502247 99502247 1001 86380 86390 1
502159 99502159 1001 86380 86390 1
502227 99502227 1001 86380 86390 1
502153 99502153 1001 86380 86390 1
502128 99502128 1001 86380 86390 1
501850 99501850 1001 86380 86390 1
501866 99501866 1001 86380 86390 1
502660 99502660 1001 86380 86390 1
502481 99502481 1001 86380 86390 1
502586 99502586 1001 86380 86390 1
502550 99502550 1001 86380 86390 1
502499 99502499 1001 86380 86390 1
502616 99502616 1001 86380 86390 1
503247 99503247 1001 86380 86390 1
503282 99503282 1001 86380 86390 1
503008 99503008 1001 86380 86390 1
502949 99502949 1001 86380 86390 1
503055 99503055 1001 86380 86390 1
502870 99502870 1001 86380 86390 1
503384 99503384 1001 86380 86390 1
503969 99503969 1001 86380 86390 1
503931 99503931 1001 86380 86390 1
504009 99504009 1001 86380 86390 1
503876 99503876 1001 86380 86390 1
503845 99503845 1001 86380 86390 1
503794 99503794 1001 86380 86390 1
503820 99503820 1001 86380 86390 1
503645 99503645 1001 86380 86390 1
503636 99503636 1001 86380 86390 1
503520 99503520 1001 86380 86390 1
504166 99504166 1001 86380 86390 1
504311 99504311 1001 86380 86390 1
504173 99504173 1001 86380 86390 1
504148 99504148 1001 86380 86390 1
504307 99504307 1001 86380 86390 1
504781 99504781 1001 86380 86390 1
504756 99504756 1001 86380 86390 1
504859 99504859 1001 86380 86390 1
504887 99504887 1001 86380 86390 1
504863 99504863 1001 86380 86390 1
504939 99504939 1001 86380 86390 1
504762 99504762 1001 86380 86390 1
504569 99504569 1001 86380 86390 1
504688 99504688 1001 86380 86390 1
504716 99504716 1001 86380 86390 1
504613 99504613 1001 86380 86390 1
504536 99504536 1001 86380 86390 1
504365 99504365 1001 86380 86390 1
504353 99504353 1001 86380 86390 1
504993 99504993 1001 86380 86390 1
505084 99505084 1001 86380 86390 1
504956 99504956 1001 86380 86390 1
505048 99505048 1001 86380 86390 1
505629 99505629 1001 86380 86390 1
505769 99505769 1001 86380 86390 1
505604 99505604 1001 86380 86390 1
505665 99505665 1001 86380 86390 1
505473 99505473 1001 86380 86390 1
505543 99505543 1001 86380 86390 1
505293 99505293 1001 86380 86390 1
505163 99505163 1001 86380 86390 1
505192 99505192 1001 86380 86390 1
505169 99505169 1001 86380 86390 1
505950 99505950 1001 86380 86390 1
505953 99505953 1001 86380 86390 1
505773 99505773 1001 86380 86390 1
505866 99505866 1001 86380 86390 1
506550 99506550 1001 86380 86390 1
506425 99506425 1001 86380 86390 1
506543 99506543 1001 86380 86390 1
506479 99506479 1001 86380 86390 1
506262 99506262 1001 86380 86390 1
506212 99506212 1001 86380 86390 1
506357 99506357 1001 86380 86390 1
506017 99506017 1001 86380 86390 1
506024 99506024 1001 86380 86390 1
505998 99505998 1001 86380 86390 1
506648 99506648 1001 86380 86390 1
506662 99506662 1001 86380 86390 1
506624 99506624 1001 86380 86390 1
507375 99507375 1001 86380 86390 1
507313 99507313 1001 86380 86390 1
507252 99507252 1001 86380 86390 1
507253 99507253 1001 86380 86390 1
507418 99507418 1001 86380 86390 1
507022 99507022 1001 86380 86390 1
507020 99507020 1001 86380 86390 1
506989 99506989 1001 86380 86390 1
506821 99506821 1001 86380 86390 1
506861 99506861 1001 86380 86390 1
506887 99506887 1001 86380 86390 1
507626 99507626 1001 86380 86390 1
507553 99507553 1001 86380 86390 1
507573 99507573 1001 86380 86390 1
508081 99508081 1001 86380 86390 1
508185 99508185 1001 86380 86390 1
507838 99507838 1001 86380 86390 1
507858 99507858 1001 86380 86390 1
507732 99507732 1001 86380 86390 1
507823 99507823 1001 86380 86390 1
507767 99507767 1001 86380 86390 1
508376 99508376 1001 86380 86390 1
508393 99508393 1001 86380 86390 1
508280 99508280 1001 86380 86390 1
508922 99508922 1001 86380 86390 1
509028 99509028 1001 86380 86390 1
508793 99508793 1001 86380 86390 1
508822 99508822 1001 86380 86390 1
508518 99508518 1001 86380 86390 1
508649 99508649 1001 86380 86390 1
508598 99508598 1001 86380 86390 1
508495 99508495 1001 86380 86390 1
508456 99508456 1001 86380 86390 1
508575 99508575 1001 86380 86390 1
509201 99509201 1001 86380 86390 1
509229 99509229 1001 86380 86390 1
509246 99509246 1001 86380 86390 1
509196 99509196 1001 86380 86390 1
509236 99509236 1001 86380 86390 1
509759 99509759 1001 86380 86390 1
509743 99509743 1001 86380 86390 1
509895 99509895 1001 86380 86390 1
509771 99509771 1001 86380 86390 1
509502 99509502 1001 86380 86390 1
509570 99509570 1001 86380 86390 1
509648 99509648 1001 86380 86390 1
509693 99509693 1001 86380 86390 1
509409 99509409 1001 86380 86390 1
509281 99509281 1001 86380 86390 1
509425 99509425 1001 86380 86390 1
509282 99509282 1001 86380 86390 1
509295 99509295 1001 86380 86390 1
509364 99509364 1001 86380 86390 1
509907 99509907 1001 86380 86390 1
510585 99510585 1001 86380 86390 1
510664 99510664 1001 86380 86390 1
510678 99510678 1001 86380 86390 1
510538 99510538 1001 86380 86390 1
510655 99510655 1001 86380 86390 1
510660 99510660 1001 86380 86390 1
510447 99510447 1001 86380 86390 1
510428 99510428 1001 86380 86390 1
510192 99510192 1001 86380 86390 1
510744 99510744 1001 86380 86390 1
511439 99511439 1001 86380 86390 1
511388 99511388 1001 86380 86390 1
511178 99511178 1001 86380 86390 1
511270 99511270 1001 86380 86390 1
511048 99511048 1001 86380 86390 1
511126 99511126 1001 86380 86390 1
511016 99511016 1001 86380 86390 1
511617 99511617 1001 86380 86390 1
511620 99511620 1001 86380 86390 1
511585 99511585 1001 86380 86390 1
511755 99511755 1001 86380 86390 1
512346 99512346 1001 86380 86390 1
512330 99512330 1001 86380 86390 1
512293 99512293 1001 86380 86390 1
512181 99512181 1001 86380 86390 1
512336 99512336 1001 86380 86390 1
512313 99512313 1001 86380 86390 1
512070 99512070 1001 86380 86390 1
512076 99512076 1001 86380 86390 1
512171 99512171 1001 86380 86390 1
511990 99511990 1001 86380 86390 1
511790 99511790 1001 86380 86390 1
511872 99511872 1001 86380 86390 1
512492 99512492 1001 86380 86390 1
512577 99512577 1001 86380 86390 1
512541 99512541 1001 86380 86390 1
512426 99512426 1001 86380 86390 1
512517 99512517 1001 86380 86390 1
513155 99513155 1001 86380 86390 1
513145 99513145 1001 86380 86390 1
513082 99513082 1001 86380 86390 1
513189 99513189 1001 86380 86390 1
513125 99513125 1001 86380 86390 1
512622 99512622 1001 86380 86390 1
512734 99512734 1001 86380 86390 1
512592 99512592 1001 86380 86390 1
512683 99512683 1001 86380 86390 1
512647 99512647 1001 86380 86390 1
513322 99513322 1001 86380 86390 1
513277 99513277 1001 86380 86390 1
513982 99513982 1001 86380 86390 1
514015 99514015 1001 86380 86390 1
513847 99513847 1001 86380 86390 1
513703 99513703 1001 86380 86390 1
513626 99513626 1001 86380 86390 1
513560 99513560 1001 86380 86390 1
513431 99513431 1001 86380 86390 1
513472 99513472 1001 86380 86390 1
514120 99514120 1001 86380 86390 1
514234 99514234 1001 86380 86390 1
514812 99514812 1001 86380 86390 1
514638 99514638 1001 86380 86390 1
514594 99514594 1001 86380 86390 1
514478 99514478 1001 86380 86390 1
514583 99514583 1001 86380 86390 1
514520 99514520 1001 86380 86390 1
514276 99514276 1001 86380 86390 1
514329 99514329 1001 86380 86390 1
514996 99514996 1001 86380 86390 1
515028 99515028 1001 86380 86390 1
515529 99515529 1001 86380 86390 1
515532 99515532 1001 86380 86390 1
515636 99515636 1001 86380 86390 1
515483 99515483 1001 86380 86390 1
515601 99515601 1001 86380 86390 1
515670 99515670 1001 86380 86390 1
515307 99515307 1001 86380 86390 1
515282 99515282 1001 86380 86390 1
515192 99515192 1001 86380 86390 1
515167 99515167 1001 86380 86390 1
515123 99515123 1001 86380 86390 1
515085 99515085 1001 86380 86390 1
515838 99515838 1001 86380 86390 1
515751 99515751 1001 86380 86390 1
515845 99515845 1001 86380 86390 1
516432 99516432 1001 86380 86390 1
516433 99516433 1001 86380 86390 1
516312 99516312 1001 86380 86390 1
516442 99516442 1001 86380 86390 1
516174 99516174 1001 86380 86390 1
516111 99516111 1001 86380 86390 1
516216 99516216 1001 86380 86390 1
516248 99516248 1001 86380 86390 1
515993 99515993 1001 86380 86390 1
515983 99515983 1001 86380 86390 1
516089 99516089 1001 86380 86390 1
516001 99516001 1001 86380 86390 1
516551 99516551 1001 86380 86390 1
517263 99517263 1001 86380 86390 1
517276 99517276 1001 86380 86390 1
517291 99517291 1001 86380 86390 1
517293 99517293 1001 86380 86390 1
516976 99516976 1001 86380 86390 1
516931 99516931 1001 86380 86390 1
516874 99516874 1001 86380 86390 1
516913 99516913 1001 86380 86390 1
517371 99517371 1001 86380 86390 1
517413 99517413 1001 86380 86390 1
517364 99517364 1001 86380 86390 1
517377 99517377 1001 86380 86390 1
517443 99517443 1001 86380 86390 1
518033 99518033 1001 86380 86390 1
518149 99518149 1001 86380 86390 1
517819 99517819 1001 86380 86390 1
517709 99517709 1001 86380 86390 1
517641 99517641 1001 86380 86390 1
518948 99518948 1001 86380 86390 1
518720 99518720 1001 86380 86390 1
518633 99518633 1001 86380 86390 1
518711 99518711 1001 86380 86390 1
518599 99518599 1001 86380 86390 1
518471 99518471 1001 86380 86390 1
518476 99518476 1001 86380 86390 1
518385 99518385 1001 86380 86390 1
518490 99518490 1001 86380 86390 1
518569 99518569 1001 86380 86390 1
519051 99519051 1001 86380 86390 1
519141 99519141 1001 86380 86390 1
519096 99519096 1001 86380 86390 1
519006 99519006 1001 86380 86390 1
519163 99519163 1001 86380 86390 1
519125 99519125 1001 86380 86390 1
519113 99519113 1001 86380 86390 1
519792 99519792 1001 86380 86390 1
519694 99519694 1001 86380 86390 1
519682 99519682 1001 86380 86390 1
519491 99519491 1001 86380 86390 1
519518 99519518 1001 86380 86390 1
519488 99519488 1001 86380 86390 1
519606 99519606 1001 86380 86390 1
519270 99519270 1001 86380 86390 1
519208 99519208 1001 86380 86390 1
519235 99519235 1001 86380 86390 1
519930 99519930 1001 86380 86390 1
519841 99519841 1001 86380 86390 1
519869 99519869 1001 86380 86390 1
520439 99520439 1001 86380 86390 1
520258 99520258 1001 86380 86390 1
520349 99520349 1001 86380 86390 1
520214 99520214 1001 86380 86390 1
520124 99520124 1001 86380 86390 1
520114 99520114 1001 86380 86390 1
520064 99520064 1001 86380 86390 1
520091 99520091 1001 86380 86390 1
520798 99520798 1001 86380 86390 1
520642 99520642 1001 86380 86390 1
520839 99520839 1001 86380 86390 1
520685 99520685 1001 86380 86390 1
521377 99521377 1001 86380 86390 1
521327 99521327 1001 86380 86390 1
521316 99521316 1001 86380 86390 1
521394 99521394 1001 86380 86390 1
521440 99521440 1001 86380 86390 1
521107 99521107 1001 86380 86390 1
521138 99521138 1001 86380 86390 1
521205 99521205 1001 86380 86390 1
520852 99520852 1001 86380 86390 1
521009 99521009 1001 86380 86390 1
520854 99520854 1001 86380 86390 1
521476 99521476 1001 86380 86390 1
521534 99521534 1001 86380 86390 1
521628 99521628 1001 86380 86390 1
522137 99522137 1001 86380 86390 1
522180 99522180 1001 86380 86390 1
521907 99521907 1001 86380 86390 1
521762 99521762 1001 86380 86390 1
521847 99521847 1001 86380 86390 1
522316 99522316 1001 86380 86390 1
522412 99522412 1001 86380 86390 1
522466 99522466 1001 86380 86390 1
522301 99522301 1001 86380 86390 1
523041 99523041 1001 86380 86390 1
522953 99522953 1001 86380 86390 1
523008 99523008 1001 86380 86390 1
522958 99522958 1001 86380 86390 1
522997 99522997 1001 86380 86390 1
523109 99523109 1001 86380 86390 1
522507 99522507 1001 86380 86390 1
522638 99522638 1001 86380 86390 1
523220 99523220 1001 86380 86390 1
523158 99523158 1001 86380 86390 1
523184 99523184 1001 86380 86390 1
523281 99523281 1001 86380 86390 1
523166 99523166 1001 86380 86390 1
523804 99523804 1001 86380 86390 1
523820 99523820 1001 86380 86390 1
523847 99523847 1001 86380 86390 1
523770 99523770 1001 86380 86390 1
523746 99523746 1001 86380 86390 1
523903 99523903 1001 86380 86390 1
523751 99523751 1001 86380 86390 1
523687 99523687 1001 86380 86390 1
523636 99523636 1001 86380 86390 1
523502 99523502 1001 86380 86390 1
524080 99524080 1001 86380 86390 1
524004 99524004 1001 86380 86390 1
524656 99524656 1001 86380 86390 1
524697 99524697 1001 86380 86390 1
524727 99524727 1001 86380 86390 1
524718 99524718 1001 86380 86390 1
524398 99524398 1001 86380 86390 1
524553 99524553 1001 86380 86390 1
524528 99524528 1001 86380 86390 1
524439 99524439 1001 86380 86390 1
524389 99524389 1001 86380 86390 1
524459 99524459 1001 86380 86390 1
524256 99524256 1001 86380 86390 1
524169 99524169 1001 86380 86390 1
524962 99524962 1001 86380 86390 1
524964 99524964 1001 86380 86390 1
524809 99524809 1001 86380 86390 1
524890 99524890 1001 86380 86390 1
525394 99525394 1001 86380 86390 1
525487 99525487 1001 86380 86390 1
525399 99525399 1001 86380 86390 1
525354 99525354 1001 86380 86390 1
525344 99525344 1001 86380 86390 1
525383 99525383 1001 86380 86390 1
525345 99525345 1001 86380 86390 1
525204 99525204 1001 86380 86390 1
525219 99525219 1001 86380 86390 1
525157 99525157 1001 86380 86390 1
525108 99525108 1001 86380 86390 1
525076 99525076 1001 86380 86390 1
525065 99525065 1001 86380 86390 1
525723 99525723 1001 86380 86390 1
525623 99525623 1001 86380 86390 1
526252 99526252 1001 86380 86390 1
526228 99526228 1001 86380 86390 1
526292 99526292 1001 86380 86390 1
526135 99526135 1001 86380 86390 1
525896 99525896 1001 86380 86390 1
525936 99525936 1001 86380 86390 1
525837 99525837 1001 86380 86390 1
526429 99526429 1001 86380 86390 1
526534 99526534 1001 86380 86390 1
527108 99527108 1001 86380 86390 1
527196 99527196 1001 86380 86390 1
526992 99526992 1001 86380 86390 1
526854 99526854 1001 86380 86390 1
526951 99526951 1001 86380 86390 1
527362 99527362 1001 86380 86390 1
527402 99527402 1001 86380 86390 1
527342 99527342 1001 86380 86390 1
527332 99527332 1001 86380 86390 1
527411 99527411 1001 86380 86390 1
527282 99527282 1001 86380 86390 1
527412 99527412 1001 86380 86390 1
527888 99527888 1001 86380 86390 1
527932 99527932 1001 86380 86390 1
527712 99527712 1001 86380 86390 1
527622 99527622 1001 86380 86390 1
527538 99527538 1001 86380 86390 1
527473 99527473 1001 86380 86390 1
528216 99528216 1001 86380 86390 1
528262 99528262 1001 86380 86390 1
528213 99528213 1001 86380 86390 1
528884 99528884 1001 86380 86390 1
528682 99528682 1001 86380 86390 1
528528 99528528 1001 86380 86390 1
528647 99528647 1001 86380 86390 1
528609 99528609 1001 86380 86390 1
528532 99528532 1001 86380 86390 1
528548 99528548 1001 86380 86390 1
528628 99528628 1001 86380 86390 1
528359 99528359 1001 86380 86390 1
528429 99528429 1001 86380 86390 1
528485 99528485 1001 86380 86390 1
528290 99528290 1001 86380 86390 1
529534 99529534 1001 86380 86390 1
529573 99529573 1001 86380 86390 1
529668 99529668 1001 86380 86390 1
529567 99529567 1001 86380 86390 1
529647 99529647 1001 86380 86390 1
529686 99529686 1001 86380 86390 1
529483 99529483 1001 86380 86390 1
529385 99529385 1001 86380 86390 1
529492 99529492 1001 86380 86390 1
529506 99529506 1001 86380 86390 1
529469 99529469 1001 86380 86390 1
529174 99529174 1001 86380 86390 1
529240 99529240 1001 86380 86390 1
529139 99529139 1001 86380 86390 1
529166 99529166 1001 86380 86390 1
529296 99529296 1001 86380 86390 1
529804 99529804 1001 86380 86390 1
529848 99529848 1001 86380 86390 1
529889 99529889 1001 86380 86390 1
530515 99530515 1001 86380 86390 1
530506 99530506 1001 86380 86390 1
530551 99530551 1001 86380 86390 1
530207 99530207 1001 86380 86390 1
530326 99530326 1001 86380 86390 1
530203 99530203 1001 86380 86390 1
529984 99529984 1001 86380 86390 1
530023 99530023 1001 86380 86390 1
529959 99529959 1001 86380 86390 1
530114 99530114 1001 86380 86390 1
530030 99530030 1001 86380 86390 1
530047 99530047 1001 86380 86390 1
529933 99529933 1001 86380 86390 1
530660 99530660 1001 86380 86390 1
530675 99530675 1001 86380 86390 1
530573 99530573 1001 86380 86390 1
531378 99531378 1001 86380 86390 1
531252 99531252 1001 86380 86390 1
531304 99531304 1001 86380 86390 1
531229 99531229 1001 86380 86390 1
531307 99531307 1001 86380 86390 1
531298 99531298 1001 86380 86390 1
531261 99531261 1001 86380 86390 1
531198 99531198 1001 86380 86390 1
531095 99531095 1001 86380 86390 1
530948 99530948 1001 86380 86390 1
530874 99530874 1001 86380 86390 1
531429 99531429 1001 86380 86390 1
531578 99531578 1001 86380 86390 1
531557 99531557 1001 86380 86390 1
532003 99532003 1001 86380 86390 1
532080 99532080 1001 86380 86390 1
532057 99532057 1001 86380 86390 1
532058 99532058 1001 86380 86390 1
532099 99532099 1001 86380 86390 1
531975 99531975 1001 86380 86390 1
531796 99531796 1001 86380 86390 1
531929 99531929 1001 86380 86390 1
531664 99531664 1001 86380 86390 1
531631 99531631 1001 86380 86390 1
531790 99531790 1001 86380 86390 1
531752 99531752 1001 86380 86390 1
532402 99532402 1001 86380 86390 1
532355 99532355 1001 86380 86390 1
532829 99532829 1001 86380 86390 1
533011 99533011 1001 86380 86390 1
532897 99532897 1001 86380 86390 1
532928 99532928 1001 86380 86390 1
532626 99532626 1001 86380 86390 1
532810 99532810 1001 86380 86390 1
532464 99532464 1001 86380 86390 1
532452 99532452 1001 86380 86390 1
532587 99532587 1001 86380 86390 1
532473 99532473 1001 86380 86390 1
533086 99533086 1001 86380 86390 1
533034 99533034 1001 86380 86390 1
533052 99533052 1001 86380 86390 1
533079 99533079 1001 86380 86390 1
533196 99533196 1001 86380 86390 1
533758 99533758 1001 86380 86390 1
533829 99533829 1001 86380 86390 1
533736 99533736 1001 86380 86390 1
533776 99533776 1001 86380 86390 1
533674 99533674 1001 86380 86390 1
533515 99533515 1001 86380 86390 1
533531 99533531 1001 86380 86390 1
533467 99533467 1001 86380 86390 1
533354 99533354 1001 86380 86390 1
533334 99533334 1001 86380 86390 1
533283 99533283 1001 86380 86390 1
534006 99534006 1001 86380 86390 1
533995 99533995 1001 86380 86390 1
534629 99534629 1001 86380 86390 1
534367 99534367 1001 86380 86390 1
534393 99534393 1001 86380 86390 1
534278 99534278 1001 86380 86390 1
534395 99534395 1001 86380 86390 1
534412 99534412 1001 86380 86390 1
534192 99534192 1001 86380 86390 1
534130 99534130 1001 86380 86390 1
534143 99534143 1001 86380 86390 1
534707 99534707 1001 86380 86390 1
534842 99534842 1001 86380 86390 1
535320 99535320 1001 86380 86390 1
535361 99535361 1001 86380 86390 1
535453 99535453 1001 86380 86390 1
535293 99535293 1001 86380 86390 1
534941 99534941 1001 86380 86390 1
535022 99535022 1001 86380 86390 1
535012 99535012 1001 86380 86390 1
535520 99535520 1001 86380 86390 1
535580 99535580 1001 86380 86390 1
536285 99536285 1001 86380 86390 1
536237 99536237 1001 86380 86390 1
536138 99536138 1001 86380 86390 1
536180 99536180 1001 86380 86390 1
535909 99535909 1001 86380 86390 1
535845 99535845 1001 86380 86390 1
535824 99535824 1001 86380 86390 1
536400 99536400 1001 86380 86390 1
536469 99536469 1001 86380 86390 1
536470 99536470 1001 86380 86390 1
536536 99536536 1001 86380 86390 1
536984 99536984 1001 86380 86390 1
537011 99537011 1001 86380 86390 1
537131 99537131 1001 86380 86390 1
537121 99537121 1001 86380 86390 1
537110 99537110 1001 86380 86390 1
536755 99536755 1001 86380 86390 1
536737 99536737 1001 86380 86390 1
536686 99536686 1001 86380 86390 1
536597 99536597 1001 86380 86390 1
536638 99536638 1001 86380 86390 1
536716 99536716 1001 86380 86390 1
536626 99536626 1001 86380 86390 1
536577 99536577 1001 86380 86390 1
537292 99537292 1001 86380 86390 1
537178 99537178 1001 86380 86390 1
537209 99537209 1001 86380 86390 1
537952 99537952 1001 86380 86390 1
537958 99537958 1001 86380 86390 1
537869 99537869 1001 86380 86390 1
537641 99537641 1001 86380 86390 1
537769 99537769 1001 86380 86390 1
537387 99537387 1001 86380 86390 1
537467 99537467 1001 86380 86390 1
537482 99537482 1001 86380 86390 1
538022 99538022 1001 86380 86390 1
538074 99538074 1001 86380 86390 1
538010 99538010 1001 86380 86390 1
538040 99538040 1001 86380 86390 1
538071 99538071 1001 86380 86390 1
538106 99538106 1001 86380 86390 1
538134 99538134 1001 86380 86390 1
538097 99538097 1001 86380 86390 1
538137 99538137 1001 86380 86390 1
538737 99538737 1001 86380 86390 1
538699 99538699 1001 86380 86390 1
538693 99538693 1001 86380 86390 1
538682 99538682 1001 86380 86390 1
538480 99538480 1001 86380 86390 1
538572 99538572 1001 86380 86390 1
538460 99538460 1001 86380 86390 1
538475 99538475 1001 86380 86390 1
538478 99538478 1001 86380 86390 1
538367 99538367 1001 86380 86390 1
538202 99538202 1001 86380 86390 1
538854 99538854 1001 86380 86390 1
539013 99539013 1001 86380 86390 1
538897 99538897 1001 86380 86390 1
538988 99538988 1001 86380 86390 1
538821 99538821 1001 86380 86390 1
538926 99538926 1001 86380 86390 1
538952 99538952 1001 86380 86390 1
539558 99539558 1001 86380 86390 1
539584 99539584 1001 86380 86390 1
539585 99539585 1001 86380 86390 1
539253 99539253 1001 86380 86390 1
539255 99539255 1001 86380 86390 1
539427 99539427 1001 86380 86390 1
539379 99539379 1001 86380 86390 1
539342 99539342 1001 86380 86390 1
539239 99539239 1001 86380 86390 1
539111 99539111 1001 86380 86390 1
539105 99539105 1001 86380 86390 1
539793 99539793 1001 86380 86390 1
539762 99539762 1001 86380 86390 1
539751 99539751 1001 86380 86390 1
540438 99540438 1001 86380 86390 1
540330 99540330 1001 86380 86390 1
540131 99540131 1001 86380 86390 1
540199 99540199 1001 86380 86390 1
540074 99540074 1001 86380 86390 1
540002 99540002 1001 86380 86390 1
539992 99539992 1001 86380 86390 1
539903 99539903 1001 86380 86390 1
540010 99540010 1001 86380 86390 1
540023 99540023 1001 86380 86390 1
540511 99540511 1001 86380 86390 1
541180 99541180 1001 86380 86390 1
540947 99540947 1001 86380 86390 1
541039 99541039 1001 86380 86390 1
541066 99541066 1001 86380 86390 1
540991 99540991 1001 86380 86390 1
540928 99540928 1001 86380 86390 1
540828 99540828 1001 86380 86390 1
540848 99540848 1001 86380 86390 1
540787 99540787 1001 86380 86390 1
541486 99541486 1001 86380 86390 1
541385 99541385 1001 86380 86390 1
541336 99541336 1001 86380 86390 1
542056 99542056 1001 86380 86390 1
542011 99542011 1001 86380 86390 1
542110 99542110 1001 86380 86390 1
542041 99542041 1001 86380 86390 1
541816 99541816 1001 86380 86390 1
541856 99541856 1001 86380 86390 1
541716 99541716 1001 86380 86390 1
541554 99541554 1001 86380 86390 1
541620 99541620 1001 86380 86390 1
541674 99541674 1001 86380 86390 1
541536 99541536 1001 86380 86390 1
542167 99542167 1001 86380 86390 1
542126 99542126 1001 86380 86390 1
542778 99542778 1001 86380 86390 1
542798 99542798 1001 86380 86390 1
542903 99542903 1001 86380 86390 1
542558 99542558 1001 86380 86390 1
542594 99542594 1001 86380 86390 1
542444 99542444 1001 86380 86390 1
542407 99542407 1001 86380 86390 1
542329 99542329 1001 86380 86390 1
542436 99542436 1001 86380 86390 1
542385 99542385 1001 86380 86390 1
542374 99542374 1001 86380 86390 1
542491 99542491 1001 86380 86390 1
543045 99543045 1001 86380 86390 1
543023 99543023 1001 86380 86390 1
542993 99542993 1001 86380 86390 1
543744 99543744 1001 86380 86390 1
543702 99543702 1001 86380 86390 1
543475 99543475 1001 86380 86390 1
543424 99543424 1001 86380 86390 1
543399 99543399 1001 86380 86390 1
543380 99543380 1001 86380 86390 1
543344 99543344 1001 86380 86390 1
543297 99543297 1001 86380 86390 1
543234 99543234 1001 86380 86390 1
543261 99543261 1001 86380 86390 1
543975 99543975 1001 86380 86390 1
543964 99543964 1001 86380 86390 1
543835 99543835 1001 86380 86390 1
543904 99543904 1001 86380 86390 1
543917 99543917 1001 86380 86390 1
543801 99543801 1001 86380 86390 1
543828 99543828 1001 86380 86390 1
543946 99543946 1001 86380 86390 1
543922 99543922 1001 86380 86390 1
544486 99544486 1001 86380 86390 1
544397 99544397 1001 86380 86390 1
544577 99544577 1001 86380 86390 1
544579 99544579 1001 86380 86390 1
544581 99544581 1001 86380 86390 1
544315 99544315 1001 86380 86390 1
544252 99544252 1001 86380 86390 1
544191 99544191 1001 86380 86390 1
544192 99544192 1001 86380 86390 1
544259 99544259 1001 86380 86390 1
544158 99544158 1001 86380 86390 1
544029 99544029 1001 86380 86390 1
543991 99543991 1001 86380 86390 1
544086 99544086 1001 86380 86390 1
544127 99544127 1001 86380 86390 1
544726 99544726 1001 86380 86390 1
506152 1024 1001 33195 33495 1
400026 99400026 1001 86380 86390 1
400135 99400135 1001 86380 86390 1
400179 99400179 1001 86380 86390 1
400332 99400332 1001 86380 86390 1
400510 99400510 1001 86380 86390 1
400704 99400704 1001 86380 86390 1
401087 99401087 1001 86380 86390 1
401062 99401062 1001 86380 86390 1
401257 99401257 1001 86380 86390 1
401511 99401511 1001 86380 86390 1
401607 99401607 1001 86380 86390 1
402133 99402133 1001 86380 86390 1
402713 99402713 1001 86380 86390 1
402699 99402699 1001 86380 86390 1
403028 99403028 1001 86380 86390 1
403012 99403012 1001 86380 86390 1
403124 99403124 1001 86380 86390 1
403266 99403266 1001 86380 86390 1
403211 99403211 1001 86380 86390 1
403486 99403486 1001 86380 86390 1
403472 99403472 1001 86380 86390 1
403617 99403617 1001 86380 86390 1
403584 99403584 1001 86380 86390 1
403659 99403659 1001 86380 86390 1
403691 99403691 1001 86380 86390 1
403624 99403624 1001 86380 86390 1
403833 99403833 1001 86380 86390 1
404319 99404319 1001 86380 86390 1
404533 99404533 1001 86380 86390 1
404512 99404512 1001 86380 86390 1
404871 99404871 1001 86380 86390 1
404804 99404804 1001 86380 86390 1
405042 99405042 1001 86380 86390 1
405120 99405120 1001 86380 86390 1
405303 99405303 1001 86380 86390 1
405501 99405501 1001 86380 86390 1
405607 99405607 1001 86380 86390 1
406051 99406051 1001 86380 86390 1
406104 99406104 1001 86380 86390 1
406214 99406214 1001 86380 86390 1
406513 99406513 1001 86380 86390 1
406605 99406605 1001 86380 86390 1
406608 99406608 1001 86380 86390 1
406676 99406676 1001 86380 86390 1
406827 99406827 1001 86380 86390 1
406778 99406778 1001 86380 86390 1
406887 99406887 1001 86380 86390 1
406966 99406966 1001 86380 86390 1
407062 99407062 1001 86380 86390 1
407146 99407146 1001 86380 86390 1
407256 99407256 1001 86380 86390 1
407371 99407371 1001 86380 86390 1
407631 99407631 1001 86380 86390 1
407572 99407572 1001 86380 86390 1
407688 99407688 1001 86380 86390 1
408026 99408026 1001 86380 86390 1
408252 99408252 1001 86380 86390 1
408377 99408377 1001 86380 86390 1
408605 99408605 1001 86380 86390 1
408699 99408699 1001 86380 86390 1
408701 99408701 1001 86380 86390 1
408800 99408800 1001 86380 86390 1
408966 99408966 1001 86380 86390 1
409216 99409216 1001 86380 86390 1
409195 99409195 1001 86380 86390 1
409336 99409336 1001 86380 86390 1
409340 99409340 1001 86380 86390 1
409555 99409555 1001 86380 86390 1
409611 99409611 1001 86380 86390 1
409640 99409640 1001 86380 86390 1
409772 99409772 1001 86380 86390 1
410297 99410297 1001 86380 86390 1
410283 99410283 1001 86380 86390 1
410485 99410485 1001 86380 86390 1
410786 99410786 1001 86380 86390 1
410730 99410730 1001 86380 86390 1
410824 99410824 1001 86380 86390 1
411011 99411011 1001 86380 86390 1
411222 99411222 1001 86380 86390 1
412017 99412017 1001 86380 86390 1
412167 99412167 1001 86380 86390 1
412210 99412210 1001 86380 86390 1
412338 99412338 1001 86380 86390 1
413523 99413523 1001 86380 86390 1
413340 99413340 1001 86380 86390 1
413386 99413386 1001 86380 86390 1
413435 99413435 1001 86380 86390 1
413327 99413327 1001 86380 86390 1
413308 99413308 1001 86380 86390 1
413396 99413396 1001 86380 86390 1
413490 99413490 1001 86380 86390 1
412932 99412932 1001 86380 86390 1
412959 99412959 1001 86380 86390 1
412729 99412729 1001 86380 86390 1
412836 99412836 1001 86380 86390 1
413793 99413793 1001 86380 86390 1
414024 99414024 1001 86380 86390 1
413774 99413774 1001 86380 86390 1
414082 99414082 1001 86380 86390 1
415187 99415187 1001 86380 86390 1
414952 99414952 1001 86380 86390 1
414932 99414932 1001 86380 86390 1
415240 99415240 1001 86380 86390 1
414797 99414797 1001 86380 86390 1
414507 99414507 1001 86380 86390 1
414766 99414766 1001 86380 86390 1
414514 99414514 1001 86380 86390 1
414625 99414625 1001 86380 86390 1
414528 99414528 1001 86380 86390 1
414421 99414421 1001 86380 86390 1
414326 99414326 1001 86380 86390 1
414367 99414367 1001 86380 86390 1
414193 99414193 1001 86380 86390 1
414498 99414498 1001 86380 86390 1
416780 99416780 1001 86380 86390 1
416966 99416966 1001 86380 86390 1
416979 99416979 1001 86380 86390 1
416283 99416283 1001 86380 86390 1
416346 99416346 1001 86380 86390 1
416398 99416398 1001 86380 86390 1
416267 99416267 1001 86380 86390 1
416538 99416538 1001 86380 86390 1
417050 99417050 1001 86380 86390 1
417317 99417317 1001 86380 86390 1
417250 99417250 1001 86380 86390 1
417013 99417013 1001 86380 86390 1
417499 99417499 1001 86380 86390 1
417403 99417403 1001 86380 86390 1
417511 99417511 1001 86380 86390 1
417593 99417593 1001 86380 86390 1
417569 99417569 1001 86380 86390 1
417542 99417542 1001 86380 86390 1
418569 99418569 1001 86380 86390 1
418413 99418413 1001 86380 86390 1
418307 99418307 1001 86380 86390 1
418039 99418039 1001 86380 86390 1
418090 99418090 1001 86380 86390 1
418091 99418091 1001 86380 86390 1
417937 99417937 1001 86380 86390 1
417917 99417917 1001 86380 86390 1
417902 99417902 1001 86380 86390 1
417754 99417754 1001 86380 86390 1
417697 99417697 1001 86380 86390 1
417651 99417651 1001 86380 86390 1
419034 99419034 1001 86380 86390 1
420311 99420311 1001 86380 86390 1
420070 99420070 1001 86380 86390 1
420212 99420212 1001 86380 86390 1
419806 99419806 1001 86380 86390 1
419905 99419905 1001 86380 86390 1
419243 99419243 1001 86380 86390 1
419479 99419479 1001 86380 86390 1
419399 99419399 1001 86380 86390 1
420469 99420469 1001 86380 86390 1
420701 99420701 1001 86380 86390 1
420798 99420798 1001 86380 86390 1
421391 99421391 1001 86380 86390 1
421426 99421426 1001 86380 86390 1
421504 99421504 1001 86380 86390 1
421593 99421593 1001 86380 86390 1
421381 99421381 1001 86380 86390 1
421365 99421365 1001 86380 86390 1
421079 99421079 1001 86380 86390 1
421223 99421223 1001 86380 86390 1
421007 99421007 1001 86380 86390 1
420937 99420937 1001 86380 86390 1
422385 99422385 1001 86380 86390 1
423367 99423367 1001 86380 86390 1
423557 99423557 1001 86380 86390 1
423123 99423123 1001 86380 86390 1
423006 99423006 1001 86380 86390 1
423292 99423292 1001 86380 86390 1
423253 99423253 1001 86380 86390 1
422731 99422731 1001 86380 86390 1
422785 99422785 1001 86380 86390 1
422810 99422810 1001 86380 86390 1
422640 99422640 1001 86380 86390 1
422816 99422816 1001 86380 86390 1
422567 99422567 1001 86380 86390 1
423764 99423764 1001 86380 86390 1
425372 99425372 1001 86380 86390 1
425143 99425143 1001 86380 86390 1
424804 99424804 1001 86380 86390 1
424711 99424711 1001 86380 86390 1
424868 99424868 1001 86380 86390 1
424698 99424698 1001 86380 86390 1
424798 99424798 1001 86380 86390 1
425003 99425003 1001 86380 86390 1
424540 99424540 1001 86380 86390 1
425571 99425571 1001 86380 86390 1
427003 99427003 1001 86380 86390 1
426718 99426718 1001 86380 86390 1
426853 99426853 1001 86380 86390 1
427083 99427083 1001 86380 86390 1
426761 99426761 1001 86380 86390 1
426443 99426443 1001 86380 86390 1
426292 99426292 1001 86380 86390 1
426549 99426549 1001 86380 86390 1
426646 99426646 1001 86380 86390 1
426666 99426666 1001 86380 86390 1
426535 99426535 1001 86380 86390 1
426655 99426655 1001 86380 86390 1
426641 99426641 1001 86380 86390 1
426572 99426572 1001 86380 86390 1
427464 99427464 1001 86380 86390 1
427356 99427356 1001 86380 86390 1
428391 99428391 1001 86380 86390 1
428440 99428440 1001 86380 86390 1
428525 99428525 1001 86380 86390 1
428553 99428553 1001 86380 86390 1
428580 99428580 1001 86380 86390 1
428122 99428122 1001 86380 86390 1
428041 99428041 1001 86380 86390 1
428193 99428193 1001 86380 86390 1
428222 99428222 1001 86380 86390 1
427863 99427863 1001 86380 86390 1
427666 99427666 1001 86380 86390 1
427647 99427647 1001 86380 86390 1
427896 99427896 1001 86380 86390 1
428757 99428757 1001 86380 86390 1
428898 99428898 1001 86380 86390 1
428958 99428958 1001 86380 86390 1
430097 99430097 1001 86380 86390 1
430320 99430320 1001 86380 86390 1
429983 99429983 1001 86380 86390 1
429872 99429872 1001 86380 86390 1
429954 99429954 1001 86380 86390 1
429804 99429804 1001 86380 86390 1
429734 99429734 1001 86380 86390 1
429670 99429670 1001 86380 86390 1
429761 99429761 1001 86380 86390 1
429863 99429863 1001 86380 86390 1
429248 99429248 1001 86380 86390 1
429472 99429472 1001 86380 86390 1
429176 99429176 1001 86380 86390 1
430593 99430593 1001 86380 86390 1
430713 99430713 1001 86380 86390 1
430596 99430596 1001 86380 86390 1
431766 99431766 1001 86380 86390 1
431702 99431702 1001 86380 86390 1
431472 99431472 1001 86380 86390 1
431358 99431358 1001 86380 86390 1
431464 99431464 1001 86380 86390 1
431535 99431535 1001 86380 86390 1
431394 99431394 1001 86380 86390 1
431280 99431280 1001 86380 86390 1
431303 99431303 1001 86380 86390 1
431123 99431123 1001 86380 86390 1
430985 99430985 1001 86380 86390 1
431220 99431220 1001 86380 86390 1
432280 99432280 1001 86380 86390 1
432394 99432394 1001 86380 86390 1
432449 99432449 1001 86380 86390 1
433549 99433549 1001 86380 86390 1
433440 99433440 1001 86380 86390 1
433471 99433471 1001 86380 86390 1
433645 99433645 1001 86380 86390 1
433404 99433404 1001 86380 86390 1
433719 99433719 1001 86380 86390 1
433227 99433227 1001 86380 86390 1
432938 99432938 1001 86380 86390 1
432898 99432898 1001 86380 86390 1
432792 99432792 1001 86380 86390 1
432756 99432756 1001 86380 86390 1
432535 99432535 1001 86380 86390 1
432712 99432712 1001 86380 86390 1
432645 99432645 1001 86380 86390 1
432550 99432550 1001 86380 86390 1
433995 99433995 1001 86380 86390 1
433980 99433980 1001 86380 86390 1
433905 99433905 1001 86380 86390 1
433843 99433843 1001 86380 86390 1
433929 99433929 1001 86380 86390 1
433770 99433770 1001 86380 86390 1
433806 99433806 1001 86380 86390 1
433910 99433910 1001 86380 86390 1
435259 99435259 1001 86380 86390 1
435414 99435414 1001 86380 86390 1
434597 99434597 1001 86380 86390 1
434322 99434322 1001 86380 86390 1
435626 99435626 1001 86380 86390 1
437022 99437022 1001 86380 86390 1
436768 99436768 1001 86380 86390 1
437134 99437134 1001 86380 86390 1
436343 99436343 1001 86380 86390 1
436456 99436456 1001 86380 86390 1
436397 99436397 1001 86380 86390 1
436239 99436239 1001 86380 86390 1
437240 99437240 1001 86380 86390 1
300019 99300019 1001 86380 86390 1
437170 99437170 1001 86380 86390 1
300550 99300550 1001 86380 86390 1
300684 99300684 1001 86380 86390 1
300572 99300572 1001 86380 86390 1
300341 99300341 1001 86380 86390 1
300354 99300354 1001 86380 86390 1
300322 99300322 1001 86380 86390 1
300250 99300250 1001 86380 86390 1
300229 99300229 1001 86380 86390 1
300268 99300268 1001 86380 86390 1
300153 99300153 1001 86380 86390 1
300244 99300244 1001 86380 86390 1
300271 99300271 1001 86380 86390 1
300829 99300829 1001 86380 86390 1
300808 99300808 1001 86380 86390 1
301506 99301506 1001 86380 86390 1
301461 99301461 1001 86380 86390 1
301411 99301411 1001 86380 86390 1
301180 99301180 1001 86380 86390 1
301314 99301314 1001 86380 86390 1
301187 99301187 1001 86380 86390 1
301214 99301214 1001 86380 86390 1
301163 99301163 1001 86380 86390 1
301244 99301244 1001 86380 86390 1
301030 99301030 1001 86380 86390 1
301075 99301075 1001 86380 86390 1
301608 99301608 1001 86380 86390 1
301724 99301724 1001 86380 86390 1
301687 99301687 1001 86380 86390 1
301654 99301654 1001 86380 86390 1
302292 99302292 1001 86380 86390 1
302306 99302306 1001 86380 86390 1
302192 99302192 1001 86380 86390 1
302182 99302182 1001 86380 86390 1
302337 99302337 1001 86380 86390 1
302006 99302006 1001 86380 86390 1
302163 99302163 1001 86380 86390 1
301944 99301944 1001 86380 86390 1
301880 99301880 1001 86380 86390 1
301908 99301908 1001 86380 86390 1
301921 99301921 1001 86380 86390 1
301960 99301960 1001 86380 86390 1
301822 99301822 1001 86380 86390 1
302393 99302393 1001 86380 86390 1
302461 99302461 1001 86380 86390 1
302557 99302557 1001 86380 86390 1
303105 99303105 1001 86380 86390 1
303184 99303184 1001 86380 86390 1
303072 99303072 1001 86380 86390 1
303113 99303113 1001 86380 86390 1
302831 99302831 1001 86380 86390 1
302639 99302639 1001 86380 86390 1
302770 99302770 1001 86380 86390 1
302615 99302615 1001 86380 86390 1
302761 99302761 1001 86380 86390 1
303361 99303361 1001 86380 86390 1
303310 99303310 1001 86380 86390 1
303384 99303384 1001 86380 86390 1
303873 99303873 1001 86380 86390 1
303977 99303977 1001 86380 86390 1
303851 99303851 1001 86380 86390 1
303624 99303624 1001 86380 86390 1
303760 99303760 1001 86380 86390 1
303544 99303544 1001 86380 86390 1
303596 99303596 1001 86380 86390 1
303590 99303590 1001 86380 86390 1
303449 99303449 1001 86380 86390 1
304058 99304058 1001 86380 86390 1
304077 99304077 1001 86380 86390 1
304705 99304705 1001 86380 86390 1
304693 99304693 1001 86380 86390 1
304831 99304831 1001 86380 86390 1
304818 99304818 1001 86380 86390 1
304729 99304729 1001 86380 86390 1
304474 99304474 1001 86380 86390 1
304501 99304501 1001 86380 86390 1
304492 99304492 1001 86380 86390 1
304609 99304609 1001 86380 86390 1
304648 99304648 1001 86380 86390 1
304636 99304636 1001 86380 86390 1
304302 99304302 1001 86380 86390 1
304374 99304374 1001 86380 86390 1
304259 99304259 1001 86380 86390 1
304327 99304327 1001 86380 86390 1
305685 99305685 1001 86380 86390 1
305512 99305512 1001 86380 86390 1
305490 99305490 1001 86380 86390 1
305554 99305554 1001 86380 86390 1
305429 99305429 1001 86380 86390 1
305353 99305353 1001 86380 86390 1
305348 99305348 1001 86380 86390 1
305234 99305234 1001 86380 86390 1
305131 99305131 1001 86380 86390 1
305212 99305212 1001 86380 86390 1
305177 99305177 1001 86380 86390 1
500087 99500087 1001 86380 86390 1
500033 99500033 1001 86380 86390 1
500648 99500648 1001 86380 86390 1
500701 99500701 1001 86380 86390 1
500789 99500789 1001 86380 86390 1
500704 99500704 1001 86380 86390 1
500627 99500627 1001 86380 86390 1
500794 99500794 1001 86380 86390 1
500655 99500655 1001 86380 86390 1
500404 99500404 1001 86380 86390 1
500606 99500606 1001 86380 86390 1
500310 99500310 1001 86380 86390 1
500220 99500220 1001 86380 86390 1
500207 99500207 1001 86380 86390 1
500853 99500853 1001 86380 86390 1
500898 99500898 1001 86380 86390 1
501438 99501438 1001 86380 86390 1
501245 99501245 1001 86380 86390 1
501329 99501329 1001 86380 86390 1
501166 99501166 1001 86380 86390 1
501027 99501027 1001 86380 86390 1
501662 99501662 1001 86380 86390 1
501690 99501690 1001 86380 86390 1
501686 99501686 1001 86380 86390 1
502299 99502299 1001 86380 86390 1
502403 99502403 1001 86380 86390 1
502304 99502304 1001 86380 86390 1
[truncated: 4,086,461 more chars]
