# Supplementary material for: Fast and near-optimal monitoring for healthcare acquired infection outbreaks
Source: PLoS Comput Biol. 2019 Sep 16;15(9):e1007284. doi: 10.1371/journal.pcbi.1007284 (PMC6762212; doi:10.1371/journal.pcbi.1007284)
Supplement: S1 Data — (ZIP) [file pcbi.1007284.s006.zip › MobilityLogs1/HAISE_Carilion_all_visits_day_89.txt]

#Person location Sublocation StartTime EndTime Type
432455 1161 1001 59460 59877 1
508881 966 1002 28350 31960 1
511678 957 1002 63311 65247 1
511742 1216 1001 46003 46303 1
519859 1057 1002 58111 60675 1
522763 1067 1002 50042 61379 1
528303 815 1002 25689 39036 1
528362 1122 1002 56325 69968 1
528508 740 1001 60784 61084 1
525642 525 1002 37324 46286 1
400062 99400062 1001 86380 86390 1
400322 99400322 1001 86380 86390 1
400490 99400490 1001 86380 86390 1
400471 99400471 1001 86380 86390 1
400700 99400700 1001 86380 86390 1
400987 99400987 1001 86380 86390 1
401255 99401255 1001 86380 86390 1
401234 99401234 1001 86380 86390 1
401215 99401215 1001 86380 86390 1
401224 99401224 1001 86380 86390 1
401503 99401503 1001 86380 86390 1
401625 99401625 1001 86380 86390 1
401663 99401663 1001 86380 86390 1
401599 99401599 1001 86380 86390 1
401642 99401642 1001 86380 86390 1
401715 99401715 1001 86380 86390 1
401881 99401881 1001 86380 86390 1
401896 99401896 1001 86380 86390 1
402088 99402088 1001 86380 86390 1
402228 99402228 1001 86380 86390 1
402386 99402386 1001 86380 86390 1
402492 99402492 1001 86380 86390 1
402524 99402524 1001 86380 86390 1
402587 99402587 1001 86380 86390 1
402664 99402664 1001 86380 86390 1
402647 99402647 1001 86380 86390 1
402732 99402732 1001 86380 86390 1
402805 99402805 1001 86380 86390 1
402854 99402854 1001 86380 86390 1
403085 99403085 1001 86380 86390 1
403146 99403146 1001 86380 86390 1
403384 99403384 1001 86380 86390 1
403812 99403812 1001 86380 86390 1
403772 99403772 1001 86380 86390 1
404191 99404191 1001 86380 86390 1
404184 99404184 1001 86380 86390 1
404265 99404265 1001 86380 86390 1
404476 99404476 1001 86380 86390 1
404751 99404751 1001 86380 86390 1
404702 99404702 1001 86380 86390 1
404902 99404902 1001 86380 86390 1
405110 99405110 1001 86380 86390 1
405206 99405206 1001 86380 86390 1
405152 99405152 1001 86380 86390 1
405273 99405273 1001 86380 86390 1
405303 99405303 1001 86380 86390 1
405359 99405359 1001 86380 86390 1
405487 99405487 1001 86380 86390 1
405505 99405505 1001 86380 86390 1
405650 99405650 1001 86380 86390 1
405640 99405640 1001 86380 86390 1
405837 99405837 1001 86380 86390 1
405821 99405821 1001 86380 86390 1
405864 99405864 1001 86380 86390 1
405828 99405828 1001 86380 86390 1
405974 99405974 1001 86380 86390 1
405949 99405949 1001 86380 86390 1
406065 99406065 1001 86380 86390 1
406853 99406853 1001 86380 86390 1
407150 99407150 1001 86380 86390 1
407158 99407158 1001 86380 86390 1
407721 99407721 1001 86380 86390 1
408017 99408017 1001 86380 86390 1
408094 99408094 1001 86380 86390 1
408194 99408194 1001 86380 86390 1
408156 99408156 1001 86380 86390 1
408496 99408496 1001 86380 86390 1
408472 99408472 1001 86380 86390 1
408741 99408741 1001 86380 86390 1
408712 99408712 1001 86380 86390 1
409217 99409217 1001 86380 86390 1
409448 99409448 1001 86380 86390 1
409685 99409685 1001 86380 86390 1
409840 99409840 1001 86380 86390 1
410208 99410208 1001 86380 86390 1
410263 99410263 1001 86380 86390 1
410283 99410283 1001 86380 86390 1
410344 99410344 1001 86380 86390 1
410399 99410399 1001 86380 86390 1
410447 99410447 1001 86380 86390 1
410601 99410601 1001 86380 86390 1
410552 99410552 1001 86380 86390 1
410889 99410889 1001 86380 86390 1
410891 99410891 1001 86380 86390 1
411202 99411202 1001 86380 86390 1
411510 99411510 1001 86380 86390 1
411856 99411856 1001 86380 86390 1
412184 99412184 1001 86380 86390 1
412090 99412090 1001 86380 86390 1
412231 99412231 1001 86380 86390 1
412400 99412400 1001 86380 86390 1
412279 99412279 1001 86380 86390 1
412336 99412336 1001 86380 86390 1
413428 99413428 1001 86380 86390 1
413657 99413657 1001 86380 86390 1
413672 99413672 1001 86380 86390 1
413557 99413557 1001 86380 86390 1
413684 99413684 1001 86380 86390 1
412952 99412952 1001 86380 86390 1
412851 99412851 1001 86380 86390 1
412804 99412804 1001 86380 86390 1
412761 99412761 1001 86380 86390 1
412659 99412659 1001 86380 86390 1
413720 99413720 1001 86380 86390 1
413756 99413756 1001 86380 86390 1
413986 99413986 1001 86380 86390 1
413872 99413872 1001 86380 86390 1
414067 99414067 1001 86380 86390 1
414952 99414952 1001 86380 86390 1
414962 99414962 1001 86380 86390 1
414866 99414866 1001 86380 86390 1
414850 99414850 1001 86380 86390 1
414646 99414646 1001 86380 86390 1
414277 99414277 1001 86380 86390 1
414368 99414368 1001 86380 86390 1
414418 99414418 1001 86380 86390 1
415623 99415623 1001 86380 86390 1
415535 99415535 1001 86380 86390 1
415713 99415713 1001 86380 86390 1
415440 99415440 1001 86380 86390 1
416837 99416837 1001 86380 86390 1
416936 99416936 1001 86380 86390 1
416899 99416899 1001 86380 86390 1
416986 99416986 1001 86380 86390 1
416397 99416397 1001 86380 86390 1
416214 99416214 1001 86380 86390 1
416219 99416219 1001 86380 86390 1
416501 99416501 1001 86380 86390 1
416444 99416444 1001 86380 86390 1
416534 99416534 1001 86380 86390 1
415882 99415882 1001 86380 86390 1
415966 99415966 1001 86380 86390 1
415878 99415878 1001 86380 86390 1
417549 99417549 1001 86380 86390 1
418474 99418474 1001 86380 86390 1
418712 99418712 1001 86380 86390 1
418475 99418475 1001 86380 86390 1
418694 99418694 1001 86380 86390 1
418767 99418767 1001 86380 86390 1
418539 99418539 1001 86380 86390 1
418707 99418707 1001 86380 86390 1
418057 99418057 1001 86380 86390 1
418037 99418037 1001 86380 86390 1
418116 99418116 1001 86380 86390 1
418043 99418043 1001 86380 86390 1
417714 99417714 1001 86380 86390 1
417745 99417745 1001 86380 86390 1
417799 99417799 1001 86380 86390 1
417873 99417873 1001 86380 86390 1
418891 99418891 1001 86380 86390 1
418832 99418832 1001 86380 86390 1
420263 99420263 1001 86380 86390 1
419677 99419677 1001 86380 86390 1
419975 99419975 1001 86380 86390 1
419833 99419833 1001 86380 86390 1
419835 99419835 1001 86380 86390 1
420806 99420806 1001 86380 86390 1
420675 99420675 1001 86380 86390 1
420692 99420692 1001 86380 86390 1
420518 99420518 1001 86380 86390 1
420671 99420671 1001 86380 86390 1
422073 99422073 1001 86380 86390 1
421984 99421984 1001 86380 86390 1
421704 99421704 1001 86380 86390 1
421308 99421308 1001 86380 86390 1
421389 99421389 1001 86380 86390 1
421502 99421502 1001 86380 86390 1
422311 99422311 1001 86380 86390 1
422151 99422151 1001 86380 86390 1
422389 99422389 1001 86380 86390 1
422468 99422468 1001 86380 86390 1
422348 99422348 1001 86380 86390 1
423307 99423307 1001 86380 86390 1
423319 99423319 1001 86380 86390 1
422982 99422982 1001 86380 86390 1
423278 99423278 1001 86380 86390 1
423204 99423204 1001 86380 86390 1
423101 99423101 1001 86380 86390 1
422678 99422678 1001 86380 86390 1
422863 99422863 1001 86380 86390 1
422589 99422589 1001 86380 86390 1
422867 99422867 1001 86380 86390 1
423828 99423828 1001 86380 86390 1
424075 99424075 1001 86380 86390 1
424000 99424000 1001 86380 86390 1
424145 99424145 1001 86380 86390 1
425324 99425324 1001 86380 86390 1
425086 99425086 1001 86380 86390 1
425060 99425060 1001 86380 86390 1
425072 99425072 1001 86380 86390 1
424813 99424813 1001 86380 86390 1
425002 99425002 1001 86380 86390 1
424269 99424269 1001 86380 86390 1
424271 99424271 1001 86380 86390 1
424157 99424157 1001 86380 86390 1
424468 99424468 1001 86380 86390 1
424374 99424374 1001 86380 86390 1
424302 99424302 1001 86380 86390 1
424166 99424166 1001 86380 86390 1
424334 99424334 1001 86380 86390 1
424288 99424288 1001 86380 86390 1
425482 99425482 1001 86380 86390 1
425767 99425767 1001 86380 86390 1
426744 99426744 1001 86380 86390 1
426947 99426947 1001 86380 86390 1
427012 99427012 1001 86380 86390 1
426955 99426955 1001 86380 86390 1
426596 99426596 1001 86380 86390 1
426677 99426677 1001 86380 86390 1
425950 99425950 1001 86380 86390 1
427399 99427399 1001 86380 86390 1
427466 99427466 1001 86380 86390 1
427156 99427156 1001 86380 86390 1
428587 99428587 1001 86380 86390 1
428641 99428641 1001 86380 86390 1
428554 99428554 1001 86380 86390 1
428337 99428337 1001 86380 86390 1
427931 99427931 1001 86380 86390 1
428331 99428331 1001 86380 86390 1
427601 99427601 1001 86380 86390 1
427715 99427715 1001 86380 86390 1
427745 99427745 1001 86380 86390 1
427765 99427765 1001 86380 86390 1
427550 99427550 1001 86380 86390 1
427871 99427871 1001 86380 86390 1
428782 99428782 1001 86380 86390 1
428761 99428761 1001 86380 86390 1
428944 99428944 1001 86380 86390 1
429129 99429129 1001 86380 86390 1
428949 99428949 1001 86380 86390 1
429136 99429136 1001 86380 86390 1
430295 99430295 1001 86380 86390 1
430070 99430070 1001 86380 86390 1
429759 99429759 1001 86380 86390 1
429265 99429265 1001 86380 86390 1
429320 99429320 1001 86380 86390 1
429227 99429227 1001 86380 86390 1
429446 99429446 1001 86380 86390 1
429212 99429212 1001 86380 86390 1
430613 99430613 1001 86380 86390 1
430636 99430636 1001 86380 86390 1
430380 99430380 1001 86380 86390 1
430700 99430700 1001 86380 86390 1
431984 99431984 1001 86380 86390 1
431963 99431963 1001 86380 86390 1
431794 99431794 1001 86380 86390 1
431917 99431917 1001 86380 86390 1
432002 99432002 1001 86380 86390 1
431661 99431661 1001 86380 86390 1
431529 99431529 1001 86380 86390 1
431608 99431608 1001 86380 86390 1
431532 99431532 1001 86380 86390 1
430850 99430850 1001 86380 86390 1
430980 99430980 1001 86380 86390 1
431057 99431057 1001 86380 86390 1
431196 99431196 1001 86380 86390 1
432181 99432181 1001 86380 86390 1
432141 99432141 1001 86380 86390 1
433641 99433641 1001 86380 86390 1
433589 99433589 1001 86380 86390 1
433500 99433500 1001 86380 86390 1
433450 99433450 1001 86380 86390 1
433454 99433454 1001 86380 86390 1
433515 99433515 1001 86380 86390 1
433650 99433650 1001 86380 86390 1
433003 99433003 1001 86380 86390 1
433306 99433306 1001 86380 86390 1
432963 99432963 1001 86380 86390 1
432653 99432653 1001 86380 86390 1
432587 99432587 1001 86380 86390 1
432591 99432591 1001 86380 86390 1
433818 99433818 1001 86380 86390 1
434128 99434128 1001 86380 86390 1
433927 99433927 1001 86380 86390 1
435337 99435337 1001 86380 86390 1
435138 99435138 1001 86380 86390 1
435165 99435165 1001 86380 86390 1
435203 99435203 1001 86380 86390 1
434939 99434939 1001 86380 86390 1
434843 99434843 1001 86380 86390 1
434931 99434931 1001 86380 86390 1
434748 99434748 1001 86380 86390 1
434778 99434778 1001 86380 86390 1
434228 99434228 1001 86380 86390 1
434496 99434496 1001 86380 86390 1
435458 99435458 1001 86380 86390 1
435658 99435658 1001 86380 86390 1
435611 99435611 1001 86380 86390 1
435695 99435695 1001 86380 86390 1
436826 99436826 1001 86380 86390 1
436782 99436782 1001 86380 86390 1
436931 99436931 1001 86380 86390 1
436847 99436847 1001 86380 86390 1
436365 99436365 1001 86380 86390 1
436503 99436503 1001 86380 86390 1
436675 99436675 1001 86380 86390 1
436557 99436557 1001 86380 86390 1
300651 99300651 1001 86380 86390 1
300569 99300569 1001 86380 86390 1
300356 99300356 1001 86380 86390 1
300466 99300466 1001 86380 86390 1
300492 99300492 1001 86380 86390 1
300389 99300389 1001 86380 86390 1
300402 99300402 1001 86380 86390 1
300442 99300442 1001 86380 86390 1
300520 99300520 1001 86380 86390 1
300185 99300185 1001 86380 86390 1
300190 99300190 1001 86380 86390 1
300311 99300311 1001 86380 86390 1
300208 99300208 1001 86380 86390 1
300781 99300781 1001 86380 86390 1
300864 99300864 1001 86380 86390 1
301374 99301374 1001 86380 86390 1
301426 99301426 1001 86380 86390 1
301433 99301433 1001 86380 86390 1
301462 99301462 1001 86380 86390 1
301398 99301398 1001 86380 86390 1
301167 99301167 1001 86380 86390 1
301219 99301219 1001 86380 86390 1
301279 99301279 1001 86380 86390 1
301268 99301268 1001 86380 86390 1
301230 99301230 1001 86380 86390 1
301244 99301244 1001 86380 86390 1
301000 99301000 1001 86380 86390 1
300976 99300976 1001 86380 86390 1
301082 99301082 1001 86380 86390 1
300968 99300968 1001 86380 86390 1
301047 99301047 1001 86380 86390 1
301060 99301060 1001 86380 86390 1
300970 99300970 1001 86380 86390 1
301048 99301048 1001 86380 86390 1
301592 99301592 1001 86380 86390 1
301722 99301722 1001 86380 86390 1
301699 99301699 1001 86380 86390 1
301677 99301677 1001 86380 86390 1
301613 99301613 1001 86380 86390 1
302200 99302200 1001 86380 86390 1
302360 99302360 1001 86380 86390 1
302245 99302245 1001 86380 86390 1
301993 99301993 1001 86380 86390 1
302002 99302002 1001 86380 86390 1
301918 99301918 1001 86380 86390 1
301947 99301947 1001 86380 86390 1
301922 99301922 1001 86380 86390 1
302391 99302391 1001 86380 86390 1
302489 99302489 1001 86380 86390 1
303169 99303169 1001 86380 86390 1
303120 99303120 1001 86380 86390 1
303032 99303032 1001 86380 86390 1
303190 99303190 1001 86380 86390 1
303126 99303126 1001 86380 86390 1
303165 99303165 1001 86380 86390 1
303103 99303103 1001 86380 86390 1
302992 99302992 1001 86380 86390 1
302980 99302980 1001 86380 86390 1
302857 99302857 1001 86380 86390 1
302728 99302728 1001 86380 86390 1
302618 99302618 1001 86380 86390 1
302722 99302722 1001 86380 86390 1
302701 99302701 1001 86380 86390 1
303307 99303307 1001 86380 86390 1
303389 99303389 1001 86380 86390 1
303973 99303973 1001 86380 86390 1
303897 99303897 1001 86380 86390 1
303850 99303850 1001 86380 86390 1
303768 99303768 1001 86380 86390 1
303679 99303679 1001 86380 86390 1
303508 99303508 1001 86380 86390 1
303561 99303561 1001 86380 86390 1
304036 99304036 1001 86380 86390 1
304220 99304220 1001 86380 86390 1
304822 99304822 1001 86380 86390 1
304668 99304668 1001 86380 86390 1
304710 99304710 1001 86380 86390 1
304777 99304777 1001 86380 86390 1
304715 99304715 1001 86380 86390 1
304781 99304781 1001 86380 86390 1
304582 99304582 1001 86380 86390 1
304609 99304609 1001 86380 86390 1
304521 99304521 1001 86380 86390 1
304318 99304318 1001 86380 86390 1
304434 99304434 1001 86380 86390 1
304345 99304345 1001 86380 86390 1
304946 99304946 1001 86380 86390 1
305015 99305015 1001 86380 86390 1
304927 99304927 1001 86380 86390 1
304992 99304992 1001 86380 86390 1
305047 99305047 1001 86380 86390 1
304931 99304931 1001 86380 86390 1
305683 99305683 1001 86380 86390 1
305532 99305532 1001 86380 86390 1
305653 99305653 1001 86380 86390 1
305654 99305654 1001 86380 86390 1
305645 99305645 1001 86380 86390 1
305594 99305594 1001 86380 86390 1
305341 99305341 1001 86380 86390 1
305444 99305444 1001 86380 86390 1
305473 99305473 1001 86380 86390 1
305374 99305374 1001 86380 86390 1
305310 99305310 1001 86380 86390 1
305245 99305245 1001 86380 86390 1
305161 99305161 1001 86380 86390 1
305177 99305177 1001 86380 86390 1
500116 99500116 1001 86380 86390 1
500054 99500054 1001 86380 86390 1
500625 99500625 1001 86380 86390 1
500664 99500664 1001 86380 86390 1
500439 99500439 1001 86380 86390 1
500586 99500586 1001 86380 86390 1
500562 99500562 1001 86380 86390 1
500360 99500360 1001 86380 86390 1
500284 99500284 1001 86380 86390 1
500381 99500381 1001 86380 86390 1
500333 99500333 1001 86380 86390 1
500838 99500838 1001 86380 86390 1
500853 99500853 1001 86380 86390 1
500814 99500814 1001 86380 86390 1
500960 99500960 1001 86380 86390 1
500999 99500999 1001 86380 86390 1
500923 99500923 1001 86380 86390 1
501002 99501002 1001 86380 86390 1
501501 99501501 1001 86380 86390 1
501489 99501489 1001 86380 86390 1
501491 99501491 1001 86380 86390 1
501479 99501479 1001 86380 86390 1
501519 99501519 1001 86380 86390 1
501545 99501545 1001 86380 86390 1
501245 99501245 1001 86380 86390 1
501401 99501401 1001 86380 86390 1
501378 99501378 1001 86380 86390 1
501276 99501276 1001 86380 86390 1
501135 99501135 1001 86380 86390 1
501200 99501200 1001 86380 86390 1
501164 99501164 1001 86380 86390 1
501172 99501172 1001 86380 86390 1
501185 99501185 1001 86380 86390 1
501160 99501160 1001 86380 86390 1
501757 99501757 1001 86380 86390 1
501811 99501811 1001 86380 86390 1
501828 99501828 1001 86380 86390 1
501700 99501700 1001 86380 86390 1
502351 99502351 1001 86380 86390 1
502353 99502353 1001 86380 86390 1
502406 99502406 1001 86380 86390 1
502104 99502104 1001 86380 86390 1
502239 99502239 1001 86380 86390 1
502072 99502072 1001 86380 86390 1
502242 99502242 1001 86380 86390 1
502101 99502101 1001 86380 86390 1
502077 99502077 1001 86380 86390 1
502034 99502034 1001 86380 86390 1
501867 99501867 1001 86380 86390 1
502656 99502656 1001 86380 86390 1
502618 99502618 1001 86380 86390 1
502546 99502546 1001 86380 86390 1
502511 99502511 1001 86380 86390 1
502642 99502642 1001 86380 86390 1
503228 99503228 1001 86380 86390 1
503140 99503140 1001 86380 86390 1
503173 99503173 1001 86380 86390 1
503012 99503012 1001 86380 86390 1
502745 99502745 1001 86380 86390 1
502771 99502771 1001 86380 86390 1
502773 99502773 1001 86380 86390 1
502825 99502825 1001 86380 86390 1
503433 99503433 1001 86380 86390 1
503473 99503473 1001 86380 86390 1
503398 99503398 1001 86380 86390 1
503451 99503451 1001 86380 86390 1
503313 99503313 1001 86380 86390 1
503996 99503996 1001 86380 86390 1
503984 99503984 1001 86380 86390 1
503934 99503934 1001 86380 86390 1
503973 99503973 1001 86380 86390 1
504051 99504051 1001 86380 86390 1
503746 99503746 1001 86380 86390 1
503849 99503849 1001 86380 86390 1
503862 99503862 1001 86380 86390 1
503716 99503716 1001 86380 86390 1
503537 99503537 1001 86380 86390 1
503553 99503553 1001 86380 86390 1
503610 99503610 1001 86380 86390 1
504312 99504312 1001 86380 86390 1
504262 99504262 1001 86380 86390 1
504305 99504305 1001 86380 86390 1
504855 99504855 1001 86380 86390 1
504895 99504895 1001 86380 86390 1
504532 99504532 1001 86380 86390 1
504599 99504599 1001 86380 86390 1
504654 99504654 1001 86380 86390 1
504722 99504722 1001 86380 86390 1
504530 99504530 1001 86380 86390 1
504505 99504505 1001 86380 86390 1
504339 99504339 1001 86380 86390 1
504420 99504420 1001 86380 86390 1
504421 99504421 1001 86380 86390 1
504359 99504359 1001 86380 86390 1
504399 99504399 1001 86380 86390 1
504992 99504992 1001 86380 86390 1
505058 99505058 1001 86380 86390 1
505071 99505071 1001 86380 86390 1
505021 99505021 1001 86380 86390 1
505147 99505147 1001 86380 86390 1
505722 99505722 1001 86380 86390 1
505554 99505554 1001 86380 86390 1
505438 99505438 1001 86380 86390 1
505478 99505478 1001 86380 86390 1
505245 99505245 1001 86380 86390 1
505222 99505222 1001 86380 86390 1
505846 99505846 1001 86380 86390 1
505878 99505878 1001 86380 86390 1
505775 99505775 1001 86380 86390 1
505776 99505776 1001 86380 86390 1
506460 99506460 1001 86380 86390 1
506478 99506478 1001 86380 86390 1
506222 99506222 1001 86380 86390 1
506339 99506339 1001 86380 86390 1
506171 99506171 1001 86380 86390 1
506056 99506056 1001 86380 86390 1
506136 99506136 1001 86380 86390 1
507398 99507398 1001 86380 86390 1
507288 99507288 1001 86380 86390 1
507331 99507331 1001 86380 86390 1
507038 99507038 1001 86380 86390 1
506857 99506857 1001 86380 86390 1
507574 99507574 1001 86380 86390 1
507435 99507435 1001 86380 86390 1
507618 99507618 1001 86380 86390 1
507466 99507466 1001 86380 86390 1
507543 99507543 1001 86380 86390 1
507544 99507544 1001 86380 86390 1
507534 99507534 1001 86380 86390 1
508196 99508196 1001 86380 86390 1
507952 99507952 1001 86380 86390 1
507866 99507866 1001 86380 86390 1
507844 99507844 1001 86380 86390 1
507961 99507961 1001 86380 86390 1
507656 99507656 1001 86380 86390 1
508361 99508361 1001 86380 86390 1
508304 99508304 1001 86380 86390 1
508411 99508411 1001 86380 86390 1
509024 99509024 1001 86380 86390 1
508973 99508973 1001 86380 86390 1
509031 99509031 1001 86380 86390 1
509059 99509059 1001 86380 86390 1
508466 99508466 1001 86380 86390 1
508661 99508661 1001 86380 86390 1
509111 99509111 1001 86380 86390 1
509229 99509229 1001 86380 86390 1
509255 99509255 1001 86380 86390 1
509245 99509245 1001 86380 86390 1
509144 99509144 1001 86380 86390 1
509145 99509145 1001 86380 86390 1
509146 99509146 1001 86380 86390 1
509828 99509828 1001 86380 86390 1
509731 99509731 1001 86380 86390 1
509644 99509644 1001 86380 86390 1
509635 99509635 1001 86380 86390 1
509575 99509575 1001 86380 86390 1
509665 99509665 1001 86380 86390 1
509679 99509679 1001 86380 86390 1
509474 99509474 1001 86380 86390 1
509414 99509414 1001 86380 86390 1
509454 99509454 1001 86380 86390 1
509328 99509328 1001 86380 86390 1
509432 99509432 1001 86380 86390 1
509923 99509923 1001 86380 86390 1
510023 99510023 1001 86380 86390 1
509921 99509921 1001 86380 86390 1
510535 99510535 1001 86380 86390 1
510629 99510629 1001 86380 86390 1
510706 99510706 1001 86380 86390 1
510708 99510708 1001 86380 86390 1
510529 99510529 1001 86380 86390 1
510541 99510541 1001 86380 86390 1
510327 99510327 1001 86380 86390 1
510315 99510315 1001 86380 86390 1
510432 99510432 1001 86380 86390 1
510441 99510441 1001 86380 86390 1
510232 99510232 1001 86380 86390 1
510835 99510835 1001 86380 86390 1
510746 99510746 1001 86380 86390 1
510876 99510876 1001 86380 86390 1
511464 99511464 1001 86380 86390 1
511426 99511426 1001 86380 86390 1
511415 99511415 1001 86380 86390 1
511181 99511181 1001 86380 86390 1
511235 99511235 1001 86380 86390 1
511145 99511145 1001 86380 86390 1
511277 99511277 1001 86380 86390 1
511346 99511346 1001 86380 86390 1
511050 99511050 1001 86380 86390 1
511063 99511063 1001 86380 86390 1
511696 99511696 1001 86380 86390 1
511645 99511645 1001 86380 86390 1
512346 99512346 1001 86380 86390 1
512357 99512357 1001 86380 86390 1
512192 99512192 1001 86380 86390 1
512033 99512033 1001 86380 86390 1
511970 99511970 1001 86380 86390 1
512143 99512143 1001 86380 86390 1
511888 99511888 1001 86380 86390 1
511764 99511764 1001 86380 86390 1
511882 99511882 1001 86380 86390 1
512496 99512496 1001 86380 86390 1
512447 99512447 1001 86380 86390 1
512511 99512511 1001 86380 86390 1
513190 99513190 1001 86380 86390 1
513073 99513073 1001 86380 86390 1
512809 99512809 1001 86380 86390 1
512996 99512996 1001 86380 86390 1
512997 99512997 1001 86380 86390 1
512603 99512603 1001 86380 86390 1
513410 99513410 1001 86380 86390 1
513304 99513304 1001 86380 86390 1
513865 99513865 1001 86380 86390 1
513884 99513884 1001 86380 86390 1
513949 99513949 1001 86380 86390 1
513836 99513836 1001 86380 86390 1
513711 99513711 1001 86380 86390 1
513526 99513526 1001 86380 86390 1
513546 99513546 1001 86380 86390 1
513577 99513577 1001 86380 86390 1
514223 99514223 1001 86380 86390 1
514236 99514236 1001 86380 86390 1
514225 99514225 1001 86380 86390 1
514138 99514138 1001 86380 86390 1
514074 99514074 1001 86380 86390 1
514205 99514205 1001 86380 86390 1
514065 99514065 1001 86380 86390 1
514233 99514233 1001 86380 86390 1
514819 99514819 1001 86380 86390 1
514827 99514827 1001 86380 86390 1
514694 99514694 1001 86380 86390 1
514675 99514675 1001 86380 86390 1
514701 99514701 1001 86380 86390 1
514601 99514601 1001 86380 86390 1
514500 99514500 1001 86380 86390 1
514644 99514644 1001 86380 86390 1
514465 99514465 1001 86380 86390 1
514622 99514622 1001 86380 86390 1
514572 99514572 1001 86380 86390 1
514249 99514249 1001 86380 86390 1
514379 99514379 1001 86380 86390 1
514238 99514238 1001 86380 86390 1
514356 99514356 1001 86380 86390 1
514305 99514305 1001 86380 86390 1
514397 99514397 1001 86380 86390 1
514320 99514320 1001 86380 86390 1
514907 99514907 1001 86380 86390 1
514989 99514989 1001 86380 86390 1
514877 99514877 1001 86380 86390 1
514866 99514866 1001 86380 86390 1
515516 99515516 1001 86380 86390 1
515634 99515634 1001 86380 86390 1
515550 99515550 1001 86380 86390 1
515283 99515283 1001 86380 86390 1
515375 99515375 1001 86380 86390 1
515079 99515079 1001 86380 86390 1
515148 99515148 1001 86380 86390 1
515805 99515805 1001 86380 86390 1
516458 99516458 1001 86380 86390 1
516346 99516346 1001 86380 86390 1
516304 99516304 1001 86380 86390 1
516120 99516120 1001 86380 86390 1
516212 99516212 1001 86380 86390 1
515972 99515972 1001 86380 86390 1
516054 99516054 1001 86380 86390 1
516709 99516709 1001 86380 86390 1
516594 99516594 1001 86380 86390 1
517307 99517307 1001 86380 86390 1
517292 99517292 1001 86380 86390 1
517230 99517230 1001 86380 86390 1
517069 99517069 1001 86380 86390 1
516930 99516930 1001 86380 86390 1
517063 99517063 1001 86380 86390 1
516823 99516823 1001 86380 86390 1
516750 99516750 1001 86380 86390 1
517398 99517398 1001 86380 86390 1
517476 99517476 1001 86380 86390 1
517491 99517491 1001 86380 86390 1
517534 99517534 1001 86380 86390 1
517538 99517538 1001 86380 86390 1
517959 99517959 1001 86380 86390 1
518039 99518039 1001 86380 86390 1
518094 99518094 1001 86380 86390 1
517813 99517813 1001 86380 86390 1
517882 99517882 1001 86380 86390 1
517810 99517810 1001 86380 86390 1
517914 99517914 1001 86380 86390 1
517786 99517786 1001 86380 86390 1
517605 99517605 1001 86380 86390 1
517639 99517639 1001 86380 86390 1
517652 99517652 1001 86380 86390 1
517692 99517692 1001 86380 86390 1
517706 99517706 1001 86380 86390 1
518165 99518165 1001 86380 86390 1
518309 99518309 1001 86380 86390 1
518246 99518246 1001 86380 86390 1
518886 99518886 1001 86380 86390 1
518811 99518811 1001 86380 86390 1
518962 99518962 1001 86380 86390 1
518963 99518963 1001 86380 86390 1
518971 99518971 1001 86380 86390 1
518975 99518975 1001 86380 86390 1
518743 99518743 1001 86380 86390 1
518628 99518628 1001 86380 86390 1
518594 99518594 1001 86380 86390 1
518725 99518725 1001 86380 86390 1
519049 99519049 1001 86380 86390 1
519024 99519024 1001 86380 86390 1
519076 99519076 1001 86380 86390 1
519130 99519130 1001 86380 86390 1
519156 99519156 1001 86380 86390 1
519092 99519092 1001 86380 86390 1
519131 99519131 1001 86380 86390 1
519764 99519764 1001 86380 86390 1
519681 99519681 1001 86380 86390 1
519493 99519493 1001 86380 86390 1
519495 99519495 1001 86380 86390 1
519576 99519576 1001 86380 86390 1
519387 99519387 1001 86380 86390 1
519223 99519223 1001 86380 86390 1
519316 99519316 1001 86380 86390 1
519280 99519280 1001 86380 86390 1
519880 99519880 1001 86380 86390 1
519958 99519958 1001 86380 86390 1
519960 99519960 1001 86380 86390 1
519975 99519975 1001 86380 86390 1
520576 99520576 1001 86380 86390 1
520617 99520617 1001 86380 86390 1
520453 99520453 1001 86380 86390 1
520254 99520254 1001 86380 86390 1
520320 99520320 1001 86380 86390 1
520261 99520261 1001 86380 86390 1
520433 99520433 1001 86380 86390 1
520176 99520176 1001 86380 86390 1
520218 99520218 1001 86380 86390 1
520180 99520180 1001 86380 86390 1
520051 99520051 1001 86380 86390 1
520767 99520767 1001 86380 86390 1
520770 99520770 1001 86380 86390 1
520724 99520724 1001 86380 86390 1
521291 99521291 1001 86380 86390 1
521331 99521331 1001 86380 86390 1
521425 99521425 1001 86380 86390 1
521460 99521460 1001 86380 86390 1
521212 99521212 1001 86380 86390 1
521072 99521072 1001 86380 86390 1
521104 99521104 1001 86380 86390 1
521130 99521130 1001 86380 86390 1
520949 99520949 1001 86380 86390 1
520976 99520976 1001 86380 86390 1
521003 99521003 1001 86380 86390 1
520967 99520967 1001 86380 86390 1
520892 99520892 1001 86380 86390 1
521657 99521657 1001 86380 86390 1
521607 99521607 1001 86380 86390 1
521663 99521663 1001 86380 86390 1
521576 99521576 1001 86380 86390 1
522289 99522289 1001 86380 86390 1
522230 99522230 1001 86380 86390 1
522146 99522146 1001 86380 86390 1
522185 99522185 1001 86380 86390 1
522162 99522162 1001 86380 86390 1
522214 99522214 1001 86380 86390 1
522022 99522022 1001 86380 86390 1
521997 99521997 1001 86380 86390 1
521938 99521938 1001 86380 86390 1
521914 99521914 1001 86380 86390 1
521803 99521803 1001 86380 86390 1
521781 99521781 1001 86380 86390 1
522488 99522488 1001 86380 86390 1
522489 99522489 1001 86380 86390 1
522348 99522348 1001 86380 86390 1
522966 99522966 1001 86380 86390 1
523092 99523092 1001 86380 86390 1
522949 99522949 1001 86380 86390 1
522812 99522812 1001 86380 86390 1
522510 99522510 1001 86380 86390 1
522607 99522607 1001 86380 86390 1
522623 99522623 1001 86380 86390 1
523222 99523222 1001 86380 86390 1
523127 99523127 1001 86380 86390 1
523870 99523870 1001 86380 86390 1
523926 99523926 1001 86380 86390 1
523876 99523876 1001 86380 86390 1
523890 99523890 1001 86380 86390 1
523815 99523815 1001 86380 86390 1
523557 99523557 1001 86380 86390 1
523533 99523533 1001 86380 86390 1
523729 99523729 1001 86380 86390 1
523668 99523668 1001 86380 86390 1
523552 99523552 1001 86380 86390 1
523634 99523634 1001 86380 86390 1
523510 99523510 1001 86380 86390 1
523396 99523396 1001 86380 86390 1
524148 99524148 1001 86380 86390 1
524110 99524110 1001 86380 86390 1
524707 99524707 1001 86380 86390 1
524578 99524578 1001 86380 86390 1
524697 99524697 1001 86380 86390 1
524659 99524659 1001 86380 86390 1
524552 99524552 1001 86380 86390 1
524357 99524357 1001 86380 86390 1
524254 99524254 1001 86380 86390 1
524313 99524313 1001 86380 86390 1
524315 99524315 1001 86380 86390 1
524238 99524238 1001 86380 86390 1
524783 99524783 1001 86380 86390 1
524890 99524890 1001 86380 86390 1
524932 99524932 1001 86380 86390 1
524921 99524921 1001 86380 86390 1
524909 99524909 1001 86380 86390 1
525515 99525515 1001 86380 86390 1
525590 99525590 1001 86380 86390 1
525197 99525197 1001 86380 86390 1
525018 99525018 1001 86380 86390 1
525125 99525125 1001 86380 86390 1
525113 99525113 1001 86380 86390 1
525153 99525153 1001 86380 86390 1
525129 99525129 1001 86380 86390 1
525712 99525712 1001 86380 86390 1
525777 99525777 1001 86380 86390 1
525713 99525713 1001 86380 86390 1
525714 99525714 1001 86380 86390 1
525718 99525718 1001 86380 86390 1
526271 99526271 1001 86380 86390 1
526311 99526311 1001 86380 86390 1
526234 99526234 1001 86380 86390 1
526403 99526403 1001 86380 86390 1
526140 99526140 1001 86380 86390 1
526080 99526080 1001 86380 86390 1
526212 99526212 1001 86380 86390 1
526161 99526161 1001 86380 86390 1
526033 99526033 1001 86380 86390 1
526002 99526002 1001 86380 86390 1
525939 99525939 1001 86380 86390 1
525823 99525823 1001 86380 86390 1
525955 99525955 1001 86380 86390 1
526576 99526576 1001 86380 86390 1
526486 99526486 1001 86380 86390 1
526475 99526475 1001 86380 86390 1
526476 99526476 1001 86380 86390 1
526429 99526429 1001 86380 86390 1
527133 99527133 1001 86380 86390 1
527124 99527124 1001 86380 86390 1
527157 99527157 1001 86380 86390 1
526862 99526862 1001 86380 86390 1
526980 99526980 1001 86380 86390 1
527019 99527019 1001 86380 86390 1
526968 99526968 1001 86380 86390 1
526957 99526957 1001 86380 86390 1
526938 99526938 1001 86380 86390 1
526771 99526771 1001 86380 86390 1
526772 99526772 1001 86380 86390 1
526672 99526672 1001 86380 86390 1
526831 99526831 1001 86380 86390 1
527946 99527946 1001 86380 86390 1
528024 99528024 1001 86380 86390 1
527886 99527886 1001 86380 86390 1
528007 99528007 1001 86380 86390 1
527663 99527663 1001 86380 86390 1
527774 99527774 1001 86380 86390 1
527763 99527763 1001 86380 86390 1
527544 99527544 1001 86380 86390 1
527506 99527506 1001 86380 86390 1
527636 99527636 1001 86380 86390 1
527549 99527549 1001 86380 86390 1
528136 99528136 1001 86380 86390 1
528215 99528215 1001 86380 86390 1
528260 99528260 1001 86380 86390 1
528200 99528200 1001 86380 86390 1
528838 99528838 1001 86380 86390 1
528738 99528738 1001 86380 86390 1
528894 99528894 1001 86380 86390 1
528784 99528784 1001 86380 86390 1
528797 99528797 1001 86380 86390 1
528606 99528606 1001 86380 86390 1
528535 99528535 1001 86380 86390 1
528677 99528677 1001 86380 86390 1
528589 99528589 1001 86380 86390 1
528401 99528401 1001 86380 86390 1
528363 99528363 1001 86380 86390 1
528480 99528480 1001 86380 86390 1
528355 99528355 1001 86380 86390 1
529105 99529105 1001 86380 86390 1
529002 99529002 1001 86380 86390 1
528913 99528913 1001 86380 86390 1
528914 99528914 1001 86380 86390 1
529006 99529006 1001 86380 86390 1
529546 99529546 1001 86380 86390 1
529485 99529485 1001 86380 86390 1
529490 99529490 1001 86380 86390 1
529361 99529361 1001 86380 86390 1
529304 99529304 1001 86380 86390 1
529113 99529113 1001 86380 86390 1
529157 99529157 1001 86380 86390 1
529851 99529851 1001 86380 86390 1
530522 99530522 1001 86380 86390 1
530467 99530467 1001 86380 86390 1
530379 99530379 1001 86380 86390 1
530421 99530421 1001 86380 86390 1
530358 99530358 1001 86380 86390 1
530205 99530205 1001 86380 86390 1
530218 99530218 1001 86380 86390 1
530167 99530167 1001 86380 86390 1
530173 99530173 1001 86380 86390 1
529963 99529963 1001 86380 86390 1
529990 99529990 1001 86380 86390 1
530724 99530724 1001 86380 86390 1
530738 99530738 1001 86380 86390 1
531321 99531321 1001 86380 86390 1
531357 99531357 1001 86380 86390 1
531211 99531211 1001 86380 86390 1
531091 99531091 1001 86380 86390 1
531145 99531145 1001 86380 86390 1
531055 99531055 1001 86380 86390 1
530957 99530957 1001 86380 86390 1
531383 99531383 1001 86380 86390 1
531440 99531440 1001 86380 86390 1
532039 99532039 1001 86380 86390 1
532104 99532104 1001 86380 86390 1
532138 99532138 1001 86380 86390 1
531818 99531818 1001 86380 86390 1
531810 99531810 1001 86380 86390 1
531983 99531983 1001 86380 86390 1
531623 99531623 1001 86380 86390 1
531692 99531692 1001 86380 86390 1
531706 99531706 1001 86380 86390 1
531603 99531603 1001 86380 86390 1
531643 99531643 1001 86380 86390 1
531646 99531646 1001 86380 86390 1
531724 99531724 1001 86380 86390 1
532280 99532280 1001 86380 86390 1
532698 99532698 1001 86380 86390 1
532630 99532630 1001 86380 86390 1
532462 99532462 1001 86380 86390 1
532553 99532553 1001 86380 86390 1
532550 99532550 1001 86380 86390 1
532526 99532526 1001 86380 86390 1
533669 99533669 1001 86380 86390 1
533734 99533734 1001 86380 86390 1
533773 99533773 1001 86380 86390 1
533786 99533786 1001 86380 86390 1
533715 99533715 1001 86380 86390 1
533497 99533497 1001 86380 86390 1
533636 99533636 1001 86380 86390 1
533494 99533494 1001 86380 86390 1
533508 99533508 1001 86380 86390 1
533357 99533357 1001 86380 86390 1
533243 99533243 1001 86380 86390 1
533312 99533312 1001 86380 86390 1
534583 99534583 1001 86380 86390 1
534300 99534300 1001 86380 86390 1
534422 99534422 1001 86380 86390 1
534103 99534103 1001 86380 86390 1
534170 99534170 1001 86380 86390 1
534134 99534134 1001 86380 86390 1
534733 99534733 1001 86380 86390 1
534878 99534878 1001 86380 86390 1
534767 99534767 1001 86380 86390 1
534780 99534780 1001 86380 86390 1
535390 99535390 1001 86380 86390 1
535379 99535379 1001 86380 86390 1
535443 99535443 1001 86380 86390 1
535269 99535269 1001 86380 86390 1
535273 99535273 1001 86380 86390 1
535119 99535119 1001 86380 86390 1
535586 99535586 1001 86380 86390 1
535522 99535522 1001 86380 86390 1
535551 99535551 1001 86380 86390 1
535617 99535617 1001 86380 86390 1
535658 99535658 1001 86380 86390 1
535542 99535542 1001 86380 86390 1
535672 99535672 1001 86380 86390 1
535608 99535608 1001 86380 86390 1
535634 99535634 1001 86380 86390 1
536259 99536259 1001 86380 86390 1
536300 99536300 1001 86380 86390 1
536270 99536270 1001 86380 86390 1
535975 99535975 1001 86380 86390 1
535952 99535952 1001 86380 86390 1
536050 99536050 1001 86380 86390 1
535884 99535884 1001 86380 86390 1
535810 99535810 1001 86380 86390 1
535901 99535901 1001 86380 86390 1
535827 99535827 1001 86380 86390 1
535725 99535725 1001 86380 86390 1
535882 99535882 1001 86380 86390 1
536478 99536478 1001 86380 86390 1
536506 99536506 1001 86380 86390 1
537085 99537085 1001 86380 86390 1
537139 99537139 1001 86380 86390 1
537079 99537079 1001 86380 86390 1
537144 99537144 1001 86380 86390 1
537003 99537003 1001 86380 86390 1
536943 99536943 1001 86380 86390 1
536905 99536905 1001 86380 86390 1
536833 99536833 1001 86380 86390 1
536769 99536769 1001 86380 86390 1
536836 99536836 1001 86380 86390 1
536786 99536786 1001 86380 86390 1
536800 99536800 1001 86380 86390 1
536685 99536685 1001 86380 86390 1
536674 99536674 1001 86380 86390 1
537214 99537214 1001 86380 86390 1
537901 99537901 1001 86380 86390 1
537825 99537825 1001 86380 86390 1
537790 99537790 1001 86380 86390 1
537895 99537895 1001 86380 86390 1
537793 99537793 1001 86380 86390 1
537654 99537654 1001 86380 86390 1
537723 99537723 1001 86380 86390 1
537608 99537608 1001 86380 86390 1
537623 99537623 1001 86380 86390 1
537741 99537741 1001 86380 86390 1
537432 99537432 1001 86380 86390 1
537493 99537493 1001 86380 86390 1
538034 99538034 1001 86380 86390 1
538025 99538025 1001 86380 86390 1
538190 99538190 1001 86380 86390 1
538171 99538171 1001 86380 86390 1
538663 99538663 1001 86380 86390 1
538728 99538728 1001 86380 86390 1
538718 99538718 1001 86380 86390 1
538479 99538479 1001 86380 86390 1
538505 99538505 1001 86380 86390 1
538405 99538405 1001 86380 86390 1
538458 99538458 1001 86380 86390 1
538593 99538593 1001 86380 86390 1
538375 99538375 1001 86380 86390 1
538211 99538211 1001 86380 86390 1
538346 99538346 1001 86380 86390 1
538308 99538308 1001 86380 86390 1
538968 99538968 1001 86380 86390 1
538917 99538917 1001 86380 86390 1
538920 99538920 1001 86380 86390 1
538946 99538946 1001 86380 86390 1
539593 99539593 1001 86380 86390 1
539595 99539595 1001 86380 86390 1
539518 99539518 1001 86380 86390 1
539632 99539632 1001 86380 86390 1
539231 99539231 1001 86380 86390 1
539073 99539073 1001 86380 86390 1
539189 99539189 1001 86380 86390 1
539021 99539021 1001 86380 86390 1
539207 99539207 1001 86380 86390 1
539055 99539055 1001 86380 86390 1
539083 99539083 1001 86380 86390 1
539845 99539845 1001 86380 86390 1
539769 99539769 1001 86380 86390 1
539823 99539823 1001 86380 86390 1
539655 99539655 1001 86380 86390 1
539774 99539774 1001 86380 86390 1
539739 99539739 1001 86380 86390 1
539805 99539805 1001 86380 86390 1
540377 99540377 1001 86380 86390 1
540294 99540294 1001 86380 86390 1
540426 99540426 1001 86380 86390 1
540240 99540240 1001 86380 86390 1
540103 99540103 1001 86380 86390 1
540077 99540077 1001 86380 86390 1
539916 99539916 1001 86380 86390 1
539883 99539883 1001 86380 86390 1
540039 99540039 1001 86380 86390 1
540660 99540660 1001 86380 86390 1
540531 99540531 1001 86380 86390 1
540480 99540480 1001 86380 86390 1
540536 99540536 1001 86380 86390 1
540484 99540484 1001 86380 86390 1
541221 99541221 1001 86380 86390 1
541278 99541278 1001 86380 86390 1
541147 99541147 1001 86380 86390 1
541174 99541174 1001 86380 86390 1
541064 99541064 1001 86380 86390 1
541067 99541067 1001 86380 86390 1
540912 99540912 1001 86380 86390 1
540886 99540886 1001 86380 86390 1
540939 99540939 1001 86380 86390 1
540820 99540820 1001 86380 86390 1
540695 99540695 1001 86380 86390 1
541489 99541489 1001 86380 86390 1
541386 99541386 1001 86380 86390 1
541479 99541479 1001 86380 86390 1
542036 99542036 1001 86380 86390 1
541974 99541974 1001 86380 86390 1
542015 99542015 1001 86380 86390 1
541802 99541802 1001 86380 86390 1
541856 99541856 1001 86380 86390 1
541845 99541845 1001 86380 86390 1
541582 99541582 1001 86380 86390 1
541678 99541678 1001 86380 86390 1
542194 99542194 1001 86380 86390 1
542146 99542146 1001 86380 86390 1
542136 99542136 1001 86380 86390 1
542866 99542866 1001 86380 86390 1
542906 99542906 1001 86380 86390 1
542687 99542687 1001 86380 86390 1
542701 99542701 1001 86380 86390 1
542625 99542625 1001 86380 86390 1
542671 99542671 1001 86380 86390 1
542393 99542393 1001 86380 86390 1
542475 99542475 1001 86380 86390 1
543045 99543045 1001 86380 86390 1
542996 99542996 1001 86380 86390 1
543100 99543100 1001 86380 86390 1
543114 99543114 1001 86380 86390 1
542961 99542961 1001 86380 86390 1
543040 99543040 1001 86380 86390 1
543054 99543054 1001 86380 86390 1
542993 99542993 1001 86380 86390 1
543727 99543727 1001 86380 86390 1
543677 99543677 1001 86380 86390 1
543600 99543600 1001 86380 86390 1
543765 99543765 1001 86380 86390 1
543552 99543552 1001 86380 86390 1
543424 99543424 1001 86380 86390 1
543518 99543518 1001 86380 86390 1
543435 99543435 1001 86380 86390 1
543319 99543319 1001 86380 86390 1
543203 99543203 1001 86380 86390 1
543207 99543207 1001 86380 86390 1
543949 99543949 1001 86380 86390 1
543798 99543798 1001 86380 86390 1
543793 99543793 1001 86380 86390 1
544533 99544533 1001 86380 86390 1
544472 99544472 1001 86380 86390 1
544529 99544529 1001 86380 86390 1
544586 99544586 1001 86380 86390 1
544341 99544341 1001 86380 86390 1
544371 99544371 1001 86380 86390 1
544325 99544325 1001 86380 86390 1
544028 99544028 1001 86380 86390 1
544125 99544125 1001 86380 86390 1
544074 99544074 1001 86380 86390 1
544713 99544713 1001 86380 86390 1
544739 99544739 1001 86380 86390 1
544662 99544662 1001 86380 86390 1
544663 99544663 1001 86380 86390 1
544668 99544668 1001 86380 86390 1
425183 632 1001 5040 5937 1
425029 237 1001 84180 85017 1
506052 1034 1002 46965 53958 1
400122 99400122 1001 86380 86390 1
400111 99400111 1001 86380 86390 1
400036 99400036 1001 86380 86390 1
400178 99400178 1001 86380 86390 1
400258 99400258 1001 86380 86390 1
400298 99400298 1001 86380 86390 1
400405 99400405 1001 86380 86390 1
400340 99400340 1001 86380 86390 1
400348 99400348 1001 86380 86390 1
400459 99400459 1001 86380 86390 1
400460 99400460 1001 86380 86390 1
400578 99400578 1001 86380 86390 1
400802 99400802 1001 86380 86390 1
400948 99400948 1001 86380 86390 1
400953 99400953 1001 86380 86390 1
401367 99401367 1001 86380 86390 1
401368 99401368 1001 86380 86390 1
401544 99401544 1001 86380 86390 1
401618 99401618 1001 86380 86390 1
401608 99401608 1001 86380 86390 1
401986 99401986 1001 86380 86390 1
402221 99402221 1001 86380 86390 1
402559 99402559 1001 86380 86390 1
402690 99402690 1001 86380 86390 1
402718 99402718 1001 86380 86390 1
402784 99402784 1001 86380 86390 1
402816 99402816 1001 86380 86390 1
403084 99403084 1001 86380 86390 1
403272 99403272 1001 86380 86390 1
403490 99403490 1001 86380 86390 1
403680 99403680 1001 86380 86390 1
403779 99403779 1001 86380 86390 1
403838 99403838 1001 86380 86390 1
404005 99404005 1001 86380 86390 1
403993 99403993 1001 86380 86390 1
404246 99404246 1001 86380 86390 1
404231 99404231 1001 86380 86390 1
404292 99404292 1001 86380 86390 1
404654 99404654 1001 86380 86390 1
404663 99404663 1001 86380 86390 1
404682 99404682 1001 86380 86390 1
404753 99404753 1001 86380 86390 1
404811 99404811 1001 86380 86390 1
404821 99404821 1001 86380 86390 1
404881 99404881 1001 86380 86390 1
404986 99404986 1001 86380 86390 1
404969 99404969 1001 86380 86390 1
405189 99405189 1001 86380 86390 1
405211 99405211 1001 86380 86390 1
405144 99405144 1001 86380 86390 1
405362 99405362 1001 86380 86390 1
405393 99405393 1001 86380 86390 1
405316 99405316 1001 86380 86390 1
405459 99405459 1001 86380 86390 1
405553 99405553 1001 86380 86390 1
405529 99405529 1001 86380 86390 1
405572 99405572 1001 86380 86390 1
405600 99405600 1001 86380 86390 1
405975 99405975 1001 86380 86390 1
406070 99406070 1001 86380 86390 1
406368 99406368 1001 86380 86390 1
406366 99406366 1001 86380 86390 1
406630 99406630 1001 86380 86390 1
406797 99406797 1001 86380 86390 1
406911 99406911 1001 86380 86390 1
406979 99406979 1001 86380 86390 1
406958 99406958 1001 86380 86390 1
407108 99407108 1001 86380 86390 1
407228 99407228 1001 86380 86390 1
407341 99407341 1001 86380 86390 1
407605 99407605 1001 86380 86390 1
407709 99407709 1001 86380 86390 1
407743 99407743 1001 86380 86390 1
408009 99408009 1001 86380 86390 1
408328 99408328 1001 86380 86390 1
408778 99408778 1001 86380 86390 1
408844 99408844 1001 86380 86390 1
408817 99408817 1001 86380 86390 1
409062 99409062 1001 86380 86390 1
409340 99409340 1001 86380 86390 1
409341 99409341 1001 86380 86390 1
409322 99409322 1001 86380 86390 1
409729 99409729 1001 86380 86390 1
409964 99409964 1001 86380 86390 1
410179 99410179 1001 86380 86390 1
410197 99410197 1001 86380 86390 1
410436 99410436 1001 86380 86390 1
410544 99410544 1001 86380 86390 1
410553 99410553 1001 86380 86390 1
410636 99410636 1001 86380 86390 1
410868 99410868 1001 86380 86390 1
410993 99410993 1001 86380 86390 1
411021 99411021 1001 86380 86390 1
411272 99411272 1001 86380 86390 1
411459 99411459 1001 86380 86390 1
411522 99411522 1001 86380 86390 1
412035 99412035 1001 86380 86390 1
412210 99412210 1001 86380 86390 1
412344 99412344 1001 86380 86390 1
413311 99413311 1001 86380 86390 1
413424 99413424 1001 86380 86390 1
413527 99413527 1001 86380 86390 1
413507 99413507 1001 86380 86390 1
413695 99413695 1001 86380 86390 1
413056 99413056 1001 86380 86390 1
413096 99413096 1001 86380 86390 1
413026 99413026 1001 86380 86390 1
412524 99412524 1001 86380 86390 1
412697 99412697 1001 86380 86390 1
412625 99412625 1001 86380 86390 1
412539 99412539 1001 86380 86390 1
412795 99412795 1001 86380 86390 1
413871 99413871 1001 86380 86390 1
414098 99414098 1001 86380 86390 1
413876 99413876 1001 86380 86390 1
414057 99414057 1001 86380 86390 1
415196 99415196 1001 86380 86390 1
415125 99415125 1001 86380 86390 1
414844 99414844 1001 86380 86390 1
414512 99414512 1001 86380 86390 1
414851 99414851 1001 86380 86390 1
414856 99414856 1001 86380 86390 1
414450 99414450 1001 86380 86390 1
414142 99414142 1001 86380 86390 1
414460 99414460 1001 86380 86390 1
414482 99414482 1001 86380 86390 1
414437 99414437 1001 86380 86390 1
414172 99414172 1001 86380 86390 1
414240 99414240 1001 86380 86390 1
414445 99414445 1001 86380 86390 1
415574 99415574 1001 86380 86390 1
415359 99415359 1001 86380 86390 1
415595 99415595 1001 86380 86390 1
416814 99416814 1001 86380 86390 1
416954 99416954 1001 86380 86390 1
416771 99416771 1001 86380 86390 1
416437 99416437 1001 86380 86390 1
416191 99416191 1001 86380 86390 1
416408 99416408 1001 86380 86390 1
416326 99416326 1001 86380 86390 1
416010 99416010 1001 86380 86390 1
415819 99415819 1001 86380 86390 1
417552 99417552 1001 86380 86390 1
417511 99417511 1001 86380 86390 1
418448 99418448 1001 86380 86390 1
418612 99418612 1001 86380 86390 1
418412 99418412 1001 86380 86390 1
418122 99418122 1001 86380 86390 1
418126 99418126 1001 86380 86390 1
417815 99417815 1001 86380 86390 1
418807 99418807 1001 86380 86390 1
418865 99418865 1001 86380 86390 1
418819 99418819 1001 86380 86390 1
420307 99420307 1001 86380 86390 1
420379 99420379 1001 86380 86390 1
419731 99419731 1001 86380 86390 1
419874 99419874 1001 86380 86390 1
419445 99419445 1001 86380 86390 1
419471 99419471 1001 86380 86390 1
419248 99419248 1001 86380 86390 1
419522 99419522 1001 86380 86390 1
419273 99419273 1001 86380 86390 1
419487 99419487 1001 86380 86390 1
420739 99420739 1001 86380 86390 1
420833 99420833 1001 86380 86390 1
420574 99420574 1001 86380 86390 1
421776 99421776 1001 86380 86390 1
422088 99422088 1001 86380 86390 1
421913 99421913 1001 86380 86390 1
421345 99421345 1001 86380 86390 1
421579 99421579 1001 86380 86390 1
421449 99421449 1001 86380 86390 1
421065 99421065 1001 86380 86390 1
421100 99421100 1001 86380 86390 1
421217 99421217 1001 86380 86390 1
422363 99422363 1001 86380 86390 1
422174 99422174 1001 86380 86390 1
422157 99422157 1001 86380 86390 1
423406 99423406 1001 86380 86390 1
423412 99423412 1001 86380 86390 1
423555 99423555 1001 86380 86390 1
423724 99423724 1001 86380 86390 1
423398 99423398 1001 86380 86390 1
423297 99423297 1001 86380 86390 1
423143 99423143 1001 86380 86390 1
423104 99423104 1001 86380 86390 1
422637 99422637 1001 86380 86390 1
423885 99423885 1001 86380 86390 1
423869 99423869 1001 86380 86390 1
423901 99423901 1001 86380 86390 1
423788 99423788 1001 86380 86390 1
425206 99425206 1001 86380 86390 1
425286 99425286 1001 86380 86390 1
425016 99425016 1001 86380 86390 1
424879 99424879 1001 86380 86390 1
424669 99424669 1001 86380 86390 1
424807 99424807 1001 86380 86390 1
424888 99424888 1001 86380 86390 1
424950 99424950 1001 86380 86390 1
424226 99424226 1001 86380 86390 1
424304 99424304 1001 86380 86390 1
424427 99424427 1001 86380 86390 1
424451 99424451 1001 86380 86390 1
425782 99425782 1001 86380 86390 1
425419 99425419 1001 86380 86390 1
425649 99425649 1001 86380 86390 1
425735 99425735 1001 86380 86390 1
426847 99426847 1001 86380 86390 1
426873 99426873 1001 86380 86390 1
426825 99426825 1001 86380 86390 1
426862 99426862 1001 86380 86390 1
426643 99426643 1001 86380 86390 1
426445 99426445 1001 86380 86390 1
426644 99426644 1001 86380 86390 1
426557 99426557 1001 86380 86390 1
426029 99426029 1001 86380 86390 1
427346 99427346 1001 86380 86390 1
427171 99427171 1001 86380 86390 1
427158 99427158 1001 86380 86390 1
428552 99428552 1001 86380 86390 1
428528 99428528 1001 86380 86390 1
428708 99428708 1001 86380 86390 1
428512 99428512 1001 86380 86390 1
428289 99428289 1001 86380 86390 1
427762 99427762 1001 86380 86390 1
427588 99427588 1001 86380 86390 1
427842 99427842 1001 86380 86390 1
429076 99429076 1001 86380 86390 1
428833 99428833 1001 86380 86390 1
428836 99428836 1001 86380 86390 1
429036 99429036 1001 86380 86390 1
430306 99430306 1001 86380 86390 1
430101 99430101 1001 86380 86390 1
430229 99430229 1001 86380 86390 1
430360 99430360 1001 86380 86390 1
429957 99429957 1001 86380 86390 1
429602 99429602 1001 86380 86390 1
429387 99429387 1001 86380 86390 1
429433 99429433 1001 86380 86390 1
429184 99429184 1001 86380 86390 1
430664 99430664 1001 86380 86390 1
430464 99430464 1001 86380 86390 1
431937 99431937 1001 86380 86390 1
431774 99431774 1001 86380 86390 1
432014 99432014 1001 86380 86390 1
431684 99431684 1001 86380 86390 1
431707 99431707 1001 86380 86390 1
431352 99431352 1001 86380 86390 1
431521 99431521 1001 86380 86390 1
431066 99431066 1001 86380 86390 1
430841 99430841 1001 86380 86390 1
430859 99430859 1001 86380 86390 1
431140 99431140 1001 86380 86390 1
433587 99433587 1001 86380 86390 1
433676 99433676 1001 86380 86390 1
433383 99433383 1001 86380 86390 1
433386 99433386 1001 86380 86390 1
433607 99433607 1001 86380 86390 1
433390 99433390 1001 86380 86390 1
432936 99432936 1001 86380 86390 1
432937 99432937 1001 86380 86390 1
433235 99433235 1001 86380 86390 1
432675 99432675 1001 86380 86390 1
432657 99432657 1001 86380 86390 1
432642 99432642 1001 86380 86390 1
432893 99432893 1001 86380 86390 1
433933 99433933 1001 86380 86390 1
434015 99434015 1001 86380 86390 1
434082 99434082 1001 86380 86390 1
435252 99435252 1001 86380 86390 1
435375 99435375 1001 86380 86390 1
435303 99435303 1001 86380 86390 1
435045 99435045 1001 86380 86390 1
435397 99435397 1001 86380 86390 1
434764 99434764 1001 86380 86390 1
434880 99434880 1001 86380 86390 1
434978 99434978 1001 86380 86390 1
434866 99434866 1001 86380 86390 1
434634 99434634 1001 86380 86390 1
434550 99434550 1001 86380 86390 1
435680 99435680 1001 86380 86390 1
435839 99435839 1001 86380 86390 1
435665 99435665 1001 86380 86390 1
436880 99436880 1001 86380 86390 1
437012 99437012 1001 86380 86390 1
436564 99436564 1001 86380 86390 1
436571 99436571 1001 86380 86390 1
436735 99436735 1001 86380 86390 1
436537 99436537 1001 86380 86390 1
435970 99435970 1001 86380 86390 1
435907 99435907 1001 86380 86390 1
300030 99300030 1001 86380 86390 1
437345 99437345 1001 86380 86390 1
436757 99436757 1001 86380 86390 1
437197 99437197 1001 86380 86390 1
437253 99437253 1001 86380 86390 1
300612 99300612 1001 86380 86390 1
300561 99300561 1001 86380 86390 1
300628 99300628 1001 86380 86390 1
300610 99300610 1001 86380 86390 1
300623 99300623 1001 86380 86390 1
300534 99300534 1001 86380 86390 1
300426 99300426 1001 86380 86390 1
300376 99300376 1001 86380 86390 1
300493 99300493 1001 86380 86390 1
300111 99300111 1001 86380 86390 1
300154 99300154 1001 86380 86390 1
300129 99300129 1001 86380 86390 1
300132 99300132 1001 86380 86390 1
300880 99300880 1001 86380 86390 1
301409 99301409 1001 86380 86390 1
301500 99301500 1001 86380 86390 1
301546 99301546 1001 86380 86390 1
301326 99301326 1001 86380 86390 1
301289 99301289 1001 86380 86390 1
301294 99301294 1001 86380 86390 1
301034 99301034 1001 86380 86390 1
301087 99301087 1001 86380 86390 1
301689 99301689 1001 86380 86390 1
301691 99301691 1001 86380 86390 1
301640 99301640 1001 86380 86390 1
301575 99301575 1001 86380 86390 1
302334 99302334 1001 86380 86390 1
302180 99302180 1001 86380 86390 1
302231 99302231 1001 86380 86390 1
302223 99302223 1001 86380 86390 1
302302 99302302 1001 86380 86390 1
302100 99302100 1001 86380 86390 1
302011 99302011 1001 86380 86390 1
302102 99302102 1001 86380 86390 1
302107 99302107 1001 86380 86390 1
301884 99301884 1001 86380 86390 1
302536 99302536 1001 86380 86390 1
302492 99302492 1001 86380 86390 1
302441 99302441 1001 86380 86390 1
303104 99303104 1001 86380 86390 1
303145 99303145 1001 86380 86390 1
303017 99303017 1001 86380 86390 1
303181 99303181 1001 86380 86390 1
303033 99303033 1001 86380 86390 1
303129 99303129 1001 86380 86390 1
303168 99303168 1001 86380 86390 1
302941 99302941 1001 86380 86390 1
302652 99302652 1001 86380 86390 1
302675 99302675 1001 86380 86390 1
303936 99303936 1001 86380 86390 1
303887 99303887 1001 86380 86390 1
303728 99303728 1001 86380 86390 1
303666 99303666 1001 86380 86390 1
303480 99303480 1001 86380 86390 1
303481 99303481 1001 86380 86390 1
303546 99303546 1001 86380 86390 1
303447 99303447 1001 86380 86390 1
303448 99303448 1001 86380 86390 1
303501 99303501 1001 86380 86390 1
304108 99304108 1001 86380 86390 1
304161 99304161 1001 86380 86390 1
304162 99304162 1001 86380 86390 1
304035 99304035 1001 86380 86390 1
304089 99304089 1001 86380 86390 1
304054 99304054 1001 86380 86390 1
304106 99304106 1001 86380 86390 1
304833 99304833 1001 86380 86390 1
304672 99304672 1001 86380 86390 1
304507 99304507 1001 86380 86390 1
304651 99304651 1001 86380 86390 1
304652 99304652 1001 86380 86390 1
304303 99304303 1001 86380 86390 1
304320 99304320 1001 86380 86390 1
304412 99304412 1001 86380 86390 1
305028 99305028 1001 86380 86390 1
304943 99304943 1001 86380 86390 1
305571 99305571 1001 86380 86390 1
305655 99305655 1001 86380 86390 1
305367 99305367 1001 86380 86390 1
305383 99305383 1001 86380 86390 1
305435 99305435 1001 86380 86390 1
305307 99305307 1001 86380 86390 1
305207 99305207 1001 86380 86390 1
305108 99305108 1001 86380 86390 1
305134 99305134 1001 86380 86390 1
305163 99305163 1001 86380 86390 1
500006 99500006 1001 86380 86390 1
500691 99500691 1001 86380 86390 1
500607 99500607 1001 86380 86390 1
500531 99500531 1001 86380 86390 1
500560 99500560 1001 86380 86390 1
500446 99500446 1001 86380 86390 1
500336 99500336 1001 86380 86390 1
500263 99500263 1001 86380 86390 1
500291 99500291 1001 86380 86390 1
500846 99500846 1001 86380 86390 1
500821 99500821 1001 86380 86390 1
501292 99501292 1001 86380 86390 1
501296 99501296 1001 86380 86390 1
501323 99501323 1001 86380 86390 1
501403 99501403 1001 86380 86390 1
501083 99501083 1001 86380 86390 1
501107 99501107 1001 86380 86390 1
501750 99501750 1001 86380 86390 1
501686 99501686 1001 86380 86390 1
501842 99501842 1001 86380 86390 1
502349 99502349 1001 86380 86390 1
502427 99502427 1001 86380 86390 1
502328 99502328 1001 86380 86390 1
502445 99502445 1001 86380 86390 1
502130 99502130 1001 86380 86390 1
502159 99502159 1001 86380 86390 1
502193 99502193 1001 86380 86390 1
501965 99501965 1001 86380 86390 1
501863 99501863 1001 86380 86390 1
501902 99501902 1001 86380 86390 1
501930 99501930 1001 86380 86390 1
502525 99502525 1001 86380 86390 1
503182 99503182 1001 86380 86390 1
502973 99502973 1001 86380 86390 1
502897 99502897 1001 86380 86390 1
502926 99502926 1001 86380 86390 1
502777 99502777 1001 86380 86390 1
502714 99502714 1001 86380 86390 1
503355 99503355 1001 86380 86390 1
503356 99503356 1001 86380 86390 1
503319 99503319 1001 86380 86390 1
504021 99504021 1001 86380 86390 1
504111 99504111 1001 86380 86390 1
503881 99503881 1001 86380 86390 1
503565 99503565 1001 86380 86390 1
503515 99503515 1001 86380 86390 1
503529 99503529 1001 86380 86390 1
503504 99503504 1001 86380 86390 1
503520 99503520 1001 86380 86390 1
504145 99504145 1001 86380 86390 1
504275 99504275 1001 86380 86390 1
504255 99504255 1001 86380 86390 1
504843 99504843 1001 86380 86390 1
504756 99504756 1001 86380 86390 1
504861 99504861 1001 86380 86390 1
504938 99504938 1001 86380 86390 1
504726 99504726 1001 86380 86390 1
504585 99504585 1001 86380 86390 1
504663 99504663 1001 86380 86390 1
504628 99504628 1001 86380 86390 1
504680 99504680 1001 86380 86390 1
504617 99504617 1001 86380 86390 1
504659 99504659 1001 86380 86390 1
504511 99504511 1001 86380 86390 1
504524 99504524 1001 86380 86390 1
504487 99504487 1001 86380 86390 1
504410 99504410 1001 86380 86390 1
504449 99504449 1001 86380 86390 1
505084 99505084 1001 86380 86390 1
505028 99505028 1001 86380 86390 1
505682 99505682 1001 86380 86390 1
505748 99505748 1001 86380 86390 1
505601 99505601 1001 86380 86390 1
505423 99505423 1001 86380 86390 1
505475 99505475 1001 86380 86390 1
505516 99505516 1001 86380 86390 1
505522 99505522 1001 86380 86390 1
505349 99505349 1001 86380 86390 1
505819 99505819 1001 86380 86390 1
505149 99505149 1001 86380 86390 1
505782 99505782 1001 86380 86390 1
505889 99505889 1001 86380 86390 1
506547 99506547 1001 86380 86390 1
506566 99506566 1001 86380 86390 1
506437 99506437 1001 86380 86390 1
506588 99506588 1001 86380 86390 1
506587 99506587 1001 86380 86390 1
506491 99506491 1001 86380 86390 1
506296 99506296 1001 86380 86390 1
506376 99506376 1001 86380 86390 1
506016 99506016 1001 86380 86390 1
506111 99506111 1001 86380 86390 1
506126 99506126 1001 86380 86390 1
506645 99506645 1001 86380 86390 1
506765 99506765 1001 86380 86390 1
506691 99506691 1001 86380 86390 1
506679 99506679 1001 86380 86390 1
506732 99506732 1001 86380 86390 1
507349 99507349 1001 86380 86390 1
507311 99507311 1001 86380 86390 1
507314 99507314 1001 86380 86390 1
507238 99507238 1001 86380 86390 1
507253 99507253 1001 86380 86390 1
507279 99507279 1001 86380 86390 1
507114 99507114 1001 86380 86390 1
507065 99507065 1001 86380 86390 1
507080 99507080 1001 86380 86390 1
507163 99507163 1001 86380 86390 1
506913 99506913 1001 86380 86390 1
507607 99507607 1001 86380 86390 1
507507 99507507 1001 86380 86390 1
507482 99507482 1001 86380 86390 1
508105 99508105 1001 86380 86390 1
507953 99507953 1001 86380 86390 1
507837 99507837 1001 86380 86390 1
508027 99508027 1001 86380 86390 1
507859 99507859 1001 86380 86390 1
507721 99507721 1001 86380 86390 1
507799 99507799 1001 86380 86390 1
508391 99508391 1001 86380 86390 1
508254 99508254 1001 86380 86390 1
508899 99508899 1001 86380 86390 1
508913 99508913 1001 86380 86390 1
508902 99508902 1001 86380 86390 1
508969 99508969 1001 86380 86390 1
509071 99509071 1001 86380 86390 1
508455 99508455 1001 86380 86390 1
508534 99508534 1001 86380 86390 1
508501 99508501 1001 86380 86390 1
508619 99508619 1001 86380 86390 1
508476 99508476 1001 86380 86390 1
508659 99508659 1001 86380 86390 1
509077 99509077 1001 86380 86390 1
509866 99509866 1001 86380 86390 1
509873 99509873 1001 86380 86390 1
509777 99509777 1001 86380 86390 1
509888 99509888 1001 86380 86390 1
509528 99509528 1001 86380 86390 1
509598 99509598 1001 86380 86390 1
509307 99509307 1001 86380 86390 1
509963 99509963 1001 86380 86390 1
510093 99510093 1001 86380 86390 1
509696 99509696 1001 86380 86390 1
509980 99509980 1001 86380 86390 1
510008 99510008 1001 86380 86390 1
509971 99509971 1001 86380 86390 1
510050 99510050 1001 86380 86390 1
510676 99510676 1001 86380 86390 1
510365 99510365 1001 86380 86390 1
510411 99510411 1001 86380 86390 1
510465 99510465 1001 86380 86390 1
510481 99510481 1001 86380 86390 1
510227 99510227 1001 86380 86390 1
510218 99510218 1001 86380 86390 1
510114 99510114 1001 86380 86390 1
510194 99510194 1001 86380 86390 1
510208 99510208 1001 86380 86390 1
510221 99510221 1001 86380 86390 1
510740 99510740 1001 86380 86390 1
510859 99510859 1001 86380 86390 1
510900 99510900 1001 86380 86390 1
511487 99511487 1001 86380 86390 1
511211 99511211 1001 86380 86390 1
511278 99511278 1001 86380 86390 1
511330 99511330 1001 86380 86390 1
511344 99511344 1001 86380 86390 1
510934 99510934 1001 86380 86390 1
511039 99511039 1001 86380 86390 1
511028 99511028 1001 86380 86390 1
510964 99510964 1001 86380 86390 1
511057 99511057 1001 86380 86390 1
511071 99511071 1001 86380 86390 1
511631 99511631 1001 86380 86390 1
511672 99511672 1001 86380 86390 1
511687 99511687 1001 86380 86390 1
511585 99511585 1001 86380 86390 1
511742 99511742 1001 86380 86390 1
512252 99512252 1001 86380 86390 1
512332 99512332 1001 86380 86390 1
512194 99512194 1001 86380 86390 1
512057 99512057 1001 86380 86390 1
512025 99512025 1001 86380 86390 1
511965 99511965 1001 86380 86390 1
511789 99511789 1001 86380 86390 1
511934 99511934 1001 86380 86390 1
512483 99512483 1001 86380 86390 1
512426 99512426 1001 86380 86390 1
513103 99513103 1001 86380 86390 1
513093 99513093 1001 86380 86390 1
513083 99513083 1001 86380 86390 1
513087 99513087 1001 86380 86390 1
512791 99512791 1001 86380 86390 1
512619 99512619 1001 86380 86390 1
513336 99513336 1001 86380 86390 1
513273 99513273 1001 86380 86390 1
513389 99513389 1001 86380 86390 1
513214 99513214 1001 86380 86390 1
514029 99514029 1001 86380 86390 1
513896 99513896 1001 86380 86390 1
513684 99513684 1001 86380 86390 1
513737 99513737 1001 86380 86390 1
513623 99513623 1001 86380 86390 1
513662 99513662 1001 86380 86390 1
513768 99513768 1001 86380 86390 1
513541 99513541 1001 86380 86390 1
513558 99513558 1001 86380 86390 1
513496 99513496 1001 86380 86390 1
513576 99513576 1001 86380 86390 1
514163 99514163 1001 86380 86390 1
514230 99514230 1001 86380 86390 1
514180 99514180 1001 86380 86390 1
514039 99514039 1001 86380 86390 1
514040 99514040 1001 86380 86390 1
514696 99514696 1001 86380 86390 1
514499 99514499 1001 86380 86390 1
514448 99514448 1001 86380 86390 1
514541 99514541 1001 86380 86390 1
514463 99514463 1001 86380 86390 1
514353 99514353 1001 86380 86390 1
514355 99514355 1001 86380 86390 1
514400 99514400 1001 86380 86390 1
514972 99514972 1001 86380 86390 1
515044 99515044 1001 86380 86390 1
515549 99515549 1001 86380 86390 1
515576 99515576 1001 86380 86390 1
515677 99515677 1001 86380 86390 1
515553 99515553 1001 86380 86390 1
515401 99515401 1001 86380 86390 1
515460 99515460 1001 86380 86390 1
515448 99515448 1001 86380 86390 1
515809 99515809 1001 86380 86390 1
515694 99515694 1001 86380 86390 1
515739 99515739 1001 86380 86390 1
515781 99515781 1001 86380 86390 1
516357 99516357 1001 86380 86390 1
516437 99516437 1001 86380 86390 1
516388 99516388 1001 86380 86390 1
516503 99516503 1001 86380 86390 1
516174 99516174 1001 86380 86390 1
516240 99516240 1001 86380 86390 1
516126 99516126 1001 86380 86390 1
516256 99516256 1001 86380 86390 1
516297 99516297 1001 86380 86390 1
516303 99516303 1001 86380 86390 1
516084 99516084 1001 86380 86390 1
515982 99515982 1001 86380 86390 1
515939 99515939 1001 86380 86390 1
516512 99516512 1001 86380 86390 1
516659 99516659 1001 86380 86390 1
517168 99517168 1001 86380 86390 1
517234 99517234 1001 86380 86390 1
516978 99516978 1001 86380 86390 1
516953 99516953 1001 86380 86390 1
516928 99516928 1001 86380 86390 1
517110 99517110 1001 86380 86390 1
516984 99516984 1001 86380 86390 1
517023 99517023 1001 86380 86390 1
516783 99516783 1001 86380 86390 1
516826 99516826 1001 86380 86390 1
516919 99516919 1001 86380 86390 1
516738 99516738 1001 86380 86390 1
517465 99517465 1001 86380 86390 1
517354 99517354 1001 86380 86390 1
517447 99517447 1001 86380 86390 1
518061 99518061 1001 86380 86390 1
518058 99518058 1001 86380 86390 1
517806 99517806 1001 86380 86390 1
518217 99518217 1001 86380 86390 1
518178 99518178 1001 86380 86390 1
518873 99518873 1001 86380 86390 1
518813 99518813 1001 86380 86390 1
518908 99518908 1001 86380 86390 1
518691 99518691 1001 86380 86390 1
518722 99518722 1001 86380 86390 1
518660 99518660 1001 86380 86390 1
518701 99518701 1001 86380 86390 1
518598 99518598 1001 86380 86390 1
518509 99518509 1001 86380 86390 1
518371 99518371 1001 86380 86390 1
518468 99518468 1001 86380 86390 1
519032 99519032 1001 86380 86390 1
519647 99519647 1001 86380 86390 1
519671 99519671 1001 86380 86390 1
519598 99519598 1001 86380 86390 1
519549 99519549 1001 86380 86390 1
519603 99519603 1001 86380 86390 1
519362 99519362 1001 86380 86390 1
519358 99519358 1001 86380 86390 1
519269 99519269 1001 86380 86390 1
519891 99519891 1001 86380 86390 1
519919 99519919 1001 86380 86390 1
519935 99519935 1001 86380 86390 1
519950 99519950 1001 86380 86390 1
520447 99520447 1001 86380 86390 1
520566 99520566 1001 86380 86390 1
520515 99520515 1001 86380 86390 1
520594 99520594 1001 86380 86390 1
520409 99520409 1001 86380 86390 1
520273 99520273 1001 86380 86390 1
520128 99520128 1001 86380 86390 1
520154 99520154 1001 86380 86390 1
520077 99520077 1001 86380 86390 1
520184 99520184 1001 86380 86390 1
520825 99520825 1001 86380 86390 1
520776 99520776 1001 86380 86390 1
520841 99520841 1001 86380 86390 1
521352 99521352 1001 86380 86390 1
521266 99521266 1001 86380 86390 1
521283 99521283 1001 86380 86390 1
521400 99521400 1001 86380 86390 1
521144 99521144 1001 86380 86390 1
520884 99520884 1001 86380 86390 1
520878 99520878 1001 86380 86390 1
520907 99520907 1001 86380 86390 1
521644 99521644 1001 86380 86390 1
521671 99521671 1001 86380 86390 1
521516 99521516 1001 86380 86390 1
521627 99521627 1001 86380 86390 1
521472 99521472 1001 86380 86390 1
521616 99521616 1001 86380 86390 1
521630 99521630 1001 86380 86390 1
522165 99522165 1001 86380 86390 1
522188 99522188 1001 86380 86390 1
521986 99521986 1001 86380 86390 1
521897 99521897 1001 86380 86390 1
521949 99521949 1001 86380 86390 1
522014 99522014 1001 86380 86390 1
521814 99521814 1001 86380 86390 1
522392 99522392 1001 86380 86390 1
523003 99523003 1001 86380 86390 1
522968 99522968 1001 86380 86390 1
523047 99523047 1001 86380 86390 1
523076 99523076 1001 86380 86390 1
522822 99522822 1001 86380 86390 1
522851 99522851 1001 86380 86390 1
522903 99522903 1001 86380 86390 1
522869 99522869 1001 86380 86390 1
522552 99522552 1001 86380 86390 1
522554 99522554 1001 86380 86390 1
523297 99523297 1001 86380 86390 1
523146 99523146 1001 86380 86390 1
523303 99523303 1001 86380 86390 1
523175 99523175 1001 86380 86390 1
523202 99523202 1001 86380 86390 1
523769 99523769 1001 86380 86390 1
523797 99523797 1001 86380 86390 1
523901 99523901 1001 86380 86390 1
523928 99523928 1001 86380 86390 1
523762 99523762 1001 86380 86390 1
523562 99523562 1001 86380 86390 1
523537 99523537 1001 86380 86390 1
523554 99523554 1001 86380 86390 1
523673 99523673 1001 86380 86390 1
523416 99523416 1001 86380 86390 1
523431 99523431 1001 86380 86390 1
523513 99523513 1001 86380 86390 1
523476 99523476 1001 86380 86390 1
523995 99523995 1001 86380 86390 1
523945 99523945 1001 86380 86390 1
524030 99524030 1001 86380 86390 1
524720 99524720 1001 86380 86390 1
524385 99524385 1001 86380 86390 1
524375 99524375 1001 86380 86390 1
524389 99524389 1001 86380 86390 1
524467 99524467 1001 86380 86390 1
524533 99524533 1001 86380 86390 1
524240 99524240 1001 86380 86390 1
524355 99524355 1001 86380 86390 1
524794 99524794 1001 86380 86390 1
524923 99524923 1001 86380 86390 1
525524 99525524 1001 86380 86390 1
525448 99525448 1001 86380 86390 1
525575 99525575 1001 86380 86390 1
525340 99525340 1001 86380 86390 1
525252 99525252 1001 86380 86390 1
525318 99525318 1001 86380 86390 1
525215 99525215 1001 86380 86390 1
525267 99525267 1001 86380 86390 1
525364 99525364 1001 86380 86390 1
525079 99525079 1001 86380 86390 1
525096 99525096 1001 86380 86390 1
525167 99525167 1001 86380 86390 1
525723 99525723 1001 86380 86390 1
525673 99525673 1001 86380 86390 1
525739 99525739 1001 86380 86390 1
525649 99525649 1001 86380 86390 1
526357 99526357 1001 86380 86390 1
526090 99526090 1001 86380 86390 1
526142 99526142 1001 86380 86390 1
526118 99526118 1001 86380 86390 1
526176 99526176 1001 86380 86390 1
525853 99525853 1001 86380 86390 1
525975 99525975 1001 86380 86390 1
525976 99525976 1001 86380 86390 1
525886 99525886 1001 86380 86390 1
525836 99525836 1001 86380 86390 1
526458 99526458 1001 86380 86390 1
526590 99526590 1001 86380 86390 1
526423 99526423 1001 86380 86390 1
526464 99526464 1001 86380 86390 1
526568 99526568 1001 86380 86390 1
526505 99526505 1001 86380 86390 1
526455 99526455 1001 86380 86390 1
526468 99526468 1001 86380 86390 1
527051 99527051 1001 86380 86390 1
527180 99527180 1001 86380 86390 1
527132 99527132 1001 86380 86390 1
526933 99526933 1001 86380 86390 1
526842 99526842 1001 86380 86390 1
526815 99526815 1001 86380 86390 1
526678 99526678 1001 86380 86390 1
526704 99526704 1001 86380 86390 1
527301 99527301 1001 86380 86390 1
527418 99527418 1001 86380 86390 1
527385 99527385 1001 86380 86390 1
527270 99527270 1001 86380 86390 1
527439 99527439 1001 86380 86390 1
528044 99528044 1001 86380 86390 1
527925 99527925 1001 86380 86390 1
528058 99528058 1001 86380 86390 1
528035 99528035 1001 86380 86390 1
527831 99527831 1001 86380 86390 1
527665 99527665 1001 86380 86390 1
527697 99527697 1001 86380 86390 1
527587 99527587 1001 86380 86390 1
527614 99527614 1001 86380 86390 1
527581 99527581 1001 86380 86390 1
528257 99528257 1001 86380 86390 1
528193 99528193 1001 86380 86390 1
528104 99528104 1001 86380 86390 1
528798 99528798 1001 86380 86390 1
528755 99528755 1001 86380 86390 1
528835 99528835 1001 86380 86390 1
528617 99528617 1001 86380 86390 1
528467 99528467 1001 86380 86390 1
528368 99528368 1001 86380 86390 1
528459 99528459 1001 86380 86390 1
529055 99529055 1001 86380 86390 1
529060 99529060 1001 86380 86390 1
529099 99529099 1001 86380 86390 1
528919 99528919 1001 86380 86390 1
528934 99528934 1001 86380 86390 1
529703 99529703 1001 86380 86390 1
529644 99529644 1001 86380 86390 1
529671 99529671 1001 86380 86390 1
529556 99529556 1001 86380 86390 1
529370 99529370 1001 86380 86390 1
529426 99529426 1001 86380 86390 1
529443 99529443 1001 86380 86390 1
529242 99529242 1001 86380 86390 1
529879 99529879 1001 86380 86390 1
529737 99529737 1001 86380 86390 1
529729 99529729 1001 86380 86390 1
529889 99529889 1001 86380 86390 1
530505 99530505 1001 86380 86390 1
530534 99530534 1001 86380 86390 1
530536 99530536 1001 86380 86390 1
530283 99530283 1001 86380 86390 1
530309 99530309 1001 86380 86390 1
530113 99530113 1001 86380 86390 1
530025 99530025 1001 86380 86390 1
530032 99530032 1001 86380 86390 1
530034 99530034 1001 86380 86390 1
530694 99530694 1001 86380 86390 1
531278 99531278 1001 86380 86390 1
531231 99531231 1001 86380 86390 1
531336 99531336 1001 86380 86390 1
531372 99531372 1001 86380 86390 1
530996 99530996 1001 86380 86390 1
531037 99531037 1001 86380 86390 1
531158 99531158 1001 86380 86390 1
531133 99531133 1001 86380 86390 1
531108 99531108 1001 86380 86390 1
530786 99530786 1001 86380 86390 1
530792 99530792 1001 86380 86390 1
530832 99530832 1001 86380 86390 1
530924 99530924 1001 86380 86390 1
530874 99530874 1001 86380 86390 1
531495 99531495 1001 86380 86390 1
531436 99531436 1001 86380 86390 1
531475 99531475 1001 86380 86390 1
532014 99532014 1001 86380 86390 1
532160 99532160 1001 86380 86390 1
532122 99532122 1001 86380 86390 1
531846 99531846 1001 86380 86390 1
531866 99531866 1001 86380 86390 1
531602 99531602 1001 86380 86390 1
531697 99531697 1001 86380 86390 1
531713 99531713 1001 86380 86390 1
532362 99532362 1001 86380 86390 1
532300 99532300 1001 86380 86390 1
532302 99532302 1001 86380 86390 1
532788 99532788 1001 86380 86390 1
532624 99532624 1001 86380 86390 1
532708 99532708 1001 86380 86390 1
532536 99532536 1001 86380 86390 1
533094 99533094 1001 86380 86390 1
533109 99533109 1001 86380 86390 1
533200 99533200 1001 86380 86390 1
533087 99533087 1001 86380 86390 1
533178 99533178 1001 86380 86390 1
533729 99533729 1001 86380 86390 1
533854 99533854 1001 86380 86390 1
533656 99533656 1001 86380 86390 1
533761 99533761 1001 86380 86390 1
533751 99533751 1001 86380 86390 1
533461 99533461 1001 86380 86390 1
533267 99533267 1001 86380 86390 1
533880 99533880 1001 86380 86390 1
533894 99533894 1001 86380 86390 1
533868 99533868 1001 86380 86390 1
533975 99533975 1001 86380 86390 1
534019 99534019 1001 86380 86390 1
533982 99533982 1001 86380 86390 1
534667 99534667 1001 86380 86390 1
534674 99534674 1001 86380 86390 1
534298 99534298 1001 86380 86390 1
534417 99534417 1001 86380 86390 1
534144 99534144 1001 86380 86390 1
534084 99534084 1001 86380 86390 1
534215 99534215 1001 86380 86390 1
534088 99534088 1001 86380 86390 1
534804 99534804 1001 86380 86390 1
534871 99534871 1001 86380 86390 1
534886 99534886 1001 86380 86390 1
534757 99534757 1001 86380 86390 1
534835 99534835 1001 86380 86390 1
535319 99535319 1001 86380 86390 1
535478 99535478 1001 86380 86390 1
535392 99535392 1001 86380 86390 1
535110 99535110 1001 86380 86390 1
535166 99535166 1001 86380 86390 1
535283 99535283 1001 86380 86390 1
534929 99534929 1001 86380 86390 1
534932 99534932 1001 86380 86390 1
535666 99535666 1001 86380 86390 1
535589 99535589 1001 86380 86390 1
536167 99536167 1001 86380 86390 1
536027 99536027 1001 86380 86390 1
536042 99536042 1001 86380 86390 1
536111 99536111 1001 86380 86390 1
536113 99536113 1001 86380 86390 1
536013 99536013 1001 86380 86390 1
535873 99535873 1001 86380 86390 1
535785 99535785 1001 86380 86390 1
535749 99535749 1001 86380 86390 1
536443 99536443 1001 86380 86390 1
536341 99536341 1001 86380 86390 1
536445 99536445 1001 86380 86390 1
537125 99537125 1001 86380 86390 1
537065 99537065 1001 86380 86390 1
537055 99537055 1001 86380 86390 1
536697 99536697 1001 86380 86390 1
536596 99536596 1001 86380 86390 1
537185 99537185 1001 86380 86390 1
537186 99537186 1001 86380 86390 1
537331 99537331 1001 86380 86390 1
537360 99537360 1001 86380 86390 1
537351 99537351 1001 86380 86390 1
537222 99537222 1001 86380 86390 1
537938 99537938 1001 86380 86390 1
537844 99537844 1001 86380 86390 1
537857 99537857 1001 86380 86390 1
537806 99537806 1001 86380 86390 1
537845 99537845 1001 86380 86390 1
537640 99537640 1001 86380 86390 1
537473 99537473 1001 86380 86390 1
537442 99537442 1001 86380 86390 1
538036 99538036 1001 86380 86390 1
538108 99538108 1001 86380 86390 1
538703 99538703 1001 86380 86390 1
538654 99538654 1001 86380 86390 1
538583 99538583 1001 86380 86390 1
538404 99538404 1001 86380 86390 1
538489 99538489 1001 86380 86390 1
538582 99538582 1001 86380 86390 1
538198 99538198 1001 86380 86390 1
538330 99538330 1001 86380 86390 1
538294 99538294 1001 86380 86390 1
538373 99538373 1001 86380 86390 1
538828 99538828 1001 86380 86390 1
539528 99539528 1001 86380 86390 1
539516 99539516 1001 86380 86390 1
539517 99539517 1001 86380 86390 1
539633 99539633 1001 86380 86390 1
539286 99539286 1001 86380 86390 1
539352 99539352 1001 86380 86390 1
539265 99539265 1001 86380 86390 1
539152 99539152 1001 86380 86390 1
539158 99539158 1001 86380 86390 1
539797 99539797 1001 86380 86390 1
539707 99539707 1001 86380 86390 1
539825 99539825 1001 86380 86390 1
539826 99539826 1001 86380 86390 1
539749 99539749 1001 86380 86390 1
540403 99540403 1001 86380 86390 1
540365 99540365 1001 86380 86390 1
540330 99540330 1001 86380 86390 1
540371 99540371 1001 86380 86390 1
540350 99540350 1001 86380 86390 1
540079 99540079 1001 86380 86390 1
540056 99540056 1001 86380 86390 1
540071 99540071 1001 86380 86390 1
540180 99540180 1001 86380 86390 1
539911 99539911 1001 86380 86390 1
540017 99540017 1001 86380 86390 1
540043 99540043 1001 86380 86390 1
540018 99540018 1001 86380 86390 1
539849 99539849 1001 86380 86390 1
539917 99539917 1001 86380 86390 1
539930 99539930 1001 86380 86390 1
539944 99539944 1001 86380 86390 1
539999 99539999 1001 86380 86390 1
540620 99540620 1001 86380 86390 1
540522 99540522 1001 86380 86390 1
541151 99541151 1001 86380 86390 1
541128 99541128 1001 86380 86390 1
541120 99541120 1001 86380 86390 1
541279 99541279 1001 86380 86390 1
540899 99540899 1001 86380 86390 1
541031 99541031 1001 86380 86390 1
540918 99540918 1001 86380 86390 1
540703 99540703 1001 86380 86390 1
540834 99540834 1001 86380 86390 1
540783 99540783 1001 86380 86390 1
540836 99540836 1001 86380 86390 1
540720 99540720 1001 86380 86390 1
541461 99541461 1001 86380 86390 1
541423 99541423 1001 86380 86390 1
541427 99541427 1001 86380 86390 1
542042 99542042 1001 86380 86390 1
541941 99541941 1001 86380 86390 1
541983 99541983 1001 86380 86390 1
542100 99542100 1001 86380 86390 1
542026 99542026 1001 86380 86390 1
541787 99541787 1001 86380 86390 1
541842 99541842 1001 86380 86390 1
541805 99541805 1001 86380 86390 1
541859 99541859 1001 86380 86390 1
541706 99541706 1001 86380 86390 1
541619 99541619 1001 86380 86390 1
541543 99541543 1001 86380 86390 1
541518 99541518 1001 86380 86390 1
542249 99542249 1001 86380 86390 1
542791 99542791 1001 86380 86390 1
542727 99542727 1001 86380 86390 1
542676 99542676 1001 86380 86390 1
542582 99542582 1001 86380 86390 1
542492 99542492 1001 86380 86390 1
542459 99542459 1001 86380 86390 1
543102 99543102 1001 86380 86390 1
543630 99543630 1001 86380 86390 1
543579 99543579 1001 86380 86390 1
543723 99543723 1001 86380 86390 1
543698 99543698 1001 86380 86390 1
543700 99543700 1001 86380 86390 1
543612 99543612 1001 86380 86390 1
543372 99543372 1001 86380 86390 1
543427 99543427 1001 86380 86390 1
543402 99543402 1001 86380 86390 1
543562 99543562 1001 86380 86390 1
543408 99543408 1001 86380 86390 1
543229 99543229 1001 86380 86390 1
543850 99543850 1001 86380 86390 1
543889 99543889 1001 86380 86390 1
543839 99543839 1001 86380 86390 1
543946 99543946 1001 86380 86390 1
544431 99544431 1001 86380 86390 1
544526 99544526 1001 86380 86390 1
544488 99544488 1001 86380 86390 1
544216 99544216 1001 86380 86390 1
544234 99544234 1001 86380 86390 1
544352 99544352 1001 86380 86390 1
544184 99544184 1001 86380 86390 1
544160 99544160 1001 86380 86390 1
544070 99544070 1001 86380 86390 1
544113 99544113 1001 86380 86390 1
544140 99544140 1001 86380 86390 1
544118 99544118 1001 86380 86390 1
544625 99544625 1001 86380 86390 1
544730 99544730 1001 86380 86390 1
544613 99544613 1001 86380 86390 1
544655 99544655 1001 86380 86390 1
411725 375 1001 84660 85317 1
409060 1140 1001 1920 2457 1
400406 1146 1001 76560 77697 1
508781 849 1002 29604 43302 1
517171 736 1002 53790 67416 1
536851 471 1001 37824 38124 1
400159 99400159 1001 86380 86390 1
400320 99400320 1001 86380 86390 1
400256 99400256 1001 86380 86390 1
400364 99400364 1001 86380 86390 1
400426 99400426 1001 86380 86390 1
400466 99400466 1001 86380 86390 1
400447 99400447 1001 86380 86390 1
400531 99400531 1001 86380 86390 1
400604 99400604 1001 86380 86390 1
400695 99400695 1001 86380 86390 1
400766 99400766 1001 86380 86390 1
400824 99400824 1001 86380 86390 1
400829 99400829 1001 86380 86390 1
400911 99400911 1001 86380 86390 1
400915 99400915 1001 86380 86390 1
400860 99400860 1001 86380 86390 1
401089 99401089 1001 86380 86390 1
401123 99401123 1001 86380 86390 1
401200 99401200 1001 86380 86390 1
401237 99401237 1001 86380 86390 1
401159 99401159 1001 86380 86390 1
401222 99401222 1001 86380 86390 1
401437 99401437 1001 86380 86390 1
401411 99401411 1001 86380 86390 1
401458 99401458 1001 86380 86390 1
401512 99401512 1001 86380 86390 1
401541 99401541 1001 86380 86390 1
401662 99401662 1001 86380 86390 1
401790 99401790 1001 86380 86390 1
401967 99401967 1001 86380 86390 1
402011 99402011 1001 86380 86390 1
402226 99402226 1001 86380 86390 1
402372 99402372 1001 86380 86390 1
402509 99402509 1001 86380 86390 1
402636 99402636 1001 86380 86390 1
402640 99402640 1001 86380 86390 1
402752 99402752 1001 86380 86390 1
402992 99402992 1001 86380 86390 1
403259 99403259 1001 86380 86390 1
403386 99403386 1001 86380 86390 1
403574 99403574 1001 86380 86390 1
403727 99403727 1001 86380 86390 1
403636 99403636 1001 86380 86390 1
403806 99403806 1001 86380 86390 1
403879 99403879 1001 86380 86390 1
404029 99404029 1001 86380 86390 1
404022 99404022 1001 86380 86390 1
404181 99404181 1001 86380 86390 1
404363 99404363 1001 86380 86390 1
404562 99404562 1001 86380 86390 1
404776 99404776 1001 86380 86390 1
404991 99404991 1001 86380 86390 1
405034 99405034 1001 86380 86390 1
405128 99405128 1001 86380 86390 1
405669 99405669 1001 86380 86390 1
405782 99405782 1001 86380 86390 1
405832 99405832 1001 86380 86390 1
405910 99405910 1001 86380 86390 1
406174 99406174 1001 86380 86390 1
406193 99406193 1001 86380 86390 1
406253 99406253 1001 86380 86390 1
406487 99406487 1001 86380 86390 1
406465 99406465 1001 86380 86390 1
406731 99406731 1001 86380 86390 1
406823 99406823 1001 86380 86390 1
406801 99406801 1001 86380 86390 1
407251 99407251 1001 86380 86390 1
407335 99407335 1001 86380 86390 1
407665 99407665 1001 86380 86390 1
407705 99407705 1001 86380 86390 1
407817 99407817 1001 86380 86390 1
407760 99407760 1001 86380 86390 1
407856 99407856 1001 86380 86390 1
408003 99408003 1001 86380 86390 1
408090 99408090 1001 86380 86390 1
408140 99408140 1001 86380 86390 1
408187 99408187 1001 86380 86390 1
408233 99408233 1001 86380 86390 1
408317 99408317 1001 86380 86390 1
408511 99408511 1001 86380 86390 1
408598 99408598 1001 86380 86390 1
408977 99408977 1001 86380 86390 1
408960 99408960 1001 86380 86390 1
408998 99408998 1001 86380 86390 1
408984 99408984 1001 86380 86390 1
409131 99409131 1001 86380 86390 1
409520 99409520 1001 86380 86390 1
409638 99409638 1001 86380 86390 1
409664 99409664 1001 86380 86390 1
409700 99409700 1001 86380 86390 1
409749 99409749 1001 86380 86390 1
409691 99409691 1001 86380 86390 1
409985 99409985 1001 86380 86390 1
410160 99410160 1001 86380 86390 1
410236 99410236 1001 86380 86390 1
410287 99410287 1001 86380 86390 1
410722 99410722 1001 86380 86390 1
410874 99410874 1001 86380 86390 1
410986 99410986 1001 86380 86390 1
411213 99411213 1001 86380 86390 1
411223 99411223 1001 86380 86390 1
411484 99411484 1001 86380 86390 1
412044 99412044 1001 86380 86390 1
412221 99412221 1001 86380 86390 1
412441 99412441 1001 86380 86390 1
413604 99413604 1001 86380 86390 1
413303 99413303 1001 86380 86390 1
413688 99413688 1001 86380 86390 1
413589 99413589 1001 86380 86390 1
413241 99413241 1001 86380 86390 1
413143 99413143 1001 86380 86390 1
413091 99413091 1001 86380 86390 1
413230 99413230 1001 86380 86390 1
412949 99412949 1001 86380 86390 1
412547 99412547 1001 86380 86390 1
412841 99412841 1001 86380 86390 1
412553 99412553 1001 86380 86390 1
412826 99412826 1001 86380 86390 1
412814 99412814 1001 86380 86390 1
412482 99412482 1001 86380 86390 1
413707 99413707 1001 86380 86390 1
415317 99415317 1001 86380 86390 1
414511 99414511 1001 86380 86390 1
414573 99414573 1001 86380 86390 1
414722 99414722 1001 86380 86390 1
414608 99414608 1001 86380 86390 1
414352 99414352 1001 86380 86390 1
414120 99414120 1001 86380 86390 1
414255 99414255 1001 86380 86390 1
415644 99415644 1001 86380 86390 1
415390 99415390 1001 86380 86390 1
415452 99415452 1001 86380 86390 1
415613 99415613 1001 86380 86390 1
416717 99416717 1001 86380 86390 1
416447 99416447 1001 86380 86390 1
416572 99416572 1001 86380 86390 1
415877 99415877 1001 86380 86390 1
417279 99417279 1001 86380 86390 1
417425 99417425 1001 86380 86390 1
417426 99417426 1001 86380 86390 1
418456 99418456 1001 86380 86390 1
418717 99418717 1001 86380 86390 1
418558 99418558 1001 86380 86390 1
418491 99418491 1001 86380 86390 1
418468 99418468 1001 86380 86390 1
418164 99418164 1001 86380 86390 1
418144 99418144 1001 86380 86390 1
417663 99417663 1001 86380 86390 1
418005 99418005 1001 86380 86390 1
417619 99417619 1001 86380 86390 1
418978 99418978 1001 86380 86390 1
420382 99420382 1001 86380 86390 1
420166 99420166 1001 86380 86390 1
420187 99420187 1001 86380 86390 1
420435 99420435 1001 86380 86390 1
419893 99419893 1001 86380 86390 1
419327 99419327 1001 86380 86390 1
419282 99419282 1001 86380 86390 1
420613 99420613 1001 86380 86390 1
420587 99420587 1001 86380 86390 1
420543 99420543 1001 86380 86390 1
420516 99420516 1001 86380 86390 1
420569 99420569 1001 86380 86390 1
420655 99420655 1001 86380 86390 1
421863 99421863 1001 86380 86390 1
422037 99422037 1001 86380 86390 1
421818 99421818 1001 86380 86390 1
421851 99421851 1001 86380 86390 1
421933 99421933 1001 86380 86390 1
421456 99421456 1001 86380 86390 1
421270 99421270 1001 86380 86390 1
421439 99421439 1001 86380 86390 1
421273 99421273 1001 86380 86390 1
421489 99421489 1001 86380 86390 1
421013 99421013 1001 86380 86390 1
420947 99420947 1001 86380 86390 1
421150 99421150 1001 86380 86390 1
421048 99421048 1001 86380 86390 1
420901 99420901 1001 86380 86390 1
421062 99421062 1001 86380 86390 1
422482 99422482 1001 86380 86390 1
422316 99422316 1001 86380 86390 1
422491 99422491 1001 86380 86390 1
422263 99422263 1001 86380 86390 1
423544 99423544 1001 86380 86390 1
423436 99423436 1001 86380 86390 1
423554 99423554 1001 86380 86390 1
423465 99423465 1001 86380 86390 1
423495 99423495 1001 86380 86390 1
423327 99423327 1001 86380 86390 1
423567 99423567 1001 86380 86390 1
423481 99423481 1001 86380 86390 1
423353 99423353 1001 86380 86390 1
423112 99423112 1001 86380 86390 1
423074 99423074 1001 86380 86390 1
422853 99422853 1001 86380 86390 1
422816 99422816 1001 86380 86390 1
422898 99422898 1001 86380 86390 1
425327 99425327 1001 86380 86390 1
425070 99425070 1001 86380 86390 1
424665 99424665 1001 86380 86390 1
424962 99424962 1001 86380 86390 1
424914 99424914 1001 86380 86390 1
424219 99424219 1001 86380 86390 1
424194 99424194 1001 86380 86390 1
424254 99424254 1001 86380 86390 1
424203 99424203 1001 86380 86390 1
424487 99424487 1001 86380 86390 1
425715 99425715 1001 86380 86390 1
425639 99425639 1001 86380 86390 1
425489 99425489 1001 86380 86390 1
426343 99426343 1001 86380 86390 1
426393 99426393 1001 86380 86390 1
426580 99426580 1001 86380 86390 1
426670 99426670 1001 86380 86390 1
426439 99426439 1001 86380 86390 1
426616 99426616 1001 86380 86390 1
426048 99426048 1001 86380 86390 1
426190 99426190 1001 86380 86390 1
425949 99425949 1001 86380 86390 1
425876 99425876 1001 86380 86390 1
425954 99425954 1001 86380 86390 1
427391 99427391 1001 86380 86390 1
427394 99427394 1001 86380 86390 1
427216 99427216 1001 86380 86390 1
427450 99427450 1001 86380 86390 1
427229 99427229 1001 86380 86390 1
428409 99428409 1001 86380 86390 1
428350 99428350 1001 86380 86390 1
428623 99428623 1001 86380 86390 1
428033 99428033 1001 86380 86390 1
428039 99428039 1001 86380 86390 1
428163 99428163 1001 86380 86390 1
428096 99428096 1001 86380 86390 1
428285 99428285 1001 86380 86390 1
428196 99428196 1001 86380 86390 1
428050 99428050 1001 86380 86390 1
428107 99428107 1001 86380 86390 1
427568 99427568 1001 86380 86390 1
427570 99427570 1001 86380 86390 1
428973 99428973 1001 86380 86390 1
429028 99429028 1001 86380 86390 1
429011 99429011 1001 86380 86390 1
430367 99430367 1001 86380 86390 1
430268 99430268 1001 86380 86390 1
430317 99430317 1001 86380 86390 1
429963 99429963 1001 86380 86390 1
429973 99429973 1001 86380 86390 1
430035 99430035 1001 86380 86390 1
429954 99429954 1001 86380 86390 1
429933 99429933 1001 86380 86390 1
429640 99429640 1001 86380 86390 1
429619 99429619 1001 86380 86390 1
429741 99429741 1001 86380 86390 1
429623 99429623 1001 86380 86390 1
429411 99429411 1001 86380 86390 1
429413 99429413 1001 86380 86390 1
429300 99429300 1001 86380 86390 1
430818 99430818 1001 86380 86390 1
430487 99430487 1001 86380 86390 1
430578 99430578 1001 86380 86390 1
430466 99430466 1001 86380 86390 1
431670 99431670 1001 86380 86390 1
431534 99431534 1001 86380 86390 1
431336 99431336 1001 86380 86390 1
431636 99431636 1001 86380 86390 1
431343 99431343 1001 86380 86390 1
431199 99431199 1001 86380 86390 1
431090 99431090 1001 86380 86390 1
431208 99431208 1001 86380 86390 1
430987 99430987 1001 86380 86390 1
432081 99432081 1001 86380 86390 1
432412 99432412 1001 86380 86390 1
432272 99432272 1001 86380 86390 1
432167 99432167 1001 86380 86390 1
433434 99433434 1001 86380 86390 1
433521 99433521 1001 86380 86390 1
433577 99433577 1001 86380 86390 1
433071 99433071 1001 86380 86390 1
433166 99433166 1001 86380 86390 1
433173 99433173 1001 86380 86390 1
433282 99433282 1001 86380 86390 1
432759 99432759 1001 86380 86390 1
432872 99432872 1001 86380 86390 1
433934 99433934 1001 86380 86390 1
433912 99433912 1001 86380 86390 1
433947 99433947 1001 86380 86390 1
434034 99434034 1001 86380 86390 1
435052 99435052 1001 86380 86390 1
435183 99435183 1001 86380 86390 1
435318 99435318 1001 86380 86390 1
435339 99435339 1001 86380 86390 1
435267 99435267 1001 86380 86390 1
434604 99434604 1001 86380 86390 1
434649 99434649 1001 86380 86390 1
434954 99434954 1001 86380 86390 1
434450 99434450 1001 86380 86390 1
434510 99434510 1001 86380 86390 1
434590 99434590 1001 86380 86390 1
434570 99434570 1001 86380 86390 1
434151 99434151 1001 86380 86390 1
434593 99434593 1001 86380 86390 1
435627 99435627 1001 86380 86390 1
435608 99435608 1001 86380 86390 1
435747 99435747 1001 86380 86390 1
437005 99437005 1001 86380 86390 1
437027 99437027 1001 86380 86390 1
436843 99436843 1001 86380 86390 1
436394 99436394 1001 86380 86390 1
436722 99436722 1001 86380 86390 1
436008 99436008 1001 86380 86390 1
300006 99300006 1001 86380 86390 1
300035 99300035 1001 86380 86390 1
300725 99300725 1001 86380 86390 1
300666 99300666 1001 86380 86390 1
300717 99300717 1001 86380 86390 1
300546 99300546 1001 86380 86390 1
300724 99300724 1001 86380 86390 1
300351 99300351 1001 86380 86390 1
300480 99300480 1001 86380 86390 1
300404 99300404 1001 86380 86390 1
300254 99300254 1001 86380 86390 1
300245 99300245 1001 86380 86390 1
300804 99300804 1001 86380 86390 1
300869 99300869 1001 86380 86390 1
301541 99301541 1001 86380 86390 1
301222 99301222 1001 86380 86390 1
301159 99301159 1001 86380 86390 1
301316 99301316 1001 86380 86390 1
301176 99301176 1001 86380 86390 1
301215 99301215 1001 86380 86390 1
301216 99301216 1001 86380 86390 1
300983 99300983 1001 86380 86390 1
301612 99301612 1001 86380 86390 1
302254 99302254 1001 86380 86390 1
302361 99302361 1001 86380 86390 1
302183 99302183 1001 86380 86390 1
302368 99302368 1001 86380 86390 1
302261 99302261 1001 86380 86390 1
302021 99302021 1001 86380 86390 1
302049 99302049 1001 86380 86390 1
302054 99302054 1001 86380 86390 1
302121 99302121 1001 86380 86390 1
301870 99301870 1001 86380 86390 1
301965 99301965 1001 86380 86390 1
302522 99302522 1001 86380 86390 1
302397 99302397 1001 86380 86390 1
303097 99303097 1001 86380 86390 1
303162 99303162 1001 86380 86390 1
303073 99303073 1001 86380 86390 1
302962 99302962 1001 86380 86390 1
302786 99302786 1001 86380 86390 1
303360 99303360 1001 86380 86390 1
303222 99303222 1001 86380 86390 1
303290 99303290 1001 86380 86390 1
303982 99303982 1001 86380 86390 1
303855 99303855 1001 86380 86390 1
304002 99304002 1001 86380 86390 1
304013 99304013 1001 86380 86390 1
303889 99303889 1001 86380 86390 1
303646 99303646 1001 86380 86390 1
303799 99303799 1001 86380 86390 1
303583 99303583 1001 86380 86390 1
303511 99303511 1001 86380 86390 1
303500 99303500 1001 86380 86390 1
304821 99304821 1001 86380 86390 1
304760 99304760 1001 86380 86390 1
304738 99304738 1001 86380 86390 1
304488 99304488 1001 86380 86390 1
304469 99304469 1001 86380 86390 1
304535 99304535 1001 86380 86390 1
304613 99304613 1001 86380 86390 1
304338 99304338 1001 86380 86390 1
304390 99304390 1001 86380 86390 1
304948 99304948 1001 86380 86390 1
304937 99304937 1001 86380 86390 1
305008 99305008 1001 86380 86390 1
305500 99305500 1001 86380 86390 1
305566 99305566 1001 86380 86390 1
305415 99305415 1001 86380 86390 1
305313 99305313 1001 86380 86390 1
305302 99305302 1001 86380 86390 1
305343 99305343 1001 86380 86390 1
305424 99305424 1001 86380 86390 1
305386 99305386 1001 86380 86390 1
305103 99305103 1001 86380 86390 1
305130 99305130 1001 86380 86390 1
305175 99305175 1001 86380 86390 1
305257 99305257 1001 86380 86390 1
500181 99500181 1001 86380 86390 1
500147 99500147 1001 86380 86390 1
500174 99500174 1001 86380 86390 1
500650 99500650 1001 86380 86390 1
500730 99500730 1001 86380 86390 1
500555 99500555 1001 86380 86390 1
500481 99500481 1001 86380 86390 1
500287 99500287 1001 86380 86390 1
500367 99500367 1001 86380 86390 1
500253 99500253 1001 86380 86390 1
500242 99500242 1001 86380 86390 1
500346 99500346 1001 86380 86390 1
500204 99500204 1001 86380 86390 1
501612 99501612 1001 86380 86390 1
501464 99501464 1001 86380 86390 1
501507 99501507 1001 86380 86390 1
501252 99501252 1001 86380 86390 1
501428 99501428 1001 86380 86390 1
501390 99501390 1001 86380 86390 1
501430 99501430 1001 86380 86390 1
501250 99501250 1001 86380 86390 1
502432 99502432 1001 86380 86390 1
502301 99502301 1001 86380 86390 1
502250 99502250 1001 86380 86390 1
502097 99502097 1001 86380 86390 1
502099 99502099 1001 86380 86390 1
502029 99502029 1001 86380 86390 1
501906 99501906 1001 86380 86390 1
501972 99501972 1001 86380 86390 1
502037 99502037 1001 86380 86390 1
502605 99502605 1001 86380 86390 1
502660 99502660 1001 86380 86390 1
502603 99502603 1001 86380 86390 1
503112 99503112 1001 86380 86390 1
503089 99503089 1001 86380 86390 1
503179 99503179 1001 86380 86390 1
503167 99503167 1001 86380 86390 1
503233 99503233 1001 86380 86390 1
503105 99503105 1001 86380 86390 1
503144 99503144 1001 86380 86390 1
503108 99503108 1001 86380 86390 1
503162 99503162 1001 86380 86390 1
503083 99503083 1001 86380 86390 1
502827 99502827 1001 86380 86390 1
503328 99503328 1001 86380 86390 1
503472 99503472 1001 86380 86390 1
503438 99503438 1001 86380 86390 1
503932 99503932 1001 86380 86390 1
504049 99504049 1001 86380 86390 1
503848 99503848 1001 86380 86390 1
503775 99503775 1001 86380 86390 1
503866 99503866 1001 86380 86390 1
503832 99503832 1001 86380 86390 1
503652 99503652 1001 86380 86390 1
503618 99503618 1001 86380 86390 1
503609 99503609 1001 86380 86390 1
503598 99503598 1001 86380 86390 1
504183 99504183 1001 86380 86390 1
504171 99504171 1001 86380 86390 1
504265 99504265 1001 86380 86390 1
504753 99504753 1001 86380 86390 1
504754 99504754 1001 86380 86390 1
504924 99504924 1001 86380 86390 1
504771 99504771 1001 86380 86390 1
504691 99504691 1001 86380 86390 1
504667 99504667 1001 86380 86390 1
504444 99504444 1001 86380 86390 1
504395 99504395 1001 86380 86390 1
504450 99504450 1001 86380 86390 1
505005 99505005 1001 86380 86390 1
504970 99504970 1001 86380 86390 1
505062 99505062 1001 86380 86390 1
505055 99505055 1001 86380 86390 1
505069 99505069 1001 86380 86390 1
505695 99505695 1001 86380 86390 1
505584 99505584 1001 86380 86390 1
505760 99505760 1001 86380 86390 1
505461 99505461 1001 86380 86390 1
505427 99505427 1001 86380 86390 1
505505 99505505 1001 86380 86390 1
505537 99505537 1001 86380 86390 1
505335 99505335 1001 86380 86390 1
505288 99505288 1001 86380 86390 1
505800 99505800 1001 86380 86390 1
506595 99506595 1001 86380 86390 1
506570 99506570 1001 86380 86390 1
506541 99506541 1001 86380 86390 1
506542 99506542 1001 86380 86390 1
506317 99506317 1001 86380 86390 1
506040 99506040 1001 86380 86390 1
505990 99505990 1001 86380 86390 1
506167 99506167 1001 86380 86390 1
506597 99506597 1001 86380 86390 1
506599 99506599 1001 86380 86390 1
506666 99506666 1001 86380 86390 1
506731 99506731 1001 86380 86390 1
506770 99506770 1001 86380 86390 1
506707 99506707 1001 86380 86390 1
506747 99506747 1001 86380 86390 1
507299 99507299 1001 86380 86390 1
507417 99507417 1001 86380 86390 1
507207 99507207 1001 86380 86390 1
506840 99506840 1001 86380 86390 1
506910 99506910 1001 86380 86390 1
506819 99506819 1001 86380 86390 1
506849 99506849 1001 86380 86390 1
507592 99507592 1001 86380 86390 1
507505 99507505 1001 86380 86390 1
508173 99508173 1001 86380 86390 1
508122 99508122 1001 86380 86390 1
508089 99508089 1001 86380 86390 1
507867 99507867 1001 86380 86390 1
507923 99507923 1001 86380 86390 1
507809 99507809 1001 86380 86390 1
507725 99507725 1001 86380 86390 1
507726 99507726 1001 86380 86390 1
507792 99507792 1001 86380 86390 1
508365 99508365 1001 86380 86390 1
508277 99508277 1001 86380 86390 1
508937 99508937 1001 86380 86390 1
509048 99509048 1001 86380 86390 1
508968 99508968 1001 86380 86390 1
508547 99508547 1001 86380 86390 1
508654 99508654 1001 86380 86390 1
508462 99508462 1001 86380 86390 1
508502 99508502 1001 86380 86390 1
508528 99508528 1001 86380 86390 1
508543 99508543 1001 86380 86390 1
509244 99509244 1001 86380 86390 1
509271 99509271 1001 86380 86390 1
509272 99509272 1001 86380 86390 1
509078 99509078 1001 86380 86390 1
509079 99509079 1001 86380 86390 1
509213 99509213 1001 86380 86390 1
509748 99509748 1001 86380 86390 1
509872 99509872 1001 86380 86390 1
509699 99509699 1001 86380 86390 1
509714 99509714 1001 86380 86390 1
509779 99509779 1001 86380 86390 1
509758 99509758 1001 86380 86390 1
509664 99509664 1001 86380 86390 1
509653 99509653 1001 86380 86390 1
509373 99509373 1001 86380 86390 1
510096 99510096 1001 86380 86390 1
510690 99510690 1001 86380 86390 1
510598 99510598 1001 86380 86390 1
510605 99510605 1001 86380 86390 1
510620 99510620 1001 86380 86390 1
510368 99510368 1001 86380 86390 1
510400 99510400 1001 86380 86390 1
510263 99510263 1001 86380 86390 1
510280 99510280 1001 86380 86390 1
510139 99510139 1001 86380 86390 1
510166 99510166 1001 86380 86390 1
510853 99510853 1001 86380 86390 1
510742 99510742 1001 86380 86390 1
510904 99510904 1001 86380 86390 1
511442 99511442 1001 86380 86390 1
511469 99511469 1001 86380 86390 1
511446 99511446 1001 86380 86390 1
511297 99511297 1001 86380 86390 1
511249 99511249 1001 86380 86390 1
511341 99511341 1001 86380 86390 1
511029 99511029 1001 86380 86390 1
511018 99511018 1001 86380 86390 1
510982 99510982 1001 86380 86390 1
511060 99511060 1001 86380 86390 1
511125 99511125 1001 86380 86390 1
511563 99511563 1001 86380 86390 1
511656 99511656 1001 86380 86390 1
512255 99512255 1001 86380 86390 1
512363 99512363 1001 86380 86390 1
512017 99512017 1001 86380 86390 1
512121 99512121 1001 86380 86390 1
512053 99512053 1001 86380 86390 1
512093 99512093 1001 86380 86390 1
511991 99511991 1001 86380 86390 1
511903 99511903 1001 86380 86390 1
512505 99512505 1001 86380 86390 1
512535 99512535 1001 86380 86390 1
512523 99512523 1001 86380 86390 1
512553 99512553 1001 86380 86390 1
513135 99513135 1001 86380 86390 1
513123 99513123 1001 86380 86390 1
512871 99512871 1001 86380 86390 1
512950 99512950 1001 86380 86390 1
512804 99512804 1001 86380 86390 1
512586 99512586 1001 86380 86390 1
512717 99512717 1001 86380 86390 1
512705 99512705 1001 86380 86390 1
512604 99512604 1001 86380 86390 1
512669 99512669 1001 86380 86390 1
513283 99513283 1001 86380 86390 1
513208 99513208 1001 86380 86390 1
513993 99513993 1001 86380 86390 1
513932 99513932 1001 86380 86390 1
513812 99513812 1001 86380 86390 1
513667 99513667 1001 86380 86390 1
513604 99513604 1001 86380 86390 1
513509 99513509 1001 86380 86390 1
514081 99514081 1001 86380 86390 1
514133 99514133 1001 86380 86390 1
514174 99514174 1001 86380 86390 1
514182 99514182 1001 86380 86390 1
514824 99514824 1001 86380 86390 1
514707 99514707 1001 86380 86390 1
514683 99514683 1001 86380 86390 1
514762 99514762 1001 86380 86390 1
514535 99514535 1001 86380 86390 1
514472 99514472 1001 86380 86390 1
514311 99514311 1001 86380 86390 1
514389 99514389 1001 86380 86390 1
514897 99514897 1001 86380 86390 1
515653 99515653 1001 86380 86390 1
515389 99515389 1001 86380 86390 1
515450 99515450 1001 86380 86390 1
515204 99515204 1001 86380 86390 1
515146 99515146 1001 86380 86390 1
515083 99515083 1001 86380 86390 1
515071 99515071 1001 86380 86390 1
515164 99515164 1001 86380 86390 1
515880 99515880 1001 86380 86390 1
515688 99515688 1001 86380 86390 1
515702 99515702 1001 86380 86390 1
515742 99515742 1001 86380 86390 1
515783 99515783 1001 86380 86390 1
516496 99516496 1001 86380 86390 1
516366 99516366 1001 86380 86390 1
516271 99516271 1001 86380 86390 1
515931 99515931 1001 86380 86390 1
515893 99515893 1001 86380 86390 1
515964 99515964 1001 86380 86390 1
516708 99516708 1001 86380 86390 1
516671 99516671 1001 86380 86390 1
516581 99516581 1001 86380 86390 1
517169 99517169 1001 86380 86390 1
517185 99517185 1001 86380 86390 1
517187 99517187 1001 86380 86390 1
516988 99516988 1001 86380 86390 1
517028 99517028 1001 86380 86390 1
517025 99517025 1001 86380 86390 1
517129 99517129 1001 86380 86390 1
516947 99516947 1001 86380 86390 1
516873 99516873 1001 86380 86390 1
516874 99516874 1001 86380 86390 1
516720 99516720 1001 86380 86390 1
516863 99516863 1001 86380 86390 1
516776 99516776 1001 86380 86390 1
517508 99517508 1001 86380 86390 1
517446 99517446 1001 86380 86390 1
517459 99517459 1001 86380 86390 1
517357 99517357 1001 86380 86390 1
518086 99518086 1001 86380 86390 1
518010 99518010 1001 86380 86390 1
517973 99517973 1001 86380 86390 1
518079 99518079 1001 86380 86390 1
518029 99518029 1001 86380 86390 1
518155 99518155 1001 86380 86390 1
517930 99517930 1001 86380 86390 1
517832 99517832 1001 86380 86390 1
517862 99517862 1001 86380 86390 1
517955 99517955 1001 86380 86390 1
517726 99517726 1001 86380 86390 1
518302 99518302 1001 86380 86390 1
518227 99518227 1001 86380 86390 1
518166 99518166 1001 86380 86390 1
518952 99518952 1001 86380 86390 1
518824 99518824 1001 86380 86390 1
518730 99518730 1001 86380 86390 1
518667 99518667 1001 86380 86390 1
518458 99518458 1001 86380 86390 1
518465 99518465 1001 86380 86390 1
518518 99518518 1001 86380 86390 1
518481 99518481 1001 86380 86390 1
519155 99519155 1001 86380 86390 1
519132 99519132 1001 86380 86390 1
519033 99519033 1001 86380 86390 1
519685 99519685 1001 86380 86390 1
519687 99519687 1001 86380 86390 1
519728 99519728 1001 86380 86390 1
519692 99519692 1001 86380 86390 1
519744 99519744 1001 86380 86390 1
519795 99519795 1001 86380 86390 1
519595 99519595 1001 86380 86390 1
519404 99519404 1001 86380 86390 1
519562 99519562 1001 86380 86390 1
519538 99519538 1001 86380 86390 1
519410 99519410 1001 86380 86390 1
519489 99519489 1001 86380 86390 1
519413 99519413 1001 86380 86390 1
519238 99519238 1001 86380 86390 1
519820 99519820 1001 86380 86390 1
520623 99520623 1001 86380 86390 1
520597 99520597 1001 86380 86390 1
520482 99520482 1001 86380 86390 1
520258 99520258 1001 86380 86390 1
520312 99520312 1001 86380 86390 1
520364 99520364 1001 86380 86390 1
520301 99520301 1001 86380 86390 1
520250 99520250 1001 86380 86390 1
520074 99520074 1001 86380 86390 1
520053 99520053 1001 86380 86390 1
520118 99520118 1001 86380 86390 1
520107 99520107 1001 86380 86390 1
520718 99520718 1001 86380 86390 1
520836 99520836 1001 86380 86390 1
520708 99520708 1001 86380 86390 1
520737 99520737 1001 86380 86390 1
520647 99520647 1001 86380 86390 1
521367 99521367 1001 86380 86390 1
521423 99521423 1001 86380 86390 1
521452 99521452 1001 86380 86390 1
521454 99521454 1001 86380 86390 1
521240 99521240 1001 86380 86390 1
521139 99521139 1001 86380 86390 1
520915 99520915 1001 86380 86390 1
520855 99520855 1001 86380 86390 1
521531 99521531 1001 86380 86390 1
521520 99521520 1001 86380 86390 1
521588 99521588 1001 86380 86390 1
521485 99521485 1001 86380 86390 1
522217 99522217 1001 86380 86390 1
522275 99522275 1001 86380 86390 1
522278 99522278 1001 86380 86390 1
522109 99522109 1001 86380 86390 1
522148 99522148 1001 86380 86390 1
522252 99522252 1001 86380 86390 1
522063 99522063 1001 86380 86390 1
522044 99522044 1001 86380 86390 1
521844 99521844 1001 86380 86390 1
521676 99521676 1001 86380 86390 1
522432 99522432 1001 86380 86390 1
522459 99522459 1001 86380 86390 1
522333 99522333 1001 86380 86390 1
522417 99522417 1001 86380 86390 1
522978 99522978 1001 86380 86390 1
523093 99523093 1001 86380 86390 1
522998 99522998 1001 86380 86390 1
522922 99522922 1001 86380 86390 1
522745 99522745 1001 86380 86390 1
522788 99522788 1001 86380 86390 1
522641 99522641 1001 86380 86390 1
522551 99522551 1001 86380 86390 1
522608 99522608 1001 86380 86390 1
522587 99522587 1001 86380 86390 1
523129 99523129 1001 86380 86390 1
523248 99523248 1001 86380 86390 1
523212 99523212 1001 86380 86390 1
523277 99523277 1001 86380 86390 1
523239 99523239 1001 86380 86390 1
523744 99523744 1001 86380 86390 1
523875 99523875 1001 86380 86390 1
523717 99523717 1001 86380 86390 1
523462 99523462 1001 86380 86390 1
524085 99524085 1001 86380 86390 1
524092 99524092 1001 86380 86390 1
523979 99523979 1001 86380 86390 1
524603 99524603 1001 86380 86390 1
524632 99524632 1001 86380 86390 1
524716 99524716 1001 86380 86390 1
524415 99524415 1001 86380 86390 1
524520 99524520 1001 86380 86390 1
524380 99524380 1001 86380 86390 1
524312 99524312 1001 86380 86390 1
524289 99524289 1001 86380 86390 1
524900 99524900 1001 86380 86390 1
524797 99524797 1001 86380 86390 1
525536 99525536 1001 86380 86390 1
525250 99525250 1001 86380 86390 1
525192 99525192 1001 86380 86390 1
525014 99525014 1001 86380 86390 1
525028 99525028 1001 86380 86390 1
525017 99525017 1001 86380 86390 1
525073 99525073 1001 86380 86390 1
525697 99525697 1001 86380 86390 1
525801 99525801 1001 86380 86390 1
525602 99525602 1001 86380 86390 1
526335 99526335 1001 86380 86390 1
526239 99526239 1001 86380 86390 1
526265 99526265 1001 86380 86390 1
526075 99526075 1001 86380 86390 1
526117 99526117 1001 86380 86390 1
526188 99526188 1001 86380 86390 1
525828 99525828 1001 86380 86390 1
525815 99525815 1001 86380 86390 1
525951 99525951 1001 86380 86390 1
525979 99525979 1001 86380 86390 1
526550 99526550 1001 86380 86390 1
526564 99526564 1001 86380 86390 1
526010 99526010 1001 86380 86390 1
526608 99526608 1001 86380 86390 1
527166 99527166 1001 86380 86390 1
527236 99527236 1001 86380 86390 1
526849 99526849 1001 86380 86390 1
526922 99526922 1001 86380 86390 1
526858 99526858 1001 86380 86390 1
526964 99526964 1001 86380 86390 1
526667 99526667 1001 86380 86390 1
526810 99526810 1001 86380 86390 1
526702 99526702 1001 86380 86390 1
527415 99527415 1001 86380 86390 1
527302 99527302 1001 86380 86390 1
527252 99527252 1001 86380 86390 1
527347 99527347 1001 86380 86390 1
527922 99527922 1001 86380 86390 1
527911 99527911 1001 86380 86390 1
527990 99527990 1001 86380 86390 1
527941 99527941 1001 86380 86390 1
528020 99528020 1001 86380 86390 1
527664 99527664 1001 86380 86390 1
527570 99527570 1001 86380 86390 1
527461 99527461 1001 86380 86390 1
527582 99527582 1001 86380 86390 1
528141 99528141 1001 86380 86390 1
528078 99528078 1001 86380 86390 1
528248 99528248 1001 86380 86390 1
528161 99528161 1001 86380 86390 1
528775 99528775 1001 86380 86390 1
528670 99528670 1001 86380 86390 1
528594 99528594 1001 86380 86390 1
528607 99528607 1001 86380 86390 1
528620 99528620 1001 86380 86390 1
528600 99528600 1001 86380 86390 1
528664 99528664 1001 86380 86390 1
528537 99528537 1001 86380 86390 1
528603 99528603 1001 86380 86390 1
528294 99528294 1001 86380 86390 1
528365 99528365 1001 86380 86390 1
529016 99529016 1001 86380 86390 1
529035 99529035 1001 86380 86390 1
529588 99529588 1001 86380 86390 1
529616 99529616 1001 86380 86390 1
529701 99529701 1001 86380 86390 1
529712 99529712 1001 86380 86390 1
529711 99529711 1001 86380 86390 1
529355 99529355 1001 86380 86390 1
529316 99529316 1001 86380 86390 1
529329 99529329 1001 86380 86390 1
529436 99529436 1001 86380 86390 1
529287 99529287 1001 86380 86390 1
529147 99529147 1001 86380 86390 1
529290 99529290 1001 86380 86390 1
529781 99529781 1001 86380 86390 1
529888 99529888 1001 86380 86390 1
530466 99530466 1001 86380 86390 1
530530 99530530 1001 86380 86390 1
530423 99530423 1001 86380 86390 1
530197 99530197 1001 86380 86390 1
530239 99530239 1001 86380 86390 1
530344 99530344 1001 86380 86390 1
530241 99530241 1001 86380 86390 1
531341 99531341 1001 86380 86390 1
531229 99531229 1001 86380 86390 1
531268 99531268 1001 86380 86390 1
531294 99531294 1001 86380 86390 1
531083 99531083 1001 86380 86390 1
531099 99531099 1001 86380 86390 1
531138 99531138 1001 86380 86390 1
530973 99530973 1001 86380 86390 1
530946 99530946 1001 86380 86390 1
530859 99530859 1001 86380 86390 1
531431 99531431 1001 86380 86390 1
531457 99531457 1001 86380 86390 1
531446 99531446 1001 86380 86390 1
531413 99531413 1001 86380 86390 1
531439 99531439 1001 86380 86390 1
532103 99532103 1001 86380 86390 1
532175 99532175 1001 86380 86390 1
532028 99532028 1001 86380 86390 1
532012 99532012 1001 86380 86390 1
531802 99531802 1001 86380 86390 1
531779 99531779 1001 86380 86390 1
531723 99531723 1001 86380 86390 1
531595 99531595 1001 86380 86390 1
532332 99532332 1001 86380 86390 1
532374 99532374 1001 86380 86390 1
532387 99532387 1001 86380 86390 1
532839 99532839 1001 86380 86390 1
532998 99532998 1001 86380 86390 1
533002 99533002 1001 86380 86390 1
532989 99532989 1001 86380 86390 1
532978 99532978 1001 86380 86390 1
532672 99532672 1001 86380 86390 1
532537 99532537 1001 86380 86390 1
532448 99532448 1001 86380 86390 1
532617 99532617 1001 86380 86390 1
533166 99533166 1001 86380 86390 1
533129 99533129 1001 86380 86390 1
533052 99533052 1001 86380 86390 1
533182 99533182 1001 86380 86390 1
533743 99533743 1001 86380 86390 1
533746 99533746 1001 86380 86390 1
533811 99533811 1001 86380 86390 1
533533 99533533 1001 86380 86390 1
533366 99533366 1001 86380 86390 1
533251 99533251 1001 86380 86390 1
533407 99533407 1001 86380 86390 1
533434 99533434 1001 86380 86390 1
533241 99533241 1001 86380 86390 1
533401 99533401 1001 86380 86390 1
533351 99533351 1001 86380 86390 1
534013 99534013 1001 86380 86390 1
533940 99533940 1001 86380 86390 1
534622 99534622 1001 86380 86390 1
534414 99534414 1001 86380 86390 1
534339 99534339 1001 86380 86390 1
534281 99534281 1001 86380 86390 1
534235 99534235 1001 86380 86390 1
534201 99534201 1001 86380 86390 1
534216 99534216 1001 86380 86390 1
534165 99534165 1001 86380 86390 1
534178 99534178 1001 86380 86390 1
534720 99534720 1001 86380 86390 1
534773 99534773 1001 86380 86390 1
534825 99534825 1001 86380 86390 1
534709 99534709 1001 86380 86390 1
535434 99535434 1001 86380 86390 1
535444 99535444 1001 86380 86390 1
534922 99534922 1001 86380 86390 1
535078 99535078 1001 86380 86390 1
535014 99535014 1001 86380 86390 1
535615 99535615 1001 86380 86390 1
536295 99536295 1001 86380 86390 1
535964 99535964 1001 86380 86390 1
536007 99536007 1001 86380 86390 1
535972 99535972 1001 86380 86390 1
535896 99535896 1001 86380 86390 1
535824 99535824 1001 86380 86390 1
535916 99535916 1001 86380 86390 1
536477 99536477 1001 86380 86390 1
536493 99536493 1001 86380 86390 1
536442 99536442 1001 86380 86390 1
536366 99536366 1001 86380 86390 1
536444 99536444 1001 86380 86390 1
536397 99536397 1001 86380 86390 1
537112 99537112 1001 86380 86390 1
537063 99537063 1001 86380 86390 1
537121 99537121 1001 86380 86390 1
537058 99537058 1001 86380 86390 1
536817 99536817 1001 86380 86390 1
536812 99536812 1001 86380 86390 1
536580 99536580 1001 86380 86390 1
537187 99537187 1001 86380 86390 1
537344 99537344 1001 86380 86390 1
537254 99537254 1001 86380 86390 1
537286 99537286 1001 86380 86390 1
537235 99537235 1001 86380 86390 1
537326 99537326 1001 86380 86390 1
537365 99537365 1001 86380 86390 1
537953 99537953 1001 86380 86390 1
537823 99537823 1001 86380 86390 1
537865 99537865 1001 86380 86390 1
537878 99537878 1001 86380 86390 1
537807 99537807 1001 86380 86390 1
537668 99537668 1001 86380 86390 1
537697 99537697 1001 86380 86390 1
537639 99537639 1001 86380 86390 1
537652 99537652 1001 86380 86390 1
537409 99537409 1001 86380 86390 1
537383 99537383 1001 86380 86390 1
537571 99537571 1001 86380 86390 1
537368 99537368 1001 86380 86390 1
538032 99538032 1001 86380 86390 1
538737 99538737 1001 86380 86390 1
538639 99538639 1001 86380 86390 1
538615 99538615 1001 86380 86390 1
538744 99538744 1001 86380 86390 1
538670 99538670 1001 86380 86390 1
538466 99538466 1001 86380 86390 1
538536 99538536 1001 86380 86390 1
538575 99538575 1001 86380 86390 1
538407 99538407 1001 86380 86390 1
538447 99538447 1001 86380 86390 1
538437 99538437 1001 86380 86390 1
538412 99538412 1001 86380 86390 1
538389 99538389 1001 86380 86390 1
538260 99538260 1001 86380 86390 1
538222 99538222 1001 86380 86390 1
538352 99538352 1001 86380 86390 1
538380 99538380 1001 86380 86390 1
538277 99538277 1001 86380 86390 1
538252 99538252 1001 86380 86390 1
538321 99538321 1001 86380 86390 1
538399 99538399 1001 86380 86390 1
538878 99538878 1001 86380 86390 1
538898 99538898 1001 86380 86390 1
539532 99539532 1001 86380 86390 1
539481 99539481 1001 86380 86390 1
539630 99539630 1001 86380 86390 1
539521 99539521 1001 86380 86390 1
539261 99539261 1001 86380 86390 1
539430 99539430 1001 86380 86390 1
539379 99539379 1001 86380 86390 1
539302 99539302 1001 86380 86390 1
539380 99539380 1001 86380 86390 1
539150 99539150 1001 86380 86390 1
539099 99539099 1001 86380 86390 1
539024 99539024 1001 86380 86390 1
539044 99539044 1001 86380 86390 1
539819 99539819 1001 86380 86390 1
539761 99539761 1001 86380 86390 1
539699 99539699 1001 86380 86390 1
540326 99540326 1001 86380 86390 1
540316 99540316 1001 86380 86390 1
540347 99540347 1001 86380 86390 1
540387 99540387 1001 86380 86390 1
540222 99540222 1001 86380 86390 1
540248 99540248 1001 86380 86390 1
540119 99540119 1001 86380 86390 1
540107 99540107 1001 86380 86390 1
540173 99540173 1001 86380 86390 1
540163 99540163 1001 86380 86390 1
540164 99540164 1001 86380 86390 1
539902 99539902 1001 86380 86390 1
540021 99540021 1001 86380 86390 1
539960 99539960 1001 86380 86390 1
540601 99540601 1001 86380 86390 1
540472 99540472 1001 86380 86390 1
540538 99540538 1001 86380 86390 1
541267 99541267 1001 86380 86390 1
541105 99541105 1001 86380 86390 1
541106 99541106 1001 86380 86390 1
541082 99541082 1001 86380 86390 1
540804 99540804 1001 86380 86390 1
540754 99540754 1001 86380 86390 1
541316 99541316 1001 86380 86390 1
541331 99541331 1001 86380 86390 1
541375 99541375 1001 86380 86390 1
541922 99541922 1001 86380 86390 1
542012 99542012 1001 86380 86390 1
541745 99541745 1001 86380 86390 1
541891 99541891 1001 86380 86390 1
541904 99541904 1001 86380 86390 1
542214 99542214 1001 86380 86390 1
542320 99542320 1001 86380 86390 1
542801 99542801 1001 86380 86390 1
542627 99542627 1001 86380 86390 1
542630 99542630 1001 86380 86390 1
542568 99542568 1001 86380 86390 1
542391 99542391 1001 86380 86390 1
542367 99542367 1001 86380 86390 1
542397 99542397 1001 86380 86390 1
542489 99542489 1001 86380 86390 1
542977 99542977 1001 86380 86390 1
543120 99543120 1001 86380 86390 1
542954 99542954 1001 86380 86390 1
543568 99543568 1001 86380 86390 1
543572 99543572 1001 86380 86390 1
543627 99543627 1001 86380 86390 1
543628 99543628 1001 86380 86390 1
543423 99543423 1001 86380 86390 1
543475 99543475 1001 86380 86390 1
543489 99543489 1001 86380 86390 1
543451 99543451 1001 86380 86390 1
543503 99543503 1001 86380 86390 1
543556 99543556 1001 86380 86390 1
543544 99543544 1001 86380 86390 1
543499 99543499 1001 86380 86390 1
543284 99543284 1001 86380 86390 1
543234 99543234 1001 86380 86390 1
543157 99543157 1001 86380 86390 1
543326 99543326 1001 86380 86390 1
543224 99543224 1001 86380 86390 1
543808 99543808 1001 86380 86390 1
543966 99543966 1001 86380 86390 1
543974 99543974 1001 86380 86390 1
544561 99544561 1001 86380 86390 1
544469 99544469 1001 86380 86390 1
544534 99544534 1001 86380 86390 1
544578 99544578 1001 86380 86390 1
544503 99544503 1001 86380 86390 1
544439 99544439 1001 86380 86390 1
544188 99544188 1001 86380 86390 1
544189 99544189 1001 86380 86390 1
544229 99544229 1001 86380 86390 1
544243 99544243 1001 86380 86390 1
544207 99544207 1001 86380 86390 1
544390 99544390 1001 86380 86390 1
544035 99544035 1001 86380 86390 1
544038 99544038 1001 86380 86390 1
544130 99544130 1001 86380 86390 1
544654 99544654 1001 86380 86390 1
406868 1131 1001 12360 12717 1
400992 1144 1001 54180 55797 1
429100 238 1001 32220 32757 1
409070 1145 1001 12600 12957 1
434941 376 1001 18540 19077 1
506152 1024 1001 45360 45459 1
528361 867 1002 37357 43878 1
533984 1068 1001 70743 71042 1
400193 99400193 1001 86380 86390 1
400253 99400253 1001 86380 86390 1
400381 99400381 1001 86380 86390 1
400453 99400453 1001 86380 86390 1
400613 99400613 1001 86380 86390 1
400559 99400559 1001 86380 86390 1
400719 99400719 1001 86380 86390 1
400673 99400673 1001 86380 86390 1
400825 99400825 1001 86380 86390 1
400776 99400776 1001 86380 86390 1
400929 99400929 1001 86380 86390 1
400966 99400966 1001 86380 86390 1
401136 99401136 1001 86380 86390 1
401393 99401393 1001 86380 86390 1
401527 99401527 1001 86380 86390 1
401699 99401699 1001 86380 86390 1
401805 99401805 1001 86380 86390 1
401846 99401846 1001 86380 86390 1
401854 99401854 1001 86380 86390 1
401971 99401971 1001 86380 86390 1
402422 99402422 1001 86380 86390 1
402423 99402423 1001 86380 86390 1
402453 99402453 1001 86380 86390 1
402549 99402549 1001 86380 86390 1
402503 99402503 1001 86380 86390 1
402744 99402744 1001 86380 86390 1
402853 99402853 1001 86380 86390 1
403115 99403115 1001 86380 86390 1
403196 99403196 1001 86380 86390 1
403312 99403312 1001 86380 86390 1
403397 99403397 1001 86380 86390 1
403437 99403437 1001 86380 86390 1
403476 99403476 1001 86380 86390 1
403495 99403495 1001 86380 86390 1
403610 99403610 1001 86380 86390 1
403842 99403842 1001 86380 86390 1
404074 99404074 1001 86380 86390 1
404041 99404041 1001 86380 86390 1
404097 99404097 1001 86380 86390 1
404190 99404190 1001 86380 86390 1
404423 99404423 1001 86380 86390 1
404520 99404520 1001 86380 86390 1
404760 99404760 1001 86380 86390 1
405190 99405190 1001 86380 86390 1
405344 99405344 1001 86380 86390 1
405780 99405780 1001 86380 86390 1
405824 99405824 1001 86380 86390 1
405876 99405876 1001 86380 86390 1
405893 99405893 1001 86380 86390 1
406240 99406240 1001 86380 86390 1
406423 99406423 1001 86380 86390 1
406545 99406545 1001 86380 86390 1
406938 99406938 1001 86380 86390 1
406969 99406969 1001 86380 86390 1
407221 99407221 1001 86380 86390 1
407147 99407147 1001 86380 86390 1
407436 99407436 1001 86380 86390 1
407500 99407500 1001 86380 86390 1
407587 99407587 1001 86380 86390 1
407880 99407880 1001 86380 86390 1
407972 99407972 1001 86380 86390 1
408148 99408148 1001 86380 86390 1
408746 99408746 1001 86380 86390 1
408657 99408657 1001 86380 86390 1
408803 99408803 1001 86380 86390 1
409170 99409170 1001 86380 86390 1
409439 99409439 1001 86380 86390 1
409477 99409477 1001 86380 86390 1
409529 99409529 1001 86380 86390 1
409774 99409774 1001 86380 86390 1
409787 99409787 1001 86380 86390 1
410032 99410032 1001 86380 86390 1
410147 99410147 1001 86380 86390 1
410293 99410293 1001 86380 86390 1
410576 99410576 1001 86380 86390 1
411288 99411288 1001 86380 86390 1
411371 99411371 1001 86380 86390 1
411341 99411341 1001 86380 86390 1
411412 99411412 1001 86380 86390 1
411471 99411471 1001 86380 86390 1
411672 99411672 1001 86380 86390 1
411683 99411683 1001 86380 86390 1
411937 99411937 1001 86380 86390 1
411899 99411899 1001 86380 86390 1
411883 99411883 1001 86380 86390 1
412046 99412046 1001 86380 86390 1
412131 99412131 1001 86380 86390 1
412157 99412157 1001 86380 86390 1
412251 99412251 1001 86380 86390 1
412469 99412469 1001 86380 86390 1
413581 99413581 1001 86380 86390 1
413466 99413466 1001 86380 86390 1
413158 99413158 1001 86380 86390 1
413112 99413112 1001 86380 86390 1
413192 99413192 1001 86380 86390 1
413072 99413072 1001 86380 86390 1
412918 99412918 1001 86380 86390 1
412900 99412900 1001 86380 86390 1
412668 99412668 1001 86380 86390 1
412780 99412780 1001 86380 86390 1
412702 99412702 1001 86380 86390 1
412772 99412772 1001 86380 86390 1
413921 99413921 1001 86380 86390 1
413923 99413923 1001 86380 86390 1
413930 99413930 1001 86380 86390 1
413815 99413815 1001 86380 86390 1
415115 99415115 1001 86380 86390 1
414968 99414968 1001 86380 86390 1
414946 99414946 1001 86380 86390 1
415175 99415175 1001 86380 86390 1
414675 99414675 1001 86380 86390 1
414572 99414572 1001 86380 86390 1
414642 99414642 1001 86380 86390 1
414624 99414624 1001 86380 86390 1
414519 99414519 1001 86380 86390 1
414549 99414549 1001 86380 86390 1
414184 99414184 1001 86380 86390 1
414343 99414343 1001 86380 86390 1
414214 99414214 1001 86380 86390 1
415430 99415430 1001 86380 86390 1
415686 99415686 1001 86380 86390 1
415561 99415561 1001 86380 86390 1
416780 99416780 1001 86380 86390 1
416612 99416612 1001 86380 86390 1
416906 99416906 1001 86380 86390 1
416619 99416619 1001 86380 86390 1
416201 99416201 1001 86380 86390 1
416202 99416202 1001 86380 86390 1
416310 99416310 1001 86380 86390 1
416429 99416429 1001 86380 86390 1
415970 99415970 1001 86380 86390 1
417169 99417169 1001 86380 86390 1
417380 99417380 1001 86380 86390 1
417360 99417360 1001 86380 86390 1
417393 99417393 1001 86380 86390 1
417324 99417324 1001 86380 86390 1
417604 99417604 1001 86380 86390 1
418576 99418576 1001 86380 86390 1
418588 99418588 1001 86380 86390 1
418247 99418247 1001 86380 86390 1
418308 99418308 1001 86380 86390 1
418381 99418381 1001 86380 86390 1
418188 99418188 1001 86380 86390 1
417635 99417635 1001 86380 86390 1
417770 99417770 1001 86380 86390 1
417944 99417944 1001 86380 86390 1
419097 99419097 1001 86380 86390 1
418896 99418896 1001 86380 86390 1
418945 99418945 1001 86380 86390 1
419012 99419012 1001 86380 86390 1
420079 99420079 1001 86380 86390 1
420413 99420413 1001 86380 86390 1
419884 99419884 1001 86380 86390 1
420006 99420006 1001 86380 86390 1
419642 99419642 1001 86380 86390 1
419811 99419811 1001 86380 86390 1
419741 99419741 1001 86380 86390 1
419374 99419374 1001 86380 86390 1
419392 99419392 1001 86380 86390 1
419367 99419367 1001 86380 86390 1
419533 99419533 1001 86380 86390 1
419590 99419590 1001 86380 86390 1
420679 99420679 1001 86380 86390 1
421831 99421831 1001 86380 86390 1
421969 99421969 1001 86380 86390 1
421546 99421546 1001 86380 86390 1
421672 99421672 1001 86380 86390 1
421487 99421487 1001 86380 86390 1
421446 99421446 1001 86380 86390 1
421654 99421654 1001 86380 86390 1
421363 99421363 1001 86380 86390 1
421011 99421011 1001 86380 86390 1
421197 99421197 1001 86380 86390 1
421061 99421061 1001 86380 86390 1
422220 99422220 1001 86380 86390 1
422186 99422186 1001 86380 86390 1
423684 99423684 1001 86380 86390 1
423613 99423613 1001 86380 86390 1
423709 99423709 1001 86380 86390 1
423723 99423723 1001 86380 86390 1
423140 99423140 1001 86380 86390 1
423161 99423161 1001 86380 86390 1
423259 99423259 1001 86380 86390 1
422955 99422955 1001 86380 86390 1
423261 99423261 1001 86380 86390 1
422775 99422775 1001 86380 86390 1
422702 99422702 1001 86380 86390 1
422741 99422741 1001 86380 86390 1
424024 99424024 1001 86380 86390 1
424115 99424115 1001 86380 86390 1
425219 99425219 1001 86380 86390 1
425300 99425300 1001 86380 86390 1
425337 99425337 1001 86380 86390 1
425185 99425185 1001 86380 86390 1
425078 99425078 1001 86380 86390 1
425123 99425123 1001 86380 86390 1
424803 99424803 1001 86380 86390 1
424981 99424981 1001 86380 86390 1
424681 99424681 1001 86380 86390 1
424344 99424344 1001 86380 86390 1
424285 99424285 1001 86380 86390 1
425775 99425775 1001 86380 86390 1
426767 99426767 1001 86380 86390 1
426853 99426853 1001 86380 86390 1
426780 99426780 1001 86380 86390 1
426638 99426638 1001 86380 86390 1
426008 99426008 1001 86380 86390 1
426250 99426250 1001 86380 86390 1
425952 99425952 1001 86380 86390 1
425975 99425975 1001 86380 86390 1
425905 99425905 1001 86380 86390 1
427505 99427505 1001 86380 86390 1
428532 99428532 1001 86380 86390 1
428188 99428188 1001 86380 86390 1
428209 99428209 1001 86380 86390 1
427628 99427628 1001 86380 86390 1
427753 99427753 1001 86380 86390 1
427567 99427567 1001 86380 86390 1
427784 99427784 1001 86380 86390 1
430372 99430372 1001 86380 86390 1
430051 99430051 1001 86380 86390 1
430150 99430150 1001 86380 86390 1
430201 99430201 1001 86380 86390 1
430343 99430343 1001 86380 86390 1
430355 99430355 1001 86380 86390 1
429871 99429871 1001 86380 86390 1
429345 99429345 1001 86380 86390 1
429205 99429205 1001 86380 86390 1
429181 99429181 1001 86380 86390 1
429217 99429217 1001 86380 86390 1
429313 99429313 1001 86380 86390 1
431910 99431910 1001 86380 86390 1
431718 99431718 1001 86380 86390 1
431664 99431664 1001 86380 86390 1
431452 99431452 1001 86380 86390 1
431463 99431463 1001 86380 86390 1
430844 99430844 1001 86380 86390 1
431001 99431001 1001 86380 86390 1
430952 99430952 1001 86380 86390 1
430905 99430905 1001 86380 86390 1
431078 99431078 1001 86380 86390 1
431255 99431255 1001 86380 86390 1
432115 99432115 1001 86380 86390 1
432375 99432375 1001 86380 86390 1
432270 99432270 1001 86380 86390 1
432214 99432214 1001 86380 86390 1
432113 99432113 1001 86380 86390 1
433320 99433320 1001 86380 86390 1
433619 99433619 1001 86380 86390 1
433538 99433538 1001 86380 86390 1
433714 99433714 1001 86380 86390 1
433239 99433239 1001 86380 86390 1
432929 99432929 1001 86380 86390 1
433052 99433052 1001 86380 86390 1
433020 99433020 1001 86380 86390 1
433304 99433304 1001 86380 86390 1
432982 99432982 1001 86380 86390 1
432710 99432710 1001 86380 86390 1
433881 99433881 1001 86380 86390 1
434789 99434789 1001 86380 86390 1
434826 99434826 1001 86380 86390 1
434664 99434664 1001 86380 86390 1
434725 99434725 1001 86380 86390 1
434694 99434694 1001 86380 86390 1
434615 99434615 1001 86380 86390 1
434587 99434587 1001 86380 86390 1
434532 99434532 1001 86380 86390 1
434415 99434415 1001 86380 86390 1
435870 99435870 1001 86380 86390 1
436811 99436811 1001 86380 86390 1
436710 99436710 1001 86380 86390 1
436613 99436613 1001 86380 86390 1
436559 99436559 1001 86380 86390 1
436487 99436487 1001 86380 86390 1
436034 99436034 1001 86380 86390 1
436290 99436290 1001 86380 86390 1
435989 99435989 1001 86380 86390 1
436208 99436208 1001 86380 86390 1
300007 99300007 1001 86380 86390 1
437308 99437308 1001 86380 86390 1
300600 99300600 1001 86380 86390 1
300367 99300367 1001 86380 86390 1
300497 99300497 1001 86380 86390 1
300408 99300408 1001 86380 86390 1
300398 99300398 1001 86380 86390 1
300490 99300490 1001 86380 86390 1
300121 99300121 1001 86380 86390 1
300188 99300188 1001 86380 86390 1
300234 99300234 1001 86380 86390 1
300131 99300131 1001 86380 86390 1
300829 99300829 1001 86380 86390 1
300920 99300920 1001 86380 86390 1
300819 99300819 1001 86380 86390 1
300771 99300771 1001 86380 86390 1
300862 99300862 1001 86380 86390 1
300889 99300889 1001 86380 86390 1
300800 99300800 1001 86380 86390 1
300839 99300839 1001 86380 86390 1
300827 99300827 1001 86380 86390 1
301352 99301352 1001 86380 86390 1
301253 99301253 1001 86380 86390 1
301231 99301231 1001 86380 86390 1
301086 99301086 1001 86380 86390 1
301670 99301670 1001 86380 86390 1
301607 99301607 1001 86380 86390 1
301623 99301623 1001 86380 86390 1
301680 99301680 1001 86380 86390 1
302349 99302349 1001 86380 86390 1
302058 99302058 1001 86380 86390 1
302007 99302007 1001 86380 86390 1
302010 99302010 1001 86380 86390 1
301774 99301774 1001 86380 86390 1
301788 99301788 1001 86380 86390 1
301879 99301879 1001 86380 86390 1
301815 99301815 1001 86380 86390 1
302386 99302386 1001 86380 86390 1
303110 99303110 1001 86380 86390 1
303037 99303037 1001 86380 86390 1
302871 99302871 1001 86380 86390 1
302850 99302850 1001 86380 86390 1
302996 99302996 1001 86380 86390 1
302815 99302815 1001 86380 86390 1
302613 99302613 1001 86380 86390 1
302591 99302591 1001 86380 86390 1
302727 99302727 1001 86380 86390 1
303402 99303402 1001 86380 86390 1
303300 99303300 1001 86380 86390 1
303326 99303326 1001 86380 86390 1
303331 99303331 1001 86380 86390 1
303744 99303744 1001 86380 86390 1
303798 99303798 1001 86380 86390 1
303696 99303696 1001 86380 86390 1
303632 99303632 1001 86380 86390 1
303541 99303541 1001 86380 86390 1
303530 99303530 1001 86380 86390 1
303471 99303471 1001 86380 86390 1
303601 99303601 1001 86380 86390 1
303615 99303615 1001 86380 86390 1
303512 99303512 1001 86380 86390 1
303435 99303435 1001 86380 86390 1
303436 99303436 1001 86380 86390 1
304214 99304214 1001 86380 86390 1
304073 99304073 1001 86380 86390 1
304100 99304100 1001 86380 86390 1
304103 99304103 1001 86380 86390 1
304656 99304656 1001 86380 86390 1
304828 99304828 1001 86380 86390 1
304682 99304682 1001 86380 86390 1
304851 99304851 1001 86380 86390 1
304540 99304540 1001 86380 86390 1
304569 99304569 1001 86380 86390 1
304357 99304357 1001 86380 86390 1
304334 99304334 1001 86380 86390 1
304300 99304300 1001 86380 86390 1
305030 99305030 1001 86380 86390 1
305533 99305533 1001 86380 86390 1
305625 99305625 1001 86380 86390 1
305487 99305487 1001 86380 86390 1
305470 99305470 1001 86380 86390 1
305116 99305116 1001 86380 86390 1
500126 99500126 1001 86380 86390 1
500095 99500095 1001 86380 86390 1
500072 99500072 1001 86380 86390 1
500697 99500697 1001 86380 86390 1
500659 99500659 1001 86380 86390 1
500778 99500778 1001 86380 86390 1
500793 99500793 1001 86380 86390 1
500416 99500416 1001 86380 86390 1
500488 99500488 1001 86380 86390 1
500529 99500529 1001 86380 86390 1
500945 99500945 1001 86380 86390 1
501000 99501000 1001 86380 86390 1
500885 99500885 1001 86380 86390 1
501529 99501529 1001 86380 86390 1
501599 99501599 1001 86380 86390 1
501409 99501409 1001 86380 86390 1
501362 99501362 1001 86380 86390 1
501351 99501351 1001 86380 86390 1
501225 99501225 1001 86380 86390 1
501217 99501217 1001 86380 86390 1
501768 99501768 1001 86380 86390 1
501756 99501756 1001 86380 86390 1
501709 99501709 1001 86380 86390 1
501661 99501661 1001 86380 86390 1
502370 99502370 1001 86380 86390 1
502272 99502272 1001 86380 86390 1
502195 99502195 1001 86380 86390 1
502196 99502196 1001 86380 86390 1
502227 99502227 1001 86380 86390 1
502090 99502090 1001 86380 86390 1
501935 99501935 1001 86380 86390 1
501899 99501899 1001 86380 86390 1
502019 99502019 1001 86380 86390 1
502592 99502592 1001 86380 86390 1
502554 99502554 1001 86380 86390 1
502585 99502585 1001 86380 86390 1
502638 99502638 1001 86380 86390 1
502482 99502482 1001 86380 86390 1
502575 99502575 1001 86380 86390 1
503120 99503120 1001 86380 86390 1
503197 99503197 1001 86380 86390 1
503008 99503008 1001 86380 86390 1
502963 99502963 1001 86380 86390 1
503067 99503067 1001 86380 86390 1
502737 99502737 1001 86380 86390 1
502727 99502727 1001 86380 86390 1
502870 99502870 1001 86380 86390 1
503465 99503465 1001 86380 86390 1
503440 99503440 1001 86380 86390 1
503417 99503417 1001 86380 86390 1
503952 99503952 1001 86380 86390 1
504075 99504075 1001 86380 86390 1
503923 99503923 1001 86380 86390 1
503745 99503745 1001 86380 86390 1
503810 99503810 1001 86380 86390 1
503813 99503813 1001 86380 86390 1
503741 99503741 1001 86380 86390 1
503524 99503524 1001 86380 86390 1
503538 99503538 1001 86380 86390 1
503540 99503540 1001 86380 86390 1
503686 99503686 1001 86380 86390 1
504153 99504153 1001 86380 86390 1
504310 99504310 1001 86380 86390 1
504212 99504212 1001 86380 86390 1
504841 99504841 1001 86380 86390 1
504767 99504767 1001 86380 86390 1
504871 99504871 1001 86380 86390 1
504886 99504886 1001 86380 86390 1
504848 99504848 1001 86380 86390 1
504931 99504931 1001 86380 86390 1
504611 99504611 1001 86380 86390 1
504690 99504690 1001 86380 86390 1
504589 99504589 1001 86380 86390 1
504375 99504375 1001 86380 86390 1
504479 99504479 1001 86380 86390 1
504363 99504363 1001 86380 86390 1
504481 99504481 1001 86380 86390 1
504522 99504522 1001 86380 86390 1
504341 99504341 1001 86380 86390 1
504343 99504343 1001 86380 86390 1
505113 99505113 1001 86380 86390 1
504999 99504999 1001 86380 86390 1
505063 99505063 1001 86380 86390 1
505142 99505142 1001 86380 86390 1
505671 99505671 1001 86380 86390 1
505746 99505746 1001 86380 86390 1
505447 99505447 1001 86380 86390 1
505431 99505431 1001 86380 86390 1
505294 99505294 1001 86380 86390 1
505180 99505180 1001 86380 86390 1
505271 99505271 1001 86380 86390 1
505798 99505798 1001 86380 86390 1
505828 99505828 1001 86380 86390 1
506472 99506472 1001 86380 86390 1
506551 99506551 1001 86380 86390 1
506399 99506399 1001 86380 86390 1
506582 99506582 1001 86380 86390 1
506413 99506413 1001 86380 86390 1
506212 99506212 1001 86380 86390 1
506266 99506266 1001 86380 86390 1
506116 99506116 1001 86380 86390 1
506606 99506606 1001 86380 86390 1
507319 99507319 1001 86380 86390 1
507337 99507337 1001 86380 86390 1
507224 99507224 1001 86380 86390 1
507024 99507024 1001 86380 86390 1
506948 99506948 1001 86380 86390 1
506979 99506979 1001 86380 86390 1
506941 99506941 1001 86380 86390 1
506993 99506993 1001 86380 86390 1
506942 99506942 1001 86380 86390 1
507006 99507006 1001 86380 86390 1
507485 99507485 1001 86380 86390 1
507573 99507573 1001 86380 86390 1
508108 99508108 1001 86380 86390 1
508228 99508228 1001 86380 86390 1
508152 99508152 1001 86380 86390 1
508232 99508232 1001 86380 86390 1
508241 99508241 1001 86380 86390 1
508007 99508007 1001 86380 86390 1
507918 99507918 1001 86380 86390 1
507931 99507931 1001 86380 86390 1
507960 99507960 1001 86380 86390 1
507843 99507843 1001 86380 86390 1
507911 99507911 1001 86380 86390 1
507706 99507706 1001 86380 86390 1
507657 99507657 1001 86380 86390 1
507631 99507631 1001 86380 86390 1
507828 99507828 1001 86380 86390 1
507648 99507648 1001 86380 86390 1
507804 99507804 1001 86380 86390 1
508440 99508440 1001 86380 86390 1
508390 99508390 1001 86380 86390 1
508393 99508393 1001 86380 86390 1
508251 99508251 1001 86380 86390 1
508395 99508395 1001 86380 86390 1
508447 99508447 1001 86380 86390 1
508360 99508360 1001 86380 86390 1
508986 99508986 1001 86380 86390 1
508949 99508949 1001 86380 86390 1
508912 99508912 1001 86380 86390 1
509008 99509008 1001 86380 86390 1
508781 99508781 1001 86380 86390 1
508822 99508822 1001 86380 86390 1
508745 99508745 1001 86380 86390 1
508772 99508772 1001 86380 86390 1
508521 99508521 1001 86380 86390 1
508602 99508602 1001 86380 86390 1
508472 99508472 1001 86380 86390 1
508504 99508504 1001 86380 86390 1
509152 99509152 1001 86380 86390 1
509128 99509128 1001 86380 86390 1
509260 99509260 1001 86380 86390 1
509720 99509720 1001 86380 86390 1
509786 99509786 1001 86380 86390 1
509659 99509659 1001 86380 86390 1
509676 99509676 1001 86380 86390 1
509652 99509652 1001 86380 86390 1
509614 99509614 1001 86380 86390 1
509292 99509292 1001 86380 86390 1
509448 99509448 1001 86380 86390 1
509437 99509437 1001 86380 86390 1
509450 99509450 1001 86380 86390 1
509441 99509441 1001 86380 86390 1
509391 99509391 1001 86380 86390 1
510028 99510028 1001 86380 86390 1
510054 99510054 1001 86380 86390 1
510059 99510059 1001 86380 86390 1
509935 99509935 1001 86380 86390 1
510689 99510689 1001 86380 86390 1
510613 99510613 1001 86380 86390 1
510697 99510697 1001 86380 86390 1
510444 99510444 1001 86380 86390 1
510333 99510333 1001 86380 86390 1
510287 99510287 1001 86380 86390 1
510212 99510212 1001 86380 86390 1
510113 99510113 1001 86380 86390 1
510297 99510297 1001 86380 86390 1
510767 99510767 1001 86380 86390 1
510891 99510891 1001 86380 86390 1
511505 99511505 1001 86380 86390 1
511352 99511352 1001 86380 86390 1
511380 99511380 1001 86380 86390 1
511233 99511233 1001 86380 86390 1
511182 99511182 1001 86380 86390 1
511306 99511306 1001 86380 86390 1
511319 99511319 1001 86380 86390 1
511294 99511294 1001 86380 86390 1
511053 99511053 1001 86380 86390 1
511133 99511133 1001 86380 86390 1
511111 99511111 1001 86380 86390 1
511614 99511614 1001 86380 86390 1
511685 99511685 1001 86380 86390 1
512259 99512259 1001 86380 86390 1
512247 99512247 1001 86380 86390 1
512109 99512109 1001 86380 86390 1
512067 99512067 1001 86380 86390 1
511790 99511790 1001 86380 86390 1
512401 99512401 1001 86380 86390 1
512441 99512441 1001 86380 86390 1
512547 99512547 1001 86380 86390 1
512380 99512380 1001 86380 86390 1
512538 99512538 1001 86380 86390 1
512516 99512516 1001 86380 86390 1
512504 99512504 1001 86380 86390 1
513050 99513050 1001 86380 86390 1
513107 99513107 1001 86380 86390 1
513088 99513088 1001 86380 86390 1
512961 99512961 1001 86380 86390 1
512943 99512943 1001 86380 86390 1
512610 99512610 1001 86380 86390 1
512662 99512662 1001 86380 86390 1
512727 99512727 1001 86380 86390 1
512776 99512776 1001 86380 86390 1
513245 99513245 1001 86380 86390 1
513310 99513310 1001 86380 86390 1
513349 99513349 1001 86380 86390 1
513362 99513362 1001 86380 86390 1
513259 99513259 1001 86380 86390 1
513220 99513220 1001 86380 86390 1
513235 99513235 1001 86380 86390 1
513857 99513857 1001 86380 86390 1
513899 99513899 1001 86380 86390 1
513759 99513759 1001 86380 86390 1
513695 99513695 1001 86380 86390 1
513532 99513532 1001 86380 86390 1
514108 99514108 1001 86380 86390 1
514226 99514226 1001 86380 86390 1
514162 99514162 1001 86380 86390 1
514206 99514206 1001 86380 86390 1
514143 99514143 1001 86380 86390 1
514832 99514832 1001 86380 86390 1
514849 99514849 1001 86380 86390 1
514848 99514848 1001 86380 86390 1
514663 99514663 1001 86380 86390 1
514545 99514545 1001 86380 86390 1
514443 99514443 1001 86380 86390 1
514328 99514328 1001 86380 86390 1
514354 99514354 1001 86380 86390 1
514333 99514333 1001 86380 86390 1
514399 99514399 1001 86380 86390 1
514335 99514335 1001 86380 86390 1
514882 99514882 1001 86380 86390 1
515018 99515018 1001 86380 86390 1
515557 99515557 1001 86380 86390 1
515481 99515481 1001 86380 86390 1
515545 99515545 1001 86380 86390 1
515494 99515494 1001 86380 86390 1
515325 99515325 1001 86380 86390 1
515382 99515382 1001 86380 86390 1
515383 99515383 1001 86380 86390 1
515078 99515078 1001 86380 86390 1
515105 99515105 1001 86380 86390 1
515174 99515174 1001 86380 86390 1
515097 99515097 1001 86380 86390 1
515825 99515825 1001 86380 86390 1
515795 99515795 1001 86380 86390 1
516476 99516476 1001 86380 86390 1
516330 99516330 1001 86380 86390 1
516359 99516359 1001 86380 86390 1
516451 99516451 1001 86380 86390 1
516363 99516363 1001 86380 86390 1
516441 99516441 1001 86380 86390 1
516215 99516215 1001 86380 86390 1
516244 99516244 1001 86380 86390 1
515921 99515921 1001 86380 86390 1
515961 99515961 1001 86380 86390 1
516039 99516039 1001 86380 86390 1
516687 99516687 1001 86380 86390 1
516644 99516644 1001 86380 86390 1
517146 99517146 1001 86380 86390 1
517282 99517282 1001 86380 86390 1
516942 99516942 1001 86380 86390 1
516994 99516994 1001 86380 86390 1
516958 99516958 1001 86380 86390 1
516744 99516744 1001 86380 86390 1
516774 99516774 1001 86380 86390 1
516777 99516777 1001 86380 86390 1
516816 99516816 1001 86380 86390 1
517529 99517529 1001 86380 86390 1
517466 99517466 1001 86380 86390 1
517518 99517518 1001 86380 86390 1
517339 99517339 1001 86380 86390 1
517406 99517406 1001 86380 86390 1
517972 99517972 1001 86380 86390 1
518040 99518040 1001 86380 86390 1
518003 99518003 1001 86380 86390 1
518004 99518004 1001 86380 86390 1
517980 99517980 1001 86380 86390 1
517762 99517762 1001 86380 86390 1
517593 99517593 1001 86380 86390 1
517607 99517607 1001 86380 86390 1
517651 99517651 1001 86380 86390 1
517655 99517655 1001 86380 86390 1
518264 99518264 1001 86380 86390 1
518303 99518303 1001 86380 86390 1
518188 99518188 1001 86380 86390 1
518228 99518228 1001 86380 86390 1
518294 99518294 1001 86380 86390 1
518842 99518842 1001 86380 86390 1
518855 99518855 1001 86380 86390 1
518881 99518881 1001 86380 86390 1
518907 99518907 1001 86380 86390 1
518882 99518882 1001 86380 86390 1
518610 99518610 1001 86380 86390 1
518392 99518392 1001 86380 86390 1
518499 99518499 1001 86380 86390 1
518554 99518554 1001 86380 86390 1
518545 99518545 1001 86380 86390 1
519066 99519066 1001 86380 86390 1
519058 99519058 1001 86380 86390 1
519786 99519786 1001 86380 86390 1
519733 99519733 1001 86380 86390 1
519748 99519748 1001 86380 86390 1
519575 99519575 1001 86380 86390 1
519270 99519270 1001 86380 86390 1
519285 99519285 1001 86380 86390 1
519260 99519260 1001 86380 86390 1
519340 99519340 1001 86380 86390 1
519201 99519201 1001 86380 86390 1
519204 99519204 1001 86380 86390 1
519970 99519970 1001 86380 86390 1
519997 99519997 1001 86380 86390 1
519842 99519842 1001 86380 86390 1
519819 99519819 1001 86380 86390 1
519822 99519822 1001 86380 86390 1
520525 99520525 1001 86380 86390 1
520622 99520622 1001 86380 86390 1
520321 99520321 1001 86380 86390 1
520310 99520310 1001 86380 86390 1
520070 99520070 1001 86380 86390 1
520034 99520034 1001 86380 86390 1
520065 99520065 1001 86380 86390 1
520068 99520068 1001 86380 86390 1
520121 99520121 1001 86380 86390 1
520738 99520738 1001 86380 86390 1
521365 99521365 1001 86380 86390 1
521396 99521396 1001 86380 86390 1
521060 99521060 1001 86380 86390 1
521064 99521064 1001 86380 86390 1
520900 99520900 1001 86380 86390 1
520992 99520992 1001 86380 86390 1
520956 99520956 1001 86380 86390 1
520905 99520905 1001 86380 86390 1
520870 99520870 1001 86380 86390 1
521618 99521618 1001 86380 86390 1
521581 99521581 1001 86380 86390 1
521544 99521544 1001 86380 86390 1
521652 99521652 1001 86380 86390 1
522291 99522291 1001 86380 86390 1
522205 99522205 1001 86380 86390 1
522282 99522282 1001 86380 86390 1
522075 99522075 1001 86380 86390 1
521887 99521887 1001 86380 86390 1
521711 99521711 1001 86380 86390 1
521743 99521743 1001 86380 86390 1
522357 99522357 1001 86380 86390 1
522326 99522326 1001 86380 86390 1
523080 99523080 1001 86380 86390 1
523012 99523012 1001 86380 86390 1
523013 99523013 1001 86380 86390 1
523065 99523065 1001 86380 86390 1
522786 99522786 1001 86380 86390 1
522864 99522864 1001 86380 86390 1
522724 99522724 1001 86380 86390 1
522763 99522763 1001 86380 86390 1
522777 99522777 1001 86380 86390 1
522868 99522868 1001 86380 86390 1
522616 99522616 1001 86380 86390 1
522529 99522529 1001 86380 86390 1
522503 99522503 1001 86380 86390 1
522570 99522570 1001 86380 86390 1
522702 99522702 1001 86380 86390 1
523309 99523309 1001 86380 86390 1
523206 99523206 1001 86380 86390 1
523171 99523171 1001 86380 86390 1
523241 99523241 1001 86380 86390 1
523294 99523294 1001 86380 86390 1
523166 99523166 1001 86380 86390 1
523831 99523831 1001 86380 86390 1
523914 99523914 1001 86380 86390 1
523871 99523871 1001 86380 86390 1
523809 99523809 1001 86380 86390 1
523836 99523836 1001 86380 86390 1
523676 99523676 1001 86380 86390 1
523526 99523526 1001 86380 86390 1
523529 99523529 1001 86380 86390 1
523993 99523993 1001 86380 86390 1
524035 99524035 1001 86380 86390 1
524102 99524102 1001 86380 86390 1
524091 99524091 1001 86380 86390 1
524694 99524694 1001 86380 86390 1
524597 99524597 1001 86380 86390 1
524640 99524640 1001 86380 86390 1
524513 99524513 1001 86380 86390 1
524410 99524410 1001 86380 86390 1
524411 99524411 1001 86380 86390 1
524429 99524429 1001 86380 86390 1
524294 99524294 1001 86380 86390 1
524296 99524296 1001 86380 86390 1
524310 99524310 1001 86380 86390 1
524212 99524212 1001 86380 86390 1
524832 99524832 1001 86380 86390 1
524781 99524781 1001 86380 86390 1
524954 99524954 1001 86380 86390 1
524852 99524852 1001 86380 86390 1
525333 99525333 1001 86380 86390 1
525269 99525269 1001 86380 86390 1
525347 99525347 1001 86380 86390 1
525205 99525205 1001 86380 86390 1
525273 99525273 1001 86380 86390 1
525030 99525030 1001 86380 86390 1
525751 99525751 1001 86380 86390 1
525728 99525728 1001 86380 86390 1
525744 99525744 1001 86380 86390 1
525655 99525655 1001 86380 86390 1
525708 99525708 1001 86380 86390 1
526339 99526339 1001 86380 86390 1
526315 99526315 1001 86380 86390 1
526088 99526088 1001 86380 86390 1
526089 99526089 1001 86380 86390 1
526065 99526065 1001 86380 86390 1
526094 99526094 1001 86380 86390 1
525985 99525985 1001 86380 86390 1
525809 99525809 1001 86380 86390 1
526433 99526433 1001 86380 86390 1
527083 99527083 1001 86380 86390 1
527046 99527046 1001 86380 86390 1
527087 99527087 1001 86380 86390 1
527103 99527103 1001 86380 86390 1
527030 99527030 1001 86380 86390 1
527005 99527005 1001 86380 86390 1
526878 99526878 1001 86380 86390 1
526895 99526895 1001 86380 86390 1
527000 99527000 1001 86380 86390 1
527027 99527027 1001 86380 86390 1
526744 99526744 1001 86380 86390 1
526706 99526706 1001 86380 86390 1
526764 99526764 1001 86380 86390 1
528073 99528073 1001 86380 86390 1
527939 99527939 1001 86380 86390 1
527713 99527713 1001 86380 86390 1
527868 99527868 1001 86380 86390 1
527609 99527609 1001 86380 86390 1
527545 99527545 1001 86380 86390 1
527606 99527606 1001 86380 86390 1
527621 99527621 1001 86380 86390 1
528242 99528242 1001 86380 86390 1
528152 99528152 1001 86380 86390 1
528237 99528237 1001 86380 86390 1
528785 99528785 1001 86380 86390 1
528824 99528824 1001 86380 86390 1
528827 99528827 1001 86380 86390 1
528737 99528737 1001 86380 86390 1
528700 99528700 1001 86380 86390 1
528777 99528777 1001 86380 86390 1
528817 99528817 1001 86380 86390 1
528674 99528674 1001 86380 86390 1
528508 99528508 1001 86380 86390 1
528496 99528496 1001 86380 86390 1
528415 99528415 1001 86380 86390 1
528301 99528301 1001 86380 86390 1
528434 99528434 1001 86380 86390 1
528990 99528990 1001 86380 86390 1
528926 99528926 1001 86380 86390 1
528927 99528927 1001 86380 86390 1
528903 99528903 1001 86380 86390 1
529009 99529009 1001 86380 86390 1
529063 99529063 1001 86380 86390 1
528986 99528986 1001 86380 86390 1
529078 99529078 1001 86380 86390 1
529691 99529691 1001 86380 86390 1
529594 99529594 1001 86380 86390 1
529633 99529633 1001 86380 86390 1
529511 99529511 1001 86380 86390 1
529369 99529369 1001 86380 86390 1
529474 99529474 1001 86380 86390 1
529188 99529188 1001 86380 86390 1
529919 99529919 1001 86380 86390 1
529836 99529836 1001 86380 86390 1
529862 99529862 1001 86380 86390 1
529904 99529904 1001 86380 86390 1
530374 99530374 1001 86380 86390 1
530417 99530417 1001 86380 86390 1
530545 99530545 1001 86380 86390 1
530422 99530422 1001 86380 86390 1
530229 99530229 1001 86380 86390 1
530164 99530164 1001 86380 86390 1
530217 99530217 1001 86380 86390 1
530088 99530088 1001 86380 86390 1
530078 99530078 1001 86380 86390 1
530085 99530085 1001 86380 86390 1
529970 99529970 1001 86380 86390 1
531255 99531255 1001 86380 86390 1
531365 99531365 1001 86380 86390 1
531370 99531370 1001 86380 86390 1
531300 99531300 1001 86380 86390 1
531032 99531032 1001 86380 86390 1
531116 99531116 1001 86380 86390 1
531134 99531134 1001 86380 86390 1
530762 99530762 1001 86380 86390 1
530802 99530802 1001 86380 86390 1
530805 99530805 1001 86380 86390 1
531530 99531530 1001 86380 86390 1
532044 99532044 1001 86380 86390 1
532193 99532193 1001 86380 86390 1
532199 99532199 1001 86380 86390 1
531857 99531857 1001 86380 86390 1
531900 99531900 1001 86380 86390 1
531612 99531612 1001 86380 86390 1
531664 99531664 1001 86380 86390 1
531679 99531679 1001 86380 86390 1
531771 99531771 1001 86380 86390 1
531788 99531788 1001 86380 86390 1
532245 99532245 1001 86380 86390 1
532238 99532238 1001 86380 86390 1
532291 99532291 1001 86380 86390 1
533013 99533013 1001 86380 86390 1
532859 99532859 1001 86380 86390 1
532924 99532924 1001 86380 86390 1
532649 99532649 1001 86380 86390 1
532662 99532662 1001 86380 86390 1
532796 99532796 1001 86380 86390 1
532812 99532812 1001 86380 86390 1
532440 99532440 1001 86380 86390 1
532599 99532599 1001 86380 86390 1
532510 99532510 1001 86380 86390 1
532577 99532577 1001 86380 86390 1
532487 99532487 1001 86380 86390 1
533158 99533158 1001 86380 86390 1
533048 99533048 1001 86380 86390 1
533050 99533050 1001 86380 86390 1
533809 99533809 1001 86380 86390 1
533682 99533682 1001 86380 86390 1
533849 99533849 1001 86380 86390 1
533793 99533793 1001 86380 86390 1
533627 99533627 1001 86380 86390 1
533504 99533504 1001 86380 86390 1
533452 99533452 1001 86380 86390 1
533288 99533288 1001 86380 86390 1
533437 99533437 1001 86380 86390 1
533414 99533414 1001 86380 86390 1
533429 99533429 1001 86380 86390 1
533352 99533352 1001 86380 86390 1
533972 99533972 1001 86380 86390 1
533869 99533869 1001 86380 86390 1
533987 99533987 1001 86380 86390 1
533910 99533910 1001 86380 86390 1
533885 99533885 1001 86380 86390 1
533862 99533862 1001 86380 86390 1
533993 99533993 1001 86380 86390 1
534551 99534551 1001 86380 86390 1
534479 99534479 1001 86380 86390 1
534325 99534325 1001 86380 86390 1
534302 99534302 1001 86380 86390 1
534393 99534393 1001 86380 86390 1
534184 99534184 1001 86380 86390 1
534110 99534110 1001 86380 86390 1
534266 99534266 1001 86380 86390 1
534480 99534480 1001 86380 86390 1
534762 99534762 1001 86380 86390 1
534828 99534828 1001 86380 86390 1
534738 99534738 1001 86380 86390 1
534751 99534751 1001 86380 86390 1
534821 99534821 1001 86380 86390 1
535466 99535466 1001 86380 86390 1
535315 99535315 1001 86380 86390 1
535295 99535295 1001 86380 86390 1
535101 99535101 1001 86380 86390 1
535207 99535207 1001 86380 86390 1
535173 99535173 1001 86380 86390 1
535303 99535303 1001 86380 86390 1
534893 99534893 1001 86380 86390 1
535051 99535051 1001 86380 86390 1
534989 99534989 1001 86380 86390 1
534938 99534938 1001 86380 86390 1
535701 99535701 1001 86380 86390 1
535655 99535655 1001 86380 86390 1
535644 99535644 1001 86380 86390 1
535619 99535619 1001 86380 86390 1
536225 99536225 1001 86380 86390 1
536153 99536153 1001 86380 86390 1
536284 99536284 1001 86380 86390 1
535926 99535926 1001 86380 86390 1
535761 99535761 1001 86380 86390 1
535868 99535868 1001 86380 86390 1
536428 99536428 1001 86380 86390 1
536455 99536455 1001 86380 86390 1
536395 99536395 1001 86380 86390 1
537124 99537124 1001 86380 86390 1
537038 99537038 1001 86380 86390 1
537084 99537084 1001 86380 86390 1
536880 99536880 1001 86380 86390 1
536904 99536904 1001 86380 86390 1
536739 99536739 1001 86380 86390 1
536716 99536716 1001 86380 86390 1
537341 99537341 1001 86380 86390 1
537199 99537199 1001 86380 86390 1
537926 99537926 1001 86380 86390 1
537954 99537954 1001 86380 86390 1
537786 99537786 1001 86380 86390 1
537799 99537799 1001 86380 86390 1
537870 99537870 1001 86380 86390 1
537757 99537757 1001 86380 86390 1
537767 99537767 1001 86380 86390 1
537421 99537421 1001 86380 86390 1
537449 99537449 1001 86380 86390 1
537450 99537450 1001 86380 86390 1
537503 99537503 1001 86380 86390 1
537570 99537570 1001 86380 86390 1
537443 99537443 1001 86380 86390 1
538154 99538154 1001 86380 86390 1
538614 99538614 1001 86380 86390 1
538667 99538667 1001 86380 86390 1
538609 99538609 1001 86380 86390 1
538600 99538600 1001 86380 86390 1
538323 99538323 1001 86380 86390 1
538306 99538306 1001 86380 86390 1
538256 99538256 1001 86380 86390 1
538335 99538335 1001 86380 86390 1
538970 99538970 1001 86380 86390 1
538919 99538919 1001 86380 86390 1
539015 99539015 1001 86380 86390 1
539605 99539605 1001 86380 86390 1
539466 99539466 1001 86380 86390 1
539601 99539601 1001 86380 86390 1
539472 99539472 1001 86380 86390 1
539240 99539240 1001 86380 86390 1
539319 99539319 1001 86380 86390 1
539421 99539421 1001 86380 86390 1
539071 99539071 1001 86380 86390 1
539182 99539182 1001 86380 86390 1
539118 99539118 1001 86380 86390 1
539222 99539222 1001 86380 86390 1
539030 99539030 1001 86380 86390 1
539691 99539691 1001 86380 86390 1
540420 99540420 1001 86380 86390 1
540343 99540343 1001 86380 86390 1
540375 99540375 1001 86380 86390 1
540063 99540063 1001 86380 86390 1
539951 99539951 1001 86380 86390 1
539878 99539878 1001 86380 86390 1
539956 99539956 1001 86380 86390 1
540010 99540010 1001 86380 86390 1
539934 99539934 1001 86380 86390 1
540516 99540516 1001 86380 86390 1
540650 99540650 1001 86380 86390 1
540625 99540625 1001 86380 86390 1
540525 99540525 1001 86380 86390 1
541116 99541116 1001 86380 86390 1
541214 99541214 1001 86380 86390 1
540896 99540896 1001 86380 86390 1
540937 99540937 1001 86380 86390 1
540990 99540990 1001 86380 86390 1
540902 99540902 1001 86380 86390 1
540814 99540814 1001 86380 86390 1
540830 99540830 1001 86380 86390 1
540779 99540779 1001 86380 86390 1
540756 99540756 1001 86380 86390 1
540809 99540809 1001 86380 86390 1
540848 99540848 1001 86380 86390 1
541450 99541450 1001 86380 86390 1
541414 99541414 1001 86380 86390 1
542007 99542007 1001 86380 86390 1
541877 99541877 1001 86380 86390 1
541907 99541907 1001 86380 86390 1
541743 99541743 1001 86380 86390 1
541680 99541680 1001 86380 86390 1
541694 99541694 1001 86380 86390 1
541553 99541553 1001 86380 86390 1
541606 99541606 1001 86380 86390 1
541545 99541545 1001 86380 86390 1
541638 99541638 1001 86380 86390 1
541535 99541535 1001 86380 86390 1
541652 99541652 1001 86380 86390 1
542284 99542284 1001 86380 86390 1
542285 99542285 1001 86380 86390 1
542131 99542131 1001 86380 86390 1
542274 99542274 1001 86380 86390 1
542315 99542315 1001 86380 86390 1
542280 99542280 1001 86380 86390 1
542242 99542242 1001 86380 86390 1
542165 99542165 1001 86380 86390 1
542230 99542230 1001 86380 86390 1
542847 99542847 1001 86380 86390 1
542890 99542890 1001 86380 86390 1
542470 99542470 1001 86380 86390 1
542384 99542384 1001 86380 86390 1
542971 99542971 1001 86380 86390 1
543042 99543042 1001 86380 86390 1
543147 99543147 1001 86380 86390 1
542980 99542980 1001 86380 86390 1
543096 99543096 1001 86380 86390 1
543748 99543748 1001 86380 86390 1
543575 99543575 1001 86380 86390 1
543436 99543436 1001 86380 86390 1
543565 99543565 1001 86380 86390 1
543553 99543553 1001 86380 86390 1
543437 99543437 1001 86380 86390 1
543413 99543413 1001 86380 86390 1
543560 99543560 1001 86380 86390 1
543379 99543379 1001 86380 86390 1
543256 99543256 1001 86380 86390 1
543274 99543274 1001 86380 86390 1
543249 99543249 1001 86380 86390 1
543871 99543871 1001 86380 86390 1
544461 99544461 1001 86380 86390 1
544463 99544463 1001 86380 86390 1
544197 99544197 1001 86380 86390 1
544224 99544224 1001 86380 86390 1
544345 99544345 1001 86380 86390 1
544144 99544144 1001 86380 86390 1
544044 99544044 1001 86380 86390 1
544096 99544096 1001 86380 86390 1
544626 99544626 1001 86380 86390 1
425446 574 1001 30180 30837 1
503395 593 1002 57179 59619 1
508750 524 1002 38991 40875 1
531276 516 1001 58040 58339 1
534074 492 1001 50413 50712 1
400094 99400094 1001 86380 86390 1
400124 99400124 1001 86380 86390 1
400177 99400177 1001 86380 86390 1
400391 99400391 1001 86380 86390 1
400414 99400414 1001 86380 86390 1
400396 99400396 1001 86380 86390 1
400486 99400486 1001 86380 86390 1
400504 99400504 1001 86380 86390 1
400537 99400537 1001 86380 86390 1
400659 99400659 1001 86380 86390 1
400723 99400723 1001 86380 86390 1
400947 99400947 1001 86380 86390 1
401019 99401019 1001 86380 86390 1
401352 99401352 1001 86380 86390 1
401538 99401538 1001 86380 86390 1
401661 99401661 1001 86380 86390 1
401686 99401686 1001 86380 86390 1
401753 99401753 1001 86380 86390 1
401812 99401812 1001 86380 86390 1
402077 99402077 1001 86380 86390 1
402184 99402184 1001 86380 86390 1
402222 99402222 1001 86380 86390 1
402270 99402270 1001 86380 86390 1
402622 99402622 1001 86380 86390 1
402995 99402995 1001 86380 86390 1
403060 99403060 1001 86380 86390 1
403149 99403149 1001 86380 86390 1
403228 99403228 1001 86380 86390 1
403346 99403346 1001 86380 86390 1
403479 99403479 1001 86380 86390 1
403458 99403458 1001 86380 86390 1
403696 99403696 1001 86380 86390 1
403689 99403689 1001 86380 86390 1
403793 99403793 1001 86380 86390 1
403943 99403943 1001 86380 86390 1
404020 99404020 1001 86380 86390 1
404140 99404140 1001 86380 86390 1
404367 99404367 1001 86380 86390 1
404369 99404369 1001 86380 86390 1
404459 99404459 1001 86380 86390 1
404664 99404664 1001 86380 86390 1
404693 99404693 1001 86380 86390 1
404987 99404987 1001 86380 86390 1
405257 99405257 1001 86380 86390 1
405261 99405261 1001 86380 86390 1
405400 99405400 1001 86380 86390 1
405656 99405656 1001 86380 86390 1
406001 99406001 1001 86380 86390 1
406068 99406068 1001 86380 86390 1
406139 99406139 1001 86380 86390 1
406186 99406186 1001 86380 86390 1
406312 99406312 1001 86380 86390 1
406439 99406439 1001 86380 86390 1
406582 99406582 1001 86380 86390 1
406722 99406722 1001 86380 86390 1
406904 99406904 1001 86380 86390 1
406884 99406884 1001 86380 86390 1
407064 99407064 1001 86380 86390 1
407362 99407362 1001 86380 86390 1
407420 99407420 1001 86380 86390 1
407657 99407657 1001 86380 86390 1
407571 99407571 1001 86380 86390 1
407593 99407593 1001 86380 86390 1
407700 99407700 1001 86380 86390 1
407679 99407679 1001 86380 86390 1
407774 99407774 1001 86380 86390 1
408045 99408045 1001 86380 86390 1
408151 99408151 1001 86380 86390 1
408097 99408097 1001 86380 86390 1
408306 99408306 1001 86380 86390 1
408749 99408749 1001 86380 86390 1
408927 99408927 1001 86380 86390 1
408951 99408951 1001 86380 86390 1
409128 99409128 1001 86380 86390 1
409167 99409167 1001 86380 86390 1
409308 99409308 1001 86380 86390 1
409441 99409441 1001 86380 86390 1
409463 99409463 1001 86380 86390 1
409579 99409579 1001 86380 86390 1
409703 99409703 1001 86380 86390 1
409796 99409796 1001 86380 86390 1
409788 99409788 1001 86380 86390 1
409935 99409935 1001 86380 86390 1
410230 99410230 1001 86380 86390 1
410734 99410734 1001 86380 86390 1
410795 99410795 1001 86380 86390 1
410880 99410880 1001 86380 86390 1
410955 99410955 1001 86380 86390 1
411102 99411102 1001 86380 86390 1
411136 99411136 1001 86380 86390 1
411198 99411198 1001 86380 86390 1
411229 99411229 1001 86380 86390 1
411234 99411234 1001 86380 86390 1
411375 99411375 1001 86380 86390 1
411353 99411353 1001 86380 86390 1
411466 99411466 1001 86380 86390 1
411581 99411581 1001 86380 86390 1
411725 99411725 1001 86380 86390 1
411861 99411861 1001 86380 86390 1
412023 99412023 1001 86380 86390 1
411991 99411991 1001 86380 86390 1
412002 99412002 1001 86380 86390 1
412114 99412114 1001 86380 86390 1
412183 99412183 1001 86380 86390 1
412192 99412192 1001 86380 86390 1
412316 99412316 1001 86380 86390 1
413515 99413515 1001 86380 86390 1
413569 99413569 1001 86380 86390 1
412483 99412483 1001 86380 86390 1
412508 99412508 1001 86380 86390 1
412654 99412654 1001 86380 86390 1
413886 99413886 1001 86380 86390 1
413920 99413920 1001 86380 86390 1
414064 99414064 1001 86380 86390 1
413762 99413762 1001 86380 86390 1
413929 99413929 1001 86380 86390 1
413794 99413794 1001 86380 86390 1
413774 99413774 1001 86380 86390 1
414705 99414705 1001 86380 86390 1
414586 99414586 1001 86380 86390 1
414252 99414252 1001 86380 86390 1
414282 99414282 1001 86380 86390 1
415646 99415646 1001 86380 86390 1
415529 99415529 1001 86380 86390 1
415602 99415602 1001 86380 86390 1
415581 99415581 1001 86380 86390 1
415323 99415323 1001 86380 86390 1
415712 99415712 1001 86380 86390 1
415541 99415541 1001 86380 86390 1
416590 99416590 1001 86380 86390 1
416592 99416592 1001 86380 86390 1
416819 99416819 1001 86380 86390 1
416747 99416747 1001 86380 86390 1
416289 99416289 1001 86380 86390 1
416257 99416257 1001 86380 86390 1
416562 99416562 1001 86380 86390 1
416341 99416341 1001 86380 86390 1
416545 99416545 1001 86380 86390 1
415914 99415914 1001 86380 86390 1
416123 99416123 1001 86380 86390 1
415790 99415790 1001 86380 86390 1
415924 99415924 1001 86380 86390 1
417532 99417532 1001 86380 86390 1
417458 99417458 1001 86380 86390 1
418504 99418504 1001 86380 86390 1
418196 99418196 1001 86380 86390 1
418182 99418182 1001 86380 86390 1
418064 99418064 1001 86380 86390 1
417869 99417869 1001 86380 86390 1
417748 99417748 1001 86380 86390 1
417692 99417692 1001 86380 86390 1
417646 99417646 1001 86380 86390 1
417695 99417695 1001 86380 86390 1
417951 99417951 1001 86380 86390 1
418980 99418980 1001 86380 86390 1
418957 99418957 1001 86380 86390 1
419037 99419037 1001 86380 86390 1
418919 99418919 1001 86380 86390 1
418997 99418997 1001 86380 86390 1
420270 99420270 1001 86380 86390 1
419710 99419710 1001 86380 86390 1
419559 99419559 1001 86380 86390 1
419295 99419295 1001 86380 86390 1
419356 99419356 1001 86380 86390 1
419478 99419478 1001 86380 86390 1
419458 99419458 1001 86380 86390 1
420767 99420767 1001 86380 86390 1
420695 99420695 1001 86380 86390 1
420481 99420481 1001 86380 86390 1
422021 99422021 1001 86380 86390 1
421994 99421994 1001 86380 86390 1
420837 99420837 1001 86380 86390 1
420994 99420994 1001 86380 86390 1
421128 99421128 1001 86380 86390 1
420978 99420978 1001 86380 86390 1
420905 99420905 1001 86380 86390 1
422499 99422499 1001 86380 86390 1
422408 99422408 1001 86380 86390 1
422415 99422415 1001 86380 86390 1
422132 99422132 1001 86380 86390 1
423449 99423449 1001 86380 86390 1
422967 99422967 1001 86380 86390 1
423234 99423234 1001 86380 86390 1
422623 99422623 1001 86380 86390 1
422679 99422679 1001 86380 86390 1
422540 99422540 1001 86380 86390 1
422705 99422705 1001 86380 86390 1
422787 99422787 1001 86380 86390 1
422592 99422592 1001 86380 86390 1
423886 99423886 1001 86380 86390 1
423954 99423954 1001 86380 86390 1
424053 99424053 1001 86380 86390 1
423762 99423762 1001 86380 86390 1
423959 99423959 1001 86380 86390 1
424140 99424140 1001 86380 86390 1
424033 99424033 1001 86380 86390 1
425007 99425007 1001 86380 86390 1
425175 99425175 1001 86380 86390 1
425225 99425225 1001 86380 86390 1
425361 99425361 1001 86380 86390 1
425272 99425272 1001 86380 86390 1
424715 99424715 1001 86380 86390 1
425000 99425000 1001 86380 86390 1
424589 99424589 1001 86380 86390 1
424414 99424414 1001 86380 86390 1
425777 99425777 1001 86380 86390 1
425702 99425702 1001 86380 86390 1
425398 99425398 1001 86380 86390 1
426966 99426966 1001 86380 86390 1
426592 99426592 1001 86380 86390 1
426473 99426473 1001 86380 86390 1
426476 99426476 1001 86380 86390 1
426377 99426377 1001 86380 86390 1
426581 99426581 1001 86380 86390 1
426336 99426336 1001 86380 86390 1
425970 99425970 1001 86380 86390 1
427352 99427352 1001 86380 86390 1
427395 99427395 1001 86380 86390 1
427407 99427407 1001 86380 86390 1
427340 99427340 1001 86380 86390 1
427384 99427384 1001 86380 86390 1
428497 99428497 1001 86380 86390 1
428424 99428424 1001 86380 86390 1
428441 99428441 1001 86380 86390 1
428513 99428513 1001 86380 86390 1
428605 99428605 1001 86380 86390 1
428139 99428139 1001 86380 86390 1
428322 99428322 1001 86380 86390 1
428222 99428222 1001 86380 86390 1
427808 99427808 1001 86380 86390 1
429149 99429149 1001 86380 86390 1
428847 99428847 1001 86380 86390 1
430069 99430069 1001 86380 86390 1
430172 99430172 1001 86380 86390 1
429808 99429808 1001 86380 86390 1
429498 99429498 1001 86380 86390 1
429257 99429257 1001 86380 86390 1
429305 99429305 1001 86380 86390 1
429536 99429536 1001 86380 86390 1
429340 99429340 1001 86380 86390 1
429385 99429385 1001 86380 86390 1
429543 99429543 1001 86380 86390 1
430525 99430525 1001 86380 86390 1
430704 99430704 1001 86380 86390 1
430737 99430737 1001 86380 86390 1
430603 99430603 1001 86380 86390 1
431912 99431912 1001 86380 86390 1
431429 99431429 1001 86380 86390 1
431265 99431265 1001 86380 86390 1
431632 99431632 1001 86380 86390 1
431410 99431410 1001 86380 86390 1
431346 99431346 1001 86380 86390 1
430970 99430970 1001 86380 86390 1
430829 99430829 1001 86380 86390 1
430830 99430830 1001 86380 86390 1
431047 99431047 1001 86380 86390 1
431167 99431167 1001 86380 86390 1
431021 99431021 1001 86380 86390 1
432287 99432287 1001 86380 86390 1
432384 99432384 1001 86380 86390 1
432443 99432443 1001 86380 86390 1
433362 99433362 1001 86380 86390 1
433436 99433436 1001 86380 86390 1
433660 99433660 1001 86380 86390 1
433663 99433663 1001 86380 86390 1
433442 99433442 1001 86380 86390 1
433692 99433692 1001 86380 86390 1
433627 99433627 1001 86380 86390 1
433580 99433580 1001 86380 86390 1
433043 99433043 1001 86380 86390 1
433014 99433014 1001 86380 86390 1
432942 99432942 1001 86380 86390 1
432757 99432757 1001 86380 86390 1
432678 99432678 1001 86380 86390 1
432541 99432541 1001 86380 86390 1
433967 99433967 1001 86380 86390 1
434125 99434125 1001 86380 86390 1
433949 99433949 1001 86380 86390 1
435114 99435114 1001 86380 86390 1
435121 99435121 1001 86380 86390 1
435423 99435423 1001 86380 86390 1
434622 99434622 1001 86380 86390 1
434227 99434227 1001 86380 86390 1
434540 99434540 1001 86380 86390 1
434143 99434143 1001 86380 86390 1
434353 99434353 1001 86380 86390 1
434477 99434477 1001 86380 86390 1
435623 99435623 1001 86380 86390 1
435578 99435578 1001 86380 86390 1
435636 99435636 1001 86380 86390 1
436950 99436950 1001 86380 86390 1
437130 99437130 1001 86380 86390 1
436881 99436881 1001 86380 86390 1
437016 99437016 1001 86380 86390 1
436343 99436343 1001 86380 86390 1
436596 99436596 1001 86380 86390 1
436672 99436672 1001 86380 86390 1
436745 99436745 1001 86380 86390 1
436236 99436236 1001 86380 86390 1
436018 99436018 1001 86380 86390 1
435962 99435962 1001 86380 86390 1
435915 99435915 1001 86380 86390 1
436277 99436277 1001 86380 86390 1
436029 99436029 1001 86380 86390 1
300068 99300068 1001 86380 86390 1
437188 99437188 1001 86380 86390 1
300059 99300059 1001 86380 86390 1
300638 99300638 1001 86380 86390 1
300655 99300655 1001 86380 86390 1
300357 99300357 1001 86380 86390 1
300410 99300410 1001 86380 86390 1
300375 99300375 1001 86380 86390 1
300230 99300230 1001 86380 86390 1
300738 99300738 1001 86380 86390 1
300856 99300856 1001 86380 86390 1
300831 99300831 1001 86380 86390 1
300793 99300793 1001 86380 86390 1
300796 99300796 1001 86380 86390 1
300732 99300732 1001 86380 86390 1
301378 99301378 1001 86380 86390 1
301536 99301536 1001 86380 86390 1
301410 99301410 1001 86380 86390 1
301258 99301258 1001 86380 86390 1
301290 99301290 1001 86380 86390 1
301304 99301304 1001 86380 86390 1
301002 99301002 1001 86380 86390 1
301031 99301031 1001 86380 86390 1
301696 99301696 1001 86380 86390 1
301583 99301583 1001 86380 86390 1
301687 99301687 1001 86380 86390 1
301678 99301678 1001 86380 86390 1
302240 99302240 1001 86380 86390 1
302319 99302319 1001 86380 86390 1
302242 99302242 1001 86380 86390 1
302322 99302322 1001 86380 86390 1
302284 99302284 1001 86380 86390 1
302285 99302285 1001 86380 86390 1
302091 99302091 1001 86380 86390 1
301839 99301839 1001 86380 86390 1
301847 99301847 1001 86380 86390 1
301796 99301796 1001 86380 86390 1
301952 99301952 1001 86380 86390 1
302497 99302497 1001 86380 86390 1
302519 99302519 1001 86380 86390 1
303080 99303080 1001 86380 86390 1
303133 99303133 1001 86380 86390 1
303180 99303180 1001 86380 86390 1
303051 99303051 1001 86380 86390 1
302873 99302873 1001 86380 86390 1
302862 99302862 1001 86380 86390 1
302915 99302915 1001 86380 86390 1
302690 99302690 1001 86380 86390 1
302719 99302719 1001 86380 86390 1
302752 99302752 1001 86380 86390 1
302662 99302662 1001 86380 86390 1
303245 99303245 1001 86380 86390 1
303234 99303234 1001 86380 86390 1
303341 99303341 1001 86380 86390 1
303224 99303224 1001 86380 86390 1
303329 99303329 1001 86380 86390 1
303241 99303241 1001 86380 86390 1
303920 99303920 1001 86380 86390 1
303903 99303903 1001 86380 86390 1
303677 99303677 1001 86380 86390 1
303707 99303707 1001 86380 86390 1
303772 99303772 1001 86380 86390 1
303425 99303425 1001 86380 86390 1
303426 99303426 1001 86380 86390 1
303611 99303611 1001 86380 86390 1
303416 99303416 1001 86380 86390 1
304046 99304046 1001 86380 86390 1
304040 99304040 1001 86380 86390 1
304826 99304826 1001 86380 86390 1
304669 99304669 1001 86380 86390 1
304696 99304696 1001 86380 86390 1
304853 99304853 1001 86380 86390 1
304604 99304604 1001 86380 86390 1
304617 99304617 1001 86380 86390 1
304631 99304631 1001 86380 86390 1
304463 99304463 1001 86380 86390 1
304632 99304632 1001 86380 86390 1
304555 99304555 1001 86380 86390 1
304466 99304466 1001 86380 86390 1
304495 99304495 1001 86380 86390 1
304332 99304332 1001 86380 86390 1
304426 99304426 1001 86380 86390 1
304272 99304272 1001 86380 86390 1
304313 99304313 1001 86380 86390 1
304417 99304417 1001 86380 86390 1
304894 99304894 1001 86380 86390 1
304949 99304949 1001 86380 86390 1
304919 99304919 1001 86380 86390 1
305638 99305638 1001 86380 86390 1
305511 99305511 1001 86380 86390 1
305620 99305620 1001 86380 86390 1
305453 99305453 1001 86380 86390 1
305417 99305417 1001 86380 86390 1
305320 99305320 1001 86380 86390 1
305182 99305182 1001 86380 86390 1
305105 99305105 1001 86380 86390 1
305152 99305152 1001 86380 86390 1
305127 99305127 1001 86380 86390 1
500024 99500024 1001 86380 86390 1
500144 99500144 1001 86380 86390 1
500121 99500121 1001 86380 86390 1
500070 99500070 1001 86380 86390 1
500784 99500784 1001 86380 86390 1
500675 99500675 1001 86380 86390 1
500689 99500689 1001 86380 86390 1
500513 99500513 1001 86380 86390 1
500319 99500319 1001 86380 86390 1
500850 99500850 1001 86380 86390 1
500982 99500982 1001 86380 86390 1
500990 99500990 1001 86380 86390 1
501577 99501577 1001 86380 86390 1
501382 99501382 1001 86380 86390 1
501257 99501257 1001 86380 86390 1
501301 99501301 1001 86380 86390 1
501177 99501177 1001 86380 86390 1
501062 99501062 1001 86380 86390 1
501154 99501154 1001 86380 86390 1
501079 99501079 1001 86380 86390 1
501195 99501195 1001 86380 86390 1
501209 99501209 1001 86380 86390 1
501810 99501810 1001 86380 86390 1
501786 99501786 1001 86380 86390 1
502429 99502429 1001 86380 86390 1
502402 99502402 1001 86380 86390 1
502120 99502120 1001 86380 86390 1
502229 99502229 1001 86380 86390 1
502126 99502126 1001 86380 86390 1
502001 99502001 1001 86380 86390 1
501989 99501989 1001 86380 86390 1
502015 99502015 1001 86380 86390 1
501990 99501990 1001 86380 86390 1
501888 99501888 1001 86380 86390 1
501862 99501862 1001 86380 86390 1
501853 99501853 1001 86380 86390 1
501997 99501997 1001 86380 86390 1
502559 99502559 1001 86380 86390 1
502626 99502626 1001 86380 86390 1
503253 99503253 1001 86380 86390 1
503256 99503256 1001 86380 86390 1
503113 99503113 1001 86380 86390 1
503261 99503261 1001 86380 86390 1
503114 99503114 1001 86380 86390 1
503092 99503092 1001 86380 86390 1
503123 99503123 1001 86380 86390 1
503037 99503037 1001 86380 86390 1
503053 99503053 1001 86380 86390 1
503055 99503055 1001 86380 86390 1
502886 99502886 1001 86380 86390 1
503004 99503004 1001 86380 86390 1
502774 99502774 1001 86380 86390 1
503419 99503419 1001 86380 86390 1
503321 99503321 1001 86380 86390 1
503361 99503361 1001 86380 86390 1
503968 99503968 1001 86380 86390 1
503919 99503919 1001 86380 86390 1
504035 99504035 1001 86380 86390 1
503784 99503784 1001 86380 86390 1
503804 99503804 1001 86380 86390 1
503630 99503630 1001 86380 86390 1
504124 99504124 1001 86380 86390 1
504907 99504907 1001 86380 86390 1
504752 99504752 1001 86380 86390 1
504781 99504781 1001 86380 86390 1
504606 99504606 1001 86380 86390 1
504658 99504658 1001 86380 86390 1
504352 99504352 1001 86380 86390 1
504433 99504433 1001 86380 86390 1
504464 99504464 1001 86380 86390 1
505124 99505124 1001 86380 86390 1
505119 99505119 1001 86380 86390 1
505609 99505609 1001 86380 86390 1
505688 99505688 1001 86380 86390 1
505474 99505474 1001 86380 86390 1
505497 99505497 1001 86380 86390 1
505186 99505186 1001 86380 86390 1
505173 99505173 1001 86380 86390 1
505896 99505896 1001 86380 86390 1
505961 99505961 1001 86380 86390 1
505962 99505962 1001 86380 86390 1
505863 99505863 1001 86380 86390 1
505956 99505956 1001 86380 86390 1
505827 99505827 1001 86380 86390 1
506561 99506561 1001 86380 86390 1
506479 99506479 1001 86380 86390 1
506288 99506288 1001 86380 86390 1
506353 99506353 1001 86380 86390 1
506187 99506187 1001 86380 86390 1
506258 99506258 1001 86380 86390 1
506180 99506180 1001 86380 86390 1
506736 99506736 1001 86380 86390 1
506661 99506661 1001 86380 86390 1
506662 99506662 1001 86380 86390 1
506626 99506626 1001 86380 86390 1
506755 99506755 1001 86380 86390 1
506613 99506613 1001 86380 86390 1
507411 99507411 1001 86380 86390 1
507145 99507145 1001 86380 86390 1
506958 99506958 1001 86380 86390 1
506848 99506848 1001 86380 86390 1
506938 99506938 1001 86380 86390 1
506824 99506824 1001 86380 86390 1
507561 99507561 1001 86380 86390 1
507460 99507460 1001 86380 86390 1
507591 99507591 1001 86380 86390 1
508150 99508150 1001 86380 86390 1
508086 99508086 1001 86380 86390 1
508074 99508074 1001 86380 86390 1
508139 99508139 1001 86380 86390 1
508153 99508153 1001 86380 86390 1
507992 99507992 1001 86380 86390 1
507873 99507873 1001 86380 86390 1
507750 99507750 1001 86380 86390 1
507739 99507739 1001 86380 86390 1
507817 99507817 1001 86380 86390 1
507715 99507715 1001 86380 86390 1
507743 99507743 1001 86380 86390 1
509011 99509011 1001 86380 86390 1
508806 99508806 1001 86380 86390 1
508855 99508855 1001 86380 86390 1
508523 99508523 1001 86380 86390 1
508485 99508485 1001 86380 86390 1
508594 99508594 1001 86380 86390 1
509179 99509179 1001 86380 86390 1
509168 99509168 1001 86380 86390 1
509131 99509131 1001 86380 86390 1
509157 99509157 1001 86380 86390 1
509107 99509107 1001 86380 86390 1
509824 99509824 1001 86380 86390 1
509739 99509739 1001 86380 86390 1
509860 99509860 1001 86380 86390 1
509732 99509732 1001 86380 86390 1
509579 99509579 1001 86380 86390 1
509592 99509592 1001 86380 86390 1
509583 99509583 1001 86380 86390 1
509397 99509397 1001 86380 86390 1
509476 99509476 1001 86380 86390 1
509393 99509393 1001 86380 86390 1
509992 99509992 1001 86380 86390 1
510099 99510099 1001 86380 86390 1
510702 99510702 1001 86380 86390 1
510684 99510684 1001 86380 86390 1
510408 99510408 1001 86380 86390 1
510330 99510330 1001 86380 86390 1
510476 99510476 1001 86380 86390 1
510389 99510389 1001 86380 86390 1
510187 99510187 1001 86380 86390 1
510897 99510897 1001 86380 86390 1
510795 99510795 1001 86380 86390 1
510748 99510748 1001 86380 86390 1
511259 99511259 1001 86380 86390 1
511299 99511299 1001 86380 86390 1
511198 99511198 1001 86380 86390 1
511276 99511276 1001 86380 86390 1
510946 99510946 1001 86380 86390 1
510937 99510937 1001 86380 86390 1
511715 99511715 1001 86380 86390 1
511690 99511690 1001 86380 86390 1
511639 99511639 1001 86380 86390 1
512178 99512178 1001 86380 86390 1
512230 99512230 1001 86380 86390 1
512180 99512180 1001 86380 86390 1
511980 99511980 1001 86380 86390 1
512137 99512137 1001 86380 86390 1
512099 99512099 1001 86380 86390 1
512016 99512016 1001 86380 86390 1
512171 99512171 1001 86380 86390 1
511887 99511887 1001 86380 86390 1
511840 99511840 1001 86380 86390 1
511912 99511912 1001 86380 86390 1
512454 99512454 1001 86380 86390 1
512571 99512571 1001 86380 86390 1
512471 99512471 1001 86380 86390 1
512408 99512408 1001 86380 86390 1
512550 99512550 1001 86380 86390 1
512425 99512425 1001 86380 86390 1
513039 99513039 1001 86380 86390 1
513104 99513104 1001 86380 86390 1
513120 99513120 1001 86380 86390 1
513181 99513181 1001 86380 86390 1
513202 99513202 1001 86380 86390 1
512882 99512882 1001 86380 86390 1
512962 99512962 1001 86380 86390 1
512965 99512965 1001 86380 86390 1
512836 99512836 1001 86380 86390 1
512968 99512968 1001 86380 86390 1
512829 99512829 1001 86380 86390 1
512792 99512792 1001 86380 86390 1
512598 99512598 1001 86380 86390 1
512788 99512788 1001 86380 86390 1
513244 99513244 1001 86380 86390 1
513258 99513258 1001 86380 86390 1
513287 99513287 1001 86380 86390 1
513314 99513314 1001 86380 86390 1
513302 99513302 1001 86380 86390 1
513968 99513968 1001 86380 86390 1
513891 99513891 1001 86380 86390 1
513664 99513664 1001 86380 86390 1
513501 99513501 1001 86380 86390 1
513427 99513427 1001 86380 86390 1
513479 99513479 1001 86380 86390 1
513493 99513493 1001 86380 86390 1
513448 99513448 1001 86380 86390 1
514213 99514213 1001 86380 86390 1
514128 99514128 1001 86380 86390 1
514050 99514050 1001 86380 86390 1
514129 99514129 1001 86380 86390 1
514664 99514664 1001 86380 86390 1
514690 99514690 1001 86380 86390 1
514820 99514820 1001 86380 86390 1
514857 99514857 1001 86380 86390 1
514770 99514770 1001 86380 86390 1
514787 99514787 1001 86380 86390 1
514510 99514510 1001 86380 86390 1
514381 99514381 1001 86380 86390 1
514317 99514317 1001 86380 86390 1
514281 99514281 1001 86380 86390 1
514338 99514338 1001 86380 86390 1
514923 99514923 1001 86380 86390 1
515001 99515001 1001 86380 86390 1
515053 99515053 1001 86380 86390 1
514965 99514965 1001 86380 86390 1
514954 99514954 1001 86380 86390 1
515580 99515580 1001 86380 86390 1
515606 99515606 1001 86380 86390 1
515503 99515503 1001 86380 86390 1
515496 99515496 1001 86380 86390 1
515488 99515488 1001 86380 86390 1
515317 99515317 1001 86380 86390 1
515305 99515305 1001 86380 86390 1
515332 99515332 1001 86380 86390 1
515157 99515157 1001 86380 86390 1
515864 99515864 1001 86380 86390 1
515854 99515854 1001 86380 86390 1
515712 99515712 1001 86380 86390 1
516429 99516429 1001 86380 86390 1
516444 99516444 1001 86380 86390 1
516217 99516217 1001 86380 86390 1
516302 99516302 1001 86380 86390 1
516199 99516199 1001 86380 86390 1
516070 99516070 1001 86380 86390 1
516608 99516608 1001 86380 86390 1
517210 99517210 1001 86380 86390 1
517266 99517266 1001 86380 86390 1
517280 99517280 1001 86380 86390 1
517013 99517013 1001 86380 86390 1
517027 99517027 1001 86380 86390 1
516990 99516990 1001 86380 86390 1
516968 99516968 1001 86380 86390 1
517127 99517127 1001 86380 86390 1
516922 99516922 1001 86380 86390 1
516846 99516846 1001 86380 86390 1
516850 99516850 1001 86380 86390 1
516775 99516775 1001 86380 86390 1
516724 99516724 1001 86380 86390 1
516828 99516828 1001 86380 86390 1
517397 99517397 1001 86380 86390 1
517489 99517489 1001 86380 86390 1
517492 99517492 1001 86380 86390 1
517467 99517467 1001 86380 86390 1
518022 99518022 1001 86380 86390 1
518037 99518037 1001 86380 86390 1
518053 99518053 1001 86380 86390 1
517976 99517976 1001 86380 86390 1
517879 99517879 1001 86380 86390 1
517821 99517821 1001 86380 86390 1
517769 99517769 1001 86380 86390 1
517928 99517928 1001 86380 86390 1
517954 99517954 1001 86380 86390 1
517646 99517646 1001 86380 86390 1
518275 99518275 1001 86380 86390 1
518237 99518237 1001 86380 86390 1
518242 99518242 1001 86380 86390 1
518821 99518821 1001 86380 86390 1
518940 99518940 1001 86380 86390 1
518889 99518889 1001 86380 86390 1
518789 99518789 1001 86380 86390 1
518934 99518934 1001 86380 86390 1
518759 99518759 1001 86380 86390 1
518778 99518778 1001 86380 86390 1
518649 99518649 1001 86380 86390 1
518423 99518423 1001 86380 86390 1
518527 99518527 1001 86380 86390 1
518566 99518566 1001 86380 86390 1
518403 99518403 1001 86380 86390 1
519140 99519140 1001 86380 86390 1
519091 99519091 1001 86380 86390 1
519170 99519170 1001 86380 86390 1
519017 99519017 1001 86380 86390 1
519146 99519146 1001 86380 86390 1
519176 99519176 1001 86380 86390 1
519048 99519048 1001 86380 86390 1
519778 99519778 1001 86380 86390 1
519791 99519791 1001 86380 86390 1
519693 99519693 1001 86380 86390 1
519802 99519802 1001 86380 86390 1
519497 99519497 1001 86380 86390 1
519460 99519460 1001 86380 86390 1
519400 99519400 1001 86380 86390 1
519193 99519193 1001 86380 86390 1
519853 99519853 1001 86380 86390 1
519829 99519829 1001 86380 86390 1
519951 99519951 1001 86380 86390 1
520554 99520554 1001 86380 86390 1
520336 99520336 1001 86380 86390 1
520377 99520377 1001 86380 86390 1
520153 99520153 1001 86380 86390 1
520093 99520093 1001 86380 86390 1
520792 99520792 1001 86380 86390 1
520653 99520653 1001 86380 86390 1
520726 99520726 1001 86380 86390 1
521463 99521463 1001 86380 86390 1
521465 99521465 1001 86380 86390 1
521393 99521393 1001 86380 86390 1
521290 99521290 1001 86380 86390 1
521356 99521356 1001 86380 86390 1
521305 99521305 1001 86380 86390 1
521094 99521094 1001 86380 86390 1
521075 99521075 1001 86380 86390 1
521013 99521013 1001 86380 86390 1
520939 99520939 1001 86380 86390 1
520864 99520864 1001 86380 86390 1
520896 99520896 1001 86380 86390 1
521489 99521489 1001 86380 86390 1
521572 99521572 1001 86380 86390 1
521560 99521560 1001 86380 86390 1
521509 99521509 1001 86380 86390 1
521642 99521642 1001 86380 86390 1
522244 99522244 1001 86380 86390 1
522180 99522180 1001 86380 86390 1
522036 99522036 1001 86380 86390 1
521985 99521985 1001 86380 86390 1
522076 99522076 1001 86380 86390 1
522065 99522065 1001 86380 86390 1
521963 99521963 1001 86380 86390 1
521889 99521889 1001 86380 86390 1
521719 99521719 1001 86380 86390 1
522380 99522380 1001 86380 86390 1
522342 99522342 1001 86380 86390 1
522309 99522309 1001 86380 86390 1
522479 99522479 1001 86380 86390 1
522951 99522951 1001 86380 86390 1
523008 99523008 1001 86380 86390 1
522957 99522957 1001 86380 86390 1
522755 99522755 1001 86380 86390 1
522502 99522502 1001 86380 86390 1
523284 99523284 1001 86380 86390 1
523209 99523209 1001 86380 86390 1
523237 99523237 1001 86380 86390 1
523137 99523137 1001 86380 86390 1
523176 99523176 1001 86380 86390 1
523295 99523295 1001 86380 86390 1
523767 99523767 1001 86380 86390 1
523833 99523833 1001 86380 86390 1
523535 99523535 1001 86380 86390 1
523640 99523640 1001 86380 86390 1
523720 99523720 1001 86380 86390 1
523591 99523591 1001 86380 86390 1
523708 99523708 1001 86380 86390 1
523506 99523506 1001 86380 86390 1
523418 99523418 1001 86380 86390 1
523474 99523474 1001 86380 86390 1
524039 99524039 1001 86380 86390 1
524648 99524648 1001 86380 86390 1
524586 99524586 1001 86380 86390 1
524704 99524704 1001 86380 86390 1
524561 99524561 1001 86380 86390 1
524190 99524190 1001 86380 86390 1
524882 99524882 1001 86380 86390 1
525393 99525393 1001 86380 86390 1
525462 99525462 1001 86380 86390 1
525411 99525411 1001 86380 86390 1
525452 99525452 1001 86380 86390 1
525465 99525465 1001 86380 86390 1
525466 99525466 1001 86380 86390 1
525287 99525287 1001 86380 86390 1
525315 99525315 1001 86380 86390 1
525361 99525361 1001 86380 86390 1
525310 99525310 1001 86380 86390 1
525375 99525375 1001 86380 86390 1
525067 99525067 1001 86380 86390 1
524996 99524996 1001 86380 86390 1
525101 99525101 1001 86380 86390 1
525076 99525076 1001 86380 86390 1
525117 99525117 1001 86380 86390 1
525765 99525765 1001 86380 86390 1
525799 99525799 1001 86380 86390 1
526389 99526389 1001 86380 86390 1
526235 99526235 1001 86380 86390 1
526380 99526380 1001 86380 86390 1
526227 99526227 1001 86380 86390 1
526280 99526280 1001 86380 86390 1
526087 99526087 1001 86380 86390 1
526116 99526116 1001 86380 86390 1
526211 99526211 1001 86380 86390 1
526190 99526190 1001 86380 86390 1
525988 99525988 1001 86380 86390 1
526434 99526434 1001 86380 86390 1
526461 99526461 1001 86380 86390 1
526552 99526552 1001 86380 86390 1
526587 99526587 1001 86380 86390 1
526916 99526916 1001 86380 86390 1
527008 99527008 1001 86380 86390 1
526970 99526970 1001 86380 86390 1
526999 99526999 1001 86380 86390 1
527026 99527026 1001 86380 86390 1
526695 99526695 1001 86380 86390 1
526738 99526738 1001 86380 86390 1
526703 99526703 1001 86380 86390 1
526691 99526691 1001 86380 86390 1
527336 99527336 1001 86380 86390 1
527324 99527324 1001 86380 86390 1
527350 99527350 1001 86380 86390 1
527313 99527313 1001 86380 86390 1
527339 99527339 1001 86380 86390 1
527378 99527378 1001 86380 86390 1
527283 99527283 1001 86380 86390 1
527400 99527400 1001 86380 86390 1
528045 99528045 1001 86380 86390 1
527962 99527962 1001 86380 86390 1
528054 99528054 1001 86380 86390 1
528071 99528071 1001 86380 86390 1
527860 99527860 1001 86380 86390 1
527838 99527838 1001 86380 86390 1
527455 99527455 1001 86380 86390 1
527586 99527586 1001 86380 86390 1
527498 99527498 1001 86380 86390 1
527499 99527499 1001 86380 86390 1
527603 99527603 1001 86380 86390 1
528209 99528209 1001 86380 86390 1
528186 99528186 1001 86380 86390 1
528759 99528759 1001 86380 86390 1
528831 99528831 1001 86380 86390 1
528793 99528793 1001 86380 86390 1
528886 99528886 1001 86380 86390 1
528892 99528892 1001 86380 86390 1
528849 99528849 1001 86380 86390 1
528644 99528644 1001 86380 86390 1
528544 99528544 1001 86380 86390 1
528636 99528636 1001 86380 86390 1
528319 99528319 1001 86380 86390 1
528282 99528282 1001 86380 86390 1
528296 99528296 1001 86380 86390 1
528314 99528314 1001 86380 86390 1
528366 99528366 1001 86380 86390 1
528471 99528471 1001 86380 86390 1
528408 99528408 1001 86380 86390 1
529071 99529071 1001 86380 86390 1
529025 99529025 1001 86380 86390 1
528935 99528935 1001 86380 86390 1
529693 99529693 1001 86380 86390 1
529667 99529667 1001 86380 86390 1
529706 99529706 1001 86380 86390 1
529595 99529595 1001 86380 86390 1
529621 99529621 1001 86380 86390 1
529357 99529357 1001 86380 86390 1
529478 99529478 1001 86380 86390 1
529404 99529404 1001 86380 86390 1
529198 99529198 1001 86380 86390 1
529250 99529250 1001 86380 86390 1
529173 99529173 1001 86380 86390 1
529135 99529135 1001 86380 86390 1
529162 99529162 1001 86380 86390 1
529152 99529152 1001 86380 86390 1
529269 99529269 1001 86380 86390 1
529232 99529232 1001 86380 86390 1
529273 99529273 1001 86380 86390 1
529847 99529847 1001 86380 86390 1
530476 99530476 1001 86380 86390 1
530419 99530419 1001 86380 86390 1
530447 99530447 1001 86380 86390 1
530461 99530461 1001 86380 86390 1
530410 99530410 1001 86380 86390 1
530475 99530475 1001 86380 86390 1
530194 99530194 1001 86380 86390 1
530300 99530300 1001 86380 86390 1
530276 99530276 1001 86380 86390 1
530049 99530049 1001 86380 86390 1
530079 99530079 1001 86380 86390 1
530086 99530086 1001 86380 86390 1
530048 99530048 1001 86380 86390 1
530615 99530615 1001 86380 86390 1
530667 99530667 1001 86380 86390 1
530629 99530629 1001 86380 86390 1
530611 99530611 1001 86380 86390 1
530968 99530968 1001 86380 86390 1
531152 99531152 1001 86380 86390 1
531028 99531028 1001 86380 86390 1
531454 99531454 1001 86380 86390 1
532170 99532170 1001 86380 86390 1
532091 99532091 1001 86380 86390 1
532145 99532145 1001 86380 86390 1
532135 99532135 1001 86380 86390 1
532008 99532008 1001 86380 86390 1
532112 99532112 1001 86380 86390 1
532000 99532000 1001 86380 86390 1
531899 99531899 1001 86380 86390 1
531934 99531934 1001 86380 86390 1
531675 99531675 1001 86380 86390 1
531767 99531767 1001 86380 86390 1
531781 99531781 1001 86380 86390 1
531613 99531613 1001 86380 86390 1
531769 99531769 1001 86380 86390 1
531746 99531746 1001 86380 86390 1
531763 99531763 1001 86380 86390 1
532242 99532242 1001 86380 86390 1
532385 99532385 1001 86380 86390 1
532335 99532335 1001 86380 86390 1
532361 99532361 1001 86380 86390 1
532274 99532274 1001 86380 86390 1
533006 99533006 1001 86380 86390 1
532683 99532683 1001 86380 86390 1
532735 99532735 1001 86380 86390 1
532647 99532647 1001 86380 86390 1
532542 99532542 1001 86380 86390 1
533214 99533214 1001 86380 86390 1
533102 99533102 1001 86380 86390 1
533654 99533654 1001 86380 86390 1
533658 99533658 1001 86380 86390 1
533659 99533659 1001 86380 86390 1
533587 99533587 1001 86380 86390 1
533327 99533327 1001 86380 86390 1
533255 99533255 1001 86380 86390 1
533373 99533373 1001 86380 86390 1
533441 99533441 1001 86380 86390 1
533248 99533248 1001 86380 86390 1
534559 99534559 1001 86380 86390 1
534398 99534398 1001 86380 86390 1
534168 99534168 1001 86380 86390 1
534239 99534239 1001 86380 86390 1
534771 99534771 1001 86380 86390 1
534889 99534889 1001 86380 86390 1
534695 99534695 1001 86380 86390 1
534748 99534748 1001 86380 86390 1
534880 99534880 1001 86380 86390 1
534857 99534857 1001 86380 86390 1
535435 99535435 1001 86380 86390 1
535462 99535462 1001 86380 86390 1
535385 99535385 1001 86380 86390 1
535374 99535374 1001 86380 86390 1
535400 99535400 1001 86380 86390 1
535413 99535413 1001 86380 86390 1
535442 99535442 1001 86380 86390 1
535496 99535496 1001 86380 86390 1
535469 99535469 1001 86380 86390 1
535098 99535098 1001 86380 86390 1
535038 99535038 1001 86380 86390 1
534976 99534976 1001 86380 86390 1
534911 99534911 1001 86380 86390 1
535016 99535016 1001 86380 86390 1
534901 99534901 1001 86380 86390 1
535626 99535626 1001 86380 86390 1
535602 99535602 1001 86380 86390 1
535670 99535670 1001 86380 86390 1
535581 99535581 1001 86380 86390 1
535607 99535607 1001 86380 86390 1
535646 99535646 1001 86380 86390 1
535687 99535687 1001 86380 86390 1
536333 99536333 1001 86380 86390 1
536171 99536171 1001 86380 86390 1
536134 99536134 1001 86380 86390 1
536213 99536213 1001 86380 86390 1
536140 99536140 1001 86380 86390 1
535942 99535942 1001 86380 86390 1
535971 99535971 1001 86380 86390 1
535770 99535770 1001 86380 86390 1
535736 99535736 1001 86380 86390 1
535803 99535803 1001 86380 86390 1
535881 99535881 1001 86380 86390 1
535817 99535817 1001 86380 86390 1
535753 99535753 1001 86380 86390 1
536413 99536413 1001 86380 86390 1
536403 99536403 1001 86380 86390 1
536470 99536470 1001 86380 86390 1
537011 99537011 1001 86380 86390 1
536977 99536977 1001 86380 86390 1
537082 99537082 1001 86380 86390 1
537045 99537045 1001 86380 86390 1
536842 99536842 1001 86380 86390 1
536938 99536938 1001 86380 86390 1
536939 99536939 1001 86380 86390 1
536576 99536576 1001 86380 86390 1
536706 99536706 1001 86380 86390 1
537255 99537255 1001 86380 86390 1
537209 99537209 1001 86380 86390 1
537902 99537902 1001 86380 86390 1
537839 99537839 1001 86380 86390 1
537971 99537971 1001 86380 86390 1
537906 99537906 1001 86380 86390 1
537949 99537949 1001 86380 86390 1
537696 99537696 1001 86380 86390 1
537712 99537712 1001 86380 86390 1
537661 99537661 1001 86380 86390 1
537459 99537459 1001 86380 86390 1
537544 99537544 1001 86380 86390 1
537784 99537784 1001 86380 86390 1
538071 99538071 1001 86380 86390 1
538180 99538180 1001 86380 86390 1
538102 99538102 1001 86380 86390 1
538185 99538185 1001 86380 86390 1
538779 99538779 1001 86380 86390 1
538700 99538700 1001 86380 86390 1
538742 99538742 1001 86380 86390 1
538791 99538791 1001 86380 86390 1
538668 99538668 1001 86380 86390 1
538658 99538658 1001 86380 86390 1
538427 99538427 1001 86380 86390 1
538559 99538559 1001 86380 86390 1
538316 99538316 1001 86380 86390 1
538876 99538876 1001 86380 86390 1
538924 99538924 1001 86380 86390 1
539513 99539513 1001 86380 86390 1
539566 99539566 1001 86380 86390 1
539464 99539464 1001 86380 86390 1
539456 99539456 1001 86380 86390 1
539445 99539445 1001 86380 86390 1
539523 99539523 1001 86380 86390 1
539485 99539485 1001 86380 86390 1
539256 99539256 1001 86380 86390 1
539047 99539047 1001 86380 86390 1
539148 99539148 1001 86380 86390 1
539787 99539787 1001 86380 86390 1
539671 99539671 1001 86380 86390 1
539647 99539647 1001 86380 86390 1
539738 99539738 1001 86380 86390 1
540378 99540378 1001 86380 86390 1
540121 99540121 1001 86380 86390 1
540154 99540154 1001 86380 86390 1
540221 99540221 1001 86380 86390 1
540047 99540047 1001 86380 86390 1
539971 99539971 1001 86380 86390 1
539946 99539946 1001 86380 86390 1
539961 99539961 1001 86380 86390 1
540518 99540518 1001 86380 86390 1
541178 99541178 1001 86380 86390 1
541194 99541194 1001 86380 86390 1
541149 99541149 1001 86380 86390 1
540973 99540973 1001 86380 86390 1
541028 99541028 1001 86380 86390 1
540938 99540938 1001 86380 86390 1
540942 99540942 1001 86380 86390 1
540750 99540750 1001 86380 86390 1
540706 99540706 1001 86380 86390 1
540837 99540837 1001 86380 86390 1
540825 99540825 1001 86380 86390 1
541315 99541315 1001 86380 86390 1
541302 99541302 1001 86380 86390 1
541304 99541304 1001 86380 86390 1
541294 99541294 1001 86380 86390 1
541326 99541326 1001 86380 86390 1
542056 99542056 1001 86380 86390 1
541765 99541765 1001 86380 86390 1
541693 99541693 1001 86380 86390 1
541565 99541565 1001 86380 86390 1
541683 99541683 1001 86380 86390 1
542237 99542237 1001 86380 86390 1
542163 99542163 1001 86380 86390 1
542137 99542137 1001 86380 86390 1
542804 99542804 1001 86380 86390 1
542805 99542805 1001 86380 86390 1
542945 99542945 1001 86380 86390 1
542799 99542799 1001 86380 86390 1
542774 99542774 1001 86380 86390 1
542520 99542520 1001 86380 86390 1
542460 99542460 1001 86380 86390 1
543072 99543072 1001 86380 86390 1
543049 99543049 1001 86380 86390 1
543043 99543043 1001 86380 86390 1
543108 99543108 1001 86380 86390 1
543752 99543752 1001 86380 86390 1
543599 99543599 1001 86380 86390 1
543526 99543526 1001 86380 86390 1
543529 99543529 1001 86380 86390 1
543376 99543376 1001 86380 86390 1
543481 99543481 1001 86380 86390 1
543563 99543563 1001 86380 86390 1
543153 99543153 1001 86380 86390 1
543273 99543273 1001 86380 86390 1
543161 99543161 1001 86380 86390 1
543848 99543848 1001 86380 86390 1
543825 99543825 1001 86380 86390 1
543819 99543819 1001 86380 86390 1
544554 99544554 1001 86380 86390 1
544318 99544318 1001 86380 86390 1
544297 99544297 1001 86380 86390 1
544647 99544647 1001 86380 86390 1
544677 99544677 1001 86380 86390 1
544639 99544639 1001 86380 86390 1
434927 788 1001 3600 4017 1
410382 238 1001 78000 79257 1
528388 1112 1002 26982 28151 1
542497 733 1001 56568 56868 1
400203 99400203 1001 86380 86390 1
400130 99400130 1001 86380 86390 1
400648 99400648 1001 86380 86390 1
400828 99400828 1001 86380 86390 1
400869 99400869 1001 86380 86390 1
400970 99400970 1001 86380 86390 1
401150 99401150 1001 86380 86390 1
401176 99401176 1001 86380 86390 1
401316 99401316 1001 86380 86390 1
401647 99401647 1001 86380 86390 1
401782 99401782 1001 86380 86390 1
401840 99401840 1001 86380 86390 1
402234 99402234 1001 86380 86390 1
402276 99402276 1001 86380 86390 1
402384 99402384 1001 86380 86390 1
402683 99402683 1001 86380 86390 1
402779 99402779 1001 86380 86390 1
402736 99402736 1001 86380 86390 1
402803 99402803 1001 86380 86390 1
402886 99402886 1001 86380 86390 1
402898 99402898 1001 86380 86390 1
402990 99402990 1001 86380 86390 1
403685 99403685 1001 86380 86390 1
403627 99403627 1001 86380 86390 1
403792 99403792 1001 86380 86390 1
403848 99403848 1001 86380 86390 1
404062 99404062 1001 86380 86390 1
404073 99404073 1001 86380 86390 1
404207 99404207 1001 86380 86390 1
404152 99404152 1001 86380 86390 1
404640 99404640 1001 86380 86390 1
405242 99405242 1001 86380 86390 1
405371 99405371 1001 86380 86390 1
405430 99405430 1001 86380 86390 1
405471 99405471 1001 86380 86390 1
405454 99405454 1001 86380 86390 1
405473 99405473 1001 86380 86390 1
405530 99405530 1001 86380 86390 1
405540 99405540 1001 86380 86390 1
405573 99405573 1001 86380 86390 1
405662 99405662 1001 86380 86390 1
406101 99406101 1001 86380 86390 1
406105 99406105 1001 86380 86390 1
406214 99406214 1001 86380 86390 1
406241 99406241 1001 86380 86390 1
406296 99406296 1001 86380 86390 1
406321 99406321 1001 86380 86390 1
406359 99406359 1001 86380 86390 1
406544 99406544 1001 86380 86390 1
406750 99406750 1001 86380 86390 1
406786 99406786 1001 86380 86390 1
406922 99406922 1001 86380 86390 1
406948 99406948 1001 86380 86390 1
406956 99406956 1001 86380 86390 1
407037 99407037 1001 86380 86390 1
407296 99407296 1001 86380 86390 1
407263 99407263 1001 86380 86390 1
407381 99407381 1001 86380 86390 1
407689 99407689 1001 86380 86390 1
407906 99407906 1001 86380 86390 1
408421 99408421 1001 86380 86390 1
408622 99408622 1001 86380 86390 1
408632 99408632 1001 86380 86390 1
408731 99408731 1001 86380 86390 1
408706 99408706 1001 86380 86390 1
408945 99408945 1001 86380 86390 1
408896 99408896 1001 86380 86390 1
409063 99409063 1001 86380 86390 1
409070 99409070 1001 86380 86390 1
409105 99409105 1001 86380 86390 1
409185 99409185 1001 86380 86390 1
409161 99409161 1001 86380 86390 1
409489 99409489 1001 86380 86390 1
409457 99409457 1001 86380 86390 1
409663 99409663 1001 86380 86390 1
409780 99409780 1001 86380 86390 1
409761 99409761 1001 86380 86390 1
409872 99409872 1001 86380 86390 1
409892 99409892 1001 86380 86390 1
409931 99409931 1001 86380 86390 1
410364 99410364 1001 86380 86390 1
410438 99410438 1001 86380 86390 1
410543 99410543 1001 86380 86390 1
410684 99410684 1001 86380 86390 1
410912 99410912 1001 86380 86390 1
410815 99410815 1001 86380 86390 1
410851 99410851 1001 86380 86390 1
411025 99411025 1001 86380 86390 1
411054 99411054 1001 86380 86390 1
411081 99411081 1001 86380 86390 1
411415 99411415 1001 86380 86390 1
411480 99411480 1001 86380 86390 1
412125 99412125 1001 86380 86390 1
412276 99412276 1001 86380 86390 1
412314 99412314 1001 86380 86390 1
412433 99412433 1001 86380 86390 1
412378 99412378 1001 86380 86390 1
413476 99413476 1001 86380 86390 1
413501 99413501 1001 86380 86390 1
413584 99413584 1001 86380 86390 1
413213 99413213 1001 86380 86390 1
412932 99412932 1001 86380 86390 1
412631 99412631 1001 86380 86390 1
412633 99412633 1001 86380 86390 1
413843 99413843 1001 86380 86390 1
414072 99414072 1001 86380 86390 1
413877 99413877 1001 86380 86390 1
415213 99415213 1001 86380 86390 1
415077 99415077 1001 86380 86390 1
415269 99415269 1001 86380 86390 1
414895 99414895 1001 86380 86390 1
414668 99414668 1001 86380 86390 1
414264 99414264 1001 86380 86390 1
414219 99414219 1001 86380 86390 1
415555 99415555 1001 86380 86390 1
415557 99415557 1001 86380 86390 1
415538 99415538 1001 86380 86390 1
416929 99416929 1001 86380 86390 1
416820 99416820 1001 86380 86390 1
416687 99416687 1001 86380 86390 1
416370 99416370 1001 86380 86390 1
416401 99416401 1001 86380 86390 1
416151 99416151 1001 86380 86390 1
415905 99415905 1001 86380 86390 1
416076 99416076 1001 86380 86390 1
415742 99415742 1001 86380 86390 1
417281 99417281 1001 86380 86390 1
417186 99417186 1001 86380 86390 1
417605 99417605 1001 86380 86390 1
418739 99418739 1001 86380 86390 1
418387 99418387 1001 86380 86390 1
418402 99418402 1001 86380 86390 1
418175 99418175 1001 86380 86390 1
418004 99418004 1001 86380 86390 1
417700 99417700 1001 86380 86390 1
417676 99417676 1001 86380 86390 1
418912 99418912 1001 86380 86390 1
419008 99419008 1001 86380 86390 1
418992 99418992 1001 86380 86390 1
419066 99419066 1001 86380 86390 1
418947 99418947 1001 86380 86390 1
420439 99420439 1001 86380 86390 1
420215 99420215 1001 86380 86390 1
420076 99420076 1001 86380 86390 1
420385 99420385 1001 86380 86390 1
420223 99420223 1001 86380 86390 1
420144 99420144 1001 86380 86390 1
419823 99419823 1001 86380 86390 1
419703 99419703 1001 86380 86390 1
419830 99419830 1001 86380 86390 1
419815 99419815 1001 86380 86390 1
419935 99419935 1001 86380 86390 1
419819 99419819 1001 86380 86390 1
419470 99419470 1001 86380 86390 1
419581 99419581 1001 86380 86390 1
420452 99420452 1001 86380 86390 1
420823 99420823 1001 86380 86390 1
421938 99421938 1001 86380 86390 1
421929 99421929 1001 86380 86390 1
422081 99422081 1001 86380 86390 1
421486 99421486 1001 86380 86390 1
422192 99422192 1001 86380 86390 1
422381 99422381 1001 86380 86390 1
422265 99422265 1001 86380 86390 1
422324 99422324 1001 86380 86390 1
423108 99423108 1001 86380 86390 1
423247 99423247 1001 86380 86390 1
422994 99422994 1001 86380 86390 1
422998 99422998 1001 86380 86390 1
422716 99422716 1001 86380 86390 1
423978 99423978 1001 86380 86390 1
423816 99423816 1001 86380 86390 1
424146 99424146 1001 86380 86390 1
425056 99425056 1001 86380 86390 1
425257 99425257 1001 86380 86390 1
425062 99425062 1001 86380 86390 1
425352 99425352 1001 86380 86390 1
425139 99425139 1001 86380 86390 1
425041 99425041 1001 86380 86390 1
425371 99425371 1001 86380 86390 1
424668 99424668 1001 86380 86390 1
424261 99424261 1001 86380 86390 1
424296 99424296 1001 86380 86390 1
424462 99424462 1001 86380 86390 1
424533 99424533 1001 86380 86390 1
424331 99424331 1001 86380 86390 1
424450 99424450 1001 86380 86390 1
425531 99425531 1001 86380 86390 1
425632 99425632 1001 86380 86390 1
425544 99425544 1001 86380 86390 1
425524 99425524 1001 86380 86390 1
425599 99425599 1001 86380 86390 1
426972 99426972 1001 86380 86390 1
427005 99427005 1001 86380 86390 1
427069 99427069 1001 86380 86390 1
426328 99426328 1001 86380 86390 1
426582 99426582 1001 86380 86390 1
426159 99426159 1001 86380 86390 1
426237 99426237 1001 86380 86390 1
427389 99427389 1001 86380 86390 1
427361 99427361 1001 86380 86390 1
427135 99427135 1001 86380 86390 1
427851 99427851 1001 86380 86390 1
427579 99427579 1001 86380 86390 1
427789 99427789 1001 86380 86390 1
427845 99427845 1001 86380 86390 1
427799 99427799 1001 86380 86390 1
427647 99427647 1001 86380 86390 1
429066 99429066 1001 86380 86390 1
428794 99428794 1001 86380 86390 1
429161 99429161 1001 86380 86390 1
430277 99430277 1001 86380 86390 1
430327 99430327 1001 86380 86390 1
429982 99429982 1001 86380 86390 1
430161 99430161 1001 86380 86390 1
429714 99429714 1001 86380 86390 1
429866 99429866 1001 86380 86390 1
429676 99429676 1001 86380 86390 1
429654 99429654 1001 86380 86390 1
429224 99429224 1001 86380 86390 1
429268 99429268 1001 86380 86390 1
429369 99429369 1001 86380 86390 1
429493 99429493 1001 86380 86390 1
430654 99430654 1001 86380 86390 1
431736 99431736 1001 86380 86390 1
432054 99432054 1001 86380 86390 1
431999 99431999 1001 86380 86390 1
432021 99432021 1001 86380 86390 1
431679 99431679 1001 86380 86390 1
431870 99431870 1001 86380 86390 1
431806 99431806 1001 86380 86390 1
431419 99431419 1001 86380 86390 1
430909 99430909 1001 86380 86390 1
432174 99432174 1001 86380 86390 1
432178 99432178 1001 86380 86390 1
432255 99432255 1001 86380 86390 1
432334 99432334 1001 86380 86390 1
432389 99432389 1001 86380 86390 1
432422 99432422 1001 86380 86390 1
433571 99433571 1001 86380 86390 1
433354 99433354 1001 86380 86390 1
433075 99433075 1001 86380 86390 1
432953 99432953 1001 86380 86390 1
433186 99433186 1001 86380 86390 1
432838 99432838 1001 86380 86390 1
432543 99432543 1001 86380 86390 1
432694 99432694 1001 86380 86390 1
433943 99433943 1001 86380 86390 1
433318 99433318 1001 86380 86390 1
433918 99433918 1001 86380 86390 1
433756 99433756 1001 86380 86390 1
434131 99434131 1001 86380 86390 1
435362 99435362 1001 86380 86390 1
435372 99435372 1001 86380 86390 1
434891 99434891 1001 86380 86390 1
434690 99434690 1001 86380 86390 1
434608 99434608 1001 86380 86390 1
434211 99434211 1001 86380 86390 1
434431 99434431 1001 86380 86390 1
434217 99434217 1001 86380 86390 1
434465 99434465 1001 86380 86390 1
437004 99437004 1001 86380 86390 1
437024 99437024 1001 86380 86390 1
436786 99436786 1001 86380 86390 1
436875 99436875 1001 86380 86390 1
436993 99436993 1001 86380 86390 1
437143 99437143 1001 86380 86390 1
436695 99436695 1001 86380 86390 1
436649 99436649 1001 86380 86390 1
436363 99436363 1001 86380 86390 1
436102 99436102 1001 86380 86390 1
436272 99436272 1001 86380 86390 1
436174 99436174 1001 86380 86390 1
436026 99436026 1001 86380 86390 1
300009 99300009 1001 86380 86390 1
300091 99300091 1001 86380 86390 1
437311 99437311 1001 86380 86390 1
300678 99300678 1001 86380 86390 1
300728 99300728 1001 86380 86390 1
300681 99300681 1001 86380 86390 1
300617 99300617 1001 86380 86390 1
300707 99300707 1001 86380 86390 1
300467 99300467 1001 86380 86390 1
300202 99300202 1001 86380 86390 1
300842 99300842 1001 86380 86390 1
300830 99300830 1001 86380 86390 1
300784 99300784 1001 86380 86390 1
300825 99300825 1001 86380 86390 1
301507 99301507 1001 86380 86390 1
301313 99301313 1001 86380 86390 1
301172 99301172 1001 86380 86390 1
301342 99301342 1001 86380 86390 1
301163 99301163 1001 86380 86390 1
301177 99301177 1001 86380 86390 1
301024 99301024 1001 86380 86390 1
301064 99301064 1001 86380 86390 1
301003 99301003 1001 86380 86390 1
301085 99301085 1001 86380 86390 1
301676 99301676 1001 86380 86390 1
301638 99301638 1001 86380 86390 1
301587 99301587 1001 86380 86390 1
301732 99301732 1001 86380 86390 1
302217 99302217 1001 86380 86390 1
302337 99302337 1001 86380 86390 1
302197 99302197 1001 86380 86390 1
302175 99302175 1001 86380 86390 1
302101 99302101 1001 86380 86390 1
302014 99302014 1001 86380 86390 1
301824 99301824 1001 86380 86390 1
301964 99301964 1001 86380 86390 1
302548 99302548 1001 86380 86390 1
302434 99302434 1001 86380 86390 1
302384 99302384 1001 86380 86390 1
302424 99302424 1001 86380 86390 1
302541 99302541 1001 86380 86390 1
303205 99303205 1001 86380 86390 1
303118 99303118 1001 86380 86390 1
303158 99303158 1001 86380 86390 1
303059 99303059 1001 86380 86390 1
303201 99303201 1001 86380 86390 1
302937 99302937 1001 86380 86390 1
302891 99302891 1001 86380 86390 1
302881 99302881 1001 86380 86390 1
302817 99302817 1001 86380 86390 1
302707 99302707 1001 86380 86390 1
303231 99303231 1001 86380 86390 1
303342 99303342 1001 86380 86390 1
303829 99303829 1001 86380 86390 1
303801 99303801 1001 86380 86390 1
303647 99303647 1001 86380 86390 1
303662 99303662 1001 86380 86390 1
303703 99303703 1001 86380 86390 1
303625 99303625 1001 86380 86390 1
303721 99303721 1001 86380 86390 1
303709 99303709 1001 86380 86390 1
303585 99303585 1001 86380 86390 1
303470 99303470 1001 86380 86390 1
303484 99303484 1001 86380 86390 1
304185 99304185 1001 86380 86390 1
304198 99304198 1001 86380 86390 1
304205 99304205 1001 86380 86390 1
304102 99304102 1001 86380 86390 1
304169 99304169 1001 86380 86390 1
304789 99304789 1001 86380 86390 1
304614 99304614 1001 86380 86390 1
304559 99304559 1001 86380 86390 1
304445 99304445 1001 86380 86390 1
304239 99304239 1001 86380 86390 1
304344 99304344 1001 86380 86390 1
304293 99304293 1001 86380 86390 1
304410 99304410 1001 86380 86390 1
304256 99304256 1001 86380 86390 1
304301 99304301 1001 86380 86390 1
305017 99305017 1001 86380 86390 1
304993 99304993 1001 86380 86390 1
305630 99305630 1001 86380 86390 1
305593 99305593 1001 86380 86390 1
305555 99305555 1001 86380 86390 1
305337 99305337 1001 86380 86390 1
305430 99305430 1001 86380 86390 1
305287 99305287 1001 86380 86390 1
305332 99305332 1001 86380 86390 1
305475 99305475 1001 86380 86390 1
305347 99305347 1001 86380 86390 1
305413 99305413 1001 86380 86390 1
305236 99305236 1001 86380 86390 1
305114 99305114 1001 86380 86390 1
305270 99305270 1001 86380 86390 1
500042 99500042 1001 86380 86390 1
500690 99500690 1001 86380 86390 1
500615 99500615 1001 86380 86390 1
500653 99500653 1001 86380 86390 1
500745 99500745 1001 86380 86390 1
500642 99500642 1001 86380 86390 1
500668 99500668 1001 86380 86390 1
500746 99500746 1001 86380 86390 1
500559 99500559 1001 86380 86390 1
500418 99500418 1001 86380 86390 1
500535 99500535 1001 86380 86390 1
500286 99500286 1001 86380 86390 1
500396 99500396 1001 86380 86390 1
500939 99500939 1001 86380 86390 1
500401 99500401 1001 86380 86390 1
500956 99500956 1001 86380 86390 1
501589 99501589 1001 86380 86390 1
501513 99501513 1001 86380 86390 1
501480 99501480 1001 86380 86390 1
501348 99501348 1001 86380 86390 1
501033 99501033 1001 86380 86390 1
501193 99501193 1001 86380 86390 1
501779 99501779 1001 86380 86390 1
501755 99501755 1001 86380 86390 1
501735 99501735 1001 86380 86390 1
502403 99502403 1001 86380 86390 1
502262 99502262 1001 86380 86390 1
502443 99502443 1001 86380 86390 1
502450 99502450 1001 86380 86390 1
502372 99502372 1001 86380 86390 1
502092 99502092 1001 86380 86390 1
502221 99502221 1001 86380 86390 1
502176 99502176 1001 86380 86390 1
502231 99502231 1001 86380 86390 1
502020 99502020 1001 86380 86390 1
501984 99501984 1001 86380 86390 1
501920 99501920 1001 86380 86390 1
501946 99501946 1001 86380 86390 1
502631 99502631 1001 86380 86390 1
502505 99502505 1001 86380 86390 1
502636 99502636 1001 86380 86390 1
502481 99502481 1001 86380 86390 1
502534 99502534 1001 86380 86390 1
503164 99503164 1001 86380 86390 1
503230 99503230 1001 86380 86390 1
502905 99502905 1001 86380 86390 1
502998 99502998 1001 86380 86390 1
503016 99503016 1001 86380 86390 1
502902 99502902 1001 86380 86390 1
502855 99502855 1001 86380 86390 1
503292 99503292 1001 86380 86390 1
503993 99503993 1001 86380 86390 1
503834 99503834 1001 86380 86390 1
503762 99503762 1001 86380 86390 1
503737 99503737 1001 86380 86390 1
503603 99503603 1001 86380 86390 1
503532 99503532 1001 86380 86390 1
503687 99503687 1001 86380 86390 1
504218 99504218 1001 86380 86390 1
504170 99504170 1001 86380 86390 1
504185 99504185 1001 86380 86390 1
504291 99504291 1001 86380 86390 1
504280 99504280 1001 86380 86390 1
504204 99504204 1001 86380 86390 1
504282 99504282 1001 86380 86390 1
504926 99504926 1001 86380 86390 1
504865 99504865 1001 86380 86390 1
504571 99504571 1001 86380 86390 1
504701 99504701 1001 86380 86390 1
504616 99504616 1001 86380 86390 1
504480 99504480 1001 86380 86390 1
504521 99504521 1001 86380 86390 1
504380 99504380 1001 86380 86390 1
504448 99504448 1001 86380 86390 1
504411 99504411 1001 86380 86390 1
504945 99504945 1001 86380 86390 1
505132 99505132 1001 86380 86390 1
505667 99505667 1001 86380 86390 1
505733 99505733 1001 86380 86390 1
505736 99505736 1001 86380 86390 1
505686 99505686 1001 86380 86390 1
505728 99505728 1001 86380 86390 1
505640 99505640 1001 86380 86390 1
505473 99505473 1001 86380 86390 1
505411 99505411 1001 86380 86390 1
505561 99505561 1001 86380 86390 1
505350 99505350 1001 86380 86390 1
505354 99505354 1001 86380 86390 1
505809 99505809 1001 86380 86390 1
505952 99505952 1001 86380 86390 1
505888 99505888 1001 86380 86390 1
505914 99505914 1001 86380 86390 1
506549 99506549 1001 86380 86390 1
506279 99506279 1001 86380 86390 1
506361 99506361 1001 86380 86390 1
506044 99506044 1001 86380 86390 1
506074 99506074 1001 86380 86390 1
506635 99506635 1001 86380 86390 1
506704 99506704 1001 86380 86390 1
506603 99506603 1001 86380 86390 1
507233 99507233 1001 86380 86390 1
507330 99507330 1001 86380 86390 1
507023 99507023 1001 86380 86390 1
507103 99507103 1001 86380 86390 1
507144 99507144 1001 86380 86390 1
507183 99507183 1001 86380 86390 1
506904 99506904 1001 86380 86390 1
506897 99506897 1001 86380 86390 1
506862 99506862 1001 86380 86390 1
507497 99507497 1001 86380 86390 1
507424 99507424 1001 86380 86390 1
507532 99507532 1001 86380 86390 1
507455 99507455 1001 86380 86390 1
508185 99508185 1001 86380 86390 1
508236 99508236 1001 86380 86390 1
508053 99508053 1001 86380 86390 1
507991 99507991 1001 86380 86390 1
507946 99507946 1001 86380 86390 1
507934 99507934 1001 86380 86390 1
507922 99507922 1001 86380 86390 1
507655 99507655 1001 86380 86390 1
507642 99507642 1001 86380 86390 1
507763 99507763 1001 86380 86390 1
507636 99507636 1001 86380 86390 1
507678 99507678 1001 86380 86390 1
508402 99508402 1001 86380 86390 1
508312 99508312 1001 86380 86390 1
509042 99509042 1001 86380 86390 1
508983 99508983 1001 86380 86390 1
508971 99508971 1001 86380 86390 1
508820 99508820 1001 86380 86390 1
508691 99508691 1001 86380 86390 1
508489 99508489 1001 86380 86390 1
509188 99509188 1001 86380 86390 1
509240 99509240 1001 86380 86390 1
509189 99509189 1001 86380 86390 1
508662 99508662 1001 86380 86390 1
509218 99509218 1001 86380 86390 1
509081 99509081 1001 86380 86390 1
509264 99509264 1001 86380 86390 1
509849 99509849 1001 86380 86390 1
509877 99509877 1001 86380 86390 1
509617 99509617 1001 86380 86390 1
509527 99509527 1001 86380 86390 1
509555 99509555 1001 86380 86390 1
509557 99509557 1001 86380 86390 1
509663 99509663 1001 86380 86390 1
509641 99509641 1001 86380 86390 1
509371 99509371 1001 86380 86390 1
509390 99509390 1001 86380 86390 1
509481 99509481 1001 86380 86390 1
510009 99510009 1001 86380 86390 1
509987 99509987 1001 86380 86390 1
510591 99510591 1001 86380 86390 1
510485 99510485 1001 86380 86390 1
510385 99510385 1001 86380 86390 1
510336 99510336 1001 86380 86390 1
510363 99510363 1001 86380 86390 1
510119 99510119 1001 86380 86390 1
510302 99510302 1001 86380 86390 1
510129 99510129 1001 86380 86390 1
510155 99510155 1001 86380 86390 1
510780 99510780 1001 86380 86390 1
510741 99510741 1001 86380 86390 1
510782 99510782 1001 86380 86390 1
510912 99510912 1001 86380 86390 1
511398 99511398 1001 86380 86390 1
511437 99511437 1001 86380 86390 1
511463 99511463 1001 86380 86390 1
511519 99511519 1001 86380 86390 1
511486 99511486 1001 86380 86390 1
511102 99511102 1001 86380 86390 1
511013 99511013 1001 86380 86390 1
511070 99511070 1001 86380 86390 1
510993 99510993 1001 86380 86390 1
510981 99510981 1001 86380 86390 1
511084 99511084 1001 86380 86390 1
511654 99511654 1001 86380 86390 1
511140 99511140 1001 86380 86390 1
511659 99511659 1001 86380 86390 1
511662 99511662 1001 86380 86390 1
511663 99511663 1001 86380 86390 1
511717 99511717 1001 86380 86390 1
512289 99512289 1001 86380 86390 1
512225 99512225 1001 86380 86390 1
512238 99512238 1001 86380 86390 1
512343 99512343 1001 86380 86390 1
512200 99512200 1001 86380 86390 1
512220 99512220 1001 86380 86390 1
512011 99512011 1001 86380 86390 1
511989 99511989 1001 86380 86390 1
511952 99511952 1001 86380 86390 1
511895 99511895 1001 86380 86390 1
511948 99511948 1001 86380 86390 1
511949 99511949 1001 86380 86390 1
512388 99512388 1001 86380 86390 1
512443 99512443 1001 86380 86390 1
512452 99512452 1001 86380 86390 1
513145 99513145 1001 86380 86390 1
513017 99513017 1001 86380 86390 1
513032 99513032 1001 86380 86390 1
512947 99512947 1001 86380 86390 1
512822 99512822 1001 86380 86390 1
512772 99512772 1001 86380 86390 1
513266 99513266 1001 86380 86390 1
513360 99513360 1001 86380 86390 1
513363 99513363 1001 86380 86390 1
513915 99513915 1001 86380 86390 1
513929 99513929 1001 86380 86390 1
513963 99513963 1001 86380 86390 1
513740 99513740 1001 86380 86390 1
513771 99513771 1001 86380 86390 1
513465 99513465 1001 86380 86390 1
513494 99513494 1001 86380 86390 1
514118 99514118 1001 86380 86390 1
514209 99514209 1001 86380 86390 1
514151 99514151 1001 86380 86390 1
514755 99514755 1001 86380 86390 1
514764 99514764 1001 86380 86390 1
514457 99514457 1001 86380 86390 1
514573 99514573 1001 86380 86390 1
514407 99514407 1001 86380 86390 1
514294 99514294 1001 86380 86390 1
514425 99514425 1001 86380 86390 1
514909 99514909 1001 86380 86390 1
515041 99515041 1001 86380 86390 1
515567 99515567 1001 86380 86390 1
515659 99515659 1001 86380 86390 1
515522 99515522 1001 86380 86390 1
515536 99515536 1001 86380 86390 1
515394 99515394 1001 86380 86390 1
515076 99515076 1001 86380 86390 1
515112 99515112 1001 86380 86390 1
515706 99515706 1001 86380 86390 1
515814 99515814 1001 86380 86390 1
515699 99515699 1001 86380 86390 1
515701 99515701 1001 86380 86390 1
515780 99515780 1001 86380 86390 1
515820 99515820 1001 86380 86390 1
515847 99515847 1001 86380 86390 1
516481 99516481 1001 86380 86390 1
516335 99516335 1001 86380 86390 1
516314 99516314 1001 86380 86390 1
516431 99516431 1001 86380 86390 1
516057 99516057 1001 86380 86390 1
515993 99515993 1001 86380 86390 1
516019 99516019 1001 86380 86390 1
515968 99515968 1001 86380 86390 1
516092 99516092 1001 86380 86390 1
516030 99516030 1001 86380 86390 1
516043 99516043 1001 86380 86390 1
516525 99516525 1001 86380 86390 1
517300 99517300 1001 86380 86390 1
517156 99517156 1001 86380 86390 1
517225 99517225 1001 86380 86390 1
517264 99517264 1001 86380 86390 1
517163 99517163 1001 86380 86390 1
517231 99517231 1001 86380 86390 1
517029 99517029 1001 86380 86390 1
516993 99516993 1001 86380 86390 1
516822 99516822 1001 86380 86390 1
516764 99516764 1001 86380 86390 1
516739 99516739 1001 86380 86390 1
517452 99517452 1001 86380 86390 1
517348 99517348 1001 86380 86390 1
517375 99517375 1001 86380 86390 1
517506 99517506 1001 86380 86390 1
517533 99517533 1001 86380 86390 1
518133 99518133 1001 86380 86390 1
518027 99518027 1001 86380 86390 1
517778 99517778 1001 86380 86390 1
517804 99517804 1001 86380 86390 1
517949 99517949 1001 86380 86390 1
517689 99517689 1001 86380 86390 1
517681 99517681 1001 86380 86390 1
518314 99518314 1001 86380 86390 1
518211 99518211 1001 86380 86390 1
518305 99518305 1001 86380 86390 1
518333 99518333 1001 86380 86390 1
518270 99518270 1001 86380 86390 1
518310 99518310 1001 86380 86390 1
518787 99518787 1001 86380 86390 1
518910 99518910 1001 86380 86390 1
518582 99518582 1001 86380 86390 1
518742 99518742 1001 86380 86390 1
518516 99518516 1001 86380 86390 1
518427 99518427 1001 86380 86390 1
518416 99518416 1001 86380 86390 1
518429 99518429 1001 86380 86390 1
518482 99518482 1001 86380 86390 1
519101 99519101 1001 86380 86390 1
519144 99519144 1001 86380 86390 1
519028 99519028 1001 86380 86390 1
519145 99519145 1001 86380 86390 1
518991 99518991 1001 86380 86390 1
519732 99519732 1001 86380 86390 1
519735 99519735 1001 86380 86390 1
519452 99519452 1001 86380 86390 1
519454 99519454 1001 86380 86390 1
519469 99519469 1001 86380 86390 1
519502 99519502 1001 86380 86390 1
519232 99519232 1001 86380 86390 1
519227 99519227 1001 86380 86390 1
519331 99519331 1001 86380 86390 1
519294 99519294 1001 86380 86390 1
519333 99519333 1001 86380 86390 1
519916 99519916 1001 86380 86390 1
519931 99519931 1001 86380 86390 1
519859 99519859 1001 86380 86390 1
520602 99520602 1001 86380 86390 1
520590 99520590 1001 86380 86390 1
520582 99520582 1001 86380 86390 1
520586 99520586 1001 86380 86390 1
520575 99520575 1001 86380 86390 1
520423 99520423 1001 86380 86390 1
520403 99520403 1001 86380 86390 1
520420 99520420 1001 86380 86390 1
520151 99520151 1001 86380 86390 1
520076 99520076 1001 86380 86390 1
520092 99520092 1001 86380 86390 1
520172 99520172 1001 86380 86390 1
520754 99520754 1001 86380 86390 1
520755 99520755 1001 86380 86390 1
520723 99520723 1001 86380 86390 1
520778 99520778 1001 86380 86390 1
521428 99521428 1001 86380 86390 1
521416 99521416 1001 86380 86390 1
521391 99521391 1001 86380 86390 1
521353 99521353 1001 86380 86390 1
521342 99521342 1001 86380 86390 1
521345 99521345 1001 86380 86390 1
521453 99521453 1001 86380 86390 1
521462 99521462 1001 86380 86390 1
521109 99521109 1001 86380 86390 1
521148 99521148 1001 86380 86390 1
521074 99521074 1001 86380 86390 1
520847 99520847 1001 86380 86390 1
520944 99520944 1001 86380 86390 1
520869 99520869 1001 86380 86390 1
521612 99521612 1001 86380 86390 1
521626 99521626 1001 86380 86390 1
522202 99522202 1001 86380 86390 1
522117 99522117 1001 86380 86390 1
522170 99522170 1001 86380 86390 1
522015 99522015 1001 86380 86390 1
521979 99521979 1001 86380 86390 1
521941 99521941 1001 86380 86390 1
521866 99521866 1001 86380 86390 1
522354 99522354 1001 86380 86390 1
523068 99523068 1001 86380 86390 1
523005 99523005 1001 86380 86390 1
522920 99522920 1001 86380 86390 1
523061 99523061 1001 86380 86390 1
522987 99522987 1001 86380 86390 1
522718 99522718 1001 86380 86390 1
522801 99522801 1001 86380 86390 1
522559 99522559 1001 86380 86390 1
522586 99522586 1001 86380 86390 1
523207 99523207 1001 86380 86390 1
523130 99523130 1001 86380 86390 1
523315 99523315 1001 86380 86390 1
523216 99523216 1001 86380 86390 1
523941 99523941 1001 86380 86390 1
523849 99523849 1001 86380 86390 1
523838 99523838 1001 86380 86390 1
523635 99523635 1001 86380 86390 1
523595 99523595 1001 86380 86390 1
523419 99523419 1001 86380 86390 1
523412 99523412 1001 86380 86390 1
523959 99523959 1001 86380 86390 1
523950 99523950 1001 86380 86390 1
524657 99524657 1001 86380 86390 1
524607 99524607 1001 86380 86390 1
524636 99524636 1001 86380 86390 1
524665 99524665 1001 86380 86390 1
524368 99524368 1001 86380 86390 1
524319 99524319 1001 86380 86390 1
524155 99524155 1001 86380 86390 1
524183 99524183 1001 86380 86390 1
524328 99524328 1001 86380 86390 1
524316 99524316 1001 86380 86390 1
524875 99524875 1001 86380 86390 1
524827 99524827 1001 86380 86390 1
524973 99524973 1001 86380 86390 1
524870 99524870 1001 86380 86390 1
525508 99525508 1001 86380 86390 1
525586 99525586 1001 86380 86390 1
525530 99525530 1001 86380 86390 1
525344 99525344 1001 86380 86390 1
525202 99525202 1001 86380 86390 1
525135 99525135 1001 86380 86390 1
524979 99524979 1001 86380 86390 1
524997 99524997 1001 86380 86390 1
525736 99525736 1001 86380 86390 1
525184 99525184 1001 86380 86390 1
525793 99525793 1001 86380 86390 1
525732 99525732 1001 86380 86390 1
525631 99525631 1001 86380 86390 1
526386 99526386 1001 86380 86390 1
526282 99526282 1001 86380 86390 1
526378 99526378 1001 86380 86390 1
526314 99526314 1001 86380 86390 1
526276 99526276 1001 86380 86390 1
526291 99526291 1001 86380 86390 1
526218 99526218 1001 86380 86390 1
526115 99526115 1001 86380 86390 1
526128 99526128 1001 86380 86390 1
526213 99526213 1001 86380 86390 1
525927 99525927 1001 86380 86390 1
525876 99525876 1001 86380 86390 1
525878 99525878 1001 86380 86390 1
526474 99526474 1001 86380 86390 1
527108 99527108 1001 86380 86390 1
527135 99527135 1001 86380 86390 1
526983 99526983 1001 86380 86390 1
526666 99526666 1001 86380 86390 1
526809 99526809 1001 86380 86390 1
526734 99526734 1001 86380 86390 1
526658 99526658 1001 86380 86390 1
526807 99526807 1001 86380 86390 1
526833 99526833 1001 86380 86390 1
527311 99527311 1001 86380 86390 1
527376 99527376 1001 86380 86390 1
527449 99527449 1001 86380 86390 1
527891 99527891 1001 86380 86390 1
528068 99528068 1001 86380 86390 1
527919 99527919 1001 86380 86390 1
527688 99527688 1001 86380 86390 1
527811 99527811 1001 86380 86390 1
527682 99527682 1001 86380 86390 1
527751 99527751 1001 86380 86390 1
527610 99527610 1001 86380 86390 1
528228 99528228 1001 86380 86390 1
528144 99528144 1001 86380 86390 1
528092 99528092 1001 86380 86390 1
528107 99528107 1001 86380 86390 1
528900 99528900 1001 86380 86390 1
528725 99528725 1001 86380 86390 1
528862 99528862 1001 86380 86390 1
528581 99528581 1001 86380 86390 1
528491 99528491 1001 86380 86390 1
528611 99528611 1001 86380 86390 1
528638 99528638 1001 86380 86390 1
528640 99528640 1001 86380 86390 1
528281 99528281 1001 86380 86390 1
528378 99528378 1001 86380 86390 1
528483 99528483 1001 86380 86390 1
528447 99528447 1001 86380 86390 1
529572 99529572 1001 86380 86390 1
529560 99529560 1001 86380 86390 1
529533 99529533 1001 86380 86390 1
529393 99529393 1001 86380 86390 1
529512 99529512 1001 86380 86390 1
529371 99529371 1001 86380 86390 1
529461 99529461 1001 86380 86390 1
529487 99529487 1001 86380 86390 1
529372 99529372 1001 86380 86390 1
529429 99529429 1001 86380 86390 1
529184 99529184 1001 86380 86390 1
529210 99529210 1001 86380 86390 1
529183 99529183 1001 86380 86390 1
529804 99529804 1001 86380 86390 1
529863 99529863 1001 86380 86390 1
530517 99530517 1001 86380 86390 1
530377 99530377 1001 86380 86390 1
530403 99530403 1001 86380 86390 1
530397 99530397 1001 86380 86390 1
530436 99530436 1001 86380 86390 1
530235 99530235 1001 86380 86390 1
530144 99530144 1001 86380 86390 1
530268 99530268 1001 86380 86390 1
530269 99530269 1001 86380 86390 1
530126 99530126 1001 86380 86390 1
530064 99530064 1001 86380 86390 1
530041 99530041 1001 86380 86390 1
530576 99530576 1001 86380 86390 1
530732 99530732 1001 86380 86390 1
530607 99530607 1001 86380 86390 1
530715 99530715 1001 86380 86390 1
531317 99531317 1001 86380 86390 1
531324 99531324 1001 86380 86390 1
530995 99530995 1001 86380 86390 1
531047 99531047 1001 86380 86390 1
531129 99531129 1001 86380 86390 1
530852 99530852 1001 86380 86390 1
530951 99530951 1001 86380 86390 1
531465 99531465 1001 86380 86390 1
532040 99532040 1001 86380 86390 1
532171 99532171 1001 86380 86390 1
532158 99532158 1001 86380 86390 1
531820 99531820 1001 86380 86390 1
531927 99531927 1001 86380 86390 1
531865 99531865 1001 86380 86390 1
531997 99531997 1001 86380 86390 1
531586 99531586 1001 86380 86390 1
531787 99531787 1001 86380 86390 1
531738 99531738 1001 86380 86390 1
532269 99532269 1001 86380 86390 1
532367 99532367 1001 86380 86390 1
532266 99532266 1001 86380 86390 1
532920 99532920 1001 86380 86390 1
532661 99532661 1001 86380 86390 1
532822 99532822 1001 86380 86390 1
532694 99532694 1001 86380 86390 1
532785 99532785 1001 86380 86390 1
532747 99532747 1001 86380 86390 1
532583 99532583 1001 86380 86390 1
532429 99532429 1001 86380 86390 1
533229 99533229 1001 86380 86390 1
533205 99533205 1001 86380 86390 1
533157 99533157 1001 86380 86390 1
533742 99533742 1001 86380 86390 1
533744 99533744 1001 86380 86390 1
533657 99533657 1001 86380 86390 1
533749 99533749 1001 86380 86390 1
533738 99533738 1001 86380 86390 1
533816 99533816 1001 86380 86390 1
533676 99533676 1001 86380 86390 1
533483 99533483 1001 86380 86390 1
533550 99533550 1001 86380 86390 1
533591 99533591 1001 86380 86390 1
533475 99533475 1001 86380 86390 1
533409 99533409 1001 86380 86390 1
533295 99533295 1001 86380 86390 1
533298 99533298 1001 86380 86390 1
533988 99533988 1001 86380 86390 1
533877 99533877 1001 86380 86390 1
534626 99534626 1001 86380 86390 1
534486 99534486 1001 86380 86390 1
534410 99534410 1001 86380 86390 1
534411 99534411 1001 86380 86390 1
534360 99534360 1001 86380 86390 1
534114 99534114 1001 86380 86390 1
534089 99534089 1001 86380 86390 1
534121 99534121 1001 86380 86390 1
534150 99534150 1001 86380 86390 1
534758 99534758 1001 86380 86390 1
534799 99534799 1001 86380 86390 1
534840 99534840 1001 86380 86390 1
534752 99534752 1001 86380 86390 1
534692 99534692 1001 86380 86390 1
535345 99535345 1001 86380 86390 1
535354 99535354 1001 86380 86390 1
535213 99535213 1001 86380 86390 1
535177 99535177 1001 86380 86390 1
535199 99535199 1001 86380 86390 1
535070 99535070 1001 86380 86390 1
535001 99535001 1001 86380 86390 1
535559 99535559 1001 86380 86390 1
535569 99535569 1001 86380 86390 1
536322 99536322 1001 86380 86390 1
535951 99535951 1001 86380 86390 1
536030 99536030 1001 86380 86390 1
535954 99535954 1001 86380 86390 1
536100 99536100 1001 86380 86390 1
535890 99535890 1001 86380 86390 1
536393 99536393 1001 86380 86390 1
536384 99536384 1001 86380 86390 1
536500 99536500 1001 86380 86390 1
536345 99536345 1001 86380 86390 1
537046 99537046 1001 86380 86390 1
536912 99536912 1001 86380 86390 1
536826 99536826 1001 86380 86390 1
536748 99536748 1001 86380 86390 1
537354 99537354 1001 86380 86390 1
537309 99537309 1001 86380 86390 1
537232 99537232 1001 86380 86390 1
537210 99537210 1001 86380 86390 1
537873 99537873 1001 86380 86390 1
537960 99537960 1001 86380 86390 1
537801 99537801 1001 86380 86390 1
537931 99537931 1001 86380 86390 1
537881 99537881 1001 86380 86390 1
537667 99537667 1001 86380 86390 1
537603 99537603 1001 86380 86390 1
537746 99537746 1001 86380 86390 1
537682 99537682 1001 86380 86390 1
537761 99537761 1001 86380 86390 1
537646 99537646 1001 86380 86390 1
537610 99537610 1001 86380 86390 1
537393 99537393 1001 86380 86390 1
537390 99537390 1001 86380 86390 1
538021 99538021 1001 86380 86390 1
538100 99538100 1001 86380 86390 1
538101 99538101 1001 86380 86390 1
538132 99538132 1001 86380 86390 1
538175 99538175 1001 86380 86390 1
538098 99538098 1001 86380 86390 1
538669 99538669 1001 86380 86390 1
538683 99538683 1001 86380 86390 1
538645 99538645 1001 86380 86390 1
538548 99538548 1001 86380 86390 1
538567 99538567 1001 86380 86390 1
538263 99538263 1001 86380 86390 1
538291 99538291 1001 86380 86390 1
538889 99538889 1001 86380 86390 1
538972 99538972 1001 86380 86390 1
538975 99538975 1001 86380 86390 1
539461 99539461 1001 86380 86390 1
539463 99539463 1001 86380 86390 1
539491 99539491 1001 86380 86390 1
539384 99539384 1001 86380 86390 1
539257 99539257 1001 86380 86390 1
539350 99539350 1001 86380 86390 1
539233 99539233 1001 86380 86390 1
539429 99539429 1001 86380 86390 1
539300 99539300 1001 86380 86390 1
539239 99539239 1001 86380 86390 1
539058 99539058 1001 86380 86390 1
539155 99539155 1001 86380 86390 1
539794 99539794 1001 86380 86390 1
539652 99539652 1001 86380 86390 1
539679 99539679 1001 86380 86390 1
539654 99539654 1001 86380 86390 1
540424 99540424 1001 86380 86390 1
540080 99540080 1001 86380 86390 1
540068 99540068 1001 86380 86390 1
540252 99540252 1001 86380 86390 1
540152 99540152 1001 86380 86390 1
540243 99540243 1001 86380 86390 1
540257 99540257 1001 86380 86390 1
540015 99540015 1001 86380 86390 1
539939 99539939 1001 86380 86390 1
540669 99540669 1001 86380 86390 1
541265 99541265 1001 86380 86390 1
541129 99541129 1001 86380 86390 1
541277 99541277 1001 86380 86390 1
541238 99541238 1001 86380 86390 1
540958 99540958 1001 86380 86390 1
541051 99541051 1001 86380 86390 1
541006 99541006 1001 86380 86390 1
540930 99540930 1001 86380 86390 1
540853 99540853 1001 86380 86390 1
540751 99540751 1001 86380 86390 1
540676 99540676 1001 86380 86390 1
541433 99541433 1001 86380 86390 1
541383 99541383 1001 86380 86390 1
541336 99541336 1001 86380 86390 1
541363 99541363 1001 86380 86390 1
542031 99542031 1001 86380 86390 1
542000 99542000 1001 86380 86390 1
542110 99542110 1001 86380 86390 1
542116 99542116 1001 86380 86390 1
541812 99541812 1001 86380 86390 1
541903 99541903 1001 86380 86390 1
541755 99541755 1001 86380 86390 1
541687 99541687 1001 86380 86390 1
541585 99541585 1001 86380 86390 1
542855 99542855 1001 86380 86390 1
542884 99542884 1001 86380 86390 1
542746 99542746 1001 86380 86390 1
542927 99542927 1001 86380 86390 1
542773 99542773 1001 86380 86390 1
542787 99542787 1001 86380 86390 1
542665 99542665 1001 86380 86390 1
542666 99542666 1001 86380 86390 1
542479 99542479 1001 86380 86390 1
542428 99542428 1001 86380 86390 1
542329 99542329 1001 86380 86390 1
542369 99542369 1001 86380 86390 1
542450 99542450 1001 86380 86390 1
542426 99542426 1001 86380 86390 1
543657 99543657 1001 86380 86390 1
543670 99543670 1001 86380 86390 1
543658 99543658 1001 86380 86390 1
543637 99543637 1001 86380 86390 1
543495 99543495 1001 86380 86390 1
543381 99543381 1001 86380 86390 1
543259 99543259 1001 86380 86390 1
543567 99543567 1001 86380 86390 1
543918 99543918 1001 86380 86390 1
544583 99544583 1001 86380 86390 1
544590 99544590 1001 86380 86390 1
544441 99544441 1001 86380 86390 1
544240 99544240 1001 86380 86390 1
543982 99543982 1001 86380 86390 1
543999 99543999 1001 86380 86390 1
528441 1043 1002 37703 46694 1
531202 708 1001 41516 41615 1
400027 99400027 1001 86380 86390 1
400009 99400009 1001 86380 86390 1
400682 99400682 1001 86380 86390 1
400733 99400733 1001 86380 86390 1
400778 99400778 1001 86380 86390 1
401432 99401432 1001 86380 86390 1
402020 99402020 1001 86380 86390 1
402000 99402000 1001 86380 86390 1
402232 99402232 1001 86380 86390 1
402365 99402365 1001 86380 86390 1
402392 99402392 1001 86380 86390 1
402643 99402643 1001 86380 86390 1
402879 99402879 1001 86380 86390 1
402923 99402923 1001 86380 86390 1
402935 99402935 1001 86380 86390 1
403015 99403015 1001 86380 86390 1
403034 99403034 1001 86380 86390 1
403170 99403170 1001 86380 86390 1
403121 99403121 1001 86380 86390 1
403250 99403250 1001 86380 86390 1
403477 99403477 1001 86380 86390 1
403698 99403698 1001 86380 86390 1
403644 99403644 1001 86380 86390 1
403815 99403815 1001 86380 86390 1
403927 99403927 1001 86380 86390 1
404027 99404027 1001 86380 86390 1
403963 99403963 1001 86380 86390 1
403934 99403934 1001 86380 86390 1
403968 99403968 1001 86380 86390 1
404249 99404249 1001 86380 86390 1
404797 99404797 1001 86380 86390 1
404974 99404974 1001 86380 86390 1
404961 99404961 1001 86380 86390 1
405080 99405080 1001 86380 86390 1
405107 99405107 1001 86380 86390 1
405337 99405337 1001 86380 86390 1
405450 99405450 1001 86380 86390 1
405460 99405460 1001 86380 86390 1
405507 99405507 1001 86380 86390 1
405601 99405601 1001 86380 86390 1
405915 99405915 1001 86380 86390 1
406161 99406161 1001 86380 86390 1
406228 99406228 1001 86380 86390 1
406279 99406279 1001 86380 86390 1
406364 99406364 1001 86380 86390 1
406484 99406484 1001 86380 86390 1
406486 99406486 1001 86380 86390 1
406760 99406760 1001 86380 86390 1
407146 99407146 1001 86380 86390 1
407300 99407300 1001 86380 86390 1
407637 99407637 1001 86380 86390 1
407807 99407807 1001 86380 86390 1
408138 99408138 1001 86380 86390 1
408258 99408258 1001 86380 86390 1
408289 99408289 1001 86380 86390 1
408293 99408293 1001 86380 86390 1
408363 99408363 1001 86380 86390 1
408461 99408461 1001 86380 86390 1
408579 99408579 1001 86380 86390 1
409010 99409010 1001 86380 86390 1
409634 99409634 1001 86380 86390 1
409714 99409714 1001 86380 86390 1
409860 99409860 1001 86380 86390 1
410103 99410103 1001 86380 86390 1
410060 99410060 1001 86380 86390 1
410154 99410154 1001 86380 86390 1
410188 99410188 1001 86380 86390 1
410285 99410285 1001 86380 86390 1
410244 99410244 1001 86380 86390 1
410414 99410414 1001 86380 86390 1
410427 99410427 1001 86380 86390 1
410454 99410454 1001 86380 86390 1
410507 99410507 1001 86380 86390 1
410783 99410783 1001 86380 86390 1
410807 99410807 1001 86380 86390 1
410937 99410937 1001 86380 86390 1
411255 99411255 1001 86380 86390 1
411738 99411738 1001 86380 86390 1
411689 99411689 1001 86380 86390 1
411710 99411710 1001 86380 86390 1
411896 99411896 1001 86380 86390 1
412154 99412154 1001 86380 86390 1
412092 99412092 1001 86380 86390 1
412205 99412205 1001 86380 86390 1
413405 99413405 1001 86380 86390 1
413322 99413322 1001 86380 86390 1
413307 99413307 1001 86380 86390 1
413443 99413443 1001 86380 86390 1
413289 99413289 1001 86380 86390 1
413244 99413244 1001 86380 86390 1
413272 99413272 1001 86380 86390 1
412943 99412943 1001 86380 86390 1
413129 99413129 1001 86380 86390 1
413282 99413282 1001 86380 86390 1
412484 99412484 1001 86380 86390 1
412752 99412752 1001 86380 86390 1
412801 99412801 1001 86380 86390 1
412729 99412729 1001 86380 86390 1
412873 99412873 1001 86380 86390 1
412566 99412566 1001 86380 86390 1
412690 99412690 1001 86380 86390 1
413831 99413831 1001 86380 86390 1
413701 99413701 1001 86380 86390 1
414074 99414074 1001 86380 86390 1
415099 99415099 1001 86380 86390 1
415126 99415126 1001 86380 86390 1
414615 99414615 1001 86380 86390 1
414736 99414736 1001 86380 86390 1
414528 99414528 1001 86380 86390 1
414562 99414562 1001 86380 86390 1
414375 99414375 1001 86380 86390 1
414381 99414381 1001 86380 86390 1
414186 99414186 1001 86380 86390 1
414125 99414125 1001 86380 86390 1
414195 99414195 1001 86380 86390 1
414270 99414270 1001 86380 86390 1
415570 99415570 1001 86380 86390 1
415488 99415488 1001 86380 86390 1
415660 99415660 1001 86380 86390 1
415661 99415661 1001 86380 86390 1
415381 99415381 1001 86380 86390 1
416628 99416628 1001 86380 86390 1
416498 99416498 1001 86380 86390 1
416386 99416386 1001 86380 86390 1
416229 99416229 1001 86380 86390 1
415724 99415724 1001 86380 86390 1
415865 99415865 1001 86380 86390 1
415937 99415937 1001 86380 86390 1
416015 99416015 1001 86380 86390 1
417173 99417173 1001 86380 86390 1
417336 99417336 1001 86380 86390 1
417391 99417391 1001 86380 86390 1
417013 99417013 1001 86380 86390 1
417015 99417015 1001 86380 86390 1
417544 99417544 1001 86380 86390 1
418673 99418673 1001 86380 86390 1
418443 99418443 1001 86380 86390 1
418291 99418291 1001 86380 86390 1
418323 99418323 1001 86380 86390 1
417893 99417893 1001 86380 86390 1
417964 99417964 1001 86380 86390 1
418023 99418023 1001 86380 86390 1
419137 99419137 1001 86380 86390 1
418940 99418940 1001 86380 86390 1
419063 99419063 1001 86380 86390 1
420353 99420353 1001 86380 86390 1
420122 99420122 1001 86380 86390 1
420300 99420300 1001 86380 86390 1
419965 99419965 1001 86380 86390 1
419667 99419667 1001 86380 86390 1
419749 99419749 1001 86380 86390 1
419519 99419519 1001 86380 86390 1
419389 99419389 1001 86380 86390 1
419500 99419500 1001 86380 86390 1
419330 99419330 1001 86380 86390 1
420463 99420463 1001 86380 86390 1
421965 99421965 1001 86380 86390 1
421954 99421954 1001 86380 86390 1
420897 99420897 1001 86380 86390 1
421241 99421241 1001 86380 86390 1
422270 99422270 1001 86380 86390 1
423710 99423710 1001 86380 86390 1
423617 99423617 1001 86380 86390 1
423722 99423722 1001 86380 86390 1
423296 99423296 1001 86380 86390 1
423998 99423998 1001 86380 86390 1
423880 99423880 1001 86380 86390 1
425326 99425326 1001 86380 86390 1
425189 99425189 1001 86380 86390 1
424794 99424794 1001 86380 86390 1
424637 99424637 1001 86380 86390 1
424454 99424454 1001 86380 86390 1
425612 99425612 1001 86380 86390 1
425518 99425518 1001 86380 86390 1
426895 99426895 1001 86380 86390 1
426776 99426776 1001 86380 86390 1
426891 99426891 1001 86380 86390 1
426544 99426544 1001 86380 86390 1
426647 99426647 1001 86380 86390 1
426588 99426588 1001 86380 86390 1
426243 99426243 1001 86380 86390 1
425924 99425924 1001 86380 86390 1
425879 99425879 1001 86380 86390 1
427369 99427369 1001 86380 86390 1
427261 99427261 1001 86380 86390 1
427441 99427441 1001 86380 86390 1
427521 99427521 1001 86380 86390 1
427190 99427190 1001 86380 86390 1
428541 99428541 1001 86380 86390 1
428428 99428428 1001 86380 86390 1
428276 99428276 1001 86380 86390 1
427946 99427946 1001 86380 86390 1
428094 99428094 1001 86380 86390 1
428202 99428202 1001 86380 86390 1
427602 99427602 1001 86380 86390 1
429140 99429140 1001 86380 86390 1
430340 99430340 1001 86380 86390 1
429632 99429632 1001 86380 86390 1
429604 99429604 1001 86380 86390 1
429824 99429824 1001 86380 86390 1
429494 99429494 1001 86380 86390 1
429297 99429297 1001 86380 86390 1
429518 99429518 1001 86380 86390 1
430554 99430554 1001 86380 86390 1
430495 99430495 1001 86380 86390 1
430596 99430596 1001 86380 86390 1
430783 99430783 1001 86380 86390 1
430522 99430522 1001 86380 86390 1
431942 99431942 1001 86380 86390 1
431837 99431837 1001 86380 86390 1
431680 99431680 1001 86380 86390 1
432027 99432027 1001 86380 86390 1
431879 99431879 1001 86380 86390 1
431357 99431357 1001 86380 86390 1
431490 99431490 1001 86380 86390 1
430949 99430949 1001 86380 86390 1
430875 99430875 1001 86380 86390 1
432363 99432363 1001 86380 86390 1
432068 99432068 1001 86380 86390 1
432483 99432483 1001 86380 86390 1
433657 99433657 1001 86380 86390 1
433159 99433159 1001 86380 86390 1
433160 99433160 1001 86380 86390 1
433145 99433145 1001 86380 86390 1
433169 99433169 1001 86380 86390 1
432651 99432651 1001 86380 86390 1
432755 99432755 1001 86380 86390 1
434001 99434001 1001 86380 86390 1
433754 99433754 1001 86380 86390 1
433734 99433734 1001 86380 86390 1
435390 99435390 1001 86380 86390 1
435388 99435388 1001 86380 86390 1
435031 99435031 1001 86380 86390 1
434740 99434740 1001 86380 86390 1
434974 99434974 1001 86380 86390 1
434928 99434928 1001 86380 86390 1
434420 99434420 1001 86380 86390 1
434429 99434429 1001 86380 86390 1
434555 99434555 1001 86380 86390 1
435892 99435892 1001 86380 86390 1
435664 99435664 1001 86380 86390 1
436980 99436980 1001 86380 86390 1
437022 99437022 1001 86380 86390 1
436874 99436874 1001 86380 86390 1
437052 99437052 1001 86380 86390 1
436911 99436911 1001 86380 86390 1
436214 99436214 1001 86380 86390 1
436240 99436240 1001 86380 86390 1
435999 99435999 1001 86380 86390 1
436211 99436211 1001 86380 86390 1
436090 99436090 1001 86380 86390 1
436307 99436307 1001 86380 86390 1
437270 99437270 1001 86380 86390 1
300022 99300022 1001 86380 86390 1
300053 99300053 1001 86380 86390 1
300591 99300591 1001 86380 86390 1
300721 99300721 1001 86380 86390 1
300419 99300419 1001 86380 86390 1
300407 99300407 1001 86380 86390 1
300479 99300479 1001 86380 86390 1
300255 99300255 1001 86380 86390 1
300843 99300843 1001 86380 86390 1
300818 99300818 1001 86380 86390 1
300845 99300845 1001 86380 86390 1
300879 99300879 1001 86380 86390 1
301380 99301380 1001 86380 86390 1
301472 99301472 1001 86380 86390 1
301438 99301438 1001 86380 86390 1
301221 99301221 1001 86380 86390 1
301157 99301157 1001 86380 86390 1
301277 99301277 1001 86380 86390 1
301025 99301025 1001 86380 86390 1
301108 99301108 1001 86380 86390 1
301567 99301567 1001 86380 86390 1
301674 99301674 1001 86380 86390 1
302278 99302278 1001 86380 86390 1
302013 99302013 1001 86380 86390 1
301889 99301889 1001 86380 86390 1
301789 99301789 1001 86380 86390 1
301830 99301830 1001 86380 86390 1
301779 99301779 1001 86380 86390 1
301885 99301885 1001 86380 86390 1
302546 99302546 1001 86380 86390 1
302461 99302461 1001 86380 86390 1
302503 99302503 1001 86380 86390 1
302479 99302479 1001 86380 86390 1
303092 99303092 1001 86380 86390 1
303069 99303069 1001 86380 86390 1
303138 99303138 1001 86380 86390 1
302967 99302967 1001 86380 86390 1
302793 99302793 1001 86380 86390 1
302784 99302784 1001 86380 86390 1
302740 99302740 1001 86380 86390 1
303401 99303401 1001 86380 86390 1
303315 99303315 1001 86380 86390 1
303880 99303880 1001 86380 86390 1
303847 99303847 1001 86380 86390 1
303940 99303940 1001 86380 86390 1
303953 99303953 1001 86380 86390 1
303804 99303804 1001 86380 86390 1
303770 99303770 1001 86380 86390 1
303466 99303466 1001 86380 86390 1
303559 99303559 1001 86380 86390 1
304084 99304084 1001 86380 86390 1
304202 99304202 1001 86380 86390 1
304126 99304126 1001 86380 86390 1
304088 99304088 1001 86380 86390 1
304230 99304230 1001 86380 86390 1
304218 99304218 1001 86380 86390 1
304171 99304171 1001 86380 86390 1
304774 99304774 1001 86380 86390 1
304755 99304755 1001 86380 86390 1
304498 99304498 1001 86380 86390 1
304595 99304595 1001 86380 86390 1
304545 99304545 1001 86380 86390 1
304278 99304278 1001 86380 86390 1
304408 99304408 1001 86380 86390 1
304331 99304331 1001 86380 86390 1
304280 99304280 1001 86380 86390 1
304926 99304926 1001 86380 86390 1
304893 99304893 1001 86380 86390 1
304997 99304997 1001 86380 86390 1
305597 99305597 1001 86380 86390 1
305534 99305534 1001 86380 86390 1
305490 99305490 1001 86380 86390 1
305284 99305284 1001 86380 86390 1
305159 99305159 1001 86380 86390 1
305138 99305138 1001 86380 86390 1
305243 99305243 1001 86380 86390 1
500048 99500048 1001 86380 86390 1
500052 99500052 1001 86380 86390 1
500094 99500094 1001 86380 86390 1
500017 99500017 1001 86380 86390 1
500138 99500138 1001 86380 86390 1
500009 99500009 1001 86380 86390 1
500804 99500804 1001 86380 86390 1
500504 99500504 1001 86380 86390 1
500466 99500466 1001 86380 86390 1
500432 99500432 1001 86380 86390 1
500259 99500259 1001 86380 86390 1
500235 99500235 1001 86380 86390 1
500274 99500274 1001 86380 86390 1
500279 99500279 1001 86380 86390 1
500940 99500940 1001 86380 86390 1
500830 99500830 1001 86380 86390 1
500818 99500818 1001 86380 86390 1
500872 99500872 1001 86380 86390 1
501563 99501563 1001 86380 86390 1
501448 99501448 1001 86380 86390 1
501488 99501488 1001 86380 86390 1
501345 99501345 1001 86380 86390 1
501031 99501031 1001 86380 86390 1
501058 99501058 1001 86380 86390 1
501040 99501040 1001 86380 86390 1
501159 99501159 1001 86380 86390 1
501804 99501804 1001 86380 86390 1
501742 99501742 1001 86380 86390 1
501651 99501651 1001 86380 86390 1
501783 99501783 1001 86380 86390 1
501823 99501823 1001 86380 86390 1
501669 99501669 1001 86380 86390 1
501684 99501684 1001 86380 86390 1
502374 99502374 1001 86380 86390 1
502184 99502184 1001 86380 86390 1
502198 99502198 1001 86380 86390 1
502255 99502255 1001 86380 86390 1
501953 99501953 1001 86380 86390 1
502609 99502609 1001 86380 86390 1
502498 99502498 1001 86380 86390 1
503150 99503150 1001 86380 86390 1
503106 99503106 1001 86380 86390 1
503095 99503095 1001 86380 86390 1
503050 99503050 1001 86380 86390 1
502922 99502922 1001 86380 86390 1
502987 99502987 1001 86380 86390 1
502939 99502939 1001 86380 86390 1
502953 99502953 1001 86380 86390 1
502770 99502770 1001 86380 86390 1
502747 99502747 1001 86380 86390 1
503496 99503496 1001 86380 86390 1
503322 99503322 1001 86380 86390 1
503479 99503479 1001 86380 86390 1
503404 99503404 1001 86380 86390 1
503989 99503989 1001 86380 86390 1
504055 99504055 1001 86380 86390 1
504019 99504019 1001 86380 86390 1
504106 99504106 1001 86380 86390 1
503823 99503823 1001 86380 86390 1
503824 99503824 1001 86380 86390 1
503815 99503815 1001 86380 86390 1
503510 99503510 1001 86380 86390 1
504302 99504302 1001 86380 86390 1
504201 99504201 1001 86380 86390 1
504178 99504178 1001 86380 86390 1
504922 99504922 1001 86380 86390 1
504874 99504874 1001 86380 86390 1
504890 99504890 1001 86380 86390 1
504712 99504712 1001 86380 86390 1
504676 99504676 1001 86380 86390 1
504440 99504440 1001 86380 86390 1
504459 99504459 1001 86380 86390 1
505123 99505123 1001 86380 86390 1
504950 99504950 1001 86380 86390 1
505642 99505642 1001 86380 86390 1
505618 99505618 1001 86380 86390 1
505647 99505647 1001 86380 86390 1
505765 99505765 1001 86380 86390 1
505576 99505576 1001 86380 86390 1
505403 99505403 1001 86380 86390 1
505364 99505364 1001 86380 86390 1
505183 99505183 1001 86380 86390 1
505223 99505223 1001 86380 86390 1
505302 99505302 1001 86380 86390 1
505913 99505913 1001 86380 86390 1
505829 99505829 1001 86380 86390 1
505960 99505960 1001 86380 86390 1
506487 99506487 1001 86380 86390 1
506490 99506490 1001 86380 86390 1
506228 99506228 1001 86380 86390 1
506191 99506191 1001 86380 86390 1
506273 99506273 1001 86380 86390 1
506072 99506072 1001 86380 86390 1
506670 99506670 1001 86380 86390 1
507396 99507396 1001 86380 86390 1
507313 99507313 1001 86380 86390 1
507412 99507412 1001 86380 86390 1
507343 99507343 1001 86380 86390 1
507128 99507128 1001 86380 86390 1
507071 99507071 1001 86380 86390 1
507579 99507579 1001 86380 86390 1
508100 99508100 1001 86380 86390 1
507978 99507978 1001 86380 86390 1
507865 99507865 1001 86380 86390 1
508033 99508033 1001 86380 86390 1
507893 99507893 1001 86380 86390 1
507974 99507974 1001 86380 86390 1
508014 99508014 1001 86380 86390 1
507964 99507964 1001 86380 86390 1
507705 99507705 1001 86380 86390 1
508369 99508369 1001 86380 86390 1
508894 99508894 1001 86380 86390 1
508907 99508907 1001 86380 86390 1
508895 99508895 1001 86380 86390 1
508951 99508951 1001 86380 86390 1
509053 99509053 1001 86380 86390 1
508929 99508929 1001 86380 86390 1
508701 99508701 1001 86380 86390 1
508756 99508756 1001 86380 86390 1
508747 99508747 1001 86380 86390 1
508621 99508621 1001 86380 86390 1
509102 99509102 1001 86380 86390 1
509250 99509250 1001 86380 86390 1
509276 99509276 1001 86380 86390 1
509864 99509864 1001 86380 86390 1
509787 99509787 1001 86380 86390 1
509775 99509775 1001 86380 86390 1
509806 99509806 1001 86380 86390 1
509605 99509605 1001 86380 86390 1
509607 99509607 1001 86380 86390 1
509293 99509293 1001 86380 86390 1
509281 99509281 1001 86380 86390 1
509362 99509362 1001 86380 86390 1
509376 99509376 1001 86380 86390 1
509483 99509483 1001 86380 86390 1
509937 99509937 1001 86380 86390 1
510015 99510015 1001 86380 86390 1
509990 99509990 1001 86380 86390 1
509927 99509927 1001 86380 86390 1
510020 99510020 1001 86380 86390 1
510103 99510103 1001 86380 86390 1
510696 99510696 1001 86380 86390 1
510549 99510549 1001 86380 86390 1
510352 99510352 1001 86380 86390 1
510392 99510392 1001 86380 86390 1
510513 99510513 1001 86380 86390 1
510463 99510463 1001 86380 86390 1
510334 99510334 1001 86380 86390 1
510351 99510351 1001 86380 86390 1
510145 99510145 1001 86380 86390 1
510311 99510311 1001 86380 86390 1
510840 99510840 1001 86380 86390 1
510763 99510763 1001 86380 86390 1
510931 99510931 1001 86380 86390 1
510781 99510781 1001 86380 86390 1
510730 99510730 1001 86380 86390 1
510743 99510743 1001 86380 86390 1
510863 99510863 1001 86380 86390 1
511355 99511355 1001 86380 86390 1
511383 99511383 1001 86380 86390 1
511309 99511309 1001 86380 86390 1
511194 99511194 1001 86380 86390 1
510996 99510996 1001 86380 86390 1
510941 99510941 1001 86380 86390 1
511708 99511708 1001 86380 86390 1
511638 99511638 1001 86380 86390 1
512345 99512345 1001 86380 86390 1
512179 99512179 1001 86380 86390 1
512287 99512287 1001 86380 86390 1
512030 99512030 1001 86380 86390 1
512027 99512027 1001 86380 86390 1
512133 99512133 1001 86380 86390 1
511829 99511829 1001 86380 86390 1
511959 99511959 1001 86380 86390 1
511779 99511779 1001 86380 86390 1
512583 99512583 1001 86380 86390 1
512444 99512444 1001 86380 86390 1
512551 99512551 1001 86380 86390 1
513169 99513169 1001 86380 86390 1
513016 99513016 1001 86380 86390 1
512915 99512915 1001 86380 86390 1
512687 99512687 1001 86380 86390 1
512701 99512701 1001 86380 86390 1
512597 99512597 1001 86380 86390 1
512611 99512611 1001 86380 86390 1
512640 99512640 1001 86380 86390 1
512789 99512789 1001 86380 86390 1
512595 99512595 1001 86380 86390 1
513332 99513332 1001 86380 86390 1
513375 99513375 1001 86380 86390 1
513222 99513222 1001 86380 86390 1
513225 99513225 1001 86380 86390 1
513982 99513982 1001 86380 86390 1
513931 99513931 1001 86380 86390 1
513958 99513958 1001 86380 86390 1
513920 99513920 1001 86380 86390 1
513985 99513985 1001 86380 86390 1
513874 99513874 1001 86380 86390 1
514026 99514026 1001 86380 86390 1
513649 99513649 1001 86380 86390 1
513503 99513503 1001 86380 86390 1
513594 99513594 1001 86380 86390 1
513557 99513557 1001 86380 86390 1
513534 99513534 1001 86380 86390 1
513418 99513418 1001 86380 86390 1
514079 99514079 1001 86380 86390 1
514235 99514235 1001 86380 86390 1
514176 99514176 1001 86380 86390 1
514048 99514048 1001 86380 86390 1
514741 99514741 1001 86380 86390 1
514470 99514470 1001 86380 86390 1
514625 99514625 1001 86380 86390 1
514605 99514605 1001 86380 86390 1
514419 99514419 1001 86380 86390 1
514334 99514334 1001 86380 86390 1
514284 99514284 1001 86380 86390 1
514442 99514442 1001 86380 86390 1
514922 99514922 1001 86380 86390 1
514941 99514941 1001 86380 86390 1
515046 99515046 1001 86380 86390 1
515047 99515047 1001 86380 86390 1
515546 99515546 1001 86380 86390 1
515661 99515661 1001 86380 86390 1
515540 99515540 1001 86380 86390 1
515678 99515678 1001 86380 86390 1
515306 99515306 1001 86380 86390 1
515231 99515231 1001 86380 86390 1
515223 99515223 1001 86380 86390 1
515081 99515081 1001 86380 86390 1
515122 99515122 1001 86380 86390 1
515136 99515136 1001 86380 86390 1
515797 99515797 1001 86380 86390 1
515785 99515785 1001 86380 86390 1
515850 99515850 1001 86380 86390 1
515786 99515786 1001 86380 86390 1
515827 99515827 1001 86380 86390 1
515794 99515794 1001 86380 86390 1
515743 99515743 1001 86380 86390 1
515860 99515860 1001 86380 86390 1
516424 99516424 1001 86380 86390 1
516386 99516386 1001 86380 86390 1
516501 99516501 1001 86380 86390 1
516430 99516430 1001 86380 86390 1
516207 99516207 1001 86380 86390 1
516247 99516247 1001 86380 86390 1
516196 99516196 1001 86380 86390 1
516185 99516185 1001 86380 86390 1
515918 99515918 1001 86380 86390 1
515997 99515997 1001 86380 86390 1
515960 99515960 1001 86380 86390 1
516700 99516700 1001 86380 86390 1
515889 99515889 1001 86380 86390 1
516618 99516618 1001 86380 86390 1
517186 99517186 1001 86380 86390 1
517045 99517045 1001 86380 86390 1
516896 99516896 1001 86380 86390 1
516819 99516819 1001 86380 86390 1
516864 99516864 1001 86380 86390 1
516752 99516752 1001 86380 86390 1
517449 99517449 1001 86380 86390 1
517531 99517531 1001 86380 86390 1
517481 99517481 1001 86380 86390 1
518062 99518062 1001 86380 86390 1
518134 99518134 1001 86380 86390 1
517961 99517961 1001 86380 86390 1
518104 99518104 1001 86380 86390 1
518156 99518156 1001 86380 86390 1
517979 99517979 1001 86380 86390 1
517820 99517820 1001 86380 86390 1
517544 99517544 1001 86380 86390 1
517597 99517597 1001 86380 86390 1
517586 99517586 1001 86380 86390 1
518327 99518327 1001 86380 86390 1
518953 99518953 1001 86380 86390 1
518875 99518875 1001 86380 86390 1
518863 99518863 1001 86380 86390 1
518965 99518965 1001 86380 86390 1
518945 99518945 1001 86380 86390 1
518869 99518869 1001 86380 86390 1
518600 99518600 1001 86380 86390 1
518639 99518639 1001 86380 86390 1
518661 99518661 1001 86380 86390 1
518553 99518553 1001 86380 86390 1
518502 99518502 1001 86380 86390 1
518547 99518547 1001 86380 86390 1
519106 99519106 1001 86380 86390 1
519805 99519805 1001 86380 86390 1
519506 99519506 1001 86380 86390 1
519584 99519584 1001 86380 86390 1
519487 99519487 1001 86380 86390 1
519464 99519464 1001 86380 86390 1
519593 99519593 1001 86380 86390 1
519298 99519298 1001 86380 86390 1
519350 99519350 1001 86380 86390 1
519315 99519315 1001 86380 86390 1
519382 99519382 1001 86380 86390 1
519401 99519401 1001 86380 86390 1
519874 99519874 1001 86380 86390 1
520513 99520513 1001 86380 86390 1
520508 99520508 1001 86380 86390 1
520306 99520306 1001 86380 86390 1
520257 99520257 1001 86380 86390 1
520417 99520417 1001 86380 86390 1
520354 99520354 1001 86380 86390 1
520264 99520264 1001 86380 86390 1
520038 99520038 1001 86380 86390 1
520054 99520054 1001 86380 86390 1
520807 99520807 1001 86380 86390 1
520758 99520758 1001 86380 86390 1
520659 99520659 1001 86380 86390 1
521301 99521301 1001 86380 86390 1
521302 99521302 1001 86380 86390 1
521268 99521268 1001 86380 86390 1
521349 99521349 1001 86380 86390 1
521235 99521235 1001 86380 86390 1
521152 99521152 1001 86380 86390 1
521141 99521141 1001 86380 86390 1
521594 99521594 1001 86380 86390 1
521624 99521624 1001 86380 86390 1
521551 99521551 1001 86380 86390 1
522190 99522190 1001 86380 86390 1
522269 99522269 1001 86380 86390 1
521933 99521933 1001 86380 86390 1
521896 99521896 1001 86380 86390 1
522085 99522085 1001 86380 86390 1
521771 99521771 1001 86380 86390 1
521734 99521734 1001 86380 86390 1
521786 99521786 1001 86380 86390 1
522315 99522315 1001 86380 86390 1
522497 99522497 1001 86380 86390 1
522446 99522446 1001 86380 86390 1
522423 99522423 1001 86380 86390 1
522350 99522350 1001 86380 86390 1
522442 99522442 1001 86380 86390 1
522443 99522443 1001 86380 86390 1
522916 99522916 1001 86380 86390 1
523034 99523034 1001 86380 86390 1
523104 99523104 1001 86380 86390 1
522889 99522889 1001 86380 86390 1
522773 99522773 1001 86380 86390 1
522827 99522827 1001 86380 86390 1
522713 99522713 1001 86380 86390 1
522740 99522740 1001 86380 86390 1
522779 99522779 1001 86380 86390 1
522692 99522692 1001 86380 86390 1
522539 99522539 1001 86380 86390 1
522527 99522527 1001 86380 86390 1
522566 99522566 1001 86380 86390 1
522684 99522684 1001 86380 86390 1
523141 99523141 1001 86380 86390 1
523211 99523211 1001 86380 86390 1
523267 99523267 1001 86380 86390 1
523293 99523293 1001 86380 86390 1
523841 99523841 1001 86380 86390 1
523683 99523683 1001 86380 86390 1
523697 99523697 1001 86380 86390 1
523389 99523389 1001 86380 86390 1
523497 99523497 1001 86380 86390 1
523433 99523433 1001 86380 86390 1
523344 99523344 1001 86380 86390 1
523424 99523424 1001 86380 86390 1
523490 99523490 1001 86380 86390 1
523946 99523946 1001 86380 86390 1
524743 99524743 1001 86380 86390 1
524689 99524689 1001 86380 86390 1
524424 99524424 1001 86380 86390 1
524476 99524476 1001 86380 86390 1
524347 99524347 1001 86380 86390 1
524244 99524244 1001 86380 86390 1
524195 99524195 1001 86380 86390 1
524948 99524948 1001 86380 86390 1
525570 99525570 1001 86380 86390 1
525422 99525422 1001 86380 86390 1
525412 99525412 1001 86380 86390 1
525092 99525092 1001 86380 86390 1
524984 99524984 1001 86380 86390 1
524998 99524998 1001 86380 86390 1
525701 99525701 1001 86380 86390 1
525766 99525766 1001 86380 86390 1
525730 99525730 1001 86380 86390 1
526361 99526361 1001 86380 86390 1
526221 99526221 1001 86380 86390 1
526324 99526324 1001 86380 86390 1
526340 99526340 1001 86380 86390 1
526210 99526210 1001 86380 86390 1
526060 99526060 1001 86380 86390 1
525868 99525868 1001 86380 86390 1
525826 99525826 1001 86380 86390 1
526477 99526477 1001 86380 86390 1
526466 99526466 1001 86380 86390 1
526457 99526457 1001 86380 86390 1
527101 99527101 1001 86380 86390 1
527197 99527197 1001 86380 86390 1
527033 99527033 1001 86380 86390 1
526971 99526971 1001 86380 86390 1
527039 99527039 1001 86380 86390 1
526679 99526679 1001 86380 86390 1
527342 99527342 1001 86380 86390 1
527409 99527409 1001 86380 86390 1
527281 99527281 1001 86380 86390 1
527335 99527335 1001 86380 86390 1
527426 99527426 1001 86380 86390 1
527989 99527989 1001 86380 86390 1
527892 99527892 1001 86380 86390 1
527958 99527958 1001 86380 86390 1
527727 99527727 1001 86380 86390 1
527669 99527669 1001 86380 86390 1
527484 99527484 1001 86380 86390 1
527462 99527462 1001 86380 86390 1
527541 99527541 1001 86380 86390 1
527503 99527503 1001 86380 86390 1
528099 99528099 1001 86380 86390 1
528190 99528190 1001 86380 86390 1
528256 99528256 1001 86380 86390 1
528208 99528208 1001 86380 86390 1
528863 99528863 1001 86380 86390 1
528753 99528753 1001 86380 86390 1
528742 99528742 1001 86380 86390 1
528643 99528643 1001 86380 86390 1
528543 99528543 1001 86380 86390 1
528563 99528563 1001 86380 86390 1
528361 99528361 1001 86380 86390 1
528469 99528469 1001 86380 86390 1
528328 99528328 1001 86380 86390 1
528472 99528472 1001 86380 86390 1
529677 99529677 1001 86380 86390 1
529639 99529639 1001 86380 86390 1
529565 99529565 1001 86380 86390 1
529660 99529660 1001 86380 86390 1
529420 99529420 1001 86380 86390 1
529330 99529330 1001 86380 86390 1
529305 99529305 1001 86380 86390 1
529141 99529141 1001 86380 86390 1
529830 99529830 1001 86380 86390 1
529796 99529796 1001 86380 86390 1
530373 99530373 1001 86380 86390 1
530405 99530405 1001 86380 86390 1
530406 99530406 1001 86380 86390 1
530153 99530153 1001 86380 86390 1
530183 99530183 1001 86380 86390 1
530000 99530000 1001 86380 86390 1
530117 99530117 1001 86380 86390 1
529951 99529951 1001 86380 86390 1
530008 99530008 1001 86380 86390 1
530751 99530751 1001 86380 86390 1
530585 99530585 1001 86380 86390 1
530637 99530637 1001 86380 86390 1
530650 99530650 1001 86380 86390 1
530613 99530613 1001 86380 86390 1
531342 99531342 1001 86380 86390 1
531285 99531285 1001 86380 86390 1
531198 99531198 1001 86380 86390 1
531111 99531111 1001 86380 86390 1
531053 99531053 1001 86380 86390 1
531121 99531121 1001 86380 86390 1
530838 99530838 1001 86380 86390 1
530906 99530906 1001 86380 86390 1
530781 99530781 1001 86380 86390 1
530846 99530846 1001 86380 86390 1
530899 99530899 1001 86380 86390 1
531444 99531444 1001 86380 86390 1
531553 99531553 1001 86380 86390 1
531400 99531400 1001 86380 86390 1
532187 99532187 1001 86380 86390 1
532020 99532020 1001 86380 86390 1
532088 99532088 1001 86380 86390 1
532050 99532050 1001 86380 86390 1
531885 99531885 1001 86380 86390 1
531950 99531950 1001 86380 86390 1
531970 99531970 1001 86380 86390 1
531829 99531829 1001 86380 86390 1
531610 99531610 1001 86380 86390 1
531598 99531598 1001 86380 86390 1
531699 99531699 1001 86380 86390 1
532373 99532373 1001 86380 86390 1
532206 99532206 1001 86380 86390 1
532350 99532350 1001 86380 86390 1
532870 99532870 1001 86380 86390 1
532634 99532634 1001 86380 86390 1
532547 99532547 1001 86380 86390 1
532548 99532548 1001 86380 86390 1
532484 99532484 1001 86380 86390 1
533173 99533173 1001 86380 86390 1
533058 99533058 1001 86380 86390 1
533188 99533188 1001 86380 86390 1
533150 99533150 1001 86380 86390 1
533033 99533033 1001 86380 86390 1
533151 99533151 1001 86380 86390 1
533835 99533835 1001 86380 86390 1
533839 99533839 1001 86380 86390 1
533739 99533739 1001 86380 86390 1
533525 99533525 1001 86380 86390 1
533596 99533596 1001 86380 86390 1
533361 99533361 1001 86380 86390 1
533427 99533427 1001 86380 86390 1
533984 99533984 1001 86380 86390 1
534004 99534004 1001 86380 86390 1
534682 99534682 1001 86380 86390 1
534488 99534488 1001 86380 86390 1
534592 99534592 1001 86380 86390 1
534465 99534465 1001 86380 86390 1
534284 99534284 1001 86380 86390 1
534380 99534380 1001 86380 86390 1
534334 99534334 1001 86380 86390 1
534220 99534220 1001 86380 86390 1
534123 99534123 1001 86380 86390 1
534227 99534227 1001 86380 86390 1
534775 99534775 1001 86380 86390 1
535344 99535344 1001 86380 86390 1
535491 99535491 1001 86380 86390 1
535467 99535467 1001 86380 86390 1
534903 99534903 1001 86380 86390 1
534917 99534917 1001 86380 86390 1
534891 99534891 1001 86380 86390 1
535090 99535090 1001 86380 86390 1
534963 99534963 1001 86380 86390 1
536186 99536186 1001 86380 86390 1
536294 99536294 1001 86380 86390 1
536217 99536217 1001 86380 86390 1
535962 99535962 1001 86380 86390 1
536084 99536084 1001 86380 86390 1
536124 99536124 1001 86380 86390 1
536009 99536009 1001 86380 86390 1
536061 99536061 1001 86380 86390 1
536074 99536074 1001 86380 86390 1
535985 99535985 1001 86380 86390 1
536065 99536065 1001 86380 86390 1
535885 99535885 1001 86380 86390 1
535784 99535784 1001 86380 86390 1
535826 99535826 1001 86380 86390 1
536438 99536438 1001 86380 86390 1
536426 99536426 1001 86380 86390 1
536427 99536427 1001 86380 86390 1
537059 99537059 1001 86380 86390 1
537021 99537021 1001 86380 86390 1
537151 99537151 1001 86380 86390 1
536948 99536948 1001 86380 86390 1
536823 99536823 1001 86380 86390 1
536567 99536567 1001 86380 86390 1
536725 99536725 1001 86380 86390 1
536549 99536549 1001 86380 86390 1
536577 99536577 1001 86380 86390 1
537319 99537319 1001 86380 86390 1
537791 99537791 1001 86380 86390 1
537804 99537804 1001 86380 86390 1
537627 99537627 1001 86380 86390 1
537641 99537641 1001 86380 86390 1
537471 99537471 1001 86380 86390 1
538048 99538048 1001 86380 86390 1
538061 99538061 1001 86380 86390 1
537997 99537997 1001 86380 86390 1
538044 99538044 1001 86380 86390 1
538103 99538103 1001 86380 86390 1
538729 99538729 1001 86380 86390 1
538730 99538730 1001 86380 86390 1
538617 99538617 1001 86380 86390 1
538415 99538415 1001 86380 86390 1
538406 99538406 1001 86380 86390 1
538446 99538446 1001 86380 86390 1
538463 99538463 1001 86380 86390 1
538516 99538516 1001 86380 86390 1
538245 99538245 1001 86380 86390 1
538382 99538382 1001 86380 86390 1
539019 99539019 1001 86380 86390 1
538402 99538402 1001 86380 86390 1
539438 99539438 1001 86380 86390 1
539497 99539497 1001 86380 86390 1
539524 99539524 1001 86380 86390 1
539396 99539396 1001 86380 86390 1
539373 99539373 1001 86380 86390 1
539270 99539270 1001 86380 86390 1
539258 99539258 1001 86380 86390 1
539326 99539326 1001 86380 86390 1
539368 99539368 1001 86380 86390 1
539045 99539045 1001 86380 86390 1
539026 99539026 1001 86380 86390 1
539131 99539131 1001 86380 86390 1
539716 99539716 1001 86380 86390 1
539807 99539807 1001 86380 86390 1
539784 99539784 1001 86380 86390 1
539811 99539811 1001 86380 86390 1
539644 99539644 1001 86380 86390 1
539788 99539788 1001 86380 86390 1
539802 99539802 1001 86380 86390 1
540236 99540236 1001 86380 86390 1
540244 99540244 1001 86380 86390 1
539874 99539874 1001 86380 86390 1
539940 99539940 1001 86380 86390 1
539853 99539853 1001 86380 86390 1
540051 99540051 1001 86380 86390 1
540558 99540558 1001 86380 86390 1
540481 99540481 1001 86380 86390 1
540564 99540564 1001 86380 86390 1
540565 99540565 1001 86380 86390 1
541179 99541179 1001 86380 86390 1
541206 99541206 1001 86380 86390 1
541271 99541271 1001 86380 86390 1
541094 99541094 1001 86380 86390 1
541274 99541274 1001 86380 86390 1
541176 99541176 1001 86380 86390 1
540983 99540983 1001 86380 86390 1
540925 99540925 1001 86380 86390 1
540789 99540789 1001 86380 86390 1
540673 99540673 1001 86380 86390 1
540872 99540872 1001 86380 86390 1
540796 99540796 1001 86380 86390 1
540824 99540824 1001 86380 86390 1
541360 99541360 1001 86380 86390 1
541425 99541425 1001 86380 86390 1
541442 99541442 1001 86380 86390 1
541430 99541430 1001 86380 86390 1
541926 99541926 1001 86380 86390 1
541981 99541981 1001 86380 86390 1
542093 99542093 1001 86380 86390 1
541850 99541850 1001 86380 86390 1
541865 99541865 1001 86380 86390 1
541821 99541821 1001 86380 86390 1
541731 99541731 1001 86380 86390 1
541591 99541591 1001 86380 86390 1
541527 99541527 1001 86380 86390 1
541528 99541528 1001 86380 86390 1
541569 99541569 1001 86380 86390 1
541648 99541648 1001 86380 86390 1
541546 99541546 1001 86380 86390 1
542224 99542224 1001 86380 86390 1
542252 99542252 1001 86380 86390 1
542831 99542831 1001 86380 86390 1
542537 99542537 1001 86380 86390 1
542681 99542681 1001 86380 86390 1
542581 99542581 1001 86380 86390 1
542404 99542404 1001 86380 86390 1
542392 99542392 1001 86380 86390 1
542524 99542524 1001 86380 86390 1
542385 99542385 1001 86380 86390 1
542515 99542515 1001 86380 86390 1
542533 99542533 1001 86380 86390 1
542987 99542987 1001 86380 86390 1
543093 99543093 1001 86380 86390 1
543737 99543737 1001 86380 86390 1
543686 99543686 1001 86380 86390 1
543542 99543542 1001 86380 86390 1
543497 99543497 1001 86380 86390 1
543486 99543486 1001 86380 86390 1
543182 99543182 1001 86380 86390 1
543183 99543183 1001 86380 86390 1
543196 99543196 1001 86380 86390 1
543797 99543797 1001 86380 86390 1
543940 99543940 1001 86380 86390 1
543967 99543967 1001 86380 86390 1
543866 99543866 1001 86380 86390 1
543932 99543932 1001 86380 86390 1
543780 99543780 1001 86380 86390 1
544507 99544507 1001 86380 86390 1
544521 99544521 1001 86380 86390 1
544547 99544547 1001 86380 86390 1
544434 99544434 1001 86380 86390 1
544517 99544517 1001 86380 86390 1
544415 99544415 1001 86380 86390 1
544392 99544392 1001 86380 86390 1
544367 99544367 1001 86380 86390 1
544111 99544111 1001 86380 86390 1
544687 99544687 1001 86380 86390 1
544715 99544715 1001 86380 86390 1
425350 212 1001 48180 48537 1
418027 288 1001 54960 56217 1
429801 206 1001 82620 83397 1
533992 854 1002 40982 44663 1
400107 99400107 1001 86380 86390 1
400710 99400710 1001 86380 86390 1
400735 99400735 1001 86380 86390 1
400746 99400746 1001 86380 86390 1
400988 99400988 1001 86380 86390 1
401066 99401066 1001 86380 86390 1
401377 99401377 1001 86380 86390 1
401386 99401386 1001 86380 86390 1
401431 99401431 1001 86380 86390 1
401852 99401852 1001 86380 86390 1
401949 99401949 1001 86380 86390 1
402452 99402452 1001 86380 86390 1
402411 99402411 1001 86380 86390 1
402717 99402717 1001 86380 86390 1
402849 99402849 1001 86380 86390 1
402837 99402837 1001 86380 86390 1
403546 99403546 1001 86380 86390 1
403537 99403537 1001 86380 86390 1
403738 99403738 1001 86380 86390 1
403768 99403768 1001 86380 86390 1
403741 99403741 1001 86380 86390 1
403784 99403784 1001 86380 86390 1
403844 99403844 1001 86380 86390 1
403992 99403992 1001 86380 86390 1
404075 99404075 1001 86380 86390 1
404052 99404052 1001 86380 86390 1
404251 99404251 1001 86380 86390 1
404308 99404308 1001 86380 86390 1
404442 99404442 1001 86380 86390 1
404575 99404575 1001 86380 86390 1
404536 99404536 1001 86380 86390 1
404632 99404632 1001 86380 86390 1
404769 99404769 1001 86380 86390 1
404875 99404875 1001 86380 86390 1
405104 99405104 1001 86380 86390 1
405382 99405382 1001 86380 86390 1
405216 99405216 1001 86380 86390 1
405397 99405397 1001 86380 86390 1
405550 99405550 1001 86380 86390 1
405625 99405625 1001 86380 86390 1
405636 99405636 1001 86380 86390 1
405746 99405746 1001 86380 86390 1
405729 99405729 1001 86380 86390 1
405779 99405779 1001 86380 86390 1
405783 99405783 1001 86380 86390 1
405967 99405967 1001 86380 86390 1
405906 99405906 1001 86380 86390 1
406011 99406011 1001 86380 86390 1
406173 99406173 1001 86380 86390 1
406315 99406315 1001 86380 86390 1
406691 99406691 1001 86380 86390 1
406873 99406873 1001 86380 86390 1
407200 99407200 1001 86380 86390 1
407231 99407231 1001 86380 86390 1
407186 99407186 1001 86380 86390 1
407268 99407268 1001 86380 86390 1
407363 99407363 1001 86380 86390 1
407538 99407538 1001 86380 86390 1
407612 99407612 1001 86380 86390 1
407565 99407565 1001 86380 86390 1
407626 99407626 1001 86380 86390 1
407823 99407823 1001 86380 86390 1
407912 99407912 1001 86380 86390 1
408079 99408079 1001 86380 86390 1
408249 99408249 1001 86380 86390 1
408349 99408349 1001 86380 86390 1
408493 99408493 1001 86380 86390 1
408782 99408782 1001 86380 86390 1
408943 99408943 1001 86380 86390 1
409259 99409259 1001 86380 86390 1
409697 99409697 1001 86380 86390 1
409734 99409734 1001 86380 86390 1
409975 99409975 1001 86380 86390 1
410464 99410464 1001 86380 86390 1
410621 99410621 1001 86380 86390 1
410784 99410784 1001 86380 86390 1
410873 99410873 1001 86380 86390 1
410835 99410835 1001 86380 86390 1
410943 99410943 1001 86380 86390 1
410916 99410916 1001 86380 86390 1
411092 99411092 1001 86380 86390 1
411043 99411043 1001 86380 86390 1
411271 99411271 1001 86380 86390 1
411376 99411376 1001 86380 86390 1
411628 99411628 1001 86380 86390 1
411714 99411714 1001 86380 86390 1
411737 99411737 1001 86380 86390 1
411859 99411859 1001 86380 86390 1
411995 99411995 1001 86380 86390 1
412267 99412267 1001 86380 86390 1
412417 99412417 1001 86380 86390 1
412431 99412431 1001 86380 86390 1
412379 99412379 1001 86380 86390 1
413542 99413542 1001 86380 86390 1
413645 99413645 1001 86380 86390 1
413165 99413165 1001 86380 86390 1
412913 99412913 1001 86380 86390 1
413278 99413278 1001 86380 86390 1
412967 99412967 1001 86380 86390 1
413132 99413132 1001 86380 86390 1
412756 99412756 1001 86380 86390 1
412531 99412531 1001 86380 86390 1
412855 99412855 1001 86380 86390 1
412688 99412688 1001 86380 86390 1
413738 99413738 1001 86380 86390 1
414068 99414068 1001 86380 86390 1
414082 99414082 1001 86380 86390 1
414928 99414928 1001 86380 86390 1
415149 99415149 1001 86380 86390 1
414798 99414798 1001 86380 86390 1
414822 99414822 1001 86380 86390 1
414803 99414803 1001 86380 86390 1
414543 99414543 1001 86380 86390 1
414600 99414600 1001 86380 86390 1
414237 99414237 1001 86380 86390 1
415476 99415476 1001 86380 86390 1
415383 99415383 1001 86380 86390 1
415667 99415667 1001 86380 86390 1
416832 99416832 1001 86380 86390 1
416616 99416616 1001 86380 86390 1
416800 99416800 1001 86380 86390 1
416810 99416810 1001 86380 86390 1
416882 99416882 1001 86380 86390 1
416224 99416224 1001 86380 86390 1
416150 99416150 1001 86380 86390 1
416269 99416269 1001 86380 86390 1
416155 99416155 1001 86380 86390 1
415838 99415838 1001 86380 86390 1
416013 99416013 1001 86380 86390 1
415839 99415839 1001 86380 86390 1
416105 99416105 1001 86380 86390 1
415733 99415733 1001 86380 86390 1
417135 99417135 1001 86380 86390 1
417147 99417147 1001 86380 86390 1
417179 99417179 1001 86380 86390 1
417105 99417105 1001 86380 86390 1
417607 99417607 1001 86380 86390 1
417582 99417582 1001 86380 86390 1
418693 99418693 1001 86380 86390 1
418713 99418713 1001 86380 86390 1
418703 99418703 1001 86380 86390 1
418688 99418688 1001 86380 86390 1
418138 99418138 1001 86380 86390 1
418202 99418202 1001 86380 86390 1
418172 99418172 1001 86380 86390 1
417917 99417917 1001 86380 86390 1
417667 99417667 1001 86380 86390 1
417801 99417801 1001 86380 86390 1
417907 99417907 1001 86380 86390 1
417785 99417785 1001 86380 86390 1
418903 99418903 1001 86380 86390 1
418842 99418842 1001 86380 86390 1
420383 99420383 1001 86380 86390 1
420062 99420062 1001 86380 86390 1
420154 99420154 1001 86380 86390 1
420432 99420432 1001 86380 86390 1
419805 99419805 1001 86380 86390 1
419986 99419986 1001 86380 86390 1
419662 99419662 1001 86380 86390 1
419316 99419316 1001 86380 86390 1
419402 99419402 1001 86380 86390 1
419310 99419310 1001 86380 86390 1
419509 99419509 1001 86380 86390 1
420485 99420485 1001 86380 86390 1
422007 99422007 1001 86380 86390 1
421758 99421758 1001 86380 86390 1
421784 99421784 1001 86380 86390 1
421953 99421953 1001 86380 86390 1
421708 99421708 1001 86380 86390 1
421503 99421503 1001 86380 86390 1
421299 99421299 1001 86380 86390 1
421550 99421550 1001 86380 86390 1
421362 99421362 1001 86380 86390 1
421448 99421448 1001 86380 86390 1
420885 99420885 1001 86380 86390 1
422272 99422272 1001 86380 86390 1
422377 99422377 1001 86380 86390 1
423434 99423434 1001 86380 86390 1
423450 99423450 1001 86380 86390 1
423456 99423456 1001 86380 86390 1
423227 99423227 1001 86380 86390 1
423136 99423136 1001 86380 86390 1
423282 99423282 1001 86380 86390 1
423189 99423189 1001 86380 86390 1
422773 99422773 1001 86380 86390 1
422697 99422697 1001 86380 86390 1
422632 99422632 1001 86380 86390 1
422608 99422608 1001 86380 86390 1
423985 99423985 1001 86380 86390 1
423966 99423966 1001 86380 86390 1
425218 99425218 1001 86380 86390 1
425376 99425376 1001 86380 86390 1
425103 99425103 1001 86380 86390 1
425304 99425304 1001 86380 86390 1
425111 99425111 1001 86380 86390 1
425040 99425040 1001 86380 86390 1
425096 99425096 1001 86380 86390 1
425374 99425374 1001 86380 86390 1
424732 99424732 1001 86380 86390 1
424598 99424598 1001 86380 86390 1
424680 99424680 1001 86380 86390 1
424691 99424691 1001 86380 86390 1
424415 99424415 1001 86380 86390 1
424373 99424373 1001 86380 86390 1
424205 99424205 1001 86380 86390 1
425604 99425604 1001 86380 86390 1
425625 99425625 1001 86380 86390 1
426747 99426747 1001 86380 86390 1
426738 99426738 1001 86380 86390 1
426860 99426860 1001 86380 86390 1
426554 99426554 1001 86380 86390 1
426330 99426330 1001 86380 86390 1
426247 99426247 1001 86380 86390 1
426206 99426206 1001 86380 86390 1
425853 99425853 1001 86380 86390 1
425906 99425906 1001 86380 86390 1
427462 99427462 1001 86380 86390 1
427422 99427422 1001 86380 86390 1
427379 99427379 1001 86380 86390 1
427281 99427281 1001 86380 86390 1
428643 99428643 1001 86380 86390 1
428450 99428450 1001 86380 86390 1
428118 99428118 1001 86380 86390 1
427947 99427947 1001 86380 86390 1
428158 99428158 1001 86380 86390 1
428279 99428279 1001 86380 86390 1
428284 99428284 1001 86380 86390 1
428079 99428079 1001 86380 86390 1
428246 99428246 1001 86380 86390 1
428304 99428304 1001 86380 86390 1
427713 99427713 1001 86380 86390 1
427887 99427887 1001 86380 86390 1
428943 99428943 1001 86380 86390 1
429021 99429021 1001 86380 86390 1
428770 99428770 1001 86380 86390 1
428897 99428897 1001 86380 86390 1
430147 99430147 1001 86380 86390 1
430158 99430158 1001 86380 86390 1
429829 99429829 1001 86380 86390 1
429615 99429615 1001 86380 86390 1
429577 99429577 1001 86380 86390 1
429677 99429677 1001 86380 86390 1
429348 99429348 1001 86380 86390 1
429260 99429260 1001 86380 86390 1
429542 99429542 1001 86380 86390 1
430792 99430792 1001 86380 86390 1
430595 99430595 1001 86380 86390 1
430452 99430452 1001 86380 86390 1
430604 99430604 1001 86380 86390 1
431657 99431657 1001 86380 86390 1
431943 99431943 1001 86380 86390 1
431719 99431719 1001 86380 86390 1
431358 99431358 1001 86380 86390 1
431288 99431288 1001 86380 86390 1
431335 99431335 1001 86380 86390 1
431387 99431387 1001 86380 86390 1
431597 99431597 1001 86380 86390 1
431469 99431469 1001 86380 86390 1
431089 99431089 1001 86380 86390 1
431121 99431121 1001 86380 86390 1
430950 99430950 1001 86380 86390 1
430985 99430985 1001 86380 86390 1
431054 99431054 1001 86380 86390 1
432295 99432295 1001 86380 86390 1
433470 99433470 1001 86380 86390 1
433544 99433544 1001 86380 86390 1
433290 99433290 1001 86380 86390 1
433138 99433138 1001 86380 86390 1
433192 99433192 1001 86380 86390 1
432908 99432908 1001 86380 86390 1
433058 99433058 1001 86380 86390 1
433133 99433133 1001 86380 86390 1
432826 99432826 1001 86380 86390 1
432607 99432607 1001 86380 86390 1
432616 99432616 1001 86380 86390 1
434037 99434037 1001 86380 86390 1
433922 99433922 1001 86380 86390 1
433735 99433735 1001 86380 86390 1
433819 99433819 1001 86380 86390 1
433802 99433802 1001 86380 86390 1
435162 99435162 1001 86380 86390 1
435308 99435308 1001 86380 86390 1
434904 99434904 1001 86380 86390 1
434700 99434700 1001 86380 86390 1
434141 99434141 1001 86380 86390 1
434412 99434412 1001 86380 86390 1
434148 99434148 1001 86380 86390 1
434333 99434333 1001 86380 86390 1
434249 99434249 1001 86380 86390 1
435786 99435786 1001 86380 86390 1
435515 99435515 1001 86380 86390 1
435816 99435816 1001 86380 86390 1
435744 99435744 1001 86380 86390 1
435504 99435504 1001 86380 86390 1
435593 99435593 1001 86380 86390 1
436953 99436953 1001 86380 86390 1
436859 99436859 1001 86380 86390 1
437125 99437125 1001 86380 86390 1
436886 99436886 1001 86380 86390 1
436703 99436703 1001 86380 86390 1
436666 99436666 1001 86380 86390 1
436734 99436734 1001 86380 86390 1
436370 99436370 1001 86380 86390 1
436602 99436602 1001 86380 86390 1
436578 99436578 1001 86380 86390 1
437342 99437342 1001 86380 86390 1
437215 99437215 1001 86380 86390 1
437352 99437352 1001 86380 86390 1
437285 99437285 1001 86380 86390 1
300599 99300599 1001 86380 86390 1
300584 99300584 1001 86380 86390 1
300212 99300212 1001 86380 86390 1
300270 99300270 1001 86380 86390 1
300297 99300297 1001 86380 86390 1
300740 99300740 1001 86380 86390 1
300858 99300858 1001 86380 86390 1
300897 99300897 1001 86380 86390 1
300731 99300731 1001 86380 86390 1
301451 99301451 1001 86380 86390 1
301526 99301526 1001 86380 86390 1
301530 99301530 1001 86380 86390 1
301484 99301484 1001 86380 86390 1
301325 99301325 1001 86380 86390 1
300942 99300942 1001 86380 86390 1
301035 99301035 1001 86380 86390 1
301564 99301564 1001 86380 86390 1
301591 99301591 1001 86380 86390 1
301604 99301604 1001 86380 86390 1
301695 99301695 1001 86380 86390 1
302239 99302239 1001 86380 86390 1
302316 99302316 1001 86380 86390 1
302192 99302192 1001 86380 86390 1
301988 99301988 1001 86380 86390 1
302015 99302015 1001 86380 86390 1
302031 99302031 1001 86380 86390 1
302044 99302044 1001 86380 86390 1
301878 99301878 1001 86380 86390 1
301762 99301762 1001 86380 86390 1
301827 99301827 1001 86380 86390 1
301882 99301882 1001 86380 86390 1
301858 99301858 1001 86380 86390 1
301780 99301780 1001 86380 86390 1
301938 99301938 1001 86380 86390 1
302457 99302457 1001 86380 86390 1
302511 99302511 1001 86380 86390 1
302410 99302410 1001 86380 86390 1
302514 99302514 1001 86380 86390 1
302385 99302385 1001 86380 86390 1
302465 99302465 1001 86380 86390 1
302568 99302568 1001 86380 86390 1
302584 99302584 1001 86380 86390 1
303171 99303171 1001 86380 86390 1
303177 99303177 1001 86380 86390 1
303149 99303149 1001 86380 86390 1
303100 99303100 1001 86380 86390 1
302859 99302859 1001 86380 86390 1
302978 99302978 1001 86380 86390 1
302993 99302993 1001 86380 86390 1
302695 99302695 1001 86380 86390 1
302634 99302634 1001 86380 86390 1
303304 99303304 1001 86380 86390 1
303330 99303330 1001 86380 86390 1
304020 99304020 1001 86380 86390 1
303713 99303713 1001 86380 86390 1
303716 99303716 1001 86380 86390 1
303783 99303783 1001 86380 86390 1
303760 99303760 1001 86380 86390 1
303786 99303786 1001 86380 86390 1
303571 99303571 1001 86380 86390 1
304213 99304213 1001 86380 86390 1
304164 99304164 1001 86380 86390 1
304208 99304208 1001 86380 86390 1
304691 99304691 1001 86380 86390 1
304765 99304765 1001 86380 86390 1
304502 99304502 1001 86380 86390 1
304528 99304528 1001 86380 86390 1
304541 99304541 1001 86380 86390 1
304544 99304544 1001 86380 86390 1
304648 99304648 1001 86380 86390 1
304484 99304484 1001 86380 86390 1
304423 99304423 1001 86380 86390 1
304244 99304244 1001 86380 86390 1
304441 99304441 1001 86380 86390 1
304325 99304325 1001 86380 86390 1
304365 99304365 1001 86380 86390 1
304249 99304249 1001 86380 86390 1
304431 99304431 1001 86380 86390 1
305011 99305011 1001 86380 86390 1
304871 99304871 1001 86380 86390 1
304990 99304990 1001 86380 86390 1
305055 99305055 1001 86380 86390 1
305057 99305057 1001 86380 86390 1
305058 99305058 1001 86380 86390 1
305599 99305599 1001 86380 86390 1
305658 99305658 1001 86380 86390 1
305626 99305626 1001 86380 86390 1
305627 99305627 1001 86380 86390 1
305489 99305489 1001 86380 86390 1
305580 99305580 1001 86380 86390 1
305065 99305065 1001 86380 86390 1
305120 99305120 1001 86380 86390 1
305082 99305082 1001 86380 86390 1
305215 99305215 1001 86380 86390 1
305218 99305218 1001 86380 86390 1
305696 99305696 1001 86380 86390 1
500025 99500025 1001 86380 86390 1
500078 99500078 1001 86380 86390 1
500040 99500040 1001 86380 86390 1
500109 99500109 1001 86380 86390 1
500634 99500634 1001 86380 86390 1
500785 99500785 1001 86380 86390 1
500758 99500758 1001 86380 86390 1
500694 99500694 1001 86380 86390 1
500598 99500598 1001 86380 86390 1
500434 99500434 1001 86380 86390 1
500423 99500423 1001 86380 86390 1
500515 99500515 1001 86380 86390 1
500244 99500244 1001 86380 86390 1
500339 99500339 1001 86380 86390 1
500276 99500276 1001 86380 86390 1
500290 99500290 1001 86380 86390 1
500954 99500954 1001 86380 86390 1
500942 99500942 1001 86380 86390 1
500893 99500893 1001 86380 86390 1
500975 99500975 1001 86380 86390 1
501506 99501506 1001 86380 86390 1
501415 99501415 1001 86380 86390 1
501041 99501041 1001 86380 86390 1
501701 99501701 1001 86380 86390 1
501805 99501805 1001 86380 86390 1
501692 99501692 1001 86380 86390 1
501744 99501744 1001 86380 86390 1
501725 99501725 1001 86380 86390 1
501739 99501739 1001 86380 86390 1
502428 99502428 1001 86380 86390 1
502263 99502263 1001 86380 86390 1
502409 99502409 1001 86380 86390 1
502399 99502399 1001 86380 86390 1
502309 99502309 1001 86380 86390 1
501871 99501871 1001 86380 86390 1
501898 99501898 1001 86380 86390 1
501911 99501911 1001 86380 86390 1
501963 99501963 1001 86380 86390 1
502041 99502041 1001 86380 86390 1
501861 99501861 1001 86380 86390 1
501890 99501890 1001 86380 86390 1
501982 99501982 1001 86380 86390 1
502632 99502632 1001 86380 86390 1
502547 99502547 1001 86380 86390 1
502590 99502590 1001 86380 86390 1
503125 99503125 1001 86380 86390 1
503242 99503242 1001 86380 86390 1
503101 99503101 1001 86380 86390 1
503262 99503262 1001 86380 86390 1
503269 99503269 1001 86380 86390 1
503021 99503021 1001 86380 86390 1
502908 99502908 1001 86380 86390 1
502697 99502697 1001 86380 86390 1
502789 99502789 1001 86380 86390 1
502699 99502699 1001 86380 86390 1
502678 99502678 1001 86380 86390 1
503354 99503354 1001 86380 86390 1
503421 99503421 1001 86380 86390 1
503447 99503447 1001 86380 86390 1
503450 99503450 1001 86380 86390 1
503464 99503464 1001 86380 86390 1
503323 99503323 1001 86380 86390 1
503403 99503403 1001 86380 86390 1
504061 99504061 1001 86380 86390 1
503785 99503785 1001 86380 86390 1
503885 99503885 1001 86380 86390 1
503613 99503613 1001 86380 86390 1
503667 99503667 1001 86380 86390 1
503624 99503624 1001 86380 86390 1
504205 99504205 1001 86380 86390 1
504134 99504134 1001 86380 86390 1
504214 99504214 1001 86380 86390 1
504242 99504242 1001 86380 86390 1
504755 99504755 1001 86380 86390 1
504927 99504927 1001 86380 86390 1
504759 99504759 1001 86380 86390 1
504750 99504750 1001 86380 86390 1
504641 99504641 1001 86380 86390 1
504537 99504537 1001 86380 86390 1
504618 99504618 1001 86380 86390 1
504567 99504567 1001 86380 86390 1
505033 99505033 1001 86380 86390 1
505127 99505127 1001 86380 86390 1
505657 99505657 1001 86380 86390 1
505660 99505660 1001 86380 86390 1
505730 99505730 1001 86380 86390 1
505614 99505614 1001 86380 86390 1
505396 99505396 1001 86380 86390 1
505389 99505389 1001 86380 86390 1
505510 99505510 1001 86380 86390 1
505273 99505273 1001 86380 86390 1
505967 99505967 1001 86380 86390 1
505879 99505879 1001 86380 86390 1
506433 99506433 1001 86380 86390 1
506411 99506411 1001 86380 86390 1
506450 99506450 1001 86380 86390 1
506528 99506528 1001 86380 86390 1
506312 99506312 1001 86380 86390 1
506293 99506293 1001 86380 86390 1
506726 99506726 1001 86380 86390 1
506665 99506665 1001 86380 86390 1
507061 99507061 1001 86380 86390 1
507117 99507117 1001 86380 86390 1
507172 99507172 1001 86380 86390 1
507147 99507147 1001 86380 86390 1
507084 99507084 1001 86380 86390 1
506879 99506879 1001 86380 86390 1
506996 99506996 1001 86380 86390 1
506987 99506987 1001 86380 86390 1
506955 99506955 1001 86380 86390 1
506994 99506994 1001 86380 86390 1
507524 99507524 1001 86380 86390 1
507478 99507478 1001 86380 86390 1
508211 99508211 1001 86380 86390 1
508149 99508149 1001 86380 86390 1
508226 99508226 1001 86380 86390 1
508154 99508154 1001 86380 86390 1
508239 99508239 1001 86380 86390 1
508131 99508131 1001 86380 86390 1
507941 99507941 1001 86380 86390 1
508006 99508006 1001 86380 86390 1
507942 99507942 1001 86380 86390 1
507882 99507882 1001 86380 86390 1
507783 99507783 1001 86380 86390 1
507772 99507772 1001 86380 86390 1
507824 99507824 1001 86380 86390 1
507762 99507762 1001 86380 86390 1
507724 99507724 1001 86380 86390 1
507776 99507776 1001 86380 86390 1
507664 99507664 1001 86380 86390 1
507628 99507628 1001 86380 86390 1
508299 99508299 1001 86380 86390 1
508379 99508379 1001 86380 86390 1
508279 99508279 1001 86380 86390 1
508359 99508359 1001 86380 86390 1
508373 99508373 1001 86380 86390 1
508979 99508979 1001 86380 86390 1
508967 99508967 1001 86380 86390 1
509006 99509006 1001 86380 86390 1
509060 99509060 1001 86380 86390 1
508996 99508996 1001 86380 86390 1
509022 99509022 1001 86380 86390 1
508766 99508766 1001 86380 86390 1
508720 99508720 1001 86380 86390 1
508866 99508866 1001 86380 86390 1
508532 99508532 1001 86380 86390 1
508588 99508588 1001 86380 86390 1
508460 99508460 1001 86380 86390 1
509214 99509214 1001 86380 86390 1
509137 99509137 1001 86380 86390 1
509190 99509190 1001 86380 86390 1
509076 99509076 1001 86380 86390 1
509132 99509132 1001 86380 86390 1
509811 99509811 1001 86380 86390 1
509761 99509761 1001 86380 86390 1
509879 99509879 1001 86380 86390 1
509782 99509782 1001 86380 86390 1
509603 99509603 1001 86380 86390 1
509424 99509424 1001 86380 86390 1
509420 99509420 1001 86380 86390 1
510104 99510104 1001 86380 86390 1
509280 99509280 1001 86380 86390 1
510073 99510073 1001 86380 86390 1
510675 99510675 1001 86380 86390 1
510355 99510355 1001 86380 86390 1
510346 99510346 1001 86380 86390 1
510248 99510248 1001 86380 86390 1
510197 99510197 1001 86380 86390 1
510301 99510301 1001 86380 86390 1
510159 99510159 1001 86380 86390 1
510147 99510147 1001 86380 86390 1
510257 99510257 1001 86380 86390 1
510314 99510314 1001 86380 86390 1
510856 99510856 1001 86380 86390 1
510756 99510756 1001 86380 86390 1
510735 99510735 1001 86380 86390 1
511502 99511502 1001 86380 86390 1
511364 99511364 1001 86380 86390 1
511475 99511475 1001 86380 86390 1
511282 99511282 1001 86380 86390 1
511273 99511273 1001 86380 86390 1
511199 99511199 1001 86380 86390 1
511201 99511201 1001 86380 86390 1
510970 99510970 1001 86380 86390 1
511011 99511011 1001 86380 86390 1
511031 99511031 1001 86380 86390 1
511096 99511096 1001 86380 86390 1
511109 99511109 1001 86380 86390 1
511757 99511757 1001 86380 86390 1
511616 99511616 1001 86380 86390 1
511564 99511564 1001 86380 86390 1
511746 99511746 1001 86380 86390 1
511606 99511606 1001 86380 86390 1
511686 99511686 1001 86380 86390 1
511611 99511611 1001 86380 86390 1
511651 99511651 1001 86380 86390 1
512328 99512328 1001 86380 86390 1
512352 99512352 1001 86380 86390 1
512358 99512358 1001 86380 86390 1
512256 99512256 1001 86380 86390 1
512372 99512372 1001 86380 86390 1
512236 99512236 1001 86380 86390 1
511929 99511929 1001 86380 86390 1
511891 99511891 1001 86380 86390 1
511827 99511827 1001 86380 86390 1
511807 99511807 1001 86380 86390 1
512493 99512493 1001 86380 86390 1
512403 99512403 1001 86380 86390 1
512559 99512559 1001 86380 86390 1
512463 99512463 1001 86380 86390 1
512528 99512528 1001 86380 86390 1
513026 99513026 1001 86380 86390 1
513170 99513170 1001 86380 86390 1
513061 99513061 1001 86380 86390 1
513126 99513126 1001 86380 86390 1
513075 99513075 1001 86380 86390 1
513101 99513101 1001 86380 86390 1
512845 99512845 1001 86380 86390 1
512944 99512944 1001 86380 86390 1
512856 99512856 1001 86380 86390 1
512661 99512661 1001 86380 86390 1
512643 99512643 1001 86380 86390 1
512618 99512618 1001 86380 86390 1
513329 99513329 1001 86380 86390 1
513252 99513252 1001 86380 86390 1
513977 99513977 1001 86380 86390 1
513798 99513798 1001 86380 86390 1
513518 99513518 1001 86380 86390 1
513609 99513609 1001 86380 86390 1
513610 99513610 1001 86380 86390 1
513431 99513431 1001 86380 86390 1
513512 99513512 1001 86380 86390 1
513551 99513551 1001 86380 86390 1
514134 99514134 1001 86380 86390 1
514186 99514186 1001 86380 86390 1
514190 99514190 1001 86380 86390 1
514117 99514117 1001 86380 86390 1
514783 99514783 1001 86380 86390 1
514657 99514657 1001 86380 86390 1
514750 99514750 1001 86380 86390 1
514700 99514700 1001 86380 86390 1
514613 99514613 1001 86380 86390 1
514340 99514340 1001 86380 86390 1
514908 99514908 1001 86380 86390 1
515026 99515026 1001 86380 86390 1
515683 99515683 1001 86380 86390 1
515654 99515654 1001 86380 86390 1
515523 99515523 1001 86380 86390 1
515669 99515669 1001 86380 86390 1
515579 99515579 1001 86380 86390 1
515402 99515402 1001 86380 86390 1
515378 99515378 1001 86380 86390 1
515301 99515301 1001 86380 86390 1
515393 99515393 1001 86380 86390 1
515408 99515408 1001 86380 86390 1
515347 99515347 1001 86380 86390 1
515091 99515091 1001 86380 86390 1
515161 99515161 1001 86380 86390 1
515099 99515099 1001 86380 86390 1
515883 99515883 1001 86380 86390 1
515832 99515832 1001 86380 86390 1
515731 99515731 1001 86380 86390 1
515796 99515796 1001 86380 86390 1
516369 99516369 1001 86380 86390 1
516421 99516421 1001 86380 86390 1
516457 99516457 1001 86380 86390 1
516301 99516301 1001 86380 86390 1
515929 99515929 1001 86380 86390 1
515983 99515983 1001 86380 86390 1
516063 99516063 1001 86380 86390 1
516524 99516524 1001 86380 86390 1
516516 99516516 1001 86380 86390 1
517249 99517249 1001 86380 86390 1
517229 99517229 1001 86380 86390 1
517219 99517219 1001 86380 86390 1
517121 99517121 1001 86380 86390 1
517009 99517009 1001 86380 86390 1
517075 99517075 1001 86380 86390 1
517102 99517102 1001 86380 86390 1
516832 99516832 1001 86380 86390 1
516749 99516749 1001 86380 86390 1
516904 99516904 1001 86380 86390 1
516803 99516803 1001 86380 86390 1
517463 99517463 1001 86380 86390 1
517451 99517451 1001 86380 86390 1
517454 99517454 1001 86380 86390 1
517403 99517403 1001 86380 86390 1
517369 99517369 1001 86380 86390 1
517526 99517526 1001 86380 86390 1
518125 99518125 1001 86380 86390 1
517962 99517962 1001 86380 86390 1
518015 99518015 1001 86380 86390 1
517840 99517840 1001 86380 86390 1
517886 99517886 1001 86380 86390 1
517657 99517657 1001 86380 86390 1
517547 99517547 1001 86380 86390 1
518236 99518236 1001 86380 86390 1
518172 99518172 1001 86380 86390 1
518328 99518328 1001 86380 86390 1
518225 99518225 1001 86380 86390 1
518174 99518174 1001 86380 86390 1
518220 99518220 1001 86380 86390 1
518313 99518313 1001 86380 86390 1
518365 99518365 1001 86380 86390 1
518791 99518791 1001 86380 86390 1
518819 99518819 1001 86380 86390 1
518626 99518626 1001 86380 86390 1
518589 99518589 1001 86380 86390 1
518708 99518708 1001 86380 86390 1
518754 99518754 1001 86380 86390 1
518664 99518664 1001 86380 86390 1
518489 99518489 1001 86380 86390 1
518990 99518990 1001 86380 86390 1
519043 99519043 1001 86380 86390 1
519125 99519125 1001 86380 86390 1
519540 99519540 1001 86380 86390 1
519542 99519542 1001 86380 86390 1
519856 99519856 1001 86380 86390 1
520485 99520485 1001 86380 86390 1
520446 99520446 1001 86380 86390 1
520348 99520348 1001 86380 86390 1
520098 99520098 1001 86380 86390 1
520163 99520163 1001 86380 86390 1
520114 99520114 1001 86380 86390 1
520027 99520027 1001 86380 86390 1
520716 99520716 1001 86380 86390 1
520704 99520704 1001 86380 86390 1
520744 99520744 1001 86380 86390 1
520707 99520707 1001 86380 86390 1
520788 99520788 1001 86380 86390 1
521279 99521279 1001 86380 86390 1
521448 99521448 1001 86380 86390 1
521410 99521410 1001 86380 86390 1
521042 99521042 1001 86380 86390 1
520888 99520888 1001 86380 86390 1
520916 99520916 1001 86380 86390 1
520856 99520856 1001 86380 86390 1
521467 99521467 1001 86380 86390 1
521494 99521494 1001 86380 86390 1
521507 99521507 1001 86380 86390 1
522267 99522267 1001 86380 86390 1
522122 99522122 1001 86380 86390 1
522175 99522175 1001 86380 86390 1
522035 99522035 1001 86380 86390 1
521988 99521988 1001 86380 86390 1
522068 99522068 1001 86380 86390 1
522046 99522046 1001 86380 86390 1
521858 99521858 1001 86380 86390 1
522293 99522293 1001 86380 86390 1
522494 99522494 1001 86380 86390 1
522339 99522339 1001 86380 86390 1
523075 99523075 1001 86380 86390 1
522921 99522921 1001 86380 86390 1
522809 99522809 1001 86380 86390 1
522652 99522652 1001 86380 86390 1
523181 99523181 1001 86380 86390 1
523298 99523298 1001 86380 86390 1
523144 99523144 1001 86380 86390 1
523224 99523224 1001 86380 86390 1
523138 99523138 1001 86380 86390 1
523781 99523781 1001 86380 86390 1
523847 99523847 1001 86380 86390 1
523850 99523850 1001 86380 86390 1
523609 99523609 1001 86380 86390 1
523730 99523730 1001 86380 86390 1
523569 99523569 1001 86380 86390 1
523428 99523428 1001 86380 86390 1
523482 99523482 1001 86380 86390 1
523499 99523499 1001 86380 86390 1
523527 99523527 1001 86380 86390 1
523361 99523361 1001 86380 86390 1
524073 99524073 1001 86380 86390 1
523960 99523960 1001 86380 86390 1
523966 99523966 1001 86380 86390 1
524688 99524688 1001 86380 86390 1
524759 99524759 1001 86380 86390 1
524664 99524664 1001 86380 86390 1
524370 99524370 1001 86380 86390 1
524450 99524450 1001 86380 86390 1
524425 99524425 1001 86380 86390 1
524477 99524477 1001 86380 86390 1
524362 99524362 1001 86380 86390 1
524558 99524558 1001 86380 86390 1
524537 99524537 1001 86380 86390 1
524258 99524258 1001 86380 86390 1
524173 99524173 1001 86380 86390 1
524956 99524956 1001 86380 86390 1
524828 99524828 1001 86380 86390 1
525475 99525475 1001 86380 86390 1
525451 99525451 1001 86380 86390 1
525426 99525426 1001 86380 86390 1
525223 99525223 1001 86380 86390 1
525379 99525379 1001 86380 86390 1
525281 99525281 1001 86380 86390 1
525388 99525388 1001 86380 86390 1
525389 99525389 1001 86380 86390 1
525325 99525325 1001 86380 86390 1
525120 99525120 1001 86380 86390 1
525047 99525047 1001 86380 86390 1
524986 99524986 1001 86380 86390 1
525687 99525687 1001 86380 86390 1
525721 99525721 1001 86380 86390 1
526320 99526320 1001 86380 86390 1
526365 99526365 1001 86380 86390 1
526169 99526169 1001 86380 86390 1
526083 99526083 1001 86380 86390 1
526202 99526202 1001 86380 86390 1
525997 99525997 1001 86380 86390 1
525860 99525860 1001 86380 86390 1
526004 99526004 1001 86380 86390 1
525967 99525967 1001 86380 86390 1
526536 99526536 1001 86380 86390 1
526459 99526459 1001 86380 86390 1
526621 99526621 1001 86380 86390 1
526518 99526518 1001 86380 86390 1
527094 99527094 1001 86380 86390 1
527175 99527175 1001 86380 86390 1
527226 99527226 1001 86380 86390 1
527227 99527227 1001 86380 86390 1
527126 99527126 1001 86380 86390 1
527191 99527191 1001 86380 86390 1
527204 99527204 1001 86380 86390 1
527066 99527066 1001 86380 86390 1
526993 99526993 1001 86380 86390 1
526646 99526646 1001 86380 86390 1
526712 99526712 1001 86380 86390 1
526634 99526634 1001 86380 86390 1
526677 99526677 1001 86380 86390 1
526832 99526832 1001 86380 86390 1
527885 99527885 1001 86380 86390 1
527930 99527930 1001 86380 86390 1
528070 99528070 1001 86380 86390 1
527709 99527709 1001 86380 86390 1
527841 99527841 1001 86380 86390 1
527738 99527738 1001 86380 86390 1
527726 99527726 1001 86380 86390 1
527625 99527625 1001 86380 86390 1
527510 99527510 1001 86380 86390 1
527575 99527575 1001 86380 86390 1
527555 99527555 1001 86380 86390 1
527491 99527491 1001 86380 86390 1
528131 99528131 1001 86380 86390 1
528134 99528134 1001 86380 86390 1
528082 99528082 1001 86380 86390 1
528898 99528898 1001 86380 86390 1
528704 99528704 1001 86380 86390 1
528705 99528705 1001 86380 86390 1
528659 99528659 1001 86380 86390 1
528675 99528675 1001 86380 86390 1
528628 99528628 1001 86380 86390 1
528387 99528387 1001 86380 86390 1
528381 99528381 1001 86380 86390 1
528937 99528937 1001 86380 86390 1
528994 99528994 1001 86380 86390 1
529617 99529617 1001 86380 86390 1
529605 99529605 1001 86380 86390 1
529659 99529659 1001 86380 86390 1
529483 99529483 1001 86380 86390 1
529368 99529368 1001 86380 86390 1
529489 99529489 1001 86380 86390 1
529425 99529425 1001 86380 86390 1
529388 99529388 1001 86380 86390 1
529507 99529507 1001 86380 86390 1
529313 99529313 1001 86380 86390 1
529243 99529243 1001 86380 86390 1
529143 99529143 1001 86380 86390 1
529869 99529869 1001 86380 86390 1
529783 99529783 1001 86380 86390 1
529746 99529746 1001 86380 86390 1
530450 99530450 1001 86380 86390 1
530479 99530479 1001 86380 86390 1
530352 99530352 1001 86380 86390 1
530431 99530431 1001 86380 86390 1
530207 99530207 1001 86380 86390 1
530275 99530275 1001 86380 86390 1
530267 99530267 1001 86380 86390 1
530294 99530294 1001 86380 86390 1
530075 99530075 1001 86380 86390 1
530077 99530077 1001 86380 86390 1
530103 99530103 1001 86380 86390 1
530039 99530039 1001 86380 86390 1
529964 99529964 1001 86380 86390 1
530097 99530097 1001 86380 86390 1
530700 99530700 1001 86380 86390 1
531289 99531289 1001 86380 86390 1
531330 99531330 1001 86380 86390 1
531360 99531360 1001 86380 86390 1
531259 99531259 1001 86380 86390 1
531059 99531059 1001 86380 86390 1
530982 99530982 1001 86380 86390 1
531014 99531014 1001 86380 86390 1
530843 99530843 1001 86380 86390 1
530962 99530962 1001 86380 86390 1
531493 99531493 1001 86380 86390 1
531563 99531563 1001 86380 86390 1
531525 99531525 1001 86380 86390 1
531448 99531448 1001 86380 86390 1
531566 99531566 1001 86380 86390 1
532129 99532129 1001 86380 86390 1
532119 99532119 1001 86380 86390 1
532134 99532134 1001 86380 86390 1
532127 99532127 1001 86380 86390 1
531819 99531819 1001 86380 86390 1
531931 99531931 1001 86380 86390 1
531856 99531856 1001 86380 86390 1
531704 99531704 1001 86380 86390 1
531686 99531686 1001 86380 86390 1
531648 99531648 1001 86380 86390 1
532399 99532399 1001 86380 86390 1
532288 99532288 1001 86380 86390 1
532918 99532918 1001 86380 86390 1
532907 99532907 1001 86380 86390 1
532922 99532922 1001 86380 86390 1
532674 99532674 1001 86380 86390 1
532817 99532817 1001 86380 86390 1
532688 99532688 1001 86380 86390 1
532689 99532689 1001 86380 86390 1
532729 99532729 1001 86380 86390 1
532744 99532744 1001 86380 86390 1
532485 99532485 1001 86380 86390 1
532563 99532563 1001 86380 86390 1
532565 99532565 1001 86380 86390 1
533211 99533211 1001 86380 86390 1
533083 99533083 1001 86380 86390 1
533155 99533155 1001 86380 86390 1
533848 99533848 1001 86380 86390 1
533527 99533527 1001 86380 86390 1
533358 99533358 1001 86380 86390 1
533388 99533388 1001 86380 86390 1
533960 99533960 1001 86380 86390 1
534510 99534510 1001 86380 86390 1
534678 99534678 1001 86380 86390 1
534528 99534528 1001 86380 86390 1
534299 99534299 1001 86380 86390 1
534370 99534370 1001 86380 86390 1
534229 99534229 1001 86380 86390 1
534788 99534788 1001 86380 86390 1
534777 99534777 1001 86380 86390 1
534818 99534818 1001 86380 86390 1
534716 99534716 1001 86380 86390 1
534794 99534794 1001 86380 86390 1
535394 99535394 1001 86380 86390 1
535485 99535485 1001 86380 86390 1
535305 99535305 1001 86380 86390 1
535202 99535202 1001 86380 86390 1
535083 99535083 1001 86380 86390 1
534995 99534995 1001 86380 86390 1
535028 99535028 1001 86380 86390 1
535003 99535003 1001 86380 86390 1
535584 99535584 1001 86380 86390 1
535597 99535597 1001 86380 86390 1
535536 99535536 1001 86380 86390 1
535609 99535609 1001 86380 86390 1
536139 99536139 1001 86380 86390 1
536006 99536006 1001 86380 86390 1
536008 99536008 1001 86380 86390 1
536112 99536112 1001 86380 86390 1
535846 99535846 1001 86380 86390 1
535876 99535876 1001 86380 86390 1
535891 99535891 1001 86380 86390 1
535816 99535816 1001 86380 86390 1
536434 99536434 1001 86380 86390 1
536526 99536526 1001 86380 86390 1
537024 99537024 1001 86380 86390 1
537103 99537103 1001 86380 86390 1
537070 99537070 1001 86380 86390 1
536886 99536886 1001 86380 86390 1
536646 99536646 1001 86380 86390 1
536634 99536634 1001 86380 86390 1
536574 99536574 1001 86380 86390 1
536679 99536679 1001 86380 86390 1
536718 99536718 1001 86380 86390 1
536731 99536731 1001 86380 86390 1
536629 99536629 1001 86380 86390 1
537349 99537349 1001 86380 86390 1
537233 99537233 1001 86380 86390 1
537350 99537350 1001 86380 86390 1
537821 99537821 1001 86380 86390 1
537849 99537849 1001 86380 86390 1
537867 99537867 1001 86380 86390 1
537745 99537745 1001 86380 86390 1
537779 99537779 1001 86380 86390 1
537743 99537743 1001 86380 86390 1
537756 99537756 1001 86380 86390 1
537435 99537435 1001 86380 86390 1
537437 99537437 1001 86380 86390 1
537558 99537558 1001 86380 86390 1
537482 99537482 1001 86380 86390 1
538622 99538622 1001 86380 86390 1
538612 99538612 1001 86380 86390 1
538677 99538677 1001 86380 86390 1
538534 99538534 1001 86380 86390 1
538540 99538540 1001 86380 86390 1
538264 99538264 1001 86380 86390 1
538329 99538329 1001 86380 86390 1
538229 99538229 1001 86380 86390 1
538203 99538203 1001 86380 86390 1
538971 99538971 1001 86380 86390 1
539437 99539437 1001 86380 86390 1
539543 99539543 1001 86380 86390 1
539292 99539292 1001 86380 86390 1
539320 99539320 1001 86380 86390 1
539314 99539314 1001 86380 86390 1
539431 99539431 1001 86380 86390 1
539136 99539136 1001 86380 86390 1
539067 99539067 1001 86380 86390 1
539147 99539147 1001 86380 86390 1
539096 99539096 1001 86380 86390 1
539821 99539821 1001 86380 86390 1
539834 99539834 1001 86380 86390 1
539666 99539666 1001 86380 86390 1
539757 99539757 1001 86380 86390 1
539824 99539824 1001 86380 86390 1
539736 99539736 1001 86380 86390 1
539751 99539751 1001 86380 86390 1
540436 99540436 1001 86380 86390 1
540308 99540308 1001 86380 86390 1
540133 99540133 1001 86380 86390 1
539976 99539976 1001 86380 86390 1
539889 99539889 1001 86380 86390 1
541190 99541190 1001 86380 86390 1
541089 99541089 1001 86380 86390 1
541244 99541244 1001 86380 86390 1
541169 99541169 1001 86380 86390 1
540906 99540906 1001 86380 86390 1
540923 99540923 1001 86380 86390 1
541002 99541002 1001 86380 86390 1
540982 99540982 1001 86380 86390 1
540739 99540739 1001 86380 86390 1
540741 99540741 1001 86380 86390 1
541368 99541368 1001 86380 86390 1
541370 99541370 1001 86380 86390 1
541332 99541332 1001 86380 86390 1
541416 99541416 1001 86380 86390 1
541365 99541365 1001 86380 86390 1
541443 99541443 1001 86380 86390 1
541951 99541951 1001 86380 86390 1
541991 99541991 1001 86380 86390 1
541972 99541972 1001 86380 86390 1
541771 99541771 1001 86380 86390 1
541889 99541889 1001 86380 86390 1
541813 99541813 1001 86380 86390 1
541880 99541880 1001 86380 86390 1
541753 99541753 1001 86380 86390 1
541639 99541639 1001 86380 86390 1
542313 99542313 1001 86380 86390 1
541915 99541915 1001 86380 86390 1
542289 99542289 1001 86380 86390 1
542869 99542869 1001 86380 86390 1
542935 99542935 1001 86380 86390 1
542703 99542703 1001 86380 86390 1
542415 99542415 1001 86380 86390 1
542330 99542330 1001 86380 86390 1
542371 99542371 1001 86380 86390 1
542411 99542411 1001 86380 86390 1
543032 99543032 1001 86380 86390 1
542972 99542972 1001 86380 86390 1
543029 99543029 1001 86380 86390 1
543714 99543714 1001 86380 86390 1
543527 99543527 1001 86380 86390 1
543532 99543532 1001 86380 86390 1
543508 99543508 1001 86380 86390 1
543536 99543536 1001 86380 86390 1
543498 99543498 1001 86380 86390 1
543383 99543383 1001 86380 86390 1
543347 99543347 1001 86380 86390 1
543285 99543285 1001 86380 86390 1
543158 99543158 1001 86380 86390 1
543160 99543160 1001 86380 86390 1
543873 99543873 1001 86380 86390 1
543960 99543960 1001 86380 86390 1
543844 99543844 1001 86380 86390 1
544559 99544559 1001 86380 86390 1
544424 99544424 1001 86380 86390 1
544467 99544467 1001 86380 86390 1
544545 99544545 1001 86380 86390 1
544211 99544211 1001 86380 86390 1
544212 99544212 1001 86380 86390 1
544083 99544083 1001 86380 86390 1
544699 99544699 1001 86380 86390 1
544603 99544603 1001 86380 86390 1
544669 99544669 1001 86380 86390 1
405616 676 1001 80400 80997 1
420114 215 1001 2160 2517 1
500593 963 1001 38809 39108 1
531203 766 1002 41364 50842 1
536858 757 1001 46742 47041 1
400294 99400294 1001 86380 86390 1
400278 99400278 1001 86380 86390 1
400343 99400343 1001 86380 86390 1
400679 99400679 1001 86380 86390 1
400642 99400642 1001 86380 86390 1
400689 99400689 1001 86380 86390 1
400852 99400852 1001 86380 86390 1
400980 99400980 1001 86380 86390 1
401143 99401143 1001 86380 86390 1
401286 99401286 1001 86380 86390 1
401339 99401339 1001 86380 86390 1
401878 99401878 1001 86380 86390 1
401835 99401835 1001 86380 86390 1
401997 99401997 1001 86380 86390 1
402128 99402128 1001 86380 86390 1
402224 99402224 1001 86380 86390 1
402271 99402271 1001 86380 86390 1
402283 99402283 1001 86380 86390 1
402569 99402569 1001 86380 86390 1
402630 99402630 1001 86380 86390 1
402670 99402670 1001 86380 86390 1
403028 99403028 1001 86380 86390 1
403251 99403251 1001 86380 86390 1
403096 99403096 1001 86380 86390 1
403602 99403602 1001 86380 86390 1
403561 99403561 1001 86380 86390 1
403800 99403800 1001 86380 86390 1
403922 99403922 1001 86380 86390 1
403847 99403847 1001 86380 86390 1
404053 99404053 1001 86380 86390 1
404069 99404069 1001 86380 86390 1
404187 99404187 1001 86380 86390 1
404437 99404437 1001 86380 86390 1
404560 99404560 1001 86380 86390 1
404895 99404895 1001 86380 86390 1
405013 99405013 1001 86380 86390 1
405269 99405269 1001 86380 86390 1
405518 99405518 1001 86380 86390 1
405575 99405575 1001 86380 86390 1
405559 99405559 1001 86380 86390 1
405645 99405645 1001 86380 86390 1
405609 99405609 1001 86380 86390 1
405736 99405736 1001 86380 86390 1
405691 99405691 1001 86380 86390 1
405953 99405953 1001 86380 86390 1
406051 99406051 1001 86380 86390 1
406064 99406064 1001 86380 86390 1
406157 99406157 1001 86380 86390 1
406216 99406216 1001 86380 86390 1
406219 99406219 1001 86380 86390 1
406182 99406182 1001 86380 86390 1
406303 99406303 1001 86380 86390 1
406448 99406448 1001 86380 86390 1
406589 99406589 1001 86380 86390 1
406843 99406843 1001 86380 86390 1
407137 99407137 1001 86380 86390 1
407536 99407536 1001 86380 86390 1
408001 99408001 1001 86380 86390 1
408076 99408076 1001 86380 86390 1
408294 99408294 1001 86380 86390 1
408260 99408260 1001 86380 86390 1
408288 99408288 1001 86380 86390 1
408471 99408471 1001 86380 86390 1
408532 99408532 1001 86380 86390 1
408666 99408666 1001 86380 86390 1
408729 99408729 1001 86380 86390 1
409368 99409368 1001 86380 86390 1
409500 99409500 1001 86380 86390 1
409635 99409635 1001 86380 86390 1
409742 99409742 1001 86380 86390 1
409856 99409856 1001 86380 86390 1
409906 99409906 1001 86380 86390 1
409963 99409963 1001 86380 86390 1
410126 99410126 1001 86380 86390 1
410299 99410299 1001 86380 86390 1
410243 99410243 1001 86380 86390 1
410527 99410527 1001 86380 86390 1
410744 99410744 1001 86380 86390 1
410886 99410886 1001 86380 86390 1
411454 99411454 1001 86380 86390 1
411704 99411704 1001 86380 86390 1
411867 99411867 1001 86380 86390 1
412084 99412084 1001 86380 86390 1
412168 99412168 1001 86380 86390 1
412155 99412155 1001 86380 86390 1
412258 99412258 1001 86380 86390 1
412339 99412339 1001 86380 86390 1
412295 99412295 1001 86380 86390 1
412328 99412328 1001 86380 86390 1
412458 99412458 1001 86380 86390 1
412403 99412403 1001 86380 86390 1
412404 99412404 1001 86380 86390 1
413356 99413356 1001 86380 86390 1
413239 99413239 1001 86380 86390 1
413006 99413006 1001 86380 86390 1
413019 99413019 1001 86380 86390 1
412527 99412527 1001 86380 86390 1
412666 99412666 1001 86380 86390 1
412644 99412644 1001 86380 86390 1
412782 99412782 1001 86380 86390 1
412680 99412680 1001 86380 86390 1
413861 99413861 1001 86380 86390 1
413805 99413805 1001 86380 86390 1
413893 99413893 1001 86380 86390 1
413910 99413910 1001 86380 86390 1
415030 99415030 1001 86380 86390 1
415263 99415263 1001 86380 86390 1
415100 99415100 1001 86380 86390 1
415296 99415296 1001 86380 86390 1
414791 99414791 1001 86380 86390 1
414815 99414815 1001 86380 86390 1
414199 99414199 1001 86380 86390 1
414119 99414119 1001 86380 86390 1
414281 99414281 1001 86380 86390 1
415711 99415711 1001 86380 86390 1
415330 99415330 1001 86380 86390 1
416930 99416930 1001 86380 86390 1
416897 99416897 1001 86380 86390 1
416878 99416878 1001 86380 86390 1
416320 99416320 1001 86380 86390 1
416423 99416423 1001 86380 86390 1
416543 99416543 1001 86380 86390 1
416079 99416079 1001 86380 86390 1
415832 99415832 1001 86380 86390 1
416020 99416020 1001 86380 86390 1
415940 99415940 1001 86380 86390 1
416022 99416022 1001 86380 86390 1
415899 99415899 1001 86380 86390 1
415943 99415943 1001 86380 86390 1
415741 99415741 1001 86380 86390 1
415823 99415823 1001 86380 86390 1
416078 99416078 1001 86380 86390 1
417126 99417126 1001 86380 86390 1
417418 99417418 1001 86380 86390 1
418577 99418577 1001 86380 86390 1
418774 99418774 1001 86380 86390 1
418102 99418102 1001 86380 86390 1
418180 99418180 1001 86380 86390 1
418310 99418310 1001 86380 86390 1
418380 99418380 1001 86380 86390 1
418147 99418147 1001 86380 86390 1
418383 99418383 1001 86380 86390 1
417848 99417848 1001 86380 86390 1
417871 99417871 1001 86380 86390 1
417973 99417973 1001 86380 86390 1
418011 99418011 1001 86380 86390 1
417861 99417861 1001 86380 86390 1
417780 99417780 1001 86380 86390 1
418844 99418844 1001 86380 86390 1
418985 99418985 1001 86380 86390 1
419040 99419040 1001 86380 86390 1
418813 99418813 1001 86380 86390 1
420197 99420197 1001 86380 86390 1
420416 99420416 1001 86380 86390 1
420293 99420293 1001 86380 86390 1
420087 99420087 1001 86380 86390 1
420074 99420074 1001 86380 86390 1
420438 99420438 1001 86380 86390 1
420058 99420058 1001 86380 86390 1
419214 99419214 1001 86380 86390 1
419474 99419474 1001 86380 86390 1
419455 99419455 1001 86380 86390 1
420509 99420509 1001 86380 86390 1
420798 99420798 1001 86380 86390 1
421817 99421817 1001 86380 86390 1
421840 99421840 1001 86380 86390 1
421718 99421718 1001 86380 86390 1
422086 99422086 1001 86380 86390 1
422024 99422024 1001 86380 86390 1
421457 99421457 1001 86380 86390 1
420896 99420896 1001 86380 86390 1
420952 99420952 1001 86380 86390 1
422217 99422217 1001 86380 86390 1
422460 99422460 1001 86380 86390 1
422258 99422258 1001 86380 86390 1
422520 99422520 1001 86380 86390 1
422188 99422188 1001 86380 86390 1
423573 99423573 1001 86380 86390 1
423461 99423461 1001 86380 86390 1
423492 99423492 1001 86380 86390 1
423585 99423585 1001 86380 86390 1
423388 99423388 1001 86380 86390 1
423738 99423738 1001 86380 86390 1
422939 99422939 1001 86380 86390 1
422732 99422732 1001 86380 86390 1
423923 99423923 1001 86380 86390 1
424868 99424868 1001 86380 86390 1
424994 99424994 1001 86380 86390 1
424652 99424652 1001 86380 86390 1
424999 99424999 1001 86380 86390 1
425827 99425827 1001 86380 86390 1
425436 99425436 1001 86380 86390 1
425532 99425532 1001 86380 86390 1
426787 99426787 1001 86380 86390 1
426323 99426323 1001 86380 86390 1
425868 99425868 1001 86380 86390 1
427164 99427164 1001 86380 86390 1
427177 99427177 1001 86380 86390 1
428675 99428675 1001 86380 86390 1
428638 99428638 1001 86380 86390 1
428577 99428577 1001 86380 86390 1
428625 99428625 1001 86380 86390 1
428562 99428562 1001 86380 86390 1
428602 99428602 1001 86380 86390 1
428109 99428109 1001 86380 86390 1
428271 99428271 1001 86380 86390 1
428252 99428252 1001 86380 86390 1
428335 99428335 1001 86380 86390 1
427744 99427744 1001 86380 86390 1
427746 99427746 1001 86380 86390 1
428942 99428942 1001 86380 86390 1
429128 99429128 1001 86380 86390 1
428827 99428827 1001 86380 86390 1
430190 99430190 1001 86380 86390 1
429989 99429989 1001 86380 86390 1
430336 99430336 1001 86380 86390 1
430341 99430341 1001 86380 86390 1
430258 99430258 1001 86380 86390 1
429974 99429974 1001 86380 86390 1
430130 99430130 1001 86380 86390 1
430202 99430202 1001 86380 86390 1
430111 99430111 1001 86380 86390 1
429854 99429854 1001 86380 86390 1
429670 99429670 1001 86380 86390 1
429862 99429862 1001 86380 86390 1
429797 99429797 1001 86380 86390 1
429487 99429487 1001 86380 86390 1
429405 99429405 1001 86380 86390 1
430573 99430573 1001 86380 86390 1
430394 99430394 1001 86380 86390 1
430634 99430634 1001 86380 86390 1
430579 99430579 1001 86380 86390 1
430489 99430489 1001 86380 86390 1
430644 99430644 1001 86380 86390 1
430389 99430389 1001 86380 86390 1
430750 99430750 1001 86380 86390 1
430756 99430756 1001 86380 86390 1
431027 99431027 1001 86380 86390 1
430975 99430975 1001 86380 86390 1
431245 99431245 1001 86380 86390 1
431153 99431153 1001 86380 86390 1
431097 99431097 1001 86380 86390 1
432128 99432128 1001 86380 86390 1
432470 99432470 1001 86380 86390 1
432212 99432212 1001 86380 86390 1
432365 99432365 1001 86380 86390 1
432318 99432318 1001 86380 86390 1
432394 99432394 1001 86380 86390 1
433656 99433656 1001 86380 86390 1
433549 99433549 1001 86380 86390 1
433341 99433341 1001 86380 86390 1
433537 99433537 1001 86380 86390 1
433099 99433099 1001 86380 86390 1
432902 99432902 1001 86380 86390 1
433165 99433165 1001 86380 86390 1
432980 99432980 1001 86380 86390 1
433095 99433095 1001 86380 86390 1
432770 99432770 1001 86380 86390 1
432564 99432564 1001 86380 86390 1
432603 99432603 1001 86380 86390 1
434051 99434051 1001 86380 86390 1
435368 99435368 1001 86380 86390 1
435036 99435036 1001 86380 86390 1
435208 99435208 1001 86380 86390 1
434468 99434468 1001 86380 86390 1
434343 99434343 1001 86380 86390 1
434386 99434386 1001 86380 86390 1
434414 99434414 1001 86380 86390 1
435642 99435642 1001 86380 86390 1
435756 99435756 1001 86380 86390 1
435630 99435630 1001 86380 86390 1
435772 99435772 1001 86380 86390 1
435882 99435882 1001 86380 86390 1
435672 99435672 1001 86380 86390 1
435592 99435592 1001 86380 86390 1
437003 99437003 1001 86380 86390 1
436903 99436903 1001 86380 86390 1
437134 99437134 1001 86380 86390 1
437000 99437000 1001 86380 86390 1
436687 99436687 1001 86380 86390 1
436713 99436713 1001 86380 86390 1
436737 99436737 1001 86380 86390 1
436488 99436488 1001 86380 86390 1
436006 99436006 1001 86380 86390 1
436215 99436215 1001 86380 86390 1
436098 99436098 1001 86380 86390 1
435917 99435917 1001 86380 86390 1
436005 99436005 1001 86380 86390 1
437223 99437223 1001 86380 86390 1
437289 99437289 1001 86380 86390 1
300618 99300618 1001 86380 86390 1
300624 99300624 1001 86380 86390 1
300663 99300663 1001 86380 86390 1
300343 99300343 1001 86380 86390 1
300320 99300320 1001 86380 86390 1
300489 99300489 1001 86380 86390 1
300273 99300273 1001 86380 86390 1
300814 99300814 1001 86380 86390 1
300866 99300866 1001 86380 86390 1
301518 99301518 1001 86380 86390 1
301486 99301486 1001 86380 86390 1
301513 99301513 1001 86380 86390 1
301425 99301425 1001 86380 86390 1
301278 99301278 1001 86380 86390 1
301153 99301153 1001 86380 86390 1
300973 99300973 1001 86380 86390 1
301039 99301039 1001 86380 86390 1
301117 99301117 1001 86380 86390 1
301134 99301134 1001 86380 86390 1
301019 99301019 1001 86380 86390 1
301061 99301061 1001 86380 86390 1
301644 99301644 1001 86380 86390 1
301647 99301647 1001 86380 86390 1
301715 99301715 1001 86380 86390 1
301690 99301690 1001 86380 86390 1
301755 99301755 1001 86380 86390 1
302350 99302350 1001 86380 86390 1
302286 99302286 1001 86380 86390 1
301994 99301994 1001 86380 86390 1
302167 99302167 1001 86380 86390 1
301960 99301960 1001 86380 86390 1
302395 99302395 1001 86380 86390 1
302529 99302529 1001 86380 86390 1
303173 99303173 1001 86380 86390 1
303054 99303054 1001 86380 86390 1
303109 99303109 1001 86380 86390 1
303150 99303150 1001 86380 86390 1
303013 99303013 1001 86380 86390 1
302991 99302991 1001 86380 86390 1
302783 99302783 1001 86380 86390 1
303207 99303207 1001 86380 86390 1
303208 99303208 1001 86380 86390 1
303211 99303211 1001 86380 86390 1
303238 99303238 1001 86380 86390 1
304005 99304005 1001 86380 86390 1
304008 99304008 1001 86380 86390 1
303965 99303965 1001 86380 86390 1
303697 99303697 1001 86380 86390 1
303747 99303747 1001 86380 86390 1
303476 99303476 1001 86380 86390 1
303465 99303465 1001 86380 86390 1
303491 99303491 1001 86380 86390 1
303556 99303556 1001 86380 86390 1
303609 99303609 1001 86380 86390 1
303564 99303564 1001 86380 86390 1
303462 99303462 1001 86380 86390 1
304133 99304133 1001 86380 86390 1
304149 99304149 1001 86380 86390 1
304127 99304127 1001 86380 86390 1
304847 99304847 1001 86380 86390 1
304654 99304654 1001 86380 86390 1
304354 99304354 1001 86380 86390 1
304342 99304342 1001 86380 86390 1
304369 99304369 1001 86380 86390 1
304382 99304382 1001 86380 86390 1
304883 99304883 1001 86380 86390 1
304991 99304991 1001 86380 86390 1
304966 99304966 1001 86380 86390 1
304970 99304970 1001 86380 86390 1
305582 99305582 1001 86380 86390 1
305648 99305648 1001 86380 86390 1
305514 99305514 1001 86380 86390 1
305366 99305366 1001 86380 86390 1
305292 99305292 1001 86380 86390 1
305371 99305371 1001 86380 86390 1
305333 99305333 1001 86380 86390 1
305104 99305104 1001 86380 86390 1
305169 99305169 1001 86380 86390 1
305228 99305228 1001 86380 86390 1
500019 99500019 1001 86380 86390 1
500781 99500781 1001 86380 86390 1
500426 99500426 1001 86380 86390 1
500567 99500567 1001 86380 86390 1
500328 99500328 1001 86380 86390 1
500357 99500357 1001 86380 86390 1
500992 99500992 1001 86380 86390 1
500837 99500837 1001 86380 86390 1
500876 99500876 1001 86380 86390 1
500864 99500864 1001 86380 86390 1
500839 99500839 1001 86380 86390 1
500840 99500840 1001 86380 86390 1
501009 99501009 1001 86380 86390 1
500845 99500845 1001 86380 86390 1
500988 99500988 1001 86380 86390 1
501476 99501476 1001 86380 86390 1
501558 99501558 1001 86380 86390 1
501412 99501412 1001 86380 86390 1
501284 99501284 1001 86380 86390 1
501148 99501148 1001 86380 86390 1
501704 99501704 1001 86380 86390 1
501693 99501693 1001 86380 86390 1
501642 99501642 1001 86380 86390 1
501734 99501734 1001 86380 86390 1
501752 99501752 1001 86380 86390 1
502300 99502300 1001 86380 86390 1
502288 99502288 1001 86380 86390 1
502344 99502344 1001 86380 86390 1
502359 99502359 1001 86380 86390 1
502117 99502117 1001 86380 86390 1
502182 99502182 1001 86380 86390 1
502145 99502145 1001 86380 86390 1
502085 99502085 1001 86380 86390 1
502150 99502150 1001 86380 86390 1
502140 99502140 1001 86380 86390 1
502246 99502246 1001 86380 86390 1
501901 99501901 1001 86380 86390 1
501917 99501917 1001 86380 86390 1
501866 99501866 1001 86380 86390 1
501947 99501947 1001 86380 86390 1
502475 99502475 1001 86380 86390 1
502468 99502468 1001 86380 86390 1
503107 99503107 1001 86380 86390 1
502918 99502918 1001 86380 86390 1
502778 99502778 1001 86380 86390 1
502753 99502753 1001 86380 86390 1
502847 99502847 1001 86380 86390 1
502682 99502682 1001 86380 86390 1
503367 99503367 1001 86380 86390 1
503370 99503370 1001 86380 86390 1
503428 99503428 1001 86380 86390 1
504068 99504068 1001 86380 86390 1
504072 99504072 1001 86380 86390 1
504023 99504023 1001 86380 86390 1
504105 99504105 1001 86380 86390 1
503861 99503861 1001 86380 86390 1
503830 99503830 1001 86380 86390 1
503895 99503895 1001 86380 86390 1
503600 99503600 1001 86380 86390 1
503509 99503509 1001 86380 86390 1
503588 99503588 1001 86380 86390 1
503682 99503682 1001 86380 86390 1
503696 99503696 1001 86380 86390 1
504120 99504120 1001 86380 86390 1
504289 99504289 1001 86380 86390 1
504293 99504293 1001 86380 86390 1
504769 99504769 1001 86380 86390 1
504834 99504834 1001 86380 86390 1
504812 99504812 1001 86380 86390 1
504739 99504739 1001 86380 86390 1
504587 99504587 1001 86380 86390 1
504666 99504666 1001 86380 86390 1
504602 99504602 1001 86380 86390 1
504708 99504708 1001 86380 86390 1
504631 99504631 1001 86380 86390 1
504593 99504593 1001 86380 86390 1
504414 99504414 1001 86380 86390 1
504523 99504523 1001 86380 86390 1
504525 99504525 1001 86380 86390 1
504528 99504528 1001 86380 86390 1
505046 99505046 1001 86380 86390 1
504995 99504995 1001 86380 86390 1
505082 99505082 1001 86380 86390 1
505734 99505734 1001 86380 86390 1
505613 99505613 1001 86380 86390 1
505462 99505462 1001 86380 86390 1
505558 99505558 1001 86380 86390 1
505549 99505549 1001 86380 86390 1
505485 99505485 1001 86380 86390 1
505330 99505330 1001 86380 86390 1
505240 99505240 1001 86380 86390 1
505790 99505790 1001 86380 86390 1
506572 99506572 1001 86380 86390 1
506500 99506500 1001 86380 86390 1
506439 99506439 1001 86380 86390 1
506401 99506401 1001 86380 86390 1
506362 99506362 1001 86380 86390 1
506104 99506104 1001 86380 86390 1
506101 99506101 1001 86380 86390 1
505999 99505999 1001 86380 86390 1
506619 99506619 1001 86380 86390 1
506740 99506740 1001 86380 86390 1
506759 99506759 1001 86380 86390 1
507320 99507320 1001 86380 86390 1
507321 99507321 1001 86380 86390 1
507368 99507368 1001 86380 86390 1
507317 99507317 1001 86380 86390 1
507305 99507305 1001 86380 86390 1
507146 99507146 1001 86380 86390 1
506816 99506816 1001 86380 86390 1
506936 99506936 1001 86380 86390 1
506964 99506964 1001 86380 86390 1
506877 99506877 1001 86380 86390 1
507432 99507432 1001 86380 86390 1
507525 99507525 1001 86380 86390 1
507425 99507425 1001 86380 86390 1
507457 99507457 1001 86380 86390 1
508147 99508147 1001 86380 86390 1
508213 99508213 1001 86380 86390 1
508045 99508045 1001 86380 86390 1
508124 99508124 1001 86380 86390 1
508043 99508043 1001 86380 86390 1
507979 99507979 1001 86380 86390 1
507894 99507894 1001 86380 86390 1
508038 99508038 1001 86380 86390 1
508040 99508040 1001 86380 86390 1
507872 99507872 1001 86380 86390 1
507976 99507976 1001 86380 86390 1
507822 99507822 1001 86380 86390 1
507645 99507645 1001 86380 86390 1
507697 99507697 1001 86380 86390 1
508428 99508428 1001 86380 86390 1
508417 99508417 1001 86380 86390 1
508276 99508276 1001 86380 86390 1
508412 99508412 1001 86380 86390 1
508887 99508887 1001 86380 86390 1
509020 99509020 1001 86380 86390 1
508957 99508957 1001 86380 86390 1
508768 99508768 1001 86380 86390 1
508697 99508697 1001 86380 86390 1
508601 99508601 1001 86380 86390 1
508488 99508488 1001 86380 86390 1
508644 99508644 1001 86380 86390 1
509110 99509110 1001 86380 86390 1
509226 99509226 1001 86380 86390 1
509265 99509265 1001 86380 86390 1
509100 99509100 1001 86380 86390 1
509082 99509082 1001 86380 86390 1
509733 99509733 1001 86380 86390 1
509799 99509799 1001 86380 86390 1
509887 99509887 1001 86380 86390 1
509386 99509386 1001 86380 86390 1
509427 99509427 1001 86380 86390 1
510046 99510046 1001 86380 86390 1
509983 99509983 1001 86380 86390 1
510052 99510052 1001 86380 86390 1
510393 99510393 1001 86380 86390 1
510436 99510436 1001 86380 86390 1
510475 99510475 1001 86380 86390 1
510492 99510492 1001 86380 86390 1
510237 99510237 1001 86380 86390 1
510143 99510143 1001 86380 86390 1
510828 99510828 1001 86380 86390 1
511539 99511539 1001 86380 86390 1
511459 99511459 1001 86380 86390 1
511541 99511541 1001 86380 86390 1
511448 99511448 1001 86380 86390 1
511488 99511488 1001 86380 86390 1
511245 99511245 1001 86380 86390 1
511222 99511222 1001 86380 86390 1
510947 99510947 1001 86380 86390 1
511082 99511082 1001 86380 86390 1
511569 99511569 1001 86380 86390 1
511608 99511608 1001 86380 86390 1
511689 99511689 1001 86380 86390 1
512297 99512297 1001 86380 86390 1
512208 99512208 1001 86380 86390 1
512150 99512150 1001 86380 86390 1
512153 99512153 1001 86380 86390 1
511853 99511853 1001 86380 86390 1
511792 99511792 1001 86380 86390 1
511808 99511808 1001 86380 86390 1
512427 99512427 1001 86380 86390 1
512392 99512392 1001 86380 86390 1
512381 99512381 1001 86380 86390 1
512385 99512385 1001 86380 86390 1
513178 99513178 1001 86380 86390 1
513068 99513068 1001 86380 86390 1
513019 99513019 1001 86380 86390 1
512897 99512897 1001 86380 86390 1
512912 99512912 1001 86380 86390 1
512939 99512939 1001 86380 86390 1
512955 99512955 1001 86380 86390 1
512891 99512891 1001 86380 86390 1
512622 99512622 1001 86380 86390 1
512724 99512724 1001 86380 86390 1
513346 99513346 1001 86380 86390 1
513270 99513270 1001 86380 86390 1
513272 99513272 1001 86380 86390 1
513352 99513352 1001 86380 86390 1
513852 99513852 1001 86380 86390 1
513905 99513905 1001 86380 86390 1
513944 99513944 1001 86380 86390 1
513945 99513945 1001 86380 86390 1
514020 99514020 1001 86380 86390 1
513990 99513990 1001 86380 86390 1
513762 99513762 1001 86380 86390 1
513635 99513635 1001 86380 86390 1
513808 99513808 1001 86380 86390 1
513423 99513423 1001 86380 86390 1
514170 99514170 1001 86380 86390 1
514158 99514158 1001 86380 86390 1
514146 99514146 1001 86380 86390 1
514211 99514211 1001 86380 86390 1
514136 99514136 1001 86380 86390 1
514854 99514854 1001 86380 86390 1
514719 99514719 1001 86380 86390 1
514833 99514833 1001 86380 86390 1
514509 99514509 1001 86380 86390 1
514575 99514575 1001 86380 86390 1
514240 99514240 1001 86380 86390 1
515035 99515035 1001 86380 86390 1
514894 99514894 1001 86380 86390 1
514993 99514993 1001 86380 86390 1
515608 99515608 1001 86380 86390 1
515538 99515538 1001 86380 86390 1
515299 99515299 1001 86380 86390 1
515432 99515432 1001 86380 86390 1
515263 99515263 1001 86380 86390 1
515069 99515069 1001 86380 86390 1
515214 99515214 1001 86380 86390 1
515255 99515255 1001 86380 86390 1
515876 99515876 1001 86380 86390 1
515700 99515700 1001 86380 86390 1
515756 99515756 1001 86380 86390 1
516331 99516331 1001 86380 86390 1
516372 99516372 1001 86380 86390 1
516389 99516389 1001 86380 86390 1
516179 99516179 1001 86380 86390 1
516114 99516114 1001 86380 86390 1
516159 99516159 1001 86380 86390 1
516050 99516050 1001 86380 86390 1
515937 99515937 1001 86380 86390 1
516532 99516532 1001 86380 86390 1
516679 99516679 1001 86380 86390 1
517317 99517317 1001 86380 86390 1
517001 99517001 1001 86380 86390 1
517017 99517017 1001 86380 86390 1
516980 99516980 1001 86380 86390 1
517059 99517059 1001 86380 86390 1
517049 99517049 1001 86380 86390 1
516746 99516746 1001 86380 86390 1
516903 99516903 1001 86380 86390 1
516787 99516787 1001 86380 86390 1
516905 99516905 1001 86380 86390 1
517345 99517345 1001 86380 86390 1
516923 99516923 1001 86380 86390 1
517414 99517414 1001 86380 86390 1
517469 99517469 1001 86380 86390 1
517470 99517470 1001 86380 86390 1
518073 99518073 1001 86380 86390 1
517920 99517920 1001 86380 86390 1
517831 99517831 1001 86380 86390 1
517859 99517859 1001 86380 86390 1
517851 99517851 1001 86380 86390 1
517644 99517644 1001 86380 86390 1
517622 99517622 1001 86380 86390 1
517627 99517627 1001 86380 86390 1
517590 99517590 1001 86380 86390 1
518219 99518219 1001 86380 86390 1
518273 99518273 1001 86380 86390 1
518326 99518326 1001 86380 86390 1
518861 99518861 1001 86380 86390 1
518957 99518957 1001 86380 86390 1
518961 99518961 1001 86380 86390 1
518693 99518693 1001 86380 86390 1
518621 99518621 1001 86380 86390 1
518675 99518675 1001 86380 86390 1
518410 99518410 1001 86380 86390 1
518385 99518385 1001 86380 86390 1
518388 99518388 1001 86380 86390 1
519167 99519167 1001 86380 86390 1
519124 99519124 1001 86380 86390 1
519190 99519190 1001 86380 86390 1
519792 99519792 1001 86380 86390 1
519772 99519772 1001 86380 86390 1
519619 99519619 1001 86380 86390 1
519657 99519657 1001 86380 86390 1
519533 99519533 1001 86380 86390 1
519207 99519207 1001 86380 86390 1
519325 99519325 1001 86380 86390 1
519239 99519239 1001 86380 86390 1
519992 99519992 1001 86380 86390 1
519857 99519857 1001 86380 86390 1
520504 99520504 1001 86380 86390 1
520620 99520620 1001 86380 86390 1
520259 99520259 1001 86380 86390 1
520166 99520166 1001 86380 86390 1
520144 99520144 1001 86380 86390 1
520134 99520134 1001 86380 86390 1
520044 99520044 1001 86380 86390 1
520675 99520675 1001 86380 86390 1
520702 99520702 1001 86380 86390 1
520832 99520832 1001 86380 86390 1
520794 99520794 1001 86380 86390 1
520782 99520782 1001 86380 86390 1
520682 99520682 1001 86380 86390 1
520687 99520687 1001 86380 86390 1
520816 99520816 1001 86380 86390 1
521351 99521351 1001 86380 86390 1
521320 99521320 1001 86380 86390 1
521271 99521271 1001 86380 86390 1
521413 99521413 1001 86380 86390 1
521147 99521147 1001 86380 86390 1
521242 99521242 1001 86380 86390 1
521166 99521166 1001 86380 86390 1
521179 99521179 1001 86380 86390 1
521012 99521012 1001 86380 86390 1
521609 99521609 1001 86380 86390 1
521650 99521650 1001 86380 86390 1
521655 99521655 1001 86380 86390 1
522150 99522150 1001 86380 86390 1
522099 99522099 1001 86380 86390 1
522253 99522253 1001 86380 86390 1
521996 99521996 1001 86380 86390 1
522027 99522027 1001 86380 86390 1
521991 99521991 1001 86380 86390 1
522034 99522034 1001 86380 86390 1
521850 99521850 1001 86380 86390 1
522431 99522431 1001 86380 86390 1
522356 99522356 1001 86380 86390 1
522466 99522466 1001 86380 86390 1
522337 99522337 1001 86380 86390 1
522942 99522942 1001 86380 86390 1
523035 99523035 1001 86380 86390 1
522757 99522757 1001 86380 86390 1
522810 99522810 1001 86380 86390 1
522880 99522880 1001 86380 86390 1
522832 99522832 1001 86380 86390 1
522614 99522614 1001 86380 86390 1
522659 99522659 1001 86380 86390 1
522622 99522622 1001 86380 86390 1
523257 99523257 1001 86380 86390 1
523830 99523830 1001 86380 86390 1
523758 99523758 1001 86380 86390 1
523813 99523813 1001 86380 86390 1
523727 99523727 1001 86380 86390 1
523682 99523682 1001 86380 86390 1
523427 99523427 1001 86380 86390 1
523420 99523420 1001 86380 86390 1
523488 99523488 1001 86380 86390 1
524135 99524135 1001 86380 86390 1
523532 99523532 1001 86380 86390 1
524113 99524113 1001 86380 86390 1
524089 99524089 1001 86380 86390 1
524002 99524002 1001 86380 86390 1
524630 99524630 1001 86380 86390 1
524755 99524755 1001 86380 86390 1
524715 99524715 1001 86380 86390 1
524731 99524731 1001 86380 86390 1
524408 99524408 1001 86380 86390 1
524409 99524409 1001 86380 86390 1
524557 99524557 1001 86380 86390 1
524292 99524292 1001 86380 86390 1
524228 99524228 1001 86380 86390 1
524280 99524280 1001 86380 86390 1
524209 99524209 1001 86380 86390 1
524159 99524159 1001 86380 86390 1
524354 99524354 1001 86380 86390 1
524251 99524251 1001 86380 86390 1
524793 99524793 1001 86380 86390 1
524857 99524857 1001 86380 86390 1
525521 99525521 1001 86380 86390 1
525406 99525406 1001 86380 86390 1
525574 99525574 1001 86380 86390 1
525414 99525414 1001 86380 86390 1
525367 99525367 1001 86380 86390 1
525253 99525253 1001 86380 86390 1
525242 99525242 1001 86380 86390 1
525387 99525387 1001 86380 86390 1
525336 99525336 1001 86380 86390 1
524989 99524989 1001 86380 86390 1
525171 99525171 1001 86380 86390 1
525043 99525043 1001 86380 86390 1
525103 99525103 1001 86380 86390 1
525738 99525738 1001 86380 86390 1
525784 99525784 1001 86380 86390 1
526422 99526422 1001 86380 86390 1
526283 99526283 1001 86380 86390 1
526035 99526035 1001 86380 86390 1
526153 99526153 1001 86380 86390 1
525855 99525855 1001 86380 86390 1
525920 99525920 1001 86380 86390 1
525895 99525895 1001 86380 86390 1
525845 99525845 1001 86380 86390 1
525807 99525807 1001 86380 86390 1
525925 99525925 1001 86380 86390 1
525926 99525926 1001 86380 86390 1
525891 99525891 1001 86380 86390 1
526481 99526481 1001 86380 86390 1
526613 99526613 1001 86380 86390 1
527090 99527090 1001 86380 86390 1
527184 99527184 1001 86380 86390 1
527210 99527210 1001 86380 86390 1
526850 99526850 1001 86380 86390 1
527022 99527022 1001 86380 86390 1
526884 99526884 1001 86380 86390 1
526654 99526654 1001 86380 86390 1
526800 99526800 1001 86380 86390 1
526725 99526725 1001 86380 86390 1
526803 99526803 1001 86380 86390 1
526730 99526730 1001 86380 86390 1
526808 99526808 1001 86380 86390 1
526640 99526640 1001 86380 86390 1
527390 99527390 1001 86380 86390 1
527262 99527262 1001 86380 86390 1
527366 99527366 1001 86380 86390 1
527394 99527394 1001 86380 86390 1
527304 99527304 1001 86380 86390 1
527434 99527434 1001 86380 86390 1
527875 99527875 1001 86380 86390 1
528051 99528051 1001 86380 86390 1
527902 99527902 1001 86380 86390 1
528006 99528006 1001 86380 86390 1
528033 99528033 1001 86380 86390 1
527693 99527693 1001 86380 86390 1
527708 99527708 1001 86380 86390 1
527828 99527828 1001 86380 86390 1
527612 99527612 1001 86380 86390 1
527486 99527486 1001 86380 86390 1
527592 99527592 1001 86380 86390 1
527477 99527477 1001 86380 86390 1
528189 99528189 1001 86380 86390 1
528085 99528085 1001 86380 86390 1
528106 99528106 1001 86380 86390 1
528801 99528801 1001 86380 86390 1
528840 99528840 1001 86380 86390 1
528583 99528583 1001 86380 86390 1
528509 99528509 1001 86380 86390 1
528410 99528410 1001 86380 86390 1
528385 99528385 1001 86380 86390 1
528380 99528380 1001 86380 86390 1
528330 99528330 1001 86380 86390 1
528951 99528951 1001 86380 86390 1
529044 99529044 1001 86380 86390 1
529049 99529049 1001 86380 86390 1
529026 99529026 1001 86380 86390 1
529103 99529103 1001 86380 86390 1
528962 99528962 1001 86380 86390 1
529695 99529695 1001 86380 86390 1
529688 99529688 1001 86380 86390 1
529509 99529509 1001 86380 86390 1
529375 99529375 1001 86380 86390 1
529402 99529402 1001 86380 86390 1
529430 99529430 1001 86380 86390 1
529212 99529212 1001 86380 86390 1
529187 99529187 1001 86380 86390 1
529308 99529308 1001 86380 86390 1
529739 99529739 1001 86380 86390 1
529885 99529885 1001 86380 86390 1
529837 99529837 1001 86380 86390 1
529773 99529773 1001 86380 86390 1
530388 99530388 1001 86380 86390 1
530378 99530378 1001 86380 86390 1
530355 99530355 1001 86380 86390 1
530394 99530394 1001 86380 86390 1
530336 99530336 1001 86380 86390 1
530326 99530326 1001 86380 86390 1
530214 99530214 1001 86380 86390 1
529972 99529972 1001 86380 86390 1
530084 99530084 1001 86380 86390 1
530609 99530609 1001 86380 86390 1
530638 99530638 1001 86380 86390 1
530730 99530730 1001 86380 86390 1
531307 99531307 1001 86380 86390 1
531271 99531271 1001 86380 86390 1
531311 99531311 1001 86380 86390 1
531154 99531154 1001 86380 86390 1
531118 99531118 1001 86380 86390 1
530850 99530850 1001 86380 86390 1
530941 99530941 1001 86380 86390 1
530764 99530764 1001 86380 86390 1
530829 99530829 1001 86380 86390 1
530935 99530935 1001 86380 86390 1
530848 99530848 1001 86380 86390 1
530926 99530926 1001 86380 86390 1
531494 99531494 1001 86380 86390 1
531458 99531458 1001 86380 86390 1
531420 99531420 1001 86380 86390 1
531489 99531489 1001 86380 86390 1
531582 99531582 1001 86380 86390 1
532167 99532167 1001 86380 86390 1
532097 99532097 1001 86380 86390 1
532034 99532034 1001 86380 86390 1
532128 99532128 1001 86380 86390 1
531937 99531937 1001 86380 86390 1
531839 99531839 1001 86380 86390 1
531745 99531745 1001 86380 86390 1
531772 99531772 1001 86380 86390 1
531632 99531632 1001 86380 86390 1
532228 99532228 1001 86380 86390 1
532281 99532281 1001 86380 86390 1
532365 99532365 1001 86380 86390 1
532370 99532370 1001 86380 86390 1
532878 99532878 1001 86380 86390 1
532829 99532829 1001 86380 86390 1
532871 99532871 1001 86380 86390 1
532898 99532898 1001 86380 86390 1
532802 99532802 1001 86380 86390 1
532700 99532700 1001 86380 86390 1
532767 99532767 1001 86380 86390 1
532590 99532590 1001 86380 86390 1
533820 99533820 1001 86380 86390 1
533796 99533796 1001 86380 86390 1
533829 99533829 1001 86380 86390 1
533843 99533843 1001 86380 86390 1
533673 99533673 1001 86380 86390 1
533640 99533640 1001 86380 86390 1
533489 99533489 1001 86380 86390 1
533334 99533334 1001 86380 86390 1
533273 99533273 1001 86380 86390 1
533882 99533882 1001 86380 86390 1
534012 99534012 1001 86380 86390 1
533870 99533870 1001 86380 86390 1
534027 99534027 1001 86380 86390 1
533860 99533860 1001 86380 86390 1
534534 99534534 1001 86380 86390 1
534537 99534537 1001 86380 86390 1
534502 99534502 1001 86380 86390 1
534619 99534619 1001 86380 86390 1
534363 99534363 1001 86380 86390 1
534182 99534182 1001 86380 86390 1
534159 99534159 1001 86380 86390 1
534191 99534191 1001 86380 86390 1
534855 99534855 1001 86380 86390 1
535398 99535398 1001 86380 86390 1
535430 99535430 1001 86380 86390 1
535501 99535501 1001 86380 86390 1
535189 99535189 1001 86380 86390 1
535205 99535205 1001 86380 86390 1
535270 99535270 1001 86380 86390 1
535117 99535117 1001 86380 86390 1
535174 99535174 1001 86380 86390 1
535057 99535057 1001 86380 86390 1
534931 99534931 1001 86380 86390 1
536184 99536184 1001 86380 86390 1
536150 99536150 1001 86380 86390 1
536254 99536254 1001 86380 86390 1
536257 99536257 1001 86380 86390 1
536232 99536232 1001 86380 86390 1
536125 99536125 1001 86380 86390 1
536051 99536051 1001 86380 86390 1
535794 99535794 1001 86380 86390 1
535898 99535898 1001 86380 86390 1
535900 99535900 1001 86380 86390 1
536387 99536387 1001 86380 86390 1
536996 99536996 1001 86380 86390 1
537135 99537135 1001 86380 86390 1
537153 99537153 1001 86380 86390 1
536866 99536866 1001 86380 86390 1
536763 99536763 1001 86380 86390 1
536828 99536828 1001 86380 86390 1
536869 99536869 1001 86380 86390 1
536755 99536755 1001 86380 86390 1
536888 99536888 1001 86380 86390 1
536825 99536825 1001 86380 86390 1
536760 99536760 1001 86380 86390 1
536712 99536712 1001 86380 86390 1
536727 99536727 1001 86380 86390 1
536740 99536740 1001 86380 86390 1
536667 99536667 1001 86380 86390 1
537366 99537366 1001 86380 86390 1
537320 99537320 1001 86380 86390 1
537299 99537299 1001 86380 86390 1
537338 99537338 1001 86380 86390 1
537287 99537287 1001 86380 86390 1
537956 99537956 1001 86380 86390 1
537943 99537943 1001 86380 86390 1
537892 99537892 1001 86380 86390 1
537830 99537830 1001 86380 86390 1
537488 99537488 1001 86380 86390 1
537554 99537554 1001 86380 86390 1
537491 99537491 1001 86380 86390 1
537444 99537444 1001 86380 86390 1
538072 99538072 1001 86380 86390 1
538139 99538139 1001 86380 86390 1
538170 99538170 1001 86380 86390 1
538750 99538750 1001 86380 86390 1
538811 99538811 1001 86380 86390 1
538691 99538691 1001 86380 86390 1
538682 99538682 1001 86380 86390 1
538723 99538723 1001 86380 86390 1
538408 99538408 1001 86380 86390 1
538577 99538577 1001 86380 86390 1
538491 99538491 1001 86380 86390 1
538413 99538413 1001 86380 86390 1
538311 99538311 1001 86380 86390 1
538396 99538396 1001 86380 86390 1
538387 99538387 1001 86380 86390 1
538904 99538904 1001 86380 86390 1
539489 99539489 1001 86380 86390 1
539594 99539594 1001 86380 86390 1
539479 99539479 1001 86380 86390 1
539339 99539339 1001 86380 86390 1
539354 99539354 1001 86380 86390 1
539097 99539097 1001 86380 86390 1
539102 99539102 1001 86380 86390 1
539103 99539103 1001 86380 86390 1
539052 99539052 1001 86380 86390 1
539105 99539105 1001 86380 86390 1
539708 99539708 1001 86380 86390 1
539827 99539827 1001 86380 86390 1
540441 99540441 1001 86380 86390 1
540446 99540446 1001 86380 86390 1
540410 99540410 1001 86380 86390 1
540092 99540092 1001 86380 86390 1
540235 99540235 1001 86380 86390 1
540213 99540213 1001 86380 86390 1
539964 99539964 1001 86380 86390 1
540633 99540633 1001 86380 86390 1
540570 99540570 1001 86380 86390 1
540487 99540487 1001 86380 86390 1
540618 99540618 1001 86380 86390 1
541237 99541237 1001 86380 86390 1
540932 99540932 1001 86380 86390 1
540885 99540885 1001 86380 86390 1
540952 99540952 1001 86380 86390 1
540979 99540979 1001 86380 86390 1
540929 99540929 1001 86380 86390 1
540943 99540943 1001 86380 86390 1
540697 99540697 1001 86380 86390 1
540727 99540727 1001 86380 86390 1
540785 99540785 1001 86380 86390 1
540681 99540681 1001 86380 86390 1
541309 99541309 1001 86380 86390 1
541388 99541388 1001 86380 86390 1
541968 99541968 1001 86380 86390 1
541888 99541888 1001 86380 86390 1
541914 99541914 1001 86380 86390 1
541712 99541712 1001 86380 86390 1
541808 99541808 1001 86380 86390 1
541899 99541899 1001 86380 86390 1
541517 99541517 1001 86380 86390 1
541533 99541533 1001 86380 86390 1
542300 99542300 1001 86380 86390 1
542120 99542120 1001 86380 86390 1
542296 99542296 1001 86380 86390 1
542873 99542873 1001 86380 86390 1
542573 99542573 1001 86380 86390 1
542677 99542677 1001 86380 86390 1
542729 99542729 1001 86380 86390 1
542535 99542535 1001 86380 86390 1
542632 99542632 1001 86380 86390 1
542390 99542390 1001 86380 86390 1
542379 99542379 1001 86380 86390 1
542346 99542346 1001 86380 86390 1
542958 99542958 1001 86380 86390 1
543128 99543128 1001 86380 86390 1
542947 99542947 1001 86380 86390 1
543104 99543104 1001 86380 86390 1
543053 99543053 1001 86380 86390 1
543030 99543030 1001 86380 86390 1
543629 99543629 1001 86380 86390 1
543688 99543688 1001 86380 86390 1
543410 99543410 1001 86380 86390 1
543420 99543420 1001 86380 86390 1
543215 99543215 1001 86380 86390 1
543219 99543219 1001 86380 86390 1
543236 99543236 1001 86380 86390 1
543355 99543355 1001 86380 86390 1
543928 99543928 1001 86380 86390 1
543892 99543892 1001 86380 86390 1
543969 99543969 1001 86380 86390 1
543832 99543832 1001 86380 86390 1
544498 99544498 1001 86380 86390 1
544440 99544440 1001 86380 86390 1
544591 99544591 1001 86380 86390 1
544385 99544385 1001 86380 86390 1
544335 99544335 1001 86380 86390 1
544192 99544192 1001 86380 86390 1
544310 99544310 1001 86380 86390 1
544311 99544311 1001 86380 86390 1
544312 99544312 1001 86380 86390 1
544063 99544063 1001 86380 86390 1
544623 99544623 1001 86380 86390 1
544681 99544681 1001 86380 86390 1
405616 385 1001 81000 81837 1
421304 239 1001 21300 22017 1
519981 854 1001 37091 37390 1
525585 1055 1002 44386 45271 1
400050 99400050 1001 86380 86390 1
400154 99400154 1001 86380 86390 1
400268 99400268 1001 86380 86390 1
400366 99400366 1001 86380 86390 1
400666 99400666 1001 86380 86390 1
400654 99400654 1001 86380 86390 1
400932 99400932 1001 86380 86390 1
401207 99401207 1001 86380 86390 1
401306 99401306 1001 86380 86390 1
401445 99401445 1001 86380 86390 1
401571 99401571 1001 86380 86390 1
401539 99401539 1001 86380 86390 1
401589 99401589 1001 86380 86390 1
401789 99401789 1001 86380 86390 1
402324 99402324 1001 86380 86390 1
402491 99402491 1001 86380 86390 1
402687 99402687 1001 86380 86390 1
402772 99402772 1001 86380 86390 1
402820 99402820 1001 86380 86390 1
402824 99402824 1001 86380 86390 1
402850 99402850 1001 86380 86390 1
403021 99403021 1001 86380 86390 1
403195 99403195 1001 86380 86390 1
403176 99403176 1001 86380 86390 1
403355 99403355 1001 86380 86390 1
403418 99403418 1001 86380 86390 1
403559 99403559 1001 86380 86390 1
403671 99403671 1001 86380 86390 1
403917 99403917 1001 86380 86390 1
403886 99403886 1001 86380 86390 1
403839 99403839 1001 86380 86390 1
404028 99404028 1001 86380 86390 1
404082 99404082 1001 86380 86390 1
404217 99404217 1001 86380 86390 1
404419 99404419 1001 86380 86390 1
404433 99404433 1001 86380 86390 1
404684 99404684 1001 86380 86390 1
404718 99404718 1001 86380 86390 1
404843 99404843 1001 86380 86390 1
405172 99405172 1001 86380 86390 1
405119 99405119 1001 86380 86390 1
405484 99405484 1001 86380 86390 1
405456 99405456 1001 86380 86390 1
405535 99405535 1001 86380 86390 1
405606 99405606 1001 86380 86390 1
405753 99405753 1001 86380 86390 1
405834 99405834 1001 86380 86390 1
405858 99405858 1001 86380 86390 1
406145 99406145 1001 86380 86390 1
406242 99406242 1001 86380 86390 1
406806 99406806 1001 86380 86390 1
406830 99406830 1001 86380 86390 1
406996 99406996 1001 86380 86390 1
406980 99406980 1001 86380 86390 1
407236 99407236 1001 86380 86390 1
407408 99407408 1001 86380 86390 1
407488 99407488 1001 86380 86390 1
407456 99407456 1001 86380 86390 1
407446 99407446 1001 86380 86390 1
407608 99407608 1001 86380 86390 1
407794 99407794 1001 86380 86390 1
407896 99407896 1001 86380 86390 1
408277 99408277 1001 86380 86390 1
408299 99408299 1001 86380 86390 1
408326 99408326 1001 86380 86390 1
408524 99408524 1001 86380 86390 1
408642 99408642 1001 86380 86390 1
408723 99408723 1001 86380 86390 1
408701 99408701 1001 86380 86390 1
408821 99408821 1001 86380 86390 1
408851 99408851 1001 86380 86390 1
409285 99409285 1001 86380 86390 1
409376 99409376 1001 86380 86390 1
409589 99409589 1001 86380 86390 1
409809 99409809 1001 86380 86390 1
410024 99410024 1001 86380 86390 1
410057 99410057 1001 86380 86390 1
409992 99409992 1001 86380 86390 1
410121 99410121 1001 86380 86390 1
410205 99410205 1001 86380 86390 1
410138 99410138 1001 86380 86390 1
410279 99410279 1001 86380 86390 1
410541 99410541 1001 86380 86390 1
410655 99410655 1001 86380 86390 1
410699 99410699 1001 86380 86390 1
410948 99410948 1001 86380 86390 1
410922 99410922 1001 86380 86390 1
411086 99411086 1001 86380 86390 1
411276 99411276 1001 86380 86390 1
411329 99411329 1001 86380 86390 1
411470 99411470 1001 86380 86390 1
411656 99411656 1001 86380 86390 1
411879 99411879 1001 86380 86390 1
412013 99412013 1001 86380 86390 1
412220 99412220 1001 86380 86390 1
412257 99412257 1001 86380 86390 1
413316 99413316 1001 86380 86390 1
413394 99413394 1001 86380 86390 1
413001 99413001 1001 86380 86390 1
412980 99412980 1001 86380 86390 1
413225 99413225 1001 86380 86390 1
412944 99412944 1001 86380 86390 1
413050 99413050 1001 86380 86390 1
413027 99413027 1001 86380 86390 1
413130 99413130 1001 86380 86390 1
412575 99412575 1001 86380 86390 1
412600 99412600 1001 86380 86390 1
412491 99412491 1001 86380 86390 1
413759 99413759 1001 86380 86390 1
413969 99413969 1001 86380 86390 1
414061 99414061 1001 86380 86390 1
413708 99413708 1001 86380 86390 1
415093 99415093 1001 86380 86390 1
414985 99414985 1001 86380 86390 1
414959 99414959 1001 86380 86390 1
415184 99415184 1001 86380 86390 1
414637 99414637 1001 86380 86390 1
414645 99414645 1001 86380 86390 1
414625 99414625 1001 86380 86390 1
414144 99414144 1001 86380 86390 1
414188 99414188 1001 86380 86390 1
415573 99415573 1001 86380 86390 1
416682 99416682 1001 86380 86390 1
416981 99416981 1001 86380 86390 1
416344 99416344 1001 86380 86390 1
416322 99416322 1001 86380 86390 1
416328 99416328 1001 86380 86390 1
415955 99415955 1001 86380 86390 1
415721 99415721 1001 86380 86390 1
415862 99415862 1001 86380 86390 1
415763 99415763 1001 86380 86390 1
417238 99417238 1001 86380 86390 1
417269 99417269 1001 86380 86390 1
417276 99417276 1001 86380 86390 1
417040 99417040 1001 86380 86390 1
417441 99417441 1001 86380 86390 1
418340 99418340 1001 86380 86390 1
417936 99417936 1001 86380 86390 1
417767 99417767 1001 86380 86390 1
418026 99418026 1001 86380 86390 1
418950 99418950 1001 86380 86390 1
418953 99418953 1001 86380 86390 1
418805 99418805 1001 86380 86390 1
418806 99418806 1001 86380 86390 1
420117 99420117 1001 86380 86390 1
420355 99420355 1001 86380 86390 1
420176 99420176 1001 86380 86390 1
419797 99419797 1001 86380 86390 1
420029 99420029 1001 86380 86390 1
419267 99419267 1001 86380 86390 1
419424 99419424 1001 86380 86390 1
419452 99419452 1001 86380 86390 1
419524 99419524 1001 86380 86390 1
419460 99419460 1001 86380 86390 1
419482 99419482 1001 86380 86390 1
419315 99419315 1001 86380 86390 1
419262 99419262 1001 86380 86390 1
420449 99420449 1001 86380 86390 1
420456 99420456 1001 86380 86390 1
420526 99420526 1001 86380 86390 1
422077 99422077 1001 86380 86390 1
421912 99421912 1001 86380 86390 1
421442 99421442 1001 86380 86390 1
421097 99421097 1001 86380 86390 1
421195 99421195 1001 86380 86390 1
422479 99422479 1001 86380 86390 1
422502 99422502 1001 86380 86390 1
422332 99422332 1001 86380 86390 1
422166 99422166 1001 86380 86390 1
422333 99422333 1001 86380 86390 1
422388 99422388 1001 86380 86390 1
422371 99422371 1001 86380 86390 1
422390 99422390 1001 86380 86390 1
423632 99423632 1001 86380 86390 1
423594 99423594 1001 86380 86390 1
423216 99423216 1001 86380 86390 1
423033 99423033 1001 86380 86390 1
422907 99422907 1001 86380 86390 1
424090 99424090 1001 86380 86390 1
423942 99423942 1001 86380 86390 1
423777 99423777 1001 86380 86390 1
423930 99423930 1001 86380 86390 1
423856 99423856 1001 86380 86390 1
425255 99425255 1001 86380 86390 1
425214 99425214 1001 86380 86390 1
424894 99424894 1001 86380 86390 1
424726 99424726 1001 86380 86390 1
425743 99425743 1001 86380 86390 1
425444 99425444 1001 86380 86390 1
425451 99425451 1001 86380 86390 1
425647 99425647 1001 86380 86390 1
425768 99425768 1001 86380 86390 1
425399 99425399 1001 86380 86390 1
426948 99426948 1001 86380 86390 1
426723 99426723 1001 86380 86390 1
426574 99426574 1001 86380 86390 1
426427 99426427 1001 86380 86390 1
426629 99426629 1001 86380 86390 1
426317 99426317 1001 86380 86390 1
426065 99426065 1001 86380 86390 1
426268 99426268 1001 86380 86390 1
427463 99427463 1001 86380 86390 1
427210 99427210 1001 86380 86390 1
427402 99427402 1001 86380 86390 1
427127 99427127 1001 86380 86390 1
428353 99428353 1001 86380 86390 1
428386 99428386 1001 86380 86390 1
428731 99428731 1001 86380 86390 1
428563 99428563 1001 86380 86390 1
428182 99428182 1001 86380 86390 1
428124 99428124 1001 86380 86390 1
428142 99428142 1001 86380 86390 1
428330 99428330 1001 86380 86390 1
427985 99427985 1001 86380 86390 1
427901 99427901 1001 86380 86390 1
427708 99427708 1001 86380 86390 1
427829 99427829 1001 86380 86390 1
427571 99427571 1001 86380 86390 1
427770 99427770 1001 86380 86390 1
429134 99429134 1001 86380 86390 1
428983 99428983 1001 86380 86390 1
430322 99430322 1001 86380 86390 1
430228 99430228 1001 86380 86390 1
430188 99430188 1001 86380 86390 1
429633 99429633 1001 86380 86390 1
429686 99429686 1001 86380 86390 1
429831 99429831 1001 86380 86390 1
429689 99429689 1001 86380 86390 1
429907 99429907 1001 86380 86390 1
429344 99429344 1001 86380 86390 1
429392 99429392 1001 86380 86390 1
429551 99429551 1001 86380 86390 1
429552 99429552 1001 86380 86390 1
429483 99429483 1001 86380 86390 1
431935 99431935 1001 86380 86390 1
431990 99431990 1001 86380 86390 1
431700 99431700 1001 86380 86390 1
431359 99431359 1001 86380 86390 1
431295 99431295 1001 86380 86390 1
431470 99431470 1001 86380 86390 1
430998 99430998 1001 86380 86390 1
430876 99430876 1001 86380 86390 1
432321 99432321 1001 86380 86390 1
432289 99432289 1001 86380 86390 1
432347 99432347 1001 86380 86390 1
432154 99432154 1001 86380 86390 1
432414 99432414 1001 86380 86390 1
432066 99432066 1001 86380 86390 1
433620 99433620 1001 86380 86390 1
433469 99433469 1001 86380 86390 1
433685 99433685 1001 86380 86390 1
433421 99433421 1001 86380 86390 1
433193 99433193 1001 86380 86390 1
433028 99433028 1001 86380 86390 1
433007 99433007 1001 86380 86390 1
433089 99433089 1001 86380 86390 1
433154 99433154 1001 86380 86390 1
432791 99432791 1001 86380 86390 1
432877 99432877 1001 86380 86390 1
432787 99432787 1001 86380 86390 1
434062 99434062 1001 86380 86390 1
433811 99433811 1001 86380 86390 1
433733 99433733 1001 86380 86390 1
433804 99433804 1001 86380 86390 1
435153 99435153 1001 86380 86390 1
435342 99435342 1001 86380 86390 1
434918 99434918 1001 86380 86390 1
434715 99434715 1001 86380 86390 1
434796 99434796 1001 86380 86390 1
434553 99434553 1001 86380 86390 1
434463 99434463 1001 86380 86390 1
435645 99435645 1001 86380 86390 1
435599 99435599 1001 86380 86390 1
435440 99435440 1001 86380 86390 1
435584 99435584 1001 86380 86390 1
435886 99435886 1001 86380 86390 1
436785 99436785 1001 86380 86390 1
437092 99437092 1001 86380 86390 1
436967 99436967 1001 86380 86390 1
436846 99436846 1001 86380 86390 1
436674 99436674 1001 86380 86390 1
436356 99436356 1001 86380 86390 1
436311 99436311 1001 86380 86390 1
435973 99435973 1001 86380 86390 1
436141 99436141 1001 86380 86390 1
436300 99436300 1001 86380 86390 1
436182 99436182 1001 86380 86390 1
436125 99436125 1001 86380 86390 1
437239 99437239 1001 86380 86390 1
300023 99300023 1001 86380 86390 1
437227 99437227 1001 86380 86390 1
300088 99300088 1001 86380 86390 1
300050 99300050 1001 86380 86390 1
300103 99300103 1001 86380 86390 1
437206 99437206 1001 86380 86390 1
300625 99300625 1001 86380 86390 1
300533 99300533 1001 86380 86390 1
300370 99300370 1001 86380 86390 1
300453 99300453 1001 86380 86390 1
300353 99300353 1001 86380 86390 1
300315 99300315 1001 86380 86390 1
300277 99300277 1001 86380 86390 1
300164 99300164 1001 86380 86390 1
300893 99300893 1001 86380 86390 1
300881 99300881 1001 86380 86390 1
300898 99300898 1001 86380 86390 1
300887 99300887 1001 86380 86390 1
300927 99300927 1001 86380 86390 1
300841 99300841 1001 86380 86390 1
301465 99301465 1001 86380 86390 1
301504 99301504 1001 86380 86390 1
301496 99301496 1001 86380 86390 1
301208 99301208 1001 86380 86390 1
301198 99301198 1001 86380 86390 1
301224 99301224 1001 86380 86390 1
301205 99301205 1001 86380 86390 1
301129 99301129 1001 86380 86390 1
300936 99300936 1001 86380 86390 1
300978 99300978 1001 86380 86390 1
301068 99301068 1001 86380 86390 1
301581 99301581 1001 86380 86390 1
301686 99301686 1001 86380 86390 1
301729 99301729 1001 86380 86390 1
301614 99301614 1001 86380 86390 1
302318 99302318 1001 86380 86390 1
302198 99302198 1001 86380 86390 1
302225 99302225 1001 86380 86390 1
302085 99302085 1001 86380 86390 1
301791 99301791 1001 86380 86390 1
301795 99301795 1001 86380 86390 1
302485 99302485 1001 86380 86390 1
302538 99302538 1001 86380 86390 1
302450 99302450 1001 86380 86390 1
303082 99303082 1001 86380 86390 1
303108 99303108 1001 86380 86390 1
303060 99303060 1001 86380 86390 1
302955 99302955 1001 86380 86390 1
302767 99302767 1001 86380 86390 1
302664 99302664 1001 86380 86390 1
302735 99302735 1001 86380 86390 1
303386 99303386 1001 86380 86390 1
303404 99303404 1001 86380 86390 1
303289 99303289 1001 86380 86390 1
303264 99303264 1001 86380 86390 1
303368 99303368 1001 86380 86390 1
303278 99303278 1001 86380 86390 1
303317 99303317 1001 86380 86390 1
303871 99303871 1001 86380 86390 1
303874 99303874 1001 86380 86390 1
303914 99303914 1001 86380 86390 1
303624 99303624 1001 86380 86390 1
303758 99303758 1001 86380 86390 1
303630 99303630 1001 86380 86390 1
303532 99303532 1001 86380 86390 1
303497 99303497 1001 86380 86390 1
303473 99303473 1001 86380 86390 1
304237 99304237 1001 86380 86390 1
304123 99304123 1001 86380 86390 1
304769 99304769 1001 86380 86390 1
304796 99304796 1001 86380 86390 1
304801 99304801 1001 86380 86390 1
304805 99304805 1001 86380 86390 1
304575 99304575 1001 86380 86390 1
304472 99304472 1001 86380 86390 1
304563 99304563 1001 86380 86390 1
304529 99304529 1001 86380 86390 1
304600 99304600 1001 86380 86390 1
304253 99304253 1001 86380 86390 1
304241 99304241 1001 86380 86390 1
304397 99304397 1001 86380 86390 1
304350 99304350 1001 86380 86390 1
304247 99304247 1001 86380 86390 1
304274 99304274 1001 86380 86390 1
304911 99304911 1001 86380 86390 1
305504 99305504 1001 86380 86390 1
305634 99305634 1001 86380 86390 1
305647 99305647 1001 86380 86390 1
305509 99305509 1001 86380 86390 1
305537 99305537 1001 86380 86390 1
305674 99305674 1001 86380 86390 1
305309 99305309 1001 86380 86390 1
305168 99305168 1001 86380 86390 1
305272 99305272 1001 86380 86390 1
305147 99305147 1001 86380 86390 1
305176 99305176 1001 86380 86390 1
305139 99305139 1001 86380 86390 1
305178 99305178 1001 86380 86390 1
500075 99500075 1001 86380 86390 1
500027 99500027 1001 86380 86390 1
500110 99500110 1001 86380 86390 1
500046 99500046 1001 86380 86390 1
500737 99500737 1001 86380 86390 1
500801 99500801 1001 86380 86390 1
500447 99500447 1001 86380 86390 1
500323 99500323 1001 86380 86390 1
500338 99500338 1001 86380 86390 1
500198 99500198 1001 86380 86390 1
500293 99500293 1001 86380 86390 1
500998 99500998 1001 86380 86390 1
500829 99500829 1001 86380 86390 1
500869 99500869 1001 86380 86390 1
500910 99500910 1001 86380 86390 1
501499 99501499 1001 86380 86390 1
501500 99501500 1001 86380 86390 1
501463 99501463 1001 86380 86390 1
501321 99501321 1001 86380 86390 1
501260 99501260 1001 86380 86390 1
501329 99501329 1001 86380 86390 1
501104 99501104 1001 86380 86390 1
501121 99501121 1001 86380 86390 1
501717 99501717 1001 86380 86390 1
502416 99502416 1001 86380 86390 1
502360 99502360 1001 86380 86390 1
502460 99502460 1001 86380 86390 1
502323 99502323 1001 86380 86390 1
502183 99502183 1001 86380 86390 1
502199 99502199 1001 86380 86390 1
502240 99502240 1001 86380 86390 1
502189 99502189 1001 86380 86390 1
502166 99502166 1001 86380 86390 1
502089 99502089 1001 86380 86390 1
502116 99502116 1001 86380 86390 1
501939 99501939 1001 86380 86390 1
502008 99502008 1001 86380 86390 1
501945 99501945 1001 86380 86390 1
502566 99502566 1001 86380 86390 1
502477 99502477 1001 86380 86390 1
502493 99502493 1001 86380 86390 1
502624 99502624 1001 86380 86390 1
503219 99503219 1001 86380 86390 1
502956 99502956 1001 86380 86390 1
502947 99502947 1001 86380 86390 1
502975 99502975 1001 86380 86390 1
502912 99502912 1001 86380 86390 1
502925 99502925 1001 86380 86390 1
502928 99502928 1001 86380 86390 1
503019 99503019 1001 86380 86390 1
502763 99502763 1001 86380 86390 1
502864 99502864 1001 86380 86390 1
503380 99503380 1001 86380 86390 1
503471 99503471 1001 86380 86390 1
504116 99504116 1001 86380 86390 1
503721 99503721 1001 86380 86390 1
503790 99503790 1001 86380 86390 1
503819 99503819 1001 86380 86390 1
503729 99503729 1001 86380 86390 1
503549 99503549 1001 86380 86390 1
503691 99503691 1001 86380 86390 1
503704 99503704 1001 86380 86390 1
503526 99503526 1001 86380 86390 1
503592 99503592 1001 86380 86390 1
503557 99503557 1001 86380 86390 1
503700 99503700 1001 86380 86390 1
503701 99503701 1001 86380 86390 1
504219 99504219 1001 86380 86390 1
504155 99504155 1001 86380 86390 1
504252 99504252 1001 86380 86390 1
504216 99504216 1001 86380 86390 1
504894 99504894 1001 86380 86390 1
504912 99504912 1001 86380 86390 1
504899 99504899 1001 86380 86390 1
504758 99504758 1001 86380 86390 1
504635 99504635 1001 86380 86390 1
504700 99504700 1001 86380 86390 1
504656 99504656 1001 86380 86390 1
504346 99504346 1001 86380 86390 1
504529 99504529 1001 86380 86390 1
505019 99505019 1001 86380 86390 1
505100 99505100 1001 86380 86390 1
505106 99505106 1001 86380 86390 1
505029 99505029 1001 86380 86390 1
505042 99505042 1001 86380 86390 1
504965 99504965 1001 86380 86390 1
505668 99505668 1001 86380 86390 1
505620 99505620 1001 86380 86390 1
505659 99505659 1001 86380 86390 1
505650 99505650 1001 86380 86390 1
505552 99505552 1001 86380 86390 1
505541 99505541 1001 86380 86390 1
505504 99505504 1001 86380 86390 1
505480 99505480 1001 86380 86390 1
505394 99505394 1001 86380 86390 1
505407 99505407 1001 86380 86390 1
505472 99505472 1001 86380 86390 1
505296 99505296 1001 86380 86390 1
505799 99505799 1001 86380 86390 1
506451 99506451 1001 86380 86390 1
506217 99506217 1001 86380 86390 1
506347 99506347 1001 86380 86390 1
506284 99506284 1001 86380 86390 1
506132 99506132 1001 86380 86390 1
506033 99506033 1001 86380 86390 1
505998 99505998 1001 86380 86390 1
506775 99506775 1001 86380 86390 1
506634 99506634 1001 86380 86390 1
507297 99507297 1001 86380 86390 1
507395 99507395 1001 86380 86390 1
507259 99507259 1001 86380 86390 1
507406 99507406 1001 86380 86390 1
507240 99507240 1001 86380 86390 1
507074 99507074 1001 86380 86390 1
507042 99507042 1001 86380 86390 1
507199 99507199 1001 86380 86390 1
507202 99507202 1001 86380 86390 1
506906 99506906 1001 86380 86390 1
506806 99506806 1001 86380 86390 1
507491 99507491 1001 86380 86390 1
508201 99508201 1001 86380 86390 1
508178 99508178 1001 86380 86390 1
508005 99508005 1001 86380 86390 1
507962 99507962 1001 86380 86390 1
508041 99508041 1001 86380 86390 1
507718 99507718 1001 86380 86390 1
507674 99507674 1001 86380 86390 1
507791 99507791 1001 86380 86390 1
507833 99507833 1001 86380 86390 1
508271 99508271 1001 86380 86390 1
508427 99508427 1001 86380 86390 1
508389 99508389 1001 86380 86390 1
508356 99508356 1001 86380 86390 1
508358 99508358 1001 86380 86390 1
508410 99508410 1001 86380 86390 1
508886 99508886 1001 86380 86390 1
509065 99509065 1001 86380 86390 1
508743 99508743 1001 86380 86390 1
508678 99508678 1001 86380 86390 1
508694 99508694 1001 86380 86390 1
508707 99508707 1001 86380 86390 1
508469 99508469 1001 86380 86390 1
508536 99508536 1001 86380 86390 1
508643 99508643 1001 86380 86390 1
509203 99509203 1001 86380 86390 1
509836 99509836 1001 86380 86390 1
509798 99509798 1001 86380 86390 1
509766 99509766 1001 86380 86390 1
509847 99509847 1001 86380 86390 1
509588 99509588 1001 86380 86390 1
509426 99509426 1001 86380 86390 1
509443 99509443 1001 86380 86390 1
509304 99509304 1001 86380 86390 1
509975 99509975 1001 86380 86390 1
509926 99509926 1001 86380 86390 1
509991 99509991 1001 86380 86390 1
509940 99509940 1001 86380 86390 1
510651 99510651 1001 86380 86390 1
510716 99510716 1001 86380 86390 1
510685 99510685 1001 86380 86390 1
510504 99510504 1001 86380 86390 1
510442 99510442 1001 86380 86390 1
510281 99510281 1001 86380 86390 1
510284 99510284 1001 86380 86390 1
510854 99510854 1001 86380 86390 1
510880 99510880 1001 86380 86390 1
510869 99510869 1001 86380 86390 1
510833 99510833 1001 86380 86390 1
510885 99510885 1001 86380 86390 1
510849 99510849 1001 86380 86390 1
511296 99511296 1001 86380 86390 1
511155 99511155 1001 86380 86390 1
511252 99511252 1001 86380 86390 1
511089 99511089 1001 86380 86390 1
511090 99511090 1001 86380 86390 1
511014 99511014 1001 86380 86390 1
511079 99511079 1001 86380 86390 1
511069 99511069 1001 86380 86390 1
511020 99511020 1001 86380 86390 1
511008 99511008 1001 86380 86390 1
511602 99511602 1001 86380 86390 1
511615 99511615 1001 86380 86390 1
511580 99511580 1001 86380 86390 1
511660 99511660 1001 86380 86390 1
511626 99511626 1001 86380 86390 1
512254 99512254 1001 86380 86390 1
512181 99512181 1001 86380 86390 1
512047 99512047 1001 86380 86390 1
512086 99512086 1001 86380 86390 1
511901 99511901 1001 86380 86390 1
511942 99511942 1001 86380 86390 1
511905 99511905 1001 86380 86390 1
511907 99511907 1001 86380 86390 1
512424 99512424 1001 86380 86390 1
512412 99512412 1001 86380 86390 1
512555 99512555 1001 86380 86390 1
513105 99513105 1001 86380 86390 1
513110 99513110 1001 86380 86390 1
513049 99513049 1001 86380 86390 1
512989 99512989 1001 86380 86390 1
512827 99512827 1001 86380 86390 1
512905 99512905 1001 86380 86390 1
512601 99512601 1001 86380 86390 1
512655 99512655 1001 86380 86390 1
512761 99512761 1001 86380 86390 1
512686 99512686 1001 86380 86390 1
513229 99513229 1001 86380 86390 1
513308 99513308 1001 86380 86390 1
513401 99513401 1001 86380 86390 1
513377 99513377 1001 86380 86390 1
513239 99513239 1001 86380 86390 1
513395 99513395 1001 86380 86390 1
513950 99513950 1001 86380 86390 1
513926 99513926 1001 86380 86390 1
513747 99513747 1001 86380 86390 1
513709 99513709 1001 86380 86390 1
513686 99513686 1001 86380 86390 1
513739 99513739 1001 86380 86390 1
513754 99513754 1001 86380 86390 1
513476 99513476 1001 86380 86390 1
513439 99513439 1001 86380 86390 1
513559 99513559 1001 86380 86390 1
514175 99514175 1001 86380 86390 1
514227 99514227 1001 86380 86390 1
514137 99514137 1001 86380 86390 1
514181 99514181 1001 86380 86390 1
514689 99514689 1001 86380 86390 1
514742 99514742 1001 86380 86390 1
514747 99514747 1001 86380 86390 1
514685 99514685 1001 86380 86390 1
514847 99514847 1001 86380 86390 1
514753 99514753 1001 86380 86390 1
514631 99514631 1001 86380 86390 1
514479 99514479 1001 86380 86390 1
514624 99514624 1001 86380 86390 1
514430 99514430 1001 86380 86390 1
514308 99514308 1001 86380 86390 1
514270 99514270 1001 86380 86390 1
514935 99514935 1001 86380 86390 1
514871 99514871 1001 86380 86390 1
514975 99514975 1001 86380 86390 1
514864 99514864 1001 86380 86390 1
515680 99515680 1001 86380 86390 1
515530 99515530 1001 86380 86390 1
515465 99515465 1001 86380 86390 1
515428 99515428 1001 86380 86390 1
515285 99515285 1001 86380 86390 1
515090 99515090 1001 86380 86390 1
515241 99515241 1001 86380 86390 1
516319 99516319 1001 86380 86390 1
516252 99516252 1001 86380 86390 1
515995 99515995 1001 86380 86390 1
515996 99515996 1001 86380 86390 1
516091 99516091 1001 86380 86390 1
516635 99516635 1001 86380 86390 1
516964 99516964 1001 86380 86390 1
517022 99517022 1001 86380 86390 1
516888 99516888 1001 86380 86390 1
516880 99516880 1001 86380 86390 1
517358 99517358 1001 86380 86390 1
517528 99517528 1001 86380 86390 1
517503 99517503 1001 86380 86390 1
517408 99517408 1001 86380 86390 1
517356 99517356 1001 86380 86390 1
518112 99518112 1001 86380 86390 1
517932 99517932 1001 86380 86390 1
517843 99517843 1001 86380 86390 1
517779 99517779 1001 86380 86390 1
517823 99517823 1001 86380 86390 1
517876 99517876 1001 86380 86390 1
517645 99517645 1001 86380 86390 1
517731 99517731 1001 86380 86390 1
518315 99518315 1001 86380 86390 1
518317 99518317 1001 86380 86390 1
518336 99518336 1001 86380 86390 1
518286 99518286 1001 86380 86390 1
518287 99518287 1001 86380 86390 1
518899 99518899 1001 86380 86390 1
518947 99518947 1001 86380 86390 1
518655 99518655 1001 86380 86390 1
518668 99518668 1001 86380 86390 1
518681 99518681 1001 86380 86390 1
518746 99518746 1001 86380 86390 1
518659 99518659 1001 86380 86390 1
518672 99518672 1001 86380 86390 1
518673 99518673 1001 86380 86390 1
518622 99518622 1001 86380 86390 1
518433 99518433 1001 86380 86390 1
519078 99519078 1001 86380 86390 1
519053 99519053 1001 86380 86390 1
519187 99519187 1001 86380 86390 1
519136 99519136 1001 86380 86390 1
519059 99519059 1001 86380 86390 1
519072 99519072 1001 86380 86390 1
519164 99519164 1001 86380 86390 1
519571 99519571 1001 86380 86390 1
519554 99519554 1001 86380 86390 1
519236 99519236 1001 86380 86390 1
519327 99519327 1001 86380 86390 1
519353 99519353 1001 86380 86390 1
519966 99519966 1001 86380 86390 1
519902 99519902 1001 86380 86390 1
520014 99520014 1001 86380 86390 1
520551 99520551 1001 86380 86390 1
520495 99520495 1001 86380 86390 1
520421 99520421 1001 86380 86390 1
520086 99520086 1001 86380 86390 1
520192 99520192 1001 86380 86390 1
520106 99520106 1001 86380 86390 1
520731 99520731 1001 86380 86390 1
521159 99521159 1001 86380 86390 1
521055 99521055 1001 86380 86390 1
521207 99521207 1001 86380 86390 1
521156 99521156 1001 86380 86390 1
520848 99520848 1001 86380 86390 1
520863 99520863 1001 86380 86390 1
521047 99521047 1001 86380 86390 1
520983 99520983 1001 86380 86390 1
520934 99520934 1001 86380 86390 1
521512 99521512 1001 86380 86390 1
522220 99522220 1001 86380 86390 1
522208 99522208 1001 86380 86390 1
522224 99522224 1001 86380 86390 1
521948 99521948 1001 86380 86390 1
522028 99522028 1001 86380 86390 1
521925 99521925 1001 86380 86390 1
521813 99521813 1001 86380 86390 1
521865 99521865 1001 86380 86390 1
521777 99521777 1001 86380 86390 1
521752 99521752 1001 86380 86390 1
521772 99521772 1001 86380 86390 1
521722 99521722 1001 86380 86390 1
522360 99522360 1001 86380 86390 1
522430 99522430 1001 86380 86390 1
522366 99522366 1001 86380 86390 1
523058 99523058 1001 86380 86390 1
522729 99522729 1001 86380 86390 1
522545 99522545 1001 86380 86390 1
522651 99522651 1001 86380 86390 1
523182 99523182 1001 86380 86390 1
523251 99523251 1001 86380 86390 1
523213 99523213 1001 86380 86390 1
523124 99523124 1001 86380 86390 1
523832 99523832 1001 86380 86390 1
523745 99523745 1001 86380 86390 1
523840 99523840 1001 86380 86390 1
523716 99523716 1001 86380 86390 1
523630 99523630 1001 86380 86390 1
523525 99523525 1001 86380 86390 1
523983 99523983 1001 86380 86390 1
524126 99524126 1001 86380 86390 1
524140 99524140 1001 86380 86390 1
524117 99524117 1001 86380 86390 1
524582 99524582 1001 86380 86390 1
524634 99524634 1001 86380 86390 1
524674 99524674 1001 86380 86390 1
524757 99524757 1001 86380 86390 1
524384 99524384 1001 86380 86390 1
524488 99524488 1001 86380 86390 1
524178 99524178 1001 86380 86390 1
524152 99524152 1001 86380 86390 1
524284 99524284 1001 86380 86390 1
524349 99524349 1001 86380 86390 1
524221 99524221 1001 86380 86390 1
524782 99524782 1001 86380 86390 1
524938 99524938 1001 86380 86390 1
524862 99524862 1001 86380 86390 1
524903 99524903 1001 86380 86390 1
524944 99524944 1001 86380 86390 1
524817 99524817 1001 86380 86390 1
525546 99525546 1001 86380 86390 1
525457 99525457 1001 86380 86390 1
525511 99525511 1001 86380 86390 1
525231 99525231 1001 86380 86390 1
525057 99525057 1001 86380 86390 1
525007 99525007 1001 86380 86390 1
525033 99525033 1001 86380 86390 1
525136 99525136 1001 86380 86390 1
525178 99525178 1001 86380 86390 1
525141 99525141 1001 86380 86390 1
526308 99526308 1001 86380 86390 1
526390 99526390 1001 86380 86390 1
526086 99526086 1001 86380 86390 1
525880 99525880 1001 86380 86390 1
525899 99525899 1001 86380 86390 1
525875 99525875 1001 86380 86390 1
525812 99525812 1001 86380 86390 1
525956 99525956 1001 86380 86390 1
526432 99526432 1001 86380 86390 1
526526 99526526 1001 86380 86390 1
526547 99526547 1001 86380 86390 1
527078 99527078 1001 86380 86390 1
527092 99527092 1001 86380 86390 1
526978 99526978 1001 86380 86390 1
527004 99527004 1001 86380 86390 1
526954 99526954 1001 86380 86390 1
527032 99527032 1001 86380 86390 1
526904 99526904 1001 86380 86390 1
526956 99526956 1001 86380 86390 1
526958 99526958 1001 86380 86390 1
526894 99526894 1001 86380 86390 1
526977 99526977 1001 86380 86390 1
526715 99526715 1001 86380 86390 1
526795 99526795 1001 86380 86390 1
527297 99527297 1001 86380 86390 1
527299 99527299 1001 86380 86390 1
527355 99527355 1001 86380 86390 1
527291 99527291 1001 86380 86390 1
527420 99527420 1001 86380 86390 1
527438 99527438 1001 86380 86390 1
528057 99528057 1001 86380 86390 1
528031 99528031 1001 86380 86390 1
527968 99527968 1001 86380 86390 1
527996 99527996 1001 86380 86390 1
527857 99527857 1001 86380 86390 1
527795 99527795 1001 86380 86390 1
527673 99527673 1001 86380 86390 1
527509 99527509 1001 86380 86390 1
527554 99527554 1001 86380 86390 1
528214 99528214 1001 86380 86390 1
528245 99528245 1001 86380 86390 1
528251 99528251 1001 86380 86390 1
528760 99528760 1001 86380 86390 1
528829 99528829 1001 86380 86390 1
528727 99528727 1001 86380 86390 1
528807 99528807 1001 86380 86390 1
528648 99528648 1001 86380 86390 1
528610 99528610 1001 86380 86390 1
528334 99528334 1001 86380 86390 1
528482 99528482 1001 86380 86390 1
528421 99528421 1001 86380 86390 1
529014 99529014 1001 86380 86390 1
528977 99528977 1001 86380 86390 1
528940 99528940 1001 86380 86390 1
529095 99529095 1001 86380 86390 1
529024 99529024 1001 86380 86390 1
529012 99529012 1001 86380 86390 1
529525 99529525 1001 86380 86390 1
529702 99529702 1001 86380 86390 1
529566 99529566 1001 86380 86390 1
529130 99529130 1001 86380 86390 1
529765 99529765 1001 86380 86390 1
529754 99529754 1001 86380 86390 1
529788 99529788 1001 86380 86390 1
530468 99530468 1001 86380 86390 1
530161 99530161 1001 86380 86390 1
530318 99530318 1001 86380 86390 1
530190 99530190 1001 86380 86390 1
530256 99530256 1001 86380 86390 1
530076 99530076 1001 86380 86390 1
530104 99530104 1001 86380 86390 1
530081 99530081 1001 86380 86390 1
529953 99529953 1001 86380 86390 1
530109 99530109 1001 86380 86390 1
530137 99530137 1001 86380 86390 1
530099 99530099 1001 86380 86390 1
531304 99531304 1001 86380 86390 1
530992 99530992 1001 86380 86390 1
531071 99531071 1001 86380 86390 1
531123 99531123 1001 86380 86390 1
531144 99531144 1001 86380 86390 1
530953 99530953 1001 86380 86390 1
530892 99530892 1001 86380 86390 1
531429 99531429 1001 86380 86390 1
531481 99531481 1001 86380 86390 1
531511 99531511 1001 86380 86390 1
531512 99531512 1001 86380 86390 1
531538 99531538 1001 86380 86390 1
531424 99531424 1001 86380 86390 1
532162 99532162 1001 86380 86390 1
531962 99531962 1001 86380 86390 1
531821 99531821 1001 86380 86390 1
531989 99531989 1001 86380 86390 1
531979 99531979 1001 86380 86390 1
531867 99531867 1001 86380 86390 1
531893 99531893 1001 86380 86390 1
531958 99531958 1001 86380 86390 1
531688 99531688 1001 86380 86390 1
532256 99532256 1001 86380 86390 1
532363 99532363 1001 86380 86390 1
532325 99532325 1001 86380 86390 1
532317 99532317 1001 86380 86390 1
532874 99532874 1001 86380 86390 1
532648 99532648 1001 86380 86390 1
532798 99532798 1001 86380 86390 1
532454 99532454 1001 86380 86390 1
532419 99532419 1001 86380 86390 1
533055 99533055 1001 86380 86390 1
533082 99533082 1001 86380 86390 1
533121 99533121 1001 86380 86390 1
533213 99533213 1001 86380 86390 1
533110 99533110 1001 86380 86390 1
533216 99533216 1001 86380 86390 1
533822 99533822 1001 86380 86390 1
533626 99533626 1001 86380 86390 1
533512 99533512 1001 86380 86390 1
533603 99533603 1001 86380 86390 1
533266 99533266 1001 86380 86390 1
533397 99533397 1001 86380 86390 1
534054 99534054 1001 86380 86390 1
533901 99533901 1001 86380 86390 1
533942 99533942 1001 86380 86390 1
534007 99534007 1001 86380 86390 1
534573 99534573 1001 86380 86390 1
534599 99534599 1001 86380 86390 1
534561 99534561 1001 86380 86390 1
534575 99534575 1001 86380 86390 1
534525 99534525 1001 86380 86390 1
534416 99534416 1001 86380 86390 1
534290 99534290 1001 86380 86390 1
534462 99534462 1001 86380 86390 1
534293 99534293 1001 86380 86390 1
534154 99534154 1001 86380 86390 1
534171 99534171 1001 86380 86390 1
534109 99534109 1001 86380 86390 1
534267 99534267 1001 86380 86390 1
534712 99534712 1001 86380 86390 1
535423 99535423 1001 86380 86390 1
535437 99535437 1001 86380 86390 1
535471 99535471 1001 86380 86390 1
535255 99535255 1001 86380 86390 1
535248 99535248 1001 86380 86390 1
534920 99534920 1001 86380 86390 1
535636 99535636 1001 86380 86390 1
535511 99535511 1001 86380 86390 1
535654 99535654 1001 86380 86390 1
535541 99535541 1001 86380 86390 1
535580 99535580 1001 86380 86390 1
535621 99535621 1001 86380 86390 1
535673 99535673 1001 86380 86390 1
536226 99536226 1001 86380 86390 1
536281 99536281 1001 86380 86390 1
536204 99536204 1001 86380 86390 1
536120 99536120 1001 86380 86390 1
535974 99535974 1001 86380 86390 1
535883 99535883 1001 86380 86390 1
535730 99535730 1001 86380 86390 1
535799 99535799 1001 86380 86390 1
535908 99535908 1001 86380 86390 1
536528 99536528 1001 86380 86390 1
536337 99536337 1001 86380 86390 1
536407 99536407 1001 86380 86390 1
537127 99537127 1001 86380 86390 1
537010 99537010 1001 86380 86390 1
537088 99537088 1001 86380 86390 1
537052 99537052 1001 86380 86390 1
537067 99537067 1001 86380 86390 1
536980 99536980 1001 86380 86390 1
537006 99537006 1001 86380 86390 1
536764 99536764 1001 86380 86390 1
536632 99536632 1001 86380 86390 1
536609 99536609 1001 86380 86390 1
536715 99536715 1001 86380 86390 1
536542 99536542 1001 86380 86390 1
537177 99537177 1001 86380 86390 1
537308 99537308 1001 86380 86390 1
537798 99537798 1001 86380 86390 1
537944 99537944 1001 86380 86390 1
537894 99537894 1001 86380 86390 1
537700 99537700 1001 86380 86390 1
537781 99537781 1001 86380 86390 1
537573 99537573 1001 86380 86390 1
537509 99537509 1001 86380 86390 1
538086 99538086 1001 86380 86390 1
538126 99538126 1001 86380 86390 1
538777 99538777 1001 86380 86390 1
538492 99538492 1001 86380 86390 1
538442 99538442 1001 86380 86390 1
538537 99538537 1001 86380 86390 1
538512 99538512 1001 86380 86390 1
538605 99538605 1001 86380 86390 1
538581 99538581 1001 86380 86390 1
538366 99538366 1001 86380 86390 1
538304 99538304 1001 86380 86390 1
538915 99538915 1001 86380 86390 1
538864 99538864 1001 86380 86390 1
538955 99538955 1001 86380 86390 1
538897 99538897 1001 86380 86390 1
538821 99538821 1001 86380 86390 1
539581 99539581 1001 86380 86390 1
539622 99539622 1001 86380 86390 1
539447 99539447 1001 86380 86390 1
539409 99539409 1001 86380 86390 1
539361 99539361 1001 86380 86390 1
539234 99539234 1001 86380 86390 1
539276 99539276 1001 86380 86390 1
539420 99539420 1001 86380 86390 1
539089 99539089 1001 86380 86390 1
539038 99539038 1001 86380 86390 1
539208 99539208 1001 86380 86390 1
539770 99539770 1001 86380 86390 1
539653 99539653 1001 86380 86390 1
539642 99539642 1001 86380 86390 1
539799 99539799 1001 86380 86390 1
539841 99539841 1001 86380 86390 1
539660 99539660 1001 86380 86390 1
539844 99539844 1001 86380 86390 1
540364 99540364 1001 86380 86390 1
540449 99540449 1001 86380 86390 1
540249 99540249 1001 86380 86390 1
540069 99540069 1001 86380 86390 1
540191 99540191 1001 86380 86390 1
540195 99540195 1001 86380 86390 1
539918 99539918 1001 86380 86390 1
540035 99540035 1001 86380 86390 1
539997 99539997 1001 86380 86390 1
540646 99540646 1001 86380 86390 1
540634 99540634 1001 86380 86390 1
540572 99540572 1001 86380 86390 1
540562 99540562 1001 86380 86390 1
540628 99540628 1001 86380 86390 1
540668 99540668 1001 86380 86390 1
541261 99541261 1001 86380 86390 1
541155 99541155 1001 86380 86390 1
541052 99541052 1001 86380 86390 1
541079 99541079 1001 86380 86390 1
540832 99540832 1001 86380 86390 1
540833 99540833 1001 86380 86390 1
541348 99541348 1001 86380 86390 1
541480 99541480 1001 86380 86390 1
541300 99541300 1001 86380 86390 1
541969 99541969 1001 86380 86390 1
541921 99541921 1001 86380 86390 1
541936 99541936 1001 86380 86390 1
542112 99542112 1001 86380 86390 1
541823 99541823 1001 86380 86390 1
541734 99541734 1001 86380 86390 1
541841 99541841 1001 86380 86390 1
541751 99541751 1001 86380 86390 1
541792 99541792 1001 86380 86390 1
541730 99541730 1001 86380 86390 1
541525 99541525 1001 86380 86390 1
541578 99541578 1001 86380 86390 1
541684 99541684 1001 86380 86390 1
542323 99542323 1001 86380 86390 1
542208 99542208 1001 86380 86390 1
542279 99542279 1001 86380 86390 1
542228 99542228 1001 86380 86390 1
542809 99542809 1001 86380 86390 1
542902 99542902 1001 86380 86390 1
542929 99542929 1001 86380 86390 1
542728 99542728 1001 86380 86390 1
542562 99542562 1001 86380 86390 1
542616 99542616 1001 86380 86390 1
542707 99542707 1001 86380 86390 1
542542 99542542 1001 86380 86390 1
542326 99542326 1001 86380 86390 1
542523 99542523 1001 86380 86390 1
542968 99542968 1001 86380 86390 1
543047 99543047 1001 86380 86390 1
543112 99543112 1001 86380 86390 1
542956 99542956 1001 86380 86390 1
543090 99543090 1001 86380 86390 1
543013 99543013 1001 86380 86390 1
543079 99543079 1001 86380 86390 1
543685 99543685 1001 86380 86390 1
543651 99543651 1001 86380 86390 1
543613 99543613 1001 86380 86390 1
543692 99543692 1001 86380 86390 1
543693 99543693 1001 86380 86390 1
543442 99543442 1001 86380 86390 1
543406 99543406 1001 86380 86390 1
543336 99543336 1001 86380 86390 1
543272 99543272 1001 86380 86390 1
543200 99543200 1001 86380 86390 1
543240 99543240 1001 86380 86390 1
543807 99543807 1001 86380 86390 1
544481 99544481 1001 86380 86390 1
544528 99544528 1001 86380 86390 1
544585 99544585 1001 86380 86390 1
544413 99544413 1001 86380 86390 1
544210 99544210 1001 86380 86390 1
544246 99544246 1001 86380 86390 1
544286 99544286 1001 86380 86390 1
544041 99544041 1001 86380 86390 1
544085 99544085 1001 86380 86390 1
544150 99544150 1001 86380 86390 1
544180 99544180 1001 86380 86390 1
544182 99544182 1001 86380 86390 1
544724 99544724 1001 86380 86390 1
544642 99544642 1001 86380 86390 1
544632 99544632 1001 86380 86390 1
506105 523 1002 56415 57298 1
511601 702 1002 28289 30485 1
511712 794 1001 55771 56070 1
400003 99400003 1001 86380 86390 1
400120 99400120 1001 86380 86390 1
400046 99400046 1001 86380 86390 1
400271 99400271 1001 86380 86390 1
400538 99400538 1001 86380 86390 1
400579 99400579 1001 86380 86390 1
400646 99400646 1001 86380 86390 1
400770 99400770 1001 86380 86390 1
400801 99400801 1001 86380 86390 1
400747 99400747 1001 86380 86390 1
400984 99400984 1001 86380 86390 1
401114 99401114 1001 86380 86390 1
401188 99401188 1001 86380 86390 1
401318 99401318 1001 86380 86390 1
401483 99401483 1001 86380 86390 1
401415 99401415 1001 86380 86390 1
401449 99401449 1001 86380 86390 1
401505 99401505 1001 86380 86390 1
401581 99401581 1001 86380 86390 1
401562 99401562 1001 86380 86390 1
401783 99401783 1001 86380 86390 1
401899 99401899 1001 86380 86390 1
401905 99401905 1001 86380 86390 1
401928 99401928 1001 86380 86390 1
402081 99402081 1001 86380 86390 1
402309 99402309 1001 86380 86390 1
402443 99402443 1001 86380 86390 1
402419 99402419 1001 86380 86390 1
402470 99402470 1001 86380 86390 1
402684 99402684 1001 86380 86390 1
402883 99402883 1001 86380 86390 1
402917 99402917 1001 86380 86390 1
402929 99402929 1001 86380 86390 1
403155 99403155 1001 86380 86390 1
403367 99403367 1001 86380 86390 1
403378 99403378 1001 86380 86390 1
403600 99403600 1001 86380 86390 1
403538 99403538 1001 86380 86390 1
403717 99403717 1001 86380 86390 1
403728 99403728 1001 86380 86390 1
403788 99403788 1001 86380 86390 1
403969 99403969 1001 86380 86390 1
404076 99404076 1001 86380 86390 1
404066 99404066 1001 86380 86390 1
404103 99404103 1001 86380 86390 1
404396 99404396 1001 86380 86390 1
404432 99404432 1001 86380 86390 1
404461 99404461 1001 86380 86390 1
404489 99404489 1001 86380 86390 1
404583 99404583 1001 86380 86390 1
404690 99404690 1001 86380 86390 1
405075 99405075 1001 86380 86390 1
405030 99405030 1001 86380 86390 1
405279 99405279 1001 86380 86390 1
405581 99405581 1001 86380 86390 1
405546 99405546 1001 86380 86390 1
405612 99405612 1001 86380 86390 1
405823 99405823 1001 86380 86390 1
406030 99406030 1001 86380 86390 1
406054 99406054 1001 86380 86390 1
406135 99406135 1001 86380 86390 1
406270 99406270 1001 86380 86390 1
406331 99406331 1001 86380 86390 1
406363 99406363 1001 86380 86390 1
406497 99406497 1001 86380 86390 1
406776 99406776 1001 86380 86390 1
406930 99406930 1001 86380 86390 1
406881 99406881 1001 86380 86390 1
407094 99407094 1001 86380 86390 1
407120 99407120 1001 86380 86390 1
407040 99407040 1001 86380 86390 1
407122 99407122 1001 86380 86390 1
407443 99407443 1001 86380 86390 1
407659 99407659 1001 86380 86390 1
407572 99407572 1001 86380 86390 1
407619 99407619 1001 86380 86390 1
407723 99407723 1001 86380 86390 1
407862 99407862 1001 86380 86390 1
407832 99407832 1001 86380 86390 1
408196 99408196 1001 86380 86390 1
408270 99408270 1001 86380 86390 1
408245 99408245 1001 86380 86390 1
408429 99408429 1001 86380 86390 1
408533 99408533 1001 86380 86390 1
408975 99408975 1001 86380 86390 1
409021 99409021 1001 86380 86390 1
408980 99408980 1001 86380 86390 1
409151 99409151 1001 86380 86390 1
409114 99409114 1001 86380 86390 1
409208 99409208 1001 86380 86390 1
409347 99409347 1001 86380 86390 1
409631 99409631 1001 86380 86390 1
409704 99409704 1001 86380 86390 1
409965 99409965 1001 86380 86390 1
410068 99410068 1001 86380 86390 1
410069 99410069 1001 86380 86390 1
410356 99410356 1001 86380 86390 1
410329 99410329 1001 86380 86390 1
410384 99410384 1001 86380 86390 1
410523 99410523 1001 86380 86390 1
410687 99410687 1001 86380 86390 1
410818 99410818 1001 86380 86390 1
410913 99410913 1001 86380 86390 1
411191 99411191 1001 86380 86390 1
411261 99411261 1001 86380 86390 1
411318 99411318 1001 86380 86390 1
411227 99411227 1001 86380 86390 1
411342 99411342 1001 86380 86390 1
411222 99411222 1001 86380 86390 1
411464 99411464 1001 86380 86390 1
411537 99411537 1001 86380 86390 1
411717 99411717 1001 86380 86390 1
411722 99411722 1001 86380 86390 1
411843 99411843 1001 86380 86390 1
411788 99411788 1001 86380 86390 1
411950 99411950 1001 86380 86390 1
411900 99411900 1001 86380 86390 1
412104 99412104 1001 86380 86390 1
412338 99412338 1001 86380 86390 1
413618 99413618 1001 86380 86390 1
413477 99413477 1001 86380 86390 1
413433 99413433 1001 86380 86390 1
413663 99413663 1001 86380 86390 1
413146 99413146 1001 86380 86390 1
413028 99413028 1001 86380 86390 1
412549 99412549 1001 86380 86390 1
412765 99412765 1001 86380 86390 1
412606 99412606 1001 86380 86390 1
413983 99413983 1001 86380 86390 1
414976 99414976 1001 86380 86390 1
415153 99415153 1001 86380 86390 1
415018 99415018 1001 86380 86390 1
415295 99415295 1001 86380 86390 1
414881 99414881 1001 86380 86390 1
414889 99414889 1001 86380 86390 1
414919 99414919 1001 86380 86390 1
414197 99414197 1001 86380 86390 1
414321 99414321 1001 86380 86390 1
414201 99414201 1001 86380 86390 1
414476 99414476 1001 86380 86390 1
415450 99415450 1001 86380 86390 1
415455 99415455 1001 86380 86390 1
416752 99416752 1001 86380 86390 1
416888 99416888 1001 86380 86390 1
416721 99416721 1001 86380 86390 1
416218 99416218 1001 86380 86390 1
416350 99416350 1001 86380 86390 1
416241 99416241 1001 86380 86390 1
416244 99416244 1001 86380 86390 1
416513 99416513 1001 86380 86390 1
415858 99415858 1001 86380 86390 1
416039 99416039 1001 86380 86390 1
416096 99416096 1001 86380 86390 1
415820 99415820 1001 86380 86390 1
417309 99417309 1001 86380 86390 1
417100 99417100 1001 86380 86390 1
417586 99417586 1001 86380 86390 1
417415 99417415 1001 86380 86390 1
418658 99418658 1001 86380 86390 1
418705 99418705 1001 86380 86390 1
418493 99418493 1001 86380 86390 1
418034 99418034 1001 86380 86390 1
418251 99418251 1001 86380 86390 1
418109 99418109 1001 86380 86390 1
417645 99417645 1001 86380 86390 1
418937 99418937 1001 86380 86390 1
419061 99419061 1001 86380 86390 1
419113 99419113 1001 86380 86390 1
419118 99419118 1001 86380 86390 1
418920 99418920 1001 86380 86390 1
419119 99419119 1001 86380 86390 1
420212 99420212 1001 86380 86390 1
419714 99419714 1001 86380 86390 1
419999 99419999 1001 86380 86390 1
419876 99419876 1001 86380 86390 1
419409 99419409 1001 86380 86390 1
419258 99419258 1001 86380 86390 1
420653 99420653 1001 86380 86390 1
420519 99420519 1001 86380 86390 1
420782 99420782 1001 86380 86390 1
420609 99420609 1001 86380 86390 1
421745 99421745 1001 86380 86390 1
421691 99421691 1001 86380 86390 1
421936 99421936 1001 86380 86390 1
421348 99421348 1001 86380 86390 1
421488 99421488 1001 86380 86390 1
421603 99421603 1001 86380 86390 1
421174 99421174 1001 86380 86390 1
421213 99421213 1001 86380 86390 1
421201 99421201 1001 86380 86390 1
422359 99422359 1001 86380 86390 1
422309 99422309 1001 86380 86390 1
422386 99422386 1001 86380 86390 1
423367 99423367 1001 86380 86390 1
423058 99423058 1001 86380 86390 1
423081 99423081 1001 86380 86390 1
423285 99423285 1001 86380 86390 1
422551 99422551 1001 86380 86390 1
422751 99422751 1001 86380 86390 1
422806 99422806 1001 86380 86390 1
422890 99422890 1001 86380 86390 1
422671 99422671 1001 86380 86390 1
424091 99424091 1001 86380 86390 1
423924 99423924 1001 86380 86390 1
423902 99423902 1001 86380 86390 1
424086 99424086 1001 86380 86390 1
424061 99424061 1001 86380 86390 1
425061 99425061 1001 86380 86390 1
425117 99425117 1001 86380 86390 1
424709 99424709 1001 86380 86390 1
424885 99424885 1001 86380 86390 1
424837 99424837 1001 86380 86390 1
424635 99424635 1001 86380 86390 1
424315 99424315 1001 86380 86390 1
424341 99424341 1001 86380 86390 1
424320 99424320 1001 86380 86390 1
424190 99424190 1001 86380 86390 1
424418 99424418 1001 86380 86390 1
424586 99424586 1001 86380 86390 1
424486 99424486 1001 86380 86390 1
425498 99425498 1001 86380 86390 1
425615 99425615 1001 86380 86390 1
426719 99426719 1001 86380 86390 1
426999 99426999 1001 86380 86390 1
427025 99427025 1001 86380 86390 1
426810 99426810 1001 86380 86390 1
426547 99426547 1001 86380 86390 1
426290 99426290 1001 86380 86390 1
426465 99426465 1001 86380 86390 1
426273 99426273 1001 86380 86390 1
426096 99426096 1001 86380 86390 1
425946 99425946 1001 86380 86390 1
426103 99426103 1001 86380 86390 1
427487 99427487 1001 86380 86390 1
427245 99427245 1001 86380 86390 1
427376 99427376 1001 86380 86390 1
427378 99427378 1001 86380 86390 1
427524 99427524 1001 86380 86390 1
428664 99428664 1001 86380 86390 1
428629 99428629 1001 86380 86390 1
427932 99427932 1001 86380 86390 1
427630 99427630 1001 86380 86390 1
427645 99427645 1001 86380 86390 1
429015 99429015 1001 86380 86390 1
428982 99428982 1001 86380 86390 1
429093 99429093 1001 86380 86390 1
430106 99430106 1001 86380 86390 1
430371 99430371 1001 86380 86390 1
429875 99429875 1001 86380 86390 1
429928 99429928 1001 86380 86390 1
429834 99429834 1001 86380 86390 1
429748 99429748 1001 86380 86390 1
429179 99429179 1001 86380 86390 1
429490 99429490 1001 86380 86390 1
429407 99429407 1001 86380 86390 1
430424 99430424 1001 86380 86390 1
430545 99430545 1001 86380 86390 1
431998 99431998 1001 86380 86390 1
431868 99431868 1001 86380 86390 1
431805 99431805 1001 86380 86390 1
431559 99431559 1001 86380 86390 1
431506 99431506 1001 86380 86390 1
431508 99431508 1001 86380 86390 1
431565 99431565 1001 86380 86390 1
431362 99431362 1001 86380 86390 1
431300 99431300 1001 86380 86390 1
431098 99431098 1001 86380 86390 1
431249 99431249 1001 86380 86390 1
431250 99431250 1001 86380 86390 1
430906 99430906 1001 86380 86390 1
432199 99432199 1001 86380 86390 1
432373 99432373 1001 86380 86390 1
432120 99432120 1001 86380 86390 1
432149 99432149 1001 86380 86390 1
432183 99432183 1001 86380 86390 1
432445 99432445 1001 86380 86390 1
432370 99432370 1001 86380 86390 1
432264 99432264 1001 86380 86390 1
433490 99433490 1001 86380 86390 1
433694 99433694 1001 86380 86390 1
433604 99433604 1001 86380 86390 1
433252 99433252 1001 86380 86390 1
432912 99432912 1001 86380 86390 1
433087 99433087 1001 86380 86390 1
432772 99432772 1001 86380 86390 1
432830 99432830 1001 86380 86390 1
434134 99434134 1001 86380 86390 1
433810 99433810 1001 86380 86390 1
433862 99433862 1001 86380 86390 1
433897 99433897 1001 86380 86390 1
434126 99434126 1001 86380 86390 1
434080 99434080 1001 86380 86390 1
433809 99433809 1001 86380 86390 1
435107 99435107 1001 86380 86390 1
435229 99435229 1001 86380 86390 1
435098 99435098 1001 86380 86390 1
434840 99434840 1001 86380 86390 1
434850 99434850 1001 86380 86390 1
434831 99434831 1001 86380 86390 1
434887 99434887 1001 86380 86390 1
434809 99434809 1001 86380 86390 1
434345 99434345 1001 86380 86390 1
434518 99434518 1001 86380 86390 1
434146 99434146 1001 86380 86390 1
434362 99434362 1001 86380 86390 1
434197 99434197 1001 86380 86390 1
435675 99435675 1001 86380 86390 1
435833 99435833 1001 86380 86390 1
435462 99435462 1001 86380 86390 1
437076 99437076 1001 86380 86390 1
436983 99436983 1001 86380 86390 1
437055 99437055 1001 86380 86390 1
436434 99436434 1001 86380 86390 1
436748 99436748 1001 86380 86390 1
436095 99436095 1001 86380 86390 1
300080 99300080 1001 86380 86390 1
300089 99300089 1001 86380 86390 1
300570 99300570 1001 86380 86390 1
300586 99300586 1001 86380 86390 1
300347 99300347 1001 86380 86390 1
300199 99300199 1001 86380 86390 1
300163 99300163 1001 86380 86390 1
300183 99300183 1001 86380 86390 1
300145 99300145 1001 86380 86390 1
300855 99300855 1001 86380 86390 1
300846 99300846 1001 86380 86390 1
300901 99300901 1001 86380 86390 1
301460 99301460 1001 86380 86390 1
301115 99301115 1001 86380 86390 1
301103 99301103 1001 86380 86390 1
301014 99301014 1001 86380 86390 1
300992 99300992 1001 86380 86390 1
301759 99301759 1001 86380 86390 1
301619 99301619 1001 86380 86390 1
301558 99301558 1001 86380 86390 1
301743 99301743 1001 86380 86390 1
302230 99302230 1001 86380 86390 1
302269 99302269 1001 86380 86390 1
302209 99302209 1001 86380 86390 1
302275 99302275 1001 86380 86390 1
302374 99302374 1001 86380 86390 1
302238 99302238 1001 86380 86390 1
302290 99302290 1001 86380 86390 1
302303 99302303 1001 86380 86390 1
302090 99302090 1001 86380 86390 1
302119 99302119 1001 86380 86390 1
301989 99301989 1001 86380 86390 1
302383 99302383 1001 86380 86390 1
302399 99302399 1001 86380 86390 1
303091 99303091 1001 86380 86390 1
303184 99303184 1001 86380 86390 1
302979 99302979 1001 86380 86390 1
302944 99302944 1001 86380 86390 1
302742 99302742 1001 86380 86390 1
302688 99302688 1001 86380 86390 1
303270 99303270 1001 86380 86390 1
303362 99303362 1001 86380 86390 1
303375 99303375 1001 86380 86390 1
303830 99303830 1001 86380 86390 1
303832 99303832 1001 86380 86390 1
304011 99304011 1001 86380 86390 1
303835 99303835 1001 86380 86390 1
303524 99303524 1001 86380 86390 1
304107 99304107 1001 86380 86390 1
304172 99304172 1001 86380 86390 1
304042 99304042 1001 86380 86390 1
304058 99304058 1001 86380 86390 1
304150 99304150 1001 86380 86390 1
304206 99304206 1001 86380 86390 1
304064 99304064 1001 86380 86390 1
304675 99304675 1001 86380 86390 1
304753 99304753 1001 86380 86390 1
304522 99304522 1001 86380 86390 1
304381 99304381 1001 86380 86390 1
304292 99304292 1001 86380 86390 1
304396 99304396 1001 86380 86390 1
305052 99305052 1001 86380 86390 1
305640 99305640 1001 86380 86390 1
305668 99305668 1001 86380 86390 1
305670 99305670 1001 86380 86390 1
305591 99305591 1001 86380 86390 1
305644 99305644 1001 86380 86390 1
305676 99305676 1001 86380 86390 1
305452 99305452 1001 86380 86390 1
305197 99305197 1001 86380 86390 1
305210 99305210 1001 86380 86390 1
305081 99305081 1001 86380 86390 1
305269 99305269 1001 86380 86390 1
500752 99500752 1001 86380 86390 1
500714 99500714 1001 86380 86390 1
500740 99500740 1001 86380 86390 1
500705 99500705 1001 86380 86390 1
500581 99500581 1001 86380 86390 1
500590 99500590 1001 86380 86390 1
500463 99500463 1001 86380 86390 1
500272 99500272 1001 86380 86390 1
500395 99500395 1001 86380 86390 1
500832 99500832 1001 86380 86390 1
501502 99501502 1001 86380 86390 1
501584 99501584 1001 86380 86390 1
501521 99501521 1001 86380 86390 1
501561 99501561 1001 86380 86390 1
501397 99501397 1001 86380 86390 1
501377 99501377 1001 86380 86390 1
501072 99501072 1001 86380 86390 1
501191 99501191 1001 86380 86390 1
501036 99501036 1001 86380 86390 1
501114 99501114 1001 86380 86390 1
501080 99501080 1001 86380 86390 1
501730 99501730 1001 86380 86390 1
501435 99501435 1001 86380 86390 1
501666 99501666 1001 86380 86390 1
501708 99501708 1001 86380 86390 1
501670 99501670 1001 86380 86390 1
501761 99501761 1001 86380 86390 1
501658 99501658 1001 86380 86390 1
501776 99501776 1001 86380 86390 1
502311 99502311 1001 86380 86390 1
502169 99502169 1001 86380 86390 1
502094 99502094 1001 86380 86390 1
502164 99502164 1001 86380 86390 1
502060 99502060 1001 86380 86390 1
501910 99501910 1001 86380 86390 1
501860 99501860 1001 86380 86390 1
502519 99502519 1001 86380 86390 1
502664 99502664 1001 86380 86390 1
502600 99502600 1001 86380 86390 1
502549 99502549 1001 86380 86390 1
502639 99502639 1001 86380 86390 1
502473 99502473 1001 86380 86390 1
502486 99502486 1001 86380 86390 1
502526 99502526 1001 86380 86390 1
502539 99502539 1001 86380 86390 1
503043 99503043 1001 86380 86390 1
503084 99503084 1001 86380 86390 1
502819 99502819 1001 86380 86390 1
502768 99502768 1001 86380 86390 1
502834 99502834 1001 86380 86390 1
503303 99503303 1001 86380 86390 1
503343 99503343 1001 86380 86390 1
504081 99504081 1001 86380 86390 1
503978 99503978 1001 86380 86390 1
503943 99503943 1001 86380 86390 1
503706 99503706 1001 86380 86390 1
503710 99503710 1001 86380 86390 1
503614 99503614 1001 86380 86390 1
503514 99503514 1001 86380 86390 1
503544 99503544 1001 86380 86390 1
504286 99504286 1001 86380 86390 1
504224 99504224 1001 86380 86390 1
504804 99504804 1001 86380 86390 1
504793 99504793 1001 86380 86390 1
504823 99504823 1001 86380 86390 1
504862 99504862 1001 86380 86390 1
504936 99504936 1001 86380 86390 1
504673 99504673 1001 86380 86390 1
504624 99504624 1001 86380 86390 1
504715 99504715 1001 86380 86390 1
504600 99504600 1001 86380 86390 1
504540 99504540 1001 86380 86390 1
504478 99504478 1001 86380 86390 1
504518 99504518 1001 86380 86390 1
504456 99504456 1001 86380 86390 1
504329 99504329 1001 86380 86390 1
504383 99504383 1001 86380 86390 1
504422 99504422 1001 86380 86390 1
504345 99504345 1001 86380 86390 1
504333 99504333 1001 86380 86390 1
505112 99505112 1001 86380 86390 1
505091 99505091 1001 86380 86390 1
505486 99505486 1001 86380 86390 1
505521 99505521 1001 86380 86390 1
505318 99505318 1001 86380 86390 1
505275 99505275 1001 86380 86390 1
505948 99505948 1001 86380 86390 1
505899 99505899 1001 86380 86390 1
505900 99505900 1001 86380 86390 1
505892 99505892 1001 86380 86390 1
506468 99506468 1001 86380 86390 1
506508 99506508 1001 86380 86390 1
506571 99506571 1001 86380 86390 1
506499 99506499 1001 86380 86390 1
506525 99506525 1001 86380 86390 1
506425 99506425 1001 86380 86390 1
506197 99506197 1001 86380 86390 1
506331 99506331 1001 86380 86390 1
506373 99506373 1001 86380 86390 1
506337 99506337 1001 86380 86390 1
506026 99506026 1001 86380 86390 1
506092 99506092 1001 86380 86390 1
505982 99505982 1001 86380 86390 1
506062 99506062 1001 86380 86390 1
506737 99506737 1001 86380 86390 1
506690 99506690 1001 86380 86390 1
506667 99506667 1001 86380 86390 1
507418 99507418 1001 86380 86390 1
507178 99507178 1001 86380 86390 1
507142 99507142 1001 86380 86390 1
507143 99507143 1001 86380 86390 1
507014 99507014 1001 86380 86390 1
507161 99507161 1001 86380 86390 1
507098 99507098 1001 86380 86390 1
506960 99506960 1001 86380 86390 1
506850 99506850 1001 86380 86390 1
507536 99507536 1001 86380 86390 1
507616 99507616 1001 86380 86390 1
507218 99507218 1001 86380 86390 1
507502 99507502 1001 86380 86390 1
507440 99507440 1001 86380 86390 1
507583 99507583 1001 86380 86390 1
508056 99508056 1001 86380 86390 1
508233 99508233 1001 86380 86390 1
508155 99508155 1001 86380 86390 1
508118 99508118 1001 86380 86390 1
508183 99508183 1001 86380 86390 1
508032 99508032 1001 86380 86390 1
507864 99507864 1001 86380 86390 1
507948 99507948 1001 86380 86390 1
507727 99507727 1001 86380 86390 1
508258 99508258 1001 86380 86390 1
508381 99508381 1001 86380 86390 1
508348 99508348 1001 86380 86390 1
509017 99509017 1001 86380 86390 1
508931 99508931 1001 86380 86390 1
508774 99508774 1001 86380 86390 1
508865 99508865 1001 86380 86390 1
508597 99508597 1001 86380 86390 1
509205 99509205 1001 86380 86390 1
509080 99509080 1001 86380 86390 1
509148 99509148 1001 86380 86390 1
509862 99509862 1001 86380 86390 1
509815 99509815 1001 86380 86390 1
509702 99509702 1001 86380 86390 1
509792 99509792 1001 86380 86390 1
509513 99509513 1001 86380 86390 1
509682 99509682 1001 86380 86390 1
509517 99509517 1001 86380 86390 1
509611 99509611 1001 86380 86390 1
509550 99509550 1001 86380 86390 1
509345 99509345 1001 86380 86390 1
509411 99509411 1001 86380 86390 1
509336 99509336 1001 86380 86390 1
509379 99509379 1001 86380 86390 1
509405 99509405 1001 86380 86390 1
510010 99510010 1001 86380 86390 1
509985 99509985 1001 86380 86390 1
510649 99510649 1001 86380 86390 1
510683 99510683 1001 86380 86390 1
510378 99510378 1001 86380 86390 1
510478 99510478 1001 86380 86390 1
510454 99510454 1001 86380 86390 1
510467 99510467 1001 86380 86390 1
510196 99510196 1001 86380 86390 1
510172 99510172 1001 86380 86390 1
510264 99510264 1001 86380 86390 1
510919 99510919 1001 86380 86390 1
511411 99511411 1001 86380 86390 1
511451 99511451 1001 86380 86390 1
511477 99511477 1001 86380 86390 1
511521 99511521 1001 86380 86390 1
511499 99511499 1001 86380 86390 1
511339 99511339 1001 86380 86390 1
511164 99511164 1001 86380 86390 1
510974 99510974 1001 86380 86390 1
510990 99510990 1001 86380 86390 1
511016 99511016 1001 86380 86390 1
510969 99510969 1001 86380 86390 1
510995 99510995 1001 86380 86390 1
511731 99511731 1001 86380 86390 1
511710 99511710 1001 86380 86390 1
511622 99511622 1001 86380 86390 1
511610 99511610 1001 86380 86390 1
511691 99511691 1001 86380 86390 1
512250 99512250 1001 86380 86390 1
512321 99512321 1001 86380 86390 1
512248 99512248 1001 86380 86390 1
511967 99511967 1001 86380 86390 1
512059 99512059 1001 86380 86390 1
512073 99512073 1001 86380 86390 1
512052 99512052 1001 86380 86390 1
511849 99511849 1001 86380 86390 1
511759 99511759 1001 86380 86390 1
511904 99511904 1001 86380 86390 1
511841 99511841 1001 86380 86390 1
511793 99511793 1001 86380 86390 1
512420 99512420 1001 86380 86390 1
513030 99513030 1001 86380 86390 1
513058 99513058 1001 86380 86390 1
513139 99513139 1001 86380 86390 1
512808 99512808 1001 86380 86390 1
512798 99512798 1001 86380 86390 1
512825 99512825 1001 86380 86390 1
512830 99512830 1001 86380 86390 1
512713 99512713 1001 86380 86390 1
512787 99512787 1001 86380 86390 1
513319 99513319 1001 86380 86390 1
513281 99513281 1001 86380 86390 1
513285 99513285 1001 86380 86390 1
513337 99513337 1001 86380 86390 1
513224 99513224 1001 86380 86390 1
513837 99513837 1001 86380 86390 1
513710 99513710 1001 86380 86390 1
513661 99513661 1001 86380 86390 1
513674 99513674 1001 86380 86390 1
513676 99513676 1001 86380 86390 1
513756 99513756 1001 86380 86390 1
513641 99513641 1001 86380 86390 1
513466 99513466 1001 86380 86390 1
513468 99513468 1001 86380 86390 1
513550 99513550 1001 86380 86390 1
513460 99513460 1001 86380 86390 1
513603 99513603 1001 86380 86390 1
514044 99514044 1001 86380 86390 1
514088 99514088 1001 86380 86390 1
514732 99514732 1001 86380 86390 1
514758 99514758 1001 86380 86390 1
514818 99514818 1001 86380 86390 1
514538 99514538 1001 86380 86390 1
514564 99514564 1001 86380 86390 1
514629 99514629 1001 86380 86390 1
514453 99514453 1001 86380 86390 1
514431 99514431 1001 86380 86390 1
514256 99514256 1001 86380 86390 1
514945 99514945 1001 86380 86390 1
515646 99515646 1001 86380 86390 1
515598 99515598 1001 86380 86390 1
515534 99515534 1001 86380 86390 1
515679 99515679 1001 86380 86390 1
515451 99515451 1001 86380 86390 1
515407 99515407 1001 86380 86390 1
515219 99515219 1001 86380 86390 1
515067 99515067 1001 86380 86390 1
515107 99515107 1001 86380 86390 1
515224 99515224 1001 86380 86390 1
515226 99515226 1001 86380 86390 1
515758 99515758 1001 86380 86390 1
515855 99515855 1001 86380 86390 1
515871 99515871 1001 86380 86390 1
515692 99515692 1001 86380 86390 1
516380 99516380 1001 86380 86390 1
516376 99516376 1001 86380 86390 1
516242 99516242 1001 86380 86390 1
516153 99516153 1001 86380 86390 1
516130 99516130 1001 86380 86390 1
516105 99516105 1001 86380 86390 1
515992 99515992 1001 86380 86390 1
515901 99515901 1001 86380 86390 1
515903 99515903 1001 86380 86390 1
515891 99515891 1001 86380 86390 1
515938 99515938 1001 86380 86390 1
516664 99516664 1001 86380 86390 1
516655 99516655 1001 86380 86390 1
516541 99516541 1001 86380 86390 1
516657 99516657 1001 86380 86390 1
516595 99516595 1001 86380 86390 1
517304 99517304 1001 86380 86390 1
517192 99517192 1001 86380 86390 1
516943 99516943 1001 86380 86390 1
516999 99516999 1001 86380 86390 1
516780 99516780 1001 86380 86390 1
516810 99516810 1001 86380 86390 1
516914 99516914 1001 86380 86390 1
517475 99517475 1001 86380 86390 1
517424 99517424 1001 86380 86390 1
517393 99517393 1001 86380 86390 1
517511 99517511 1001 86380 86390 1
518043 99518043 1001 86380 86390 1
517868 99517868 1001 86380 86390 1
517884 99517884 1001 86380 86390 1
517698 99517698 1001 86380 86390 1
517569 99517569 1001 86380 86390 1
517649 99517649 1001 86380 86390 1
517720 99517720 1001 86380 86390 1
518185 99518185 1001 86380 86390 1
518162 99518162 1001 86380 86390 1
518956 99518956 1001 86380 86390 1
518786 99518786 1001 86380 86390 1
518800 99518800 1001 86380 86390 1
518967 99518967 1001 86380 86390 1
518839 99518839 1001 86380 86390 1
518906 99518906 1001 86380 86390 1
518920 99518920 1001 86380 86390 1
518935 99518935 1001 86380 86390 1
518737 99518737 1001 86380 86390 1
518648 99518648 1001 86380 86390 1
518583 99518583 1001 86380 86390 1
518612 99518612 1001 86380 86390 1
518498 99518498 1001 86380 86390 1
518450 99518450 1001 86380 86390 1
[truncated: 4,083,448 more chars]
