# Supplementary material for: Fast and near-optimal monitoring for healthcare acquired infection outbreaks
Source: PLoS Comput Biol. 2019 Sep 16;15(9):e1007284. doi: 10.1371/journal.pcbi.1007284 (PMC6762212; doi:10.1371/journal.pcbi.1007284)
Supplement: S1 Data — (ZIP) [file pcbi.1007284.s006.zip › MobilityLogs1/HAISE_Carilion_all_visits_day_9.txt]

#Person location Sublocation StartTime EndTime Type
525123 654 1001 42191 42490 1
536307 829 1002 63301 68894 1
400001 99400001 1001 86380 86390 1
400563 99400563 1001 86380 86390 1
401158 99401158 1001 86380 86390 1
401480 99401480 1001 86380 86390 1
401701 99401701 1001 86380 86390 1
401778 99401778 1001 86380 86390 1
401770 99401770 1001 86380 86390 1
401852 99401852 1001 86380 86390 1
402443 99402443 1001 86380 86390 1
402561 99402561 1001 86380 86390 1
402760 99402760 1001 86380 86390 1
403016 99403016 1001 86380 86390 1
403053 99403053 1001 86380 86390 1
403312 99403312 1001 86380 86390 1
403554 99403554 1001 86380 86390 1
403622 99403622 1001 86380 86390 1
403586 99403586 1001 86380 86390 1
403825 99403825 1001 86380 86390 1
403839 99403839 1001 86380 86390 1
404103 99404103 1001 86380 86390 1
404221 99404221 1001 86380 86390 1
404629 99404629 1001 86380 86390 1
404747 99404747 1001 86380 86390 1
404900 99404900 1001 86380 86390 1
404983 99404983 1001 86380 86390 1
405089 99405089 1001 86380 86390 1
405090 99405090 1001 86380 86390 1
405013 99405013 1001 86380 86390 1
405388 99405388 1001 86380 86390 1
405318 99405318 1001 86380 86390 1
405431 99405431 1001 86380 86390 1
405901 99405901 1001 86380 86390 1
406241 99406241 1001 86380 86390 1
406545 99406545 1001 86380 86390 1
406743 99406743 1001 86380 86390 1
406881 99406881 1001 86380 86390 1
407003 99407003 1001 86380 86390 1
407174 99407174 1001 86380 86390 1
407152 99407152 1001 86380 86390 1
407222 99407222 1001 86380 86390 1
407458 99407458 1001 86380 86390 1
407697 99407697 1001 86380 86390 1
407831 99407831 1001 86380 86390 1
407880 99407880 1001 86380 86390 1
408040 99408040 1001 86380 86390 1
408245 99408245 1001 86380 86390 1
408780 99408780 1001 86380 86390 1
409308 99409308 1001 86380 86390 1
409472 99409472 1001 86380 86390 1
409659 99409659 1001 86380 86390 1
409691 99409691 1001 86380 86390 1
409893 99409893 1001 86380 86390 1
409922 99409922 1001 86380 86390 1
410483 99410483 1001 86380 86390 1
410464 99410464 1001 86380 86390 1
410425 99410425 1001 86380 86390 1
410473 99410473 1001 86380 86390 1
410884 99410884 1001 86380 86390 1
411144 99411144 1001 86380 86390 1
411565 99411565 1001 86380 86390 1
411846 99411846 1001 86380 86390 1
412143 99412143 1001 86380 86390 1
412314 99412314 1001 86380 86390 1
413485 99413485 1001 86380 86390 1
412979 99412979 1001 86380 86390 1
412915 99412915 1001 86380 86390 1
412768 99412768 1001 86380 86390 1
414945 99414945 1001 86380 86390 1
414937 99414937 1001 86380 86390 1
414545 99414545 1001 86380 86390 1
414500 99414500 1001 86380 86390 1
415373 99415373 1001 86380 86390 1
415455 99415455 1001 86380 86390 1
415330 99415330 1001 86380 86390 1
416771 99416771 1001 86380 86390 1
416396 99416396 1001 86380 86390 1
416227 99416227 1001 86380 86390 1
416228 99416228 1001 86380 86390 1
416210 99416210 1001 86380 86390 1
415777 99415777 1001 86380 86390 1
416015 99416015 1001 86380 86390 1
415795 99415795 1001 86380 86390 1
418499 99418499 1001 86380 86390 1
418234 99418234 1001 86380 86390 1
417848 99417848 1001 86380 86390 1
417667 99417667 1001 86380 86390 1
418903 99418903 1001 86380 86390 1
418842 99418842 1001 86380 86390 1
419067 99419067 1001 86380 86390 1
420192 99420192 1001 86380 86390 1
420235 99420235 1001 86380 86390 1
419883 99419883 1001 86380 86390 1
419806 99419806 1001 86380 86390 1
419972 99419972 1001 86380 86390 1
421825 99421825 1001 86380 86390 1
421395 99421395 1001 86380 86390 1
421420 99421420 1001 86380 86390 1
421111 99421111 1001 86380 86390 1
422307 99422307 1001 86380 86390 1
422308 99422308 1001 86380 86390 1
422412 99422412 1001 86380 86390 1
423559 99423559 1001 86380 86390 1
422657 99422657 1001 86380 86390 1
422685 99422685 1001 86380 86390 1
422872 99422872 1001 86380 86390 1
423985 99423985 1001 86380 86390 1
424045 99424045 1001 86380 86390 1
425133 99425133 1001 86380 86390 1
425347 99425347 1001 86380 86390 1
424645 99424645 1001 86380 86390 1
424273 99424273 1001 86380 86390 1
424348 99424348 1001 86380 86390 1
425797 99425797 1001 86380 86390 1
425695 99425695 1001 86380 86390 1
426827 99426827 1001 86380 86390 1
426833 99426833 1001 86380 86390 1
426809 99426809 1001 86380 86390 1
426333 99426333 1001 86380 86390 1
426591 99426591 1001 86380 86390 1
425974 99425974 1001 86380 86390 1
426144 99426144 1001 86380 86390 1
425879 99425879 1001 86380 86390 1
426692 99426692 1001 86380 86390 1
427379 99427379 1001 86380 86390 1
428470 99428470 1001 86380 86390 1
428137 99428137 1001 86380 86390 1
428063 99428063 1001 86380 86390 1
428135 99428135 1001 86380 86390 1
427822 99427822 1001 86380 86390 1
428847 99428847 1001 86380 86390 1
429079 99429079 1001 86380 86390 1
429617 99429617 1001 86380 86390 1
429813 99429813 1001 86380 86390 1
429704 99429704 1001 86380 86390 1
430403 99430403 1001 86380 86390 1
431699 99431699 1001 86380 86390 1
431685 99431685 1001 86380 86390 1
431877 99431877 1001 86380 86390 1
431477 99431477 1001 86380 86390 1
431385 99431385 1001 86380 86390 1
430970 99430970 1001 86380 86390 1
431172 99431172 1001 86380 86390 1
431078 99431078 1001 86380 86390 1
432330 99432330 1001 86380 86390 1
432229 99432229 1001 86380 86390 1
432141 99432141 1001 86380 86390 1
433645 99433645 1001 86380 86390 1
435428 99435428 1001 86380 86390 1
435252 99435252 1001 86380 86390 1
434604 99434604 1001 86380 86390 1
434767 99434767 1001 86380 86390 1
435785 99435785 1001 86380 86390 1
437151 99437151 1001 86380 86390 1
436886 99436886 1001 86380 86390 1
436503 99436503 1001 86380 86390 1
300019 99300019 1001 86380 86390 1
437270 99437270 1001 86380 86390 1
300097 99300097 1001 86380 86390 1
300641 99300641 1001 86380 86390 1
300716 99300716 1001 86380 86390 1
300423 99300423 1001 86380 86390 1
300164 99300164 1001 86380 86390 1
300244 99300244 1001 86380 86390 1
300284 99300284 1001 86380 86390 1
300249 99300249 1001 86380 86390 1
300762 99300762 1001 86380 86390 1
301468 99301468 1001 86380 86390 1
301281 99301281 1001 86380 86390 1
301118 99301118 1001 86380 86390 1
300990 99300990 1001 86380 86390 1
300952 99300952 1001 86380 86390 1
301749 99301749 1001 86380 86390 1
301717 99301717 1001 86380 86390 1
302343 99302343 1001 86380 86390 1
302370 99302370 1001 86380 86390 1
302225 99302225 1001 86380 86390 1
301984 99301984 1001 86380 86390 1
302168 99302168 1001 86380 86390 1
302130 99302130 1001 86380 86390 1
302173 99302173 1001 86380 86390 1
301766 99301766 1001 86380 86390 1
301781 99301781 1001 86380 86390 1
302546 99302546 1001 86380 86390 1
302446 99302446 1001 86380 86390 1
303029 99303029 1001 86380 86390 1
303137 99303137 1001 86380 86390 1
302886 99302886 1001 86380 86390 1
302822 99302822 1001 86380 86390 1
302942 99302942 1001 86380 86390 1
302840 99302840 1001 86380 86390 1
302905 99302905 1001 86380 86390 1
302766 99302766 1001 86380 86390 1
303360 99303360 1001 86380 86390 1
303335 99303335 1001 86380 86390 1
303246 99303246 1001 86380 86390 1
303326 99303326 1001 86380 86390 1
303289 99303289 1001 86380 86390 1
303241 99303241 1001 86380 86390 1
303907 99303907 1001 86380 86390 1
303844 99303844 1001 86380 86390 1
304172 99304172 1001 86380 86390 1
304066 99304066 1001 86380 86390 1
304678 99304678 1001 86380 86390 1
304750 99304750 1001 86380 86390 1
304518 99304518 1001 86380 86390 1
304915 99304915 1001 86380 86390 1
305035 99305035 1001 86380 86390 1
305576 99305576 1001 86380 86390 1
305418 99305418 1001 86380 86390 1
305343 99305343 1001 86380 86390 1
305188 99305188 1001 86380 86390 1
305101 99305101 1001 86380 86390 1
500569 99500569 1001 86380 86390 1
500474 99500474 1001 86380 86390 1
500357 99500357 1001 86380 86390 1
500937 99500937 1001 86380 86390 1
501521 99501521 1001 86380 86390 1
501284 99501284 1001 86380 86390 1
501362 99501362 1001 86380 86390 1
501342 99501342 1001 86380 86390 1
501040 99501040 1001 86380 86390 1
501806 99501806 1001 86380 86390 1
501835 99501835 1001 86380 86390 1
501798 99501798 1001 86380 86390 1
501801 99501801 1001 86380 86390 1
501685 99501685 1001 86380 86390 1
502188 99502188 1001 86380 86390 1
502113 99502113 1001 86380 86390 1
502180 99502180 1001 86380 86390 1
501926 99501926 1001 86380 86390 1
501947 99501947 1001 86380 86390 1
502475 99502475 1001 86380 86390 1
502621 99502621 1001 86380 86390 1
502611 99502611 1001 86380 86390 1
503155 99503155 1001 86380 86390 1
503157 99503157 1001 86380 86390 1
503013 99503013 1001 86380 86390 1
502911 99502911 1001 86380 86390 1
503018 99503018 1001 86380 86390 1
502727 99502727 1001 86380 86390 1
502833 99502833 1001 86380 86390 1
502825 99502825 1001 86380 86390 1
503541 99503541 1001 86380 86390 1
504912 99504912 1001 86380 86390 1
504453 99504453 1001 86380 86390 1
504520 99504520 1001 86380 86390 1
504460 99504460 1001 86380 86390 1
505048 99505048 1001 86380 86390 1
505603 99505603 1001 86380 86390 1
505512 99505512 1001 86380 86390 1
505398 99505398 1001 86380 86390 1
505344 99505344 1001 86380 86390 1
505324 99505324 1001 86380 86390 1
506596 99506596 1001 86380 86390 1
506577 99506577 1001 86380 86390 1
506356 99506356 1001 86380 86390 1
506318 99506318 1001 86380 86390 1
506117 99506117 1001 86380 86390 1
507347 99507347 1001 86380 86390 1
507392 99507392 1001 86380 86390 1
507258 99507258 1001 86380 86390 1
507168 99507168 1001 86380 86390 1
507047 99507047 1001 86380 86390 1
507073 99507073 1001 86380 86390 1
506805 99506805 1001 86380 86390 1
507589 99507589 1001 86380 86390 1
507566 99507566 1001 86380 86390 1
507430 99507430 1001 86380 86390 1
508160 99508160 1001 86380 86390 1
508116 99508116 1001 86380 86390 1
507929 99507929 1001 86380 86390 1
507725 99507725 1001 86380 86390 1
508914 99508914 1001 86380 86390 1
508579 99508579 1001 86380 86390 1
508871 99508871 1001 86380 86390 1
509076 99509076 1001 86380 86390 1
509161 99509161 1001 86380 86390 1
509582 99509582 1001 86380 86390 1
509664 99509664 1001 86380 86390 1
509953 99509953 1001 86380 86390 1
509933 99509933 1001 86380 86390 1
510569 99510569 1001 86380 86390 1
510448 99510448 1001 86380 86390 1
511404 99511404 1001 86380 86390 1
511498 99511498 1001 86380 86390 1
511065 99511065 1001 86380 86390 1
511107 99511107 1001 86380 86390 1
511684 99511684 1001 86380 86390 1
512239 99512239 1001 86380 86390 1
512227 99512227 1001 86380 86390 1
512351 99512351 1001 86380 86390 1
511765 99511765 1001 86380 86390 1
512726 99512726 1001 86380 86390 1
512596 99512596 1001 86380 86390 1
513281 99513281 1001 86380 86390 1
513364 99513364 1001 86380 86390 1
513239 99513239 1001 86380 86390 1
513993 99513993 1001 86380 86390 1
513701 99513701 1001 86380 86390 1
513743 99513743 1001 86380 86390 1
514064 99514064 1001 86380 86390 1
514684 99514684 1001 86380 86390 1
514846 99514846 1001 86380 86390 1
514790 99514790 1001 86380 86390 1
514662 99514662 1001 86380 86390 1
514651 99514651 1001 86380 86390 1
514618 99514618 1001 86380 86390 1
514464 99514464 1001 86380 86390 1
514636 99514636 1001 86380 86390 1
514560 99514560 1001 86380 86390 1
514444 99514444 1001 86380 86390 1
514278 99514278 1001 86380 86390 1
514402 99514402 1001 86380 86390 1
514338 99514338 1001 86380 86390 1
514946 99514946 1001 86380 86390 1
514926 99514926 1001 86380 86390 1
515056 99515056 1001 86380 86390 1
514865 99514865 1001 86380 86390 1
515628 99515628 1001 86380 86390 1
515375 99515375 1001 86380 86390 1
515077 99515077 1001 86380 86390 1
515130 99515130 1001 86380 86390 1
515227 99515227 1001 86380 86390 1
515254 99515254 1001 86380 86390 1
516351 99516351 1001 86380 86390 1
516444 99516444 1001 86380 86390 1
516187 99516187 1001 86380 86390 1
515950 99515950 1001 86380 86390 1
516598 99516598 1001 86380 86390 1
516612 99516612 1001 86380 86390 1
516557 99516557 1001 86380 86390 1
517311 99517311 1001 86380 86390 1
517009 99517009 1001 86380 86390 1
517064 99517064 1001 86380 86390 1
516752 99516752 1001 86380 86390 1
517451 99517451 1001 86380 86390 1
517131 99517131 1001 86380 86390 1
517518 99517518 1001 86380 86390 1
518062 99518062 1001 86380 86390 1
518063 99518063 1001 86380 86390 1
517774 99517774 1001 86380 86390 1
517943 99517943 1001 86380 86390 1
517701 99517701 1001 86380 86390 1
518340 99518340 1001 86380 86390 1
518258 99518258 1001 86380 86390 1
518856 99518856 1001 86380 86390 1
518983 99518983 1001 86380 86390 1
518634 99518634 1001 86380 86390 1
518460 99518460 1001 86380 86390 1
519471 99519471 1001 86380 86390 1
519551 99519551 1001 86380 86390 1
519594 99519594 1001 86380 86390 1
519398 99519398 1001 86380 86390 1
519834 99519834 1001 86380 86390 1
520502 99520502 1001 86380 86390 1
520543 99520543 1001 86380 86390 1
520267 99520267 1001 86380 86390 1
520741 99520741 1001 86380 86390 1
520788 99520788 1001 86380 86390 1
520827 99520827 1001 86380 86390 1
520804 99520804 1001 86380 86390 1
520949 99520949 1001 86380 86390 1
520971 99520971 1001 86380 86390 1
520857 99520857 1001 86380 86390 1
521630 99521630 1001 86380 86390 1
521999 99521999 1001 86380 86390 1
522067 99522067 1001 86380 86390 1
521792 99521792 1001 86380 86390 1
522454 99522454 1001 86380 86390 1
523118 99523118 1001 86380 86390 1
522844 99522844 1001 86380 86390 1
522628 99522628 1001 86380 86390 1
522582 99522582 1001 86380 86390 1
522608 99522608 1001 86380 86390 1
522621 99522621 1001 86380 86390 1
522535 99522535 1001 86380 86390 1
523209 99523209 1001 86380 86390 1
523119 99523119 1001 86380 86390 1
523643 99523643 1001 86380 86390 1
523360 99523360 1001 86380 86390 1
524752 99524752 1001 86380 86390 1
524449 99524449 1001 86380 86390 1
524556 99524556 1001 86380 86390 1
524247 99524247 1001 86380 86390 1
524960 99524960 1001 86380 86390 1
525407 99525407 1001 86380 86390 1
525390 99525390 1001 86380 86390 1
525027 99525027 1001 86380 86390 1
525054 99525054 1001 86380 86390 1
525011 99525011 1001 86380 86390 1
525063 99525063 1001 86380 86390 1
525154 99525154 1001 86380 86390 1
525674 99525674 1001 86380 86390 1
525700 99525700 1001 86380 86390 1
526108 99526108 1001 86380 86390 1
525843 99525843 1001 86380 86390 1
525989 99525989 1001 86380 86390 1
525874 99525874 1001 86380 86390 1
525837 99525837 1001 86380 86390 1
527089 99527089 1001 86380 86390 1
526917 99526917 1001 86380 86390 1
526995 99526995 1001 86380 86390 1
526770 99526770 1001 86380 86390 1
526810 99526810 1001 86380 86390 1
527304 99527304 1001 86380 86390 1
528063 99528063 1001 86380 86390 1
528023 99528023 1001 86380 86390 1
527677 99527677 1001 86380 86390 1
527534 99527534 1001 86380 86390 1
527580 99527580 1001 86380 86390 1
528199 99528199 1001 86380 86390 1
528762 99528762 1001 86380 86390 1
528578 99528578 1001 86380 86390 1
528487 99528487 1001 86380 86390 1
528449 99528449 1001 86380 86390 1
529536 99529536 1001 86380 86390 1
529601 99529601 1001 86380 86390 1
529703 99529703 1001 86380 86390 1
529646 99529646 1001 86380 86390 1
529198 99529198 1001 86380 86390 1
529837 99529837 1001 86380 86390 1
530507 99530507 1001 86380 86390 1
530495 99530495 1001 86380 86390 1
530280 99530280 1001 86380 86390 1
530307 99530307 1001 86380 86390 1
530191 99530191 1001 86380 86390 1
530754 99530754 1001 86380 86390 1
531342 99531342 1001 86380 86390 1
531031 99531031 1001 86380 86390 1
531035 99531035 1001 86380 86390 1
530977 99530977 1001 86380 86390 1
531081 99531081 1001 86380 86390 1
531173 99531173 1001 86380 86390 1
530936 99530936 1001 86380 86390 1
531409 99531409 1001 86380 86390 1
531490 99531490 1001 86380 86390 1
532164 99532164 1001 86380 86390 1
531835 99531835 1001 86380 86390 1
531598 99531598 1001 86380 86390 1
531659 99531659 1001 86380 86390 1
531673 99531673 1001 86380 86390 1
531585 99531585 1001 86380 86390 1
532318 99532318 1001 86380 86390 1
532952 99532952 1001 86380 86390 1
532751 99532751 1001 86380 86390 1
532739 99532739 1001 86380 86390 1
532731 99532731 1001 86380 86390 1
532438 99532438 1001 86380 86390 1
532548 99532548 1001 86380 86390 1
533202 99533202 1001 86380 86390 1
533151 99533151 1001 86380 86390 1
533217 99533217 1001 86380 86390 1
533766 99533766 1001 86380 86390 1
533535 99533535 1001 86380 86390 1
533524 99533524 1001 86380 86390 1
533457 99533457 1001 86380 86390 1
533342 99533342 1001 86380 86390 1
533368 99533368 1001 86380 86390 1
533305 99533305 1001 86380 86390 1
533273 99533273 1001 86380 86390 1
533365 99533365 1001 86380 86390 1
533977 99533977 1001 86380 86390 1
534521 99534521 1001 86380 86390 1
534677 99534677 1001 86380 86390 1
534472 99534472 1001 86380 86390 1
534172 99534172 1001 86380 86390 1
534739 99534739 1001 86380 86390 1
535412 99535412 1001 86380 86390 1
534989 99534989 1001 86380 86390 1
535679 99535679 1001 86380 86390 1
536214 99536214 1001 86380 86390 1
536076 99536076 1001 86380 86390 1
535987 99535987 1001 86380 86390 1
535795 99535795 1001 86380 86390 1
535822 99535822 1001 86380 86390 1
535825 99535825 1001 86380 86390 1
535739 99535739 1001 86380 86390 1
536429 99536429 1001 86380 86390 1
536495 99536495 1001 86380 86390 1
537106 99537106 1001 86380 86390 1
536931 99536931 1001 86380 86390 1
536847 99536847 1001 86380 86390 1
536951 99536951 1001 86380 86390 1
536874 99536874 1001 86380 86390 1
536770 99536770 1001 86380 86390 1
536891 99536891 1001 86380 86390 1
537307 99537307 1001 86380 86390 1
537178 99537178 1001 86380 86390 1
537170 99537170 1001 86380 86390 1
537984 99537984 1001 86380 86390 1
537463 99537463 1001 86380 86390 1
537453 99537453 1001 86380 86390 1
538159 99538159 1001 86380 86390 1
538757 99538757 1001 86380 86390 1
538527 99538527 1001 86380 86390 1
538817 99538817 1001 86380 86390 1
539565 99539565 1001 86380 86390 1
539615 99539615 1001 86380 86390 1
539458 99539458 1001 86380 86390 1
539638 99539638 1001 86380 86390 1
539420 99539420 1001 86380 86390 1
539744 99539744 1001 86380 86390 1
539765 99539765 1001 86380 86390 1
540301 99540301 1001 86380 86390 1
540327 99540327 1001 86380 86390 1
540340 99540340 1001 86380 86390 1
540143 99540143 1001 86380 86390 1
539874 99539874 1001 86380 86390 1
540017 99540017 1001 86380 86390 1
539934 99539934 1001 86380 86390 1
541285 99541285 1001 86380 86390 1
541048 99541048 1001 86380 86390 1
540758 99540758 1001 86380 86390 1
541333 99541333 1001 86380 86390 1
541477 99541477 1001 86380 86390 1
541998 99541998 1001 86380 86390 1
541986 99541986 1001 86380 86390 1
541936 99541936 1001 86380 86390 1
541730 99541730 1001 86380 86390 1
541594 99541594 1001 86380 86390 1
542890 99542890 1001 86380 86390 1
542564 99542564 1001 86380 86390 1
542631 99542631 1001 86380 86390 1
542392 99542392 1001 86380 86390 1
542994 99542994 1001 86380 86390 1
543695 99543695 1001 86380 86390 1
543579 99543579 1001 86380 86390 1
543670 99543670 1001 86380 86390 1
543703 99543703 1001 86380 86390 1
543414 99543414 1001 86380 86390 1
543523 99543523 1001 86380 86390 1
543252 99543252 1001 86380 86390 1
543868 99543868 1001 86380 86390 1
544109 99544109 1001 86380 86390 1
544010 99544010 1001 86380 86390 1
544738 99544738 1001 86380 86390 1
530655 1007 1002 41597 44079 1
400108 99400108 1001 86380 86390 1
400275 99400275 1001 86380 86390 1
402425 99402425 1001 86380 86390 1
402900 99402900 1001 86380 86390 1
403091 99403091 1001 86380 86390 1
403356 99403356 1001 86380 86390 1
403710 99403710 1001 86380 86390 1
404061 99404061 1001 86380 86390 1
404475 99404475 1001 86380 86390 1
404906 99404906 1001 86380 86390 1
405241 99405241 1001 86380 86390 1
405649 99405649 1001 86380 86390 1
406301 99406301 1001 86380 86390 1
406448 99406448 1001 86380 86390 1
406906 99406906 1001 86380 86390 1
406841 99406841 1001 86380 86390 1
407429 99407429 1001 86380 86390 1
407355 99407355 1001 86380 86390 1
408106 99408106 1001 86380 86390 1
408447 99408447 1001 86380 86390 1
408472 99408472 1001 86380 86390 1
409109 99409109 1001 86380 86390 1
409077 99409077 1001 86380 86390 1
409115 99409115 1001 86380 86390 1
409298 99409298 1001 86380 86390 1
409467 99409467 1001 86380 86390 1
409797 99409797 1001 86380 86390 1
410490 99410490 1001 86380 86390 1
410525 99410525 1001 86380 86390 1
410853 99410853 1001 86380 86390 1
411546 99411546 1001 86380 86390 1
412290 99412290 1001 86380 86390 1
413617 99413617 1001 86380 86390 1
412952 99412952 1001 86380 86390 1
412895 99412895 1001 86380 86390 1
412997 99412997 1001 86380 86390 1
412549 99412549 1001 86380 86390 1
412836 99412836 1001 86380 86390 1
413974 99413974 1001 86380 86390 1
413883 99413883 1001 86380 86390 1
415055 99415055 1001 86380 86390 1
415038 99415038 1001 86380 86390 1
414599 99414599 1001 86380 86390 1
415678 99415678 1001 86380 86390 1
415555 99415555 1001 86380 86390 1
416955 99416955 1001 86380 86390 1
416923 99416923 1001 86380 86390 1
416369 99416369 1001 86380 86390 1
416517 99416517 1001 86380 86390 1
416350 99416350 1001 86380 86390 1
416501 99416501 1001 86380 86390 1
415806 99415806 1001 86380 86390 1
415964 99415964 1001 86380 86390 1
415732 99415732 1001 86380 86390 1
420061 99420061 1001 86380 86390 1
420313 99420313 1001 86380 86390 1
420288 99420288 1001 86380 86390 1
419716 99419716 1001 86380 86390 1
419545 99419545 1001 86380 86390 1
419252 99419252 1001 86380 86390 1
419226 99419226 1001 86380 86390 1
420679 99420679 1001 86380 86390 1
420628 99420628 1001 86380 86390 1
421889 99421889 1001 86380 86390 1
421847 99421847 1001 86380 86390 1
421612 99421612 1001 86380 86390 1
421443 99421443 1001 86380 86390 1
421023 99421023 1001 86380 86390 1
421252 99421252 1001 86380 86390 1
422192 99422192 1001 86380 86390 1
422326 99422326 1001 86380 86390 1
423564 99423564 1001 86380 86390 1
423647 99423647 1001 86380 86390 1
423034 99423034 1001 86380 86390 1
422568 99422568 1001 86380 86390 1
423856 99423856 1001 86380 86390 1
425171 99425171 1001 86380 86390 1
425087 99425087 1001 86380 86390 1
425091 99425091 1001 86380 86390 1
424346 99424346 1001 86380 86390 1
425795 99425795 1001 86380 86390 1
425741 99425741 1001 86380 86390 1
425608 99425608 1001 86380 86390 1
426996 99426996 1001 86380 86390 1
427089 99427089 1001 86380 86390 1
426862 99426862 1001 86380 86390 1
427335 99427335 1001 86380 86390 1
428366 99428366 1001 86380 86390 1
428659 99428659 1001 86380 86390 1
427998 99427998 1001 86380 86390 1
428060 99428060 1001 86380 86390 1
428072 99428072 1001 86380 86390 1
429041 99429041 1001 86380 86390 1
429121 99429121 1001 86380 86390 1
430164 99430164 1001 86380 86390 1
429530 99429530 1001 86380 86390 1
429280 99429280 1001 86380 86390 1
429404 99429404 1001 86380 86390 1
430636 99430636 1001 86380 86390 1
431400 99431400 1001 86380 86390 1
431215 99431215 1001 86380 86390 1
431185 99431185 1001 86380 86390 1
431225 99431225 1001 86380 86390 1
432323 99432323 1001 86380 86390 1
432181 99432181 1001 86380 86390 1
432156 99432156 1001 86380 86390 1
433268 99433268 1001 86380 86390 1
432954 99432954 1001 86380 86390 1
432962 99432962 1001 86380 86390 1
433858 99433858 1001 86380 86390 1
434067 99434067 1001 86380 86390 1
435131 99435131 1001 86380 86390 1
435146 99435146 1001 86380 86390 1
435208 99435208 1001 86380 86390 1
434734 99434734 1001 86380 86390 1
434407 99434407 1001 86380 86390 1
434481 99434481 1001 86380 86390 1
435709 99435709 1001 86380 86390 1
435783 99435783 1001 86380 86390 1
436856 99436856 1001 86380 86390 1
436591 99436591 1001 86380 86390 1
436521 99436521 1001 86380 86390 1
436506 99436506 1001 86380 86390 1
436238 99436238 1001 86380 86390 1
436216 99436216 1001 86380 86390 1
436172 99436172 1001 86380 86390 1
436274 99436274 1001 86380 86390 1
436086 99436086 1001 86380 86390 1
300078 99300078 1001 86380 86390 1
300727 99300727 1001 86380 86390 1
300718 99300718 1001 86380 86390 1
300546 99300546 1001 86380 86390 1
300624 99300624 1001 86380 86390 1
300359 99300359 1001 86380 86390 1
300456 99300456 1001 86380 86390 1
301400 99301400 1001 86380 86390 1
301482 99301482 1001 86380 86390 1
301715 99301715 1001 86380 86390 1
302180 99302180 1001 86380 86390 1
302208 99302208 1001 86380 86390 1
302364 99302364 1001 86380 86390 1
302289 99302289 1001 86380 86390 1
302137 99302137 1001 86380 86390 1
302023 99302023 1001 86380 86390 1
301933 99301933 1001 86380 86390 1
303030 99303030 1001 86380 86390 1
303046 99303046 1001 86380 86390 1
302865 99302865 1001 86380 86390 1
302960 99302960 1001 86380 86390 1
303403 99303403 1001 86380 86390 1
303842 99303842 1001 86380 86390 1
303855 99303855 1001 86380 86390 1
303926 99303926 1001 86380 86390 1
303637 99303637 1001 86380 86390 1
303528 99303528 1001 86380 86390 1
303490 99303490 1001 86380 86390 1
303447 99303447 1001 86380 86390 1
303473 99303473 1001 86380 86390 1
304152 99304152 1001 86380 86390 1
304756 99304756 1001 86380 86390 1
304671 99304671 1001 86380 86390 1
304527 99304527 1001 86380 86390 1
304252 99304252 1001 86380 86390 1
304358 99304358 1001 86380 86390 1
304272 99304272 1001 86380 86390 1
304870 99304870 1001 86380 86390 1
305595 99305595 1001 86380 86390 1
305642 99305642 1001 86380 86390 1
305316 99305316 1001 86380 86390 1
305474 99305474 1001 86380 86390 1
305465 99305465 1001 86380 86390 1
500144 99500144 1001 86380 86390 1
500546 99500546 1001 86380 86390 1
500537 99500537 1001 86380 86390 1
500324 99500324 1001 86380 86390 1
500389 99500389 1001 86380 86390 1
500242 99500242 1001 86380 86390 1
500385 99500385 1001 86380 86390 1
501189 99501189 1001 86380 86390 1
501048 99501048 1001 86380 86390 1
501192 99501192 1001 86380 86390 1
501732 99501732 1001 86380 86390 1
501839 99501839 1001 86380 86390 1
501726 99501726 1001 86380 86390 1
502298 99502298 1001 86380 86390 1
502432 99502432 1001 86380 86390 1
502463 99502463 1001 86380 86390 1
502254 99502254 1001 86380 86390 1
502178 99502178 1001 86380 86390 1
502544 99502544 1001 86380 86390 1
503163 99503163 1001 86380 86390 1
503094 99503094 1001 86380 86390 1
503175 99503175 1001 86380 86390 1
503024 99503024 1001 86380 86390 1
503056 99503056 1001 86380 86390 1
502780 99502780 1001 86380 86390 1
502731 99502731 1001 86380 86390 1
502797 99502797 1001 86380 86390 1
503590 99503590 1001 86380 86390 1
503567 99503567 1001 86380 86390 1
503683 99503683 1001 86380 86390 1
504219 99504219 1001 86380 86390 1
504233 99504233 1001 86380 86390 1
504191 99504191 1001 86380 86390 1
504405 99504405 1001 86380 86390 1
504510 99504510 1001 86380 86390 1
504489 99504489 1001 86380 86390 1
505132 99505132 1001 86380 86390 1
505566 99505566 1001 86380 86390 1
505595 99505595 1001 86380 86390 1
505685 99505685 1001 86380 86390 1
505565 99505565 1001 86380 86390 1
505429 99505429 1001 86380 86390 1
505205 99505205 1001 86380 86390 1
505156 99505156 1001 86380 86390 1
505328 99505328 1001 86380 86390 1
505251 99505251 1001 86380 86390 1
505303 99505303 1001 86380 86390 1
505934 99505934 1001 86380 86390 1
506589 99506589 1001 86380 86390 1
506150 99506150 1001 86380 86390 1
506010 99506010 1001 86380 86390 1
506645 99506645 1001 86380 86390 1
506685 99506685 1001 86380 86390 1
507390 99507390 1001 86380 86390 1
507348 99507348 1001 86380 86390 1
507277 99507277 1001 86380 86390 1
507156 99507156 1001 86380 86390 1
507144 99507144 1001 86380 86390 1
506882 99506882 1001 86380 86390 1
506860 99506860 1001 86380 86390 1
507591 99507591 1001 86380 86390 1
507527 99507527 1001 86380 86390 1
507914 99507914 1001 86380 86390 1
507853 99507853 1001 86380 86390 1
507745 99507745 1001 86380 86390 1
508288 99508288 1001 86380 86390 1
508425 99508425 1001 86380 86390 1
508919 99508919 1001 86380 86390 1
508754 99508754 1001 86380 86390 1
508704 99508704 1001 86380 86390 1
508496 99508496 1001 86380 86390 1
509418 99509418 1001 86380 86390 1
509433 99509433 1001 86380 86390 1
510552 99510552 1001 86380 86390 1
510578 99510578 1001 86380 86390 1
510456 99510456 1001 86380 86390 1
510329 99510329 1001 86380 86390 1
510395 99510395 1001 86380 86390 1
510408 99510408 1001 86380 86390 1
510348 99510348 1001 86380 86390 1
510249 99510249 1001 86380 86390 1
510147 99510147 1001 86380 86390 1
510156 99510156 1001 86380 86390 1
510273 99510273 1001 86380 86390 1
510911 99510911 1001 86380 86390 1
511547 99511547 1001 86380 86390 1
511260 99511260 1001 86380 86390 1
511174 99511174 1001 86380 86390 1
511127 99511127 1001 86380 86390 1
511123 99511123 1001 86380 86390 1
511112 99511112 1001 86380 86390 1
511566 99511566 1001 86380 86390 1
511634 99511634 1001 86380 86390 1
511725 99511725 1001 86380 86390 1
512353 99512353 1001 86380 86390 1
511798 99511798 1001 86380 86390 1
511855 99511855 1001 86380 86390 1
512399 99512399 1001 86380 86390 1
512503 99512503 1001 86380 86390 1
513203 99513203 1001 86380 86390 1
512910 99512910 1001 86380 86390 1
512812 99512812 1001 86380 86390 1
512944 99512944 1001 86380 86390 1
512842 99512842 1001 86380 86390 1
512654 99512654 1001 86380 86390 1
512777 99512777 1001 86380 86390 1
513959 99513959 1001 86380 86390 1
513704 99513704 1001 86380 86390 1
513579 99513579 1001 86380 86390 1
513506 99513506 1001 86380 86390 1
513418 99513418 1001 86380 86390 1
513410 99513410 1001 86380 86390 1
514768 99514768 1001 86380 86390 1
514851 99514851 1001 86380 86390 1
514580 99514580 1001 86380 86390 1
514438 99514438 1001 86380 86390 1
514906 99514906 1001 86380 86390 1
515062 99515062 1001 86380 86390 1
514933 99514933 1001 86380 86390 1
515011 99515011 1001 86380 86390 1
515019 99515019 1001 86380 86390 1
515531 99515531 1001 86380 86390 1
515557 99515557 1001 86380 86390 1
515614 99515614 1001 86380 86390 1
515641 99515641 1001 86380 86390 1
515434 99515434 1001 86380 86390 1
515138 99515138 1001 86380 86390 1
515789 99515789 1001 86380 86390 1
516307 99516307 1001 86380 86390 1
516291 99516291 1001 86380 86390 1
516131 99516131 1001 86380 86390 1
516225 99516225 1001 86380 86390 1
515992 99515992 1001 86380 86390 1
516714 99516714 1001 86380 86390 1
516592 99516592 1001 86380 86390 1
517078 99517078 1001 86380 86390 1
516939 99516939 1001 86380 86390 1
516810 99516810 1001 86380 86390 1
517488 99517488 1001 86380 86390 1
517960 99517960 1001 86380 86390 1
517754 99517754 1001 86380 86390 1
518240 99518240 1001 86380 86390 1
518668 99518668 1001 86380 86390 1
518605 99518605 1001 86380 86390 1
518651 99518651 1001 86380 86390 1
518459 99518459 1001 86380 86390 1
518534 99518534 1001 86380 86390 1
519101 99519101 1001 86380 86390 1
519153 99519153 1001 86380 86390 1
519096 99519096 1001 86380 86390 1
519780 99519780 1001 86380 86390 1
519742 99519742 1001 86380 86390 1
519352 99519352 1001 86380 86390 1
519832 99519832 1001 86380 86390 1
519976 99519976 1001 86380 86390 1
520101 99520101 1001 86380 86390 1
520102 99520102 1001 86380 86390 1
520718 99520718 1001 86380 86390 1
520709 99520709 1001 86380 86390 1
521381 99521381 1001 86380 86390 1
521174 99521174 1001 86380 86390 1
521216 99521216 1001 86380 86390 1
521063 99521063 1001 86380 86390 1
520937 99520937 1001 86380 86390 1
521586 99521586 1001 86380 86390 1
521535 99521535 1001 86380 86390 1
521513 99521513 1001 86380 86390 1
521487 99521487 1001 86380 86390 1
521735 99521735 1001 86380 86390 1
522423 99522423 1001 86380 86390 1
522373 99522373 1001 86380 86390 1
522351 99522351 1001 86380 86390 1
522927 99522927 1001 86380 86390 1
522955 99522955 1001 86380 86390 1
523074 99523074 1001 86380 86390 1
522784 99522784 1001 86380 86390 1
522525 99522525 1001 86380 86390 1
523244 99523244 1001 86380 86390 1
523275 99523275 1001 86380 86390 1
523120 99523120 1001 86380 86390 1
523278 99523278 1001 86380 86390 1
523126 99523126 1001 86380 86390 1
523719 99523719 1001 86380 86390 1
523391 99523391 1001 86380 86390 1
523471 99523471 1001 86380 86390 1
523426 99523426 1001 86380 86390 1
523348 99523348 1001 86380 86390 1
523967 99523967 1001 86380 86390 1
524006 99524006 1001 86380 86390 1
523994 99523994 1001 86380 86390 1
524099 99524099 1001 86380 86390 1
524010 99524010 1001 86380 86390 1
524642 99524642 1001 86380 86390 1
524696 99524696 1001 86380 86390 1
524742 99524742 1001 86380 86390 1
524679 99524679 1001 86380 86390 1
524765 99524765 1001 86380 86390 1
524396 99524396 1001 86380 86390 1
524363 99524363 1001 86380 86390 1
524494 99524494 1001 86380 86390 1
524344 99524344 1001 86380 86390 1
524216 99524216 1001 86380 86390 1
524229 99524229 1001 86380 86390 1
524268 99524268 1001 86380 86390 1
524313 99524313 1001 86380 86390 1
524951 99524951 1001 86380 86390 1
524823 99524823 1001 86380 86390 1
524814 99524814 1001 86380 86390 1
524778 99524778 1001 86380 86390 1
525520 99525520 1001 86380 86390 1
525577 99525577 1001 86380 86390 1
525476 99525476 1001 86380 86390 1
525493 99525493 1001 86380 86390 1
525146 99525146 1001 86380 86390 1
525070 99525070 1001 86380 86390 1
525086 99525086 1001 86380 86390 1
525181 99525181 1001 86380 86390 1
525078 99525078 1001 86380 86390 1
525734 99525734 1001 86380 86390 1
526333 99526333 1001 86380 86390 1
526310 99526310 1001 86380 86390 1
526298 99526298 1001 86380 86390 1
526200 99526200 1001 86380 86390 1
525868 99525868 1001 86380 86390 1
525933 99525933 1001 86380 86390 1
525885 99525885 1001 86380 86390 1
526493 99526493 1001 86380 86390 1
526494 99526494 1001 86380 86390 1
526586 99526586 1001 86380 86390 1
527104 99527104 1001 86380 86390 1
527197 99527197 1001 86380 86390 1
526888 99526888 1001 86380 86390 1
526969 99526969 1001 86380 86390 1
527010 99527010 1001 86380 86390 1
526797 99526797 1001 86380 86390 1
526742 99526742 1001 86380 86390 1
527315 99527315 1001 86380 86390 1
527873 99527873 1001 86380 86390 1
527869 99527869 1001 86380 86390 1
527842 99527842 1001 86380 86390 1
527601 99527601 1001 86380 86390 1
527527 99527527 1001 86380 86390 1
528080 99528080 1001 86380 86390 1
528685 99528685 1001 86380 86390 1
528396 99528396 1001 86380 86390 1
528296 99528296 1001 86380 86390 1
528392 99528392 1001 86380 86390 1
529094 99529094 1001 86380 86390 1
528997 99528997 1001 86380 86390 1
529599 99529599 1001 86380 86390 1
529541 99529541 1001 86380 86390 1
529542 99529542 1001 86380 86390 1
529189 99529189 1001 86380 86390 1
529280 99529280 1001 86380 86390 1
529298 99529298 1001 86380 86390 1
529311 99529311 1001 86380 86390 1
529917 99529917 1001 86380 86390 1
530412 99530412 1001 86380 86390 1
530426 99530426 1001 86380 86390 1
530467 99530467 1001 86380 86390 1
530434 99530434 1001 86380 86390 1
530339 99530339 1001 86380 86390 1
530147 99530147 1001 86380 86390 1
530091 99530091 1001 86380 86390 1
530022 99530022 1001 86380 86390 1
530694 99530694 1001 86380 86390 1
531287 99531287 1001 86380 86390 1
531024 99531024 1001 86380 86390 1
531142 99531142 1001 86380 86390 1
531520 99531520 1001 86380 86390 1
531477 99531477 1001 86380 86390 1
532064 99532064 1001 86380 86390 1
532158 99532158 1001 86380 86390 1
531909 99531909 1001 86380 86390 1
531846 99531846 1001 86380 86390 1
531691 99531691 1001 86380 86390 1
532398 99532398 1001 86380 86390 1
532376 99532376 1001 86380 86390 1
532394 99532394 1001 86380 86390 1
532998 99532998 1001 86380 86390 1
532514 99532514 1001 86380 86390 1
532433 99532433 1001 86380 86390 1
533163 99533163 1001 86380 86390 1
533720 99533720 1001 86380 86390 1
533778 99533778 1001 86380 86390 1
533617 99533617 1001 86380 86390 1
533451 99533451 1001 86380 86390 1
533408 99533408 1001 86380 86390 1
533299 99533299 1001 86380 86390 1
533859 99533859 1001 86380 86390 1
534048 99534048 1001 86380 86390 1
534562 99534562 1001 86380 86390 1
534588 99534588 1001 86380 86390 1
534413 99534413 1001 86380 86390 1
534292 99534292 1001 86380 86390 1
534263 99534263 1001 86380 86390 1
534110 99534110 1001 86380 86390 1
534188 99534188 1001 86380 86390 1
534751 99534751 1001 86380 86390 1
534752 99534752 1001 86380 86390 1
535480 99535480 1001 86380 86390 1
535481 99535481 1001 86380 86390 1
535411 99535411 1001 86380 86390 1
535463 99535463 1001 86380 86390 1
535218 99535218 1001 86380 86390 1
534987 99534987 1001 86380 86390 1
535065 99535065 1001 86380 86390 1
535053 99535053 1001 86380 86390 1
535571 99535571 1001 86380 86390 1
535677 99535677 1001 86380 86390 1
536172 99536172 1001 86380 86390 1
536019 99536019 1001 86380 86390 1
535994 99535994 1001 86380 86390 1
535814 99535814 1001 86380 86390 1
536503 99536503 1001 86380 86390 1
536976 99536976 1001 86380 86390 1
537153 99537153 1001 86380 86390 1
536762 99536762 1001 86380 86390 1
536800 99536800 1001 86380 86390 1
537225 99537225 1001 86380 86390 1
537973 99537973 1001 86380 86390 1
537858 99537858 1001 86380 86390 1
537715 99537715 1001 86380 86390 1
538152 99538152 1001 86380 86390 1
538465 99538465 1001 86380 86390 1
538317 99538317 1001 86380 86390 1
538244 99538244 1001 86380 86390 1
538976 99538976 1001 86380 86390 1
539564 99539564 1001 86380 86390 1
539298 99539298 1001 86380 86390 1
539045 99539045 1001 86380 86390 1
539050 99539050 1001 86380 86390 1
539090 99539090 1001 86380 86390 1
539187 99539187 1001 86380 86390 1
539745 99539745 1001 86380 86390 1
540367 99540367 1001 86380 86390 1
540369 99540369 1001 86380 86390 1
540344 99540344 1001 86380 86390 1
540372 99540372 1001 86380 86390 1
540335 99540335 1001 86380 86390 1
540311 99540311 1001 86380 86390 1
540069 99540069 1001 86380 86390 1
540098 99540098 1001 86380 86390 1
539871 99539871 1001 86380 86390 1
539932 99539932 1001 86380 86390 1
539961 99539961 1001 86380 86390 1
540520 99540520 1001 86380 86390 1
540631 99540631 1001 86380 86390 1
541291 99541291 1001 86380 86390 1
541130 99541130 1001 86380 86390 1
541022 99541022 1001 86380 86390 1
541020 99541020 1001 86380 86390 1
540711 99540711 1001 86380 86390 1
540743 99540743 1001 86380 86390 1
540756 99540756 1001 86380 86390 1
540859 99540859 1001 86380 86390 1
541298 99541298 1001 86380 86390 1
542084 99542084 1001 86380 86390 1
541932 99541932 1001 86380 86390 1
541832 99541832 1001 86380 86390 1
542279 99542279 1001 86380 86390 1
542942 99542942 1001 86380 86390 1
542574 99542574 1001 86380 86390 1
542509 99542509 1001 86380 86390 1
542487 99542487 1001 86380 86390 1
543136 99543136 1001 86380 86390 1
543074 99543074 1001 86380 86390 1
543741 99543741 1001 86380 86390 1
543766 99543766 1001 86380 86390 1
543387 99543387 1001 86380 86390 1
543525 99543525 1001 86380 86390 1
543927 99543927 1001 86380 86390 1
544459 99544459 1001 86380 86390 1
544440 99544440 1001 86380 86390 1
544186 99544186 1001 86380 86390 1
544296 99544296 1001 86380 86390 1
544128 99544128 1001 86380 86390 1
536354 647 1001 33300 33600 1
400000 99400000 1001 86380 86390 1
400132 99400132 1001 86380 86390 1
400516 99400516 1001 86380 86390 1
400700 99400700 1001 86380 86390 1
401080 99401080 1001 86380 86390 1
401224 99401224 1001 86380 86390 1
401300 99401300 1001 86380 86390 1
401581 99401581 1001 86380 86390 1
401876 99401876 1001 86380 86390 1
402081 99402081 1001 86380 86390 1
402255 99402255 1001 86380 86390 1
403125 99403125 1001 86380 86390 1
403599 99403599 1001 86380 86390 1
403616 99403616 1001 86380 86390 1
404134 99404134 1001 86380 86390 1
404300 99404300 1001 86380 86390 1
405692 99405692 1001 86380 86390 1
405839 99405839 1001 86380 86390 1
405912 99405912 1001 86380 86390 1
405996 99405996 1001 86380 86390 1
406031 99406031 1001 86380 86390 1
406113 99406113 1001 86380 86390 1
406110 99406110 1001 86380 86390 1
406287 99406287 1001 86380 86390 1
406615 99406615 1001 86380 86390 1
406531 99406531 1001 86380 86390 1
406662 99406662 1001 86380 86390 1
406842 99406842 1001 86380 86390 1
407362 99407362 1001 86380 86390 1
407770 99407770 1001 86380 86390 1
408054 99408054 1001 86380 86390 1
408178 99408178 1001 86380 86390 1
408183 99408183 1001 86380 86390 1
408374 99408374 1001 86380 86390 1
409828 99409828 1001 86380 86390 1
409952 99409952 1001 86380 86390 1
410243 99410243 1001 86380 86390 1
410356 99410356 1001 86380 86390 1
410686 99410686 1001 86380 86390 1
410668 99410668 1001 86380 86390 1
411320 99411320 1001 86380 86390 1
411447 99411447 1001 86380 86390 1
411573 99411573 1001 86380 86390 1
412328 99412328 1001 86380 86390 1
413471 99413471 1001 86380 86390 1
413146 99413146 1001 86380 86390 1
413122 99413122 1001 86380 86390 1
412796 99412796 1001 86380 86390 1
412482 99412482 1001 86380 86390 1
415004 99415004 1001 86380 86390 1
414951 99414951 1001 86380 86390 1
415272 99415272 1001 86380 86390 1
415201 99415201 1001 86380 86390 1
415052 99415052 1001 86380 86390 1
414921 99414921 1001 86380 86390 1
414887 99414887 1001 86380 86390 1
414672 99414672 1001 86380 86390 1
414562 99414562 1001 86380 86390 1
414376 99414376 1001 86380 86390 1
414396 99414396 1001 86380 86390 1
416930 99416930 1001 86380 86390 1
416637 99416637 1001 86380 86390 1
416820 99416820 1001 86380 86390 1
416359 99416359 1001 86380 86390 1
417361 99417361 1001 86380 86390 1
417228 99417228 1001 86380 86390 1
417496 99417496 1001 86380 86390 1
417425 99417425 1001 86380 86390 1
417435 99417435 1001 86380 86390 1
418586 99418586 1001 86380 86390 1
417753 99417753 1001 86380 86390 1
417841 99417841 1001 86380 86390 1
418869 99418869 1001 86380 86390 1
420146 99420146 1001 86380 86390 1
419979 99419979 1001 86380 86390 1
419375 99419375 1001 86380 86390 1
419216 99419216 1001 86380 86390 1
420458 99420458 1001 86380 86390 1
421758 99421758 1001 86380 86390 1
421909 99421909 1001 86380 86390 1
421912 99421912 1001 86380 86390 1
420976 99420976 1001 86380 86390 1
421247 99421247 1001 86380 86390 1
421029 99421029 1001 86380 86390 1
422298 99422298 1001 86380 86390 1
423702 99423702 1001 86380 86390 1
423483 99423483 1001 86380 86390 1
423781 99423781 1001 86380 86390 1
424782 99424782 1001 86380 86390 1
424806 99424806 1001 86380 86390 1
424681 99424681 1001 86380 86390 1
424387 99424387 1001 86380 86390 1
425632 99425632 1001 86380 86390 1
425780 99425780 1001 86380 86390 1
426991 99426991 1001 86380 86390 1
426549 99426549 1001 86380 86390 1
426498 99426498 1001 86380 86390 1
426016 99426016 1001 86380 86390 1
426195 99426195 1001 86380 86390 1
427411 99427411 1001 86380 86390 1
427424 99427424 1001 86380 86390 1
427359 99427359 1001 86380 86390 1
428372 99428372 1001 86380 86390 1
428094 99428094 1001 86380 86390 1
428170 99428170 1001 86380 86390 1
428314 99428314 1001 86380 86390 1
427893 99427893 1001 86380 86390 1
428871 99428871 1001 86380 86390 1
429161 99429161 1001 86380 86390 1
430291 99430291 1001 86380 86390 1
430064 99430064 1001 86380 86390 1
429954 99429954 1001 86380 86390 1
430741 99430741 1001 86380 86390 1
430474 99430474 1001 86380 86390 1
432052 99432052 1001 86380 86390 1
431839 99431839 1001 86380 86390 1
431502 99431502 1001 86380 86390 1
431303 99431303 1001 86380 86390 1
430972 99430972 1001 86380 86390 1
430998 99430998 1001 86380 86390 1
431092 99431092 1001 86380 86390 1
431243 99431243 1001 86380 86390 1
432124 99432124 1001 86380 86390 1
433465 99433465 1001 86380 86390 1
433400 99433400 1001 86380 86390 1
433252 99433252 1001 86380 86390 1
433307 99433307 1001 86380 86390 1
432801 99432801 1001 86380 86390 1
432762 99432762 1001 86380 86390 1
432838 99432838 1001 86380 86390 1
432603 99432603 1001 86380 86390 1
433880 99433880 1001 86380 86390 1
433941 99433941 1001 86380 86390 1
434109 99434109 1001 86380 86390 1
435077 99435077 1001 86380 86390 1
435217 99435217 1001 86380 86390 1
435120 99435120 1001 86380 86390 1
434971 99434971 1001 86380 86390 1
434633 99434633 1001 86380 86390 1
434286 99434286 1001 86380 86390 1
434520 99434520 1001 86380 86390 1
435724 99435724 1001 86380 86390 1
437086 99437086 1001 86380 86390 1
436528 99436528 1001 86380 86390 1
436097 99436097 1001 86380 86390 1
300680 99300680 1001 86380 86390 1
300668 99300668 1001 86380 86390 1
300674 99300674 1001 86380 86390 1
300367 99300367 1001 86380 86390 1
300477 99300477 1001 86380 86390 1
300316 99300316 1001 86380 86390 1
300854 99300854 1001 86380 86390 1
301514 99301514 1001 86380 86390 1
301041 99301041 1001 86380 86390 1
301098 99301098 1001 86380 86390 1
301631 99301631 1001 86380 86390 1
301738 99301738 1001 86380 86390 1
302296 99302296 1001 86380 86390 1
302060 99302060 1001 86380 86390 1
302080 99302080 1001 86380 86390 1
301916 99301916 1001 86380 86390 1
301867 99301867 1001 86380 86390 1
301805 99301805 1001 86380 86390 1
301898 99301898 1001 86380 86390 1
301963 99301963 1001 86380 86390 1
301797 99301797 1001 86380 86390 1
302441 99302441 1001 86380 86390 1
303173 99303173 1001 86380 86390 1
303064 99303064 1001 86380 86390 1
302667 99302667 1001 86380 86390 1
302594 99302594 1001 86380 86390 1
303340 99303340 1001 86380 86390 1
303211 99303211 1001 86380 86390 1
303656 99303656 1001 86380 86390 1
303479 99303479 1001 86380 86390 1
303579 99303579 1001 86380 86390 1
304121 99304121 1001 86380 86390 1
304810 99304810 1001 86380 86390 1
304668 99304668 1001 86380 86390 1
304716 99304716 1001 86380 86390 1
304618 99304618 1001 86380 86390 1
304520 99304520 1001 86380 86390 1
304375 99304375 1001 86380 86390 1
305001 99305001 1001 86380 86390 1
305153 99305153 1001 86380 86390 1
500088 99500088 1001 86380 86390 1
500134 99500134 1001 86380 86390 1
500581 99500581 1001 86380 86390 1
500428 99500428 1001 86380 86390 1
500533 99500533 1001 86380 86390 1
500261 99500261 1001 86380 86390 1
500281 99500281 1001 86380 86390 1
500831 99500831 1001 86380 86390 1
501594 99501594 1001 86380 86390 1
501572 99501572 1001 86380 86390 1
501029 99501029 1001 86380 86390 1
501668 99501668 1001 86380 86390 1
502279 99502279 1001 86380 86390 1
502425 99502425 1001 86380 86390 1
502143 99502143 1001 86380 86390 1
502170 99502170 1001 86380 86390 1
502193 99502193 1001 86380 86390 1
501883 99501883 1001 86380 86390 1
501979 99501979 1001 86380 86390 1
501933 99501933 1001 86380 86390 1
502549 99502549 1001 86380 86390 1
503255 99503255 1001 86380 86390 1
502956 99502956 1001 86380 86390 1
503021 99503021 1001 86380 86390 1
503075 99503075 1001 86380 86390 1
503007 99503007 1001 86380 86390 1
502867 99502867 1001 86380 86390 1
503357 99503357 1001 86380 86390 1
503383 99503383 1001 86380 86390 1
503425 99503425 1001 86380 86390 1
503968 99503968 1001 86380 86390 1
503625 99503625 1001 86380 86390 1
504311 99504311 1001 86380 86390 1
504175 99504175 1001 86380 86390 1
504282 99504282 1001 86380 86390 1
504711 99504711 1001 86380 86390 1
504466 99504466 1001 86380 86390 1
504402 99504402 1001 86380 86390 1
504508 99504508 1001 86380 86390 1
504353 99504353 1001 86380 86390 1
504368 99504368 1001 86380 86390 1
504527 99504527 1001 86380 86390 1
504989 99504989 1001 86380 86390 1
505015 99505015 1001 86380 86390 1
505709 99505709 1001 86380 86390 1
505750 99505750 1001 86380 86390 1
505756 99505756 1001 86380 86390 1
505526 99505526 1001 86380 86390 1
505440 99505440 1001 86380 86390 1
505405 99505405 1001 86380 86390 1
505395 99505395 1001 86380 86390 1
505343 99505343 1001 86380 86390 1
505186 99505186 1001 86380 86390 1
505913 99505913 1001 86380 86390 1
505841 99505841 1001 86380 86390 1
506441 99506441 1001 86380 86390 1
506448 99506448 1001 86380 86390 1
506330 99506330 1001 86380 86390 1
506103 99506103 1001 86380 86390 1
506631 99506631 1001 86380 86390 1
506801 99506801 1001 86380 86390 1
507351 99507351 1001 86380 86390 1
507028 99507028 1001 86380 86390 1
506880 99506880 1001 86380 86390 1
506834 99506834 1001 86380 86390 1
507482 99507482 1001 86380 86390 1
508248 99508248 1001 86380 86390 1
508027 99508027 1001 86380 86390 1
507656 99507656 1001 86380 86390 1
507749 99507749 1001 86380 86390 1
508295 99508295 1001 86380 86390 1
508975 99508975 1001 86380 86390 1
508915 99508915 1001 86380 86390 1
508692 99508692 1001 86380 86390 1
508853 99508853 1001 86380 86390 1
508828 99508828 1001 86380 86390 1
508601 99508601 1001 86380 86390 1
508591 99508591 1001 86380 86390 1
509090 99509090 1001 86380 86390 1
509094 99509094 1001 86380 86390 1
509823 99509823 1001 86380 86390 1
509622 99509622 1001 86380 86390 1
509350 99509350 1001 86380 86390 1
509364 99509364 1001 86380 86390 1
509941 99509941 1001 86380 86390 1
509986 99509986 1001 86380 86390 1
510676 99510676 1001 86380 86390 1
510581 99510581 1001 86380 86390 1
510122 99510122 1001 86380 86390 1
510176 99510176 1001 86380 86390 1
510260 99510260 1001 86380 86390 1
510814 99510814 1001 86380 86390 1
510822 99510822 1001 86380 86390 1
510900 99510900 1001 86380 86390 1
510839 99510839 1001 86380 86390 1
511424 99511424 1001 86380 86390 1
511115 99511115 1001 86380 86390 1
511605 99511605 1001 86380 86390 1
511674 99511674 1001 86380 86390 1
512216 99512216 1001 86380 86390 1
512333 99512333 1001 86380 86390 1
512357 99512357 1001 86380 86390 1
512004 99512004 1001 86380 86390 1
512065 99512065 1001 86380 86390 1
512412 99512412 1001 86380 86390 1
513182 99513182 1001 86380 86390 1
513344 99513344 1001 86380 86390 1
513346 99513346 1001 86380 86390 1
513402 99513402 1001 86380 86390 1
513795 99513795 1001 86380 86390 1
513706 99513706 1001 86380 86390 1
514134 99514134 1001 86380 86390 1
514205 99514205 1001 86380 86390 1
514739 99514739 1001 86380 86390 1
514357 99514357 1001 86380 86390 1
514996 99514996 1001 86380 86390 1
514872 99514872 1001 86380 86390 1
515005 99515005 1001 86380 86390 1
515553 99515553 1001 86380 86390 1
515392 99515392 1001 86380 86390 1
515241 99515241 1001 86380 86390 1
515835 99515835 1001 86380 86390 1
515750 99515750 1001 86380 86390 1
515795 99515795 1001 86380 86390 1
516282 99516282 1001 86380 86390 1
516132 99516132 1001 86380 86390 1
515910 99515910 1001 86380 86390 1
516569 99516569 1001 86380 86390 1
517159 99517159 1001 86380 86390 1
517206 99517206 1001 86380 86390 1
516964 99516964 1001 86380 86390 1
517425 99517425 1001 86380 86390 1
517477 99517477 1001 86380 86390 1
518002 99518002 1001 86380 86390 1
517965 99517965 1001 86380 86390 1
518192 99518192 1001 86380 86390 1
518877 99518877 1001 86380 86390 1
518588 99518588 1001 86380 86390 1
518654 99518654 1001 86380 86390 1
518636 99518636 1001 86380 86390 1
518624 99518624 1001 86380 86390 1
518382 99518382 1001 86380 86390 1
518371 99518371 1001 86380 86390 1
519737 99519737 1001 86380 86390 1
519791 99519791 1001 86380 86390 1
519768 99519768 1001 86380 86390 1
519519 99519519 1001 86380 86390 1
519565 99519565 1001 86380 86390 1
519375 99519375 1001 86380 86390 1
519268 99519268 1001 86380 86390 1
519891 99519891 1001 86380 86390 1
519964 99519964 1001 86380 86390 1
520459 99520459 1001 86380 86390 1
520491 99520491 1001 86380 86390 1
520286 99520286 1001 86380 86390 1
520338 99520338 1001 86380 86390 1
520038 99520038 1001 86380 86390 1
520042 99520042 1001 86380 86390 1
520759 99520759 1001 86380 86390 1
521291 99521291 1001 86380 86390 1
521369 99521369 1001 86380 86390 1
521200 99521200 1001 86380 86390 1
521100 99521100 1001 86380 86390 1
520863 99520863 1001 86380 86390 1
522268 99522268 1001 86380 86390 1
522120 99522120 1001 86380 86390 1
521928 99521928 1001 86380 86390 1
521751 99521751 1001 86380 86390 1
521773 99521773 1001 86380 86390 1
522364 99522364 1001 86380 86390 1
522455 99522455 1001 86380 86390 1
522651 99522651 1001 86380 86390 1
523302 99523302 1001 86380 86390 1
523803 99523803 1001 86380 86390 1
523568 99523568 1001 86380 86390 1
523438 99523438 1001 86380 86390 1
524112 99524112 1001 86380 86390 1
524682 99524682 1001 86380 86390 1
524608 99524608 1001 86380 86390 1
524371 99524371 1001 86380 86390 1
524543 99524543 1001 86380 86390 1
524854 99524854 1001 86380 86390 1
525654 99525654 1001 86380 86390 1
525681 99525681 1001 86380 86390 1
526303 99526303 1001 86380 86390 1
526180 99526180 1001 86380 86390 1
526031 99526031 1001 86380 86390 1
525889 99525889 1001 86380 86390 1
526005 99526005 1001 86380 86390 1
526982 99526982 1001 86380 86390 1
526881 99526881 1001 86380 86390 1
526823 99526823 1001 86380 86390 1
526787 99526787 1001 86380 86390 1
526828 99526828 1001 86380 86390 1
527256 99527256 1001 86380 86390 1
527924 99527924 1001 86380 86390 1
527729 99527729 1001 86380 86390 1
528202 99528202 1001 86380 86390 1
528225 99528225 1001 86380 86390 1
528760 99528760 1001 86380 86390 1
528842 99528842 1001 86380 86390 1
528714 99528714 1001 86380 86390 1
528491 99528491 1001 86380 86390 1
528676 99528676 1001 86380 86390 1
528919 99528919 1001 86380 86390 1
529618 99529618 1001 86380 86390 1
529301 99529301 1001 86380 86390 1
529185 99529185 1001 86380 86390 1
529239 99529239 1001 86380 86390 1
529151 99529151 1001 86380 86390 1
529299 99529299 1001 86380 86390 1
529740 99529740 1001 86380 86390 1
530421 99530421 1001 86380 86390 1
530190 99530190 1001 86380 86390 1
529973 99529973 1001 86380 86390 1
531289 99531289 1001 86380 86390 1
531271 99531271 1001 86380 86390 1
531360 99531360 1001 86380 86390 1
531148 99531148 1001 86380 86390 1
531089 99531089 1001 86380 86390 1
530864 99530864 1001 86380 86390 1
530818 99530818 1001 86380 86390 1
530887 99530887 1001 86380 86390 1
531557 99531557 1001 86380 86390 1
531574 99531574 1001 86380 86390 1
531510 99531510 1001 86380 86390 1
531552 99531552 1001 86380 86390 1
532097 99532097 1001 86380 86390 1
531961 99531961 1001 86380 86390 1
531833 99531833 1001 86380 86390 1
531976 99531976 1001 86380 86390 1
531991 99531991 1001 86380 86390 1
531943 99531943 1001 86380 86390 1
531645 99531645 1001 86380 86390 1
532373 99532373 1001 86380 86390 1
532402 99532402 1001 86380 86390 1
532260 99532260 1001 86380 86390 1
532274 99532274 1001 86380 86390 1
532396 99532396 1001 86380 86390 1
532791 99532791 1001 86380 86390 1
532579 99532579 1001 86380 86390 1
532470 99532470 1001 86380 86390 1
533174 99533174 1001 86380 86390 1
533219 99533219 1001 86380 86390 1
533233 99533233 1001 86380 86390 1
533209 99533209 1001 86380 86390 1
533828 99533828 1001 86380 86390 1
533811 99533811 1001 86380 86390 1
533343 99533343 1001 86380 86390 1
533959 99533959 1001 86380 86390 1
534052 99534052 1001 86380 86390 1
534508 99534508 1001 86380 86390 1
534341 99534341 1001 86380 86390 1
534321 99534321 1001 86380 86390 1
535421 99535421 1001 86380 86390 1
535319 99535319 1001 86380 86390 1
535309 99535309 1001 86380 86390 1
535165 99535165 1001 86380 86390 1
535272 99535272 1001 86380 86390 1
535144 99535144 1001 86380 86390 1
534958 99534958 1001 86380 86390 1
534920 99534920 1001 86380 86390 1
534895 99534895 1001 86380 86390 1
534988 99534988 1001 86380 86390 1
535517 99535517 1001 86380 86390 1
536156 99536156 1001 86380 86390 1
536041 99536041 1001 86380 86390 1
535937 99535937 1001 86380 86390 1
535985 99535985 1001 86380 86390 1
535933 99535933 1001 86380 86390 1
535973 99535973 1001 86380 86390 1
535911 99535911 1001 86380 86390 1
535726 99535726 1001 86380 86390 1
536449 99536449 1001 86380 86390 1
536496 99536496 1001 86380 86390 1
536394 99536394 1001 86380 86390 1
537053 99537053 1001 86380 86390 1
536889 99536889 1001 86380 86390 1
537168 99537168 1001 86380 86390 1
537300 99537300 1001 86380 86390 1
537535 99537535 1001 86380 86390 1
537395 99537395 1001 86380 86390 1
537440 99537440 1001 86380 86390 1
538063 99538063 1001 86380 86390 1
538137 99538137 1001 86380 86390 1
538634 99538634 1001 86380 86390 1
538661 99538661 1001 86380 86390 1
538628 99538628 1001 86380 86390 1
538708 99538708 1001 86380 86390 1
538878 99538878 1001 86380 86390 1
538973 99538973 1001 86380 86390 1
538924 99538924 1001 86380 86390 1
539504 99539504 1001 86380 86390 1
539630 99539630 1001 86380 86390 1
539220 99539220 1001 86380 86390 1
539225 99539225 1001 86380 86390 1
539715 99539715 1001 86380 86390 1
539736 99539736 1001 86380 86390 1
540392 99540392 1001 86380 86390 1
540446 99540446 1001 86380 86390 1
540097 99540097 1001 86380 86390 1
540180 99540180 1001 86380 86390 1
540621 99540621 1001 86380 86390 1
541062 99541062 1001 86380 86390 1
541080 99541080 1001 86380 86390 1
540954 99540954 1001 86380 86390 1
540690 99540690 1001 86380 86390 1
540852 99540852 1001 86380 86390 1
541386 99541386 1001 86380 86390 1
541772 99541772 1001 86380 86390 1
541765 99541765 1001 86380 86390 1
541858 99541858 1001 86380 86390 1
541715 99541715 1001 86380 86390 1
541615 99541615 1001 86380 86390 1
541674 99541674 1001 86380 86390 1
542676 99542676 1001 86380 86390 1
542549 99542549 1001 86380 86390 1
542632 99542632 1001 86380 86390 1
542973 99542973 1001 86380 86390 1
543685 99543685 1001 86380 86390 1
543596 99543596 1001 86380 86390 1
543687 99543687 1001 86380 86390 1
543663 99543663 1001 86380 86390 1
543859 99543859 1001 86380 86390 1
544216 99544216 1001 86380 86390 1
544320 99544320 1001 86380 86390 1
544325 99544325 1001 86380 86390 1
544101 99544101 1001 86380 86390 1
400210 99400210 1001 86380 86390 1
400259 99400259 1001 86380 86390 1
400354 99400354 1001 86380 86390 1
400565 99400565 1001 86380 86390 1
400735 99400735 1001 86380 86390 1
401354 99401354 1001 86380 86390 1
401547 99401547 1001 86380 86390 1
402072 99402072 1001 86380 86390 1
402177 99402177 1001 86380 86390 1
402423 99402423 1001 86380 86390 1
402502 99402502 1001 86380 86390 1
402752 99402752 1001 86380 86390 1
403035 99403035 1001 86380 86390 1
403476 99403476 1001 86380 86390 1
403964 99403964 1001 86380 86390 1
403993 99403993 1001 86380 86390 1
404311 99404311 1001 86380 86390 1
404319 99404319 1001 86380 86390 1
405869 99405869 1001 86380 86390 1
405915 99405915 1001 86380 86390 1
406007 99406007 1001 86380 86390 1
406127 99406127 1001 86380 86390 1
406353 99406353 1001 86380 86390 1
406923 99406923 1001 86380 86390 1
407300 99407300 1001 86380 86390 1
407546 99407546 1001 86380 86390 1
407616 99407616 1001 86380 86390 1
407738 99407738 1001 86380 86390 1
407981 99407981 1001 86380 86390 1
408044 99408044 1001 86380 86390 1
408233 99408233 1001 86380 86390 1
408938 99408938 1001 86380 86390 1
408981 99408981 1001 86380 86390 1
409599 99409599 1001 86380 86390 1
409847 99409847 1001 86380 86390 1
409934 99409934 1001 86380 86390 1
410305 99410305 1001 86380 86390 1
410791 99410791 1001 86380 86390 1
411158 99411158 1001 86380 86390 1
411404 99411404 1001 86380 86390 1
411415 99411415 1001 86380 86390 1
411484 99411484 1001 86380 86390 1
412184 99412184 1001 86380 86390 1
412919 99412919 1001 86380 86390 1
412585 99412585 1001 86380 86390 1
412489 99412489 1001 86380 86390 1
412855 99412855 1001 86380 86390 1
413764 99413764 1001 86380 86390 1
414928 99414928 1001 86380 86390 1
415103 99415103 1001 86380 86390 1
415161 99415161 1001 86380 86390 1
414377 99414377 1001 86380 86390 1
414131 99414131 1001 86380 86390 1
414419 99414419 1001 86380 86390 1
415347 99415347 1001 86380 86390 1
415688 99415688 1001 86380 86390 1
416664 99416664 1001 86380 86390 1
416148 99416148 1001 86380 86390 1
416206 99416206 1001 86380 86390 1
417093 99417093 1001 86380 86390 1
417483 99417483 1001 86380 86390 1
418758 99418758 1001 86380 86390 1
418719 99418719 1001 86380 86390 1
418208 99418208 1001 86380 86390 1
418054 99418054 1001 86380 86390 1
417895 99417895 1001 86380 86390 1
417728 99417728 1001 86380 86390 1
419206 99419206 1001 86380 86390 1
420179 99420179 1001 86380 86390 1
420435 99420435 1001 86380 86390 1
419631 99419631 1001 86380 86390 1
419718 99419718 1001 86380 86390 1
420615 99420615 1001 86380 86390 1
420570 99420570 1001 86380 86390 1
421791 99421791 1001 86380 86390 1
421621 99421621 1001 86380 86390 1
421148 99421148 1001 86380 86390 1
422160 99422160 1001 86380 86390 1
422387 99422387 1001 86380 86390 1
422490 99422490 1001 86380 86390 1
422303 99422303 1001 86380 86390 1
423680 99423680 1001 86380 86390 1
423681 99423681 1001 86380 86390 1
423523 99423523 1001 86380 86390 1
423499 99423499 1001 86380 86390 1
422915 99422915 1001 86380 86390 1
423944 99423944 1001 86380 86390 1
424540 99424540 1001 86380 86390 1
425531 99425531 1001 86380 86390 1
425587 99425587 1001 86380 86390 1
425555 99425555 1001 86380 86390 1
426780 99426780 1001 86380 86390 1
426787 99426787 1001 86380 86390 1
426605 99426605 1001 86380 86390 1
425970 99425970 1001 86380 86390 1
426274 99426274 1001 86380 86390 1
428486 99428486 1001 86380 86390 1
427752 99427752 1001 86380 86390 1
427800 99427800 1001 86380 86390 1
429071 99429071 1001 86380 86390 1
430042 99430042 1001 86380 86390 1
430194 99430194 1001 86380 86390 1
430101 99430101 1001 86380 86390 1
430158 99430158 1001 86380 86390 1
429911 99429911 1001 86380 86390 1
429890 99429890 1001 86380 86390 1
429395 99429395 1001 86380 86390 1
429209 99429209 1001 86380 86390 1
430633 99430633 1001 86380 86390 1
430644 99430644 1001 86380 86390 1
431942 99431942 1001 86380 86390 1
431922 99431922 1001 86380 86390 1
431582 99431582 1001 86380 86390 1
431629 99431629 1001 86380 86390 1
431499 99431499 1001 86380 86390 1
431240 99431240 1001 86380 86390 1
430940 99430940 1001 86380 86390 1
431106 99431106 1001 86380 86390 1
432186 99432186 1001 86380 86390 1
433338 99433338 1001 86380 86390 1
433472 99433472 1001 86380 86390 1
433504 99433504 1001 86380 86390 1
432707 99432707 1001 86380 86390 1
432710 99432710 1001 86380 86390 1
432786 99432786 1001 86380 86390 1
434014 99434014 1001 86380 86390 1
433933 99433933 1001 86380 86390 1
434580 99434580 1001 86380 86390 1
435868 99435868 1001 86380 86390 1
435560 99435560 1001 86380 86390 1
435693 99435693 1001 86380 86390 1
436897 99436897 1001 86380 86390 1
437054 99437054 1001 86380 86390 1
436702 99436702 1001 86380 86390 1
436291 99436291 1001 86380 86390 1
437184 99437184 1001 86380 86390 1
300087 99300087 1001 86380 86390 1
300651 99300651 1001 86380 86390 1
300699 99300699 1001 86380 86390 1
300312 99300312 1001 86380 86390 1
300780 99300780 1001 86380 86390 1
300750 99300750 1001 86380 86390 1
301394 99301394 1001 86380 86390 1
301135 99301135 1001 86380 86390 1
301112 99301112 1001 86380 86390 1
301699 99301699 1001 86380 86390 1
301743 99301743 1001 86380 86390 1
302178 99302178 1001 86380 86390 1
302118 99302118 1001 86380 86390 1
301921 99301921 1001 86380 86390 1
302509 99302509 1001 86380 86390 1
302447 99302447 1001 86380 86390 1
302528 99302528 1001 86380 86390 1
303056 99303056 1001 86380 86390 1
303083 99303083 1001 86380 86390 1
302870 99302870 1001 86380 86390 1
302684 99302684 1001 86380 86390 1
302685 99302685 1001 86380 86390 1
303305 99303305 1001 86380 86390 1
303905 99303905 1001 86380 86390 1
303869 99303869 1001 86380 86390 1
304024 99304024 1001 86380 86390 1
303659 99303659 1001 86380 86390 1
303711 99303711 1001 86380 86390 1
303696 99303696 1001 86380 86390 1
303612 99303612 1001 86380 86390 1
304087 99304087 1001 86380 86390 1
304078 99304078 1001 86380 86390 1
304235 99304235 1001 86380 86390 1
304843 99304843 1001 86380 86390 1
304488 99304488 1001 86380 86390 1
304556 99304556 1001 86380 86390 1
304432 99304432 1001 86380 86390 1
304895 99304895 1001 86380 86390 1
304963 99304963 1001 86380 86390 1
305506 99305506 1001 86380 86390 1
305209 99305209 1001 86380 86390 1
305235 99305235 1001 86380 86390 1
305068 99305068 1001 86380 86390 1
305202 99305202 1001 86380 86390 1
500067 99500067 1001 86380 86390 1
500042 99500042 1001 86380 86390 1
500030 99500030 1001 86380 86390 1
500004 99500004 1001 86380 86390 1
500626 99500626 1001 86380 86390 1
500743 99500743 1001 86380 86390 1
500534 99500534 1001 86380 86390 1
500228 99500228 1001 86380 86390 1
500307 99500307 1001 86380 86390 1
500942 99500942 1001 86380 86390 1
500956 99500956 1001 86380 86390 1
501605 99501605 1001 86380 86390 1
501527 99501527 1001 86380 86390 1
501260 99501260 1001 86380 86390 1
501251 99501251 1001 86380 86390 1
501042 99501042 1001 86380 86390 1
501754 99501754 1001 86380 86390 1
501680 99501680 1001 86380 86390 1
502081 99502081 1001 86380 86390 1
501886 99501886 1001 86380 86390 1
502046 99502046 1001 86380 86390 1
501999 99501999 1001 86380 86390 1
502552 99502552 1001 86380 86390 1
503264 99503264 1001 86380 86390 1
502997 99502997 1001 86380 86390 1
502908 99502908 1001 86380 86390 1
503014 99503014 1001 86380 86390 1
502954 99502954 1001 86380 86390 1
503360 99503360 1001 86380 86390 1
504090 99504090 1001 86380 86390 1
503861 99503861 1001 86380 86390 1
503645 99503645 1001 86380 86390 1
503664 99503664 1001 86380 86390 1
504231 99504231 1001 86380 86390 1
504934 99504934 1001 86380 86390 1
504892 99504892 1001 86380 86390 1
504622 99504622 1001 86380 86390 1
504696 99504696 1001 86380 86390 1
504497 99504497 1001 86380 86390 1
504342 99504342 1001 86380 86390 1
504410 99504410 1001 86380 86390 1
505033 99505033 1001 86380 86390 1
505099 99505099 1001 86380 86390 1
504988 99504988 1001 86380 86390 1
505119 99505119 1001 86380 86390 1
505692 99505692 1001 86380 86390 1
505350 99505350 1001 86380 86390 1
505225 99505225 1001 86380 86390 1
505794 99505794 1001 86380 86390 1
505965 99505965 1001 86380 86390 1
506523 99506523 1001 86380 86390 1
506486 99506486 1001 86380 86390 1
506209 99506209 1001 86380 86390 1
506207 99506207 1001 86380 86390 1
506104 99506104 1001 86380 86390 1
506066 99506066 1001 86380 86390 1
506657 99506657 1001 86380 86390 1
506730 99506730 1001 86380 86390 1
507273 99507273 1001 86380 86390 1
507142 99507142 1001 86380 86390 1
506917 99506917 1001 86380 86390 1
506957 99506957 1001 86380 86390 1
506885 99506885 1001 86380 86390 1
507456 99507456 1001 86380 86390 1
508049 99508049 1001 86380 86390 1
508181 99508181 1001 86380 86390 1
507865 99507865 1001 86380 86390 1
507905 99507905 1001 86380 86390 1
507984 99507984 1001 86380 86390 1
507951 99507951 1001 86380 86390 1
507696 99507696 1001 86380 86390 1
508413 99508413 1001 86380 86390 1
508346 99508346 1001 86380 86390 1
508896 99508896 1001 86380 86390 1
508923 99508923 1001 86380 86390 1
508993 99508993 1001 86380 86390 1
508996 99508996 1001 86380 86390 1
508701 99508701 1001 86380 86390 1
508838 99508838 1001 86380 86390 1
508491 99508491 1001 86380 86390 1
509188 99509188 1001 86380 86390 1
509203 99509203 1001 86380 86390 1
509131 99509131 1001 86380 86390 1
509144 99509144 1001 86380 86390 1
509708 99509708 1001 86380 86390 1
509828 99509828 1001 86380 86390 1
509684 99509684 1001 86380 86390 1
509576 99509576 1001 86380 86390 1
509429 99509429 1001 86380 86390 1
510042 99510042 1001 86380 86390 1
510058 99510058 1001 86380 86390 1
510640 99510640 1001 86380 86390 1
510463 99510463 1001 86380 86390 1
510361 99510361 1001 86380 86390 1
510136 99510136 1001 86380 86390 1
510777 99510777 1001 86380 86390 1
510805 99510805 1001 86380 86390 1
511444 99511444 1001 86380 86390 1
511420 99511420 1001 86380 86390 1
511472 99511472 1001 86380 86390 1
511545 99511545 1001 86380 86390 1
511193 99511193 1001 86380 86390 1
511246 99511246 1001 86380 86390 1
511329 99511329 1001 86380 86390 1
511227 99511227 1001 86380 86390 1
511015 99511015 1001 86380 86390 1
511056 99511056 1001 86380 86390 1
511588 99511588 1001 86380 86390 1
511692 99511692 1001 86380 86390 1
511738 99511738 1001 86380 86390 1
511622 99511622 1001 86380 86390 1
512486 99512486 1001 86380 86390 1
513029 99513029 1001 86380 86390 1
513082 99513082 1001 86380 86390 1
512809 99512809 1001 86380 86390 1
512632 99512632 1001 86380 86390 1
513297 99513297 1001 86380 86390 1
513326 99513326 1001 86380 86390 1
513290 99513290 1001 86380 86390 1
513303 99513303 1001 86380 86390 1
513895 99513895 1001 86380 86390 1
513925 99513925 1001 86380 86390 1
513566 99513566 1001 86380 86390 1
513548 99513548 1001 86380 86390 1
513589 99513589 1001 86380 86390 1
513434 99513434 1001 86380 86390 1
514101 99514101 1001 86380 86390 1
514114 99514114 1001 86380 86390 1
514233 99514233 1001 86380 86390 1
514169 99514169 1001 86380 86390 1
514725 99514725 1001 86380 86390 1
514589 99514589 1001 86380 86390 1
514391 99514391 1001 86380 86390 1
514343 99514343 1001 86380 86390 1
514324 99514324 1001 86380 86390 1
514247 99514247 1001 86380 86390 1
514942 99514942 1001 86380 86390 1
515337 99515337 1001 86380 86390 1
515180 99515180 1001 86380 86390 1
515117 99515117 1001 86380 86390 1
515806 99515806 1001 86380 86390 1
516462 99516462 1001 86380 86390 1
516321 99516321 1001 86380 86390 1
516310 99516310 1001 86380 86390 1
516322 99516322 1001 86380 86390 1
516455 99516455 1001 86380 86390 1
516366 99516366 1001 86380 86390 1
516341 99516341 1001 86380 86390 1
516244 99516244 1001 86380 86390 1
516158 99516158 1001 86380 86390 1
516249 99516249 1001 86380 86390 1
516059 99516059 1001 86380 86390 1
515973 99515973 1001 86380 86390 1
516692 99516692 1001 86380 86390 1
516594 99516594 1001 86380 86390 1
517139 99517139 1001 86380 86390 1
517072 99517072 1001 86380 86390 1
516897 99516897 1001 86380 86390 1
516788 99516788 1001 86380 86390 1
517364 99517364 1001 86380 86390 1
517354 99517354 1001 86380 86390 1
518123 99518123 1001 86380 86390 1
518024 99518024 1001 86380 86390 1
517930 99517930 1001 86380 86390 1
517804 99517804 1001 86380 86390 1
517810 99517810 1001 86380 86390 1
517671 99517671 1001 86380 86390 1
518338 99518338 1001 86380 86390 1
518936 99518936 1001 86380 86390 1
518586 99518586 1001 86380 86390 1
518434 99518434 1001 86380 86390 1
518558 99518558 1001 86380 86390 1
519120 99519120 1001 86380 86390 1
519799 99519799 1001 86380 86390 1
519749 99519749 1001 86380 86390 1
519504 99519504 1001 86380 86390 1
519418 99519418 1001 86380 86390 1
519942 99519942 1001 86380 86390 1
519975 99519975 1001 86380 86390 1
520606 99520606 1001 86380 86390 1
520478 99520478 1001 86380 86390 1
520310 99520310 1001 86380 86390 1
520418 99520418 1001 86380 86390 1
520162 99520162 1001 86380 86390 1
520212 99520212 1001 86380 86390 1
521339 99521339 1001 86380 86390 1
521158 99521158 1001 86380 86390 1
521126 99521126 1001 86380 86390 1
521074 99521074 1001 86380 86390 1
521010 99521010 1001 86380 86390 1
521542 99521542 1001 86380 86390 1
521479 99521479 1001 86380 86390 1
521534 99521534 1001 86380 86390 1
521638 99521638 1001 86380 86390 1
522000 99522000 1001 86380 86390 1
522052 99522052 1001 86380 86390 1
522058 99522058 1001 86380 86390 1
521774 99521774 1001 86380 86390 1
521852 99521852 1001 86380 86390 1
521681 99521681 1001 86380 86390 1
522358 99522358 1001 86380 86390 1
522491 99522491 1001 86380 86390 1
522299 99522299 1001 86380 86390 1
523030 99523030 1001 86380 86390 1
523076 99523076 1001 86380 86390 1
522725 99522725 1001 86380 86390 1
522505 99522505 1001 86380 86390 1
523261 99523261 1001 86380 86390 1
523216 99523216 1001 86380 86390 1
523873 99523873 1001 86380 86390 1
524509 99524509 1001 86380 86390 1
524218 99524218 1001 86380 86390 1
524808 99524808 1001 86380 86390 1
524836 99524836 1001 86380 86390 1
525561 99525561 1001 86380 86390 1
525510 99525510 1001 86380 86390 1
525395 99525395 1001 86380 86390 1
525175 99525175 1001 86380 86390 1
525026 99525026 1001 86380 86390 1
525684 99525684 1001 86380 86390 1
526353 99526353 1001 86380 86390 1
526122 99526122 1001 86380 86390 1
525828 99525828 1001 86380 86390 1
525847 99525847 1001 86380 86390 1
526472 99526472 1001 86380 86390 1
526887 99526887 1001 86380 86390 1
526813 99526813 1001 86380 86390 1
526729 99526729 1001 86380 86390 1
528018 99528018 1001 86380 86390 1
527558 99527558 1001 86380 86390 1
527619 99527619 1001 86380 86390 1
527517 99527517 1001 86380 86390 1
528151 99528151 1001 86380 86390 1
528273 99528273 1001 86380 86390 1
528263 99528263 1001 86380 86390 1
528173 99528173 1001 86380 86390 1
529095 99529095 1001 86380 86390 1
528915 99528915 1001 86380 86390 1
529586 99529586 1001 86380 86390 1
529524 99529524 1001 86380 86390 1
529627 99529627 1001 86380 86390 1
529699 99529699 1001 86380 86390 1
529580 99529580 1001 86380 86390 1
529717 99529717 1001 86380 86390 1
529622 99529622 1001 86380 86390 1
529791 99529791 1001 86380 86390 1
529875 99529875 1001 86380 86390 1
530298 99530298 1001 86380 86390 1
529959 99529959 1001 86380 86390 1
531037 99531037 1001 86380 86390 1
530875 99530875 1001 86380 86390 1
530956 99530956 1001 86380 86390 1
530778 99530778 1001 86380 86390 1
531561 99531561 1001 86380 86390 1
531407 99531407 1001 86380 86390 1
531512 99531512 1001 86380 86390 1
532013 99532013 1001 86380 86390 1
532205 99532205 1001 86380 86390 1
532034 99532034 1001 86380 86390 1
531801 99531801 1001 86380 86390 1
532001 99532001 1001 86380 86390 1
532222 99532222 1001 86380 86390 1
532992 99532992 1001 86380 86390 1
532792 99532792 1001 86380 86390 1
532702 99532702 1001 86380 86390 1
532810 99532810 1001 86380 86390 1
532569 99532569 1001 86380 86390 1
533046 99533046 1001 86380 86390 1
533703 99533703 1001 86380 86390 1
533684 99533684 1001 86380 86390 1
533701 99533701 1001 86380 86390 1
533485 99533485 1001 86380 86390 1
533597 99533597 1001 86380 86390 1
533534 99533534 1001 86380 86390 1
533907 99533907 1001 86380 86390 1
533884 99533884 1001 86380 86390 1
533878 99533878 1001 86380 86390 1
534021 99534021 1001 86380 86390 1
534555 99534555 1001 86380 86390 1
534654 99534654 1001 86380 86390 1
534310 99534310 1001 86380 86390 1
534302 99534302 1001 86380 86390 1
534332 99534332 1001 86380 86390 1
534244 99534244 1001 86380 86390 1
534206 99534206 1001 86380 86390 1
534959 99534959 1001 86380 86390 1
535055 99535055 1001 86380 86390 1
535675 99535675 1001 86380 86390 1
536247 99536247 1001 86380 86390 1
536318 99536318 1001 86380 86390 1
535968 99535968 1001 86380 86390 1
536050 99536050 1001 86380 86390 1
535885 99535885 1001 86380 86390 1
535834 99535834 1001 86380 86390 1
536367 99536367 1001 86380 86390 1
536759 99536759 1001 86380 86390 1
536734 99536734 1001 86380 86390 1
537942 99537942 1001 86380 86390 1
537667 99537667 1001 86380 86390 1
537737 99537737 1001 86380 86390 1
537410 99537410 1001 86380 86390 1
537371 99537371 1001 86380 86390 1
538333 99538333 1001 86380 86390 1
538887 99538887 1001 86380 86390 1
538913 99538913 1001 86380 86390 1
539563 99539563 1001 86380 86390 1
539529 99539529 1001 86380 86390 1
539305 99539305 1001 86380 86390 1
539396 99539396 1001 86380 86390 1
539091 99539091 1001 86380 86390 1
540346 99540346 1001 86380 86390 1
540334 99540334 1001 86380 86390 1
540105 99540105 1001 86380 86390 1
540162 99540162 1001 86380 86390 1
540077 99540077 1001 86380 86390 1
540022 99540022 1001 86380 86390 1
540010 99540010 1001 86380 86390 1
540534 99540534 1001 86380 86390 1
540591 99540591 1001 86380 86390 1
541274 99541274 1001 86380 86390 1
540975 99540975 1001 86380 86390 1
541389 99541389 1001 86380 86390 1
541940 99541940 1001 86380 86390 1
541995 99541995 1001 86380 86390 1
542036 99542036 1001 86380 86390 1
541868 99541868 1001 86380 86390 1
541712 99541712 1001 86380 86390 1
541566 99541566 1001 86380 86390 1
541508 99541508 1001 86380 86390 1
542177 99542177 1001 86380 86390 1
542592 99542592 1001 86380 86390 1
542427 99542427 1001 86380 86390 1
542409 99542409 1001 86380 86390 1
543005 99543005 1001 86380 86390 1
543652 99543652 1001 86380 86390 1
543406 99543406 1001 86380 86390 1
543194 99543194 1001 86380 86390 1
543208 99543208 1001 86380 86390 1
543325 99543325 1001 86380 86390 1
544268 99544268 1001 86380 86390 1
544300 99544300 1001 86380 86390 1
544659 99544659 1001 86380 86390 1
544739 99544739 1001 86380 86390 1
544682 99544682 1001 86380 86390 1
405295 1031 1001 76920 77697 1
500048 825 1001 66275 66575 1
500061 1066 1002 54616 66344 1
400213 99400213 1001 86380 86390 1
400595 99400595 1001 86380 86390 1
400573 99400573 1001 86380 86390 1
400639 99400639 1001 86380 86390 1
401289 99401289 1001 86380 86390 1
401608 99401608 1001 86380 86390 1
401730 99401730 1001 86380 86390 1
401930 99401930 1001 86380 86390 1
401958 99401958 1001 86380 86390 1
402384 99402384 1001 86380 86390 1
402863 99402863 1001 86380 86390 1
403048 99403048 1001 86380 86390 1
403110 99403110 1001 86380 86390 1
403361 99403361 1001 86380 86390 1
403478 99403478 1001 86380 86390 1
403602 99403602 1001 86380 86390 1
404323 99404323 1001 86380 86390 1
404402 99404402 1001 86380 86390 1
404462 99404462 1001 86380 86390 1
404822 99404822 1001 86380 86390 1
404826 99404826 1001 86380 86390 1
404978 99404978 1001 86380 86390 1
405086 99405086 1001 86380 86390 1
405354 99405354 1001 86380 86390 1
405453 99405453 1001 86380 86390 1
405663 99405663 1001 86380 86390 1
405974 99405974 1001 86380 86390 1
405988 99405988 1001 86380 86390 1
406154 99406154 1001 86380 86390 1
406248 99406248 1001 86380 86390 1
406331 99406331 1001 86380 86390 1
406422 99406422 1001 86380 86390 1
406501 99406501 1001 86380 86390 1
406520 99406520 1001 86380 86390 1
407194 99407194 1001 86380 86390 1
407797 99407797 1001 86380 86390 1
408265 99408265 1001 86380 86390 1
408316 99408316 1001 86380 86390 1
408522 99408522 1001 86380 86390 1
408800 99408800 1001 86380 86390 1
408830 99408830 1001 86380 86390 1
408863 99408863 1001 86380 86390 1
408979 99408979 1001 86380 86390 1
409257 99409257 1001 86380 86390 1
410851 99410851 1001 86380 86390 1
411095 99411095 1001 86380 86390 1
411433 99411433 1001 86380 86390 1
411427 99411427 1001 86380 86390 1
411714 99411714 1001 86380 86390 1
411722 99411722 1001 86380 86390 1
411895 99411895 1001 86380 86390 1
412429 99412429 1001 86380 86390 1
413330 99413330 1001 86380 86390 1
413109 99413109 1001 86380 86390 1
413987 99413987 1001 86380 86390 1
413798 99413798 1001 86380 86390 1
415007 99415007 1001 86380 86390 1
414846 99414846 1001 86380 86390 1
414623 99414623 1001 86380 86390 1
414857 99414857 1001 86380 86390 1
414213 99414213 1001 86380 86390 1
414241 99414241 1001 86380 86390 1
415575 99415575 1001 86380 86390 1
415382 99415382 1001 86380 86390 1
416743 99416743 1001 86380 86390 1
416808 99416808 1001 86380 86390 1
416387 99416387 1001 86380 86390 1
415824 99415824 1001 86380 86390 1
416135 99416135 1001 86380 86390 1
415935 99415935 1001 86380 86390 1
415741 99415741 1001 86380 86390 1
418248 99418248 1001 86380 86390 1
417797 99417797 1001 86380 86390 1
417823 99417823 1001 86380 86390 1
417770 99417770 1001 86380 86390 1
417925 99417925 1001 86380 86390 1
417690 99417690 1001 86380 86390 1
417656 99417656 1001 86380 86390 1
418877 99418877 1001 86380 86390 1
419167 99419167 1001 86380 86390 1
418893 99418893 1001 86380 86390 1
418813 99418813 1001 86380 86390 1
420314 99420314 1001 86380 86390 1
420343 99420343 1001 86380 86390 1
419971 99419971 1001 86380 86390 1
419354 99419354 1001 86380 86390 1
420806 99420806 1001 86380 86390 1
420718 99420718 1001 86380 86390 1
420462 99420462 1001 86380 86390 1
422104 99422104 1001 86380 86390 1
421325 99421325 1001 86380 86390 1
421380 99421380 1001 86380 86390 1
421629 99421629 1001 86380 86390 1
421246 99421246 1001 86380 86390 1
421052 99421052 1001 86380 86390 1
422335 99422335 1001 86380 86390 1
423608 99423608 1001 86380 86390 1
423693 99423693 1001 86380 86390 1
422632 99422632 1001 86380 86390 1
422669 99422669 1001 86380 86390 1
423915 99423915 1001 86380 86390 1
424084 99424084 1001 86380 86390 1
424110 99424110 1001 86380 86390 1
424146 99424146 1001 86380 86390 1
425061 99425061 1001 86380 86390 1
425046 99425046 1001 86380 86390 1
424772 99424772 1001 86380 86390 1
424637 99424637 1001 86380 86390 1
425626 99425626 1001 86380 86390 1
426765 99426765 1001 86380 86390 1
427069 99427069 1001 86380 86390 1
426296 99426296 1001 86380 86390 1
426363 99426363 1001 86380 86390 1
426190 99426190 1001 86380 86390 1
426159 99426159 1001 86380 86390 1
426253 99426253 1001 86380 86390 1
427231 99427231 1001 86380 86390 1
427137 99427137 1001 86380 86390 1
427301 99427301 1001 86380 86390 1
428616 99428616 1001 86380 86390 1
428087 99428087 1001 86380 86390 1
428180 99428180 1001 86380 86390 1
428117 99428117 1001 86380 86390 1
427918 99427918 1001 86380 86390 1
429046 99429046 1001 86380 86390 1
428750 99428750 1001 86380 86390 1
430167 99430167 1001 86380 86390 1
429767 99429767 1001 86380 86390 1
429917 99429917 1001 86380 86390 1
429507 99429507 1001 86380 86390 1
429422 99429422 1001 86380 86390 1
430775 99430775 1001 86380 86390 1
431940 99431940 1001 86380 86390 1
432021 99432021 1001 86380 86390 1
431373 99431373 1001 86380 86390 1
431097 99431097 1001 86380 86390 1
432081 99432081 1001 86380 86390 1
432201 99432201 1001 86380 86390 1
432326 99432326 1001 86380 86390 1
432350 99432350 1001 86380 86390 1
433547 99433547 1001 86380 86390 1
433137 99433137 1001 86380 86390 1
433208 99433208 1001 86380 86390 1
432835 99432835 1001 86380 86390 1
432781 99432781 1001 86380 86390 1
434065 99434065 1001 86380 86390 1
435128 99435128 1001 86380 86390 1
435286 99435286 1001 86380 86390 1
435397 99435397 1001 86380 86390 1
434967 99434967 1001 86380 86390 1
434706 99434706 1001 86380 86390 1
434802 99434802 1001 86380 86390 1
434615 99434615 1001 86380 86390 1
434162 99434162 1001 86380 86390 1
435704 99435704 1001 86380 86390 1
436949 99436949 1001 86380 86390 1
436680 99436680 1001 86380 86390 1
436358 99436358 1001 86380 86390 1
436306 99436306 1001 86380 86390 1
437316 99437316 1001 86380 86390 1
300652 99300652 1001 86380 86390 1
300583 99300583 1001 86380 86390 1
300486 99300486 1001 86380 86390 1
300430 99300430 1001 86380 86390 1
300392 99300392 1001 86380 86390 1
300198 99300198 1001 86380 86390 1
300738 99300738 1001 86380 86390 1
300784 99300784 1001 86380 86390 1
300840 99300840 1001 86380 86390 1
300776 99300776 1001 86380 86390 1
301441 99301441 1001 86380 86390 1
301458 99301458 1001 86380 86390 1
301408 99301408 1001 86380 86390 1
301051 99301051 1001 86380 86390 1
302347 99302347 1001 86380 86390 1
302258 99302258 1001 86380 86390 1
301878 99301878 1001 86380 86390 1
302497 99302497 1001 86380 86390 1
303158 99303158 1001 86380 86390 1
303142 99303142 1001 86380 86390 1
302918 99302918 1001 86380 86390 1
303346 99303346 1001 86380 86390 1
303226 99303226 1001 86380 86390 1
303240 99303240 1001 86380 86390 1
303931 99303931 1001 86380 86390 1
303934 99303934 1001 86380 86390 1
303897 99303897 1001 86380 86390 1
303699 99303699 1001 86380 86390 1
303758 99303758 1001 86380 86390 1
303583 99303583 1001 86380 86390 1
303487 99303487 1001 86380 86390 1
304155 99304155 1001 86380 86390 1
304624 99304624 1001 86380 86390 1
304264 99304264 1001 86380 86390 1
305605 99305605 1001 86380 86390 1
305379 99305379 1001 86380 86390 1
305393 99305393 1001 86380 86390 1
305169 99305169 1001 86380 86390 1
500081 99500081 1001 86380 86390 1
500684 99500684 1001 86380 86390 1
500710 99500710 1001 86380 86390 1
500747 99500747 1001 86380 86390 1
500308 99500308 1001 86380 86390 1
500253 99500253 1001 86380 86390 1
500919 99500919 1001 86380 86390 1
501468 99501468 1001 86380 86390 1
501150 99501150 1001 86380 86390 1
501689 99501689 1001 86380 86390 1
502277 99502277 1001 86380 86390 1
502066 99502066 1001 86380 86390 1
502134 99502134 1001 86380 86390 1
502123 99502123 1001 86380 86390 1
502246 99502246 1001 86380 86390 1
502015 99502015 1001 86380 86390 1
501873 99501873 1001 86380 86390 1
501977 99501977 1001 86380 86390 1
502018 99502018 1001 86380 86390 1
502553 99502553 1001 86380 86390 1
502619 99502619 1001 86380 86390 1
503192 99503192 1001 86380 86390 1
503004 99503004 1001 86380 86390 1
503487 99503487 1001 86380 86390 1
503950 99503950 1001 86380 86390 1
504028 99504028 1001 86380 86390 1
504029 99504029 1001 86380 86390 1
504058 99504058 1001 86380 86390 1
504027 99504027 1001 86380 86390 1
503849 99503849 1001 86380 86390 1
503763 99503763 1001 86380 86390 1
503896 99503896 1001 86380 86390 1
503634 99503634 1001 86380 86390 1
503521 99503521 1001 86380 86390 1
504244 99504244 1001 86380 86390 1
504141 99504141 1001 86380 86390 1
504254 99504254 1001 86380 86390 1
504818 99504818 1001 86380 86390 1
504849 99504849 1001 86380 86390 1
504712 99504712 1001 86380 86390 1
504630 99504630 1001 86380 86390 1
504490 99504490 1001 86380 86390 1
504948 99504948 1001 86380 86390 1
505637 99505637 1001 86380 86390 1
505588 99505588 1001 86380 86390 1
505963 99505963 1001 86380 86390 1
505916 99505916 1001 86380 86390 1
505868 99505868 1001 86380 86390 1
505958 99505958 1001 86380 86390 1
506093 99506093 1001 86380 86390 1
506083 99506083 1001 86380 86390 1
506634 99506634 1001 86380 86390 1
506677 99506677 1001 86380 86390 1
507403 99507403 1001 86380 86390 1
507093 99507093 1001 86380 86390 1
507119 99507119 1001 86380 86390 1
506997 99506997 1001 86380 86390 1
506835 99506835 1001 86380 86390 1
506965 99506965 1001 86380 86390 1
506981 99506981 1001 86380 86390 1
507593 99507593 1001 86380 86390 1
508153 99508153 1001 86380 86390 1
508041 99508041 1001 86380 86390 1
508439 99508439 1001 86380 86390 1
508383 99508383 1001 86380 86390 1
509048 99509048 1001 86380 86390 1
509049 99509049 1001 86380 86390 1
508495 99508495 1001 86380 86390 1
508461 99508461 1001 86380 86390 1
509226 99509226 1001 86380 86390 1
509869 99509869 1001 86380 86390 1
509765 99509765 1001 86380 86390 1
509858 99509858 1001 86380 86390 1
509696 99509696 1001 86380 86390 1
510637 99510637 1001 86380 86390 1
510382 99510382 1001 86380 86390 1
510449 99510449 1001 86380 86390 1
510192 99510192 1001 86380 86390 1
510928 99510928 1001 86380 86390 1
511405 99511405 1001 86380 86390 1
511578 99511578 1001 86380 86390 1
512332 99512332 1001 86380 86390 1
512246 99512246 1001 86380 86390 1
512325 99512325 1001 86380 86390 1
512393 99512393 1001 86380 86390 1
512576 99512576 1001 86380 86390 1
512451 99512451 1001 86380 86390 1
512821 99512821 1001 86380 86390 1
513218 99513218 1001 86380 86390 1
513363 99513363 1001 86380 86390 1
513841 99513841 1001 86380 86390 1
513783 99513783 1001 86380 86390 1
513823 99513823 1001 86380 86390 1
513615 99513615 1001 86380 86390 1
514179 99514179 1001 86380 86390 1
514117 99514117 1001 86380 86390 1
514826 99514826 1001 86380 86390 1
514802 99514802 1001 86380 86390 1
514536 99514536 1001 86380 86390 1
514512 99514512 1001 86380 86390 1
514947 99514947 1001 86380 86390 1
514935 99514935 1001 86380 86390 1
515634 99515634 1001 86380 86390 1
515481 99515481 1001 86380 86390 1
515520 99515520 1001 86380 86390 1
515476 99515476 1001 86380 86390 1
515119 99515119 1001 86380 86390 1
515174 99515174 1001 86380 86390 1
515695 99515695 1001 86380 86390 1
515736 99515736 1001 86380 86390 1
515820 99515820 1001 86380 86390 1
516193 99516193 1001 86380 86390 1
516271 99516271 1001 86380 86390 1
516275 99516275 1001 86380 86390 1
516544 99516544 1001 86380 86390 1
517291 99517291 1001 86380 86390 1
517065 99517065 1001 86380 86390 1
517028 99517028 1001 86380 86390 1
516971 99516971 1001 86380 86390 1
517036 99517036 1001 86380 86390 1
516750 99516750 1001 86380 86390 1
518078 99518078 1001 86380 86390 1
517752 99517752 1001 86380 86390 1
517768 99517768 1001 86380 86390 1
517924 99517924 1001 86380 86390 1
517670 99517670 1001 86380 86390 1
517558 99517558 1001 86380 86390 1
518319 99518319 1001 86380 86390 1
518878 99518878 1001 86380 86390 1
518969 99518969 1001 86380 86390 1
518515 99518515 1001 86380 86390 1
519790 99519790 1001 86380 86390 1
519308 99519308 1001 86380 86390 1
519884 99519884 1001 86380 86390 1
520527 99520527 1001 86380 86390 1
520623 99520623 1001 86380 86390 1
520519 99520519 1001 86380 86390 1
520629 99520629 1001 86380 86390 1
520575 99520575 1001 86380 86390 1
520309 99520309 1001 86380 86390 1
520193 99520193 1001 86380 86390 1
520753 99520753 1001 86380 86390 1
520815 99520815 1001 86380 86390 1
521356 99521356 1001 86380 86390 1
521425 99521425 1001 86380 86390 1
521361 99521361 1001 86380 86390 1
521052 99521052 1001 86380 86390 1
520954 99520954 1001 86380 86390 1
521508 99521508 1001 86380 86390 1
522184 99522184 1001 86380 86390 1
521882 99521882 1001 86380 86390 1
522056 99522056 1001 86380 86390 1
522008 99522008 1001 86380 86390 1
521675 99521675 1001 86380 86390 1
521781 99521781 1001 86380 86390 1
523112 99523112 1001 86380 86390 1
522772 99522772 1001 86380 86390 1
522802 99522802 1001 86380 86390 1
522549 99522549 1001 86380 86390 1
522597 99522597 1001 86380 86390 1
522650 99522650 1001 86380 86390 1
522498 99522498 1001 86380 86390 1
523156 99523156 1001 86380 86390 1
523304 99523304 1001 86380 86390 1
523305 99523305 1001 86380 86390 1
523835 99523835 1001 86380 86390 1
523787 99523787 1001 86380 86390 1
523512 99523512 1001 86380 86390 1
523372 99523372 1001 86380 86390 1
523387 99523387 1001 86380 86390 1
523959 99523959 1001 86380 86390 1
523999 99523999 1001 86380 86390 1
524579 99524579 1001 86380 86390 1
524649 99524649 1001 86380 86390 1
524432 99524432 1001 86380 86390 1
524186 99524186 1001 86380 86390 1
524927 99524927 1001 86380 86390 1
525237 99525237 1001 86380 86390 1
525133 99525133 1001 86380 86390 1
525140 99525140 1001 86380 86390 1
525645 99525645 1001 86380 86390 1
525723 99525723 1001 86380 86390 1
525693 99525693 1001 86380 86390 1
526300 99526300 1001 86380 86390 1
526367 99526367 1001 86380 86390 1
526420 99526420 1001 86380 86390 1
526038 99526038 1001 86380 86390 1
526206 99526206 1001 86380 86390 1
526446 99526446 1001 86380 86390 1
526218 99526218 1001 86380 86390 1
527124 99527124 1001 86380 86390 1
527189 99527189 1001 86380 86390 1
527152 99527152 1001 86380 86390 1
527050 99527050 1001 86380 86390 1
526668 99526668 1001 86380 86390 1
526733 99526733 1001 86380 86390 1
527371 99527371 1001 86380 86390 1
527709 99527709 1001 86380 86390 1
527764 99527764 1001 86380 86390 1
527611 99527611 1001 86380 86390 1
527586 99527586 1001 86380 86390 1
528159 99528159 1001 86380 86390 1
528238 99528238 1001 86380 86390 1
528786 99528786 1001 86380 86390 1
528882 99528882 1001 86380 86390 1
528893 99528893 1001 86380 86390 1
528696 99528696 1001 86380 86390 1
528340 99528340 1001 86380 86390 1
529031 99529031 1001 86380 86390 1
529569 99529569 1001 86380 86390 1
529596 99529596 1001 86380 86390 1
529511 99529511 1001 86380 86390 1
529395 99529395 1001 86380 86390 1
529359 99529359 1001 86380 86390 1
529386 99529386 1001 86380 86390 1
529300 99529300 1001 86380 86390 1
529314 99529314 1001 86380 86390 1
529831 99529831 1001 86380 86390 1
529835 99529835 1001 86380 86390 1
530415 99530415 1001 86380 86390 1
530484 99530484 1001 86380 86390 1
530500 99530500 1001 86380 86390 1
529958 99529958 1001 86380 86390 1
530078 99530078 1001 86380 86390 1
530619 99530619 1001 86380 86390 1
531273 99531273 1001 86380 86390 1
531138 99531138 1001 86380 86390 1
531558 99531558 1001 86380 86390 1
532111 99532111 1001 86380 86390 1
532073 99532073 1001 86380 86390 1
531952 99531952 1001 86380 86390 1
531812 99531812 1001 86380 86390 1
531701 99531701 1001 86380 86390 1
531708 99531708 1001 86380 86390 1
532230 99532230 1001 86380 86390 1
532278 99532278 1001 86380 86390 1
533002 99533002 1001 86380 86390 1
532881 99532881 1001 86380 86390 1
532837 99532837 1001 86380 86390 1
533025 99533025 1001 86380 86390 1
532797 99532797 1001 86380 86390 1
532583 99532583 1001 86380 86390 1
532616 99532616 1001 86380 86390 1
533198 99533198 1001 86380 86390 1
533101 99533101 1001 86380 86390 1
533077 99533077 1001 86380 86390 1
533794 99533794 1001 86380 86390 1
533667 99533667 1001 86380 86390 1
533447 99533447 1001 86380 86390 1
533585 99533585 1001 86380 86390 1
533237 99533237 1001 86380 86390 1
533858 99533858 1001 86380 86390 1
534655 99534655 1001 86380 86390 1
534678 99534678 1001 86380 86390 1
534379 99534379 1001 86380 86390 1
534432 99534432 1001 86380 86390 1
534205 99534205 1001 86380 86390 1
534778 99534778 1001 86380 86390 1
535250 99535250 1001 86380 86390 1
534991 99534991 1001 86380 86390 1
535082 99535082 1001 86380 86390 1
536169 99536169 1001 86380 86390 1
536232 99536232 1001 86380 86390 1
535927 99535927 1001 86380 86390 1
535935 99535935 1001 86380 86390 1
536489 99536489 1001 86380 86390 1
537079 99537079 1001 86380 86390 1
537248 99537248 1001 86380 86390 1
537822 99537822 1001 86380 86390 1
537959 99537959 1001 86380 86390 1
537590 99537590 1001 86380 86390 1
537729 99537729 1001 86380 86390 1
537478 99537478 1001 86380 86390 1
538047 99538047 1001 86380 86390 1
537576 99537576 1001 86380 86390 1
538079 99538079 1001 86380 86390 1
538165 99538165 1001 86380 86390 1
538751 99538751 1001 86380 86390 1
538687 99538687 1001 86380 86390 1
538905 99538905 1001 86380 86390 1
539501 99539501 1001 86380 86390 1
539414 99539414 1001 86380 86390 1
539205 99539205 1001 86380 86390 1
539761 99539761 1001 86380 86390 1
539826 99539826 1001 86380 86390 1
540112 99540112 1001 86380 86390 1
540190 99540190 1001 86380 86390 1
540230 99540230 1001 86380 86390 1
540075 99540075 1001 86380 86390 1
539949 99539949 1001 86380 86390 1
541186 99541186 1001 86380 86390 1
540913 99540913 1001 86380 86390 1
540870 99540870 1001 86380 86390 1
540849 99540849 1001 86380 86390 1
542051 99542051 1001 86380 86390 1
541975 99541975 1001 86380 86390 1
541748 99541748 1001 86380 86390 1
541714 99541714 1001 86380 86390 1
541844 99541844 1001 86380 86390 1
541845 99541845 1001 86380 86390 1
541871 99541871 1001 86380 86390 1
541679 99541679 1001 86380 86390 1
542842 99542842 1001 86380 86390 1
542931 99542931 1001 86380 86390 1
542788 99542788 1001 86380 86390 1
542941 99542941 1001 86380 86390 1
542404 99542404 1001 86380 86390 1
542978 99542978 1001 86380 86390 1
543575 99543575 1001 86380 86390 1
543365 99543365 1001 86380 86390 1
543182 99543182 1001 86380 86390 1
543247 99543247 1001 86380 86390 1
543212 99543212 1001 86380 86390 1
543944 99543944 1001 86380 86390 1
543776 99543776 1001 86380 86390 1
544543 99544543 1001 86380 86390 1
544519 99544519 1001 86380 86390 1
544532 99544532 1001 86380 86390 1
544210 99544210 1001 86380 86390 1
544261 99544261 1001 86380 86390 1
544728 99544728 1001 86380 86390 1
544602 99544602 1001 86380 86390 1
544645 99544645 1001 86380 86390 1
400178 99400178 1001 86380 86390 1
400343 99400343 1001 86380 86390 1
400438 99400438 1001 86380 86390 1
400683 99400683 1001 86380 86390 1
400655 99400655 1001 86380 86390 1
400733 99400733 1001 86380 86390 1
400749 99400749 1001 86380 86390 1
400986 99400986 1001 86380 86390 1
401386 99401386 1001 86380 86390 1
401513 99401513 1001 86380 86390 1
401960 99401960 1001 86380 86390 1
402040 99402040 1001 86380 86390 1
402955 99402955 1001 86380 86390 1
403532 99403532 1001 86380 86390 1
403590 99403590 1001 86380 86390 1
403664 99403664 1001 86380 86390 1
403694 99403694 1001 86380 86390 1
403746 99403746 1001 86380 86390 1
404338 99404338 1001 86380 86390 1
404640 99404640 1001 86380 86390 1
404663 99404663 1001 86380 86390 1
406153 99406153 1001 86380 86390 1
406214 99406214 1001 86380 86390 1
406860 99406860 1001 86380 86390 1
406989 99406989 1001 86380 86390 1
407118 99407118 1001 86380 86390 1
408069 99408069 1001 86380 86390 1
408961 99408961 1001 86380 86390 1
409525 99409525 1001 86380 86390 1
409910 99409910 1001 86380 86390 1
410272 99410272 1001 86380 86390 1
410300 99410300 1001 86380 86390 1
410552 99410552 1001 86380 86390 1
410721 99410721 1001 86380 86390 1
410786 99410786 1001 86380 86390 1
410974 99410974 1001 86380 86390 1
411074 99411074 1001 86380 86390 1
411116 99411116 1001 86380 86390 1
411270 99411270 1001 86380 86390 1
413383 99413383 1001 86380 86390 1
413654 99413654 1001 86380 86390 1
413685 99413685 1001 86380 86390 1
413019 99413019 1001 86380 86390 1
412853 99412853 1001 86380 86390 1
412786 99412786 1001 86380 86390 1
414072 99414072 1001 86380 86390 1
415317 99415317 1001 86380 86390 1
414797 99414797 1001 86380 86390 1
414766 99414766 1001 86380 86390 1
414573 99414573 1001 86380 86390 1
414125 99414125 1001 86380 86390 1
415675 99415675 1001 86380 86390 1
415325 99415325 1001 86380 86390 1
416672 99416672 1001 86380 86390 1
416745 99416745 1001 86380 86390 1
415981 99415981 1001 86380 86390 1
416132 99416132 1001 86380 86390 1
417354 99417354 1001 86380 86390 1
417495 99417495 1001 86380 86390 1
418720 99418720 1001 86380 86390 1
418497 99418497 1001 86380 86390 1
418085 99418085 1001 86380 86390 1
418186 99418186 1001 86380 86390 1
417847 99417847 1001 86380 86390 1
417668 99417668 1001 86380 86390 1
420334 99420334 1001 86380 86390 1
420084 99420084 1001 86380 86390 1
420422 99420422 1001 86380 86390 1
420087 99420087 1001 86380 86390 1
420702 99420702 1001 86380 86390 1
420705 99420705 1001 86380 86390 1
421771 99421771 1001 86380 86390 1
421866 99421866 1001 86380 86390 1
421950 99421950 1001 86380 86390 1
421953 99421953 1001 86380 86390 1
421319 99421319 1001 86380 86390 1
421310 99421310 1001 86380 86390 1
423544 99423544 1001 86380 86390 1
423216 99423216 1001 86380 86390 1
422949 99422949 1001 86380 86390 1
425324 99425324 1001 86380 86390 1
425383 99425383 1001 86380 86390 1
425356 99425356 1001 86380 86390 1
425268 99425268 1001 86380 86390 1
424663 99424663 1001 86380 86390 1
424764 99424764 1001 86380 86390 1
425744 99425744 1001 86380 86390 1
426663 99426663 1001 86380 86390 1
426301 99426301 1001 86380 86390 1
426598 99426598 1001 86380 86390 1
426310 99426310 1001 86380 86390 1
426532 99426532 1001 86380 86390 1
425900 99425900 1001 86380 86390 1
425932 99425932 1001 86380 86390 1
427487 99427487 1001 86380 86390 1
427439 99427439 1001 86380 86390 1
427158 99427158 1001 86380 86390 1
427189 99427189 1001 86380 86390 1
427381 99427381 1001 86380 86390 1
428694 99428694 1001 86380 86390 1
427732 99427732 1001 86380 86390 1
429134 99429134 1001 86380 86390 1
430049 99430049 1001 86380 86390 1
429571 99429571 1001 86380 86390 1
429345 99429345 1001 86380 86390 1
429188 99429188 1001 86380 86390 1
430412 99430412 1001 86380 86390 1
431587 99431587 1001 86380 86390 1
431054 99431054 1001 86380 86390 1
433486 99433486 1001 86380 86390 1
433442 99433442 1001 86380 86390 1
433158 99433158 1001 86380 86390 1
432965 99432965 1001 86380 86390 1
432917 99432917 1001 86380 86390 1
432588 99432588 1001 86380 86390 1
432888 99432888 1001 86380 86390 1
434114 99434114 1001 86380 86390 1
434105 99434105 1001 86380 86390 1
435032 99435032 1001 86380 86390 1
435273 99435273 1001 86380 86390 1
434715 99434715 1001 86380 86390 1
434982 99434982 1001 86380 86390 1
434221 99434221 1001 86380 86390 1
436225 99436225 1001 86380 86390 1
436301 99436301 1001 86380 86390 1
436062 99436062 1001 86380 86390 1
300031 99300031 1001 86380 86390 1
300010 99300010 1001 86380 86390 1
300685 99300685 1001 86380 86390 1
300517 99300517 1001 86380 86390 1
300455 99300455 1001 86380 86390 1
300273 99300273 1001 86380 86390 1
300863 99300863 1001 86380 86390 1
301520 99301520 1001 86380 86390 1
301391 99301391 1001 86380 86390 1
301431 99301431 1001 86380 86390 1
301434 99301434 1001 86380 86390 1
301130 99301130 1001 86380 86390 1
301010 99301010 1001 86380 86390 1
301724 99301724 1001 86380 86390 1
302329 99302329 1001 86380 86390 1
302199 99302199 1001 86380 86390 1
301833 99301833 1001 86380 86390 1
302390 99302390 1001 86380 86390 1
302575 99302575 1001 86380 86390 1
302427 99302427 1001 86380 86390 1
303008 99303008 1001 86380 86390 1
302823 99302823 1001 86380 86390 1
302867 99302867 1001 86380 86390 1
302986 99302986 1001 86380 86390 1
302628 99302628 1001 86380 86390 1
302745 99302745 1001 86380 86390 1
302709 99302709 1001 86380 86390 1
303363 99303363 1001 86380 86390 1
303235 99303235 1001 86380 86390 1
303357 99303357 1001 86380 86390 1
303879 99303879 1001 86380 86390 1
303827 99303827 1001 86380 86390 1
303778 99303778 1001 86380 86390 1
303797 99303797 1001 86380 86390 1
303630 99303630 1001 86380 86390 1
303589 99303589 1001 86380 86390 1
304164 99304164 1001 86380 86390 1
304694 99304694 1001 86380 86390 1
304746 99304746 1001 86380 86390 1
304838 99304838 1001 86380 86390 1
304816 99304816 1001 86380 86390 1
304543 99304543 1001 86380 86390 1
304569 99304569 1001 86380 86390 1
304573 99304573 1001 86380 86390 1
305011 99305011 1001 86380 86390 1
305017 99305017 1001 86380 86390 1
305685 99305685 1001 86380 86390 1
305549 99305549 1001 86380 86390 1
305537 99305537 1001 86380 86390 1
305681 99305681 1001 86380 86390 1
305441 99305441 1001 86380 86390 1
305431 99305431 1001 86380 86390 1
305072 99305072 1001 86380 86390 1
500085 99500085 1001 86380 86390 1
500753 99500753 1001 86380 86390 1
500418 99500418 1001 86380 86390 1
500605 99500605 1001 86380 86390 1
500297 99500297 1001 86380 86390 1
500226 99500226 1001 86380 86390 1
500282 99500282 1001 86380 86390 1
501471 99501471 1001 86380 86390 1
501474 99501474 1001 86380 86390 1
501609 99501609 1001 86380 86390 1
501507 99501507 1001 86380 86390 1
501248 99501248 1001 86380 86390 1
501303 99501303 1001 86380 86390 1
501177 99501177 1001 86380 86390 1
501157 99501157 1001 86380 86390 1
502349 99502349 1001 86380 86390 1
502427 99502427 1001 86380 86390 1
502451 99502451 1001 86380 86390 1
502227 99502227 1001 86380 86390 1
502061 99502061 1001 86380 86390 1
501927 99501927 1001 86380 86390 1
501855 99501855 1001 86380 86390 1
502556 99502556 1001 86380 86390 1
502573 99502573 1001 86380 86390 1
503091 99503091 1001 86380 86390 1
502843 99502843 1001 86380 86390 1
503340 99503340 1001 86380 86390 1
503317 99503317 1001 86380 86390 1
503292 99503292 1001 86380 86390 1
503399 99503399 1001 86380 86390 1
504056 99504056 1001 86380 86390 1
504025 99504025 1001 86380 86390 1
504040 99504040 1001 86380 86390 1
503769 99503769 1001 86380 86390 1
503855 99503855 1001 86380 86390 1
503553 99503553 1001 86380 86390 1
503593 99503593 1001 86380 86390 1
504762 99504762 1001 86380 86390 1
504570 99504570 1001 86380 86390 1
504729 99504729 1001 86380 86390 1
504659 99504659 1001 86380 86390 1
504400 99504400 1001 86380 86390 1
505143 99505143 1001 86380 86390 1
505590 99505590 1001 86380 86390 1
505619 99505619 1001 86380 86390 1
505542 99505542 1001 86380 86390 1
505935 99505935 1001 86380 86390 1
505775 99505775 1001 86380 86390 1
506480 99506480 1001 86380 86390 1
506420 99506420 1001 86380 86390 1
506305 99506305 1001 86380 86390 1
506334 99506334 1001 86380 86390 1
506636 99506636 1001 86380 86390 1
506718 99506718 1001 86380 86390 1
506744 99506744 1001 86380 86390 1
506771 99506771 1001 86380 86390 1
507337 99507337 1001 86380 86390 1
507248 99507248 1001 86380 86390 1
507109 99507109 1001 86380 86390 1
508174 99508174 1001 86380 86390 1
508136 99508136 1001 86380 86390 1
508154 99508154 1001 86380 86390 1
507839 99507839 1001 86380 86390 1
507883 99507883 1001 86380 86390 1
507667 99507667 1001 86380 86390 1
507818 99507818 1001 86380 86390 1
507728 99507728 1001 86380 86390 1
509014 99509014 1001 86380 86390 1
509003 99509003 1001 86380 86390 1
508831 99508831 1001 86380 86390 1
508691 99508691 1001 86380 86390 1
508862 99508862 1001 86380 86390 1
508829 99508829 1001 86380 86390 1
508510 99508510 1001 86380 86390 1
508527 99508527 1001 86380 86390 1
509111 99509111 1001 86380 86390 1
509269 99509269 1001 86380 86390 1
509180 99509180 1001 86380 86390 1
509864 99509864 1001 86380 86390 1
509547 99509547 1001 86380 86390 1
509360 99509360 1001 86380 86390 1
509343 99509343 1001 86380 86390 1
509395 99509395 1001 86380 86390 1
510082 99510082 1001 86380 86390 1
510096 99510096 1001 86380 86390 1
510011 99510011 1001 86380 86390 1
509935 99509935 1001 86380 86390 1
510536 99510536 1001 86380 86390 1
510532 99510532 1001 86380 86390 1
510855 99510855 1001 86380 86390 1
510833 99510833 1001 86380 86390 1
511219 99511219 1001 86380 86390 1
511099 99511099 1001 86380 86390 1
511685 99511685 1001 86380 86390 1
511648 99511648 1001 86380 86390 1
512184 99512184 1001 86380 86390 1
512172 99512172 1001 86380 86390 1
511839 99511839 1001 86380 86390 1
512534 99512534 1001 86380 86390 1
513178 99513178 1001 86380 86390 1
512908 99512908 1001 86380 86390 1
512960 99512960 1001 86380 86390 1
513360 99513360 1001 86380 86390 1
514030 99514030 1001 86380 86390 1
513960 99513960 1001 86380 86390 1
513975 99513975 1001 86380 86390 1
513862 99513862 1001 86380 86390 1
513581 99513581 1001 86380 86390 1
513544 99513544 1001 86380 86390 1
513442 99513442 1001 86380 86390 1
514039 99514039 1001 86380 86390 1
514755 99514755 1001 86380 86390 1
514824 99514824 1001 86380 86390 1
514555 99514555 1001 86380 86390 1
514435 99514435 1001 86380 86390 1
514254 99514254 1001 86380 86390 1
514881 99514881 1001 86380 86390 1
515528 99515528 1001 86380 86390 1
515591 99515591 1001 86380 86390 1
515349 99515349 1001 86380 86390 1
515442 99515442 1001 86380 86390 1
515223 99515223 1001 86380 86390 1
515190 99515190 1001 86380 86390 1
515825 99515825 1001 86380 86390 1
516492 99516492 1001 86380 86390 1
516502 99516502 1001 86380 86390 1
516327 99516327 1001 86380 86390 1
516146 99516146 1001 86380 86390 1
515891 99515891 1001 86380 86390 1
515999 99515999 1001 86380 86390 1
516627 99516627 1001 86380 86390 1
516517 99516517 1001 86380 86390 1
517217 99517217 1001 86380 86390 1
517104 99517104 1001 86380 86390 1
517066 99517066 1001 86380 86390 1
516966 99516966 1001 86380 86390 1
517127 99517127 1001 86380 86390 1
516823 99516823 1001 86380 86390 1
516868 99516868 1001 86380 86390 1
517369 99517369 1001 86380 86390 1
518039 99518039 1001 86380 86390 1
518105 99518105 1001 86380 86390 1
517830 99517830 1001 86380 86390 1
517771 99517771 1001 86380 86390 1
517773 99517773 1001 86380 86390 1
517712 99517712 1001 86380 86390 1
518268 99518268 1001 86380 86390 1
518231 99518231 1001 86380 86390 1
518196 99518196 1001 86380 86390 1
518797 99518797 1001 86380 86390 1
518979 99518979 1001 86380 86390 1
518693 99518693 1001 86380 86390 1
518768 99518768 1001 86380 86390 1
518426 99518426 1001 86380 86390 1
519177 99519177 1001 86380 86390 1
519704 99519704 1001 86380 86390 1
519628 99519628 1001 86380 86390 1
519734 99519734 1001 86380 86390 1
519407 99519407 1001 86380 86390 1
519264 99519264 1001 86380 86390 1
519837 99519837 1001 86380 86390 1
520477 99520477 1001 86380 86390 1
520635 99520635 1001 86380 86390 1
520372 99520372 1001 86380 86390 1
520323 99520323 1001 86380 86390 1
520216 99520216 1001 86380 86390 1
520220 99520220 1001 86380 86390 1
520156 99520156 1001 86380 86390 1
520769 99520769 1001 86380 86390 1
520821 99520821 1001 86380 86390 1
521464 99521464 1001 86380 86390 1
521391 99521391 1001 86380 86390 1
521443 99521443 1001 86380 86390 1
521395 99521395 1001 86380 86390 1
521268 99521268 1001 86380 86390 1
521371 99521371 1001 86380 86390 1
521400 99521400 1001 86380 86390 1
521159 99521159 1001 86380 86390 1
521238 99521238 1001 86380 86390 1
521059 99521059 1001 86380 86390 1
521259 99521259 1001 86380 86390 1
520911 99520911 1001 86380 86390 1
520865 99520865 1001 86380 86390 1
521521 99521521 1001 86380 86390 1
522080 99522080 1001 86380 86390 1
521886 99521886 1001 86380 86390 1
521799 99521799 1001 86380 86390 1
522497 99522497 1001 86380 86390 1
522488 99522488 1001 86380 86390 1
522709 99522709 1001 86380 86390 1
522524 99522524 1001 86380 86390 1
522556 99522556 1001 86380 86390 1
522570 99522570 1001 86380 86390 1
522532 99522532 1001 86380 86390 1
523211 99523211 1001 86380 86390 1
523306 99523306 1001 86380 86390 1
523792 99523792 1001 86380 86390 1
523676 99523676 1001 86380 86390 1
523548 99523548 1001 86380 86390 1
523333 99523333 1001 86380 86390 1
524116 99524116 1001 86380 86390 1
524383 99524383 1001 86380 86390 1
524282 99524282 1001 86380 86390 1
524211 99524211 1001 86380 86390 1
524809 99524809 1001 86380 86390 1
524968 99524968 1001 86380 86390 1
524946 99524946 1001 86380 86390 1
525518 99525518 1001 86380 86390 1
525238 99525238 1001 86380 86390 1
525227 99525227 1001 86380 86390 1
525319 99525319 1001 86380 86390 1
525309 99525309 1001 86380 86390 1
525052 99525052 1001 86380 86390 1
525791 99525791 1001 86380 86390 1
525792 99525792 1001 86380 86390 1
525679 99525679 1001 86380 86390 1
525670 99525670 1001 86380 86390 1
526410 99526410 1001 86380 86390 1
526101 99526101 1001 86380 86390 1
526130 99526130 1001 86380 86390 1
527153 99527153 1001 86380 86390 1
527193 99527193 1001 86380 86390 1
526938 99526938 1001 86380 86390 1
526661 99526661 1001 86380 86390 1
526806 99526806 1001 86380 86390 1
527913 99527913 1001 86380 86390 1
527968 99527968 1001 86380 86390 1
528072 99528072 1001 86380 86390 1
527792 99527792 1001 86380 86390 1
527799 99527799 1001 86380 86390 1
528182 99528182 1001 86380 86390 1
528773 99528773 1001 86380 86390 1
528848 99528848 1001 86380 86390 1
528527 99528527 1001 86380 86390 1
528644 99528644 1001 86380 86390 1
529602 99529602 1001 86380 86390 1
529396 99529396 1001 86380 86390 1
529145 99529145 1001 86380 86390 1
529287 99529287 1001 86380 86390 1
529919 99529919 1001 86380 86390 1
529803 99529803 1001 86380 86390 1
529899 99529899 1001 86380 86390 1
529904 99529904 1001 86380 86390 1
530453 99530453 1001 86380 86390 1
530483 99530483 1001 86380 86390 1
530395 99530395 1001 86380 86390 1
530233 99530233 1001 86380 86390 1
530311 99530311 1001 86380 86390 1
530189 99530189 1001 86380 86390 1
530281 99530281 1001 86380 86390 1
530294 99530294 1001 86380 86390 1
530178 99530178 1001 86380 86390 1
530139 99530139 1001 86380 86390 1
530115 99530115 1001 86380 86390 1
530014 99530014 1001 86380 86390 1
530131 99530131 1001 86380 86390 1
529933 99529933 1001 86380 86390 1
530702 99530702 1001 86380 86390 1
530653 99530653 1001 86380 86390 1
530980 99530980 1001 86380 86390 1
532098 99532098 1001 86380 86390 1
531806 99531806 1001 86380 86390 1
531989 99531989 1001 86380 86390 1
531957 99531957 1001 86380 86390 1
531652 99531652 1001 86380 86390 1
531615 99531615 1001 86380 86390 1
531684 99531684 1001 86380 86390 1
532358 99532358 1001 86380 86390 1
532217 99532217 1001 86380 86390 1
532801 99532801 1001 86380 86390 1
532648 99532648 1001 86380 86390 1
532700 99532700 1001 86380 86390 1
532532 99532532 1001 86380 86390 1
532601 99532601 1001 86380 86390 1
533047 99533047 1001 86380 86390 1
533203 99533203 1001 86380 86390 1
533192 99533192 1001 86380 86390 1
533234 99533234 1001 86380 86390 1
533680 99533680 1001 86380 86390 1
533661 99533661 1001 86380 86390 1
533492 99533492 1001 86380 86390 1
533330 99533330 1001 86380 86390 1
533374 99533374 1001 86380 86390 1
534290 99534290 1001 86380 86390 1
534344 99534344 1001 86380 86390 1
534182 99534182 1001 86380 86390 1
534124 99534124 1001 86380 86390 1
534740 99534740 1001 86380 86390 1
535291 99535291 1001 86380 86390 1
535137 99535137 1001 86380 86390 1
535589 99535589 1001 86380 86390 1
535680 99535680 1001 86380 86390 1
536135 99536135 1001 86380 86390 1
536213 99536213 1001 86380 86390 1
536252 99536252 1001 86380 86390 1
536217 99536217 1001 86380 86390 1
535928 99535928 1001 86380 86390 1
535799 99535799 1001 86380 86390 1
535790 99535790 1001 86380 86390 1
536451 99536451 1001 86380 86390 1
536416 99536416 1001 86380 86390 1
537010 99537010 1001 86380 86390 1
536853 99536853 1001 86380 86390 1
536906 99536906 1001 86380 86390 1
537275 99537275 1001 86380 86390 1
537285 99537285 1001 86380 86390 1
537849 99537849 1001 86380 86390 1
537979 99537979 1001 86380 86390 1
537949 99537949 1001 86380 86390 1
537589 99537589 1001 86380 86390 1
537721 99537721 1001 86380 86390 1
537498 99537498 1001 86380 86390 1
537552 99537552 1001 86380 86390 1
538091 99538091 1001 86380 86390 1
538118 99538118 1001 86380 86390 1
538146 99538146 1001 86380 86390 1
538481 99538481 1001 86380 86390 1
538266 99538266 1001 86380 86390 1
539276 99539276 1001 86380 86390 1
539328 99539328 1001 86380 86390 1
539238 99539238 1001 86380 86390 1
539048 99539048 1001 86380 86390 1
539197 99539197 1001 86380 86390 1
539677 99539677 1001 86380 86390 1
539685 99539685 1001 86380 86390 1
540289 99540289 1001 86380 86390 1
540330 99540330 1001 86380 86390 1
540267 99540267 1001 86380 86390 1
540213 99540213 1001 86380 86390 1
539847 99539847 1001 86380 86390 1
540634 99540634 1001 86380 86390 1
540609 99540609 1001 86380 86390 1
540651 99540651 1001 86380 86390 1
541089 99541089 1001 86380 86390 1
541179 99541179 1001 86380 86390 1
541982 99541982 1001 86380 86390 1
541971 99541971 1001 86380 86390 1
541949 99541949 1001 86380 86390 1
541785 99541785 1001 86380 86390 1
541737 99541737 1001 86380 86390 1
541682 99541682 1001 86380 86390 1
541660 99541660 1001 86380 86390 1
541650 99541650 1001 86380 86390 1
542310 99542310 1001 86380 86390 1
542207 99542207 1001 86380 86390 1
542260 99542260 1001 86380 86390 1
542243 99542243 1001 86380 86390 1
542876 99542876 1001 86380 86390 1
542929 99542929 1001 86380 86390 1
542637 99542637 1001 86380 86390 1
542708 99542708 1001 86380 86390 1
542540 99542540 1001 86380 86390 1
542583 99542583 1001 86380 86390 1
542467 99542467 1001 86380 86390 1
542448 99542448 1001 86380 86390 1
542371 99542371 1001 86380 86390 1
543021 99543021 1001 86380 86390 1
543073 99543073 1001 86380 86390 1
542976 99542976 1001 86380 86390 1
543631 99543631 1001 86380 86390 1
543658 99543658 1001 86380 86390 1
543700 99543700 1001 86380 86390 1
543756 99543756 1001 86380 86390 1
543363 99543363 1001 86380 86390 1
543431 99543431 1001 86380 86390 1
543225 99543225 1001 86380 86390 1
543838 99543838 1001 86380 86390 1
544384 99544384 1001 86380 86390 1
543995 99543995 1001 86380 86390 1
544076 99544076 1001 86380 86390 1
544065 99544065 1001 86380 86390 1
516633 621 1001 51896 52195 1
530672 476 1002 60316 63747 1
400105 99400105 1001 86380 86390 1
400602 99400602 1001 86380 86390 1
400882 99400882 1001 86380 86390 1
400833 99400833 1001 86380 86390 1
401280 99401280 1001 86380 86390 1
401346 99401346 1001 86380 86390 1
401669 99401669 1001 86380 86390 1
401940 99401940 1001 86380 86390 1
401890 99401890 1001 86380 86390 1
402171 99402171 1001 86380 86390 1
402346 99402346 1001 86380 86390 1
402347 99402347 1001 86380 86390 1
402299 99402299 1001 86380 86390 1
402386 99402386 1001 86380 86390 1
402394 99402394 1001 86380 86390 1
402806 99402806 1001 86380 86390 1
402911 99402911 1001 86380 86390 1
403096 99403096 1001 86380 86390 1
404115 99404115 1001 86380 86390 1
404192 99404192 1001 86380 86390 1
404578 99404578 1001 86380 86390 1
405384 99405384 1001 86380 86390 1
405349 99405349 1001 86380 86390 1
405642 99405642 1001 86380 86390 1
405664 99405664 1001 86380 86390 1
405976 99405976 1001 86380 86390 1
405950 99405950 1001 86380 86390 1
406148 99406148 1001 86380 86390 1
406607 99406607 1001 86380 86390 1
406837 99406837 1001 86380 86390 1
406738 99406738 1001 86380 86390 1
407205 99407205 1001 86380 86390 1
407384 99407384 1001 86380 86390 1
407501 99407501 1001 86380 86390 1
407830 99407830 1001 86380 86390 1
407976 99407976 1001 86380 86390 1
408136 99408136 1001 86380 86390 1
408611 99408611 1001 86380 86390 1
408977 99408977 1001 86380 86390 1
408933 99408933 1001 86380 86390 1
409284 99409284 1001 86380 86390 1
409290 99409290 1001 86380 86390 1
409479 99409479 1001 86380 86390 1
409516 99409516 1001 86380 86390 1
409863 99409863 1001 86380 86390 1
410364 99410364 1001 86380 86390 1
410309 99410309 1001 86380 86390 1
410849 99410849 1001 86380 86390 1
410913 99410913 1001 86380 86390 1
411750 99411750 1001 86380 86390 1
412097 99412097 1001 86380 86390 1
412403 99412403 1001 86380 86390 1
413581 99413581 1001 86380 86390 1
413505 99413505 1001 86380 86390 1
412960 99412960 1001 86380 86390 1
412688 99412688 1001 86380 86390 1
413756 99413756 1001 86380 86390 1
414004 99414004 1001 86380 86390 1
415142 99415142 1001 86380 86390 1
415172 99415172 1001 86380 86390 1
414248 99414248 1001 86380 86390 1
414321 99414321 1001 86380 86390 1
414410 99414410 1001 86380 86390 1
416938 99416938 1001 86380 86390 1
416589 99416589 1001 86380 86390 1
416678 99416678 1001 86380 86390 1
416257 99416257 1001 86380 86390 1
416086 99416086 1001 86380 86390 1
416022 99416022 1001 86380 86390 1
415895 99415895 1001 86380 86390 1
416026 99416026 1001 86380 86390 1
415769 99415769 1001 86380 86390 1
417094 99417094 1001 86380 86390 1
417236 99417236 1001 86380 86390 1
417181 99417181 1001 86380 86390 1
417245 99417245 1001 86380 86390 1
418767 99418767 1001 86380 86390 1
417889 99417889 1001 86380 86390 1
417936 99417936 1001 86380 86390 1
417635 99417635 1001 86380 86390 1
419076 99419076 1001 86380 86390 1
418829 99418829 1001 86380 86390 1
420277 99420277 1001 86380 86390 1
420293 99420293 1001 86380 86390 1
419912 99419912 1001 86380 86390 1
419457 99419457 1001 86380 86390 1
420494 99420494 1001 86380 86390 1
420500 99420500 1001 86380 86390 1
422004 99422004 1001 86380 86390 1
421691 99421691 1001 86380 86390 1
421928 99421928 1001 86380 86390 1
421903 99421903 1001 86380 86390 1
421856 99421856 1001 86380 86390 1
421021 99421021 1001 86380 86390 1
422407 99422407 1001 86380 86390 1
422378 99422378 1001 86380 86390 1
423601 99423601 1001 86380 86390 1
423454 99423454 1001 86380 86390 1
423622 99423622 1001 86380 86390 1
423365 99423365 1001 86380 86390 1
423080 99423080 1001 86380 86390 1
422583 99422583 1001 86380 86390 1
422900 99422900 1001 86380 86390 1
424071 99424071 1001 86380 86390 1
424005 99424005 1001 86380 86390 1
425283 99425283 1001 86380 86390 1
425364 99425364 1001 86380 86390 1
424680 99424680 1001 86380 86390 1
424399 99424399 1001 86380 86390 1
424381 99424381 1001 86380 86390 1
425546 99425546 1001 86380 86390 1
426856 99426856 1001 86380 86390 1
426596 99426596 1001 86380 86390 1
427248 99427248 1001 86380 86390 1
428422 99428422 1001 86380 86390 1
428664 99428664 1001 86380 86390 1
428342 99428342 1001 86380 86390 1
428725 99428725 1001 86380 86390 1
427974 99427974 1001 86380 86390 1
428049 99428049 1001 86380 86390 1
427672 99427672 1001 86380 86390 1
429100 99429100 1001 86380 86390 1
430332 99430332 1001 86380 86390 1
429228 99429228 1001 86380 86390 1
429397 99429397 1001 86380 86390 1
429453 99429453 1001 86380 86390 1
429212 99429212 1001 86380 86390 1
430454 99430454 1001 86380 86390 1
430614 99430614 1001 86380 86390 1
430616 99430616 1001 86380 86390 1
430572 99430572 1001 86380 86390 1
431941 99431941 1001 86380 86390 1
431970 99431970 1001 86380 86390 1
431532 99431532 1001 86380 86390 1
431088 99431088 1001 86380 86390 1
432430 99432430 1001 86380 86390 1
432270 99432270 1001 86380 86390 1
432418 99432418 1001 86380 86390 1
432217 99432217 1001 86380 86390 1
432264 99432264 1001 86380 86390 1
432318 99432318 1001 86380 86390 1
433469 99433469 1001 86380 86390 1
433623 99433623 1001 86380 86390 1
433313 99433313 1001 86380 86390 1
432668 99432668 1001 86380 86390 1
434051 99434051 1001 86380 86390 1
435367 99435367 1001 86380 86390 1
435356 99435356 1001 86380 86390 1
435176 99435176 1001 86380 86390 1
434768 99434768 1001 86380 86390 1
434679 99434679 1001 86380 86390 1
435466 99435466 1001 86380 86390 1
436917 99436917 1001 86380 86390 1
436835 99436835 1001 86380 86390 1
436875 99436875 1001 86380 86390 1
437011 99437011 1001 86380 86390 1
436686 99436686 1001 86380 86390 1
300006 99300006 1001 86380 86390 1
437274 99437274 1001 86380 86390 1
300002 99300002 1001 86380 86390 1
300719 99300719 1001 86380 86390 1
300444 99300444 1001 86380 86390 1
300931 99300931 1001 86380 86390 1
301673 99301673 1001 86380 86390 1
302265 99302265 1001 86380 86390 1
302440 99302440 1001 86380 86390 1
302826 99302826 1001 86380 86390 1
302970 99302970 1001 86380 86390 1
302974 99302974 1001 86380 86390 1
302767 99302767 1001 86380 86390 1
303302 99303302 1001 86380 86390 1
303930 99303930 1001 86380 86390 1
303576 99303576 1001 86380 86390 1
304656 99304656 1001 86380 86390 1
304578 99304578 1001 86380 86390 1
304319 99304319 1001 86380 86390 1
304985 99304985 1001 86380 86390 1
305057 99305057 1001 86380 86390 1
305482 99305482 1001 86380 86390 1
305628 99305628 1001 86380 86390 1
305419 99305419 1001 86380 86390 1
305097 99305097 1001 86380 86390 1
305227 99305227 1001 86380 86390 1
305137 99305137 1001 86380 86390 1
500074 99500074 1001 86380 86390 1
500135 99500135 1001 86380 86390 1
500647 99500647 1001 86380 86390 1
500667 99500667 1001 86380 86390 1
500479 99500479 1001 86380 86390 1
500597 99500597 1001 86380 86390 1
500598 99500598 1001 86380 86390 1
500515 99500515 1001 86380 86390 1
500197 99500197 1001 86380 86390 1
500251 99500251 1001 86380 86390 1
501496 99501496 1001 86380 86390 1
501317 99501317 1001 86380 86390 1
501401 99501401 1001 86380 86390 1
501288 99501288 1001 86380 86390 1
501707 99501707 1001 86380 86390 1
502197 99502197 1001 86380 86390 1
502136 99502136 1001 86380 86390 1
502165 99502165 1001 86380 86390 1
501928 99501928 1001 86380 86390 1
501998 99501998 1001 86380 86390 1
502662 99502662 1001 86380 86390 1
502561 99502561 1001 86380 86390 1
502472 99502472 1001 86380 86390 1
502538 99502538 1001 86380 86390 1
502564 99502564 1001 86380 86390 1
503216 99503216 1001 86380 86390 1
502848 99502848 1001 86380 86390 1
502746 99502746 1001 86380 86390 1
504017 99504017 1001 86380 86390 1
503916 99503916 1001 86380 86390 1
504061 99504061 1001 86380 86390 1
503935 99503935 1001 86380 86390 1
503833 99503833 1001 86380 86390 1
503678 99503678 1001 86380 86390 1
504907 99504907 1001 86380 86390 1
504875 99504875 1001 86380 86390 1
504840 99504840 1001 86380 86390 1
504602 99504602 1001 86380 86390 1
504479 99504479 1001 86380 86390 1
504380 99504380 1001 86380 86390 1
505715 99505715 1001 86380 86390 1
505543 99505543 1001 86380 86390 1
505266 99505266 1001 86380 86390 1
505925 99505925 1001 86380 86390 1
506442 99506442 1001 86380 86390 1
506214 99506214 1001 86380 86390 1
506240 99506240 1001 86380 86390 1
506362 99506362 1001 86380 86390 1
506125 99506125 1001 86380 86390 1
506670 99506670 1001 86380 86390 1
506797 99506797 1001 86380 86390 1
506643 99506643 1001 86380 86390 1
507553 99507553 1001 86380 86390 1
507425 99507425 1001 86380 86390 1
507465 99507465 1001 86380 86390 1
508114 99508114 1001 86380 86390 1
507954 99507954 1001 86380 86390 1
507993 99507993 1001 86380 86390 1
507892 99507892 1001 86380 86390 1
507859 99507859 1001 86380 86390 1
508369 99508369 1001 86380 86390 1
508934 99508934 1001 86380 86390 1
508963 99508963 1001 86380 86390 1
508688 99508688 1001 86380 86390 1
508766 99508766 1001 86380 86390 1
508744 99508744 1001 86380 86390 1
508748 99508748 1001 86380 86390 1
508826 99508826 1001 86380 86390 1
508520 99508520 1001 86380 86390 1
508625 99508625 1001 86380 86390 1
509685 99509685 1001 86380 86390 1
509571 99509571 1001 86380 86390 1
509983 99509983 1001 86380 86390 1
510052 99510052 1001 86380 86390 1
510712 99510712 1001 86380 86390 1
510633 99510633 1001 86380 86390 1
510925 99510925 1001 86380 86390 1
511375 99511375 1001 86380 86390 1
511494 99511494 1001 86380 86390 1
511204 99511204 1001 86380 86390 1
511053 99511053 1001 86380 86390 1
511058 99511058 1001 86380 86390 1
511574 99511574 1001 86380 86390 1
512180 99512180 1001 86380 86390 1
511979 99511979 1001 86380 86390 1
511970 99511970 1001 86380 86390 1
512013 99512013 1001 86380 86390 1
512078 99512078 1001 86380 86390 1
512131 99512131 1001 86380 86390 1
511761 99511761 1001 86380 86390 1
511828 99511828 1001 86380 86390 1
511819 99511819 1001 86380 86390 1
512434 99512434 1001 86380 86390 1
513159 99513159 1001 86380 86390 1
512918 99512918 1001 86380 86390 1
513358 99513358 1001 86380 86390 1
513300 99513300 1001 86380 86390 1
513223 99513223 1001 86380 86390 1
513684 99513684 1001 86380 86390 1
513659 99513659 1001 86380 86390 1
513450 99513450 1001 86380 86390 1
513530 99513530 1001 86380 86390 1
513608 99513608 1001 86380 86390 1
513454 99513454 1001 86380 86390 1
513523 99513523 1001 86380 86390 1
513435 99513435 1001 86380 86390 1
514217 99514217 1001 86380 86390 1
514762 99514762 1001 86380 86390 1
514602 99514602 1001 86380 86390 1
514637 99514637 1001 86380 86390 1
514275 99514275 1001 86380 86390 1
514292 99514292 1001 86380 86390 1
514387 99514387 1001 86380 86390 1
514951 99514951 1001 86380 86390 1
515541 99515541 1001 86380 86390 1
515323 99515323 1001 86380 86390 1
515419 99515419 1001 86380 86390 1
515342 99515342 1001 86380 86390 1
515460 99515460 1001 86380 86390 1
515210 99515210 1001 86380 86390 1
515108 99515108 1001 86380 86390 1
515199 99515199 1001 86380 86390 1
516445 99516445 1001 86380 86390 1
516505 99516505 1001 86380 86390 1
516230 99516230 1001 86380 86390 1
516153 99516153 1001 86380 86390 1
515908 99515908 1001 86380 86390 1
515922 99515922 1001 86380 86390 1
516014 99516014 1001 86380 86390 1
516607 99516607 1001 86380 86390 1
517277 99517277 1001 86380 86390 1
517163 99517163 1001 86380 86390 1
517044 99517044 1001 86380 86390 1
516769 99516769 1001 86380 86390 1
516748 99516748 1001 86380 86390 1
516827 99516827 1001 86380 86390 1
516854 99516854 1001 86380 86390 1
517787 99517787 1001 86380 86390 1
517852 99517852 1001 86380 86390 1
517944 99517944 1001 86380 86390 1
517908 99517908 1001 86380 86390 1
517757 99517757 1001 86380 86390 1
517824 99517824 1001 86380 86390 1
518924 99518924 1001 86380 86390 1
518962 99518962 1001 86380 86390 1
518918 99518918 1001 86380 86390 1
518791 99518791 1001 86380 86390 1
518818 99518818 1001 86380 86390 1
518749 99518749 1001 86380 86390 1
518524 99518524 1001 86380 86390 1
518369 99518369 1001 86380 86390 1
518478 99518478 1001 86380 86390 1
518493 99518493 1001 86380 86390 1
519156 99519156 1001 86380 86390 1
519055 99519055 1001 86380 86390 1
519085 99519085 1001 86380 86390 1
519074 99519074 1001 86380 86390 1
519388 99519388 1001 86380 86390 1
520577 99520577 1001 86380 86390 1
520455 99520455 1001 86380 86390 1
520495 99520495 1001 86380 86390 1
520394 99520394 1001 86380 86390 1
520219 99520219 1001 86380 86390 1
520834 99520834 1001 86380 86390 1
520785 99520785 1001 86380 86390 1
521282 99521282 1001 86380 86390 1
521295 99521295 1001 86380 86390 1
520950 99520950 1001 86380 86390 1
521008 99521008 1001 86380 86390 1
521021 99521021 1001 86380 86390 1
521612 99521612 1001 86380 86390 1
522154 99522154 1001 86380 86390 1
522129 99522129 1001 86380 86390 1
522182 99522182 1001 86380 86390 1
521896 99521896 1001 86380 86390 1
521936 99521936 1001 86380 86390 1
521943 99521943 1001 86380 86390 1
522085 99522085 1001 86380 86390 1
521879 99521879 1001 86380 86390 1
521759 99521759 1001 86380 86390 1
521721 99521721 1001 86380 86390 1
522823 99522823 1001 86380 86390 1
522843 99522843 1001 86380 86390 1
522536 99522536 1001 86380 86390 1
522615 99522615 1001 86380 86390 1
522507 99522507 1001 86380 86390 1
523170 99523170 1001 86380 86390 1
524127 99524127 1001 86380 86390 1
523947 99523947 1001 86380 86390 1
524261 99524261 1001 86380 86390 1
524171 99524171 1001 86380 86390 1
524780 99524780 1001 86380 86390 1
524902 99524902 1001 86380 86390 1
525574 99525574 1001 86380 86390 1
525436 99525436 1001 86380 86390 1
525222 99525222 1001 86380 86390 1
525174 99525174 1001 86380 86390 1
525072 99525072 1001 86380 86390 1
526065 99526065 1001 86380 86390 1
525908 99525908 1001 86380 86390 1
525954 99525954 1001 86380 86390 1
526564 99526564 1001 86380 86390 1
526456 99526456 1001 86380 86390 1
526535 99526535 1001 86380 86390 1
527138 99527138 1001 86380 86390 1
527130 99527130 1001 86380 86390 1
527132 99527132 1001 86380 86390 1
526662 99526662 1001 86380 86390 1
527448 99527448 1001 86380 86390 1
528049 99528049 1001 86380 86390 1
527929 99527929 1001 86380 86390 1
527481 99527481 1001 86380 86390 1
528220 99528220 1001 86380 86390 1
528260 99528260 1001 86380 86390 1
528849 99528849 1001 86380 86390 1
528363 99528363 1001 86380 86390 1
529574 99529574 1001 86380 86390 1
529705 99529705 1001 86380 86390 1
529373 99529373 1001 86380 86390 1
529426 99529426 1001 86380 86390 1
530515 99530515 1001 86380 86390 1
530206 99530206 1001 86380 86390 1
530113 99530113 1001 86380 86390 1
530108 99530108 1001 86380 86390 1
530138 99530138 1001 86380 86390 1
530757 99530757 1001 86380 86390 1
530591 99530591 1001 86380 86390 1
530580 99530580 1001 86380 86390 1
531294 99531294 1001 86380 86390 1
531260 99531260 1001 86380 86390 1
531038 99531038 1001 86380 86390 1
531133 99531133 1001 86380 86390 1
530784 99530784 1001 86380 86390 1
532101 99532101 1001 86380 86390 1
531861 99531861 1001 86380 86390 1
532889 99532889 1001 86380 86390 1
532635 99532635 1001 86380 86390 1
532714 99532714 1001 86380 86390 1
532781 99532781 1001 86380 86390 1
532718 99532718 1001 86380 86390 1
532771 99532771 1001 86380 86390 1
532557 99532557 1001 86380 86390 1
532467 99532467 1001 86380 86390 1
533063 99533063 1001 86380 86390 1
533168 99533168 1001 86380 86390 1
533845 99533845 1001 86380 86390 1
533853 99533853 1001 86380 86390 1
533793 99533793 1001 86380 86390 1
533444 99533444 1001 86380 86390 1
533378 99533378 1001 86380 86390 1
534657 99534657 1001 86380 86390 1
534446 99534446 1001 86380 86390 1
534307 99534307 1001 86380 86390 1
534251 99534251 1001 86380 86390 1
534875 99534875 1001 86380 86390 1
534777 99534777 1001 86380 86390 1
535273 99535273 1001 86380 86390 1
534965 99534965 1001 86380 86390 1
535557 99535557 1001 86380 86390 1
536306 99536306 1001 86380 86390 1
536154 99536154 1001 86380 86390 1
536332 99536332 1001 86380 86390 1
536071 99536071 1001 86380 86390 1
536048 99536048 1001 86380 86390 1
535772 99535772 1001 86380 86390 1
535760 99535760 1001 86380 86390 1
535904 99535904 1001 86380 86390 1
535766 99535766 1001 86380 86390 1
535908 99535908 1001 86380 86390 1
536868 99536868 1001 86380 86390 1
536810 99536810 1001 86380 86390 1
536546 99536546 1001 86380 86390 1
536603 99536603 1001 86380 86390 1
537859 99537859 1001 86380 86390 1
538052 99538052 1001 86380 86390 1
538147 99538147 1001 86380 86390 1
538748 99538748 1001 86380 86390 1
538277 99538277 1001 86380 86390 1
539622 99539622 1001 86380 86390 1
539798 99539798 1001 86380 86390 1
539687 99539687 1001 86380 86390 1
540126 99540126 1001 86380 86390 1
540130 99540130 1001 86380 86390 1
540041 99540041 1001 86380 86390 1
539902 99539902 1001 86380 86390 1
539864 99539864 1001 86380 86390 1
540499 99540499 1001 86380 86390 1
540592 99540592 1001 86380 86390 1
540973 99540973 1001 86380 86390 1
540987 99540987 1001 86380 86390 1
540801 99540801 1001 86380 86390 1
540699 99540699 1001 86380 86390 1
541317 99541317 1001 86380 86390 1
541447 99541447 1001 86380 86390 1
541468 99541468 1001 86380 86390 1
542103 99542103 1001 86380 86390 1
541843 99541843 1001 86380 86390 1
541599 99541599 1001 86380 86390 1
542273 99542273 1001 86380 86390 1
542817 99542817 1001 86380 86390 1
542800 99542800 1001 86380 86390 1
542719 99542719 1001 86380 86390 1
542479 99542479 1001 86380 86390 1
542500 99542500 1001 86380 86390 1
542972 99542972 1001 86380 86390 1
542985 99542985 1001 86380 86390 1
543770 99543770 1001 86380 86390 1
543280 99543280 1001 86380 86390 1
543216 99543216 1001 86380 86390 1
543234 99543234 1001 86380 86390 1
543288 99543288 1001 86380 86390 1
544509 99544509 1001 86380 86390 1
544425 99544425 1001 86380 86390 1
544132 99544132 1001 86380 86390 1
544095 99544095 1001 86380 86390 1
543998 99543998 1001 86380 86390 1
400207 99400207 1001 86380 86390 1
400402 99400402 1001 86380 86390 1
400390 99400390 1001 86380 86390 1
400486 99400486 1001 86380 86390 1
400424 99400424 1001 86380 86390 1
400589 99400589 1001 86380 86390 1
400604 99400604 1001 86380 86390 1
401119 99401119 1001 86380 86390 1
401866 99401866 1001 86380 86390 1
402327 99402327 1001 86380 86390 1
402935 99402935 1001 86380 86390 1
403225 99403225 1001 86380 86390 1
403211 99403211 1001 86380 86390 1
403338 99403338 1001 86380 86390 1
403928 99403928 1001 86380 86390 1
404551 99404551 1001 86380 86390 1
404857 99404857 1001 86380 86390 1
404986 99404986 1001 86380 86390 1
404932 99404932 1001 86380 86390 1
405066 99405066 1001 86380 86390 1
405239 99405239 1001 86380 86390 1
405268 99405268 1001 86380 86390 1
405482 99405482 1001 86380 86390 1
405441 99405441 1001 86380 86390 1
405529 99405529 1001 86380 86390 1
405987 99405987 1001 86380 86390 1
406868 99406868 1001 86380 86390 1
408075 99408075 1001 86380 86390 1
409100 99409100 1001 86380 86390 1
409333 99409333 1001 86380 86390 1
409380 99409380 1001 86380 86390 1
409535 99409535 1001 86380 86390 1
409780 99409780 1001 86380 86390 1
410414 99410414 1001 86380 86390 1
410594 99410594 1001 86380 86390 1
410496 99410496 1001 86380 86390 1
411291 99411291 1001 86380 86390 1
411587 99411587 1001 86380 86390 1
411944 99411944 1001 86380 86390 1
412276 99412276 1001 86380 86390 1
412346 99412346 1001 86380 86390 1
413173 99413173 1001 86380 86390 1
412640 99412640 1001 86380 86390 1
412485 99412485 1001 86380 86390 1
412872 99412872 1001 86380 86390 1
412540 99412540 1001 86380 86390 1
413778 99413778 1001 86380 86390 1
415030 99415030 1001 86380 86390 1
415019 99415019 1001 86380 86390 1
414892 99414892 1001 86380 86390 1
414514 99414514 1001 86380 86390 1
414909 99414909 1001 86380 86390 1
414815 99414815 1001 86380 86390 1
414352 99414352 1001 86380 86390 1
414387 99414387 1001 86380 86390 1
415447 99415447 1001 86380 86390 1
415651 99415651 1001 86380 86390 1
416962 99416962 1001 86380 86390 1
416917 99416917 1001 86380 86390 1
416980 99416980 1001 86380 86390 1
416348 99416348 1001 86380 86390 1
416510 99416510 1001 86380 86390 1
415827 99415827 1001 86380 86390 1
417607 99417607 1001 86380 86390 1
418526 99418526 1001 86380 86390 1
418681 99418681 1001 86380 86390 1
418542 99418542 1001 86380 86390 1
418310 99418310 1001 86380 86390 1
418354 99418354 1001 86380 86390 1
417849 99417849 1001 86380 86390 1
417875 99417875 1001 86380 86390 1
417884 99417884 1001 86380 86390 1
419938 99419938 1001 86380 86390 1
419791 99419791 1001 86380 86390 1
419577 99419577 1001 86380 86390 1
419508 99419508 1001 86380 86390 1
419284 99419284 1001 86380 86390 1
421740 99421740 1001 86380 86390 1
422124 99422124 1001 86380 86390 1
423558 99423558 1001 86380 86390 1
423151 99423151 1001 86380 86390 1
422786 99422786 1001 86380 86390 1
424118 99424118 1001 86380 86390 1
423845 99423845 1001 86380 86390 1
423832 99423832 1001 86380 86390 1
423982 99423982 1001 86380 86390 1
425327 99425327 1001 86380 86390 1
425176 99425176 1001 86380 86390 1
425363 99425363 1001 86380 86390 1
424861 99424861 1001 86380 86390 1
424732 99424732 1001 86380 86390 1
424981 99424981 1001 86380 86390 1
424763 99424763 1001 86380 86390 1
424771 99424771 1001 86380 86390 1
424391 99424391 1001 86380 86390 1
425657 99425657 1001 86380 86390 1
425573 99425573 1001 86380 86390 1
425727 99425727 1001 86380 86390 1
427073 99427073 1001 86380 86390 1
426592 99426592 1001 86380 86390 1
426581 99426581 1001 86380 86390 1
426458 99426458 1001 86380 86390 1
426491 99426491 1001 86380 86390 1
427145 99427145 1001 86380 86390 1
427402 99427402 1001 86380 86390 1
428163 99428163 1001 86380 86390 1
428304 99428304 1001 86380 86390 1
427905 99427905 1001 86380 86390 1
427671 99427671 1001 86380 86390 1
429140 99429140 1001 86380 86390 1
428864 99428864 1001 86380 86390 1
429093 99429093 1001 86380 86390 1
429766 99429766 1001 86380 86390 1
429770 99429770 1001 86380 86390 1
429265 99429265 1001 86380 86390 1
429552 99429552 1001 86380 86390 1
429559 99429559 1001 86380 86390 1
430758 99430758 1001 86380 86390 1
430525 99430525 1001 86380 86390 1
430802 99430802 1001 86380 86390 1
431912 99431912 1001 86380 86390 1
431927 99431927 1001 86380 86390 1
432033 99432033 1001 86380 86390 1
430830 99430830 1001 86380 86390 1
432249 99432249 1001 86380 86390 1
432209 99432209 1001 86380 86390 1
432483 99432483 1001 86380 86390 1
433581 99433581 1001 86380 86390 1
432845 99432845 1001 86380 86390 1
432530 99432530 1001 86380 86390 1
432729 99432729 1001 86380 86390 1
432842 99432842 1001 86380 86390 1
432518 99432518 1001 86380 86390 1
434997 99434997 1001 86380 86390 1
434717 99434717 1001 86380 86390 1
435817 99435817 1001 86380 86390 1
436376 99436376 1001 86380 86390 1
435973 99435973 1001 86380 86390 1
436002 99436002 1001 86380 86390 1
300095 99300095 1001 86380 86390 1
437240 99437240 1001 86380 86390 1
300059 99300059 1001 86380 86390 1
300077 99300077 1001 86380 86390 1
300537 99300537 1001 86380 86390 1
300526 99300526 1001 86380 86390 1
300319 99300319 1001 86380 86390 1
300387 99300387 1001 86380 86390 1
300466 99300466 1001 86380 86390 1
300135 99300135 1001 86380 86390 1
300136 99300136 1001 86380 86390 1
300111 99300111 1001 86380 86390 1
300112 99300112 1001 86380 86390 1
300923 99300923 1001 86380 86390 1
301476 99301476 1001 86380 86390 1
301292 99301292 1001 86380 86390 1
301191 99301191 1001 86380 86390 1
300937 99300937 1001 86380 86390 1
301742 99301742 1001 86380 86390 1
302214 99302214 1001 86380 86390 1
302179 99302179 1001 86380 86390 1
302086 99302086 1001 86380 86390 1
302164 99302164 1001 86380 86390 1
301973 99301973 1001 86380 86390 1
301852 99301852 1001 86380 86390 1
301814 99301814 1001 86380 86390 1
303135 99303135 1001 86380 86390 1
303062 99303062 1001 86380 86390 1
302884 99302884 1001 86380 86390 1
302852 99302852 1001 86380 86390 1
303271 99303271 1001 86380 86390 1
303337 99303337 1001 86380 86390 1
304002 99304002 1001 86380 86390 1
303703 99303703 1001 86380 86390 1
303505 99303505 1001 86380 86390 1
304212 99304212 1001 86380 86390 1
304690 99304690 1001 86380 86390 1
304360 99304360 1001 86380 86390 1
304427 99304427 1001 86380 86390 1
304872 99304872 1001 86380 86390 1
304967 99304967 1001 86380 86390 1
305045 99305045 1001 86380 86390 1
305023 99305023 1001 86380 86390 1
305272 99305272 1001 86380 86390 1
305196 99305196 1001 86380 86390 1
305250 99305250 1001 86380 86390 1
305264 99305264 1001 86380 86390 1
305071 99305071 1001 86380 86390 1
500179 99500179 1001 86380 86390 1
500698 99500698 1001 86380 86390 1
500704 99500704 1001 86380 86390 1
500802 99500802 1001 86380 86390 1
500549 99500549 1001 86380 86390 1
500527 99500527 1001 86380 86390 1
500348 99500348 1001 86380 86390 1
500299 99500299 1001 86380 86390 1
500237 99500237 1001 86380 86390 1
500997 99500997 1001 86380 86390 1
501488 99501488 1001 86380 86390 1
501618 99501618 1001 86380 86390 1
501494 99501494 1001 86380 86390 1
501291 99501291 1001 86380 86390 1
501310 99501310 1001 86380 86390 1
501160 99501160 1001 86380 86390 1
501225 99501225 1001 86380 86390 1
501115 99501115 1001 86380 86390 1
501128 99501128 1001 86380 86390 1
501134 99501134 1001 86380 86390 1
501723 99501723 1001 86380 86390 1
502195 99502195 1001 86380 86390 1
501879 99501879 1001 86380 86390 1
501996 99501996 1001 86380 86390 1
502537 99502537 1001 86380 86390 1
502628 99502628 1001 86380 86390 1
503167 99503167 1001 86380 86390 1
503156 99503156 1001 86380 86390 1
503106 99503106 1001 86380 86390 1
503224 99503224 1001 86380 86390 1
503081 99503081 1001 86380 86390 1
503082 99503082 1001 86380 86390 1
502813 99502813 1001 86380 86390 1
502835 99502835 1001 86380 86390 1
502733 99502733 1001 86380 86390 1
502747 99502747 1001 86380 86390 1
503447 99503447 1001 86380 86390 1
503308 99503308 1001 86380 86390 1
503362 99503362 1001 86380 86390 1
503933 99503933 1001 86380 86390 1
503985 99503985 1001 86380 86390 1
503850 99503850 1001 86380 86390 1
503876 99503876 1001 86380 86390 1
503531 99503531 1001 86380 86390 1
504255 99504255 1001 86380 86390 1
504676 99504676 1001 86380 86390 1
504657 99504657 1001 86380 86390 1
504522 99504522 1001 86380 86390 1
504982 99504982 1001 86380 86390 1
505035 99505035 1001 86380 86390 1
505038 99505038 1001 86380 86390 1
505255 99505255 1001 86380 86390 1
505232 99505232 1001 86380 86390 1
505181 99505181 1001 86380 86390 1
505957 99505957 1001 86380 86390 1
506176 99506176 1001 86380 86390 1
506711 99506711 1001 86380 86390 1
506700 99506700 1001 86380 86390 1
507358 99507358 1001 86380 86390 1
506969 99506969 1001 86380 86390 1
506976 99506976 1001 86380 86390 1
506928 99506928 1001 86380 86390 1
506838 99506838 1001 86380 86390 1
507458 99507458 1001 86380 86390 1
507508 99507508 1001 86380 86390 1
507431 99507431 1001 86380 86390 1
508180 99508180 1001 86380 86390 1
508129 99508129 1001 86380 86390 1
507945 99507945 1001 86380 86390 1
507936 99507936 1001 86380 86390 1
507782 99507782 1001 86380 86390 1
508969 99508969 1001 86380 86390 1
509009 99509009 1001 86380 86390 1
508824 99508824 1001 86380 86390 1
509153 99509153 1001 86380 86390 1
509132 99509132 1001 86380 86390 1
509813 99509813 1001 86380 86390 1
509724 99509724 1001 86380 86390 1
509814 99509814 1001 86380 86390 1
509715 99509715 1001 86380 86390 1
509657 99509657 1001 86380 86390 1
509373 99509373 1001 86380 86390 1
509464 99509464 1001 86380 86390 1
509297 99509297 1001 86380 86390 1
509368 99509368 1001 86380 86390 1
510467 99510467 1001 86380 86390 1
510831 99510831 1001 86380 86390 1
511386 99511386 1001 86380 86390 1
511452 99511452 1001 86380 86390 1
511171 99511171 1001 86380 86390 1
511267 99511267 1001 86380 86390 1
510998 99510998 1001 86380 86390 1
511050 99511050 1001 86380 86390 1
511054 99511054 1001 86380 86390 1
511736 99511736 1001 86380 86390 1
511663 99511663 1001 86380 86390 1
512225 99512225 1001 86380 86390 1
512200 99512200 1001 86380 86390 1
512136 99512136 1001 86380 86390 1
512146 99512146 1001 86380 86390 1
511763 99511763 1001 86380 86390 1
511843 99511843 1001 86380 86390 1
512501 99512501 1001 86380 86390 1
513107 99513107 1001 86380 86390 1
513086 99513086 1001 86380 86390 1
512986 99512986 1001 86380 86390 1
512857 99512857 1001 86380 86390 1
512989 99512989 1001 86380 86390 1
512797 99512797 1001 86380 86390 1
512623 99512623 1001 86380 86390 1
513333 99513333 1001 86380 86390 1
513235 99513235 1001 86380 86390 1
513327 99513327 1001 86380 86390 1
513225 99513225 1001 86380 86390 1
514014 99514014 1001 86380 86390 1
513992 99513992 1001 86380 86390 1
513661 99513661 1001 86380 86390 1
513727 99513727 1001 86380 86390 1
513623 99513623 1001 86380 86390 1
513493 99513493 1001 86380 86390 1
514067 99514067 1001 86380 86390 1
514228 99514228 1001 86380 86390 1
514090 99514090 1001 86380 86390 1
514718 99514718 1001 86380 86390 1
514672 99514672 1001 86380 86390 1
514648 99514648 1001 86380 86390 1
514300 99514300 1001 86380 86390 1
514952 99514952 1001 86380 86390 1
514928 99514928 1001 86380 86390 1
515313 99515313 1001 86380 86390 1
515314 99515314 1001 86380 86390 1
515443 99515443 1001 86380 86390 1
515340 99515340 1001 86380 86390 1
515291 99515291 1001 86380 86390 1
515270 99515270 1001 86380 86390 1
515263 99515263 1001 86380 86390 1
515164 99515164 1001 86380 86390 1
516313 99516313 1001 86380 86390 1
516214 99516214 1001 86380 86390 1
516514 99516514 1001 86380 86390 1
517195 99517195 1001 86380 86390 1
516936 99516936 1001 86380 86390 1
516728 99516728 1001 86380 86390 1
517465 99517465 1001 86380 86390 1
517517 99517517 1001 86380 86390 1
517445 99517445 1001 86380 86390 1
517759 99517759 1001 86380 86390 1
517605 99517605 1001 86380 86390 1
518186 99518186 1001 86380 86390 1
518355 99518355 1001 86380 86390 1
518228 99518228 1001 86380 86390 1
518789 99518789 1001 86380 86390 1
518681 99518681 1001 86380 86390 1
518505 99518505 1001 86380 86390 1
518456 99518456 1001 86380 86390 1
519757 99519757 1001 86380 86390 1
519440 99519440 1001 86380 86390 1
519558 99519558 1001 86380 86390 1
519429 99519429 1001 86380 86390 1
519485 99519485 1001 86380 86390 1
519234 99519234 1001 86380 86390 1
519314 99519314 1001 86380 86390 1
519294 99519294 1001 86380 86390 1
519968 99519968 1001 86380 86390 1
519970 99519970 1001 86380 86390 1
519972 99519972 1001 86380 86390 1
520620 99520620 1001 86380 86390 1
520201 99520201 1001 86380 86390 1
520111 99520111 1001 86380 86390 1
520150 99520150 1001 86380 86390 1
520776 99520776 1001 86380 86390 1
520830 99520830 1001 86380 86390 1
521431 99521431 1001 86380 86390 1
521436 99521436 1001 86380 86390 1
521254 99521254 1001 86380 86390 1
520859 99520859 1001 86380 86390 1
521034 99521034 1001 86380 86390 1
521501 99521501 1001 86380 86390 1
522146 99522146 1001 86380 86390 1
522288 99522288 1001 86380 86390 1
522022 99522022 1001 86380 86390 1
522071 99522071 1001 86380 86390 1
522007 99522007 1001 86380 86390 1
522387 99522387 1001 86380 86390 1
522465 99522465 1001 86380 86390 1
522918 99522918 1001 86380 86390 1
523101 99523101 1001 86380 86390 1
522703 99522703 1001 86380 86390 1
523922 99523922 1001 86380 86390 1
523561 99523561 1001 86380 86390 1
523539 99523539 1001 86380 86390 1
523644 99523644 1001 86380 86390 1
523595 99523595 1001 86380 86390 1
523467 99523467 1001 86380 86390 1
523480 99523480 1001 86380 86390 1
523396 99523396 1001 86380 86390 1
524046 99524046 1001 86380 86390 1
524117 99524117 1001 86380 86390 1
524041 99524041 1001 86380 86390 1
523990 99523990 1001 86380 86390 1
524582 99524582 1001 86380 86390 1
524585 99524585 1001 86380 86390 1
524624 99524624 1001 86380 86390 1
524502 99524502 1001 86380 86390 1
524442 99524442 1001 86380 86390 1
524316 99524316 1001 86380 86390 1
524857 99524857 1001 86380 86390 1
525466 99525466 1001 86380 86390 1
525415 99525415 1001 86380 86390 1
525326 99525326 1001 86380 86390 1
525342 99525342 1001 86380 86390 1
525323 99525323 1001 86380 86390 1
525118 99525118 1001 86380 86390 1
525132 99525132 1001 86380 86390 1
525121 99525121 1001 86380 86390 1
524996 99524996 1001 86380 86390 1
525688 99525688 1001 86380 86390 1
525637 99525637 1001 86380 86390 1
526281 99526281 1001 86380 86390 1
526388 99526388 1001 86380 86390 1
526362 99526362 1001 86380 86390 1
526035 99526035 1001 86380 86390 1
526093 99526093 1001 86380 86390 1
526583 99526583 1001 86380 86390 1
527166 99527166 1001 86380 86390 1
526965 99526965 1001 86380 86390 1
527031 99527031 1001 86380 86390 1
527012 99527012 1001 86380 86390 1
526640 99526640 1001 86380 86390 1
527377 99527377 1001 86380 86390 1
527986 99527986 1001 86380 86390 1
527806 99527806 1001 86380 86390 1
527770 99527770 1001 86380 86390 1
527695 99527695 1001 86380 86390 1
527497 99527497 1001 86380 86390 1
527653 99527653 1001 86380 86390 1
527602 99527602 1001 86380 86390 1
527642 99527642 1001 86380 86390 1
527489 99527489 1001 86380 86390 1
528176 99528176 1001 86380 86390 1
528158 99528158 1001 86380 86390 1
528837 99528837 1001 86380 86390 1
528880 99528880 1001 86380 86390 1
528493 99528493 1001 86380 86390 1
528576 99528576 1001 86380 86390 1
529491 99529491 1001 86380 86390 1
529441 99529441 1001 86380 86390 1
529887 99529887 1001 86380 86390 1
529863 99529863 1001 86380 86390 1
529851 99529851 1001 86380 86390 1
530538 99530538 1001 86380 86390 1
530171 99530171 1001 86380 86390 1
530301 99530301 1001 86380 86390 1
530252 99530252 1001 86380 86390 1
530089 99530089 1001 86380 86390 1
530070 99530070 1001 86380 86390 1
530616 99530616 1001 86380 86390 1
530561 99530561 1001 86380 86390 1
531277 99531277 1001 86380 86390 1
531308 99531308 1001 86380 86390 1
531244 99531244 1001 86380 86390 1
530840 99530840 1001 86380 86390 1
530808 99530808 1001 86380 86390 1
532078 99532078 1001 86380 86390 1
532149 99532149 1001 86380 86390 1
531895 99531895 1001 86380 86390 1
531600 99531600 1001 86380 86390 1
531724 99531724 1001 86380 86390 1
532288 99532288 1001 86380 86390 1
532560 99532560 1001 86380 86390 1
532457 99532457 1001 86380 86390 1
532419 99532419 1001 86380 86390 1
533119 99533119 1001 86380 86390 1
533158 99533158 1001 86380 86390 1
533856 99533856 1001 86380 86390 1
533771 99533771 1001 86380 86390 1
533292 99533292 1001 86380 86390 1
533437 99533437 1001 86380 86390 1
534019 99534019 1001 86380 86390 1
534650 99534650 1001 86380 86390 1
534664 99534664 1001 86380 86390 1
534550 99534550 1001 86380 86390 1
534375 99534375 1001 86380 86390 1
534289 99534289 1001 86380 86390 1
534357 99534357 1001 86380 86390 1
534360 99534360 1001 86380 86390 1
534101 99534101 1001 86380 86390 1
534077 99534077 1001 86380 86390 1
534175 99534175 1001 86380 86390 1
535449 99535449 1001 86380 86390 1
534976 99534976 1001 86380 86390 1
534990 99534990 1001 86380 86390 1
535597 99535597 1001 86380 86390 1
535663 99535663 1001 86380 86390 1
535586 99535586 1001 86380 86390 1
535529 99535529 1001 86380 86390 1
536160 99536160 1001 86380 86390 1
536177 99536177 1001 86380 86390 1
535826 99535826 1001 86380 86390 1
535779 99535779 1001 86380 86390 1
536521 99536521 1001 86380 86390 1
537101 99537101 1001 86380 86390 1
537108 99537108 1001 86380 86390 1
537109 99537109 1001 86380 86390 1
536883 99536883 1001 86380 86390 1
536871 99536871 1001 86380 86390 1
536771 99536771 1001 86380 86390 1
536679 99536679 1001 86380 86390 1
536564 99536564 1001 86380 86390 1
537329 99537329 1001 86380 86390 1
537252 99537252 1001 86380 86390 1
537241 99537241 1001 86380 86390 1
537334 99537334 1001 86380 86390 1
537260 99537260 1001 86380 86390 1
537615 99537615 1001 86380 86390 1
537712 99537712 1001 86380 86390 1
538060 99538060 1001 86380 86390 1
538524 99538524 1001 86380 86390 1
538451 99538451 1001 86380 86390 1
538989 99538989 1001 86380 86390 1
539579 99539579 1001 86380 86390 1
539439 99539439 1001 86380 86390 1
539536 99539536 1001 86380 86390 1
539416 99539416 1001 86380 86390 1
539288 99539288 1001 86380 86390 1
539121 99539121 1001 86380 86390 1
539799 99539799 1001 86380 86390 1
539739 99539739 1001 86380 86390 1
540373 99540373 1001 86380 86390 1
540159 99540159 1001 86380 86390 1
540227 99540227 1001 86380 86390 1
540165 99540165 1001 86380 86390 1
540049 99540049 1001 86380 86390 1
540000 99540000 1001 86380 86390 1
540641 99540641 1001 86380 86390 1
541158 99541158 1001 86380 86390 1
541172 99541172 1001 86380 86390 1
540893 99540893 1001 86380 86390 1
540947 99540947 1001 86380 86390 1
540922 99540922 1001 86380 86390 1
540714 99540714 1001 86380 86390 1
541488 99541488 1001 86380 86390 1
541782 99541782 1001 86380 86390 1
541500 99541500 1001 86380 86390 1
541592 99541592 1001 86380 86390 1
541568 99541568 1001 86380 86390 1
541569 99541569 1001 86380 86390 1
541561 99541561 1001 86380 86390 1
542182 99542182 1001 86380 86390 1
542863 99542863 1001 86380 86390 1
542667 99542667 1001 86380 86390 1
542347 99542347 1001 86380 86390 1
543150 99543150 1001 86380 86390 1
543050 99543050 1001 86380 86390 1
543076 99543076 1001 86380 86390 1
543488 99543488 1001 86380 86390 1
543476 99543476 1001 86380 86390 1
543425 99543425 1001 86380 86390 1
543457 99543457 1001 86380 86390 1
543484 99543484 1001 86380 86390 1
543283 99543283 1001 86380 86390 1
543272 99543272 1001 86380 86390 1
543210 99543210 1001 86380 86390 1
544419 99544419 1001 86380 86390 1
544585 99544585 1001 86380 86390 1
544428 99544428 1001 86380 86390 1
544391 99544391 1001 86380 86390 1
544281 99544281 1001 86380 86390 1
544075 99544075 1001 86380 86390 1
544050 99544050 1001 86380 86390 1
422446 383 1001 40020 40377 1
400075 99400075 1001 86380 86390 1
400127 99400127 1001 86380 86390 1
400233 99400233 1001 86380 86390 1
400389 99400389 1001 86380 86390 1
400533 99400533 1001 86380 86390 1
400829 99400829 1001 86380 86390 1
401114 99401114 1001 86380 86390 1
401541 99401541 1001 86380 86390 1
401938 99401938 1001 86380 86390 1
401984 99401984 1001 86380 86390 1
402244 99402244 1001 86380 86390 1
402554 99402554 1001 86380 86390 1
402583 99402583 1001 86380 86390 1
403161 99403161 1001 86380 86390 1
403297 99403297 1001 86380 86390 1
403702 99403702 1001 86380 86390 1
403942 99403942 1001 86380 86390 1
404071 99404071 1001 86380 86390 1
404241 99404241 1001 86380 86390 1
405109 99405109 1001 86380 86390 1
405325 99405325 1001 86380 86390 1
405718 99405718 1001 86380 86390 1
406163 99406163 1001 86380 86390 1
406224 99406224 1001 86380 86390 1
406296 99406296 1001 86380 86390 1
406381 99406381 1001 86380 86390 1
406359 99406359 1001 86380 86390 1
406632 99406632 1001 86380 86390 1
406889 99406889 1001 86380 86390 1
406978 99406978 1001 86380 86390 1
407346 99407346 1001 86380 86390 1
407281 99407281 1001 86380 86390 1
407443 99407443 1001 86380 86390 1
407375 99407375 1001 86380 86390 1
407605 99407605 1001 86380 86390 1
407689 99407689 1001 86380 86390 1
408035 99408035 1001 86380 86390 1
408196 99408196 1001 86380 86390 1
408422 99408422 1001 86380 86390 1
409010 99409010 1001 86380 86390 1
409631 99409631 1001 86380 86390 1
409703 99409703 1001 86380 86390 1
410024 99410024 1001 86380 86390 1
410182 99410182 1001 86380 86390 1
410155 99410155 1001 86380 86390 1
410438 99410438 1001 86380 86390 1
410692 99410692 1001 86380 86390 1
411056 99411056 1001 86380 86390 1
411163 99411163 1001 86380 86390 1
411336 99411336 1001 86380 86390 1
411395 99411395 1001 86380 86390 1
411378 99411378 1001 86380 86390 1
411979 99411979 1001 86380 86390 1
413334 99413334 1001 86380 86390 1
412881 99412881 1001 86380 86390 1
413985 99413985 1001 86380 86390 1
413845 99413845 1001 86380 86390 1
414452 99414452 1001 86380 86390 1
414195 99414195 1001 86380 86390 1
415359 99415359 1001 86380 86390 1
415643 99415643 1001 86380 86390 1
416977 99416977 1001 86380 86390 1
416439 99416439 1001 86380 86390 1
415861 99415861 1001 86380 86390 1
417155 99417155 1001 86380 86390 1
418625 99418625 1001 86380 86390 1
417868 99417868 1001 86380 86390 1
417663 99417663 1001 86380 86390 1
418960 99418960 1001 86380 86390 1
420347 99420347 1001 86380 86390 1
420351 99420351 1001 86380 86390 1
419746 99419746 1001 86380 86390 1
419832 99419832 1001 86380 86390 1
419794 99419794 1001 86380 86390 1
419392 99419392 1001 86380 86390 1
420768 99420768 1001 86380 86390 1
420605 99420605 1001 86380 86390 1
421930 99421930 1001 86380 86390 1
421951 99421951 1001 86380 86390 1
421826 99421826 1001 86380 86390 1
421600 99421600 1001 86380 86390 1
421532 99421532 1001 86380 86390 1
423651 99423651 1001 86380 86390 1
423424 99423424 1001 86380 86390 1
423167 99423167 1001 86380 86390 1
423201 99423201 1001 86380 86390 1
423189 99423189 1001 86380 86390 1
422615 99422615 1001 86380 86390 1
422897 99422897 1001 86380 86390 1
422743 99422743 1001 86380 86390 1
424136 99424136 1001 86380 86390 1
425037 99425037 1001 86380 86390 1
424884 99424884 1001 86380 86390 1
424839 99424839 1001 86380 86390 1
424977 99424977 1001 86380 86390 1
425405 99425405 1001 86380 86390 1
425559 99425559 1001 86380 86390 1
424591 99424591 1001 86380 86390 1
425807 99425807 1001 86380 86390 1
425647 99425647 1001 86380 86390 1
425772 99425772 1001 86380 86390 1
427063 99427063 1001 86380 86390 1
426829 99426829 1001 86380 86390 1
426806 99426806 1001 86380 86390 1
426576 99426576 1001 86380 86390 1
426453 99426453 1001 86380 86390 1
426097 99426097 1001 86380 86390 1
426040 99426040 1001 86380 86390 1
427289 99427289 1001 86380 86390 1
427329 99427329 1001 86380 86390 1
428476 99428476 1001 86380 86390 1
428239 99428239 1001 86380 86390 1
427631 99427631 1001 86380 86390 1
427884 99427884 1001 86380 86390 1
428827 99428827 1001 86380 86390 1
430253 99430253 1001 86380 86390 1
429736 99429736 1001 86380 86390 1
429764 99429764 1001 86380 86390 1
429472 99429472 1001 86380 86390 1
429257 99429257 1001 86380 86390 1
429335 99429335 1001 86380 86390 1
430606 99430606 1001 86380 86390 1
431972 99431972 1001 86380 86390 1
431701 99431701 1001 86380 86390 1
431561 99431561 1001 86380 86390 1
431386 99431386 1001 86380 86390 1
431167 99431167 1001 86380 86390 1
432355 99432355 1001 86380 86390 1
433702 99433702 1001 86380 86390 1
433450 99433450 1001 86380 86390 1
433065 99433065 1001 86380 86390 1
433309 99433309 1001 86380 86390 1
432759 99432759 1001 86380 86390 1
435230 99435230 1001 86380 86390 1
434978 99434978 1001 86380 86390 1
434200 99434200 1001 86380 86390 1
434187 99434187 1001 86380 86390 1
437081 99437081 1001 86380 86390 1
437138 99437138 1001 86380 86390 1
436728 99436728 1001 86380 86390 1
436276 99436276 1001 86380 86390 1
436277 99436277 1001 86380 86390 1
437293 99437293 1001 86380 86390 1
300063 99300063 1001 86380 86390 1
300639 99300639 1001 86380 86390 1
300400 99300400 1001 86380 86390 1
300482 99300482 1001 86380 86390 1
300120 99300120 1001 86380 86390 1
300304 99300304 1001 86380 86390 1
300195 99300195 1001 86380 86390 1
300915 99300915 1001 86380 86390 1
301397 99301397 1001 86380 86390 1
301549 99301549 1001 86380 86390 1
301312 99301312 1001 86380 86390 1
301152 99301152 1001 86380 86390 1
301091 99301091 1001 86380 86390 1
301053 99301053 1001 86380 86390 1
301646 99301646 1001 86380 86390 1
302266 99302266 1001 86380 86390 1
302313 99302313 1001 86380 86390 1
302327 99302327 1001 86380 86390 1
301991 99301991 1001 86380 86390 1
301838 99301838 1001 86380 86390 1
301845 99301845 1001 86380 86390 1
302510 99302510 1001 86380 86390 1
302478 99302478 1001 86380 86390 1
303157 99303157 1001 86380 86390 1
303028 99303028 1001 86380 86390 1
302814 99302814 1001 86380 86390 1
302919 99302919 1001 86380 86390 1
302793 99302793 1001 86380 86390 1
302736 99302736 1001 86380 86390 1
302635 99302635 1001 86380 86390 1
303253 99303253 1001 86380 86390 1
303845 99303845 1001 86380 86390 1
303886 99303886 1001 86380 86390 1
303698 99303698 1001 86380 86390 1
303414 99303414 1001 86380 86390 1
303601 99303601 1001 86380 86390 1
304069 99304069 1001 86380 86390 1
304109 99304109 1001 86380 86390 1
304158 99304158 1001 86380 86390 1
304680 99304680 1001 86380 86390 1
304847 99304847 1001 86380 86390 1
304407 99304407 1001 86380 86390 1
304356 99304356 1001 86380 86390 1
304294 99304294 1001 86380 86390 1
304442 99304442 1001 86380 86390 1
304933 99304933 1001 86380 86390 1
304875 99304875 1001 86380 86390 1
305548 99305548 1001 86380 86390 1
305511 99305511 1001 86380 86390 1
305631 99305631 1001 86380 86390 1
305480 99305480 1001 86380 86390 1
305353 99305353 1001 86380 86390 1
305381 99305381 1001 86380 86390 1
305259 99305259 1001 86380 86390 1
305248 99305248 1001 86380 86390 1
500470 99500470 1001 86380 86390 1
500400 99500400 1001 86380 86390 1
500291 99500291 1001 86380 86390 1
501006 99501006 1001 86380 86390 1
500949 99500949 1001 86380 86390 1
500833 99500833 1001 86380 86390 1
501615 99501615 1001 86380 86390 1
501571 99501571 1001 86380 86390 1
501520 99501520 1001 86380 86390 1
501370 99501370 1001 86380 86390 1
501396 99501396 1001 86380 86390 1
501727 99501727 1001 86380 86390 1
501746 99501746 1001 86380 86390 1
502142 99502142 1001 86380 86390 1
501857 99501857 1001 86380 86390 1
501929 99501929 1001 86380 86390 1
502482 99502482 1001 86380 86390 1
503262 99503262 1001 86380 86390 1
503283 99503283 1001 86380 86390 1
503199 99503199 1001 86380 86390 1
503016 99503016 1001 86380 86390 1
503017 99503017 1001 86380 86390 1
502888 99502888 1001 86380 86390 1
502844 99502844 1001 86380 86390 1
502772 99502772 1001 86380 86390 1
502812 99502812 1001 86380 86390 1
503293 99503293 1001 86380 86390 1
504034 99504034 1001 86380 86390 1
503984 99503984 1001 86380 86390 1
503999 99503999 1001 86380 86390 1
503890 99503890 1001 86380 86390 1
503635 99503635 1001 86380 86390 1
504232 99504232 1001 86380 86390 1
504722 99504722 1001 86380 86390 1
504658 99504658 1001 86380 86390 1
504507 99504507 1001 86380 86390 1
504384 99504384 1001 86380 86390 1
505049 99505049 1001 86380 86390 1
505042 99505042 1001 86380 86390 1
505743 99505743 1001 86380 86390 1
505185 99505185 1001 86380 86390 1
505818 99505818 1001 86380 86390 1
505806 99505806 1001 86380 86390 1
505822 99505822 1001 86380 86390 1
505803 99505803 1001 86380 86390 1
505843 99505843 1001 86380 86390 1
506525 99506525 1001 86380 86390 1
506517 99506517 1001 86380 86390 1
506427 99506427 1001 86380 86390 1
506235 99506235 1001 86380 86390 1
506303 99506303 1001 86380 86390 1
506651 99506651 1001 86380 86390 1
506603 99506603 1001 86380 86390 1
507340 99507340 1001 86380 86390 1
507237 99507237 1001 86380 86390 1
507250 99507250 1001 86380 86390 1
507369 99507369 1001 86380 86390 1
507143 99507143 1001 86380 86390 1
507079 99507079 1001 86380 86390 1
507163 99507163 1001 86380 86390 1
506964 99506964 1001 86380 86390 1
507485 99507485 1001 86380 86390 1
507433 99507433 1001 86380 86390 1
507530 99507530 1001 86380 86390 1
508134 99508134 1001 86380 86390 1
508102 99508102 1001 86380 86390 1
507888 99507888 1001 86380 86390 1
507748 99507748 1001 86380 86390 1
507632 99507632 1001 86380 86390 1
507793 99507793 1001 86380 86390 1
508431 99508431 1001 86380 86390 1
508433 99508433 1001 86380 86390 1
509008 99509008 1001 86380 86390 1
508822 99508822 1001 86380 86390 1
508823 99508823 1001 86380 86390 1
508840 99508840 1001 86380 86390 1
509899 99509899 1001 86380 86390 1
509762 99509762 1001 86380 86390 1
509887 99509887 1001 86380 86390 1
509650 99509650 1001 86380 86390 1
509296 99509296 1001 86380 86390 1
509428 99509428 1001 86380 86390 1
509431 99509431 1001 86380 86390 1
510085 99510085 1001 86380 86390 1
510037 99510037 1001 86380 86390 1
510710 99510710 1001 86380 86390 1
510596 99510596 1001 86380 86390 1
510274 99510274 1001 86380 86390 1
510902 99510902 1001 86380 86390 1
511505 99511505 1001 86380 86390 1
511496 99511496 1001 86380 86390 1
511407 99511407 1001 86380 86390 1
511395 99511395 1001 86380 86390 1
511274 99511274 1001 86380 86390 1
511164 99511164 1001 86380 86390 1
511062 99511062 1001 86380 86390 1
511076 99511076 1001 86380 86390 1
511128 99511128 1001 86380 86390 1
511125 99511125 1001 86380 86390 1
511654 99511654 1001 86380 86390 1
511699 99511699 1001 86380 86390 1
512240 99512240 1001 86380 86390 1
511993 99511993 1001 86380 86390 1
512104 99512104 1001 86380 86390 1
512144 99512144 1001 86380 86390 1
511978 99511978 1001 86380 86390 1
511953 99511953 1001 86380 86390 1
512411 99512411 1001 86380 86390 1
513108 99513108 1001 86380 86390 1
513160 99513160 1001 86380 86390 1
512964 99512964 1001 86380 86390 1
512970 99512970 1001 86380 86390 1
512707 99512707 1001 86380 86390 1
512737 99512737 1001 86380 86390 1
512738 99512738 1001 86380 86390 1
513941 99513941 1001 86380 86390 1
513853 99513853 1001 86380 86390 1
513805 99513805 1001 86380 86390 1
513654 99513654 1001 86380 86390 1
514055 99514055 1001 86380 86390 1
514058 99514058 1001 86380 86390 1
514033 99514033 1001 86380 86390 1
514854 99514854 1001 86380 86390 1
514742 99514742 1001 86380 86390 1
514774 99514774 1001 86380 86390 1
514763 99514763 1001 86380 86390 1
515052 99515052 1001 86380 86390 1
514962 99514962 1001 86380 86390 1
514885 99514885 1001 86380 86390 1
515651 99515651 1001 86380 86390 1
515533 99515533 1001 86380 86390 1
515589 99515589 1001 86380 86390 1
515771 99515771 1001 86380 86390 1
516482 99516482 1001 86380 86390 1
516404 99516404 1001 86380 86390 1
516189 99516189 1001 86380 86390 1
516108 99516108 1001 86380 86390 1
515936 99515936 1001 86380 86390 1
516606 99516606 1001 86380 86390 1
517257 99517257 1001 86380 86390 1
517092 99517092 1001 86380 86390 1
516991 99516991 1001 86380 86390 1
516945 99516945 1001 86380 86390 1
516811 99516811 1001 86380 86390 1
517528 99517528 1001 86380 86390 1
517392 99517392 1001 86380 86390 1
518064 99518064 1001 86380 86390 1
518241 99518241 1001 86380 86390 1
518953 99518953 1001 86380 86390 1
518957 99518957 1001 86380 86390 1
518801 99518801 1001 86380 86390 1
518503 99518503 1001 86380 86390 1
518455 99518455 1001 86380 86390 1
519102 99519102 1001 86380 86390 1
519090 99519090 1001 86380 86390 1
519014 99519014 1001 86380 86390 1
519017 99519017 1001 86380 86390 1
519756 99519756 1001 86380 86390 1
519644 99519644 1001 86380 86390 1
519282 99519282 1001 86380 86390 1
519966 99519966 1001 86380 86390 1
519982 99519982 1001 86380 86390 1
519828 99519828 1001 86380 86390 1
520283 99520283 1001 86380 86390 1
520245 99520245 1001 86380 86390 1
520275 99520275 1001 86380 86390 1
520170 99520170 1001 86380 86390 1
520675 99520675 1001 86380 86390 1
520748 99520748 1001 86380 86390 1
520687 99520687 1001 86380 86390 1
521312 99521312 1001 86380 86390 1
521302 99521302 1001 86380 86390 1
521293 99521293 1001 86380 86390 1
521105 99521105 1001 86380 86390 1
521184 99521184 1001 86380 86390 1
521192 99521192 1001 86380 86390 1
521180 99521180 1001 86380 86390 1
520919 99520919 1001 86380 86390 1
520947 99520947 1001 86380 86390 1
521532 99521532 1001 86380 86390 1
521589 99521589 1001 86380 86390 1
521539 99521539 1001 86380 86390 1
522163 99522163 1001 86380 86390 1
522171 99522171 1001 86380 86390 1
521714 99521714 1001 86380 86390 1
521794 99521794 1001 86380 86390 1
521836 99521836 1001 86380 86390 1
522359 99522359 1001 86380 86390 1
522411 99522411 1001 86380 86390 1
522390 99522390 1001 86380 86390 1
522849 99522849 1001 86380 86390 1
522649 99522649 1001 86380 86390 1
523234 99523234 1001 86380 86390 1
523913 99523913 1001 86380 86390 1
523784 99523784 1001 86380 86390 1
523759 99523759 1001 86380 86390 1
523789 99523789 1001 86380 86390 1
523739 99523739 1001 86380 86390 1
523627 99523627 1001 86380 86390 1
523521 99523521 1001 86380 86390 1
524646 99524646 1001 86380 86390 1
524634 99524634 1001 86380 86390 1
524377 99524377 1001 86380 86390 1
524357 99524357 1001 86380 86390 1
525430 99525430 1001 86380 86390 1
525473 99525473 1001 86380 86390 1
525543 99525543 1001 86380 86390 1
525277 99525277 1001 86380 86390 1
525127 99525127 1001 86380 86390 1
525632 99525632 1001 86380 86390 1
525662 99525662 1001 86380 86390 1
525722 99525722 1001 86380 86390 1
526406 99526406 1001 86380 86390 1
526156 99526156 1001 86380 86390 1
525934 99525934 1001 86380 86390 1
525949 99525949 1001 86380 86390 1
525811 99525811 1001 86380 86390 1
526541 99526541 1001 86380 86390 1
527217 99527217 1001 86380 86390 1
527098 99527098 1001 86380 86390 1
526928 99526928 1001 86380 86390 1
526852 99526852 1001 86380 86390 1
526904 99526904 1001 86380 86390 1
527040 99527040 1001 86380 86390 1
526722 99526722 1001 86380 86390 1
526751 99526751 1001 86380 86390 1
527444 99527444 1001 86380 86390 1
527251 99527251 1001 86380 86390 1
527343 99527343 1001 86380 86390 1
527321 99527321 1001 86380 86390 1
527283 99527283 1001 86380 86390 1
527975 99527975 1001 86380 86390 1
527887 99527887 1001 86380 86390 1
527995 99527995 1001 86380 86390 1
527791 99527791 1001 86380 86390 1
527769 99527769 1001 86380 86390 1
527836 99527836 1001 86380 86390 1
527862 99527862 1001 86380 86390 1
527759 99527759 1001 86380 86390 1
527584 99527584 1001 86380 86390 1
528117 99528117 1001 86380 86390 1
528900 99528900 1001 86380 86390 1
528816 99528816 1001 86380 86390 1
528717 99528717 1001 86380 86390 1
528757 99528757 1001 86380 86390 1
528671 99528671 1001 86380 86390 1
528684 99528684 1001 86380 86390 1
528546 99528546 1001 86380 86390 1
528653 99528653 1001 86380 86390 1
528577 99528577 1001 86380 86390 1
528321 99528321 1001 86380 86390 1
528286 99528286 1001 86380 86390 1
528486 99528486 1001 86380 86390 1
529683 99529683 1001 86380 86390 1
529675 99529675 1001 86380 86390 1
529368 99529368 1001 86380 86390 1
529320 99529320 1001 86380 86390 1
529109 99529109 1001 86380 86390 1
529855 99529855 1001 86380 86390 1
530270 99530270 1001 86380 86390 1
530142 99530142 1001 86380 86390 1
530054 99530054 1001 86380 86390 1
530589 99530589 1001 86380 86390 1
530578 99530578 1001 86380 86390 1
530609 99530609 1001 86380 86390 1
530625 99530625 1001 86380 86390 1
531243 99531243 1001 86380 86390 1
531363 99531363 1001 86380 86390 1
531182 99531182 1001 86380 86390 1
531186 99531186 1001 86380 86390 1
531135 99531135 1001 86380 86390 1
531104 99531104 1001 86380 86390 1
531043 99531043 1001 86380 86390 1
530844 99530844 1001 86380 86390 1
531403 99531403 1001 86380 86390 1
531559 99531559 1001 86380 86390 1
531474 99531474 1001 86380 86390 1
531556 99531556 1001 86380 86390 1
531599 99531599 1001 86380 86390 1
531601 99531601 1001 86380 86390 1
531777 99531777 1001 86380 86390 1
532304 99532304 1001 86380 86390 1
532344 99532344 1001 86380 86390 1
532833 99532833 1001 86380 86390 1
532976 99532976 1001 86380 86390 1
532990 99532990 1001 86380 86390 1
532783 99532783 1001 86380 86390 1
532745 99532745 1001 86380 86390 1
532707 99532707 1001 86380 86390 1
532545 99532545 1001 86380 86390 1
532552 99532552 1001 86380 86390 1
533043 99533043 1001 86380 86390 1
533049 99533049 1001 86380 86390 1
533675 99533675 1001 86380 86390 1
533418 99533418 1001 86380 86390 1
533276 99533276 1001 86380 86390 1
533290 99533290 1001 86380 86390 1
533409 99533409 1001 86380 86390 1
534025 99534025 1001 86380 86390 1
534013 99534013 1001 86380 86390 1
533928 99533928 1001 86380 86390 1
534008 99534008 1001 86380 86390 1
534604 99534604 1001 86380 86390 1
534478 99534478 1001 86380 86390 1
534388 99534388 1001 86380 86390 1
534340 99534340 1001 86380 86390 1
534399 99534399 1001 86380 86390 1
534464 99534464 1001 86380 86390 1
535461 99535461 1001 86380 86390 1
535335 99535335 1001 86380 86390 1
535324 99535324 1001 86380 86390 1
535197 99535197 1001 86380 86390 1
535005 99535005 1001 86380 86390 1
534905 99534905 1001 86380 86390 1
535092 99535092 1001 86380 86390 1
536233 99536233 1001 86380 86390 1
535878 99535878 1001 86380 86390 1
536981 99536981 1001 86380 86390 1
536961 99536961 1001 86380 86390 1
536756 99536756 1001 86380 86390 1
537369 99537369 1001 86380 86390 1
537475 99537475 1001 86380 86390 1
537450 99537450 1001 86380 86390 1
537502 99537502 1001 86380 86390 1
537457 99537457 1001 86380 86390 1
538101 99538101 1001 86380 86390 1
538094 99538094 1001 86380 86390 1
538162 99538162 1001 86380 86390 1
538724 99538724 1001 86380 86390 1
538780 99538780 1001 86380 86390 1
538689 99538689 1001 86380 86390 1
538499 99538499 1001 86380 86390 1
538501 99538501 1001 86380 86390 1
538607 99538607 1001 86380 86390 1
538298 99538298 1001 86380 86390 1
538230 99538230 1001 86380 86390 1
538257 99538257 1001 86380 86390 1
538361 99538361 1001 86380 86390 1
539626 99539626 1001 86380 86390 1
539741 99539741 1001 86380 86390 1
539693 99539693 1001 86380 86390 1
539720 99539720 1001 86380 86390 1
540282 99540282 1001 86380 86390 1
540253 99540253 1001 86380 86390 1
540138 99540138 1001 86380 86390 1
539859 99539859 1001 86380 86390 1
541256 99541256 1001 86380 86390 1
541165 99541165 1001 86380 86390 1
541199 99541199 1001 86380 86390 1
540944 99540944 1001 86380 86390 1
541014 99541014 1001 86380 86390 1
540842 99540842 1001 86380 86390 1
541295 99541295 1001 86380 86390 1
541887 99541887 1001 86380 86390 1
541755 99541755 1001 86380 86390 1
541885 99541885 1001 86380 86390 1
541670 99541670 1001 86380 86390 1
542884 99542884 1001 86380 86390 1
542940 99542940 1001 86380 86390 1
542730 99542730 1001 86380 86390 1
542660 99542660 1001 86380 86390 1
542385 99542385 1001 86380 86390 1
543149 99543149 1001 86380 86390 1
543593 99543593 1001 86380 86390 1
543405 99543405 1001 86380 86390 1
543167 99543167 1001 86380 86390 1
543277 99543277 1001 86380 86390 1
543161 99543161 1001 86380 86390 1
543174 99543174 1001 86380 86390 1
543877 99543877 1001 86380 86390 1
544537 99544537 1001 86380 86390 1
544575 99544575 1001 86380 86390 1
544327 99544327 1001 86380 86390 1
544212 99544212 1001 86380 86390 1
544294 99544294 1001 86380 86390 1
544245 99544245 1001 86380 86390 1
544598 99544598 1001 86380 86390 1
519351 470 1001 70758 71057 1
400462 99400462 1001 86380 86390 1
400677 99400677 1001 86380 86390 1
401830 99401830 1001 86380 86390 1
401900 99401900 1001 86380 86390 1
402007 99402007 1001 86380 86390 1
401948 99401948 1001 86380 86390 1
402655 99402655 1001 86380 86390 1
403213 99403213 1001 86380 86390 1
403519 99403519 1001 86380 86390 1
404165 99404165 1001 86380 86390 1
404344 99404344 1001 86380 86390 1
404507 99404507 1001 86380 86390 1
405284 99405284 1001 86380 86390 1
405285 99405285 1001 86380 86390 1
405391 99405391 1001 86380 86390 1
405433 99405433 1001 86380 86390 1
405587 99405587 1001 86380 86390 1
405761 99405761 1001 86380 86390 1
405683 99405683 1001 86380 86390 1
405691 99405691 1001 86380 86390 1
406025 99406025 1001 86380 86390 1
406184 99406184 1001 86380 86390 1
406282 99406282 1001 86380 86390 1
406830 99406830 1001 86380 86390 1
407108 99407108 1001 86380 86390 1
407474 99407474 1001 86380 86390 1
407602 99407602 1001 86380 86390 1
408001 99408001 1001 86380 86390 1
408195 99408195 1001 86380 86390 1
408392 99408392 1001 86380 86390 1
408518 99408518 1001 86380 86390 1
408310 99408310 1001 86380 86390 1
409063 99409063 1001 86380 86390 1
409242 99409242 1001 86380 86390 1
409709 99409709 1001 86380 86390 1
410277 99410277 1001 86380 86390 1
410539 99410539 1001 86380 86390 1
410764 99410764 1001 86380 86390 1
410905 99410905 1001 86380 86390 1
410945 99410945 1001 86380 86390 1
411301 99411301 1001 86380 86390 1
412425 99412425 1001 86380 86390 1
412400 99412400 1001 86380 86390 1
413435 99413435 1001 86380 86390 1
413120 99413120 1001 86380 86390 1
413028 99413028 1001 86380 86390 1
412645 99412645 1001 86380 86390 1
414048 99414048 1001 86380 86390 1
415237 99415237 1001 86380 86390 1
414880 99414880 1001 86380 86390 1
414144 99414144 1001 86380 86390 1
415619 99415619 1001 86380 86390 1
416833 99416833 1001 86380 86390 1
416679 99416679 1001 86380 86390 1
416343 99416343 1001 86380 86390 1
416579 99416579 1001 86380 86390 1
416309 99416309 1001 86380 86390 1
415970 99415970 1001 86380 86390 1
416027 99416027 1001 86380 86390 1
417185 99417185 1001 86380 86390 1
417559 99417559 1001 86380 86390 1
417431 99417431 1001 86380 86390 1
417534 99417534 1001 86380 86390 1
418552 99418552 1001 86380 86390 1
418682 99418682 1001 86380 86390 1
418052 99418052 1001 86380 86390 1
418429 99418429 1001 86380 86390 1
418016 99418016 1001 86380 86390 1
420338 99420338 1001 86380 86390 1
420438 99420438 1001 86380 86390 1
419714 99419714 1001 86380 86390 1
419792 99419792 1001 86380 86390 1
419896 99419896 1001 86380 86390 1
419512 99419512 1001 86380 86390 1
419450 99419450 1001 86380 86390 1
419517 99419517 1001 86380 86390 1
419458 99419458 1001 86380 86390 1
422037 99422037 1001 86380 86390 1
422097 99422097 1001 86380 86390 1
421570 99421570 1001 86380 86390 1
421202 99421202 1001 86380 86390 1
420922 99420922 1001 86380 86390 1
423336 99423336 1001 86380 86390 1
423328 99423328 1001 86380 86390 1
423570 99423570 1001 86380 86390 1
423282 99423282 1001 86380 86390 1
422680 99422680 1001 86380 86390 1
422840 99422840 1001 86380 86390 1
422562 99422562 1001 86380 86390 1
422822 99422822 1001 86380 86390 1
423829 99423829 1001 86380 86390 1
425341 99425341 1001 86380 86390 1
425264 99425264 1001 86380 86390 1
424830 99424830 1001 86380 86390 1
424390 99424390 1001 86380 86390 1
424223 99424223 1001 86380 86390 1
424451 99424451 1001 86380 86390 1
427113 99427113 1001 86380 86390 1
426769 99426769 1001 86380 86390 1
426434 99426434 1001 86380 86390 1
425937 99425937 1001 86380 86390 1
426057 99426057 1001 86380 86390 1
427220 99427220 1001 86380 86390 1
428511 99428511 1001 86380 86390 1
428582 99428582 1001 86380 86390 1
428337 99428337 1001 86380 86390 1
428050 99428050 1001 86380 86390 1
428177 99428177 1001 86380 86390 1
429158 99429158 1001 86380 86390 1
429903 99429903 1001 86380 86390 1
429645 99429645 1001 86380 86390 1
429726 99429726 1001 86380 86390 1
429893 99429893 1001 86380 86390 1
431844 99431844 1001 86380 86390 1
431669 99431669 1001 86380 86390 1
431527 99431527 1001 86380 86390 1
431559 99431559 1001 86380 86390 1
431510 99431510 1001 86380 86390 1
431537 99431537 1001 86380 86390 1
431602 99431602 1001 86380 86390 1
431191 99431191 1001 86380 86390 1
430857 99430857 1001 86380 86390 1
431234 99431234 1001 86380 86390 1
432443 99432443 1001 86380 86390 1
433395 99433395 1001 86380 86390 1
433545 99433545 1001 86380 86390 1
432632 99432632 1001 86380 86390 1
432734 99432734 1001 86380 86390 1
432504 99432504 1001 86380 86390 1
433916 99433916 1001 86380 86390 1
433820 99433820 1001 86380 86390 1
433872 99433872 1001 86380 86390 1
433825 99433825 1001 86380 86390 1
435311 99435311 1001 86380 86390 1
434659 99434659 1001 86380 86390 1
434671 99434671 1001 86380 86390 1
435741 99435741 1001 86380 86390 1
436802 99436802 1001 86380 86390 1
436809 99436809 1001 86380 86390 1
436773 99436773 1001 86380 86390 1
436907 99436907 1001 86380 86390 1
436911 99436911 1001 86380 86390 1
436669 99436669 1001 86380 86390 1
436194 99436194 1001 86380 86390 1
436026 99436026 1001 86380 86390 1
437329 99437329 1001 86380 86390 1
300728 99300728 1001 86380 86390 1
300657 99300657 1001 86380 86390 1
300672 99300672 1001 86380 86390 1
300454 99300454 1001 86380 86390 1
300496 99300496 1001 86380 86390 1
300126 99300126 1001 86380 86390 1
301443 99301443 1001 86380 86390 1
301287 99301287 1001 86380 86390 1
301257 99301257 1001 86380 86390 1
301710 99301710 1001 86380 86390 1
301555 99301555 1001 86380 86390 1
301611 99301611 1001 86380 86390 1
302189 99302189 1001 86380 86390 1
302349 99302349 1001 86380 86390 1
302068 99302068 1001 86380 86390 1
302147 99302147 1001 86380 86390 1
301808 99301808 1001 86380 86390 1
303041 99303041 1001 86380 86390 1
303116 99303116 1001 86380 86390 1
302955 99302955 1001 86380 86390 1
302998 99302998 1001 86380 86390 1
302844 99302844 1001 86380 86390 1
303210 99303210 1001 86380 86390 1
303396 99303396 1001 86380 86390 1
303945 99303945 1001 86380 86390 1
304019 99304019 1001 86380 86390 1
303544 99303544 1001 86380 86390 1
303558 99303558 1001 86380 86390 1
303571 99303571 1001 86380 86390 1
304508 99304508 1001 86380 86390 1
304393 99304393 1001 86380 86390 1
304890 99304890 1001 86380 86390 1
305061 99305061 1001 86380 86390 1
305497 99305497 1001 86380 86390 1
305579 99305579 1001 86380 86390 1
305416 99305416 1001 86380 86390 1
500737 99500737 1001 86380 86390 1
500782 99500782 1001 86380 86390 1
500649 99500649 1001 86380 86390 1
500701 99500701 1001 86380 86390 1
500427 99500427 1001 86380 86390 1
500328 99500328 1001 86380 86390 1
500212 99500212 1001 86380 86390 1
500948 99500948 1001 86380 86390 1
500835 99500835 1001 86380 86390 1
501453 99501453 1001 86380 86390 1
501356 99501356 1001 86380 86390 1
501405 99501405 1001 86380 86390 1
501238 99501238 1001 86380 86390 1
501705 99501705 1001 86380 86390 1
502328 99502328 1001 86380 86390 1
502098 99502098 1001 86380 86390 1
502515 99502515 1001 86380 86390 1
502486 99502486 1001 86380 86390 1
503290 99503290 1001 86380 86390 1
503128 99503128 1001 86380 86390 1
503146 99503146 1001 86380 86390 1
503079 99503079 1001 86380 86390 1
502855 99502855 1001 86380 86390 1
502706 99502706 1001 86380 86390 1
503477 99503477 1001 86380 86390 1
504081 99504081 1001 86380 86390 1
503947 99503947 1001 86380 86390 1
504013 99504013 1001 86380 86390 1
503717 99503717 1001 86380 86390 1
503904 99503904 1001 86380 86390 1
503880 99503880 1001 86380 86390 1
503766 99503766 1001 86380 86390 1
503792 99503792 1001 86380 86390 1
503601 99503601 1001 86380 86390 1
503680 99503680 1001 86380 86390 1
503609 99503609 1001 86380 86390 1
504214 99504214 1001 86380 86390 1
504204 99504204 1001 86380 86390 1
504770 99504770 1001 86380 86390 1
504608 99504608 1001 86380 86390 1
504704 99504704 1001 86380 86390 1
504551 99504551 1001 86380 86390 1
504420 99504420 1001 86380 86390 1
505634 99505634 1001 86380 86390 1
505726 99505726 1001 86380 86390 1
505413 99505413 1001 86380 86390 1
505388 99505388 1001 86380 86390 1
505524 99505524 1001 86380 86390 1
505220 99505220 1001 86380 86390 1
505212 99505212 1001 86380 86390 1
505290 99505290 1001 86380 86390 1
506447 99506447 1001 86380 86390 1
506478 99506478 1001 86380 86390 1
505981 99505981 1001 86380 86390 1
506129 99506129 1001 86380 86390 1
506800 99506800 1001 86380 86390 1
507206 99507206 1001 86380 86390 1
507158 99507158 1001 86380 86390 1
506934 99506934 1001 86380 86390 1
506873 99506873 1001 86380 86390 1
507003 99507003 1001 86380 86390 1
506862 99506862 1001 86380 86390 1
507510 99507510 1001 86380 86390 1
508223 99508223 1001 86380 86390 1
508061 99508061 1001 86380 86390 1
508152 99508152 1001 86380 86390 1
508007 99508007 1001 86380 86390 1
507821 99507821 1001 86380 86390 1
507699 99507699 1001 86380 86390 1
508401 99508401 1001 86380 86390 1
508448 99508448 1001 86380 86390 1
509015 99509015 1001 86380 86390 1
508951 99508951 1001 86380 86390 1
508817 99508817 1001 86380 86390 1
508784 99508784 1001 86380 86390 1
508760 99508760 1001 86380 86390 1
508519 99508519 1001 86380 86390 1
509774 99509774 1001 86380 86390 1
509840 99509840 1001 86380 86390 1
509718 99509718 1001 86380 86390 1
509500 99509500 1001 86380 86390 1
509557 99509557 1001 86380 86390 1
509421 99509421 1001 86380 86390 1
510636 99510636 1001 86380 86390 1
510200 99510200 1001 86380 86390 1
510204 99510204 1001 86380 86390 1
510283 99510283 1001 86380 86390 1
510206 99510206 1001 86380 86390 1
510884 99510884 1001 86380 86390 1
510897 99510897 1001 86380 86390 1
511509 99511509 1001 86380 86390 1
511222 99511222 1001 86380 86390 1
511235 99511235 1001 86380 86390 1
511668 99511668 1001 86380 86390 1
512260 99512260 1001 86380 86390 1
511801 99511801 1001 86380 86390 1
511853 99511853 1001 86380 86390 1
511933 99511933 1001 86380 86390 1
511804 99511804 1001 86380 86390 1
512544 99512544 1001 86380 86390 1
511966 99511966 1001 86380 86390 1
512495 99512495 1001 86380 86390 1
512413 99512413 1001 86380 86390 1
513002 99513002 1001 86380 86390 1
512831 99512831 1001 86380 86390 1
512819 99512819 1001 86380 86390 1
512848 99512848 1001 86380 86390 1
512931 99512931 1001 86380 86390 1
512688 99512688 1001 86380 86390 1
512663 99512663 1001 86380 86390 1
513889 99513889 1001 86380 86390 1
513902 99513902 1001 86380 86390 1
513860 99513860 1001 86380 86390 1
513646 99513646 1001 86380 86390 1
513678 99513678 1001 86380 86390 1
513539 99513539 1001 86380 86390 1
513486 99513486 1001 86380 86390 1
514146 99514146 1001 86380 86390 1
514096 99514096 1001 86380 86390 1
514048 99514048 1001 86380 86390 1
514129 99514129 1001 86380 86390 1
514528 99514528 1001 86380 86390 1
514494 99514494 1001 86380 86390 1
514340 99514340 1001 86380 86390 1
514395 99514395 1001 86380 86390 1
515051 99515051 1001 86380 86390 1
514911 99514911 1001 86380 86390 1
515015 99515015 1001 86380 86390 1
515041 99515041 1001 86380 86390 1
514964 99514964 1001 86380 86390 1
515586 99515586 1001 86380 86390 1
515468 99515468 1001 86380 86390 1
515462 99515462 1001 86380 86390 1
515424 99515424 1001 86380 86390 1
515260 99515260 1001 86380 86390 1
515086 99515086 1001 86380 86390 1
516181 99516181 1001 86380 86390 1
516679 99516679 1001 86380 86390 1
516602 99516602 1001 86380 86390 1
516595 99516595 1001 86380 86390 1
517135 99517135 1001 86380 86390 1
516961 99516961 1001 86380 86390 1
516927 99516927 1001 86380 86390 1
517414 99517414 1001 86380 86390 1
518075 99518075 1001 86380 86390 1
517572 99517572 1001 86380 86390 1
517717 99517717 1001 86380 86390 1
518356 99518356 1001 86380 86390 1
518914 99518914 1001 86380 86390 1
518945 99518945 1001 86380 86390 1
518617 99518617 1001 86380 86390 1
518579 99518579 1001 86380 86390 1
518638 99518638 1001 86380 86390 1
518483 99518483 1001 86380 86390 1
518568 99518568 1001 86380 86390 1
518467 99518467 1001 86380 86390 1
518468 99518468 1001 86380 86390 1
519162 99519162 1001 86380 86390 1
519776 99519776 1001 86380 86390 1
519677 99519677 1001 86380 86390 1
519441 99519441 1001 86380 86390 1
519482 99519482 1001 86380 86390 1
519509 99519509 1001 86380 86390 1
519459 99519459 1001 86380 86390 1
519231 99519231 1001 86380 86390 1
519288 99519288 1001 86380 86390 1
519892 99519892 1001 86380 86390 1
520200 99520200 1001 86380 86390 1
520129 99520129 1001 86380 86390 1
520797 99520797 1001 86380 86390 1
521255 99521255 1001 86380 86390 1
521102 99521102 1001 86380 86390 1
521595 99521595 1001 86380 86390 1
521484 99521484 1001 86380 86390 1
521538 99521538 1001 86380 86390 1
522178 99522178 1001 86380 86390 1
522266 99522266 1001 86380 86390 1
522105 99522105 1001 86380 86390 1
521934 99521934 1001 86380 86390 1
521947 99521947 1001 86380 86390 1
522002 99522002 1001 86380 86390 1
521927 99521927 1001 86380 86390 1
521677 99521677 1001 86380 86390 1
521691 99521691 1001 86380 86390 1
522297 99522297 1001 86380 86390 1
522973 99522973 1001 86380 86390 1
522962 99522962 1001 86380 86390 1
522607 99522607 1001 86380 86390 1
523296 99523296 1001 86380 86390 1
523182 99523182 1001 86380 86390 1
523240 99523240 1001 86380 86390 1
523886 99523886 1001 86380 86390 1
523800 99523800 1001 86380 86390 1
523611 99523611 1001 86380 86390 1
523404 99523404 1001 86380 86390 1
523383 99523383 1001 86380 86390 1
523993 99523993 1001 86380 86390 1
524113 99524113 1001 86380 86390 1
523974 99523974 1001 86380 86390 1
524574 99524574 1001 86380 86390 1
524366 99524366 1001 86380 86390 1
524472 99524472 1001 86380 86390 1
524180 99524180 1001 86380 86390 1
524252 99524252 1001 86380 86390 1
525549 99525549 1001 86380 86390 1
525388 99525388 1001 86380 86390 1
525208 99525208 1001 86380 86390 1
525057 99525057 1001 86380 86390 1
524982 99524982 1001 86380 86390 1
525125 99525125 1001 86380 86390 1
526399 99526399 1001 86380 86390 1
526238 99526238 1001 86380 86390 1
526045 99526045 1001 86380 86390 1
525910 99525910 1001 86380 86390 1
525915 99525915 1001 86380 86390 1
525928 99525928 1001 86380 86390 1
526448 99526448 1001 86380 86390 1
527175 99527175 1001 86380 86390 1
527176 99527176 1001 86380 86390 1
527202 99527202 1001 86380 86390 1
527226 99527226 1001 86380 86390 1
526666 99526666 1001 86380 86390 1
526755 99526755 1001 86380 86390 1
527299 99527299 1001 86380 86390 1
527973 99527973 1001 86380 86390 1
527936 99527936 1001 86380 86390 1
527749 99527749 1001 86380 86390 1
528879 99528879 1001 86380 86390 1
528834 99528834 1001 86380 86390 1
528656 99528656 1001 86380 86390 1
528310 99528310 1001 86380 86390 1
528284 99528284 1001 86380 86390 1
528303 99528303 1001 86380 86390 1
528972 99528972 1001 86380 86390 1
528923 99528923 1001 86380 86390 1
529556 99529556 1001 86380 86390 1
529216 99529216 1001 86380 86390 1
529143 99529143 1001 86380 86390 1
529896 99529896 1001 86380 86390 1
529849 99529849 1001 86380 86390 1
529838 99529838 1001 86380 86390 1
530408 99530408 1001 86380 86390 1
530063 99530063 1001 86380 86390 1
530129 99530129 1001 86380 86390 1
530555 99530555 1001 86380 86390 1
530652 99530652 1001 86380 86390 1
530601 99530601 1001 86380 86390 1
531344 99531344 1001 86380 86390 1
531326 99531326 1001 86380 86390 1
531161 99531161 1001 86380 86390 1
531123 99531123 1001 86380 86390 1
531060 99531060 1001 86380 86390 1
530921 99530921 1001 86380 86390 1
530897 99530897 1001 86380 86390 1
531389 99531389 1001 86380 86390 1
531815 99531815 1001 86380 86390 1
531781 99531781 1001 86380 86390 1
531641 99531641 1001 86380 86390 1
531617 99531617 1001 86380 86390 1
532326 99532326 1001 86380 86390 1
533008 99533008 1001 86380 86390 1
532670 99532670 1001 86380 86390 1
532553 99532553 1001 86380 86390 1
532491 99532491 1001 86380 86390 1
532523 99532523 1001 86380 86390 1
532578 99532578 1001 86380 86390 1
533216 99533216 1001 86380 86390 1
533691 99533691 1001 86380 86390 1
533731 99533731 1001 86380 86390 1
533528 99533528 1001 86380 86390 1
533350 99533350 1001 86380 86390 1
533998 99533998 1001 86380 86390 1
533910 99533910 1001 86380 86390 1
534055 99534055 1001 86380 86390 1
534563 99534563 1001 86380 86390 1
534313 99534313 1001 86380 86390 1
534339 99534339 1001 86380 86390 1
534224 99534224 1001 86380 86390 1
534199 99534199 1001 86380 86390 1
534758 99534758 1001 86380 86390 1
534923 99534923 1001 86380 86390 1
535516 99535516 1001 86380 86390 1
535530 99535530 1001 86380 86390 1
535991 99535991 1001 86380 86390 1
536083 99536083 1001 86380 86390 1
536072 99536072 1001 86380 86390 1
535942 99535942 1001 86380 86390 1
535859 99535859 1001 86380 86390 1
536386 99536386 1001 86380 86390 1
536387 99536387 1001 86380 86390 1
536526 99536526 1001 86380 86390 1
536822 99536822 1001 86380 86390 1
536848 99536848 1001 86380 86390 1
536812 99536812 1001 86380 86390 1
536555 99536555 1001 86380 86390 1
536560 99536560 1001 86380 86390 1
536590 99536590 1001 86380 86390 1
537344 99537344 1001 86380 86390 1
537179 99537179 1001 86380 86390 1
537169 99537169 1001 86380 86390 1
537810 99537810 1001 86380 86390 1
537904 99537904 1001 86380 86390 1
537909 99537909 1001 86380 86390 1
537614 99537614 1001 86380 86390 1
537645 99537645 1001 86380 86390 1
537750 99537750 1001 86380 86390 1
537584 99537584 1001 86380 86390 1
538622 99538622 1001 86380 86390 1
538752 99538752 1001 86380 86390 1
538765 99538765 1001 86380 86390 1
538696 99538696 1001 86380 86390 1
538324 99538324 1001 86380 86390 1
538274 99538274 1001 86380 86390 1
538287 99538287 1001 86380 86390 1
538281 99538281 1001 86380 86390 1
538900 99538900 1001 86380 86390 1
539540 99539540 1001 86380 86390 1
539267 99539267 1001 86380 86390 1
539425 99539425 1001 86380 86390 1
539427 99539427 1001 86380 86390 1
539366 99539366 1001 86380 86390 1
539303 99539303 1001 86380 86390 1
539131 99539131 1001 86380 86390 1
539183 99539183 1001 86380 86390 1
539069 99539069 1001 86380 86390 1
539712 99539712 1001 86380 86390 1
540437 99540437 1001 86380 86390 1
540270 99540270 1001 86380 86390 1
539983 99539983 1001 86380 86390 1
540573 99540573 1001 86380 86390 1
541284 99541284 1001 86380 86390 1
541176 99541176 1001 86380 86390 1
540945 99540945 1001 86380 86390 1
540953 99540953 1001 86380 86390 1
540928 99540928 1001 86380 86390 1
540982 99540982 1001 86380 86390 1
540840 99540840 1001 86380 86390 1
542093 99542093 1001 86380 86390 1
541722 99541722 1001 86380 86390 1
541795 99541795 1001 86380 86390 1
541588 99541588 1001 86380 86390 1
541524 99541524 1001 86380 86390 1
541644 99541644 1001 86380 86390 1
541573 99541573 1001 86380 86390 1
542155 99542155 1001 86380 86390 1
542453 99542453 1001 86380 86390 1
542389 99542389 1001 86380 86390 1
542428 99542428 1001 86380 86390 1
542329 99542329 1001 86380 86390 1
542473 99542473 1001 86380 86390 1
542514 99542514 1001 86380 86390 1
543107 99543107 1001 86380 86390 1
543267 99543267 1001 86380 86390 1
543154 99543154 1001 86380 86390 1
543232 99543232 1001 86380 86390 1
543807 99543807 1001 86380 86390 1
543925 99543925 1001 86380 86390 1
543840 99543840 1001 86380 86390 1
543969 99543969 1001 86380 86390 1
543804 99543804 1001 86380 86390 1
544424 99544424 1001 86380 86390 1
544530 99544530 1001 86380 86390 1
544061 99544061 1001 86380 86390 1
544074 99544074 1001 86380 86390 1
544699 99544699 1001 86380 86390 1
419657 607 1001 45240 59759 1
418040 531 1001 31080 31857 1
400310 99400310 1001 86380 86390 1
400485 99400485 1001 86380 86390 1
400601 99400601 1001 86380 86390 1
400776 99400776 1001 86380 86390 1
401142 99401142 1001 86380 86390 1
401556 99401556 1001 86380 86390 1
401564 99401564 1001 86380 86390 1
401604 99401604 1001 86380 86390 1
401585 99401585 1001 86380 86390 1
402082 99402082 1001 86380 86390 1
402139 99402139 1001 86380 86390 1
402359 99402359 1001 86380 86390 1
402320 99402320 1001 86380 86390 1
402886 99402886 1001 86380 86390 1
403215 99403215 1001 86380 86390 1
403488 99403488 1001 86380 86390 1
403871 99403871 1001 86380 86390 1
404181 99404181 1001 86380 86390 1
404527 99404527 1001 86380 86390 1
404667 99404667 1001 86380 86390 1
405045 99405045 1001 86380 86390 1
405824 99405824 1001 86380 86390 1
406187 99406187 1001 86380 86390 1
406596 99406596 1001 86380 86390 1
406888 99406888 1001 86380 86390 1
407015 99407015 1001 86380 86390 1
407092 99407092 1001 86380 86390 1
407050 99407050 1001 86380 86390 1
407180 99407180 1001 86380 86390 1
407256 99407256 1001 86380 86390 1
407535 99407535 1001 86380 86390 1
407874 99407874 1001 86380 86390 1
408524 99408524 1001 86380 86390 1
408857 99408857 1001 86380 86390 1
409216 99409216 1001 86380 86390 1
409885 99409885 1001 86380 86390 1
410114 99410114 1001 86380 86390 1
410290 99410290 1001 86380 86390 1
410754 99410754 1001 86380 86390 1
410937 99410937 1001 86380 86390 1
411094 99411094 1001 86380 86390 1
411117 99411117 1001 86380 86390 1
413421 99413421 1001 86380 86390 1
412931 99412931 1001 86380 86390 1
413060 99413060 1001 86380 86390 1
413087 99413087 1001 86380 86390 1
412891 99412891 1001 86380 86390 1
412861 99412861 1001 86380 86390 1
412617 99412617 1001 86380 86390 1
412490 99412490 1001 86380 86390 1
412733 99412733 1001 86380 86390 1
413878 99413878 1001 86380 86390 1
415026 99415026 1001 86380 86390 1
414911 99414911 1001 86380 86390 1
414430 99414430 1001 86380 86390 1
414281 99414281 1001 86380 86390 1
415402 99415402 1001 86380 86390 1
416483 99416483 1001 86380 86390 1
416099 99416099 1001 86380 86390 1
415891 99415891 1001 86380 86390 1
415975 99415975 1001 86380 86390 1
415774 99415774 1001 86380 86390 1
417013 99417013 1001 86380 86390 1
417582 99417582 1001 86380 86390 1
418783 99418783 1001 86380 86390 1
418449 99418449 1001 86380 86390 1
418046 99418046 1001 86380 86390 1
417964 99417964 1001 86380 86390 1
418916 99418916 1001 86380 86390 1
420243 99420243 1001 86380 86390 1
420067 99420067 1001 86380 86390 1
419847 99419847 1001 86380 86390 1
419906 99419906 1001 86380 86390 1
419406 99419406 1001 86380 86390 1
419441 99419441 1001 86380 86390 1
420809 99420809 1001 86380 86390 1
422007 99422007 1001 86380 86390 1
421824 99421824 1001 86380 86390 1
421546 99421546 1001 86380 86390 1
421465 99421465 1001 86380 86390 1
422401 99422401 1001 86380 86390 1
422244 99422244 1001 86380 86390 1
422194 99422194 1001 86380 86390 1
422247 99422247 1001 86380 86390 1
422436 99422436 1001 86380 86390 1
423288 99423288 1001 86380 86390 1
423264 99423264 1001 86380 86390 1
422569 99422569 1001 86380 86390 1
423868 99423868 1001 86380 86390 1
424132 99424132 1001 86380 86390 1
424027 99424027 1001 86380 86390 1
423960 99423960 1001 86380 86390 1
425156 99425156 1001 86380 86390 1
425319 99425319 1001 86380 86390 1
424953 99424953 1001 86380 86390 1
424909 99424909 1001 86380 86390 1
424604 99424604 1001 86380 86390 1
424401 99424401 1001 86380 86390 1
426789 99426789 1001 86380 86390 1
426369 99426369 1001 86380 86390 1
426285 99426285 1001 86380 86390 1
426673 99426673 1001 86380 86390 1
426386 99426386 1001 86380 86390 1
425946 99425946 1001 86380 86390 1
427522 99427522 1001 86380 86390 1
428573 99428573 1001 86380 86390 1
428512 99428512 1001 86380 86390 1
428278 99428278 1001 86380 86390 1
427975 99427975 1001 86380 86390 1
427538 99427538 1001 86380 86390 1
427863 99427863 1001 86380 86390 1
429165 99429165 1001 86380 86390 1
430328 99430328 1001 86380 86390 1
430174 99430174 1001 86380 86390 1
430258 99430258 1001 86380 86390 1
429844 99429844 1001 86380 86390 1
429607 99429607 1001 86380 86390 1
429849 99429849 1001 86380 86390 1
429433 99429433 1001 86380 86390 1
429425 99429425 1001 86380 86390 1
430534 99430534 1001 86380 86390 1
430518 99430518 1001 86380 86390 1
432006 99432006 1001 86380 86390 1
431263 99431263 1001 86380 86390 1
431381 99431381 1001 86380 86390 1
431250 99431250 1001 86380 86390 1
432266 99432266 1001 86380 86390 1
432161 99432161 1001 86380 86390 1
432370 99432370 1001 86380 86390 1
432286 99432286 1001 86380 86390 1
433521 99433521 1001 86380 86390 1
433619 99433619 1001 86380 86390 1
433640 99433640 1001 86380 86390 1
433255 99433255 1001 86380 86390 1
432493 99432493 1001 86380 86390 1
432823 99432823 1001 86380 86390 1
434035 99434035 1001 86380 86390 1
434106 99434106 1001 86380 86390 1
435401 99435401 1001 86380 86390 1
434637 99434637 1001 86380 86390 1
434895 99434895 1001 86380 86390 1
434664 99434664 1001 86380 86390 1
434976 99434976 1001 86380 86390 1
434648 99434648 1001 86380 86390 1
434463 99434463 1001 86380 86390 1
437144 99437144 1001 86380 86390 1
436494 99436494 1001 86380 86390 1
436559 99436559 1001 86380 86390 1
436234 99436234 1001 86380 86390 1
436022 99436022 1001 86380 86390 1
437236 99437236 1001 86380 86390 1
300073 99300073 1001 86380 86390 1
300640 99300640 1001 86380 86390 1
300544 99300544 1001 86380 86390 1
300498 99300498 1001 86380 86390 1
300465 99300465 1001 86380 86390 1
300176 99300176 1001 86380 86390 1
300231 99300231 1001 86380 86390 1
300871 99300871 1001 86380 86390 1
300859 99300859 1001 86380 86390 1
301323 99301323 1001 86380 86390 1
301227 99301227 1001 86380 86390 1
301077 99301077 1001 86380 86390 1
301687 99301687 1001 86380 86390 1
302151 99302151 1001 86380 86390 1
302117 99302117 1001 86380 86390 1
302041 99302041 1001 86380 86390 1
301918 99301918 1001 86380 86390 1
301816 99301816 1001 86380 86390 1
302442 99302442 1001 86380 86390 1
303129 99303129 1001 86380 86390 1
302782 99302782 1001 86380 86390 1
302772 99302772 1001 86380 86390 1
303247 99303247 1001 86380 86390 1
303962 99303962 1001 86380 86390 1
304015 99304015 1001 86380 86390 1
303568 99303568 1001 86380 86390 1
303600 99303600 1001 86380 86390 1
304148 99304148 1001 86380 86390 1
304679 99304679 1001 86380 86390 1
304825 99304825 1001 86380 86390 1
304460 99304460 1001 86380 86390 1
304623 99304623 1001 86380 86390 1
304335 99304335 1001 86380 86390 1
304401 99304401 1001 86380 86390 1
304363 99304363 1001 86380 86390 1
304300 99304300 1001 86380 86390 1
304904 99304904 1001 86380 86390 1
304997 99304997 1001 86380 86390 1
305647 99305647 1001 86380 86390 1
305296 99305296 1001 86380 86390 1
305090 99305090 1001 86380 86390 1
305082 99305082 1001 86380 86390 1
305163 99305163 1001 86380 86390 1
500682 99500682 1001 86380 86390 1
500305 99500305 1001 86380 86390 1
500894 99500894 1001 86380 86390 1
501581 99501581 1001 86380 86390 1
501392 99501392 1001 86380 86390 1
501030 99501030 1001 86380 86390 1
502437 99502437 1001 86380 86390 1
502065 99502065 1001 86380 86390 1
502222 99502222 1001 86380 86390 1
502224 99502224 1001 86380 86390 1
502237 99502237 1001 86380 86390 1
502135 99502135 1001 86380 86390 1
502200 99502200 1001 86380 86390 1
502048 99502048 1001 86380 86390 1
501869 99501869 1001 86380 86390 1
502595 99502595 1001 86380 86390 1
502626 99502626 1001 86380 86390 1
503209 99503209 1001 86380 86390 1
503122 99503122 1001 86380 86390 1
503239 99503239 1001 86380 86390 1
502993 99502993 1001 86380 86390 1
502722 99502722 1001 86380 86390 1
502850 99502850 1001 86380 86390 1
502681 99502681 1001 86380 86390 1
503920 99503920 1001 86380 86390 1
503806 99503806 1001 86380 86390 1
503554 99503554 1001 86380 86390 1
504783 99504783 1001 86380 86390 1
504800 99504800 1001 86380 86390 1
504537 99504537 1001 86380 86390 1
504419 99504419 1001 86380 86390 1
504486 99504486 1001 86380 86390 1
504512 99504512 1001 86380 86390 1
505740 99505740 1001 86380 86390 1
505620 99505620 1001 86380 86390 1
505752 99505752 1001 86380 86390 1
505623 99505623 1001 86380 86390 1
505573 99505573 1001 86380 86390 1
505653 99505653 1001 86380 86390 1
505435 99505435 1001 86380 86390 1
505466 99505466 1001 86380 86390 1
505281 99505281 1001 86380 86390 1
505295 99505295 1001 86380 86390 1
505310 99505310 1001 86380 86390 1
505884 99505884 1001 86380 86390 1
505850 99505850 1001 86380 86390 1
506458 99506458 1001 86380 86390 1
506575 99506575 1001 86380 86390 1
506530 99506530 1001 86380 86390 1
506275 99506275 1001 86380 86390 1
506225 99506225 1001 86380 86390 1
506389 99506389 1001 86380 86390 1
506026 99506026 1001 86380 86390 1
506071 99506071 1001 86380 86390 1
506656 99506656 1001 86380 86390 1
507241 99507241 1001 86380 86390 1
507275 99507275 1001 86380 86390 1
507354 99507354 1001 86380 86390 1
507061 99507061 1001 86380 86390 1
507138 99507138 1001 86380 86390 1
507190 99507190 1001 86380 86390 1
507113 99507113 1001 86380 86390 1
507019 99507019 1001 86380 86390 1
507605 99507605 1001 86380 86390 1
507426 99507426 1001 86380 86390 1
507612 99507612 1001 86380 86390 1
507444 99507444 1001 86380 86390 1
508095 99508095 1001 86380 86390 1
508209 99508209 1001 86380 86390 1
508020 99508020 1001 86380 86390 1
508697 99508697 1001 86380 86390 1
508552 99508552 1001 86380 86390 1
508515 99508515 1001 86380 86390 1
508528 99508528 1001 86380 86390 1
508543 99508543 1001 86380 86390 1
509093 99509093 1001 86380 86390 1
509107 99509107 1001 86380 86390 1
509120 99509120 1001 86380 86390 1
509521 99509521 1001 86380 86390 1
509293 99509293 1001 86380 86390 1
509436 99509436 1001 86380 86390 1
509462 99509462 1001 86380 86390 1
510118 99510118 1001 86380 86390 1
510180 99510180 1001 86380 86390 1
510730 99510730 1001 86380 86390 1
511152 99511152 1001 86380 86390 1
511748 99511748 1001 86380 86390 1
512059 99512059 1001 86380 86390 1
511985 99511985 1001 86380 86390 1
512092 99512092 1001 86380 86390 1
511903 99511903 1001 86380 86390 1
511777 99511777 1001 86380 86390 1
512431 99512431 1001 86380 86390 1
512561 99512561 1001 86380 86390 1
512419 99512419 1001 86380 86390 1
513143 99513143 1001 86380 86390 1
512713 99512713 1001 86380 86390 1
512616 99512616 1001 86380 86390 1
513294 99513294 1001 86380 86390 1
513365 99513365 1001 86380 86390 1
513378 99513378 1001 86380 86390 1
513787 99513787 1001 86380 86390 1
513770 99513770 1001 86380 86390 1
513580 99513580 1001 86380 86390 1
513477 99513477 1001 86380 86390 1
513479 99513479 1001 86380 86390 1
513598 99513598 1001 86380 86390 1
514094 99514094 1001 86380 86390 1
514148 99514148 1001 86380 86390 1
514674 99514674 1001 86380 86390 1
514611 99514611 1001 86380 86390 1
514495 99514495 1001 86380 86390 1
514365 99514365 1001 86380 86390 1
514417 99514417 1001 86380 86390 1
514959 99514959 1001 86380 86390 1
514916 99514916 1001 86380 86390 1
515046 99515046 1001 86380 86390 1
515660 99515660 1001 86380 86390 1
515484 99515484 1001 86380 86390 1
515322 99515322 1001 86380 86390 1
515324 99515324 1001 86380 86390 1
515094 99515094 1001 86380 86390 1
515083 99515083 1001 86380 86390 1
515760 99515760 1001 86380 86390 1
515696 99515696 1001 86380 86390 1
515855 99515855 1001 86380 86390 1
515834 99515834 1001 86380 86390 1
516349 99516349 1001 86380 86390 1
516124 99516124 1001 86380 86390 1
516190 99516190 1001 86380 86390 1
516222 99516222 1001 86380 86390 1
516133 99516133 1001 86380 86390 1
516651 99516651 1001 86380 86390 1
516684 99516684 1001 86380 86390 1
516648 99516648 1001 86380 86390 1
516796 99516796 1001 86380 86390 1
517514 99517514 1001 86380 86390 1
517521 99517521 1001 86380 86390 1
517356 99517356 1001 86380 86390 1
517895 99517895 1001 86380 86390 1
517566 99517566 1001 86380 86390 1
517606 99517606 1001 86380 86390 1
517675 99517675 1001 86380 86390 1
518288 99518288 1001 86380 86390 1
518214 99518214 1001 86380 86390 1
518281 99518281 1001 86380 86390 1
518204 99518204 1001 86380 86390 1
518351 99518351 1001 86380 86390 1
518488 99518488 1001 86380 86390 1
518517 99518517 1001 86380 86390 1
519126 99519126 1001 86380 86390 1
519626 99519626 1001 86380 86390 1
519290 99519290 1001 86380 86390 1
519889 99519889 1001 86380 86390 1
519899 99519899 1001 86380 86390 1
519835 99519835 1001 86380 86390 1
520512 99520512 1001 86380 86390 1
520581 99520581 1001 86380 86390 1
520397 99520397 1001 86380 86390 1
520284 99520284 1001 86380 86390 1
520152 99520152 1001 86380 86390 1
520649 99520649 1001 86380 86390 1
520694 99520694 1001 86380 86390 1
520750 99520750 1001 86380 86390 1
521209 99521209 1001 86380 86390 1
521251 99521251 1001 86380 86390 1
521148 99521148 1001 86380 86390 1
521240 99521240 1001 86380 86390 1
520868 99520868 1001 86380 86390 1
521580 99521580 1001 86380 86390 1
521571 99521571 1001 86380 86390 1
521667 99521667 1001 86380 86390 1
522242 99522242 1001 86380 86390 1
522247 99522247 1001 86380 86390 1
522274 99522274 1001 86380 86390 1
522183 99522183 1001 86380 86390 1
521974 99521974 1001 86380 86390 1
522065 99522065 1001 86380 86390 1
522041 99522041 1001 86380 86390 1
521716 99521716 1001 86380 86390 1
521722 99521722 1001 86380 86390 1
523032 99523032 1001 86380 86390 1
522971 99522971 1001 86380 86390 1
523050 99523050 1001 86380 86390 1
523000 99523000 1001 86380 86390 1
522760 99522760 1001 86380 86390 1
522752 99522752 1001 86380 86390 1
523264 99523264 1001 86380 86390 1
523389 99523389 1001 86380 86390 1
523326 99523326 1001 86380 86390 1
524019 99524019 1001 86380 86390 1
524644 99524644 1001 86380 86390 1
524659 99524659 1001 86380 86390 1
524415 99524415 1001 86380 86390 1
524224 99524224 1001 86380 86390 1
524882 99524882 1001 86380 86390 1
525564 99525564 1001 86380 86390 1
525339 99525339 1001 86380 86390 1
525355 99525355 1001 86380 86390 1
525190 99525190 1001 86380 86390 1
525310 99525310 1001 86380 86390 1
526346 99526346 1001 86380 86390 1
526345 99526345 1001 86380 86390 1
526048 99526048 1001 86380 86390 1
526055 99526055 1001 86380 86390 1
527087 99527087 1001 86380 86390 1
526911 99526911 1001 86380 86390 1
526756 99526756 1001 86380 86390 1
527297 99527297 1001 86380 86390 1
527453 99527453 1001 86380 86390 1
527442 99527442 1001 86380 86390 1
527329 99527329 1001 86380 86390 1
527293 99527293 1001 86380 86390 1
528039 99528039 1001 86380 86390 1
528026 99528026 1001 86380 86390 1
527758 99527758 1001 86380 86390 1
528097 99528097 1001 86380 86390 1
528111 99528111 1001 86380 86390 1
528233 99528233 1001 86380 86390 1
528145 99528145 1001 86380 86390 1
528899 99528899 1001 86380 86390 1
528616 99528616 1001 86380 86390 1
528476 99528476 1001 86380 86390 1
528414 99528414 1001 86380 86390 1
528338 99528338 1001 86380 86390 1
528315 99528315 1001 86380 86390 1
528304 99528304 1001 86380 86390 1
528924 99528924 1001 86380 86390 1
529064 99529064 1001 86380 86390 1
529725 99529725 1001 86380 86390 1
529678 99529678 1001 86380 86390 1
529693 99529693 1001 86380 86390 1
529446 99529446 1001 86380 86390 1
529132 99529132 1001 86380 86390 1
529243 99529243 1001 86380 86390 1
529285 99529285 1001 86380 86390 1
529144 99529144 1001 86380 86390 1
529893 99529893 1001 86380 86390 1
529846 99529846 1001 86380 86390 1
529836 99529836 1001 86380 86390 1
529799 99529799 1001 86380 86390 1
530377 99530377 1001 86380 86390 1
530249 99530249 1001 86380 86390 1
530212 99530212 1001 86380 86390 1
530031 99530031 1001 86380 86390 1
531230 99531230 1001 86380 86390 1
530968 99530968 1001 86380 86390 1
531141 99531141 1001 86380 86390 1
531103 99531103 1001 86380 86390 1
531467 99531467 1001 86380 86390 1
531571 99531571 1001 86380 86390 1
532105 99532105 1001 86380 86390 1
532187 99532187 1001 86380 86390 1
532072 99532072 1001 86380 86390 1
532089 99532089 1001 86380 86390 1
531847 99531847 1001 86380 86390 1
531990 99531990 1001 86380 86390 1
532246 99532246 1001 86380 86390 1
532395 99532395 1001 86380 86390 1
532856 99532856 1001 86380 86390 1
533018 99533018 1001 86380 86390 1
532836 99532836 1001 86380 86390 1
532804 99532804 1001 86380 86390 1
532719 99532719 1001 86380 86390 1
532566 99532566 1001 86380 86390 1
532424 99532424 1001 86380 86390 1
532604 99532604 1001 86380 86390 1
533562 99533562 1001 86380 86390 1
533458 99533458 1001 86380 86390 1
533481 99533481 1001 86380 86390 1
533298 99533298 1001 86380 86390 1
533311 99533311 1001 86380 86390 1
534625 99534625 1001 86380 86390 1
534444 99534444 1001 86380 86390 1
534083 99534083 1001 86380 86390 1
534776 99534776 1001 86380 86390 1
535252 99535252 1001 86380 86390 1
535124 99535124 1001 86380 86390 1
534966 99534966 1001 86380 86390 1
535074 99535074 1001 86380 86390 1
534921 99534921 1001 86380 86390 1
535708 99535708 1001 86380 86390 1
535544 99535544 1001 86380 86390 1
536199 99536199 1001 86380 86390 1
536206 99536206 1001 86380 86390 1
536104 99536104 1001 86380 86390 1
535938 99535938 1001 86380 86390 1
535967 99535967 1001 86380 86390 1
535961 99535961 1001 86380 86390 1
535844 99535844 1001 86380 86390 1
535732 99535732 1001 86380 86390 1
535800 99535800 1001 86380 86390 1
535841 99535841 1001 86380 86390 1
536529 99536529 1001 86380 86390 1
536348 99536348 1001 86380 86390 1
537039 99537039 1001 86380 86390 1
537041 99537041 1001 86380 86390 1
536946 99536946 1001 86380 86390 1
536947 99536947 1001 86380 86390 1
536798 99536798 1001 86380 86390 1
536709 99536709 1001 86380 86390 1
536619 99536619 1001 86380 86390 1
536724 99536724 1001 86380 86390 1
536634 99536634 1001 86380 86390 1
536699 99536699 1001 86380 86390 1
536700 99536700 1001 86380 86390 1
536618 99536618 1001 86380 86390 1
537286 99537286 1001 86380 86390 1
537785 99537785 1001 86380 86390 1
537851 99537851 1001 86380 86390 1
537968 99537968 1001 86380 86390 1
537738 99537738 1001 86380 86390 1
537415 99537415 1001 86380 86390 1
537571 99537571 1001 86380 86390 1
538153 99538153 1001 86380 86390 1
538111 99538111 1001 86380 86390 1
538660 99538660 1001 86380 86390 1
538793 99538793 1001 86380 86390 1
538617 99538617 1001 86380 86390 1
538588 99538588 1001 86380 86390 1
538325 99538325 1001 86380 86390 1
538213 99538213 1001 86380 86390 1
538825 99538825 1001 86380 86390 1
539000 99539000 1001 86380 86390 1
539520 99539520 1001 86380 86390 1
539549 99539549 1001 86380 86390 1
539231 99539231 1001 86380 86390 1
539219 99539219 1001 86380 86390 1
539208 99539208 1001 86380 86390 1
539144 99539144 1001 86380 86390 1
540455 99540455 1001 86380 86390 1
540285 99540285 1001 86380 86390 1
540185 99540185 1001 86380 86390 1
540187 99540187 1001 86380 86390 1
540231 99540231 1001 86380 86390 1
539948 99539948 1001 86380 86390 1
540607 99540607 1001 86380 86390 1
541098 99541098 1001 86380 86390 1
541035 99541035 1001 86380 86390 1
540845 99540845 1001 86380 86390 1
540722 99540722 1001 86380 86390 1
541342 99541342 1001 86380 86390 1
541412 99541412 1001 86380 86390 1
541440 99541440 1001 86380 86390 1
541311 99541311 1001 86380 86390 1
542042 99542042 1001 86380 86390 1
542118 99542118 1001 86380 86390 1
541981 99541981 1001 86380 86390 1
541920 99541920 1001 86380 86390 1
542064 99542064 1001 86380 86390 1
542065 99542065 1001 86380 86390 1
541719 99541719 1001 86380 86390 1
541841 99541841 1001 86380 86390 1
541649 99541649 1001 86380 86390 1
542927 99542927 1001 86380 86390 1
542535 99542535 1001 86380 86390 1
542395 99542395 1001 86380 86390 1
542461 99542461 1001 86380 86390 1
543061 99543061 1001 86380 86390 1
543608 99543608 1001 86380 86390 1
543437 99543437 1001 86380 86390 1
543517 99543517 1001 86380 86390 1
543338 99543338 1001 86380 86390 1
543156 99543156 1001 86380 86390 1
543316 99543316 1001 86380 86390 1
543939 99543939 1001 86380 86390 1
544481 99544481 1001 86380 86390 1
544408 99544408 1001 86380 86390 1
544592 99544592 1001 86380 86390 1
544302 99544302 1001 86380 86390 1
544251 99544251 1001 86380 86390 1
544360 99544360 1001 86380 86390 1
544373 99544373 1001 86380 86390 1
544350 99544350 1001 86380 86390 1
543981 99543981 1001 86380 86390 1
544014 99544014 1001 86380 86390 1
544646 99544646 1001 86380 86390 1
544702 99544702 1001 86380 86390 1
544640 99544640 1001 86380 86390 1
511142 964 1002 56386 62467 1
400426 99400426 1001 86380 86390 1
400495 99400495 1001 86380 86390 1
401009 99401009 1001 86380 86390 1
401146 99401146 1001 86380 86390 1
401123 99401123 1001 86380 86390 1
401139 99401139 1001 86380 86390 1
401327 99401327 1001 86380 86390 1
401400 99401400 1001 86380 86390 1
401723 99401723 1001 86380 86390 1
402077 99402077 1001 86380 86390 1
402298 99402298 1001 86380 86390 1
402447 99402447 1001 86380 86390 1
402856 99402856 1001 86380 86390 1
402916 99402916 1001 86380 86390 1
403123 99403123 1001 86380 86390 1
404361 99404361 1001 86380 86390 1
404437 99404437 1001 86380 86390 1
404779 99404779 1001 86380 86390 1
404847 99404847 1001 86380 86390 1
404908 99404908 1001 86380 86390 1
404823 99404823 1001 86380 86390 1
405034 99405034 1001 86380 86390 1
405365 99405365 1001 86380 86390 1
405337 99405337 1001 86380 86390 1
405855 99405855 1001 86380 86390 1
405978 99405978 1001 86380 86390 1
407199 99407199 1001 86380 86390 1
407568 99407568 1001 86380 86390 1
407740 99407740 1001 86380 86390 1
407881 99407881 1001 86380 86390 1
407941 99407941 1001 86380 86390 1
408171 99408171 1001 86380 86390 1
408098 99408098 1001 86380 86390 1
408280 99408280 1001 86380 86390 1
408285 99408285 1001 86380 86390 1
408603 99408603 1001 86380 86390 1
408849 99408849 1001 86380 86390 1
409026 99409026 1001 86380 86390 1
409028 99409028 1001 86380 86390 1
409243 99409243 1001 86380 86390 1
409348 99409348 1001 86380 86390 1
409908 99409908 1001 86380 86390 1
410059 99410059 1001 86380 86390 1
410222 99410222 1001 86380 86390 1
410598 99410598 1001 86380 86390 1
410725 99410725 1001 86380 86390 1
411068 99411068 1001 86380 86390 1
411881 99411881 1001 86380 86390 1
411900 99411900 1001 86380 86390 1
412333 99412333 1001 86380 86390 1
413543 99413543 1001 86380 86390 1
413531 99413531 1001 86380 86390 1
413413 99413413 1001 86380 86390 1
413031 99413031 1001 86380 86390 1
412901 99412901 1001 86380 86390 1
413081 99413081 1001 86380 86390 1
412579 99412579 1001 86380 86390 1
412527 99412527 1001 86380 86390 1
412856 99412856 1001 86380 86390 1
413923 99413923 1001 86380 86390 1
413941 99413941 1001 86380 86390 1
415168 99415168 1001 86380 86390 1
414801 99414801 1001 86380 86390 1
414526 99414526 1001 86380 86390 1
414250 99414250 1001 86380 86390 1
414232 99414232 1001 86380 86390 1
414391 99414391 1001 86380 86390 1
414313 99414313 1001 86380 86390 1
416792 99416792 1001 86380 86390 1
416897 99416897 1001 86380 86390 1
416442 99416442 1001 86380 86390 1
416267 99416267 1001 86380 86390 1
417347 99417347 1001 86380 86390 1
418598 99418598 1001 86380 86390 1
418332 99418332 1001 86380 86390 1
417816 99417816 1001 86380 86390 1
417798 99417798 1001 86380 86390 1
417812 99417812 1001 86380 86390 1
419007 99419007 1001 86380 86390 1
420375 99420375 1001 86380 86390 1
420216 99420216 1001 86380 86390 1
420401 99420401 1001 86380 86390 1
420114 99420114 1001 86380 86390 1
419843 99419843 1001 86380 86390 1
422043 99422043 1001 86380 86390 1
421819 99421819 1001 86380 86390 1
421873 99421873 1001 86380 86390 1
421294 99421294 1001 86380 86390 1
421446 99421446 1001 86380 86390 1
421145 99421145 1001 86380 86390 1
421235 99421235 1001 86380 86390 1
420850 99420850 1001 86380 86390 1
423214 99423214 1001 86380 86390 1
422688 99422688 1001 86380 86390 1
422788 99422788 1001 86380 86390 1
422818 99422818 1001 86380 86390 1
422763 99422763 1001 86380 86390 1
422768 99422768 1001 86380 86390 1
424083 99424083 1001 86380 86390 1
425192 99425192 1001 86380 86390 1
424635 99424635 1001 86380 86390 1
424231 99424231 1001 86380 86390 1
424363 99424363 1001 86380 86390 1
426574 99426574 1001 86380 86390 1
426397 99426397 1001 86380 86390 1
426482 99426482 1001 86380 86390 1
425938 99425938 1001 86380 86390 1
426221 99426221 1001 86380 86390 1
426026 99426026 1001 86380 86390 1
427850 99427850 1001 86380 86390 1
427608 99427608 1001 86380 86390 1
427551 99427551 1001 86380 86390 1
430324 99430324 1001 86380 86390 1
430032 99430032 1001 86380 86390 1
429628 99429628 1001 86380 86390 1
429551 99429551 1001 86380 86390 1
429183 99429183 1001 86380 86390 1
430455 99430455 1001 86380 86390 1
431961 99431961 1001 86380 86390 1
431456 99431456 1001 86380 86390 1
431607 99431607 1001 86380 86390 1
431364 99431364 1001 86380 86390 1
431575 99431575 1001 86380 86390 1
431242 99431242 1001 86380 86390 1
431021 99431021 1001 86380 86390 1
432280 99432280 1001 86380 86390 1
433704 99433704 1001 86380 86390 1
433387 99433387 1001 86380 86390 1
432649 99432649 1001 86380 86390 1
432751 99432751 1001 86380 86390 1
432755 99432755 1001 86380 86390 1
432612 99432612 1001 86380 86390 1
432659 99432659 1001 86380 86390 1
433789 99433789 1001 86380 86390 1
435281 99435281 1001 86380 86390 1
435005 99435005 1001 86380 86390 1
435391 99435391 1001 86380 86390 1
434627 99434627 1001 86380 86390 1
435594 99435594 1001 86380 86390 1
435517 99435517 1001 86380 86390 1
435772 99435772 1001 86380 86390 1
435844 99435844 1001 86380 86390 1
436965 99436965 1001 86380 86390 1
437125 99437125 1001 86380 86390 1
437143 99437143 1001 86380 86390 1
436596 99436596 1001 86380 86390 1
301540 99301540 1001 86380 86390 1
301181 99301181 1001 86380 86390 1
301011 99301011 1001 86380 86390 1
300974 99300974 1001 86380 86390 1
301672 99301672 1001 86380 86390 1
301639 99301639 1001 86380 86390 1
302239 99302239 1001 86380 86390 1
302291 99302291 1001 86380 86390 1
302246 99302246 1001 86380 86390 1
302116 99302116 1001 86380 86390 1
301958 99301958 1001 86380 86390 1
301922 99301922 1001 86380 86390 1
301795 99301795 1001 86380 86390 1
301783 99301783 1001 86380 86390 1
303003 99303003 1001 86380 86390 1
303192 99303192 1001 86380 86390 1
303087 99303087 1001 86380 86390 1
302875 99302875 1001 86380 86390 1
302945 99302945 1001 86380 86390 1
303334 99303334 1001 86380 86390 1
303995 99303995 1001 86380 86390 1
303999 99303999 1001 86380 86390 1
303837 99303837 1001 86380 86390 1
303888 99303888 1001 86380 86390 1
303814 99303814 1001 86380 86390 1
303674 99303674 1001 86380 86390 1
303779 99303779 1001 86380 86390 1
304149 99304149 1001 86380 86390 1
304770 99304770 1001 86380 86390 1
304549 99304549 1001 86380 86390 1
304469 99304469 1001 86380 86390 1
304266 99304266 1001 86380 86390 1
304311 99304311 1001 86380 86390 1
304927 99304927 1001 86380 86390 1
304982 99304982 1001 86380 86390 1
305486 99305486 1001 86380 86390 1
305525 99305525 1001 86380 86390 1
305265 99305265 1001 86380 86390 1
305085 99305085 1001 86380 86390 1
500170 99500170 1001 86380 86390 1
500687 99500687 1001 86380 86390 1
500429 99500429 1001 86380 86390 1
500404 99500404 1001 86380 86390 1
500355 99500355 1001 86380 86390 1
500964 99500964 1001 86380 86390 1
501635 99501635 1001 86380 86390 1
501267 99501267 1001 86380 86390 1
501414 99501414 1001 86380 86390 1
501350 99501350 1001 86380 86390 1
501077 99501077 1001 86380 86390 1
502309 99502309 1001 86380 86390 1
502149 99502149 1001 86380 86390 1
501968 99501968 1001 86380 86390 1
502469 99502469 1001 86380 86390 1
503088 99503088 1001 86380 86390 1
503218 99503218 1001 86380 86390 1
503132 99503132 1001 86380 86390 1
503282 99503282 1001 86380 86390 1
503284 99503284 1001 86380 86390 1
502890 99502890 1001 86380 86390 1
502821 99502821 1001 86380 86390 1
503330 99503330 1001 86380 86390 1
504038 99504038 1001 86380 86390 1
504253 99504253 1001 86380 86390 1
504595 99504595 1001 86380 86390 1
504690 99504690 1001 86380 86390 1
504525 99504525 1001 86380 86390 1
504529 99504529 1001 86380 86390 1
504997 99504997 1001 86380 86390 1
505444 99505444 1001 86380 86390 1
505337 99505337 1001 86380 86390 1
505199 99505199 1001 86380 86390 1
505149 99505149 1001 86380 86390 1
505873 99505873 1001 86380 86390 1
505783 99505783 1001 86380 86390 1
505785 99505785 1001 86380 86390 1
506428 99506428 1001 86380 86390 1
506259 99506259 1001 86380 86390 1
506014 99506014 1001 86380 86390 1
507064 99507064 1001 86380 86390 1
507148 99507148 1001 86380 86390 1
507921 99507921 1001 86380 86390 1
507752 99507752 1001 86380 86390 1
508390 99508390 1001 86380 86390 1
508332 99508332 1001 86380 86390 1
508451 99508451 1001 86380 86390 1
508991 99508991 1001 86380 86390 1
509018 99509018 1001 86380 86390 1
508981 99508981 1001 86380 86390 1
508743 99508743 1001 86380 86390 1
508731 99508731 1001 86380 86390 1
508763 99508763 1001 86380 86390 1
508686 99508686 1001 86380 86390 1
508570 99508570 1001 86380 86390 1
508616 99508616 1001 86380 86390 1
508620 99508620 1001 86380 86390 1
509125 99509125 1001 86380 86390 1
509160 99509160 1001 86380 86390 1
509863 99509863 1001 86380 86390 1
509536 99509536 1001 86380 86390 1
509372 99509372 1001 86380 86390 1
509459 99509459 1001 86380 86390 1
509434 99509434 1001 86380 86390 1
509923 99509923 1001 86380 86390 1
509938 99509938 1001 86380 86390 1
510029 99510029 1001 86380 86390 1
510665 99510665 1001 86380 86390 1
510241 99510241 1001 86380 86390 1
510920 99510920 1001 86380 86390 1
510739 99510739 1001 86380 86390 1
510779 99510779 1001 86380 86390 1
511183 99511183 1001 86380 86390 1
511185 99511185 1001 86380 86390 1
511013 99511013 1001 86380 86390 1
511118 99511118 1001 86380 86390 1
511020 99511020 1001 86380 86390 1
511563 99511563 1001 86380 86390 1
511694 99511694 1001 86380 86390 1
511703 99511703 1001 86380 86390 1
512356 99512356 1001 86380 86390 1
512362 99512362 1001 86380 86390 1
512121 99512121 1001 86380 86390 1
512070 99512070 1001 86380 86390 1
512074 99512074 1001 86380 86390 1
511984 99511984 1001 86380 86390 1
513004 99513004 1001 86380 86390 1
512921 99512921 1001 86380 86390 1
512875 99512875 1001 86380 86390 1
512685 99512685 1001 86380 86390 1
512724 99512724 1001 86380 86390 1
513210 99513210 1001 86380 86390 1
513892 99513892 1001 86380 86390 1
513957 99513957 1001 86380 86390 1
513660 99513660 1001 86380 86390 1
513785 99513785 1001 86380 86390 1
513437 99513437 1001 86380 86390 1
513424 99513424 1001 86380 86390 1
513451 99513451 1001 86380 86390 1
513609 99513609 1001 86380 86390 1
513421 99513421 1001 86380 86390 1
514185 99514185 1001 86380 86390 1
514051 99514051 1001 86380 86390 1
514713 99514713 1001 86380 86390 1
514572 99514572 1001 86380 86390 1
514385 99514385 1001 86380 86390 1
514284 99514284 1001 86380 86390 1
514364 99514364 1001 86380 86390 1
515050 99515050 1001 86380 86390 1
514937 99514937 1001 86380 86390 1
515518 99515518 1001 86380 86390 1
515334 99515334 1001 86380 86390 1
515143 99515143 1001 86380 86390 1
515266 99515266 1001 86380 86390 1
515848 99515848 1001 86380 86390 1
515929 99515929 1001 86380 86390 1
515995 99515995 1001 86380 86390 1
516036 99516036 1001 86380 86390 1
516662 99516662 1001 86380 86390 1
516556 99516556 1001 86380 86390 1
517310 99517310 1001 86380 86390 1
517239 99517239 1001 86380 86390 1
517240 99517240 1001 86380 86390 1
516929 99516929 1001 86380 86390 1
518035 99518035 1001 86380 86390 1
518144 99518144 1001 86380 86390 1
517866 99517866 1001 86380 86390 1
517697 99517697 1001 86380 86390 1
517649 99517649 1001 86380 86390 1
518348 99518348 1001 86380 86390 1
518259 99518259 1001 86380 86390 1
518364 99518364 1001 86380 86390 1
518170 99518170 1001 86380 86390 1
518872 99518872 1001 86380 86390 1
518795 99518795 1001 86380 86390 1
518950 99518950 1001 86380 86390 1
518977 99518977 1001 86380 86390 1
518907 99518907 1001 86380 86390 1
518756 99518756 1001 86380 86390 1
518620 99518620 1001 86380 86390 1
518575 99518575 1001 86380 86390 1
519058 99519058 1001 86380 86390 1
519467 99519467 1001 86380 86390 1
519421 99519421 1001 86380 86390 1
519515 99519515 1001 86380 86390 1
519315 99519315 1001 86380 86390 1
519359 99519359 1001 86380 86390 1
519874 99519874 1001 86380 86390 1
520499 99520499 1001 86380 86390 1
520344 99520344 1001 86380 86390 1
520373 99520373 1001 86380 86390 1
520273 99520273 1001 86380 86390 1
520365 99520365 1001 86380 86390 1
520048 99520048 1001 86380 86390 1
520118 99520118 1001 86380 86390 1
520144 99520144 1001 86380 86390 1
520715 99520715 1001 86380 86390 1
520836 99520836 1001 86380 86390 1
520837 99520837 1001 86380 86390 1
521347 99521347 1001 86380 86390 1
521206 99521206 1001 86380 86390 1
520903 99520903 1001 86380 86390 1
521606 99521606 1001 86380 86390 1
521477 99521477 1001 86380 86390 1
521647 99521647 1001 86380 86390 1
521584 99521584 1001 86380 86390 1
522174 99522174 1001 86380 86390 1
521689 99521689 1001 86380 86390 1
522555 99522555 1001 86380 86390 1
522583 99522583 1001 86380 86390 1
523251 99523251 1001 86380 86390 1
523808 99523808 1001 86380 86390 1
523837 99523837 1001 86380 86390 1
523654 99523654 1001 86380 86390 1
523542 99523542 1001 86380 86390 1
523415 99523415 1001 86380 86390 1
523431 99523431 1001 86380 86390 1
524102 99524102 1001 86380 86390 1
524627 99524627 1001 86380 86390 1
524323 99524323 1001 86380 86390 1
524314 99524314 1001 86380 86390 1
524354 99524354 1001 86380 86390 1
524905 99524905 1001 86380 86390 1
525572 99525572 1001 86380 86390 1
525551 99525551 1001 86380 86390 1
525236 99525236 1001 86380 86390 1
525199 99525199 1001 86380 86390 1
525256 99525256 1001 86380 86390 1
525066 99525066 1001 86380 86390 1
526369 99526369 1001 86380 86390 1
525930 99525930 1001 86380 86390 1
526563 99526563 1001 86380 86390 1
527122 99527122 1001 86380 86390 1
527086 99527086 1001 86380 86390 1
527125 99527125 1001 86380 86390 1
526868 99526868 1001 86380 86390 1
526960 99526960 1001 86380 86390 1
526632 99526632 1001 86380 86390 1
526740 99526740 1001 86380 86390 1
527272 99527272 1001 86380 86390 1
527933 99527933 1001 86380 86390 1
527978 99527978 1001 86380 86390 1
527953 99527953 1001 86380 86390 1
527903 99527903 1001 86380 86390 1
527546 99527546 1001 86380 86390 1
528138 99528138 1001 86380 86390 1
528230 99528230 1001 86380 86390 1
528142 99528142 1001 86380 86390 1
528248 99528248 1001 86380 86390 1
528873 99528873 1001 86380 86390 1
528739 99528739 1001 86380 86390 1
528462 99528462 1001 86380 86390 1
528447 99528447 1001 86380 86390 1
528460 99528460 1001 86380 86390 1
529079 99529079 1001 86380 86390 1
529058 99529058 1001 86380 86390 1
529085 99529085 1001 86380 86390 1
528986 99528986 1001 86380 86390 1
528961 99528961 1001 86380 86390 1
529564 99529564 1001 86380 86390 1
529520 99529520 1001 86380 86390 1
529325 99529325 1001 86380 86390 1
529133 99529133 1001 86380 86390 1
529258 99529258 1001 86380 86390 1
529157 99529157 1001 86380 86390 1
529824 99529824 1001 86380 86390 1
529839 99529839 1001 86380 86390 1
530545 99530545 1001 86380 86390 1
530182 99530182 1001 86380 86390 1
530215 99530215 1001 86380 86390 1
530007 99530007 1001 86380 86390 1
531228 99531228 1001 86380 86390 1
531236 99531236 1001 86380 86390 1
530969 99530969 1001 86380 86390 1
531157 99531157 1001 86380 86390 1
531415 99531415 1001 86380 86390 1
531504 99531504 1001 86380 86390 1
532117 99532117 1001 86380 86390 1
532079 99532079 1001 86380 86390 1
532093 99532093 1001 86380 86390 1
532145 99532145 1001 86380 86390 1
532190 99532190 1001 86380 86390 1
531820 99531820 1001 86380 86390 1
531689 99531689 1001 86380 86390 1
531783 99531783 1001 86380 86390 1
531643 99531643 1001 86380 86390 1
531646 99531646 1001 86380 86390 1
532266 99532266 1001 86380 86390 1
532636 99532636 1001 86380 86390 1
532741 99532741 1001 86380 86390 1
532641 99532641 1001 86380 86390 1
532629 99532629 1001 86380 86390 1
532590 99532590 1001 86380 86390 1
533067 99533067 1001 86380 86390 1
533820 99533820 1001 86380 86390 1
533730 99533730 1001 86380 86390 1
533744 99533744 1001 86380 86390 1
533519 99533519 1001 86380 86390 1
533507 99533507 1001 86380 86390 1
533898 99533898 1001 86380 86390 1
534506 99534506 1001 86380 86390 1
534627 99534627 1001 86380 86390 1
534279 99534279 1001 86380 86390 1
534257 99534257 1001 86380 86390 1
534260 99534260 1001 86380 86390 1
534269 99534269 1001 86380 86390 1
535459 99535459 1001 86380 86390 1
535304 99535304 1001 86380 86390 1
535286 99535286 1001 86380 86390 1
535132 99535132 1001 86380 86390 1
534940 99534940 1001 86380 86390 1
536308 99536308 1001 86380 86390 1
536309 99536309 1001 86380 86390 1
536254 99536254 1001 86380 86390 1
536103 99536103 1001 86380 86390 1
535836 99535836 1001 86380 86390 1
536535 99536535 1001 86380 86390 1
537008 99537008 1001 86380 86390 1
536559 99536559 1001 86380 86390 1
537215 99537215 1001 86380 86390 1
537577 99537577 1001 86380 86390 1
537726 99537726 1001 86380 86390 1
537501 99537501 1001 86380 86390 1
537377 99537377 1001 86380 86390 1
538145 99538145 1001 86380 86390 1
538756 99538756 1001 86380 86390 1
538747 99538747 1001 86380 86390 1
538447 99538447 1001 86380 86390 1
539011 99539011 1001 86380 86390 1
539012 99539012 1001 86380 86390 1
539637 99539637 1001 86380 86390 1
539487 99539487 1001 86380 86390 1
539554 99539554 1001 86380 86390 1
539261 99539261 1001 86380 86390 1
540393 99540393 1001 86380 86390 1
540055 99540055 1001 86380 86390 1
540083 99540083 1001 86380 86390 1
539899 99539899 1001 86380 86390 1
539951 99539951 1001 86380 86390 1
539856 99539856 1001 86380 86390 1
541211 99541211 1001 86380 86390 1
541276 99541276 1001 86380 86390 1
541001 99541001 1001 86380 86390 1
540869 99540869 1001 86380 86390 1
541497 99541497 1001 86380 86390 1
541383 99541383 1001 86380 86390 1
541409 99541409 1001 86380 86390 1
542044 99542044 1001 86380 86390 1
541941 99541941 1001 86380 86390 1
541996 99541996 1001 86380 86390 1
542013 99542013 1001 86380 86390 1
541746 99541746 1001 86380 86390 1
541708 99541708 1001 86380 86390 1
542610 99542610 1001 86380 86390 1
542662 99542662 1001 86380 86390 1
542601 99542601 1001 86380 86390 1
542720 99542720 1001 86380 86390 1
542350 99542350 1001 86380 86390 1
542359 99542359 1001 86380 86390 1
542988 99542988 1001 86380 86390 1
543617 99543617 1001 86380 86390 1
543640 99543640 1001 86380 86390 1
543545 99543545 1001 86380 86390 1
543395 99543395 1001 86380 86390 1
543306 99543306 1001 86380 86390 1
543257 99543257 1001 86380 86390 1
543849 99543849 1001 86380 86390 1
543957 99543957 1001 86380 86390 1
543831 99543831 1001 86380 86390 1
544340 99544340 1001 86380 86390 1
544213 99544213 1001 86380 86390 1
544311 99544311 1001 86380 86390 1
544100 99544100 1001 86380 86390 1
536307 829 1001 62991 63290 1
400006 99400006 1001 86380 86390 1
400642 99400642 1001 86380 86390 1
400859 99400859 1001 86380 86390 1
401172 99401172 1001 86380 86390 1
401445 99401445 1001 86380 86390 1
401512 99401512 1001 86380 86390 1
402373 99402373 1001 86380 86390 1
402392 99402392 1001 86380 86390 1
402559 99402559 1001 86380 86390 1
403128 99403128 1001 86380 86390 1
403174 99403174 1001 86380 86390 1
404015 99404015 1001 86380 86390 1
404296 99404296 1001 86380 86390 1
404432 99404432 1001 86380 86390 1
405445 99405445 1001 86380 86390 1
405902 99405902 1001 86380 86390 1
406847 99406847 1001 86380 86390 1
406987 99406987 1001 86380 86390 1
407062 99407062 1001 86380 86390 1
407168 99407168 1001 86380 86390 1
407363 99407363 1001 86380 86390 1
407500 99407500 1001 86380 86390 1
407619 99407619 1001 86380 86390 1
408462 99408462 1001 86380 86390 1
408434 99408434 1001 86380 86390 1
408642 99408642 1001 86380 86390 1
409397 99409397 1001 86380 86390 1
409314 99409314 1001 86380 86390 1
409637 99409637 1001 86380 86390 1
409700 99409700 1001 86380 86390 1
410076 99410076 1001 86380 86390 1
410103 99410103 1001 86380 86390 1
410961 99410961 1001 86380 86390 1
411232 99411232 1001 86380 86390 1
411482 99411482 1001 86380 86390 1
411442 99411442 1001 86380 86390 1
411713 99411713 1001 86380 86390 1
412000 99412000 1001 86380 86390 1
412093 99412093 1001 86380 86390 1
412476 99412476 1001 86380 86390 1
412456 99412456 1001 86380 86390 1
412372 99412372 1001 86380 86390 1
413410 99413410 1001 86380 86390 1
413443 99413443 1001 86380 86390 1
413056 99413056 1001 86380 86390 1
413083 99413083 1001 86380 86390 1
412780 99412780 1001 86380 86390 1
412592 99412592 1001 86380 86390 1
412573 99412573 1001 86380 86390 1
413886 99413886 1001 86380 86390 1
413833 99413833 1001 86380 86390 1
413954 99413954 1001 86380 86390 1
414920 99414920 1001 86380 86390 1
414843 99414843 1001 86380 86390 1
414803 99414803 1001 86380 86390 1
414748 99414748 1001 86380 86390 1
414343 99414343 1001 86380 86390 1
414494 99414494 1001 86380 86390 1
415399 99415399 1001 86380 86390 1
417000 99417000 1001 86380 86390 1
416850 99416850 1001 86380 86390 1
416882 99416882 1001 86380 86390 1
416484 99416484 1001 86380 86390 1
416040 99416040 1001 86380 86390 1
417141 99417141 1001 86380 86390 1
417403 99417403 1001 86380 86390 1
417511 99417511 1001 86380 86390 1
418697 99418697 1001 86380 86390 1
418759 99418759 1001 86380 86390 1
418471 99418471 1001 86380 86390 1
418303 99418303 1001 86380 86390 1
418839 99418839 1001 86380 86390 1
420090 99420090 1001 86380 86390 1
419793 99419793 1001 86380 86390 1
419980 99419980 1001 86380 86390 1
419249 99419249 1001 86380 86390 1
420646 99420646 1001 86380 86390 1
420749 99420749 1001 86380 86390 1
421969 99421969 1001 86380 86390 1
421431 99421431 1001 86380 86390 1
421666 99421666 1001 86380 86390 1
421529 99421529 1001 86380 86390 1
421062 99421062 1001 86380 86390 1
421150 99421150 1001 86380 86390 1
422155 99422155 1001 86380 86390 1
422235 99422235 1001 86380 86390 1
423463 99423463 1001 86380 86390 1
423422 99423422 1001 86380 86390 1
423123 99423123 1001 86380 86390 1
423273 99423273 1001 86380 86390 1
423186 99423186 1001 86380 86390 1
422598 99422598 1001 86380 86390 1
422787 99422787 1001 86380 86390 1
422674 99422674 1001 86380 86390 1
423979 99423979 1001 86380 86390 1
424007 99424007 1001 86380 86390 1
424535 99424535 1001 86380 86390 1
424403 99424403 1001 86380 86390 1
426861 99426861 1001 86380 86390 1
426461 99426461 1001 86380 86390 1
426187 99426187 1001 86380 86390 1
425914 99425914 1001 86380 86390 1
425876 99425876 1001 86380 86390 1
427394 99427394 1001 86380 86390 1
427523 99427523 1001 86380 86390 1
428390 99428390 1001 86380 86390 1
428532 99428532 1001 86380 86390 1
428204 99428204 1001 86380 86390 1
428785 99428785 1001 86380 86390 1
430317 99430317 1001 86380 86390 1
430124 99430124 1001 86380 86390 1
429675 99429675 1001 86380 86390 1
429268 99429268 1001 86380 86390 1
431883 99431883 1001 86380 86390 1
431828 99431828 1001 86380 86390 1
431864 99431864 1001 86380 86390 1
431777 99431777 1001 86380 86390 1
431898 99431898 1001 86380 86390 1
431783 99431783 1001 86380 86390 1
431976 99431976 1001 86380 86390 1
431270 99431270 1001 86380 86390 1
431301 99431301 1001 86380 86390 1
431471 99431471 1001 86380 86390 1
431070 99431070 1001 86380 86390 1
430934 99430934 1001 86380 86390 1
431196 99431196 1001 86380 86390 1
433439 99433439 1001 86380 86390 1
433627 99433627 1001 86380 86390 1
433298 99433298 1001 86380 86390 1
432849 99432849 1001 86380 86390 1
432774 99432774 1001 86380 86390 1
432547 99432547 1001 86380 86390 1
434007 99434007 1001 86380 86390 1
435075 99435075 1001 86380 86390 1
435337 99435337 1001 86380 86390 1
435036 99435036 1001 86380 86390 1
435100 99435100 1001 86380 86390 1
434905 99434905 1001 86380 86390 1
434220 99434220 1001 86380 86390 1
435644 99435644 1001 86380 86390 1
435762 99435762 1001 86380 86390 1
435771 99435771 1001 86380 86390 1
436356 99436356 1001 86380 86390 1
436357 99436357 1001 86380 86390 1
436434 99436434 1001 86380 86390 1
437344 99437344 1001 86380 86390 1
437191 99437191 1001 86380 86390 1
300102 99300102 1001 86380 86390 1
300104 99300104 1001 86380 86390 1
300561 99300561 1001 86380 86390 1
300693 99300693 1001 86380 86390 1
300399 99300399 1001 86380 86390 1
300377 99300377 1001 86380 86390 1
300365 99300365 1001 86380 86390 1
300213 99300213 1001 86380 86390 1
301211 99301211 1001 86380 86390 1
300977 99300977 1001 86380 86390 1
301735 99301735 1001 86380 86390 1
301748 99301748 1001 86380 86390 1
301716 99301716 1001 86380 86390 1
302202 99302202 1001 86380 86390 1
302061 99302061 1001 86380 86390 1
301972 99301972 1001 86380 86390 1
301928 99301928 1001 86380 86390 1
301932 99301932 1001 86380 86390 1
301855 99301855 1001 86380 86390 1
301947 99301947 1001 86380 86390 1
302485 99302485 1001 86380 86390 1
303144 99303144 1001 86380 86390 1
303007 99303007 1001 86380 86390 1
303185 99303185 1001 86380 86390 1
303112 99303112 1001 86380 86390 1
302956 99302956 1001 86380 86390 1
302620 99302620 1001 86380 86390 1
302688 99302688 1001 86380 86390 1
303967 99303967 1001 86380 86390 1
303688 99303688 1001 86380 86390 1
303640 99303640 1001 86380 86390 1
303564 99303564 1001 86380 86390 1
303500 99303500 1001 86380 86390 1
304485 99304485 1001 86380 86390 1
304631 99304631 1001 86380 86390 1
304881 99304881 1001 86380 86390 1
304865 99304865 1001 86380 86390 1
305301 99305301 1001 86380 86390 1
305366 99305366 1001 86380 86390 1
305469 99305469 1001 86380 86390 1
305323 99305323 1001 86380 86390 1
305189 99305189 1001 86380 86390 1
305088 99305088 1001 86380 86390 1
500003 99500003 1001 86380 86390 1
500660 99500660 1001 86380 86390 1
500786 99500786 1001 86380 86390 1
500544 99500544 1001 86380 86390 1
500508 99500508 1001 86380 86390 1
500388 99500388 1001 86380 86390 1
500370 99500370 1001 86380 86390 1
500319 99500319 1001 86380 86390 1
500203 99500203 1001 86380 86390 1
501009 99501009 1001 86380 86390 1
501385 99501385 1001 86380 86390 1
501426 99501426 1001 86380 86390 1
501313 99501313 1001 86380 86390 1
501187 99501187 1001 86380 86390 1
501201 99501201 1001 86380 86390 1
501088 99501088 1001 86380 86390 1
501819 99501819 1001 86380 86390 1
502272 99502272 1001 86380 86390 1
502266 99502266 1001 86380 86390 1
502296 99502296 1001 86380 86390 1
501914 99501914 1001 86380 86390 1
501941 99501941 1001 86380 86390 1
501907 99501907 1001 86380 86390 1
503205 99503205 1001 86380 86390 1
503446 99503446 1001 86380 86390 1
503479 99503479 1001 86380 86390 1
504010 99504010 1001 86380 86390 1
503719 99503719 1001 86380 86390 1
503749 99503749 1001 86380 86390 1
503537 99503537 1001 86380 86390 1
503603 99503603 1001 86380 86390 1
503568 99503568 1001 86380 86390 1
503581 99503581 1001 86380 86390 1
504205 99504205 1001 86380 86390 1
504250 99504250 1001 86380 86390 1
504148 99504148 1001 86380 86390 1
504165 99504165 1001 86380 86390 1
504652 99504652 1001 86380 86390 1
504401 99504401 1001 86380 86390 1
505061 99505061 1001 86380 86390 1
505671 99505671 1001 86380 86390 1
505724 99505724 1001 86380 86390 1
505462 99505462 1001 86380 86390 1
505426 99505426 1001 86380 86390 1
505259 99505259 1001 86380 86390 1
506445 99506445 1001 86380 86390 1
506287 99506287 1001 86380 86390 1
506292 99506292 1001 86380 86390 1
506134 99506134 1001 86380 86390 1
506031 99506031 1001 86380 86390 1
506038 99506038 1001 86380 86390 1
506141 99506141 1001 86380 86390 1
506641 99506641 1001 86380 86390 1
507300 99507300 1001 86380 86390 1
507022 99507022 1001 86380 86390 1
507208 99507208 1001 86380 86390 1
507186 99507186 1001 86380 86390 1
507099 99507099 1001 86380 86390 1
506932 99506932 1001 86380 86390 1
506948 99506948 1001 86380 86390 1
506963 99506963 1001 86380 86390 1
508162 99508162 1001 86380 86390 1
507990 99507990 1001 86380 86390 1
507683 99507683 1001 86380 86390 1
507689 99507689 1001 86380 86390 1
507833 99507833 1001 86380 86390 1
508886 99508886 1001 86380 86390 1
508670 99508670 1001 86380 86390 1
508762 99508762 1001 86380 86390 1
508751 99508751 1001 86380 86390 1
508629 99508629 1001 86380 86390 1
508617 99508617 1001 86380 86390 1
509176 99509176 1001 86380 86390 1
509166 99509166 1001 86380 86390 1
509219 99509219 1001 86380 86390 1
509145 99509145 1001 86380 86390 1
509798 99509798 1001 86380 86390 1
509773 99509773 1001 86380 86390 1
509791 99509791 1001 86380 86390 1
509835 99509835 1001 86380 86390 1
509530 99509530 1001 86380 86390 1
509564 99509564 1001 86380 86390 1
509452 99509452 1001 86380 86390 1
509963 99509963 1001 86380 86390 1
510095 99510095 1001 86380 86390 1
510064 99510064 1001 86380 86390 1
510641 99510641 1001 86380 86390 1
510672 99510672 1001 86380 86390 1
510434 99510434 1001 86380 86390 1
510224 99510224 1001 86380 86390 1
510931 99510931 1001 86380 86390 1
510869 99510869 1001 86380 86390 1
510522 99510522 1001 86380 86390 1
510910 99510910 1001 86380 86390 1
510771 99510771 1001 86380 86390 1
510865 99510865 1001 86380 86390 1
511490 99511490 1001 86380 86390 1
511292 99511292 1001 86380 86390 1
511120 99511120 1001 86380 86390 1
511750 99511750 1001 86380 86390 1
512345 99512345 1001 86380 86390 1
512371 99512371 1001 86380 86390 1
512050 99512050 1001 86380 86390 1
512002 99512002 1001 86380 86390 1
511829 99511829 1001 86380 86390 1
511898 99511898 1001 86380 86390 1
512533 99512533 1001 86380 86390 1
512385 99512385 1001 86380 86390 1
513040 99513040 1001 86380 86390 1
512981 99512981 1001 86380 86390 1
513215 99513215 1001 86380 86390 1
513335 99513335 1001 86380 86390 1
513930 99513930 1001 86380 86390 1
513922 99513922 1001 86380 86390 1
513888 99513888 1001 86380 86390 1
513686 99513686 1001 86380 86390 1
513622 99513622 1001 86380 86390 1
513674 99513674 1001 86380 86390 1
513652 99513652 1001 86380 86390 1
514216 99514216 1001 86380 86390 1
514825 99514825 1001 86380 86390 1
514601 99514601 1001 86380 86390 1
514482 99514482 1001 86380 86390 1
514972 99514972 1001 86380 86390 1
514986 99514986 1001 86380 86390 1
515556 99515556 1001 86380 86390 1
515698 99515698 1001 86380 86390 1
516320 99516320 1001 86380 86390 1
516011 99516011 1001 86380 86390 1
515894 99515894 1001 86380 86390 1
517222 99517222 1001 86380 86390 1
517238 99517238 1001 86380 86390 1
517278 99517278 1001 86380 86390 1
517192 99517192 1001 86380 86390 1
517180 99517180 1001 86380 86390 1
517001 99517001 1001 86380 86390 1
516925 99516925 1001 86380 86390 1
516967 99516967 1001 86380 86390 1
517007 99517007 1001 86380 86390 1
516755 99516755 1001 86380 86390 1
516808 99516808 1001 86380 86390 1
516879 99516879 1001 86380 86390 1
516715 99516715 1001 86380 86390 1
517413 99517413 1001 86380 86390 1
517994 99517994 1001 86380 86390 1
517987 99517987 1001 86380 86390 1
517780 99517780 1001 86380 86390 1
517819 99517819 1001 86380 86390 1
517653 99517653 1001 86380 86390 1
518863 99518863 1001 86380 86390 1
518941 99518941 1001 86380 86390 1
518864 99518864 1001 86380 86390 1
518921 99518921 1001 86380 86390 1
518910 99518910 1001 86380 86390 1
518497 99518497 1001 86380 86390 1
519182 99519182 1001 86380 86390 1
519688 99519688 1001 86380 86390 1
519702 99519702 1001 86380 86390 1
519795 99519795 1001 86380 86390 1
519708 99519708 1001 86380 86390 1
519774 99519774 1001 86380 86390 1
519270 99519270 1001 86380 86390 1
519286 99519286 1001 86380 86390 1
519198 99519198 1001 86380 86390 1
519915 99519915 1001 86380 86390 1
519880 99519880 1001 86380 86390 1
520621 99520621 1001 86380 86390 1
520627 99520627 1001 86380 86390 1
520281 99520281 1001 86380 86390 1
520089 99520089 1001 86380 86390 1
520802 99520802 1001 86380 86390 1
520791 99520791 1001 86380 86390 1
521326 99521326 1001 86380 86390 1
521434 99521434 1001 86380 86390 1
521398 99521398 1001 86380 86390 1
521456 99521456 1001 86380 86390 1
521322 99521322 1001 86380 86390 1
521122 99521122 1001 86380 86390 1
522225 99522225 1001 86380 86390 1
521724 99521724 1001 86380 86390 1
521829 99521829 1001 86380 86390 1
521679 99521679 1001 86380 86390 1
522494 99522494 1001 86380 86390 1
523015 99523015 1001 86380 86390 1
522718 99522718 1001 86380 86390 1
522833 99522833 1001 86380 86390 1
522668 99522668 1001 86380 86390 1
522659 99522659 1001 86380 86390 1
523181 99523181 1001 86380 86390 1
523316 99523316 1001 86380 86390 1
523842 99523842 1001 86380 86390 1
523832 99523832 1001 86380 86390 1
523851 99523851 1001 86380 86390 1
523853 99523853 1001 86380 86390 1
523533 99523533 1001 86380 86390 1
523631 99523631 1001 86380 86390 1
523696 99523696 1001 86380 86390 1
523483 99523483 1001 86380 86390 1
524724 99524724 1001 86380 86390 1
524576 99524576 1001 86380 86390 1
525536 99525536 1001 86380 86390 1
525488 99525488 1001 86380 86390 1
525403 99525403 1001 86380 86390 1
525302 99525302 1001 86380 86390 1
525383 99525383 1001 86380 86390 1
524999 99524999 1001 86380 86390 1
525064 99525064 1001 86380 86390 1
526287 99526287 1001 86380 86390 1
525976 99525976 1001 86380 86390 1
526424 99526424 1001 86380 86390 1
526453 99526453 1001 86380 86390 1
526952 99526952 1001 86380 86390 1
527026 99527026 1001 86380 86390 1
526886 99526886 1001 86380 86390 1
526768 99526768 1001 86380 86390 1
527452 99527452 1001 86380 86390 1
527901 99527901 1001 86380 86390 1
527738 99527738 1001 86380 86390 1
527519 99527519 1001 86380 86390 1
528247 99528247 1001 86380 86390 1
528737 99528737 1001 86380 86390 1
528490 99528490 1001 86380 86390 1
528547 99528547 1001 86380 86390 1
528537 99528537 1001 86380 86390 1
528345 99528345 1001 86380 86390 1
528293 99528293 1001 86380 86390 1
528372 99528372 1001 86380 86390 1
528405 99528405 1001 86380 86390 1
528485 99528485 1001 86380 86390 1
529020 99529020 1001 86380 86390 1
529533 99529533 1001 86380 86390 1
529343 99529343 1001 86380 86390 1
529493 99529493 1001 86380 86390 1
529183 99529183 1001 86380 86390 1
529922 99529922 1001 86380 86390 1
530441 99530441 1001 86380 86390 1
530469 99530469 1001 86380 86390 1
530271 99530271 1001 86380 86390 1
530240 99530240 1001 86380 86390 1
530330 99530330 1001 86380 86390 1
530255 99530255 1001 86380 86390 1
530620 99530620 1001 86380 86390 1
530675 99530675 1001 86380 86390 1
531250 99531250 1001 86380 86390 1
530791 99530791 1001 86380 86390 1
530809 99530809 1001 86380 86390 1
531433 99531433 1001 86380 86390 1
532014 99532014 1001 86380 86390 1
532196 99532196 1001 86380 86390 1
531666 99531666 1001 86380 86390 1
531635 99531635 1001 86380 86390 1
532384 99532384 1001 86380 86390 1
532353 99532353 1001 86380 86390 1
532328 99532328 1001 86380 86390 1
532841 99532841 1001 86380 86390 1
532794 99532794 1001 86380 86390 1
532612 99532612 1001 86380 86390 1
533137 99533137 1001 86380 86390 1
533723 99533723 1001 86380 86390 1
533650 99533650 1001 86380 86390 1
533263 99533263 1001 86380 86390 1
533942 99533942 1001 86380 86390 1
533983 99533983 1001 86380 86390 1
534498 99534498 1001 86380 86390 1
534524 99534524 1001 86380 86390 1
534577 99534577 1001 86380 86390 1
534429 99534429 1001 86380 86390 1
534435 99534435 1001 86380 86390 1
534128 99534128 1001 86380 86390 1
534774 99534774 1001 86380 86390 1
535438 99535438 1001 86380 86390 1
535041 99535041 1001 86380 86390 1
535068 99535068 1001 86380 86390 1
535527 99535527 1001 86380 86390 1
535595 99535595 1001 86380 86390 1
535996 99535996 1001 86380 86390 1
536051 99536051 1001 86380 86390 1
536453 99536453 1001 86380 86390 1
536431 99536431 1001 86380 86390 1
536421 99536421 1001 86380 86390 1
537116 99537116 1001 86380 86390 1
537151 99537151 1001 86380 86390 1
536831 99536831 1001 86380 86390 1
536735 99536735 1001 86380 86390 1
536554 99536554 1001 86380 86390 1
536718 99536718 1001 86380 86390 1
536750 99536750 1001 86380 86390 1
537216 99537216 1001 86380 86390 1
537856 99537856 1001 86380 86390 1
537692 99537692 1001 86380 86390 1
537591 99537591 1001 86380 86390 1
537673 99537673 1001 86380 86390 1
537538 99537538 1001 86380 86390 1
538003 99538003 1001 86380 86390 1
538128 99538128 1001 86380 86390 1
538129 99538129 1001 86380 86390 1
538699 99538699 1001 86380 86390 1
538814 99538814 1001 86380 86390 1
538455 99538455 1001 86380 86390 1
538419 99538419 1001 86380 86390 1
538472 99538472 1001 86380 86390 1
538312 99538312 1001 86380 86390 1
538945 99538945 1001 86380 86390 1
539269 99539269 1001 86380 86390 1
539417 99539417 1001 86380 86390 1
539369 99539369 1001 86380 86390 1
539175 99539175 1001 86380 86390 1
539216 99539216 1001 86380 86390 1
539808 99539808 1001 86380 86390 1
539822 99539822 1001 86380 86390 1
539699 99539699 1001 86380 86390 1
540338 99540338 1001 86380 86390 1
540350 99540350 1001 86380 86390 1
540389 99540389 1001 86380 86390 1
540080 99540080 1001 86380 86390 1
540214 99540214 1001 86380 86390 1
539969 99539969 1001 86380 86390 1
541267 99541267 1001 86380 86390 1
541109 99541109 1001 86380 86390 1
540778 99540778 1001 86380 86390 1
541436 99541436 1001 86380 86390 1
541449 99541449 1001 86380 86390 1
541465 99541465 1001 86380 86390 1
542002 99542002 1001 86380 86390 1
541877 99541877 1001 86380 86390 1
541752 99541752 1001 86380 86390 1
541895 99541895 1001 86380 86390 1
541580 99541580 1001 86380 86390 1
541609 99541609 1001 86380 86390 1
542853 99542853 1001 86380 86390 1
542854 99542854 1001 86380 86390 1
542703 99542703 1001 86380 86390 1
542449 99542449 1001 86380 86390 1
542346 99542346 1001 86380 86390 1
543010 99543010 1001 86380 86390 1
543630 99543630 1001 86380 86390 1
543684 99543684 1001 86380 86390 1
543614 99543614 1001 86380 86390 1
543397 99543397 1001 86380 86390 1
543828 99543828 1001 86380 86390 1
544538 99544538 1001 86380 86390 1
544400 99544400 1001 86380 86390 1
544220 99544220 1001 86380 86390 1
544338 99544338 1001 86380 86390 1
544287 99544287 1001 86380 86390 1
544129 99544129 1001 86380 86390 1
544724 99544724 1001 86380 86390 1
544706 99544706 1001 86380 86390 1
544669 99544669 1001 86380 86390 1
418040 691 1001 27180 30837 1
525123 654 1002 42501 43070 1
400018 99400018 1001 86380 86390 1
400064 99400064 1001 86380 86390 1
400454 99400454 1001 86380 86390 1
400514 99400514 1001 86380 86390 1
400523 99400523 1001 86380 86390 1
400666 99400666 1001 86380 86390 1
400750 99400750 1001 86380 86390 1
400771 99400771 1001 86380 86390 1
401562 99401562 1001 86380 86390 1
401601 99401601 1001 86380 86390 1
402240 99402240 1001 86380 86390 1
402446 99402446 1001 86380 86390 1
402921 99402921 1001 86380 86390 1
402915 99402915 1001 86380 86390 1
402896 99402896 1001 86380 86390 1
403010 99403010 1001 86380 86390 1
403300 99403300 1001 86380 86390 1
403449 99403449 1001 86380 86390 1
404143 99404143 1001 86380 86390 1
404065 99404065 1001 86380 86390 1
404324 99404324 1001 86380 86390 1
404668 99404668 1001 86380 86390 1
405195 99405195 1001 86380 86390 1
405309 99405309 1001 86380 86390 1
405344 99405344 1001 86380 86390 1
405530 99405530 1001 86380 86390 1
405858 99405858 1001 86380 86390 1
405764 99405764 1001 86380 86390 1
406840 99406840 1001 86380 86390 1
406964 99406964 1001 86380 86390 1
407358 99407358 1001 86380 86390 1
407725 99407725 1001 86380 86390 1
407835 99407835 1001 86380 86390 1
408964 99408964 1001 86380 86390 1
409473 99409473 1001 86380 86390 1
410530 99410530 1001 86380 86390 1
410744 99410744 1001 86380 86390 1
410865 99410865 1001 86380 86390 1
411081 99411081 1001 86380 86390 1
411238 99411238 1001 86380 86390 1
411841 99411841 1001 86380 86390 1
411863 99411863 1001 86380 86390 1
413407 99413407 1001 86380 86390 1
413327 99413327 1001 86380 86390 1
413082 99413082 1001 86380 86390 1
412654 99412654 1001 86380 86390 1
414992 99414992 1001 86380 86390 1
414985 99414985 1001 86380 86390 1
414864 99414864 1001 86380 86390 1
414617 99414617 1001 86380 86390 1
414220 99414220 1001 86380 86390 1
414165 99414165 1001 86380 86390 1
414284 99414284 1001 86380 86390 1
415606 99415606 1001 86380 86390 1
415432 99415432 1001 86380 86390 1
416158 99416158 1001 86380 86390 1
416506 99416506 1001 86380 86390 1
416226 99416226 1001 86380 86390 1
416536 99416536 1001 86380 86390 1
416269 99416269 1001 86380 86390 1
415778 99415778 1001 86380 86390 1
415854 99415854 1001 86380 86390 1
415924 99415924 1001 86380 86390 1
417382 99417382 1001 86380 86390 1
417545 99417545 1001 86380 86390 1
417410 99417410 1001 86380 86390 1
418693 99418693 1001 86380 86390 1
418739 99418739 1001 86380 86390 1
418762 99418762 1001 86380 86390 1
418423 99418423 1001 86380 86390 1
418911 99418911 1001 86380 86390 1
418945 99418945 1001 86380 86390 1
420329 99420329 1001 86380 86390 1
420424 99420424 1001 86380 86390 1
420300 99420300 1001 86380 86390 1
420039 99420039 1001 86380 86390 1
419757 99419757 1001 86380 86390 1
420464 99420464 1001 86380 86390 1
420590 99420590 1001 86380 86390 1
420638 99420638 1001 86380 86390 1
422024 99422024 1001 86380 86390 1
421478 99421478 1001 86380 86390 1
421587 99421587 1001 86380 86390 1
421281 99421281 1001 86380 86390 1
421609 99421609 1001 86380 86390 1
420958 99420958 1001 86380 86390 1
422196 99422196 1001 86380 86390 1
422987 99422987 1001 86380 86390 1
422973 99422973 1001 86380 86390 1
423104 99423104 1001 86380 86390 1
422979 99422979 1001 86380 86390 1
422876 99422876 1001 86380 86390 1
422608 99422608 1001 86380 86390 1
425218 99425218 1001 86380 86390 1
424528 99424528 1001 86380 86390 1
424157 99424157 1001 86380 86390 1
425711 99425711 1001 86380 86390 1
426335 99426335 1001 86380 86390 1
426459 99426459 1001 86380 86390 1
426318 99426318 1001 86380 86390 1
426066 99426066 1001 86380 86390 1
427515 99427515 1001 86380 86390 1
428723 99428723 1001 86380 86390 1
428164 99428164 1001 86380 86390 1
428202 99428202 1001 86380 86390 1
430371 99430371 1001 86380 86390 1
429829 99429829 1001 86380 86390 1
429253 99429253 1001 86380 86390 1
429232 99429232 1001 86380 86390 1
430745 99430745 1001 86380 86390 1
432001 99432001 1001 86380 86390 1
431508 99431508 1001 86380 86390 1
431521 99431521 1001 86380 86390 1
431134 99431134 1001 86380 86390 1
432349 99432349 1001 86380 86390 1
432435 99432435 1001 86380 86390 1
432359 99432359 1001 86380 86390 1
433646 99433646 1001 86380 86390 1
433083 99433083 1001 86380 86390 1
432878 99432878 1001 86380 86390 1
432758 99432758 1001 86380 86390 1
432811 99432811 1001 86380 86390 1
433967 99433967 1001 86380 86390 1
435084 99435084 1001 86380 86390 1
435333 99435333 1001 86380 86390 1
434643 99434643 1001 86380 86390 1
434655 99434655 1001 86380 86390 1
434568 99434568 1001 86380 86390 1
435891 99435891 1001 86380 86390 1
435765 99435765 1001 86380 86390 1
435608 99435608 1001 86380 86390 1
435744 99435744 1001 86380 86390 1
435447 99435447 1001 86380 86390 1
437132 99437132 1001 86380 86390 1
436971 99436971 1001 86380 86390 1
435915 99435915 1001 86380 86390 1
436302 99436302 1001 86380 86390 1
436304 99436304 1001 86380 86390 1
300064 99300064 1001 86380 86390 1
300701 99300701 1001 86380 86390 1
300371 99300371 1001 86380 86390 1
300324 99300324 1001 86380 86390 1
300417 99300417 1001 86380 86390 1
300289 99300289 1001 86380 86390 1
300225 99300225 1001 86380 86390 1
300306 99300306 1001 86380 86390 1
300300 99300300 1001 86380 86390 1
300867 99300867 1001 86380 86390 1
300826 99300826 1001 86380 86390 1
301466 99301466 1001 86380 86390 1
301411 99301411 1001 86380 86390 1
301361 99301361 1001 86380 86390 1
301159 99301159 1001 86380 86390 1
301148 99301148 1001 86380 86390 1
301344 99301344 1001 86380 86390 1
301758 99301758 1001 86380 86390 1
301737 99301737 1001 86380 86390 1
301584 99301584 1001 86380 86390 1
301714 99301714 1001 86380 86390 1
301664 99301664 1001 86380 86390 1
301654 99301654 1001 86380 86390 1
302317 99302317 1001 86380 86390 1
302242 99302242 1001 86380 86390 1
302366 99302366 1001 86380 86390 1
302251 99302251 1001 86380 86390 1
302070 99302070 1001 86380 86390 1
301941 99301941 1001 86380 86390 1
301956 99301956 1001 86380 86390 1
301962 99301962 1001 86380 86390 1
302435 99302435 1001 86380 86390 1
302489 99302489 1001 86380 86390 1
303042 99303042 1001 86380 86390 1
303161 99303161 1001 86380 86390 1
302923 99302923 1001 86380 86390 1
302859 99302859 1001 86380 86390 1
302912 99302912 1001 86380 86390 1
302978 99302978 1001 86380 86390 1
302838 99302838 1001 86380 86390 1
303374 99303374 1001 86380 86390 1
304013 99304013 1001 86380 86390 1
303928 99303928 1001 86380 86390 1
303736 99303736 1001 86380 86390 1
303741 99303741 1001 86380 86390 1
303681 99303681 1001 86380 86390 1
303536 99303536 1001 86380 86390 1
304187 99304187 1001 86380 86390 1
304063 99304063 1001 86380 86390 1
304102 99304102 1001 86380 86390 1
304640 99304640 1001 86380 86390 1
304501 99304501 1001 86380 86390 1
304477 99304477 1001 86380 86390 1
304340 99304340 1001 86380 86390 1
304250 99304250 1001 86380 86390 1
305212 99305212 1001 86380 86390 1
305100 99305100 1001 86380 86390 1
500106 99500106 1001 86380 86390 1
500006 99500006 1001 86380 86390 1
500059 99500059 1001 86380 86390 1
500111 99500111 1001 86380 86390 1
500788 99500788 1001 86380 86390 1
500596 99500596 1001 86380 86390 1
500200 99500200 1001 86380 86390 1
500826 99500826 1001 86380 86390 1
500869 99500869 1001 86380 86390 1
501607 99501607 1001 86380 86390 1
501463 99501463 1001 86380 86390 1
501336 99501336 1001 86380 86390 1
501057 99501057 1001 86380 86390 1
501097 99501097 1001 86380 86390 1
501021 99501021 1001 86380 86390 1
501074 99501074 1001 86380 86390 1
501667 99501667 1001 86380 86390 1
501797 99501797 1001 86380 86390 1
501750 99501750 1001 86380 86390 1
502337 99502337 1001 86380 86390 1
502455 99502455 1001 86380 86390 1
502282 99502282 1001 86380 86390 1
502110 99502110 1001 86380 86390 1
502075 99502075 1001 86380 86390 1
502019 99502019 1001 86380 86390 1
502488 99502488 1001 86380 86390 1
502670 99502670 1001 86380 86390 1
502609 99502609 1001 86380 86390 1
502539 99502539 1001 86380 86390 1
503191 99503191 1001 86380 86390 1
502984 99502984 1001 86380 86390 1
502883 99502883 1001 86380 86390 1
502916 99502916 1001 86380 86390 1
502866 99502866 1001 86380 86390 1
502854 99502854 1001 86380 86390 1
502876 99502876 1001 86380 86390 1
503313 99503313 1001 86380 86390 1
503865 99503865 1001 86380 86390 1
503831 99503831 1001 86380 86390 1
503666 99503666 1001 86380 86390 1
503538 99503538 1001 86380 86390 1
503621 99503621 1001 86380 86390 1
503705 99503705 1001 86380 86390 1
504197 99504197 1001 86380 86390 1
504836 99504836 1001 86380 86390 1
504927 99504927 1001 86380 86390 1
504588 99504588 1001 86380 86390 1
504680 99504680 1001 86380 86390 1
505116 99505116 1001 86380 86390 1
505107 99505107 1001 86380 86390 1
505627 99505627 1001 86380 86390 1
505231 99505231 1001 86380 86390 1
506552 99506552 1001 86380 86390 1
506354 99506354 1001 86380 86390 1
506204 99506204 1001 86380 86390 1
506016 99506016 1001 86380 86390 1
506068 99506068 1001 86380 86390 1
506109 99506109 1001 86380 86390 1
506008 99506008 1001 86380 86390 1
507048 99507048 1001 86380 86390 1
507140 99507140 1001 86380 86390 1
507053 99507053 1001 86380 86390 1
506806 99506806 1001 86380 86390 1
506992 99506992 1001 86380 86390 1
508219 99508219 1001 86380 86390 1
508063 99508063 1001 86380 86390 1
507985 99507985 1001 86380 86390 1
507855 99507855 1001 86380 86390 1
507947 99507947 1001 86380 86390 1
508415 99508415 1001 86380 86390 1
508895 99508895 1001 86380 86390 1
508960 99508960 1001 86380 86390 1
509039 99509039 1001 86380 86390 1
509045 99509045 1001 86380 86390 1
509055 99509055 1001 86380 86390 1
508788 99508788 1001 86380 86390 1
509254 99509254 1001 86380 86390 1
509229 99509229 1001 86380 86390 1
509172 99509172 1001 86380 86390 1
509870 99509870 1001 86380 86390 1
509736 99509736 1001 86380 86390 1
509704 99509704 1001 86380 86390 1
509822 99509822 1001 86380 86390 1
509371 99509371 1001 86380 86390 1
509348 99509348 1001 86380 86390 1
509441 99509441 1001 86380 86390 1
510000 99510000 1001 86380 86390 1
510703 99510703 1001 86380 86390 1
510630 99510630 1001 86380 86390 1
510645 99510645 1001 86380 86390 1
510222 99510222 1001 86380 86390 1
510876 99510876 1001 86380 86390 1
511538 99511538 1001 86380 86390 1
511195 99511195 1001 86380 86390 1
511024 99511024 1001 86380 86390 1
510995 99510995 1001 86380 86390 1
511696 99511696 1001 86380 86390 1
511755 99511755 1001 86380 86390 1
512354 99512354 1001 86380 86390 1
512297 99512297 1001 86380 86390 1
512032 99512032 1001 86380 86390 1
511881 99511881 1001 86380 86390 1
512499 99512499 1001 86380 86390 1
513037 99513037 1001 86380 86390 1
513005 99513005 1001 86380 86390 1
512584 99512584 1001 86380 86390 1
513271 99513271 1001 86380 86390 1
513284 99513284 1001 86380 86390 1
513683 99513683 1001 86380 86390 1
514706 99514706 1001 86380 86390 1
514642 99514642 1001 86380 86390 1
514479 99514479 1001 86380 86390 1
514534 99514534 1001 86380 86390 1
514405 99514405 1001 86380 86390 1
514380 99514380 1001 86380 86390 1
514342 99514342 1001 86380 86390 1
514384 99514384 1001 86380 86390 1
514335 99514335 1001 86380 86390 1
514363 99514363 1001 86380 86390 1
514976 99514976 1001 86380 86390 1
515663 99515663 1001 86380 86390 1
515176 99515176 1001 86380 86390 1
515774 99515774 1001 86380 86390 1
516335 99516335 1001 86380 86390 1
516278 99516278 1001 86380 86390 1
516227 99516227 1001 86380 86390 1
516164 99516164 1001 86380 86390 1
516251 99516251 1001 86380 86390 1
516084 99516084 1001 86380 86390 1
516666 99516666 1001 86380 86390 1
517248 99517248 1001 86380 86390 1
517052 99517052 1001 86380 86390 1
517099 99517099 1001 86380 86390 1
516960 99516960 1001 86380 86390 1
517513 99517513 1001 86380 86390 1
517376 99517376 1001 86380 86390 1
517482 99517482 1001 86380 86390 1
517813 99517813 1001 86380 86390 1
517788 99517788 1001 86380 86390 1
517909 99517909 1001 86380 86390 1
517723 99517723 1001 86380 86390 1
517595 99517595 1001 86380 86390 1
517551 99517551 1001 86380 86390 1
518221 99518221 1001 86380 86390 1
518926 99518926 1001 86380 86390 1
518814 99518814 1001 86380 86390 1
518896 99518896 1001 86380 86390 1
518682 99518682 1001 86380 86390 1
518565 99518565 1001 86380 86390 1
518412 99518412 1001 86380 86390 1
518451 99518451 1001 86380 86390 1
519000 99519000 1001 86380 86390 1
519696 99519696 1001 86380 86390 1
519710 99519710 1001 86380 86390 1
519456 99519456 1001 86380 86390 1
519411 99519411 1001 86380 86390 1
519265 99519265 1001 86380 86390 1
519317 99519317 1001 86380 86390 1
519934 99519934 1001 86380 86390 1
519873 99519873 1001 86380 86390 1
519821 99519821 1001 86380 86390 1
519978 99519978 1001 86380 86390 1
520450 99520450 1001 86380 86390 1
520464 99520464 1001 86380 86390 1
520237 99520237 1001 86380 86390 1
520214 99520214 1001 86380 86390 1
520177 99520177 1001 86380 86390 1
520117 99520117 1001 86380 86390 1
521441 99521441 1001 86380 86390 1
521013 99521013 1001 86380 86390 1
520991 99520991 1001 86380 86390 1
521576 99521576 1001 86380 86390 1
521525 99521525 1001 86380 86390 1
522143 99522143 1001 86380 86390 1
522169 99522169 1001 86380 86390 1
521919 99521919 1001 86380 86390 1
522072 99522072 1001 86380 86390 1
521841 99521841 1001 86380 86390 1
522345 99522345 1001 86380 86390 1
522399 99522399 1001 86380 86390 1
522439 99522439 1001 86380 86390 1
522991 99522991 1001 86380 86390 1
522930 99522930 1001 86380 86390 1
522947 99522947 1001 86380 86390 1
522906 99522906 1001 86380 86390 1
523266 99523266 1001 86380 86390 1
523941 99523941 1001 86380 86390 1
523560 99523560 1001 86380 86390 1
523720 99523720 1001 86380 86390 1
523592 99523592 1001 86380 86390 1
524034 99524034 1001 86380 86390 1
524138 99524138 1001 86380 86390 1
524597 99524597 1001 86380 86390 1
524652 99524652 1001 86380 86390 1
524372 99524372 1001 86380 86390 1
524373 99524373 1001 86380 86390 1
524405 99524405 1001 86380 86390 1
524356 99524356 1001 86380 86390 1
524244 99524244 1001 86380 86390 1
524278 99524278 1001 86380 86390 1
524821 99524821 1001 86380 86390 1
524931 99524931 1001 86380 86390 1
524906 99524906 1001 86380 86390 1
524818 99524818 1001 86380 86390 1
525314 99525314 1001 86380 86390 1
525192 99525192 1001 86380 86390 1
525113 99525113 1001 86380 86390 1
525762 99525762 1001 86380 86390 1
525631 99525631 1001 86380 86390 1
525709 99525709 1001 86380 86390 1
526421 99526421 1001 86380 86390 1
526191 99526191 1001 86380 86390 1
526090 99526090 1001 86380 86390 1
526135 99526135 1001 86380 86390 1
526003 99526003 1001 86380 86390 1
525839 99525839 1001 86380 86390 1
526008 99526008 1001 86380 86390 1
526484 99526484 1001 86380 86390 1
526477 99526477 1001 86380 86390 1
526426 99526426 1001 86380 86390 1
527242 99527242 1001 86380 86390 1
526884 99526884 1001 86380 86390 1
527415 99527415 1001 86380 86390 1
527689 99527689 1001 86380 86390 1
527787 99527787 1001 86380 86390 1
527725 99527725 1001 86380 86390 1
527868 99527868 1001 86380 86390 1
527560 99527560 1001 86380 86390 1
527465 99527465 1001 86380 86390 1
528711 99528711 1001 86380 86390 1
528780 99528780 1001 86380 86390 1
528386 99528386 1001 86380 86390 1
528415 99528415 1001 86380 86390 1
528364 99528364 1001 86380 86390 1
529016 99529016 1001 86380 86390 1
528908 99528908 1001 86380 86390 1
529603 99529603 1001 86380 86390 1
529431 99529431 1001 86380 86390 1
529364 99529364 1001 86380 86390 1
529761 99529761 1001 86380 86390 1
530518 99530518 1001 86380 86390 1
530391 99530391 1001 86380 86390 1
530284 99530284 1001 86380 86390 1
530175 99530175 1001 86380 86390 1
530229 99530229 1001 86380 86390 1
530718 99530718 1001 86380 86390 1
530680 99530680 1001 86380 86390 1
530708 99530708 1001 86380 86390 1
530592 99530592 1001 86380 86390 1
531307 99531307 1001 86380 86390 1
531371 99531371 1001 86380 86390 1
531059 99531059 1001 86380 86390 1
531111 99531111 1001 86380 86390 1
531155 99531155 1001 86380 86390 1
530813 99530813 1001 86380 86390 1
530947 99530947 1001 86380 86390 1
532129 99532129 1001 86380 86390 1
532007 99532007 1001 86380 86390 1
532035 99532035 1001 86380 86390 1
531925 99531925 1001 86380 86390 1
531743 99531743 1001 86380 86390 1
531653 99531653 1001 86380 86390 1
532226 99532226 1001 86380 86390 1
532657 99532657 1001 86380 86390 1
532772 99532772 1001 86380 86390 1
532812 99532812 1001 86380 86390 1
532428 99532428 1001 86380 86390 1
532432 99532432 1001 86380 86390 1
533146 99533146 1001 86380 86390 1
533169 99533169 1001 86380 86390 1
533626 99533626 1001 86380 86390 1
533554 99533554 1001 86380 86390 1
533431 99533431 1001 86380 86390 1
533346 99533346 1001 86380 86390 1
533865 99533865 1001 86380 86390 1
534534 99534534 1001 86380 86390 1
534535 99534535 1001 86380 86390 1
534565 99534565 1001 86380 86390 1
534459 99534459 1001 86380 86390 1
534245 99534245 1001 86380 86390 1
534117 99534117 1001 86380 86390 1
534121 99534121 1001 86380 86390 1
534186 99534186 1001 86380 86390 1
534843 99534843 1001 86380 86390 1
535333 99535333 1001 86380 86390 1
534953 99534953 1001 86380 86390 1
535003 99535003 1001 86380 86390 1
535306 99535306 1001 86380 86390 1
535644 99535644 1001 86380 86390 1
536016 99536016 1001 86380 86390 1
535914 99535914 1001 86380 86390 1
536492 99536492 1001 86380 86390 1
537162 99537162 1001 86380 86390 1
536959 99536959 1001 86380 86390 1
537135 99537135 1001 86380 86390 1
536912 99536912 1001 86380 86390 1
536864 99536864 1001 86380 86390 1
537346 99537346 1001 86380 86390 1
537647 99537647 1001 86380 86390 1
537537 99537537 1001 86380 86390 1
538006 99538006 1001 86380 86390 1
538383 99538383 1001 86380 86390 1
538863 99538863 1001 86380 86390 1
538830 99538830 1001 86380 86390 1
538935 99538935 1001 86380 86390 1
538987 99538987 1001 86380 86390 1
538950 99538950 1001 86380 86390 1
538977 99538977 1001 86380 86390 1
539515 99539515 1001 86380 86390 1
539271 99539271 1001 86380 86390 1
539339 99539339 1001 86380 86390 1
539236 99539236 1001 86380 86390 1
539406 99539406 1001 86380 86390 1
539162 99539162 1001 86380 86390 1
539181 99539181 1001 86380 86390 1
540461 99540461 1001 86380 86390 1
539909 99539909 1001 86380 86390 1
540569 99540569 1001 86380 86390 1
540582 99540582 1001 86380 86390 1
540647 99540647 1001 86380 86390 1
540496 99540496 1001 86380 86390 1
540652 99540652 1001 86380 86390 1
540618 99540618 1001 86380 86390 1
541147 99541147 1001 86380 86390 1
541137 99541137 1001 86380 86390 1
541067 99541067 1001 86380 86390 1
541045 99541045 1001 86380 86390 1
540678 99540678 1001 86380 86390 1
540825 99540825 1001 86380 86390 1
541422 99541422 1001 86380 86390 1
541398 99541398 1001 86380 86390 1
541954 99541954 1001 86380 86390 1
542102 99542102 1001 86380 86390 1
541829 99541829 1001 86380 86390 1
541581 99541581 1001 86380 86390 1
541521 99541521 1001 86380 86390 1
542271 99542271 1001 86380 86390 1
542774 99542774 1001 86380 86390 1
542694 99542694 1001 86380 86390 1
542643 99542643 1001 86380 86390 1
542337 99542337 1001 86380 86390 1
542520 99542520 1001 86380 86390 1
543039 99543039 1001 86380 86390 1
543724 99543724 1001 86380 86390 1
543411 99543411 1001 86380 86390 1
543301 99543301 1001 86380 86390 1
543173 99543173 1001 86380 86390 1
543942 99543942 1001 86380 86390 1
543867 99543867 1001 86380 86390 1
544371 99544371 1001 86380 86390 1
544207 99544207 1001 86380 86390 1
544222 99544222 1001 86380 86390 1
544056 99544056 1001 86380 86390 1
544121 99544121 1001 86380 86390 1
544083 99544083 1001 86380 86390 1
544122 99544122 1001 86380 86390 1
544628 99544628 1001 86380 86390 1
536363 731 1001 57271 57570 1
400368 99400368 1001 86380 86390 1
400727 99400727 1001 86380 86390 1
400822 99400822 1001 86380 86390 1
401700 99401700 1001 86380 86390 1
402337 99402337 1001 86380 86390 1
402452 99402452 1001 86380 86390 1
402573 99402573 1001 86380 86390 1
402599 99402599 1001 86380 86390 1
402732 99402732 1001 86380 86390 1
403072 99403072 1001 86380 86390 1
403181 99403181 1001 86380 86390 1
403543 99403543 1001 86380 86390 1
403883 99403883 1001 86380 86390 1
404012 99404012 1001 86380 86390 1
404125 99404125 1001 86380 86390 1
404334 99404334 1001 86380 86390 1
405100 99405100 1001 86380 86390 1
405148 99405148 1001 86380 86390 1
405261 99405261 1001 86380 86390 1
405544 99405544 1001 86380 86390 1
405780 99405780 1001 86380 86390 1
406111 99406111 1001 86380 86390 1
406322 99406322 1001 86380 86390 1
406366 99406366 1001 86380 86390 1
406410 99406410 1001 86380 86390 1
406439 99406439 1001 86380 86390 1
406786 99406786 1001 86380 86390 1
407081 99407081 1001 86380 86390 1
407212 99407212 1001 86380 86390 1
407527 99407527 1001 86380 86390 1
407659 99407659 1001 86380 86390 1
407952 99407952 1001 86380 86390 1
408045 99408045 1001 86380 86390 1
408306 99408306 1001 86380 86390 1
408731 99408731 1001 86380 86390 1
408858 99408858 1001 86380 86390 1
408778 99408778 1001 86380 86390 1
408920 99408920 1001 86380 86390 1
408871 99408871 1001 86380 86390 1
409179 99409179 1001 86380 86390 1
409772 99409772 1001 86380 86390 1
410455 99410455 1001 86380 86390 1
410732 99410732 1001 86380 86390 1
411204 99411204 1001 86380 86390 1
411371 99411371 1001 86380 86390 1
411515 99411515 1001 86380 86390 1
411840 99411840 1001 86380 86390 1
411752 99411752 1001 86380 86390 1
412337 99412337 1001 86380 86390 1
412308 99412308 1001 86380 86390 1
413428 99413428 1001 86380 86390 1
413646 99413646 1001 86380 86390 1
412909 99412909 1001 86380 86390 1
413788 99413788 1001 86380 86390 1
413745 99413745 1001 86380 86390 1
415176 99415176 1001 86380 86390 1
415179 99415179 1001 86380 86390 1
415185 99415185 1001 86380 86390 1
414897 99414897 1001 86380 86390 1
415408 99415408 1001 86380 86390 1
415666 99415666 1001 86380 86390 1
416694 99416694 1001 86380 86390 1
416688 99416688 1001 86380 86390 1
416831 99416831 1001 86380 86390 1
416451 99416451 1001 86380 86390 1
416080 99416080 1001 86380 86390 1
415877 99415877 1001 86380 86390 1
417112 99417112 1001 86380 86390 1
417472 99417472 1001 86380 86390 1
417554 99417554 1001 86380 86390 1
417419 99417419 1001 86380 86390 1
418435 99418435 1001 86380 86390 1
418389 99418389 1001 86380 86390 1
418287 99418287 1001 86380 86390 1
419100 99419100 1001 86380 86390 1
418859 99418859 1001 86380 86390 1
420073 99420073 1001 86380 86390 1
420599 99420599 1001 86380 86390 1
420687 99420687 1001 86380 86390 1
421795 99421795 1001 86380 86390 1
421404 99421404 1001 86380 86390 1
421622 99421622 1001 86380 86390 1
422253 99422253 1001 86380 86390 1
423563 99423563 1001 86380 86390 1
423455 99423455 1001 86380 86390 1
423723 99423723 1001 86380 86390 1
423724 99423724 1001 86380 86390 1
422699 99422699 1001 86380 86390 1
422910 99422910 1001 86380 86390 1
422580 99422580 1001 86380 86390 1
422896 99422896 1001 86380 86390 1
422789 99422789 1001 86380 86390 1
422938 99422938 1001 86380 86390 1
425225 99425225 1001 86380 86390 1
425304 99425304 1001 86380 86390 1
424623 99424623 1001 86380 86390 1
424207 99424207 1001 86380 86390 1
424186 99424186 1001 86380 86390 1
424429 99424429 1001 86380 86390 1
424336 99424336 1001 86380 86390 1
426912 99426912 1001 86380 86390 1
426903 99426903 1001 86380 86390 1
425864 99425864 1001 86380 86390 1
426189 99426189 1001 86380 86390 1
427436 99427436 1001 86380 86390 1
427134 99427134 1001 86380 86390 1
428357 99428357 1001 86380 86390 1
428173 99428173 1001 86380 86390 1
428219 99428219 1001 86380 86390 1
428154 99428154 1001 86380 86390 1
428841 99428841 1001 86380 86390 1
428817 99428817 1001 86380 86390 1
429058 99429058 1001 86380 86390 1
429971 99429971 1001 86380 86390 1
430153 99430153 1001 86380 86390 1
429721 99429721 1001 86380 86390 1
429390 99429390 1001 86380 86390 1
429392 99429392 1001 86380 86390 1
429415 99429415 1001 86380 86390 1
431763 99431763 1001 86380 86390 1
431589 99431589 1001 86380 86390 1
431389 99431389 1001 86380 86390 1
431366 99431366 1001 86380 86390 1
432328 99432328 1001 86380 86390 1
432473 99432473 1001 86380 86390 1
433999 99433999 1001 86380 86390 1
435370 99435370 1001 86380 86390 1
435133 99435133 1001 86380 86390 1
435066 99435066 1001 86380 86390 1
434852 99434852 1001 86380 86390 1
434333 99434333 1001 86380 86390 1
434165 99434165 1001 86380 86390 1
435627 99435627 1001 86380 86390 1
435445 99435445 1001 86380 86390 1
437019 99437019 1001 86380 86390 1
436790 99436790 1001 86380 86390 1
436999 99436999 1001 86380 86390 1
436594 99436594 1001 86380 86390 1
436278 99436278 1001 86380 86390 1
437325 99437325 1001 86380 86390 1
437336 99437336 1001 86380 86390 1
437255 99437255 1001 86380 86390 1
300240 99300240 1001 86380 86390 1
300152 99300152 1001 86380 86390 1
300299 99300299 1001 86380 86390 1
300895 99300895 1001 86380 86390 1
301375 99301375 1001 86380 86390 1
301311 99301311 1001 86380 86390 1
301045 99301045 1001 86380 86390 1
300982 99300982 1001 86380 86390 1
301603 99301603 1001 86380 86390 1
301573 99301573 1001 86380 86390 1
302124 99302124 1001 86380 86390 1
301870 99301870 1001 86380 86390 1
301913 99301913 1001 86380 86390 1
302636 99302636 1001 86380 86390 1
303296 99303296 1001 86380 86390 1
303276 99303276 1001 86380 86390 1
303996 99303996 1001 86380 86390 1
303867 99303867 1001 86380 86390 1
303713 99303713 1001 86380 86390 1
303721 99303721 1001 86380 86390 1
303443 99303443 1001 86380 86390 1
303614 99303614 1001 86380 86390 1
303617 99303617 1001 86380 86390 1
304068 99304068 1001 86380 86390 1
304056 99304056 1001 86380 86390 1
304205 99304205 1001 86380 86390 1
304705 99304705 1001 86380 86390 1
304597 99304597 1001 86380 86390 1
304874 99304874 1001 86380 86390 1
304970 99304970 1001 86380 86390 1
305616 99305616 1001 86380 86390 1
305500 99305500 1001 86380 86390 1
305515 99305515 1001 86380 86390 1
305477 99305477 1001 86380 86390 1
305156 99305156 1001 86380 86390 1
305110 99305110 1001 86380 86390 1
500013 99500013 1001 86380 86390 1
500086 99500086 1001 86380 86390 1
500697 99500697 1001 86380 86390 1
500651 99500651 1001 86380 86390 1
500792 99500792 1001 86380 86390 1
500627 99500627 1001 86380 86390 1
500629 99500629 1001 86380 86390 1
500774 99500774 1001 86380 86390 1
500608 99500608 1001 86380 86390 1
500331 99500331 1001 86380 86390 1
500893 99500893 1001 86380 86390 1
500816 99500816 1001 86380 86390 1
501016 99501016 1001 86380 86390 1
501475 99501475 1001 86380 86390 1
501467 99501467 1001 86380 86390 1
501058 99501058 1001 86380 86390 1
501807 99501807 1001 86380 86390 1
501669 99501669 1001 86380 86390 1
501748 99501748 1001 86380 86390 1
502378 99502378 1001 86380 86390 1
502419 99502419 1001 86380 86390 1
502105 99502105 1001 86380 86390 1
502133 99502133 1001 86380 86390 1
501884 99501884 1001 86380 86390 1
501875 99501875 1001 86380 86390 1
502535 99502535 1001 86380 86390 1
503060 99503060 1001 86380 86390 1
503050 99503050 1001 86380 86390 1
502988 99502988 1001 86380 86390 1
502989 99502989 1001 86380 86390 1
502699 99502699 1001 86380 86390 1
502795 99502795 1001 86380 86390 1
503419 99503419 1001 86380 86390 1
503462 99503462 1001 86380 86390 1
504002 99504002 1001 86380 86390 1
503990 99503990 1001 86380 86390 1
503958 99503958 1001 86380 86390 1
504000 99504000 1001 86380 86390 1
503795 99503795 1001 86380 86390 1
503908 99503908 1001 86380 86390 1
503727 99503727 1001 86380 86390 1
503716 99503716 1001 86380 86390 1
503599 99503599 1001 86380 86390 1
504157 99504157 1001 86380 86390 1
504265 99504265 1001 86380 86390 1
504620 99504620 1001 86380 86390 1
505148 99505148 1001 86380 86390 1
505401 99505401 1001 86380 86390 1
505190 99505190 1001 86380 86390 1
505272 99505272 1001 86380 86390 1
506508 99506508 1001 86380 86390 1
506566 99506566 1001 86380 86390 1
506514 99506514 1001 86380 86390 1
506593 99506593 1001 86380 86390 1
506229 99506229 1001 86380 86390 1
506115 99506115 1001 86380 86390 1
506683 99506683 1001 86380 86390 1
506774 99506774 1001 86380 86390 1
506610 99506610 1001 86380 86390 1
507414 99507414 1001 86380 86390 1
507126 99507126 1001 86380 86390 1
507521 99507521 1001 86380 86390 1
508125 99508125 1001 86380 86390 1
508193 99508193 1001 86380 86390 1
507680 99507680 1001 86380 86390 1
507645 99507645 1001 86380 86390 1
507779 99507779 1001 86380 86390 1
508376 99508376 1001 86380 86390 1
508404 99508404 1001 86380 86390 1
508394 99508394 1001 86380 86390 1
508320 99508320 1001 86380 86390 1
508333 99508333 1001 86380 86390 1
508983 99508983 1001 86380 86390 1
508881 99508881 1001 86380 86390 1
508705 99508705 1001 86380 86390 1
508598 99508598 1001 86380 86390 1
508547 99508547 1001 86380 86390 1
508578 99508578 1001 86380 86390 1
509214 99509214 1001 86380 86390 1
509230 99509230 1001 86380 86390 1
509106 99509106 1001 86380 86390 1
509810 99509810 1001 86380 86390 1
509526 99509526 1001 86380 86390 1
509367 99509367 1001 86380 86390 1
510453 99510453 1001 86380 86390 1
510210 99510210 1001 86380 86390 1
511528 99511528 1001 86380 86390 1
511481 99511481 1001 86380 86390 1
511330 99511330 1001 86380 86390 1
511149 99511149 1001 86380 86390 1
511097 99511097 1001 86380 86390 1
511059 99511059 1001 86380 86390 1
511047 99511047 1001 86380 86390 1
511659 99511659 1001 86380 86390 1
512288 99512288 1001 86380 86390 1
512047 99512047 1001 86380 86390 1
512119 99512119 1001 86380 86390 1
511956 99511956 1001 86380 86390 1
511910 99511910 1001 86380 86390 1
512532 99512532 1001 86380 86390 1
512854 99512854 1001 86380 86390 1
512626 99512626 1001 86380 86390 1
512717 99512717 1001 86380 86390 1
512709 99512709 1001 86380 86390 1
513404 99513404 1001 86380 86390 1
513966 99513966 1001 86380 86390 1
513753 99513753 1001 86380 86390 1
513780 99513780 1001 86380 86390 1
513498 99513498 1001 86380 86390 1
514142 99514142 1001 86380 86390 1
514769 99514769 1001 86380 86390 1
514660 99514660 1001 86380 86390 1
514675 99514675 1001 86380 86390 1
514525 99514525 1001 86380 86390 1
514500 99514500 1001 86380 86390 1
514609 99514609 1001 86380 86390 1
514288 99514288 1001 86380 86390 1
514978 99514978 1001 86380 86390 1
515494 99515494 1001 86380 86390 1
515667 99515667 1001 86380 86390 1
515604 99515604 1001 86380 86390 1
515312 99515312 1001 86380 86390 1
515360 99515360 1001 86380 86390 1
515247 99515247 1001 86380 86390 1
515235 99515235 1001 86380 86390 1
515479 99515479 1001 86380 86390 1
516333 99516333 1001 86380 86390 1
516217 99516217 1001 86380 86390 1
516197 99516197 1001 86380 86390 1
516134 99516134 1001 86380 86390 1
516639 99516639 1001 86380 86390 1
516604 99516604 1001 86380 86390 1
517233 99517233 1001 86380 86390 1
517226 99517226 1001 86380 86390 1
517244 99517244 1001 86380 86390 1
517088 99517088 1001 86380 86390 1
516921 99516921 1001 86380 86390 1
516825 99516825 1001 86380 86390 1
517359 99517359 1001 86380 86390 1
518091 99518091 1001 86380 86390 1
517756 99517756 1001 86380 86390 1
517848 99517848 1001 86380 86390 1
517684 99517684 1001 86380 86390 1
517692 99517692 1001 86380 86390 1
518263 99518263 1001 86380 86390 1
518261 99518261 1001 86380 86390 1
518326 99518326 1001 86380 86390 1
518916 99518916 1001 86380 86390 1
518576 99518576 1001 86380 86390 1
518431 99518431 1001 86380 86390 1
518502 99518502 1001 86380 86390 1
519012 99519012 1001 86380 86390 1
519112 99519112 1001 86380 86390 1
519640 99519640 1001 86380 86390 1
519480 99519480 1001 86380 86390 1
519390 99519390 1001 86380 86390 1
519985 99519985 1001 86380 86390 1
519950 99519950 1001 86380 86390 1
520568 99520568 1001 86380 86390 1
520571 99520571 1001 86380 86390 1
520680 99520680 1001 86380 86390 1
521066 99521066 1001 86380 86390 1
521134 99521134 1001 86380 86390 1
521027 99521027 1001 86380 86390 1
521035 99521035 1001 86380 86390 1
521588 99521588 1001 86380 86390 1
521486 99521486 1001 86380 86390 1
522259 99522259 1001 86380 86390 1
522236 99522236 1001 86380 86390 1
522187 99522187 1001 86380 86390 1
521909 99521909 1001 86380 86390 1
521790 99521790 1001 86380 86390 1
521731 99521731 1001 86380 86390 1
521834 99521834 1001 86380 86390 1
522485 99522485 1001 86380 86390 1
522473 99522473 1001 86380 86390 1
522463 99522463 1001 86380 86390 1
522456 99522456 1001 86380 86390 1
523042 99523042 1001 86380 86390 1
523063 99523063 1001 86380 86390 1
522922 99522922 1001 86380 86390 1
522641 99522641 1001 86380 86390 1
522685 99522685 1001 86380 86390 1
522609 99522609 1001 86380 86390 1
522521 99522521 1001 86380 86390 1
523270 99523270 1001 86380 86390 1
523291 99523291 1001 86380 86390 1
523781 99523781 1001 86380 86390 1
523570 99523570 1001 86380 86390 1
523546 99523546 1001 86380 86390 1
523625 99523625 1001 86380 86390 1
523365 99523365 1001 86380 86390 1
523482 99523482 1001 86380 86390 1
523501 99523501 1001 86380 86390 1
523954 99523954 1001 86380 86390 1
523992 99523992 1001 86380 86390 1
524628 99524628 1001 86380 86390 1
524668 99524668 1001 86380 86390 1
524741 99524741 1001 86380 86390 1
524407 99524407 1001 86380 86390 1
524285 99524285 1001 86380 86390 1
525375 99525375 1001 86380 86390 1
525152 99525152 1001 86380 86390 1
525598 99525598 1001 86380 86390 1
525629 99525629 1001 86380 86390 1
525894 99525894 1001 86380 86390 1
525900 99525900 1001 86380 86390 1
525992 99525992 1001 86380 86390 1
525851 99525851 1001 86380 86390 1
526588 99526588 1001 86380 86390 1
526552 99526552 1001 86380 86390 1
526569 99526569 1001 86380 86390 1
527101 99527101 1001 86380 86390 1
527234 99527234 1001 86380 86390 1
527077 99527077 1001 86380 86390 1
526918 99526918 1001 86380 86390 1
526856 99526856 1001 86380 86390 1
526987 99526987 1001 86380 86390 1
527013 99527013 1001 86380 86390 1
527908 99527908 1001 86380 86390 1
528058 99528058 1001 86380 86390 1
527880 99527880 1001 86380 86390 1
527691 99527691 1001 86380 86390 1
527751 99527751 1001 86380 86390 1
527639 99527639 1001 86380 86390 1
527514 99527514 1001 86380 86390 1
528147 99528147 1001 86380 86390 1
528772 99528772 1001 86380 86390 1
528753 99528753 1001 86380 86390 1
528606 99528606 1001 86380 86390 1
528635 99528635 1001 86380 86390 1
528513 99528513 1001 86380 86390 1
528416 99528416 1001 86380 86390 1
528356 99528356 1001 86380 86390 1
529092 99529092 1001 86380 86390 1
528985 99528985 1001 86380 86390 1
529624 99529624 1001 86380 86390 1
529726 99529726 1001 86380 86390 1
529594 99529594 1001 86380 86390 1
529507 99529507 1001 86380 86390 1
529266 99529266 1001 86380 86390 1
529259 99529259 1001 86380 86390 1
529775 99529775 1001 86380 86390 1
530494 99530494 1001 86380 86390 1
530170 99530170 1001 86380 86390 1
530183 99530183 1001 86380 86390 1
529972 99529972 1001 86380 86390 1
530105 99530105 1001 86380 86390 1
529990 99529990 1001 86380 86390 1
529952 99529952 1001 86380 86390 1
530732 99530732 1001 86380 86390 1
530726 99530726 1001 86380 86390 1
530598 99530598 1001 86380 86390 1
530753 99530753 1001 86380 86390 1
531206 99531206 1001 86380 86390 1
531010 99531010 1001 86380 86390 1
530767 99530767 1001 86380 86390 1
530769 99530769 1001 86380 86390 1
531443 99531443 1001 86380 86390 1
532178 99532178 1001 86380 86390 1
532185 99532185 1001 86380 86390 1
532021 99532021 1001 86380 86390 1
532139 99532139 1001 86380 86390 1
531955 99531955 1001 86380 86390 1
531854 99531854 1001 86380 86390 1
531934 99531934 1001 86380 86390 1
532374 99532374 1001 86380 86390 1
532206 99532206 1001 86380 86390 1
532897 99532897 1001 86380 86390 1
532451 99532451 1001 86380 86390 1
532538 99532538 1001 86380 86390 1
533086 99533086 1001 86380 86390 1
533839 99533839 1001 86380 86390 1
533754 99533754 1001 86380 86390 1
533548 99533548 1001 86380 86390 1
533502 99533502 1001 86380 86390 1
533480 99533480 1001 86380 86390 1
533572 99533572 1001 86380 86390 1
533394 99533394 1001 86380 86390 1
533889 99533889 1001 86380 86390 1
534612 99534612 1001 86380 86390 1
534665 99534665 1001 86380 86390 1
534593 99534593 1001 86380 86390 1
534194 99534194 1001 86380 86390 1
534814 99534814 1001 86380 86390 1
534687 99534687 1001 86380 86390 1
535385 99535385 1001 86380 86390 1
535491 99535491 1001 86380 86390 1
535210 99535210 1001 86380 86390 1
535122 99535122 1001 86380 86390 1
534917 99534917 1001 86380 86390 1
535048 99535048 1001 86380 86390 1
535627 99535627 1001 86380 86390 1
535667 99535667 1001 86380 86390 1
535681 99535681 1001 86380 86390 1
535555 99535555 1001 86380 86390 1
535699 99535699 1001 86380 86390 1
536186 99536186 1001 86380 86390 1
536280 99536280 1001 86380 86390 1
536142 99536142 1001 86380 86390 1
535970 99535970 1001 86380 86390 1
535920 99535920 1001 86380 86390 1
536518 99536518 1001 86380 86390 1
536446 99536446 1001 86380 86390 1
537156 99537156 1001 86380 86390 1
536819 99536819 1001 86380 86390 1
536915 99536915 1001 86380 86390 1
536585 99536585 1001 86380 86390 1
536719 99536719 1001 86380 86390 1
537950 99537950 1001 86380 86390 1
537861 99537861 1001 86380 86390 1
537876 99537876 1001 86380 86390 1
537960 99537960 1001 86380 86390 1
537969 99537969 1001 86380 86390 1
537932 99537932 1001 86380 86390 1
537681 99537681 1001 86380 86390 1
537605 99537605 1001 86380 86390 1
537562 99537562 1001 86380 86390 1
537407 99537407 1001 86380 86390 1
538086 99538086 1001 86380 86390 1
538784 99538784 1001 86380 86390 1
538769 99538769 1001 86380 86390 1
538685 99538685 1001 86380 86390 1
538558 99538558 1001 86380 86390 1
538529 99538529 1001 86380 86390 1
539013 99539013 1001 86380 86390 1
538912 99538912 1001 86380 86390 1
539502 99539502 1001 86380 86390 1
539306 99539306 1001 86380 86390 1
539319 99539319 1001 86380 86390 1
539241 99539241 1001 86380 86390 1
539828 99539828 1001 86380 86390 1
540357 99540357 1001 86380 86390 1
540308 99540308 1001 86380 86390 1
540158 99540158 1001 86380 86390 1
540039 99540039 1001 86380 86390 1
540517 99540517 1001 86380 86390 1
540646 99540646 1001 86380 86390 1
541104 99541104 1001 86380 86390 1
541239 99541239 1001 86380 86390 1
540920 99540920 1001 86380 86390 1
540889 99540889 1001 86380 86390 1
540688 99540688 1001 86380 86390 1
540679 99540679 1001 86380 86390 1
540822 99540822 1001 86380 86390 1
541334 99541334 1001 86380 86390 1
542059 99542059 1001 86380 86390 1
542010 99542010 1001 86380 86390 1
541934 99541934 1001 86380 86390 1
541937 99541937 1001 86380 86390 1
541883 99541883 1001 86380 86390 1
541641 99541641 1001 86380 86390 1
542196 99542196 1001 86380 86390 1
542192 99542192 1001 86380 86390 1
542911 99542911 1001 86380 86390 1
542748 99542748 1001 86380 86390 1
542802 99542802 1001 86380 86390 1
542623 99542623 1001 86380 86390 1
542617 99542617 1001 86380 86390 1
543033 99543033 1001 86380 86390 1
542946 99542946 1001 86380 86390 1
543102 99543102 1001 86380 86390 1
543671 99543671 1001 86380 86390 1
543481 99543481 1001 86380 86390 1
543430 99543430 1001 86380 86390 1
543419 99543419 1001 86380 86390 1
543522 99543522 1001 86380 86390 1
543447 99543447 1001 86380 86390 1
543874 99543874 1001 86380 86390 1
543890 99543890 1001 86380 86390 1
543931 99543931 1001 86380 86390 1
544443 99544443 1001 86380 86390 1
544444 99544444 1001 86380 86390 1
544241 99544241 1001 86380 86390 1
544257 99544257 1001 86380 86390 1
544140 99544140 1001 86380 86390 1
401777 225 1001 79800 80997 1
410687 821 1001 53100 67497 1
536337 771 1001 28917 29216 1
400287 99400287 1001 86380 86390 1
400411 99400411 1001 86380 86390 1
400550 99400550 1001 86380 86390 1
400555 99400555 1001 86380 86390 1
400530 99400530 1001 86380 86390 1
401037 99401037 1001 86380 86390 1
400984 99400984 1001 86380 86390 1
401592 99401592 1001 86380 86390 1
401781 99401781 1001 86380 86390 1
402135 99402135 1001 86380 86390 1
403408 99403408 1001 86380 86390 1
403597 99403597 1001 86380 86390 1
403927 99403927 1001 86380 86390 1
404009 99404009 1001 86380 86390 1
403996 99403996 1001 86380 86390 1
404251 99404251 1001 86380 86390 1
405187 99405187 1001 86380 86390 1
405540 99405540 1001 86380 86390 1
405717 99405717 1001 86380 86390 1
405864 99405864 1001 86380 86390 1
406146 99406146 1001 86380 86390 1
406386 99406386 1001 86380 86390 1
406625 99406625 1001 86380 86390 1
406633 99406633 1001 86380 86390 1
406905 99406905 1001 86380 86390 1
407559 99407559 1001 86380 86390 1
408257 99408257 1001 86380 86390 1
408350 99408350 1001 86380 86390 1
408517 99408517 1001 86380 86390 1
408521 99408521 1001 86380 86390 1
408702 99408702 1001 86380 86390 1
408948 99408948 1001 86380 86390 1
409123 99409123 1001 86380 86390 1
409221 99409221 1001 86380 86390 1
409463 99409463 1001 86380 86390 1
409489 99409489 1001 86380 86390 1
409451 99409451 1001 86380 86390 1
409548 99409548 1001 86380 86390 1
409702 99409702 1001 86380 86390 1
409806 99409806 1001 86380 86390 1
409809 99409809 1001 86380 86390 1
410084 99410084 1001 86380 86390 1
410246 99410246 1001 86380 86390 1
411030 99411030 1001 86380 86390 1
411087 99411087 1001 86380 86390 1
411224 99411224 1001 86380 86390 1
411878 99411878 1001 86380 86390 1
412161 99412161 1001 86380 86390 1
412133 99412133 1001 86380 86390 1
412238 99412238 1001 86380 86390 1
412243 99412243 1001 86380 86390 1
413018 99413018 1001 86380 86390 1
413148 99413148 1001 86380 86390 1
412666 99412666 1001 86380 86390 1
412543 99412543 1001 86380 86390 1
414451 99414451 1001 86380 86390 1
416256 99416256 1001 86380 86390 1
417333 99417333 1001 86380 86390 1
417303 99417303 1001 86380 86390 1
417396 99417396 1001 86380 86390 1
417326 99417326 1001 86380 86390 1
417549 99417549 1001 86380 86390 1
418594 99418594 1001 86380 86390 1
418798 99418798 1001 86380 86390 1
418658 99418658 1001 86380 86390 1
418706 99418706 1001 86380 86390 1
418375 99418375 1001 86380 86390 1
418100 99418100 1001 86380 86390 1
417921 99417921 1001 86380 86390 1
417723 99417723 1001 86380 86390 1
419063 99419063 1001 86380 86390 1
420276 99420276 1001 86380 86390 1
420208 99420208 1001 86380 86390 1
419488 99419488 1001 86380 86390 1
421416 99421416 1001 86380 86390 1
421302 99421302 1001 86380 86390 1
421608 99421608 1001 86380 86390 1
421048 99421048 1001 86380 86390 1
420871 99420871 1001 86380 86390 1
420907 99420907 1001 86380 86390 1
421262 99421262 1001 86380 86390 1
423719 99423719 1001 86380 86390 1
423293 99423293 1001 86380 86390 1
422677 99422677 1001 86380 86390 1
422925 99422925 1001 86380 86390 1
423842 99423842 1001 86380 86390 1
423844 99423844 1001 86380 86390 1
423910 99423910 1001 86380 86390 1
424934 99424934 1001 86380 86390 1
424288 99424288 1001 86380 86390 1
425578 99425578 1001 86380 86390 1
426817 99426817 1001 86380 86390 1
427022 99427022 1001 86380 86390 1
426710 99426710 1001 86380 86390 1
426808 99426808 1001 86380 86390 1
426890 99426890 1001 86380 86390 1
426395 99426395 1001 86380 86390 1
426299 99426299 1001 86380 86390 1
426628 99426628 1001 86380 86390 1
426686 99426686 1001 86380 86390 1
426150 99426150 1001 86380 86390 1
427294 99427294 1001 86380 86390 1
428679 99428679 1001 86380 86390 1
428715 99428715 1001 86380 86390 1
428211 99428211 1001 86380 86390 1
428083 99428083 1001 86380 86390 1
428025 99428025 1001 86380 86390 1
427746 99427746 1001 86380 86390 1
428945 99428945 1001 86380 86390 1
428970 99428970 1001 86380 86390 1
430099 99430099 1001 86380 86390 1
430327 99430327 1001 86380 86390 1
429759 99429759 1001 86380 86390 1
429701 99429701 1001 86380 86390 1
429729 99429729 1001 86380 86390 1
430515 99430515 1001 86380 86390 1
430564 99430564 1001 86380 86390 1
431448 99431448 1001 86380 86390 1
431302 99431302 1001 86380 86390 1
431100 99431100 1001 86380 86390 1
432272 99432272 1001 86380 86390 1
432446 99432446 1001 86380 86390 1
433377 99433377 1001 86380 86390 1
432960 99432960 1001 86380 86390 1
432665 99432665 1001 86380 86390 1
433862 99433862 1001 86380 86390 1
435204 99435204 1001 86380 86390 1
434849 99434849 1001 86380 86390 1
434950 99434950 1001 86380 86390 1
434512 99434512 1001 86380 86390 1
434472 99434472 1001 86380 86390 1
435886 99435886 1001 86380 86390 1
436827 99436827 1001 86380 86390 1
436623 99436623 1001 86380 86390 1
436666 99436666 1001 86380 86390 1
436613 99436613 1001 86380 86390 1
436647 99436647 1001 86380 86390 1
436166 99436166 1001 86380 86390 1
435993 99435993 1001 86380 86390 1
436024 99436024 1001 86380 86390 1
300094 99300094 1001 86380 86390 1
437303 99437303 1001 86380 86390 1
300653 99300653 1001 86380 86390 1
300163 99300163 1001 86380 86390 1
300777 99300777 1001 86380 86390 1
300933 99300933 1001 86380 86390 1
300730 99300730 1001 86380 86390 1
300824 99300824 1001 86380 86390 1
301447 99301447 1001 86380 86390 1
301249 99301249 1001 86380 86390 1
301175 99301175 1001 86380 86390 1
301068 99301068 1001 86380 86390 1
301567 99301567 1001 86380 86390 1
302191 99302191 1001 86380 86390 1
302169 99302169 1001 86380 86390 1
301879 99301879 1001 86380 86390 1
301936 99301936 1001 86380 86390 1
302547 99302547 1001 86380 86390 1
303015 99303015 1001 86380 86390 1
303090 99303090 1001 86380 86390 1
302873 99302873 1001 86380 86390 1
302864 99302864 1001 86380 86390 1
302973 99302973 1001 86380 86390 1
302643 99302643 1001 86380 86390 1
302631 99302631 1001 86380 86390 1
303388 99303388 1001 86380 86390 1
303318 99303318 1001 86380 86390 1
303622 99303622 1001 86380 86390 1
304236 99304236 1001 86380 86390 1
304603 99304603 1001 86380 86390 1
304606 99304606 1001 86380 86390 1
304583 99304583 1001 86380 86390 1
304495 99304495 1001 86380 86390 1
304323 99304323 1001 86380 86390 1
304273 99304273 1001 86380 86390 1
305063 99305063 1001 86380 86390 1
304868 99304868 1001 86380 86390 1
305002 99305002 1001 86380 86390 1
304942 99304942 1001 86380 86390 1
305338 99305338 1001 86380 86390 1
305461 99305461 1001 86380 86390 1
305373 99305373 1001 86380 86390 1
500103 99500103 1001 86380 86390 1
500015 99500015 1001 86380 86390 1
500624 99500624 1001 86380 86390 1
500325 99500325 1001 86380 86390 1
500377 99500377 1001 86380 86390 1
500923 99500923 1001 86380 86390 1
500912 99500912 1001 86380 86390 1
501555 99501555 1001 86380 86390 1
501481 99501481 1001 86380 86390 1
501253 99501253 1001 86380 86390 1
501397 99501397 1001 86380 86390 1
501355 99501355 1001 86380 86390 1
501133 99501133 1001 86380 86390 1
501843 99501843 1001 86380 86390 1
501709 99501709 1001 86380 86390 1
502357 99502357 1001 86380 86390 1
502249 99502249 1001 86380 86390 1
501974 99501974 1001 86380 86390 1
501953 99501953 1001 86380 86390 1
503190 99503190 1001 86380 86390 1
502897 99502897 1001 86380 86390 1
502912 99502912 1001 86380 86390 1
502789 99502789 1001 86380 86390 1
503366 99503366 1001 86380 86390 1
503394 99503394 1001 86380 86390 1
503344 99503344 1001 86380 86390 1
503474 99503474 1001 86380 86390 1
503440 99503440 1001 86380 86390 1
503962 99503962 1001 86380 86390 1
503733 99503733 1001 86380 86390 1
503877 99503877 1001 86380 86390 1
503729 99503729 1001 86380 86390 1
503643 99503643 1001 86380 86390 1
503682 99503682 1001 86380 86390 1
503595 99503595 1001 86380 86390 1
503534 99503534 1001 86380 86390 1
504312 99504312 1001 86380 86390 1
504845 99504845 1001 86380 86390 1
504550 99504550 1001 86380 86390 1
504685 99504685 1001 86380 86390 1
504468 99504468 1001 86380 86390 1
504523 99504523 1001 86380 86390 1
504408 99504408 1001 86380 86390 1
504332 99504332 1001 86380 86390 1
505589 99505589 1001 86380 86390 1
505610 99505610 1001 86380 86390 1
505448 99505448 1001 86380 86390 1
505834 99505834 1001 86380 86390 1
505902 99505902 1001 86380 86390 1
506272 99506272 1001 86380 86390 1
506063 99506063 1001 86380 86390 1
506748 99506748 1001 86380 86390 1
507045 99507045 1001 86380 86390 1
506822 99506822 1001 86380 86390 1
507602 99507602 1001 86380 86390 1
507460 99507460 1001 86380 86390 1
507597 99507597 1001 86380 86390 1
508071 99508071 1001 86380 86390 1
508006 99508006 1001 86380 86390 1
507961 99507961 1001 86380 86390 1
507987 99507987 1001 86380 86390 1
508014 99508014 1001 86380 86390 1
507733 99507733 1001 86380 86390 1
508898 99508898 1001 86380 86390 1
508913 99508913 1001 86380 86390 1
508796 99508796 1001 86380 86390 1
508469 99508469 1001 86380 86390 1
509150 99509150 1001 86380 86390 1
509112 99509112 1001 86380 86390 1
509876 99509876 1001 86380 86390 1
509505 99509505 1001 86380 86390 1
509333 99509333 1001 86380 86390 1
509347 99509347 1001 86380 86390 1
509426 99509426 1001 86380 86390 1
509284 99509284 1001 86380 86390 1
509458 99509458 1001 86380 86390 1
510054 99510054 1001 86380 86390 1
510694 99510694 1001 86380 86390 1
510669 99510669 1001 86380 86390 1
510318 99510318 1001 86380 86390 1
510813 99510813 1001 86380 86390 1
510904 99510904 1001 86380 86390 1
511413 99511413 1001 86380 86390 1
511265 99511265 1001 86380 86390 1
512322 99512322 1001 86380 86390 1
512147 99512147 1001 86380 86390 1
511778 99511778 1001 86380 86390 1
511922 99511922 1001 86380 86390 1
512516 99512516 1001 86380 86390 1
513007 99513007 1001 86380 86390 1
513136 99513136 1001 86380 86390 1
513020 99513020 1001 86380 86390 1
513049 99513049 1001 86380 86390 1
512915 99512915 1001 86380 86390 1
512907 99512907 1001 86380 86390 1
512700 99512700 1001 86380 86390 1
513372 99513372 1001 86380 86390 1
513382 99513382 1001 86380 86390 1
513871 99513871 1001 86380 86390 1
514025 99514025 1001 86380 86390 1
513739 99513739 1001 86380 86390 1
513578 99513578 1001 86380 86390 1
513556 99513556 1001 86380 86390 1
513533 99513533 1001 86380 86390 1
513587 99513587 1001 86380 86390 1
514157 99514157 1001 86380 86390 1
514186 99514186 1001 86380 86390 1
514075 99514075 1001 86380 86390 1
514221 99514221 1001 86380 86390 1
514689 99514689 1001 86380 86390 1
514753 99514753 1001 86380 86390 1
514334 99514334 1001 86380 86390 1
514297 99514297 1001 86380 86390 1
514877 99514877 1001 86380 86390 1
514995 99514995 1001 86380 86390 1
515543 99515543 1001 86380 86390 1
515519 99515519 1001 86380 86390 1
515665 99515665 1001 86380 86390 1
515550 99515550 1001 86380 86390 1
515814 99515814 1001 86380 86390 1
516489 99516489 1001 86380 86390 1
516496 99516496 1001 86380 86390 1
516224 99516224 1001 86380 86390 1
516302 99516302 1001 86380 86390 1
516563 99516563 1001 86380 86390 1
516844 99516844 1001 86380 86390 1
516754 99516754 1001 86380 86390 1
516843 99516843 1001 86380 86390 1
517462 99517462 1001 86380 86390 1
517438 99517438 1001 86380 86390 1
517532 99517532 1001 86380 86390 1
517990 99517990 1001 86380 86390 1
517666 99517666 1001 86380 86390 1
517667 99517667 1001 86380 86390 1
518242 99518242 1001 86380 86390 1
518846 99518846 1001 86380 86390 1
518847 99518847 1001 86380 86390 1
518646 99518646 1001 86380 86390 1
518584 99518584 1001 86380 86390 1
519042 99519042 1001 86380 86390 1
519018 99519018 1001 86380 86390 1
519678 99519678 1001 86380 86390 1
519321 99519321 1001 86380 86390 1
519864 99519864 1001 86380 86390 1
519890 99519890 1001 86380 86390 1
520442 99520442 1001 86380 86390 1
520371 99520371 1001 86380 86390 1
520351 99520351 1001 86380 86390 1
520265 99520265 1001 86380 86390 1
520032 99520032 1001 86380 86390 1
520050 99520050 1001 86380 86390 1
520079 99520079 1001 86380 86390 1
520766 99520766 1001 86380 86390 1
521310 99521310 1001 86380 86390 1
521189 99521189 1001 86380 86390 1
520877 99520877 1001 86380 86390 1
520934 99520934 1001 86380 86390 1
521489 99521489 1001 86380 86390 1
521478 99521478 1001 86380 86390 1
521597 99521597 1001 86380 86390 1
521473 99521473 1001 86380 86390 1
522269 99522269 1001 86380 86390 1
522106 99522106 1001 86380 86390 1
522132 99522132 1001 86380 86390 1
522033 99522033 1001 86380 86390 1
522392 99522392 1001 86380 86390 1
522385 99522385 1001 86380 86390 1
523020 99523020 1001 86380 86390 1
523033 99523033 1001 86380 86390 1
523096 99523096 1001 86380 86390 1
522514 99522514 1001 86380 86390 1
522672 99522672 1001 86380 86390 1
523248 99523248 1001 86380 86390 1
523901 99523901 1001 86380 86390 1
523377 99523377 1001 86380 86390 1
523507 99523507 1001 86380 86390 1
524060 99524060 1001 86380 86390 1
523984 99523984 1001 86380 86390 1
524610 99524610 1001 86380 86390 1
524716 99524716 1001 86380 86390 1
524452 99524452 1001 86380 86390 1
524404 99524404 1001 86380 86390 1
524430 99524430 1001 86380 86390 1
524913 99524913 1001 86380 86390 1
524844 99524844 1001 86380 86390 1
524870 99524870 1001 86380 86390 1
525353 99525353 1001 86380 86390 1
525307 99525307 1001 86380 86390 1
525283 99525283 1001 86380 86390 1
525158 99525158 1001 86380 86390 1
525107 99525107 1001 86380 86390 1
525110 99525110 1001 86380 86390 1
525621 99525621 1001 86380 86390 1
525751 99525751 1001 86380 86390 1
526220 99526220 1001 86380 86390 1
526075 99526075 1001 86380 86390 1
526168 99526168 1001 86380 86390 1
526071 99526071 1001 86380 86390 1
526097 99526097 1001 86380 86390 1
525871 99525871 1001 86380 86390 1
525861 99525861 1001 86380 86390 1
525824 99525824 1001 86380 86390 1
527185 99527185 1001 86380 86390 1
527209 99527209 1001 86380 86390 1
526865 99526865 1001 86380 86390 1
526858 99526858 1001 86380 86390 1
527015 99527015 1001 86380 86390 1
526657 99526657 1001 86380 86390 1
526696 99526696 1001 86380 86390 1
527375 99527375 1001 86380 86390 1
527274 99527274 1001 86380 86390 1
527307 99527307 1001 86380 86390 1
527994 99527994 1001 86380 86390 1
527879 99527879 1001 86380 86390 1
527675 99527675 1001 86380 86390 1
527704 99527704 1001 86380 86390 1
527837 99527837 1001 86380 86390 1
527587 99527587 1001 86380 86390 1
527525 99527525 1001 86380 86390 1
527617 99527617 1001 86380 86390 1
528228 99528228 1001 86380 86390 1
528254 99528254 1001 86380 86390 1
528222 99528222 1001 86380 86390 1
528261 99528261 1001 86380 86390 1
528875 99528875 1001 86380 86390 1
528516 99528516 1001 86380 86390 1
528522 99528522 1001 86380 86390 1
528523 99528523 1001 86380 86390 1
528575 99528575 1001 86380 86390 1
529482 99529482 1001 86380 86390 1
529433 99529433 1001 86380 86390 1
529161 99529161 1001 86380 86390 1
529312 99529312 1001 86380 86390 1
529795 99529795 1001 86380 86390 1
529783 99529783 1001 86380 86390 1
530466 99530466 1001 86380 86390 1
530480 99530480 1001 86380 86390 1
530485 99530485 1001 86380 86390 1
530153 99530153 1001 86380 86390 1
530220 99530220 1001 86380 86390 1
530317 99530317 1001 86380 86390 1
530202 99530202 1001 86380 86390 1
530320 99530320 1001 86380 86390 1
530010 99530010 1001 86380 86390 1
529980 99529980 1001 86380 86390 1
531272 99531272 1001 86380 86390 1
530877 99530877 1001 86380 86390 1
530873 99530873 1001 86380 86390 1
531475 99531475 1001 86380 86390 1
531489 99531489 1001 86380 86390 1
532135 99532135 1001 86380 86390 1
532046 99532046 1001 86380 86390 1
532125 99532125 1001 86380 86390 1
531931 99531931 1001 86380 86390 1
531803 99531803 1001 86380 86390 1
531589 99531589 1001 86380 86390 1
531706 99531706 1001 86380 86390 1
532803 99532803 1001 86380 86390 1
532733 99532733 1001 86380 86390 1
532669 99532669 1001 86380 86390 1
532499 99532499 1001 86380 86390 1
533212 99533212 1001 86380 86390 1
533693 99533693 1001 86380 86390 1
533537 99533537 1001 86380 86390 1
533459 99533459 1001 86380 86390 1
533580 99533580 1001 86380 86390 1
533596 99533596 1001 86380 86390 1
533400 99533400 1001 86380 86390 1
534059 99534059 1001 86380 86390 1
534670 99534670 1001 86380 86390 1
534515 99534515 1001 86380 86390 1
534363 99534363 1001 86380 86390 1
534329 99534329 1001 86380 86390 1
534331 99534331 1001 86380 86390 1
534236 99534236 1001 86380 86390 1
535371 99535371 1001 86380 86390 1
535268 99535268 1001 86380 86390 1
535099 99535099 1001 86380 86390 1
535182 99535182 1001 86380 86390 1
535174 99535174 1001 86380 86390 1
534929 99534929 1001 86380 86390 1
535521 99535521 1001 86380 86390 1
535628 99535628 1001 86380 86390 1
536249 99536249 1001 86380 86390 1
536307 99536307 1001 86380 86390 1
536021 99536021 1001 86380 86390 1
536047 99536047 1001 86380 86390 1
537019 99537019 1001 86380 86390 1
536886 99536886 1001 86380 86390 1
536824 99536824 1001 86380 86390 1
537938 99537938 1001 86380 86390 1
537648 99537648 1001 86380 86390 1
537765 99537765 1001 86380 86390 1
538798 99538798 1001 86380 86390 1
538723 99538723 1001 86380 86390 1
538535 99538535 1001 86380 86390 1
538332 99538332 1001 86380 86390 1
538358 99538358 1001 86380 86390 1
538931 99538931 1001 86380 86390 1
538821 99538821 1001 86380 86390 1
538861 99538861 1001 86380 86390 1
539561 99539561 1001 86380 86390 1
539588 99539588 1001 86380 86390 1
539280 99539280 1001 86380 86390 1
539178 99539178 1001 86380 86390 1
539192 99539192 1001 86380 86390 1
539650 99539650 1001 86380 86390 1
540092 99540092 1001 86380 86390 1
540219 99540219 1001 86380 86390 1
539866 99539866 1001 86380 86390 1
540643 99540643 1001 86380 86390 1
541155 99541155 1001 86380 86390 1
541092 99541092 1001 86380 86390 1
540924 99540924 1001 86380 86390 1
540706 99540706 1001 86380 86390 1
541302 99541302 1001 86380 86390 1
541357 99541357 1001 86380 86390 1
542057 99542057 1001 86380 86390 1
542109 99542109 1001 86380 86390 1
541790 99541790 1001 86380 86390 1
541705 99541705 1001 86380 86390 1
541623 99541623 1001 86380 86390 1
542281 99542281 1001 86380 86390 1
542792 99542792 1001 86380 86390 1
542809 99542809 1001 86380 86390 1
542850 99542850 1001 86380 86390 1
542902 99542902 1001 86380 86390 1
542840 99542840 1001 86380 86390 1
542575 99542575 1001 86380 86390 1
542627 99542627 1001 86380 86390 1
542351 99542351 1001 86380 86390 1
542523 99542523 1001 86380 86390 1
542965 99542965 1001 86380 86390 1
543379 99543379 1001 86380 86390 1
543193 99543193 1001 86380 86390 1
543323 99543323 1001 86380 86390 1
543207 99543207 1001 86380 86390 1
543313 99543313 1001 86380 86390 1
543198 99543198 1001 86380 86390 1
543799 99543799 1001 86380 86390 1
544494 99544494 1001 86380 86390 1
544587 99544587 1001 86380 86390 1
544049 99544049 1001 86380 86390 1
544689 99544689 1001 86380 86390 1
544731 99544731 1001 86380 86390 1
435909 812 1001 52920 53937 1
530665 1044 1002 39055 46223 1
400258 99400258 1001 86380 86390 1
400501 99400501 1001 86380 86390 1
400791 99400791 1001 86380 86390 1
400893 99400893 1001 86380 86390 1
401715 99401715 1001 86380 86390 1
401937 99401937 1001 86380 86390 1
401944 99401944 1001 86380 86390 1
401854 99401854 1001 86380 86390 1
402389 99402389 1001 86380 86390 1
402564 99402564 1001 86380 86390 1
402731 99402731 1001 86380 86390 1
402811 99402811 1001 86380 86390 1
403367 99403367 1001 86380 86390 1
404139 99404139 1001 86380 86390 1
404249 99404249 1001 86380 86390 1
404287 99404287 1001 86380 86390 1
404442 99404442 1001 86380 86390 1
404606 99404606 1001 86380 86390 1
404778 99404778 1001 86380 86390 1
404991 99404991 1001 86380 86390 1
405418 99405418 1001 86380 86390 1
406242 99406242 1001 86380 86390 1
406192 99406192 1001 86380 86390 1
406631 99406631 1001 86380 86390 1
406941 99406941 1001 86380 86390 1
407528 99407528 1001 86380 86390 1
407720 99407720 1001 86380 86390 1
407896 99407896 1001 86380 86390 1
408146 99408146 1001 86380 86390 1
408295 99408295 1001 86380 86390 1
408238 99408238 1001 86380 86390 1
408523 99408523 1001 86380 86390 1
408547 99408547 1001 86380 86390 1
408883 99408883 1001 86380 86390 1
409561 99409561 1001 86380 86390 1
409505 99409505 1001 86380 86390 1
409634 99409634 1001 86380 86390 1
409626 99409626 1001 86380 86390 1
410068 99410068 1001 86380 86390 1
410095 99410095 1001 86380 86390 1
410289 99410289 1001 86380 86390 1
410401 99410401 1001 86380 86390 1
410328 99410328 1001 86380 86390 1
410609 99410609 1001 86380 86390 1
410637 99410637 1001 86380 86390 1
410746 99410746 1001 86380 86390 1
411261 99411261 1001 86380 86390 1
411227 99411227 1001 86380 86390 1
411407 99411407 1001 86380 86390 1
411796 99411796 1001 86380 86390 1
412088 99412088 1001 86380 86390 1
412285 99412285 1001 86380 86390 1
412443 99412443 1001 86380 86390 1
413490 99413490 1001 86380 86390 1
412910 99412910 1001 86380 86390 1
413193 99413193 1001 86380 86390 1
412500 99412500 1001 86380 86390 1
415171 99415171 1001 86380 86390 1
414442 99414442 1001 86380 86390 1
415381 99415381 1001 86380 86390 1
415333 99415333 1001 86380 86390 1
416393 99416393 1001 86380 86390 1
415932 99415932 1001 86380 86390 1
415886 99415886 1001 86380 86390 1
415819 99415819 1001 86380 86390 1
417328 99417328 1001 86380 86390 1
417368 99417368 1001 86380 86390 1
417413 99417413 1001 86380 86390 1
418489 99418489 1001 86380 86390 1
418520 99418520 1001 86380 86390 1
418321 99418321 1001 86380 86390 1
418324 99418324 1001 86380 86390 1
417785 99417785 1001 86380 86390 1
418994 99418994 1001 86380 86390 1
419411 99419411 1001 86380 86390 1
419310 99419310 1001 86380 86390 1
420468 99420468 1001 86380 86390 1
422344 99422344 1001 86380 86390 1
423005 99423005 1001 86380 86390 1
423012 99423012 1001 86380 86390 1
425104 99425104 1001 86380 86390 1
425200 99425200 1001 86380 86390 1
425183 99425183 1001 86380 86390 1
425143 99425143 1001 86380 86390 1
424755 99424755 1001 86380 86390 1
424813 99424813 1001 86380 86390 1
425581 99425581 1001 86380 86390 1
425640 99425640 1001 86380 86390 1
427074 99427074 1001 86380 86390 1
426300 99426300 1001 86380 86390 1
427156 99427156 1001 86380 86390 1
427212 99427212 1001 86380 86390 1
428612 99428612 1001 86380 86390 1
428359 99428359 1001 86380 86390 1
428214 99428214 1001 86380 86390 1
427806 99427806 1001 86380 86390 1
427745 99427745 1001 86380 86390 1
429999 99429999 1001 86380 86390 1
429630 99429630 1001 86380 86390 1
429558 99429558 1001 86380 86390 1
430748 99430748 1001 86380 86390 1
430415 99430415 1001 86380 86390 1
431764 99431764 1001 86380 86390 1
431463 99431463 1001 86380 86390 1
430928 99430928 1001 86380 86390 1
431074 99431074 1001 86380 86390 1
431019 99431019 1001 86380 86390 1
433341 99433341 1001 86380 86390 1
433204 99433204 1001 86380 86390 1
433207 99433207 1001 86380 86390 1
432613 99432613 1001 86380 86390 1
433945 99433945 1001 86380 86390 1
433795 99433795 1001 86380 86390 1
434774 99434774 1001 86380 86390 1
434911 99434911 1001 86380 86390 1
434440 99434440 1001 86380 86390 1
435795 99435795 1001 86380 86390 1
435582 99435582 1001 86380 86390 1
435618 99435618 1001 86380 86390 1
436840 99436840 1001 86380 86390 1
436711 99436711 1001 86380 86390 1
436379 99436379 1001 86380 86390 1
435926 99435926 1001 86380 86390 1
436044 99436044 1001 86380 86390 1
300016 99300016 1001 86380 86390 1
437212 99437212 1001 86380 86390 1
437183 99437183 1001 86380 86390 1
300637 99300637 1001 86380 86390 1
300476 99300476 1001 86380 86390 1
300294 99300294 1001 86380 86390 1
300311 99300311 1001 86380 86390 1
300911 99300911 1001 86380 86390 1
300852 99300852 1001 86380 86390 1
300763 99300763 1001 86380 86390 1
301478 99301478 1001 86380 86390 1
301326 99301326 1001 86380 86390 1
301146 99301146 1001 86380 86390 1
301129 99301129 1001 86380 86390 1
301059 99301059 1001 86380 86390 1
302085 99302085 1001 86380 86390 1
302166 99302166 1001 86380 86390 1
302076 99302076 1001 86380 86390 1
302157 99302157 1001 86380 86390 1
302028 99302028 1001 86380 86390 1
302145 99302145 1001 86380 86390 1
302004 99302004 1001 86380 86390 1
302031 99302031 1001 86380 86390 1
301850 99301850 1001 86380 86390 1
303065 99303065 1001 86380 86390 1
303127 99303127 1001 86380 86390 1
302711 99302711 1001 86380 86390 1
303249 99303249 1001 86380 86390 1
303329 99303329 1001 86380 86390 1
304012 99304012 1001 86380 86390 1
303859 99303859 1001 86380 86390 1
303968 99303968 1001 86380 86390 1
303670 99303670 1001 86380 86390 1
303463 99303463 1001 86380 86390 1
303458 99303458 1001 86380 86390 1
304046 99304046 1001 86380 86390 1
304151 99304151 1001 86380 86390 1
304167 99304167 1001 86380 86390 1
304742 99304742 1001 86380 86390 1
304599 99304599 1001 86380 86390 1
304330 99304330 1001 86380 86390 1
304966 99304966 1001 86380 86390 1
305046 99305046 1001 86380 86390 1
305666 99305666 1001 86380 86390 1
305282 99305282 1001 86380 86390 1
305180 99305180 1001 86380 86390 1
305102 99305102 1001 86380 86390 1
500035 99500035 1001 86380 86390 1
500097 99500097 1001 86380 86390 1
500137 99500137 1001 86380 86390 1
500632 99500632 1001 86380 86390 1
500752 99500752 1001 86380 86390 1
500380 99500380 1001 86380 86390 1
500372 99500372 1001 86380 86390 1
501005 99501005 1001 86380 86390 1
500853 99500853 1001 86380 86390 1
500984 99500984 1001 86380 86390 1
500844 99500844 1001 86380 86390 1
501515 99501515 1001 86380 86390 1
501395 99501395 1001 86380 86390 1
501684 99501684 1001 86380 86390 1
502363 99502363 1001 86380 86390 1
502093 99502093 1001 86380 86390 1
502555 99502555 1001 86380 86390 1
502543 99502543 1001 86380 86390 1
502498 99502498 1001 86380 86390 1
503125 99503125 1001 86380 86390 1
503052 99503052 1001 86380 86390 1
503029 99503029 1001 86380 86390 1
502732 99502732 1001 86380 86390 1
502838 99502838 1001 86380 86390 1
503407 99503407 1001 86380 86390 1
503438 99503438 1001 86380 86390 1
503925 99503925 1001 86380 86390 1
503834 99503834 1001 86380 86390 1
503714 99503714 1001 86380 86390 1
503522 99503522 1001 86380 86390 1
503555 99503555 1001 86380 86390 1
503543 99503543 1001 86380 86390 1
504474 99504474 1001 86380 86390 1
504476 99504476 1001 86380 86390 1
505673 99505673 1001 86380 86390 1
505285 99505285 1001 86380 86390 1
505222 99505222 1001 86380 86390 1
505274 99505274 1001 86380 86390 1
505237 99505237 1001 86380 86390 1
505327 99505327 1001 86380 86390 1
505885 99505885 1001 86380 86390 1
506439 99506439 1001 86380 86390 1
506348 99506348 1001 86380 86390 1
506245 99506245 1001 86380 86390 1
506297 99506297 1001 86380 86390 1
506323 99506323 1001 86380 86390 1
506111 99506111 1001 86380 86390 1
506674 99506674 1001 86380 86390 1
506637 99506637 1001 86380 86390 1
506602 99506602 1001 86380 86390 1
507336 99507336 1001 86380 86390 1
507261 99507261 1001 86380 86390 1
507225 99507225 1001 86380 86390 1
507177 99507177 1001 86380 86390 1
507203 99507203 1001 86380 86390 1
507210 99507210 1001 86380 86390 1
506844 99506844 1001 86380 86390 1
507501 99507501 1001 86380 86390 1
508059 99508059 1001 86380 86390 1
508140 99508140 1001 86380 86390 1
508053 99508053 1001 86380 86390 1
507919 99507919 1001 86380 86390 1
507962 99507962 1001 86380 86390 1
507697 99507697 1001 86380 86390 1
507766 99507766 1001 86380 86390 1
508291 99508291 1001 86380 86390 1
508978 99508978 1001 86380 86390 1
508821 99508821 1001 86380 86390 1
508707 99508707 1001 86380 86390 1
508574 99508574 1001 86380 86390 1
509717 99509717 1001 86380 86390 1
509555 99509555 1001 86380 86390 1
509486 99509486 1001 86380 86390 1
509375 99509375 1001 86380 86390 1
510062 99510062 1001 86380 86390 1
510417 99510417 1001 86380 86390 1
510415 99510415 1001 86380 86390 1
510150 99510150 1001 86380 86390 1
510257 99510257 1001 86380 86390 1
510143 99510143 1001 86380 86390 1
511518 99511518 1001 86380 86390 1
511529 99511529 1001 86380 86390 1
511534 99511534 1001 86380 86390 1
511269 99511269 1001 86380 86390 1
511305 99511305 1001 86380 86390 1
511029 99511029 1001 86380 86390 1
511042 99511042 1001 86380 86390 1
511666 99511666 1001 86380 86390 1
511734 99511734 1001 86380 86390 1
512046 99512046 1001 86380 86390 1
512011 99512011 1001 86380 86390 1
512064 99512064 1001 86380 86390 1
511797 99511797 1001 86380 86390 1
511878 99511878 1001 86380 86390 1
511908 99511908 1001 86380 86390 1
511845 99511845 1001 86380 86390 1
511795 99511795 1001 86380 86390 1
512389 99512389 1001 86380 86390 1
512507 99512507 1001 86380 86390 1
513025 99513025 1001 86380 86390 1
513033 99513033 1001 86380 86390 1
513127 99513127 1001 86380 86390 1
512820 99512820 1001 86380 86390 1
512859 99512859 1001 86380 86390 1
513238 99513238 1001 86380 86390 1
514006 99514006 1001 86380 86390 1
513856 99513856 1001 86380 86390 1
513796 99513796 1001 86380 86390 1
513591 99513591 1001 86380 86390 1
513570 99513570 1001 86380 86390 1
513538 99513538 1001 86380 86390 1
514043 99514043 1001 86380 86390 1
514147 99514147 1001 86380 86390 1
514047 99514047 1001 86380 86390 1
514077 99514077 1001 86380 86390 1
514545 99514545 1001 86380 86390 1
514571 99514571 1001 86380 86390 1
515547 99515547 1001 86380 86390 1
515499 99515499 1001 86380 86390 1
515457 99515457 1001 86380 86390 1
515281 99515281 1001 86380 86390 1
515075 99515075 1001 86380 86390 1
515150 99515150 1001 86380 86390 1
515762 99515762 1001 86380 86390 1
515778 99515778 1001 86380 86390 1
515731 99515731 1001 86380 86390 1
516480 99516480 1001 86380 86390 1
516359 99516359 1001 86380 86390 1
516400 99516400 1001 86380 86390 1
516503 99516503 1001 86380 86390 1
516418 99516418 1001 86380 86390 1
516006 99516006 1001 86380 86390 1
516691 99516691 1001 86380 86390 1
516568 99516568 1001 86380 86390 1
517235 99517235 1001 86380 86390 1
517172 99517172 1001 86380 86390 1
517189 99517189 1001 86380 86390 1
517095 99517095 1001 86380 86390 1
517113 99517113 1001 86380 86390 1
516870 99516870 1001 86380 86390 1
516902 99516902 1001 86380 86390 1
516817 99516817 1001 86380 86390 1
517372 99517372 1001 86380 86390 1
517407 99517407 1001 86380 86390 1
517460 99517460 1001 86380 86390 1
518151 99518151 1001 86380 86390 1
517936 99517936 1001 86380 86390 1
517696 99517696 1001 86380 86390 1
517609 99517609 1001 86380 86390 1
518248 99518248 1001 86380 86390 1
518984 99518984 1001 86380 86390 1
518809 99518809 1001 86380 86390 1
518594 99518594 1001 86380 86390 1
518530 99518530 1001 86380 86390 1
518544 99518544 1001 86380 86390 1
519682 99519682 1001 86380 86390 1
519447 99519447 1001 86380 86390 1
519537 99519537 1001 86380 86390 1
519320 99519320 1001 86380 86390 1
519869 99519869 1001 86380 86390 1
520437 99520437 1001 86380 86390 1
520280 99520280 1001 86380 86390 1
520361 99520361 1001 86380 86390 1
520374 99520374 1001 86380 86390 1
520126 99520126 1001 86380 86390 1
520062 99520062 1001 86380 86390 1
520064 99520064 1001 86380 86390 1
520735 99520735 1001 86380 86390 1
521342 99521342 1001 86380 86390 1
521318 99521318 1001 86380 86390 1
521087 99521087 1001 86380 86390 1
521041 99521041 1001 86380 86390 1
521020 99521020 1001 86380 86390 1
520896 99520896 1001 86380 86390 1
522267 99522267 1001 86380 86390 1
522281 99522281 1001 86380 86390 1
521996 99521996 1001 86380 86390 1
521908 99521908 1001 86380 86390 1
522053 99522053 1001 86380 86390 1
521924 99521924 1001 86380 86390 1
522015 99522015 1001 86380 86390 1
521925 99521925 1001 86380 86390 1
522081 99522081 1001 86380 86390 1
522070 99522070 1001 86380 86390 1
522083 99522083 1001 86380 86390 1
521763 99521763 1001 86380 86390 1
521764 99521764 1001 86380 86390 1
522328 99522328 1001 86380 86390 1
522406 99522406 1001 86380 86390 1
522304 99522304 1001 86380 86390 1
522357 99522357 1001 86380 86390 1
522384 99522384 1001 86380 86390 1
523016 99523016 1001 86380 86390 1
523083 99523083 1001 86380 86390 1
523044 99523044 1001 86380 86390 1
523095 99523095 1001 86380 86390 1
522707 99522707 1001 86380 86390 1
522841 99522841 1001 86380 86390 1
522817 99522817 1001 86380 86390 1
522691 99522691 1001 86380 86390 1
522512 99522512 1001 86380 86390 1
523817 99523817 1001 86380 86390 1
523944 99523944 1001 86380 86390 1
523612 99523612 1001 86380 86390 1
523564 99523564 1001 86380 86390 1
524115 99524115 1001 86380 86390 1
524677 99524677 1001 86380 86390 1
524767 99524767 1001 86380 86390 1
524425 99524425 1001 86380 86390 1
524212 99524212 1001 86380 86390 1
525453 99525453 1001 86380 86390 1
525479 99525479 1001 86380 86390 1
525290 99525290 1001 86380 86390 1
525188 99525188 1001 86380 86390 1
525648 99525648 1001 86380 86390 1
526286 99526286 1001 86380 86390 1
526254 99526254 1001 86380 86390 1
526565 99526565 1001 86380 86390 1
527108 99527108 1001 86380 86390 1
526866 99526866 1001 86380 86390 1
526641 99526641 1001 86380 86390 1
526656 99526656 1001 86380 86390 1
526766 99526766 1001 86380 86390 1
526716 99526716 1001 86380 86390 1
526807 99526807 1001 86380 86390 1
527259 99527259 1001 86380 86390 1
527752 99527752 1001 86380 86390 1
527768 99527768 1001 86380 86390 1
527705 99527705 1001 86380 86390 1
527624 99527624 1001 86380 86390 1
527561 99527561 1001 86380 86390 1
528231 99528231 1001 86380 86390 1
528257 99528257 1001 86380 86390 1
528103 99528103 1001 86380 86390 1
528884 99528884 1001 86380 86390 1
528845 99528845 1001 86380 86390 1
528651 99528651 1001 86380 86390 1
528641 99528641 1001 86380 86390 1
528334 99528334 1001 86380 86390 1
529476 99529476 1001 86380 86390 1
529290 99529290 1001 86380 86390 1
529208 99529208 1001 86380 86390 1
529118 99529118 1001 86380 86390 1
529793 99529793 1001 86380 86390 1
529897 99529897 1001 86380 86390 1
529813 99529813 1001 86380 86390 1
530379 99530379 1001 86380 86390 1
530028 99530028 1001 86380 86390 1
529954 99529954 1001 86380 86390 1
531325 99531325 1001 86380 86390 1
531198 99531198 1001 86380 86390 1
530777 99530777 1001 86380 86390 1
531457 99531457 1001 86380 86390 1
532194 99532194 1001 86380 86390 1
532010 99532010 1001 86380 86390 1
531969 99531969 1001 86380 86390 1
531688 99531688 1001 86380 86390 1
531637 99531637 1001 86380 86390 1
532761 99532761 1001 86380 86390 1
532779 99532779 1001 86380 86390 1
532694 99532694 1001 86380 86390 1
532507 99532507 1001 86380 86390 1
532422 99532422 1001 86380 86390 1
533096 99533096 1001 86380 86390 1
533822 99533822 1001 86380 86390 1
533673 99533673 1001 86380 86390 1
533764 99533764 1001 86380 86390 1
533269 99533269 1001 86380 86390 1
533286 99533286 1001 86380 86390 1
533442 99533442 1001 86380 86390 1
533417 99533417 1001 86380 86390 1
534010 99534010 1001 86380 86390 1
533886 99533886 1001 86380 86390 1
533940 99533940 1001 86380 86390 1
534669 99534669 1001 86380 86390 1
534735 99534735 1001 86380 86390 1
534855 99534855 1001 86380 86390 1
534834 99534834 1001 86380 86390 1
535414 99535414 1001 86380 86390 1
535457 99535457 1001 86380 86390 1
535200 99535200 1001 86380 86390 1
535164 99535164 1001 86380 86390 1
535287 99535287 1001 86380 86390 1
534934 99534934 1001 86380 86390 1
535623 99535623 1001 86380 86390 1
536304 99536304 1001 86380 86390 1
536323 99536323 1001 86380 86390 1
535999 99535999 1001 86380 86390 1
536064 99536064 1001 86380 86390 1
537060 99537060 1001 86380 86390 1
537140 99537140 1001 86380 86390 1
537121 99537121 1001 86380 86390 1
536882 99536882 1001 86380 86390 1
536562 99536562 1001 86380 86390 1
537367 99537367 1001 86380 86390 1
537332 99537332 1001 86380 86390 1
537180 99537180 1001 86380 86390 1
537868 99537868 1001 86380 86390 1
537764 99537764 1001 86380 86390 1
537432 99537432 1001 86380 86390 1
537370 99537370 1001 86380 86390 1
537489 99537489 1001 86380 86390 1
538144 99538144 1001 86380 86390 1
538637 99538637 1001 86380 86390 1
538639 99538639 1001 86380 86390 1
538665 99538665 1001 86380 86390 1
538679 99538679 1001 86380 86390 1
538668 99538668 1001 86380 86390 1
538694 99538694 1001 86380 86390 1
538584 99538584 1001 86380 86390 1
538486 99538486 1001 86380 86390 1
538329 99538329 1001 86380 86390 1
538282 99538282 1001 86380 86390 1
538993 99538993 1001 86380 86390 1
539583 99539583 1001 86380 86390 1
539281 99539281 1001 86380 86390 1
539058 99539058 1001 86380 86390 1
539036 99539036 1001 86380 86390 1
539743 99539743 1001 86380 86390 1
539818 99539818 1001 86380 86390 1
540381 99540381 1001 86380 86390 1
540359 99540359 1001 86380 86390 1
540196 99540196 1001 86380 86390 1
540101 99540101 1001 86380 86390 1
540560 99540560 1001 86380 86390 1
540629 99540629 1001 86380 86390 1
541249 99541249 1001 86380 86390 1
540964 99540964 1001 86380 86390 1
541030 99541030 1001 86380 86390 1
541043 99541043 1001 86380 86390 1
541478 99541478 1001 86380 86390 1
542032 99542032 1001 86380 86390 1
542033 99542033 1001 86380 86390 1
541837 99541837 1001 86380 86390 1
541511 99541511 1001 86380 86390 1
541512 99541512 1001 86380 86390 1
542198 99542198 1001 86380 86390 1
542254 99542254 1001 86380 86390 1
542755 99542755 1001 86380 86390 1
542851 99542851 1001 86380 86390 1
542584 99542584 1001 86380 86390 1
542608 99542608 1001 86380 86390 1
542556 99542556 1001 86380 86390 1
543087 99543087 1001 86380 86390 1
543130 99543130 1001 86380 86390 1
542962 99542962 1001 86380 86390 1
543515 99543515 1001 86380 86390 1
543356 99543356 1001 86380 86390 1
544401 99544401 1001 86380 86390 1
544236 99544236 1001 86380 86390 1
544324 99544324 1001 86380 86390 1
544209 99544209 1001 86380 86390 1
544071 99544071 1001 86380 86390 1
544176 99544176 1001 86380 86390 1
544090 99544090 1001 86380 86390 1
544631 99544631 1001 86380 86390 1
544632 99544632 1001 86380 86390 1
513815 759 1002 28777 34424 1
536344 942 1002 48528 58091 1
400425 99400425 1001 86380 86390 1
400508 99400508 1001 86380 86390 1
400811 99400811 1001 86380 86390 1
400933 99400933 1001 86380 86390 1
401106 99401106 1001 86380 86390 1
401531 99401531 1001 86380 86390 1
402500 99402500 1001 86380 86390 1
403822 99403822 1001 86380 86390 1
403782 99403782 1001 86380 86390 1
403845 99403845 1001 86380 86390 1
404206 99404206 1001 86380 86390 1
404316 99404316 1001 86380 86390 1
404720 99404720 1001 86380 86390 1
404915 99404915 1001 86380 86390 1
405134 99405134 1001 86380 86390 1
405430 99405430 1001 86380 86390 1
405479 99405479 1001 86380 86390 1
405643 99405643 1001 86380 86390 1
405913 99405913 1001 86380 86390 1
405927 99405927 1001 86380 86390 1
406143 99406143 1001 86380 86390 1
406172 99406172 1001 86380 86390 1
406260 99406260 1001 86380 86390 1
406438 99406438 1001 86380 86390 1
406966 99406966 1001 86380 86390 1
407776 99407776 1001 86380 86390 1
407937 99407937 1001 86380 86390 1
408283 99408283 1001 86380 86390 1
408709 99408709 1001 86380 86390 1
408817 99408817 1001 86380 86390 1
409282 99409282 1001 86380 86390 1
409204 99409204 1001 86380 86390 1
409316 99409316 1001 86380 86390 1
409540 99409540 1001 86380 86390 1
409811 99409811 1001 86380 86390 1
409807 99409807 1001 86380 86390 1
410374 99410374 1001 86380 86390 1
410493 99410493 1001 86380 86390 1
410527 99410527 1001 86380 86390 1
412217 99412217 1001 86380 86390 1
413404 99413404 1001 86380 86390 1
413176 99413176 1001 86380 86390 1
413236 99413236 1001 86380 86390 1
413287 99413287 1001 86380 86390 1
412547 99412547 1001 86380 86390 1
412769 99412769 1001 86380 86390 1
413986 99413986 1001 86380 86390 1
413776 99413776 1001 86380 86390 1
415240 99415240 1001 86380 86390 1
414782 99414782 1001 86380 86390 1
415570 99415570 1001 86380 86390 1
415367 99415367 1001 86380 86390 1
416956 99416956 1001 86380 86390 1
416749 99416749 1001 86380 86390 1
416323 99416323 1001 86380 86390 1
416425 99416425 1001 86380 86390 1
415723 99415723 1001 86380 86390 1
416013 99416013 1001 86380 86390 1
416049 99416049 1001 86380 86390 1
416031 99416031 1001 86380 86390 1
417078 99417078 1001 86380 86390 1
417038 99417038 1001 86380 86390 1
417571 99417571 1001 86380 86390 1
417415 99417415 1001 86380 86390 1
418585 99418585 1001 86380 86390 1
418705 99418705 1001 86380 86390 1
418522 99418522 1001 86380 86390 1
418322 99418322 1001 86380 86390 1
419207 99419207 1001 86380 86390 1
419031 99419031 1001 86380 86390 1
419056 99419056 1001 86380 86390 1
419087 99419087 1001 86380 86390 1
419071 99419071 1001 86380 86390 1
420182 99420182 1001 86380 86390 1
420186 99420186 1001 86380 86390 1
420187 99420187 1001 86380 86390 1
419893 99419893 1001 86380 86390 1
419547 99419547 1001 86380 86390 1
419362 99419362 1001 86380 86390 1
420562 99420562 1001 86380 86390 1
420501 99420501 1001 86380 86390 1
421937 99421937 1001 86380 86390 1
421426 99421426 1001 86380 86390 1
420890 99420890 1001 86380 86390 1
422384 99422384 1001 86380 86390 1
422470 99422470 1001 86380 86390 1
423605 99423605 1001 86380 86390 1
422958 99422958 1001 86380 86390 1
422903 99422903 1001 86380 86390 1
424098 99424098 1001 86380 86390 1
425160 99425160 1001 86380 86390 1
425358 99425358 1001 86380 86390 1
424633 99424633 1001 86380 86390 1
424605 99424605 1001 86380 86390 1
424296 99424296 1001 86380 86390 1
424174 99424174 1001 86380 86390 1
425589 99425589 1001 86380 86390 1
425681 99425681 1001 86380 86390 1
426336 99426336 1001 86380 86390 1
426094 99426094 1001 86380 86390 1
427425 99427425 1001 86380 86390 1
427281 99427281 1001 86380 86390 1
428416 99428416 1001 86380 86390 1
428279 99428279 1001 86380 86390 1
427757 99427757 1001 86380 86390 1
429095 99429095 1001 86380 86390 1
428980 99428980 1001 86380 86390 1
430306 99430306 1001 86380 86390 1
430029 99430029 1001 86380 86390 1
429623 99429623 1001 86380 86390 1
429953 99429953 1001 86380 86390 1
429231 99429231 1001 86380 86390 1
430532 99430532 1001 86380 86390 1
432219 99432219 1001 86380 86390 1
432241 99432241 1001 86380 86390 1
432225 99432225 1001 86380 86390 1
432295 99432295 1001 86380 86390 1
433241 99433241 1001 86380 86390 1
433067 99433067 1001 86380 86390 1
432663 99432663 1001 86380 86390 1
432851 99432851 1001 86380 86390 1
432880 99432880 1001 86380 86390 1
432496 99432496 1001 86380 86390 1
432731 99432731 1001 86380 86390 1
432687 99432687 1001 86380 86390 1
435031 99435031 1001 86380 86390 1
434887 99434887 1001 86380 86390 1
434451 99434451 1001 86380 86390 1
434381 99434381 1001 86380 86390 1
435601 99435601 1001 86380 86390 1
435473 99435473 1001 86380 86390 1
437156 99437156 1001 86380 86390 1
436687 99436687 1001 86380 86390 1
300046 99300046 1001 86380 86390 1
300328 99300328 1001 86380 86390 1
300485 99300485 1001 86380 86390 1
300361 99300361 1001 86380 86390 1
300214 99300214 1001 86380 86390 1
300255 99300255 1001 86380 86390 1
300295 99300295 1001 86380 86390 1
300183 99300183 1001 86380 86390 1
300851 99300851 1001 86380 86390 1
301504 99301504 1001 86380 86390 1
301440 99301440 1001 86380 86390 1
301694 99301694 1001 86380 86390 1
301665 99301665 1001 86380 86390 1
301678 99301678 1001 86380 86390 1
301757 99301757 1001 86380 86390 1
302356 99302356 1001 86380 86390 1
302288 99302288 1001 86380 86390 1
301856 99301856 1001 86380 86390 1
301809 99301809 1001 86380 86390 1
303106 99303106 1001 86380 86390 1
302673 99302673 1001 86380 86390 1
303270 99303270 1001 86380 86390 1
303390 99303390 1001 86380 86390 1
303250 99303250 1001 86380 86390 1
303290 99303290 1001 86380 86390 1
303883 99303883 1001 86380 86390 1
304007 99304007 1001 86380 86390 1
303815 99303815 1001 86380 86390 1
303743 99303743 1001 86380 86390 1
304161 99304161 1001 86380 86390 1
304748 99304748 1001 86380 86390 1
304835 99304835 1001 86380 86390 1
304537 99304537 1001 86380 86390 1
304544 99304544 1001 86380 86390 1
304596 99304596 1001 86380 86390 1
304497 99304497 1001 86380 86390 1
305041 99305041 1001 86380 86390 1
305493 99305493 1001 86380 86390 1
305578 99305578 1001 86380 86390 1
305201 99305201 1001 86380 86390 1
305076 99305076 1001 86380 86390 1
500812 99500812 1001 86380 86390 1
500622 99500622 1001 86380 86390 1
500771 99500771 1001 86380 86390 1
500459 99500459 1001 86380 86390 1
500875 99500875 1001 86380 86390 1
500927 99500927 1001 86380 86390 1
500866 99500866 1001 86380 86390 1
500957 99500957 1001 86380 86390 1
501528 99501528 1001 86380 86390 1
501620 99501620 1001 86380 86390 1
501585 99501585 1001 86380 86390 1
501239 99501239 1001 86380 86390 1
501296 99501296 1001 86380 86390 1
501076 99501076 1001 86380 86390 1
501167 99501167 1001 86380 86390 1
501662 99501662 1001 86380 86390 1
502125 99502125 1001 86380 86390 1
501911 99501911 1001 86380 86390 1
501969 99501969 1001 86380 86390 1
502632 99502632 1001 86380 86390 1
502645 99502645 1001 86380 86390 1
502491 99502491 1001 86380 86390 1
503180 99503180 1001 86380 86390 1
503268 99503268 1001 86380 86390 1
503169 99503169 1001 86380 86390 1
503077 99503077 1001 86380 86390 1
502979 99502979 1001 86380 86390 1
503929 99503929 1001 86380 86390 1
504032 99504032 1001 86380 86390 1
503873 99503873 1001 86380 86390 1
503759 99503759 1001 86380 86390 1
503882 99503882 1001 86380 86390 1
504764 99504764 1001 86380 86390 1
504777 99504777 1001 86380 86390 1
504742 99504742 1001 86380 86390 1
504834 99504834 1001 86380 86390 1
504877 99504877 1001 86380 86390 1
504668 99504668 1001 86380 86390 1
504698 99504698 1001 86380 86390 1
504377 99504377 1001 86380 86390 1
504526 99504526 1001 86380 86390 1
504515 99504515 1001 86380 86390 1
504947 99504947 1001 86380 86390 1
505607 99505607 1001 86380 86390 1
505755 99505755 1001 86380 86390 1
505663 99505663 1001 86380 86390 1
505331 99505331 1001 86380 86390 1
505238 99505238 1001 86380 86390 1
505809 99505809 1001 86380 86390 1
505835 99505835 1001 86380 86390 1
505852 99505852 1001 86380 86390 1
505956 99505956 1001 86380 86390 1
506227 99506227 1001 86380 86390 1
506257 99506257 1001 86380 86390 1
506091 99506091 1001 86380 86390 1
506159 99506159 1001 86380 86390 1
506164 99506164 1001 86380 86390 1
506615 99506615 1001 86380 86390 1
507125 99507125 1001 86380 86390 1
507183 99507183 1001 86380 86390 1
507200 99507200 1001 86380 86390 1
506853 99506853 1001 86380 86390 1
506907 99506907 1001 86380 86390 1
506960 99506960 1001 86380 86390 1
506857 99506857 1001 86380 86390 1
506911 99506911 1001 86380 86390 1
506989 99506989 1001 86380 86390 1
506939 99506939 1001 86380 86390 1
508133 99508133 1001 86380 86390 1
508190 99508190 1001 86380 86390 1
508208 99508208 1001 86380 86390 1
507979 99507979 1001 86380 86390 1
507970 99507970 1001 86380 86390 1
507641 99507641 1001 86380 86390 1
508976 99508976 1001 86380 86390 1
508952 99508952 1001 86380 86390 1
508770 99508770 1001 86380 86390 1
508721 99508721 1001 86380 86390 1
508480 99508480 1001 86380 86390 1
508493 99508493 1001 86380 86390 1
508507 99508507 1001 86380 86390 1
508657 99508657 1001 86380 86390 1
509181 99509181 1001 86380 86390 1
509247 99509247 1001 86380 86390 1
509609 99509609 1001 86380 86390 1
509493 99509493 1001 86380 86390 1
509636 99509636 1001 86380 86390 1
509300 99509300 1001 86380 86390 1
509280 99509280 1001 86380 86390 1
510047 99510047 1001 86380 86390 1
510343 99510343 1001 86380 86390 1
510515 99510515 1001 86380 86390 1
510376 99510376 1001 86380 86390 1
511549 99511549 1001 86380 86390 1
511286 99511286 1001 86380 86390 1
510985 99510985 1001 86380 86390 1
511102 99511102 1001 86380 86390 1
511003 99511003 1001 86380 86390 1
511671 99511671 1001 86380 86390 1
511728 99511728 1001 86380 86390 1
512188 99512188 1001 86380 86390 1
512299 99512299 1001 86380 86390 1
511906 99511906 1001 86380 86390 1
512521 99512521 1001 86380 86390 1
513065 99513065 1001 86380 86390 1
513006 99513006 1001 86380 86390 1
512793 99512793 1001 86380 86390 1
512905 99512905 1001 86380 86390 1
512739 99512739 1001 86380 86390 1
512773 99512773 1001 86380 86390 1
513291 99513291 1001 86380 86390 1
513923 99513923 1001 86380 86390 1
513979 99513979 1001 86380 86390 1
513775 99513775 1001 86380 86390 1
513576 99513576 1001 86380 86390 1
514044 99514044 1001 86380 86390 1
514772 99514772 1001 86380 86390 1
514760 99514760 1001 86380 86390 1
514709 99514709 1001 86380 86390 1
514477 99514477 1001 86380 86390 1
514519 99514519 1001 86380 86390 1
514584 99514584 1001 86380 86390 1
514430 99514430 1001 86380 86390 1
514870 99514870 1001 86380 86390 1
515577 99515577 1001 86380 86390 1
515288 99515288 1001 86380 86390 1
515380 99515380 1001 86380 86390 1
515425 99515425 1001 86380 86390 1
515114 99515114 1001 86380 86390 1
515864 99515864 1001 86380 86390 1
515689 99515689 1001 86380 86390 1
515845 99515845 1001 86380 86390 1
516394 99516394 1001 86380 86390 1
516319 99516319 1001 86380 86390 1
516119 99516119 1001 86380 86390 1
515917 99515917 1001 86380 86390 1
516636 99516636 1001 86380 86390 1
517307 99517307 1001 86380 86390 1
517269 99517269 1001 86380 86390 1
516792 99516792 1001 86380 86390 1
516861 99516861 1001 86380 86390 1
516880 99516880 1001 86380 86390 1
517385 99517385 1001 86380 86390 1
517452 99517452 1001 86380 86390 1
517377 99517377 1001 86380 86390 1
517396 99517396 1001 86380 86390 1
517985 99517985 1001 86380 86390 1
517989 99517989 1001 86380 86390 1
518044 99518044 1001 86380 86390 1
517582 99517582 1001 86380 86390 1
517674 99517674 1001 86380 86390 1
517637 99517637 1001 86380 86390 1
518213 99518213 1001 86380 86390 1
518218 99518218 1001 86380 86390 1
518336 99518336 1001 86380 86390 1
518828 99518828 1001 86380 86390 1
518589 99518589 1001 86380 86390 1
518708 99518708 1001 86380 86390 1
518672 99518672 1001 86380 86390 1
518424 99518424 1001 86380 86390 1
518492 99518492 1001 86380 86390 1
519061 99519061 1001 86380 86390 1
519724 99519724 1001 86380 86390 1
519476 99519476 1001 86380 86390 1
519354 99519354 1001 86380 86390 1
520336 99520336 1001 86380 86390 1
520086 99520086 1001 86380 86390 1
520081 99520081 1001 86380 86390 1
520808 99520808 1001 86380 86390 1
521368 99521368 1001 86380 86390 1
521196 99521196 1001 86380 86390 1
521069 99521069 1001 86380 86390 1
521135 99521135 1001 86380 86390 1
521563 99521563 1001 86380 86390 1
521591 99521591 1001 86380 86390 1
522248 99522248 1001 86380 86390 1
522021 99522021 1001 86380 86390 1
522004 99522004 1001 86380 86390 1
522965 99522965 1001 86380 86390 1
522953 99522953 1001 86380 86390 1
522805 99522805 1001 86380 86390 1
522794 99522794 1001 86380 86390 1
522645 99522645 1001 86380 86390 1
523198 99523198 1001 86380 86390 1
523189 99523189 1001 86380 86390 1
523229 99523229 1001 86380 86390 1
523600 99523600 1001 86380 86390 1
523593 99523593 1001 86380 86390 1
523479 99523479 1001 86380 86390 1
524094 99524094 1001 86380 86390 1
524475 99524475 1001 86380 86390 1
524558 99524558 1001 86380 86390 1
524178 99524178 1001 86380 86390 1
524168 99524168 1001 86380 86390 1
524863 99524863 1001 86380 86390 1
525565 99525565 1001 86380 86390 1
525497 99525497 1001 86380 86390 1
525389 99525389 1001 86380 86390 1
525718 99525718 1001 86380 86390 1
526316 99526316 1001 86380 86390 1
526291 99526291 1001 86380 86390 1
526112 99526112 1001 86380 86390 1
525905 99525905 1001 86380 86390 1
525903 99525903 1001 86380 86390 1
526590 99526590 1001 86380 86390 1
527244 99527244 1001 86380 86390 1
526697 99526697 1001 86380 86390 1
526791 99526791 1001 86380 86390 1
527260 99527260 1001 86380 86390 1
527313 99527313 1001 86380 86390 1
527982 99527982 1001 86380 86390 1
527736 99527736 1001 86380 86390 1
527599 99527599 1001 86380 86390 1
527458 99527458 1001 86380 86390 1
527552 99527552 1001 86380 86390 1
527530 99527530 1001 86380 86390 1
528169 99528169 1001 86380 86390 1
528647 99528647 1001 86380 86390 1
528539 99528539 1001 86380 86390 1
528435 99528435 1001 86380 86390 1
528398 99528398 1001 86380 86390 1
528349 99528349 1001 86380 86390 1
528457 99528457 1001 86380 86390 1
528331 99528331 1001 86380 86390 1
528930 99528930 1001 86380 86390 1
529351 99529351 1001 86380 86390 1
529879 99529879 1001 86380 86390 1
529805 99529805 1001 86380 86390 1
529911 99529911 1001 86380 86390 1
530354 99530354 1001 86380 86390 1
530168 99530168 1001 86380 86390 1
530144 99530144 1001 86380 86390 1
530216 99530216 1001 86380 86390 1
530165 99530165 1001 86380 86390 1
530079 99530079 1001 86380 86390 1
529991 99529991 1001 86380 86390 1
530060 99530060 1001 86380 86390 1
530557 99530557 1001 86380 86390 1
530623 99530623 1001 86380 86390 1
530717 99530717 1001 86380 86390 1
531215 99531215 1001 86380 86390 1
531281 99531281 1001 86380 86390 1
531100 99531100 1001 86380 86390 1
531062 99531062 1001 86380 86390 1
530890 99530890 1001 86380 86390 1
531545 99531545 1001 86380 86390 1
531456 99531456 1001 86380 86390 1
531461 99531461 1001 86380 86390 1
531502 99531502 1001 86380 86390 1
531412 99531412 1001 86380 86390 1
532176 99532176 1001 86380 86390 1
532044 99532044 1001 86380 86390 1
531960 99531960 1001 86380 86390 1
531696 99531696 1001 86380 86390 1
532261 99532261 1001 86380 86390 1
532392 99532392 1001 86380 86390 1
532984 99532984 1001 86380 86390 1
532626 99532626 1001 86380 86390 1
532446 99532446 1001 86380 86390 1
533172 99533172 1001 86380 86390 1
533121 99533121 1001 86380 86390 1
533148 99533148 1001 86380 86390 1
533048 99533048 1001 86380 86390 1
533832 99533832 1001 86380 86390 1
533452 99533452 1001 86380 86390 1
533518 99533518 1001 86380 86390 1
533397 99533397 1001 86380 86390 1
533962 99533962 1001 86380 86390 1
534016 99534016 1001 86380 86390 1
533866 99533866 1001 86380 86390 1
533970 99533970 1001 86380 86390 1
534465 99534465 1001 86380 86390 1
534442 99534442 1001 86380 86390 1
534327 99534327 1001 86380 86390 1
534277 99534277 1001 86380 86390 1
534369 99534369 1001 86380 86390 1
534148 99534148 1001 86380 86390 1
534162 99534162 1001 86380 86390 1
534267 99534267 1001 86380 86390 1
535452 99535452 1001 86380 86390 1
535233 99535233 1001 86380 86390 1
535131 99535131 1001 86380 86390 1
534928 99534928 1001 86380 86390 1
534993 99534993 1001 86380 86390 1
535009 99535009 1001 86380 86390 1
535542 99535542 1001 86380 86390 1
536209 99536209 1001 86380 86390 1
536187 99536187 1001 86380 86390 1
535889 99535889 1001 86380 86390 1
535748 99535748 1001 86380 86390 1
535843 99535843 1001 86380 86390 1
536808 99536808 1001 86380 86390 1
536664 99536664 1001 86380 86390 1
536704 99536704 1001 86380 86390 1
536746 99536746 1001 86380 86390 1
537200 99537200 1001 86380 86390 1
537955 99537955 1001 86380 86390 1
537800 99537800 1001 86380 86390 1
537707 99537707 1001 86380 86390 1
537429 99537429 1001 86380 86390 1
538191 99538191 1001 86380 86390 1
538180 99538180 1001 86380 86390 1
538534 99538534 1001 86380 86390 1
538484 99538484 1001 86380 86390 1
538406 99538406 1001 86380 86390 1
538512 99538512 1001 86380 86390 1
538436 99538436 1001 86380 86390 1
538258 99538258 1001 86380 86390 1
538344 99538344 1001 86380 86390 1
538335 99538335 1001 86380 86390 1
538971 99538971 1001 86380 86390 1
539605 99539605 1001 86380 86390 1
539463 99539463 1001 86380 86390 1
539464 99539464 1001 86380 86390 1
539632 99539632 1001 86380 86390 1
539754 99539754 1001 86380 86390 1
539845 99539845 1001 86380 86390 1
539718 99539718 1001 86380 86390 1
539790 99539790 1001 86380 86390 1
540309 99540309 1001 86380 86390 1
540073 99540073 1001 86380 86390 1
540255 99540255 1001 86380 86390 1
540635 99540635 1001 86380 86390 1
540533 99540533 1001 86380 86390 1
540577 99540577 1001 86380 86390 1
541286 99541286 1001 86380 86390 1
540966 99540966 1001 86380 86390 1
540905 99540905 1001 86380 86390 1
542089 99542089 1001 86380 86390 1
541888 99541888 1001 86380 86390 1
541799 99541799 1001 86380 86390 1
541866 99541866 1001 86380 86390 1
541739 99541739 1001 86380 86390 1
541663 99541663 1001 86380 86390 1
541507 99541507 1001 86380 86390 1
542259 99542259 1001 86380 86390 1
541498 99541498 1001 86380 86390 1
542288 99542288 1001 86380 86390 1
542945 99542945 1001 86380 86390 1
542886 99542886 1001 86380 86390 1
542585 99542585 1001 86380 86390 1
542485 99542485 1001 86380 86390 1
542398 99542398 1001 86380 86390 1
543058 99543058 1001 86380 86390 1
543007 99543007 1001 86380 86390 1
543024 99543024 1001 86380 86390 1
542948 99542948 1001 86380 86390 1
543696 99543696 1001 86380 86390 1
543710 99543710 1001 86380 86390 1
543634 99543634 1001 86380 86390 1
543689 99543689 1001 86380 86390 1
543477 99543477 1001 86380 86390 1
543497 99543497 1001 86380 86390 1
543550 99543550 1001 86380 86390 1
543396 99543396 1001 86380 86390 1
543153 99543153 1001 86380 86390 1
543299 99543299 1001 86380 86390 1
543354 99543354 1001 86380 86390 1
543901 99543901 1001 86380 86390 1
543837 99543837 1001 86380 86390 1
544536 99544536 1001 86380 86390 1
544247 99544247 1001 86380 86390 1
544022 99544022 1001 86380 86390 1
543984 99543984 1001 86380 86390 1
544735 99544735 1001 86380 86390 1
425944 661 1001 48420 50157 1
400083 99400083 1001 86380 86390 1
400689 99400689 1001 86380 86390 1
400778 99400778 1001 86380 86390 1
401054 99401054 1001 86380 86390 1
401248 99401248 1001 86380 86390 1
401312 99401312 1001 86380 86390 1
401761 99401761 1001 86380 86390 1
402232 99402232 1001 86380 86390 1
402829 99402829 1001 86380 86390 1
403493 99403493 1001 86380 86390 1
403709 99403709 1001 86380 86390 1
403792 99403792 1001 86380 86390 1
403984 99403984 1001 86380 86390 1
404330 99404330 1001 86380 86390 1
404899 99404899 1001 86380 86390 1
405032 99405032 1001 86380 86390 1
405240 99405240 1001 86380 86390 1
405636 99405636 1001 86380 86390 1
405837 99405837 1001 86380 86390 1
405951 99405951 1001 86380 86390 1
405899 99405899 1001 86380 86390 1
406068 99406068 1001 86380 86390 1
406274 99406274 1001 86380 86390 1
406756 99406756 1001 86380 86390 1
407499 99407499 1001 86380 86390 1
408260 99408260 1001 86380 86390 1
408326 99408326 1001 86380 86390 1
408359 99408359 1001 86380 86390 1
408622 99408622 1001 86380 86390 1
408556 99408556 1001 86380 86390 1
408958 99408958 1001 86380 86390 1
409375 99409375 1001 86380 86390 1
409420 99409420 1001 86380 86390 1
409638 99409638 1001 86380 86390 1
410147 99410147 1001 86380 86390 1
410150 99410150 1001 86380 86390 1
410491 99410491 1001 86380 86390 1
410667 99410667 1001 86380 86390 1
410676 99410676 1001 86380 86390 1
410879 99410879 1001 86380 86390 1
410972 99410972 1001 86380 86390 1
411340 99411340 1001 86380 86390 1
411610 99411610 1001 86380 86390 1
411595 99411595 1001 86380 86390 1
411867 99411867 1001 86380 86390 1
413320 99413320 1001 86380 86390 1
413533 99413533 1001 86380 86390 1
413362 99413362 1001 86380 86390 1
412702 99412702 1001 86380 86390 1
412828 99412828 1001 86380 86390 1
413720 99413720 1001 86380 86390 1
413792 99413792 1001 86380 86390 1
415072 99415072 1001 86380 86390 1
414137 99414137 1001 86380 86390 1
414293 99414293 1001 86380 86390 1
414154 99414154 1001 86380 86390 1
415608 99415608 1001 86380 86390 1
416791 99416791 1001 86380 86390 1
416959 99416959 1001 86380 86390 1
416596 99416596 1001 86380 86390 1
416231 99416231 1001 86380 86390 1
416580 99416580 1001 86380 86390 1
416564 99416564 1001 86380 86390 1
418448 99418448 1001 86380 86390 1
418252 99418252 1001 86380 86390 1
419054 99419054 1001 86380 86390 1
419075 99419075 1001 86380 86390 1
418807 99418807 1001 86380 86390 1
420071 99420071 1001 86380 86390 1
419465 99419465 1001 86380 86390 1
421511 99421511 1001 86380 86390 1
420971 99420971 1001 86380 86390 1
421135 99421135 1001 86380 86390 1
420855 99420855 1001 86380 86390 1
422332 99422332 1001 86380 86390 1
422462 99422462 1001 86380 86390 1
422348 99422348 1001 86380 86390 1
423555 99423555 1001 86380 86390 1
423344 99423344 1001 86380 86390 1
423520 99423520 1001 86380 86390 1
423108 99423108 1001 86380 86390 1
422982 99422982 1001 86380 86390 1
423219 99423219 1001 86380 86390 1
423156 99423156 1001 86380 86390 1
422662 99422662 1001 86380 86390 1
422762 99422762 1001 86380 86390 1
425180 99425180 1001 86380 86390 1
425361 99425361 1001 86380 86390 1
424700 99424700 1001 86380 86390 1
424959 99424959 1001 86380 86390 1
424529 99424529 1001 86380 86390 1
426993 99426993 1001 86380 86390 1
426629 99426629 1001 86380 86390 1
426316 99426316 1001 86380 86390 1
426572 99426572 1001 86380 86390 1
426012 99426012 1001 86380 86390 1
426050 99426050 1001 86380 86390 1
426096 99426096 1001 86380 86390 1
425930 99425930 1001 86380 86390 1
427251 99427251 1001 86380 86390 1
427366 99427366 1001 86380 86390 1
428500 99428500 1001 86380 86390 1
428678 99428678 1001 86380 86390 1
428414 99428414 1001 86380 86390 1
428530 99428530 1001 86380 86390 1
428718 99428718 1001 86380 86390 1
427968 99427968 1001 86380 86390 1
428128 99428128 1001 86380 86390 1
427802 99427802 1001 86380 86390 1
429003 99429003 1001 86380 86390 1
429052 99429052 1001 86380 86390 1
429595 99429595 1001 86380 86390 1
429393 99429393 1001 86380 86390 1
429274 99429274 1001 86380 86390 1
429216 99429216 1001 86380 86390 1
429490 99429490 1001 86380 86390 1
430484 99430484 1001 86380 86390 1
431860 99431860 1001 86380 86390 1
431917 99431917 1001 86380 86390 1
431895 99431895 1001 86380 86390 1
431778 99431778 1001 86380 86390 1
431973 99431973 1001 86380 86390 1
431503 99431503 1001 86380 86390 1
431288 99431288 1001 86380 86390 1
431610 99431610 1001 86380 86390 1
431512 99431512 1001 86380 86390 1
430873 99430873 1001 86380 86390 1
431098 99431098 1001 86380 86390 1
431254 99431254 1001 86380 86390 1
432116 99432116 1001 86380 86390 1
432154 99432154 1001 86380 86390 1
433615 99433615 1001 86380 86390 1
433685 99433685 1001 86380 86390 1
433266 99433266 1001 86380 86390 1
432673 99432673 1001 86380 86390 1
432585 99432585 1001 86380 86390 1
432738 99432738 1001 86380 86390 1
433934 99433934 1001 86380 86390 1
433815 99433815 1001 86380 86390 1
433823 99433823 1001 86380 86390 1
435318 99435318 1001 86380 86390 1
435098 99435098 1001 86380 86390 1
435145 99435145 1001 86380 86390 1
434597 99434597 1001 86380 86390 1
434640 99434640 1001 86380 86390 1
434673 99434673 1001 86380 86390 1
434678 99434678 1001 86380 86390 1
434169 99434169 1001 86380 86390 1
434327 99434327 1001 86380 86390 1
434270 99434270 1001 86380 86390 1
434218 99434218 1001 86380 86390 1
435856 99435856 1001 86380 86390 1
435792 99435792 1001 86380 86390 1
436779 99436779 1001 86380 86390 1
436967 99436967 1001 86380 86390 1
436006 99436006 1001 86380 86390 1
436320 99436320 1001 86380 86390 1
436079 99436079 1001 86380 86390 1
437290 99437290 1001 86380 86390 1
300058 99300058 1001 86380 86390 1
437305 99437305 1001 86380 86390 1
437289 99437289 1001 86380 86390 1
300648 99300648 1001 86380 86390 1
300449 99300449 1001 86380 86390 1
300414 99300414 1001 86380 86390 1
300233 99300233 1001 86380 86390 1
300247 99300247 1001 86380 86390 1
300145 99300145 1001 86380 86390 1
300759 99300759 1001 86380 86390 1
301475 99301475 1001 86380 86390 1
301169 99301169 1001 86380 86390 1
301293 99301293 1001 86380 86390 1
301319 99301319 1001 86380 86390 1
301063 99301063 1001 86380 86390 1
301065 99301065 1001 86380 86390 1
301655 99301655 1001 86380 86390 1
301571 99301571 1001 86380 86390 1
302074 99302074 1001 86380 86390 1
302158 99302158 1001 86380 86390 1
302042 99302042 1001 86380 86390 1
302174 99302174 1001 86380 86390 1
302495 99302495 1001 86380 86390 1
302503 99302503 1001 86380 86390 1
302530 99302530 1001 86380 86390 1
303206 99303206 1001 86380 86390 1
303081 99303081 1001 86380 86390 1
303140 99303140 1001 86380 86390 1
302910 99302910 1001 86380 86390 1
302964 99302964 1001 86380 86390 1
303338 99303338 1001 86380 86390 1
303332 99303332 1001 86380 86390 1
304000 99304000 1001 86380 86390 1
303806 99303806 1001 86380 86390 1
303708 99303708 1001 86380 86390 1
303413 99303413 1001 86380 86390 1
303598 99303598 1001 86380 86390 1
303550 99303550 1001 86380 86390 1
304058 99304058 1001 86380 86390 1
304105 99304105 1001 86380 86390 1
304693 99304693 1001 86380 86390 1
304655 99304655 1001 86380 86390 1
304799 99304799 1001 86380 86390 1
304590 99304590 1001 86380 86390 1
304309 99304309 1001 86380 86390 1
305055 99305055 1001 86380 86390 1
305019 99305019 1001 86380 86390 1
305654 99305654 1001 86380 86390 1
305581 99305581 1001 86380 86390 1
305191 99305191 1001 86380 86390 1
500130 99500130 1001 86380 86390 1
500123 99500123 1001 86380 86390 1
500778 99500778 1001 86380 86390 1
500650 99500650 1001 86380 86390 1
500548 99500548 1001 86380 86390 1
500284 99500284 1001 86380 86390 1
500238 99500238 1001 86380 86390 1
500864 99500864 1001 86380 86390 1
501450 99501450 1001 86380 86390 1
501531 99501531 1001 86380 86390 1
501204 99501204 1001 86380 86390 1
501755 99501755 1001 86380 86390 1
501736 99501736 1001 86380 86390 1
501738 99501738 1001 86380 86390 1
502395 99502395 1001 86380 86390 1
502295 99502295 1001 86380 86390 1
502247 99502247 1001 86380 86390 1
502147 99502147 1001 86380 86390 1
501913 99501913 1001 86380 86390 1
502049 99502049 1001 86380 86390 1
502630 99502630 1001 86380 86390 1
503217 99503217 1001 86380 86390 1
503223 99503223 1001 86380 86390 1
503408 99503408 1001 86380 86390 1
503371 99503371 1001 86380 86390 1
503306 99503306 1001 86380 86390 1
503816 99503816 1001 86380 86390 1
503605 99503605 1001 86380 86390 1
504200 99504200 1001 86380 86390 1
504304 99504304 1001 86380 86390 1
504122 99504122 1001 86380 86390 1
504164 99504164 1001 86380 86390 1
504793 99504793 1001 86380 86390 1
504688 99504688 1001 86380 86390 1
504549 99504549 1001 86380 86390 1
505024 99505024 1001 86380 86390 1
505089 99505089 1001 86380 86390 1
505120 99505120 1001 86380 86390 1
505680 99505680 1001 86380 86390 1
505683 99505683 1001 86380 86390 1
505646 99505646 1001 86380 86390 1
505410 99505410 1001 86380 86390 1
505961 99505961 1001 86380 86390 1
505784 99505784 1001 86380 86390 1
506481 99506481 1001 86380 86390 1
506217 99506217 1001 86380 86390 1
506258 99506258 1001 86380 86390 1
506081 99506081 1001 86380 86390 1
506786 99506786 1001 86380 86390 1
507371 99507371 1001 86380 86390 1
507021 99507021 1001 86380 86390 1
508222 99508222 1001 86380 86390 1
507863 99507863 1001 86380 86390 1
507866 99507866 1001 86380 86390 1
508026 99508026 1001 86380 86390 1
507644 99507644 1001 86380 86390 1
508249 99508249 1001 86380 86390 1
508398 99508398 1001 86380 86390 1
509059 99509059 1001 86380 86390 1
508675 99508675 1001 86380 86390 1
508746 99508746 1001 86380 86390 1
508684 99508684 1001 86380 86390 1
508531 99508531 1001 86380 86390 1
509130 99509130 1001 86380 86390 1
509778 99509778 1001 86380 86390 1
509638 99509638 1001 86380 86390 1
509495 99509495 1001 86380 86390 1
509310 99509310 1001 86380 86390 1
509469 99509469 1001 86380 86390 1
510041 99510041 1001 86380 86390 1
509929 99509929 1001 86380 86390 1
509994 99509994 1001 86380 86390 1
510048 99510048 1001 86380 86390 1
510090 99510090 1001 86380 86390 1
510611 99510611 1001 86380 86390 1
510591 99510591 1001 86380 86390 1
510707 99510707 1001 86380 86390 1
510465 99510465 1001 86380 86390 1
510203 99510203 1001 86380 86390 1
511473 99511473 1001 86380 86390 1
511159 99511159 1001 86380 86390 1
511202 99511202 1001 86380 86390 1
511119 99511119 1001 86380 86390 1
511124 99511124 1001 86380 86390 1
511632 99511632 1001 86380 86390 1
511555 99511555 1001 86380 86390 1
511678 99511678 1001 86380 86390 1
512343 99512343 1001 86380 86390 1
512253 99512253 1001 86380 86390 1
511994 99511994 1001 86380 86390 1
511805 99511805 1001 86380 86390 1
511857 99511857 1001 86380 86390 1
512415 99512415 1001 86380 86390 1
512524 99512524 1001 86380 86390 1
513001 99513001 1001 86380 86390 1
512935 99512935 1001 86380 86390 1
512943 99512943 1001 86380 86390 1
512703 99512703 1001 86380 86390 1
512725 99512725 1001 86380 86390 1
513280 99513280 1001 86380 86390 1
513405 99513405 1001 86380 86390 1
513237 99513237 1001 86380 86390 1
513381 99513381 1001 86380 86390 1
513265 99513265 1001 86380 86390 1
513317 99513317 1001 86380 86390 1
513639 99513639 1001 86380 86390 1
513745 99513745 1001 86380 86390 1
513455 99513455 1001 86380 86390 1
513472 99513472 1001 86380 86390 1
514189 99514189 1001 86380 86390 1
514155 99514155 1001 86380 86390 1
514740 99514740 1001 86380 86390 1
514518 99514518 1001 86380 86390 1
514331 99514331 1001 86380 86390 1
515049 99515049 1001 86380 86390 1
515001 99515001 1001 86380 86390 1
515006 99515006 1001 86380 86390 1
514876 99514876 1001 86380 86390 1
515516 99515516 1001 86380 86390 1
515582 99515582 1001 86380 86390 1
515464 99515464 1001 86380 86390 1
515156 99515156 1001 86380 86390 1
515203 99515203 1001 86380 86390 1
515708 99515708 1001 86380 86390 1
515859 99515859 1001 86380 86390 1
516450 99516450 1001 86380 86390 1
516389 99516389 1001 86380 86390 1
516113 99516113 1001 86380 86390 1
515911 99515911 1001 86380 86390 1
516618 99516618 1001 86380 86390 1
517324 99517324 1001 86380 86390 1
517152 99517152 1001 86380 86390 1
517014 99517014 1001 86380 86390 1
517112 99517112 1001 86380 86390 1
517025 99517025 1001 86380 86390 1
517129 99517129 1001 86380 86390 1
516834 99516834 1001 86380 86390 1
517490 99517490 1001 86380 86390 1
518014 99518014 1001 86380 86390 1
517776 99517776 1001 86380 86390 1
517918 99517918 1001 86380 86390 1
517803 99517803 1001 86380 86390 1
517678 99517678 1001 86380 86390 1
518328 99518328 1001 86380 86390 1
518322 99518322 1001 86380 86390 1
518875 99518875 1001 86380 86390 1
518754 99518754 1001 86380 86390 1
518374 99518374 1001 86380 86390 1
518572 99518572 1001 86380 86390 1
519062 99519062 1001 86380 86390 1
519069 99519069 1001 86380 86390 1
519455 99519455 1001 86380 86390 1
519540 99519540 1001 86380 86390 1
519236 99519236 1001 86380 86390 1
519380 99519380 1001 86380 86390 1
519241 99519241 1001 86380 86390 1
519815 99519815 1001 86380 86390 1
520222 99520222 1001 86380 86390 1
520160 99520160 1001 86380 86390 1
521353 99521353 1001 86380 86390 1
521329 99521329 1001 86380 86390 1
521454 99521454 1001 86380 86390 1
521214 99521214 1001 86380 86390 1
521481 99521481 1001 86380 86390 1
521723 99521723 1001 86380 86390 1
521857 99521857 1001 86380 86390 1
522422 99522422 1001 86380 86390 1
522374 99522374 1001 86380 86390 1
522312 99522312 1001 86380 86390 1
522816 99522816 1001 86380 86390 1
522557 99522557 1001 86380 86390 1
522661 99522661 1001 86380 86390 1
522688 99522688 1001 86380 86390 1
523650 99523650 1001 86380 86390 1
523734 99523734 1001 86380 86390 1
524735 99524735 1001 86380 86390 1
524614 99524614 1001 86380 86390 1
524544 99524544 1001 86380 86390 1
524378 99524378 1001 86380 86390 1
524269 99524269 1001 86380 86390 1
524819 99524819 1001 86380 86390 1
524965 99524965 1001 86380 86390 1
524888 99524888 1001 86380 86390 1
524942 99524942 1001 86380 86390 1
524826 99524826 1001 86380 86390 1
524895 99524895 1001 86380 86390 1
525592 99525592 1001 86380 86390 1
525352 99525352 1001 86380 86390 1
525774 99525774 1001 86380 86390 1
526013 99526013 1001 86380 86390 1
526212 99526212 1001 86380 86390 1
526034 99526034 1001 86380 86390 1
525984 99525984 1001 86380 86390 1
525878 99525878 1001 86380 86390 1
526497 99526497 1001 86380 86390 1
526501 99526501 1001 86380 86390 1
526593 99526593 1001 86380 86390 1
526466 99526466 1001 86380 86390 1
527073 99527073 1001 86380 86390 1
527167 99527167 1001 86380 86390 1
527129 99527129 1001 86380 86390 1
526921 99526921 1001 86380 86390 1
526935 99526935 1001 86380 86390 1
526897 99526897 1001 86380 86390 1
527427 99527427 1001 86380 86390 1
528037 99528037 1001 86380 86390 1
527897 99527897 1001 86380 86390 1
528033 99528033 1001 86380 86390 1
527727 99527727 1001 86380 86390 1
527757 99527757 1001 86380 86390 1
527810 99527810 1001 86380 86390 1
527509 99527509 1001 86380 86390 1
527567 99527567 1001 86380 86390 1
528266 99528266 1001 86380 86390 1
528157 99528157 1001 86380 86390 1
528655 99528655 1001 86380 86390 1
528694 99528694 1001 86380 86390 1
528376 99528376 1001 86380 86390 1
529691 99529691 1001 86380 86390 1
529462 99529462 1001 86380 86390 1
529478 99529478 1001 86380 86390 1
529153 99529153 1001 86380 86390 1
529832 99529832 1001 86380 86390 1
530477 99530477 1001 86380 86390 1
530338 99530338 1001 86380 86390 1
530143 99530143 1001 86380 86390 1
530329 99530329 1001 86380 86390 1
530306 99530306 1001 86380 86390 1
529963 99529963 1001 86380 86390 1
530081 99530081 1001 86380 86390 1
530707 99530707 1001 86380 86390 1
530618 99530618 1001 86380 86390 1
531240 99531240 1001 86380 86390 1
531169 99531169 1001 86380 86390 1
531028 99531028 1001 86380 86390 1
530889 99530889 1001 86380 86390 1
530883 99530883 1001 86380 86390 1
531583 99531583 1001 86380 86390 1
531473 99531473 1001 86380 86390 1
531422 99531422 1001 86380 86390 1
531568 99531568 1001 86380 86390 1
531492 99531492 1001 86380 86390 1
532040 99532040 1001 86380 86390 1
532028 99532028 1001 86380 86390 1
532017 99532017 1001 86380 86390 1
532113 99532113 1001 86380 86390 1
532126 99532126 1001 86380 86390 1
531899 99531899 1001 86380 86390 1
531650 99531650 1001 86380 86390 1
531654 99531654 1001 86380 86390 1
531734 99531734 1001 86380 86390 1
532268 99532268 1001 86380 86390 1
532321 99532321 1001 86380 86390 1
532310 99532310 1001 86380 86390 1
532926 99532926 1001 86380 86390 1
532651 99532651 1001 86380 86390 1
532567 99532567 1001 86380 86390 1
532456 99532456 1001 86380 86390 1
532536 99532536 1001 86380 86390 1
533055 99533055 1001 86380 86390 1
533081 99533081 1001 86380 86390 1
533056 99533056 1001 86380 86390 1
532411 99532411 1001 86380 86390 1
533032 99533032 1001 86380 86390 1
533183 99533183 1001 86380 86390 1
533745 99533745 1001 86380 86390 1
533453 99533453 1001 86380 86390 1
533466 99533466 1001 86380 86390 1
533335 99533335 1001 86380 86390 1
533415 99533415 1001 86380 86390 1
533909 99533909 1001 86380 86390 1
533957 99533957 1001 86380 86390 1
534481 99534481 1001 86380 86390 1
534598 99534598 1001 86380 86390 1
534402 99534402 1001 86380 86390 1
534406 99534406 1001 86380 86390 1
534880 99534880 1001 86380 86390 1
534816 99534816 1001 86380 86390 1
535100 99535100 1001 86380 86390 1
535192 99535192 1001 86380 86390 1
535064 99535064 1001 86380 86390 1
536030 99536030 1001 86380 86390 1
535784 99535784 1001 86380 86390 1
536444 99536444 1001 86380 86390 1
536858 99536858 1001 86380 86390 1
536901 99536901 1001 86380 86390 1
536837 99536837 1001 86380 86390 1
536743 99536743 1001 86380 86390 1
536733 99536733 1001 86380 86390 1
537205 99537205 1001 86380 86390 1
537206 99537206 1001 86380 86390 1
537895 99537895 1001 86380 86390 1
537977 99537977 1001 86380 86390 1
537668 99537668 1001 86380 86390 1
537597 99537597 1001 86380 86390 1
537548 99537548 1001 86380 86390 1
538062 99538062 1001 86380 86390 1
538692 99538692 1001 86380 86390 1
538365 99538365 1001 86380 86390 1
538238 99538238 1001 86380 86390 1
538967 99538967 1001 86380 86390 1
538998 99538998 1001 86380 86390 1
538884 99538884 1001 86380 86390 1
538988 99538988 1001 86380 86390 1
539617 99539617 1001 86380 86390 1
539544 99539544 1001 86380 86390 1
539457 99539457 1001 86380 86390 1
539317 99539317 1001 86380 86390 1
539126 99539126 1001 86380 86390 1
539223 99539223 1001 86380 86390 1
539646 99539646 1001 86380 86390 1
539816 99539816 1001 86380 86390 1
539829 99539829 1001 86380 86390 1
540360 99540360 1001 86380 86390 1
540085 99540085 1001 86380 86390 1
540597 99540597 1001 86380 86390 1
540654 99540654 1001 86380 86390 1
541229 99541229 1001 86380 86390 1
541237 99541237 1001 86380 86390 1
540961 99540961 1001 86380 86390 1
540751 99540751 1001 86380 86390 1
540816 99540816 1001 86380 86390 1
541433 99541433 1001 86380 86390 1
541427 99541427 1001 86380 86390 1
542017 99542017 1001 86380 86390 1
541915 99541915 1001 86380 86390 1
542072 99542072 1001 86380 86390 1
541946 99541946 1001 86380 86390 1
542014 99542014 1001 86380 86390 1
542054 99542054 1001 86380 86390 1
541789 99541789 1001 86380 86390 1
541516 99541516 1001 86380 86390 1
542264 99542264 1001 86380 86390 1
542620 99542620 1001 86380 86390 1
543040 99543040 1001 86380 86390 1
543553 99543553 1001 86380 86390 1
543404 99543404 1001 86380 86390 1
543892 99543892 1001 86380 86390 1
544556 99544556 1001 86380 86390 1
544367 99544367 1001 86380 86390 1
544125 99544125 1001 86380 86390 1
544164 99544164 1001 86380 86390 1
544127 99544127 1001 86380 86390 1
544639 99544639 1001 86380 86390 1
400187 99400187 1001 86380 86390 1
400140 99400140 1001 86380 86390 1
400295 99400295 1001 86380 86390 1
400256 99400256 1001 86380 86390 1
400394 99400394 1001 86380 86390 1
400647 99400647 1001 86380 86390 1
401265 99401265 1001 86380 86390 1
401444 99401444 1001 86380 86390 1
401543 99401543 1001 86380 86390 1
401511 99401511 1001 86380 86390 1
401597 99401597 1001 86380 86390 1
401753 99401753 1001 86380 86390 1
401765 99401765 1001 86380 86390 1
403033 99403033 1001 86380 86390 1
403113 99403113 1001 86380 86390 1
403116 99403116 1001 86380 86390 1
403506 99403506 1001 86380 86390 1
403583 99403583 1001 86380 86390 1
403837 99403837 1001 86380 86390 1
404031 99404031 1001 86380 86390 1
403967 99403967 1001 86380 86390 1
404274 99404274 1001 86380 86390 1
404419 99404419 1001 86380 86390 1
405072 99405072 1001 86380 86390 1
405725 99405725 1001 86380 86390 1
405753 99405753 1001 86380 86390 1
406064 99406064 1001 86380 86390 1
406216 99406216 1001 86380 86390 1
406450 99406450 1001 86380 86390 1
406746 99406746 1001 86380 86390 1
406981 99406981 1001 86380 86390 1
407129 99407129 1001 86380 86390 1
407502 99407502 1001 86380 86390 1
407731 99407731 1001 86380 86390 1
407713 99407713 1001 86380 86390 1
407857 99407857 1001 86380 86390 1
408370 99408370 1001 86380 86390 1
408846 99408846 1001 86380 86390 1
408870 99408870 1001 86380 86390 1
409023 99409023 1001 86380 86390 1
409349 99409349 1001 86380 86390 1
409462 99409462 1001 86380 86390 1
410161 99410161 1001 86380 86390 1
410445 99410445 1001 86380 86390 1
411107 99411107 1001 86380 86390 1
411169 99411169 1001 86380 86390 1
411410 99411410 1001 86380 86390 1
411522 99411522 1001 86380 86390 1
411628 99411628 1001 86380 86390 1
411621 99411621 1001 86380 86390 1
411660 99411660 1001 86380 86390 1
413630 99413630 1001 86380 86390 1
413440 99413440 1001 86380 86390 1
413059 99413059 1001 86380 86390 1
413167 99413167 1001 86380 86390 1
412826 99412826 1001 86380 86390 1
413846 99413846 1001 86380 86390 1
414971 99414971 1001 86380 86390 1
415180 99415180 1001 86380 86390 1
414808 99414808 1001 86380 86390 1
414829 99414829 1001 86380 86390 1
414187 99414187 1001 86380 86390 1
414234 99414234 1001 86380 86390 1
414282 99414282 1001 86380 86390 1
415425 99415425 1001 86380 86390 1
415603 99415603 1001 86380 86390 1
415516 99415516 1001 86380 86390 1
416993 99416993 1001 86380 86390 1
416472 99416472 1001 86380 86390 1
416262 99416262 1001 86380 86390 1
416123 99416123 1001 86380 86390 1
415767 99415767 1001 86380 86390 1
417135 99417135 1001 86380 86390 1
417153 99417153 1001 86380 86390 1
417190 99417190 1001 86380 86390 1
417445 99417445 1001 86380 86390 1
417510 99417510 1001 86380 86390 1
417492 99417492 1001 86380 86390 1
418576 99418576 1001 86380 86390 1
418459 99418459 1001 86380 86390 1
418493 99418493 1001 86380 86390 1
418273 99418273 1001 86380 86390 1
418167 99418167 1001 86380 86390 1
417948 99417948 1001 86380 86390 1
417703 99417703 1001 86380 86390 1
417989 99417989 1001 86380 86390 1
419050 99419050 1001 86380 86390 1
419032 99419032 1001 86380 86390 1
419136 99419136 1001 86380 86390 1
420302 99420302 1001 86380 86390 1
420591 99420591 1001 86380 86390 1
420785 99420785 1001 86380 86390 1
422383 99422383 1001 86380 86390 1
422181 99422181 1001 86380 86390 1
423266 99423266 1001 86380 86390 1
423155 99423155 1001 86380 86390 1
422993 99422993 1001 86380 86390 1
423299 99423299 1001 86380 86390 1
422623 99422623 1001 86380 86390 1
423878 99423878 1001 86380 86390 1
425338 99425338 1001 86380 86390 1
425018 99425018 1001 86380 86390 1
425242 99425242 1001 86380 86390 1
424608 99424608 1001 86380 86390 1
424338 99424338 1001 86380 86390 1
425495 99425495 1001 86380 86390 1
425471 99425471 1001 86380 86390 1
425651 99425651 1001 86380 86390 1
426943 99426943 1001 86380 86390 1
427036 99427036 1001 86380 86390 1
426767 99426767 1001 86380 86390 1
426699 99426699 1001 86380 86390 1
426781 99426781 1001 86380 86390 1
426365 99426365 1001 86380 86390 1
426112 99426112 1001 86380 86390 1
425940 99425940 1001 86380 86390 1
426194 99426194 1001 86380 86390 1
427352 99427352 1001 86380 86390 1
427152 99427152 1001 86380 86390 1
427340 99427340 1001 86380 86390 1
427408 99427408 1001 86380 86390 1
427229 99427229 1001 86380 86390 1
428592 99428592 1001 86380 86390 1
428218 99428218 1001 86380 86390 1
428223 99428223 1001 86380 86390 1
428770 99428770 1001 86380 86390 1
428757 99428757 1001 86380 86390 1
430367 99430367 1001 86380 86390 1
429918 99429918 1001 86380 86390 1
430381 99430381 1001 86380 86390 1
430495 99430495 1001 86380 86390 1
430816 99430816 1001 86380 86390 1
431077 99431077 1001 86380 86390 1
432485 99432485 1001 86380 86390 1
432221 99432221 1001 86380 86390 1
432454 99432454 1001 86380 86390 1
432449 99432449 1001 86380 86390 1
433414 99433414 1001 86380 86390 1
433247 99433247 1001 86380 86390 1
432977 99432977 1001 86380 86390 1
432898 99432898 1001 86380 86390 1
432630 99432630 1001 86380 86390 1
432565 99432565 1001 86380 86390 1
432621 99432621 1001 86380 86390 1
432766 99432766 1001 86380 86390 1
434016 99434016 1001 86380 86390 1
433818 99433818 1001 86380 86390 1
434871 99434871 1001 86380 86390 1
434690 99434690 1001 86380 86390 1
434700 99434700 1001 86380 86390 1
435574 99435574 1001 86380 86390 1
435733 99435733 1001 86380 86390 1
435870 99435870 1001 86380 86390 1
436908 99436908 1001 86380 86390 1
436657 99436657 1001 86380 86390 1
436693 99436693 1001 86380 86390 1
436720 99436720 1001 86380 86390 1
300062 99300062 1001 86380 86390 1
300646 99300646 1001 86380 86390 1
300595 99300595 1001 86380 86390 1
300351 99300351 1001 86380 86390 1
300770 99300770 1001 86380 86390 1
301516 99301516 1001 86380 86390 1
301472 99301472 1001 86380 86390 1
301173 99301173 1001 86380 86390 1
301752 99301752 1001 86380 86390 1
301741 99301741 1001 86380 86390 1
301575 99301575 1001 86380 86390 1
302318 99302318 1001 86380 86390 1
302287 99302287 1001 86380 86390 1
302185 99302185 1001 86380 86390 1
302011 99302011 1001 86380 86390 1
302050 99302050 1001 86380 86390 1
302106 99302106 1001 86380 86390 1
301810 99301810 1001 86380 86390 1
302445 99302445 1001 86380 86390 1
303043 99303043 1001 86380 86390 1
303126 99303126 1001 86380 86390 1
302795 99302795 1001 86380 86390 1
302839 99302839 1001 86380 86390 1
302599 99302599 1001 86380 86390 1
302619 99302619 1001 86380 86390 1
303375 99303375 1001 86380 86390 1
303252 99303252 1001 86380 86390 1
303331 99303331 1001 86380 86390 1
303716 99303716 1001 86380 86390 1
303616 99303616 1001 86380 86390 1
304592 99304592 1001 86380 86390 1
304453 99304453 1001 86380 86390 1
304399 99304399 1001 86380 86390 1
304350 99304350 1001 86380 86390 1
305494 99305494 1001 86380 86390 1
305327 99305327 1001 86380 86390 1
305210 99305210 1001 86380 86390 1
500027 99500027 1001 86380 86390 1
500109 99500109 1001 86380 86390 1
500122 99500122 1001 86380 86390 1
500646 99500646 1001 86380 86390 1
500784 99500784 1001 86380 86390 1
500618 99500618 1001 86380 86390 1
500695 99500695 1001 86380 86390 1
500619 99500619 1001 86380 86390 1
500364 99500364 1001 86380 86390 1
500946 99500946 1001 86380 86390 1
500882 99500882 1001 86380 86390 1
501601 99501601 1001 86380 86390 1
501274 99501274 1001 86380 86390 1
501432 99501432 1001 86380 86390 1
501202 99501202 1001 86380 86390 1
501172 99501172 1001 86380 86390 1
501019 99501019 1001 86380 86390 1
501812 99501812 1001 86380 86390 1
502339 99502339 1001 86380 86390 1
501858 99501858 1001 86380 86390 1
502528 99502528 1001 86380 86390 1
502601 99502601 1001 86380 86390 1
503193 99503193 1001 86380 86390 1
503022 99503022 1001 86380 86390 1
502837 99502837 1001 86380 86390 1
502721 99502721 1001 86380 86390 1
503346 99503346 1001 86380 86390 1
503415 99503415 1001 86380 86390 1
503528 99503528 1001 86380 86390 1
503677 99503677 1001 86380 86390 1
504179 99504179 1001 86380 86390 1
504173 99504173 1001 86380 86390 1
504789 99504789 1001 86380 86390 1
504882 99504882 1001 86380 86390 1
504901 99504901 1001 86380 86390 1
504864 99504864 1001 86380 86390 1
504601 99504601 1001 86380 86390 1
504719 99504719 1001 86380 86390 1
504360 99504360 1001 86380 86390 1
505131 99505131 1001 86380 86390 1
504965 99504965 1001 86380 86390 1
505691 99505691 1001 86380 86390 1
505614 99505614 1001 86380 86390 1
505423 99505423 1001 86380 86390 1
505544 99505544 1001 86380 86390 1
505404 99505404 1001 86380 86390 1
505782 99505782 1001 86380 86390 1
505964 99505964 1001 86380 86390 1
505954 99505954 1001 86380 86390 1
505854 99505854 1001 86380 86390 1
506567 99506567 1001 86380 86390 1
506440 99506440 1001 86380 86390 1
506283 99506283 1001 86380 86390 1
506309 99506309 1001 86380 86390 1
506324 99506324 1001 86380 86390 1
506092 99506092 1001 86380 86390 1
506165 99506165 1001 86380 86390 1
506076 99506076 1001 86380 86390 1
506607 99506607 1001 86380 86390 1
506792 99506792 1001 86380 86390 1
507272 99507272 1001 86380 86390 1
507326 99507326 1001 86380 86390 1
507367 99507367 1001 86380 86390 1
507059 99507059 1001 86380 86390 1
506970 99506970 1001 86380 86390 1
506972 99506972 1001 86380 86390 1
506859 99506859 1001 86380 86390 1
506810 99506810 1001 86380 86390 1
507507 99507507 1001 86380 86390 1
508122 99508122 1001 86380 86390 1
507849 99507849 1001 86380 86390 1
507877 99507877 1001 86380 86390 1
508000 99508000 1001 86380 86390 1
507731 99507731 1001 86380 86390 1
507634 99507634 1001 86380 86390 1
508450 99508450 1001 86380 86390 1
509028 99509028 1001 86380 86390 1
508938 99508938 1001 86380 86390 1
508905 99508905 1001 86380 86390 1
508780 99508780 1001 86380 86390 1
508781 99508781 1001 86380 86390 1
509177 99509177 1001 86380 86390 1
509232 99509232 1001 86380 86390 1
509246 99509246 1001 86380 86390 1
509797 99509797 1001 86380 86390 1
509812 99509812 1001 86380 86390 1
509730 99509730 1001 86380 86390 1
509503 99509503 1001 86380 86390 1
509507 99509507 1001 86380 86390 1
509422 99509422 1001 86380 86390 1
510078 99510078 1001 86380 86390 1
509907 99509907 1001 86380 86390 1
510598 99510598 1001 86380 86390 1
510638 99510638 1001 86380 86390 1
510702 99510702 1001 86380 86390 1
510551 99510551 1001 86380 86390 1
510720 99510720 1001 86380 86390 1
510404 99510404 1001 86380 86390 1
510457 99510457 1001 86380 86390 1
510412 99510412 1001 86380 86390 1
510325 99510325 1001 86380 86390 1
510244 99510244 1001 86380 86390 1
510752 99510752 1001 86380 86390 1
511390 99511390 1001 86380 86390 1
511371 99511371 1001 86380 86390 1
511577 99511577 1001 86380 86390 1
512330 99512330 1001 86380 86390 1
512141 99512141 1001 86380 86390 1
511823 99511823 1001 86380 86390 1
512505 99512505 1001 86380 86390 1
513187 99513187 1001 86380 86390 1
513009 99513009 1001 86380 86390 1
513034 99513034 1001 86380 86390 1
512974 99512974 1001 86380 86390 1
512975 99512975 1001 86380 86390 1
512810 99512810 1001 86380 86390 1
512741 99512741 1001 86380 86390 1
513232 99513232 1001 86380 86390 1
513376 99513376 1001 86380 86390 1
513900 99513900 1001 86380 86390 1
513690 99513690 1001 86380 86390 1
513625 99513625 1001 86380 86390 1
513719 99513719 1001 86380 86390 1
514128 99514128 1001 86380 86390 1
514460 99514460 1001 86380 86390 1
514531 99514531 1001 86380 86390 1
514544 99514544 1001 86380 86390 1
515061 99515061 1001 86380 86390 1
514999 99514999 1001 86380 86390 1
514653 99514653 1001 86380 86390 1
514987 99514987 1001 86380 86390 1
514917 99514917 1001 86380 86390 1
515640 99515640 1001 86380 86390 1
515402 99515402 1001 86380 86390 1
515353 99515353 1001 86380 86390 1
515444 99515444 1001 86380 86390 1
515169 99515169 1001 86380 86390 1
515096 99515096 1001 86380 86390 1
515228 99515228 1001 86380 86390 1
515746 99515746 1001 86380 86390 1
515694 99515694 1001 86380 86390 1
515802 99515802 1001 86380 86390 1
515770 99515770 1001 86380 86390 1
516471 99516471 1001 86380 86390 1
516382 99516382 1001 86380 86390 1
516501 99516501 1001 86380 86390 1
516339 99516339 1001 86380 86390 1
516241 99516241 1001 86380 86390 1
516116 99516116 1001 86380 86390 1
516022 99516022 1001 86380 86390 1
516028 99516028 1001 86380 86390 1
516701 99516701 1001 86380 86390 1
516599 99516599 1001 86380 86390 1
516670 99516670 1001 86380 86390 1
517298 99517298 1001 86380 86390 1
517100 99517100 1001 86380 86390 1
516745 99516745 1001 86380 86390 1
516905 99516905 1001 86380 86390 1
517510 99517510 1001 86380 86390 1
518120 99518120 1001 86380 86390 1
517658 99517658 1001 86380 86390 1
517669 99517669 1001 86380 86390 1
518629 99518629 1001 86380 86390 1
518656 99518656 1001 86380 86390 1
518421 99518421 1001 86380 86390 1
518486 99518486 1001 86380 86390 1
518400 99518400 1001 86380 86390 1
518494 99518494 1001 86380 86390 1
519161 99519161 1001 86380 86390 1
519111 99519111 1001 86380 86390 1
519674 99519674 1001 86380 86390 1
519663 99519663 1001 86380 86390 1
519617 99519617 1001 86380 86390 1
519803 99519803 1001 86380 86390 1
519587 99519587 1001 86380 86390 1
519575 99519575 1001 86380 86390 1
519252 99519252 1001 86380 86390 1
520603 99520603 1001 86380 86390 1
520271 99520271 1001 86380 86390 1
520403 99520403 1001 86380 86390 1
520026 99520026 1001 86380 86390 1
520121 99520121 1001 86380 86390 1
520795 99520795 1001 86380 86390 1
520842 99520842 1001 86380 86390 1
520778 99520778 1001 86380 86390 1
521416 99521416 1001 86380 86390 1
521328 99521328 1001 86380 86390 1
521108 99521108 1001 86380 86390 1
521970 99521970 1001 86380 86390 1
522003 99522003 1001 86380 86390 1
521965 99521965 1001 86380 86390 1
521847 99521847 1001 86380 86390 1
521732 99521732 1001 86380 86390 1
521784 99521784 1001 86380 86390 1
522331 99522331 1001 86380 86390 1
522398 99522398 1001 86380 86390 1
522881 99522881 1001 86380 86390 1
522870 99522870 1001 86380 86390 1
522768 99522768 1001 86380 86390 1
522566 99522566 1001 86380 86390 1
523132 99523132 1001 86380 86390 1
523760 99523760 1001 86380 86390 1
523573 99523573 1001 86380 86390 1
523458 99523458 1001 86380 86390 1
523502 99523502 1001 86380 86390 1
524055 99524055 1001 86380 86390 1
524731 99524731 1001 86380 86390 1
524580 99524580 1001 86380 86390 1
524607 99524607 1001 86380 86390 1
524650 99524650 1001 86380 86390 1
524539 99524539 1001 86380 86390 1
524478 99524478 1001 86380 86390 1
524520 99524520 1001 86380 86390 1
524347 99524347 1001 86380 86390 1
524335 99524335 1001 86380 86390 1
524352 99524352 1001 86380 86390 1
524355 99524355 1001 86380 86390 1
524845 99524845 1001 86380 86390 1
524825 99524825 1001 86380 86390 1
524892 99524892 1001 86380 86390 1
525373 99525373 1001 86380 86390 1
525031 99525031 1001 86380 86390 1
525182 99525182 1001 86380 86390 1
525789 99525789 1001 86380 86390 1
525600 99525600 1001 86380 86390 1
526417 99526417 1001 86380 86390 1
525895 99525895 1001 86380 86390 1
526000 99526000 1001 86380 86390 1
525923 99525923 1001 86380 86390 1
525850 99525850 1001 86380 86390 1
526531 99526531 1001 86380 86390 1
527065 99527065 1001 86380 86390 1
527237 99527237 1001 86380 86390 1
527020 99527020 1001 86380 86390 1
526734 99526734 1001 86380 86390 1
526690 99526690 1001 86380 86390 1
527352 99527352 1001 86380 86390 1
527413 99527413 1001 86380 86390 1
528066 99528066 1001 86380 86390 1
527808 99527808 1001 86380 86390 1
527863 99527863 1001 86380 86390 1
527622 99527622 1001 86380 86390 1
527637 99527637 1001 86380 86390 1
528096 99528096 1001 86380 86390 1
528874 99528874 1001 86380 86390 1
528770 99528770 1001 86380 86390 1
528583 99528583 1001 86380 86390 1
528391 99528391 1001 86380 86390 1
528379 99528379 1001 86380 86390 1
529056 99529056 1001 86380 86390 1
529101 99529101 1001 86380 86390 1
529538 99529538 1001 86380 86390 1
529487 99529487 1001 86380 86390 1
529479 99529479 1001 86380 86390 1
529305 99529305 1001 86380 86390 1
529126 99529126 1001 86380 86390 1
529234 99529234 1001 86380 86390 1
530227 99530227 1001 86380 86390 1
530282 99530282 1001 86380 86390 1
530700 99530700 1001 86380 86390 1
531238 99531238 1001 86380 86390 1
531317 99531317 1001 86380 86390 1
531189 99531189 1001 86380 86390 1
531340 99531340 1001 86380 86390 1
531105 99531105 1001 86380 86390 1
530886 99530886 1001 86380 86390 1
530964 99530964 1001 86380 86390 1
531471 99531471 1001 86380 86390 1
531424 99531424 1001 86380 86390 1
531541 99531541 1001 86380 86390 1
532154 99532154 1001 86380 86390 1
532052 99532052 1001 86380 86390 1
532092 99532092 1001 86380 86390 1
531998 99531998 1001 86380 86390 1
531746 99531746 1001 86380 86390 1
531644 99531644 1001 86380 86390 1
531605 99531605 1001 86380 86390 1
532364 99532364 1001 86380 86390 1
532877 99532877 1001 86380 86390 1
532906 99532906 1001 86380 86390 1
532963 99532963 1001 86380 86390 1
532646 99532646 1001 86380 86390 1
532659 99532659 1001 86380 86390 1
533306 99533306 1001 86380 86390 1
534626 99534626 1001 86380 86390 1
534487 99534487 1001 86380 86390 1
534468 99534468 1001 86380 86390 1
534371 99534371 1001 86380 86390 1
534253 99534253 1001 86380 86390 1
534243 99534243 1001 86380 86390 1
535330 99535330 1001 86380 86390 1
535141 99535141 1001 86380 86390 1
534985 99534985 1001 86380 86390 1
534896 99534896 1001 86380 86390 1
535701 99535701 1001 86380 86390 1
535705 99535705 1001 86380 86390 1
535537 99535537 1001 86380 86390 1
536246 99536246 1001 86380 86390 1
535847 99535847 1001 86380 86390 1
535887 99535887 1001 86380 86390 1
535765 99535765 1001 86380 86390 1
536366 99536366 1001 86380 86390 1
536539 99536539 1001 86380 86390 1
537074 99537074 1001 86380 86390 1
536999 99536999 1001 86380 86390 1
536872 99536872 1001 86380 86390 1
536811 99536811 1001 86380 86390 1
536942 99536942 1001 86380 86390 1
536581 99536581 1001 86380 86390 1
536686 99536686 1001 86380 86390 1
536592 99536592 1001 86380 86390 1
537317 99537317 1001 86380 86390 1
537313 99537313 1001 86380 86390 1
537811 99537811 1001 86380 86390 1
537759 99537759 1001 86380 86390 1
537755 99537755 1001 86380 86390 1
538126 99538126 1001 86380 86390 1
538424 99538424 1001 86380 86390 1
538477 99538477 1001 86380 86390 1
538330 99538330 1001 86380 86390 1
538321 99538321 1001 86380 86390 1
538610 99538610 1001 86380 86390 1
538870 99538870 1001 86380 86390 1
539613 99539613 1001 86380 86390 1
539248 99539248 1001 86380 86390 1
539096 99539096 1001 86380 86390 1
539703 99539703 1001 86380 86390 1
539811 99539811 1001 86380 86390 1
539827 99539827 1001 86380 86390 1
539831 99539831 1001 86380 86390 1
540314 99540314 1001 86380 86390 1
540264 99540264 1001 86380 86390 1
540322 99540322 1001 86380 86390 1
539860 99539860 1001 86380 86390 1
539970 99539970 1001 86380 86390 1
540468 99540468 1001 86380 86390 1
540667 99540667 1001 86380 86390 1
541142 99541142 1001 86380 86390 1
540747 99540747 1001 86380 86390 1
541448 99541448 1001 86380 86390 1
541307 99541307 1001 86380 86390 1
541927 99541927 1001 86380 86390 1
541867 99541867 1001 86380 86390 1
541741 99541741 1001 86380 86390 1
541667 99541667 1001 86380 86390 1
542301 99542301 1001 86380 86390 1
542307 99542307 1001 86380 86390 1
542888 99542888 1001 86380 86390 1
542838 99542838 1001 86380 86390 1
542787 99542787 1001 86380 86390 1
542661 99542661 1001 86380 86390 1
542593 99542593 1001 86380 86390 1
542543 99542543 1001 86380 86390 1
542339 99542339 1001 86380 86390 1
543020 99543020 1001 86380 86390 1
543051 99543051 1001 86380 86390 1
543077 99543077 1001 86380 86390 1
543761 99543761 1001 86380 86390 1
543357 99543357 1001 86380 86390 1
543796 99543796 1001 86380 86390 1
543943 99543943 1001 86380 86390 1
543856 99543856 1001 86380 86390 1
544552 99544552 1001 86380 86390 1
543985 99543985 1001 86380 86390 1
522229 949 1002 51578 53378 1
400046 99400046 1001 86380 86390 1
400106 99400106 1001 86380 86390 1
400055 99400055 1001 86380 86390 1
400657 99400657 1001 86380 86390 1
400955 99400955 1001 86380 86390 1
400987 99400987 1001 86380 86390 1
401183 99401183 1001 86380 86390 1
401598 99401598 1001 86380 86390 1
402270 99402270 1001 86380 86390 1
402565 99402565 1001 86380 86390 1
403014 99403014 1001 86380 86390 1
403189 99403189 1001 86380 86390 1
403097 99403097 1001 86380 86390 1
403380 99403380 1001 86380 86390 1
403860 99403860 1001 86380 86390 1
403951 99403951 1001 86380 86390 1
404120 99404120 1001 86380 86390 1
404196 99404196 1001 86380 86390 1
404391 99404391 1001 86380 86390 1
404760 99404760 1001 86380 86390 1
405132 99405132 1001 86380 86390 1
405314 99405314 1001 86380 86390 1
405875 99405875 1001 86380 86390 1
406092 99406092 1001 86380 86390 1
406209 99406209 1001 86380 86390 1
406805 99406805 1001 86380 86390 1
407345 99407345 1001 86380 86390 1
408288 99408288 1001 86380 86390 1
408378 99408378 1001 86380 86390 1
408608 99408608 1001 86380 86390 1
408879 99408879 1001 86380 86390 1
409070 99409070 1001 86380 86390 1
409033 99409033 1001 86380 86390 1
409037 99409037 1001 86380 86390 1
409249 99409249 1001 86380 86390 1
409386 99409386 1001 86380 86390 1
409340 99409340 1001 86380 86390 1
409422 99409422 1001 86380 86390 1
409714 99409714 1001 86380 86390 1
409787 99409787 1001 86380 86390 1
410365 99410365 1001 86380 86390 1
410872 99410872 1001 86380 86390 1
410874 99410874 1001 86380 86390 1
410955 99410955 1001 86380 86390 1
410956 99410956 1001 86380 86390 1
411172 99411172 1001 86380 86390 1
411623 99411623 1001 86380 86390 1
411879 99411879 1001 86380 86390 1
412065 99412065 1001 86380 86390 1
412106 99412106 1001 86380 86390 1
413591 99413591 1001 86380 86390 1
413502 99413502 1001 86380 86390 1
413212 99413212 1001 86380 86390 1
412705 99412705 1001 86380 86390 1
414863 99414863 1001 86380 86390 1
414511 99414511 1001 86380 86390 1
414512 99414512 1001 86380 86390 1
414297 99414297 1001 86380 86390 1
415449 99415449 1001 86380 86390 1
415557 99415557 1001 86380 86390 1
415354 99415354 1001 86380 86390 1
415497 99415497 1001 86380 86390 1
416726 99416726 1001 86380 86390 1
416612 99416612 1001 86380 86390 1
417515 99417515 1001 86380 86390 1
418792 99418792 1001 86380 86390 1
418452 99418452 1001 86380 86390 1
418336 99418336 1001 86380 86390 1
418144 99418144 1001 86380 86390 1
418174 99418174 1001 86380 86390 1
417911 99417911 1001 86380 86390 1
418985 99418985 1001 86380 86390 1
420196 99420196 1001 86380 86390 1
420135 99420135 1001 86380 86390 1
420369 99420369 1001 86380 86390 1
419968 99419968 1001 86380 86390 1
419888 99419888 1001 86380 86390 1
420816 99420816 1001 86380 86390 1
420698 99420698 1001 86380 86390 1
421382 99421382 1001 86380 86390 1
421466 99421466 1001 86380 86390 1
421243 99421243 1001 86380 86390 1
422385 99422385 1001 86380 86390 1
422263 99422263 1001 86380 86390 1
423595 99423595 1001 86380 86390 1
423236 99423236 1001 86380 86390 1
423238 99423238 1001 86380 86390 1
422826 99422826 1001 86380 86390 1
422863 99422863 1001 86380 86390 1
422850 99422850 1001 86380 86390 1
424035 99424035 1001 86380 86390 1
423916 99423916 1001 86380 86390 1
424075 99424075 1001 86380 86390 1
423805 99423805 1001 86380 86390 1
425181 99425181 1001 86380 86390 1
425374 99425374 1001 86380 86390 1
425078 99425078 1001 86380 86390 1
424825 99424825 1001 86380 86390 1
424865 99424865 1001 86380 86390 1
424646 99424646 1001 86380 86390 1
424722 99424722 1001 86380 86390 1
424536 99424536 1001 86380 86390 1
425532 99425532 1001 86380 86390 1
426868 99426868 1001 86380 86390 1
426853 99426853 1001 86380 86390 1
426392 99426392 1001 86380 86390 1
425851 99425851 1001 86380 86390 1
427464 99427464 1001 86380 86390 1
427256 99427256 1001 86380 86390 1
430229 99430229 1001 86380 86390 1
429857 99429857 1001 86380 86390 1
430810 99430810 1001 86380 86390 1
431820 99431820 1001 86380 86390 1
431785 99431785 1001 86380 86390 1
431146 99431146 1001 86380 86390 1
432176 99432176 1001 86380 86390 1
433391 99433391 1001 86380 86390 1
433518 99433518 1001 86380 86390 1
433653 99433653 1001 86380 86390 1
433446 99433446 1001 86380 86390 1
433331 99433331 1001 86380 86390 1
433719 99433719 1001 86380 86390 1
433169 99433169 1001 86380 86390 1
432775 99432775 1001 86380 86390 1
432884 99432884 1001 86380 86390 1
432714 99432714 1001 86380 86390 1
432843 99432843 1001 86380 86390 1
435262 99435262 1001 86380 86390 1
435306 99435306 1001 86380 86390 1
435423 99435423 1001 86380 86390 1
434924 99434924 1001 86380 86390 1
434199 99434199 1001 86380 86390 1
434453 99434453 1001 86380 86390 1
434518 99434518 1001 86380 86390 1
436988 99436988 1001 86380 86390 1
300396 99300396 1001 86380 86390 1
300348 99300348 1001 86380 86390 1
300220 99300220 1001 86380 86390 1
301488 99301488 1001 86380 86390 1
301245 99301245 1001 86380 86390 1
301299 99301299 1001 86380 86390 1
301343 99301343 1001 86380 86390 1
301140 99301140 1001 86380 86390 1
300999 99300999 1001 86380 86390 1
301707 99301707 1001 86380 86390 1
301684 99301684 1001 86380 86390 1
301677 99301677 1001 86380 86390 1
301764 99301764 1001 86380 86390 1
302560 99302560 1001 86380 86390 1
302511 99302511 1001 86380 86390 1
302563 99302563 1001 86380 86390 1
302437 99302437 1001 86380 86390 1
302477 99302477 1001 86380 86390 1
303052 99303052 1001 86380 86390 1
303168 99303168 1001 86380 86390 1
303016 99303016 1001 86380 86390 1
303061 99303061 1001 86380 86390 1
302951 99302951 1001 86380 86390 1
302691 99302691 1001 86380 86390 1
302748 99302748 1001 86380 86390 1
302738 99302738 1001 86380 86390 1
303841 99303841 1001 86380 86390 1
303932 99303932 1001 86380 86390 1
303964 99303964 1001 86380 86390 1
303752 99303752 1001 86380 86390 1
303783 99303783 1001 86380 86390 1
303771 99303771 1001 86380 86390 1
303520 99303520 1001 86380 86390 1
304200 99304200 1001 86380 86390 1
304101 99304101 1001 86380 86390 1
304824 99304824 1001 86380 86390 1
304711 99304711 1001 86380 86390 1
304844 99304844 1001 86380 86390 1
304299 99304299 1001 86380 86390 1
304914 99304914 1001 86380 86390 1
305331 99305331 1001 86380 86390 1
305348 99305348 1001 86380 86390 1
305127 99305127 1001 86380 86390 1
305192 99305192 1001 86380 86390 1
500063 99500063 1001 86380 86390 1
500700 99500700 1001 86380 86390 1
500524 99500524 1001 86380 86390 1
500270 99500270 1001 86380 86390 1
500240 99500240 1001 86380 86390 1
500857 99500857 1001 86380 86390 1
500832 99500832 1001 86380 86390 1
501537 99501537 1001 86380 86390 1
501591 99501591 1001 86380 86390 1
501098 99501098 1001 86380 86390 1
501193 99501193 1001 86380 86390 1
501117 99501117 1001 86380 86390 1
501197 99501197 1001 86380 86390 1
501840 99501840 1001 86380 86390 1
502390 99502390 1001 86380 86390 1
502278 99502278 1001 86380 86390 1
502034 99502034 1001 86380 86390 1
502587 99502587 1001 86380 86390 1
503108 99503108 1001 86380 86390 1
503135 99503135 1001 86380 86390 1
502923 99502923 1001 86380 86390 1
502885 99502885 1001 86380 86390 1
502877 99502877 1001 86380 86390 1
502690 99502690 1001 86380 86390 1
502862 99502862 1001 86380 86390 1
502734 99502734 1001 86380 86390 1
503372 99503372 1001 86380 86390 1
503468 99503468 1001 86380 86390 1
504113 99504113 1001 86380 86390 1
503718 99503718 1001 86380 86390 1
503530 99503530 1001 86380 86390 1
504911 99504911 1001 86380 86390 1
504642 99504642 1001 86380 86390 1
504488 99504488 1001 86380 86390 1
505567 99505567 1001 86380 86390 1
505672 99505672 1001 86380 86390 1
505744 99505744 1001 86380 86390 1
505488 99505488 1001 86380 86390 1
505455 99505455 1001 86380 86390 1
505171 99505171 1001 86380 86390 1
505172 99505172 1001 86380 86390 1
505792 99505792 1001 86380 86390 1
506250 99506250 1001 86380 86390 1
506243 99506243 1001 86380 86390 1
506270 99506270 1001 86380 86390 1
506160 99506160 1001 86380 86390 1
506148 99506148 1001 86380 86390 1
506660 99506660 1001 86380 86390 1
507389 99507389 1001 86380 86390 1
507257 99507257 1001 86380 86390 1
507223 99507223 1001 86380 86390 1
507303 99507303 1001 86380 86390 1
507167 99507167 1001 86380 86390 1
507215 99507215 1001 86380 86390 1
506946 99506946 1001 86380 86390 1
506837 99506837 1001 86380 86390 1
507522 99507522 1001 86380 86390 1
507570 99507570 1001 86380 86390 1
508233 99508233 1001 86380 86390 1
507719 99507719 1001 86380 86390 1
507736 99507736 1001 86380 86390 1
507690 99507690 1001 86380 86390 1
508287 99508287 1001 86380 86390 1
508965 99508965 1001 86380 86390 1
508863 99508863 1001 86380 86390 1
509129 99509129 1001 86380 86390 1
509875 99509875 1001 86380 86390 1
509522 99509522 1001 86380 86390 1
509303 99509303 1001 86380 86390 1
510046 99510046 1001 86380 86390 1
510021 99510021 1001 86380 86390 1
510682 99510682 1001 86380 86390 1
510202 99510202 1001 86380 86390 1
510767 99510767 1001 86380 86390 1
510898 99510898 1001 86380 86390 1
510912 99510912 1001 86380 86390 1
510787 99510787 1001 86380 86390 1
511369 99511369 1001 86380 86390 1
511258 99511258 1001 86380 86390 1
511342 99511342 1001 86380 86390 1
511602 99511602 1001 86380 86390 1
512359 99512359 1001 86380 86390 1
512455 99512455 1001 86380 86390 1
513016 99513016 1001 86380 86390 1
512808 99512808 1001 86380 86390 1
512878 99512878 1001 86380 86390 1
513249 99513249 1001 86380 86390 1
513276 99513276 1001 86380 86390 1
513997 99513997 1001 86380 86390 1
513714 99513714 1001 86380 86390 1
513679 99513679 1001 86380 86390 1
514110 99514110 1001 86380 86390 1
514152 99514152 1001 86380 86390 1
514703 99514703 1001 86380 86390 1
514406 99514406 1001 86380 86390 1
514261 99514261 1001 86380 86390 1
515027 99515027 1001 86380 86390 1
514888 99514888 1001 86380 86390 1
515680 99515680 1001 86380 86390 1
515633 99515633 1001 86380 86390 1
515546 99515546 1001 86380 86390 1
515367 99515367 1001 86380 86390 1
515074 99515074 1001 86380 86390 1
515812 99515812 1001 86380 86390 1
516192 99516192 1001 86380 86390 1
516276 99516276 1001 86380 86390 1
515961 99515961 1001 86380 86390 1
516706 99516706 1001 86380 86390 1
516512 99516512 1001 86380 86390 1
516709 99516709 1001 86380 86390 1
517260 99517260 1001 86380 86390 1
517201 99517201 1001 86380 86390 1
516946 99516946 1001 86380 86390 1
517089 99517089 1001 86380 86390 1
517375 99517375 1001 86380 86390 1
517418 99517418 1001 86380 86390 1
517459 99517459 1001 86380 86390 1
517969 99517969 1001 86380 86390 1
517815 99517815 1001 86380 86390 1
517569 99517569 1001 86380 86390 1
518346 99518346 1001 86380 86390 1
518811 99518811 1001 86380 86390 1
518857 99518857 1001 86380 86390 1
518870 99518870 1001 86380 86390 1
518599 99518599 1001 86380 86390 1
518464 99518464 1001 86380 86390 1
519189 99519189 1001 86380 86390 1
519672 99519672 1001 86380 86390 1
519654 99519654 1001 86380 86390 1
519225 99519225 1001 86380 86390 1
519357 99519357 1001 86380 86390 1
519941 99519941 1001 86380 86390 1
519871 99519871 1001 86380 86390 1
520001 99520001 1001 86380 86390 1
520529 99520529 1001 86380 86390 1
520504 99520504 1001 86380 86390 1
520398 99520398 1001 86380 86390 1
520124 99520124 1001 86380 86390 1
520207 99520207 1001 86380 86390 1
520210 99520210 1001 86380 86390 1
521131 99521131 1001 86380 86390 1
521150 99521150 1001 86380 86390 1
521004 99521004 1001 86380 86390 1
520945 99520945 1001 86380 86390 1
521655 99521655 1001 86380 86390 1
522113 99522113 1001 86380 86390 1
522197 99522197 1001 86380 86390 1
521962 99521962 1001 86380 86390 1
521979 99521979 1001 86380 86390 1
522084 99522084 1001 86380 86390 1
521981 99521981 1001 86380 86390 1
521843 99521843 1001 86380 86390 1
521811 99521811 1001 86380 86390 1
522405 99522405 1001 86380 86390 1
522948 99522948 1001 86380 86390 1
522745 99522745 1001 86380 86390 1
522901 99522901 1001 86380 86390 1
522705 99522705 1001 86380 86390 1
522654 99522654 1001 86380 86390 1
522644 99522644 1001 86380 86390 1
522613 99522613 1001 86380 86390 1
523733 99523733 1001 86380 86390 1
523385 99523385 1001 86380 86390 1
524122 99524122 1001 86380 86390 1
524139 99524139 1001 86380 86390 1
524050 99524050 1001 86380 86390 1
524228 99524228 1001 86380 86390 1
524184 99524184 1001 86380 86390 1
524173 99524173 1001 86380 86390 1
524291 99524291 1001 86380 86390 1
524799 99524799 1001 86380 86390 1
524893 99524893 1001 86380 86390 1
525534 99525534 1001 86380 86390 1
525554 99525554 1001 86380 86390 1
525187 99525187 1001 86380 86390 1
525203 99525203 1001 86380 86390 1
525170 99525170 1001 86380 86390 1
525164 99525164 1001 86380 86390 1
526249 99526249 1001 86380 86390 1
526144 99526144 1001 86380 86390 1
525805 99525805 1001 86380 86390 1
526007 99526007 1001 86380 86390 1
526499 99526499 1001 86380 86390 1
526517 99526517 1001 86380 86390 1
526480 99526480 1001 86380 86390 1
526992 99526992 1001 86380 86390 1
526637 99526637 1001 86380 86390 1
527280 99527280 1001 86380 86390 1
528003 99528003 1001 86380 86390 1
527649 99527649 1001 86380 86390 1
528272 99528272 1001 86380 86390 1
528824 99528824 1001 86380 86390 1
528887 99528887 1001 86380 86390 1
528540 99528540 1001 86380 86390 1
528531 99528531 1001 86380 86390 1
528963 99528963 1001 86380 86390 1
529663 99529663 1001 86380 86390 1
529336 99529336 1001 86380 86390 1
529480 99529480 1001 86380 86390 1
529807 99529807 1001 86380 86390 1
530461 99530461 1001 86380 86390 1
529977 99529977 1001 86380 86390 1
530909 99530909 1001 86380 86390 1
530766 99530766 1001 86380 86390 1
531506 99531506 1001 86380 86390 1
532103 99532103 1001 86380 86390 1
532172 99532172 1001 86380 86390 1
532106 99532106 1001 86380 86390 1
532088 99532088 1001 86380 86390 1
531837 99531837 1001 86380 86390 1
531980 99531980 1001 86380 86390 1
531997 99531997 1001 86380 86390 1
531770 99531770 1001 86380 86390 1
532337 99532337 1001 86380 86390 1
532303 99532303 1001 86380 86390 1
532957 99532957 1001 86380 86390 1
532705 99532705 1001 86380 86390 1
532809 99532809 1001 86380 86390 1
532502 99532502 1001 86380 86390 1
533044 99533044 1001 86380 86390 1
533807 99533807 1001 86380 86390 1
533724 99533724 1001 86380 86390 1
533550 99533550 1001 86380 86390 1
533487 99533487 1001 86380 86390 1
533610 99533610 1001 86380 86390 1
533253 99533253 1001 86380 86390 1
533295 99533295 1001 86380 86390 1
534045 99534045 1001 86380 86390 1
534493 99534493 1001 86380 86390 1
534532 99534532 1001 86380 86390 1
534324 99534324 1001 86380 86390 1
534417 99534417 1001 86380 86390 1
534317 99534317 1001 86380 86390 1
534424 99534424 1001 86380 86390 1
534308 99534308 1001 86380 86390 1
534825 99534825 1001 86380 86390 1
534696 99534696 1001 86380 86390 1
534782 99534782 1001 86380 86390 1
535497 99535497 1001 86380 86390 1
535469 99535469 1001 86380 86390 1
535130 99535130 1001 86380 86390 1
534939 99534939 1001 86380 86390 1
535639 99535639 1001 86380 86390 1
536205 99536205 1001 86380 86390 1
537034 99537034 1001 86380 86390 1
536971 99536971 1001 86380 86390 1
536826 99536826 1001 86380 86390 1
536567 99536567 1001 86380 86390 1
536703 99536703 1001 86380 86390 1
536693 99536693 1001 86380 86390 1
536745 99536745 1001 86380 86390 1
537207 99537207 1001 86380 86390 1
537850 99537850 1001 86380 86390 1
537855 99537855 1001 86380 86390 1
537638 99537638 1001 86380 86390 1
538728 99538728 1001 86380 86390 1
538792 99538792 1001 86380 86390 1
538492 99538492 1001 86380 86390 1
538510 99538510 1001 86380 86390 1
538461 99538461 1001 86380 86390 1
538410 99538410 1001 86380 86390 1
538239 99538239 1001 86380 86390 1
538345 99538345 1001 86380 86390 1
539522 99539522 1001 86380 86390 1
539118 99539118 1001 86380 86390 1
539209 99539209 1001 86380 86390 1
539688 99539688 1001 86380 86390 1
540428 99540428 1001 86380 86390 1
540339 99540339 1001 86380 86390 1
540192 99540192 1001 86380 86390 1
540003 99540003 1001 86380 86390 1
539865 99539865 1001 86380 86390 1
539894 99539894 1001 86380 86390 1
540036 99540036 1001 86380 86390 1
540541 99540541 1001 86380 86390 1
541121 99541121 1001 86380 86390 1
541279 99541279 1001 86380 86390 1
540983 99540983 1001 86380 86390 1
540972 99540972 1001 86380 86390 1
540986 99540986 1001 86380 86390 1
540851 99540851 1001 86380 86390 1
541328 99541328 1001 86380 86390 1
542105 99542105 1001 86380 86390 1
541788 99541788 1001 86380 86390 1
541872 99541872 1001 86380 86390 1
541523 99541523 1001 86380 86390 1
541704 99541704 1001 86380 86390 1
542197 99542197 1001 86380 86390 1
542756 99542756 1001 86380 86390 1
542545 99542545 1001 86380 86390 1
542613 99542613 1001 86380 86390 1
542563 99542563 1001 86380 86390 1
542376 99542376 1001 86380 86390 1
542510 99542510 1001 86380 86390 1
543121 99543121 1001 86380 86390 1
543532 99543532 1001 86380 86390 1
543274 99543274 1001 86380 86390 1
544135 99544135 1001 86380 86390 1
543982 99543982 1001 86380 86390 1
544178 99544178 1001 86380 86390 1
544703 99544703 1001 86380 86390 1
423386 1139 1001 36540 36957 1
513840 770 1002 50507 55365 1
400038 99400038 1001 86380 86390 1
400335 99400335 1001 86380 86390 1
400439 99400439 1001 86380 86390 1
400830 99400830 1001 86380 86390 1
401019 99401019 1001 86380 86390 1
401181 99401181 1001 86380 86390 1
401839 99401839 1001 86380 86390 1
401883 99401883 1001 86380 86390 1
402006 99402006 1001 86380 86390 1
402175 99402175 1001 86380 86390 1
402380 99402380 1001 86380 86390 1
402879 99402879 1001 86380 86390 1
403006 99403006 1001 86380 86390 1
403093 99403093 1001 86380 86390 1
403364 99403364 1001 86380 86390 1
403562 99403562 1001 86380 86390 1
403643 99403643 1001 86380 86390 1
404603 99404603 1001 86380 86390 1
405017 99405017 1001 86380 86390 1
405518 99405518 1001 86380 86390 1
405831 99405831 1001 86380 86390 1
405956 99405956 1001 86380 86390 1
406787 99406787 1001 86380 86390 1
407637 99407637 1001 86380 86390 1
408321 99408321 1001 86380 86390 1
408426 99408426 1001 86380 86390 1
408551 99408551 1001 86380 86390 1
409674 99409674 1001 86380 86390 1
409628 99409628 1001 86380 86390 1
409757 99409757 1001 86380 86390 1
409813 99409813 1001 86380 86390 1
410034 99410034 1001 86380 86390 1
410138 99410138 1001 86380 86390 1
410308 99410308 1001 86380 86390 1
410322 99410322 1001 86380 86390 1
410757 99410757 1001 86380 86390 1
410898 99410898 1001 86380 86390 1
411216 99411216 1001 86380 86390 1
411307 99411307 1001 86380 86390 1
411231 99411231 1001 86380 86390 1
411443 99411443 1001 86380 86390 1
411473 99411473 1001 86380 86390 1
411547 99411547 1001 86380 86390 1
411942 99411942 1001 86380 86390 1
412450 99412450 1001 86380 86390 1
413424 99413424 1001 86380 86390 1
414025 99414025 1001 86380 86390 1
415115 99415115 1001 86380 86390 1
415241 99415241 1001 86380 86390 1
415054 99415054 1001 86380 86390 1
414779 99414779 1001 86380 86390 1
414647 99414647 1001 86380 86390 1
414405 99414405 1001 86380 86390 1
414298 99414298 1001 86380 86390 1
414285 99414285 1001 86380 86390 1
415498 99415498 1001 86380 86390 1
415621 99415621 1001 86380 86390 1
415711 99415711 1001 86380 86390 1
416994 99416994 1001 86380 86390 1
416384 99416384 1001 86380 86390 1
416305 99416305 1001 86380 86390 1
415817 99415817 1001 86380 86390 1
417291 99417291 1001 86380 86390 1
418742 99418742 1001 86380 86390 1
418519 99418519 1001 86380 86390 1
418639 99418639 1001 86380 86390 1
419021 99419021 1001 86380 86390 1
419192 99419192 1001 86380 86390 1
419077 99419077 1001 86380 86390 1
418991 99418991 1001 86380 86390 1
420021 99420021 1001 86380 86390 1
419555 99419555 1001 86380 86390 1
420675 99420675 1001 86380 86390 1
420513 99420513 1001 86380 86390 1
420775 99420775 1001 86380 86390 1
421794 99421794 1001 86380 86390 1
421876 99421876 1001 86380 86390 1
421489 99421489 1001 86380 86390 1
420994 99420994 1001 86380 86390 1
420933 99420933 1001 86380 86390 1
420954 99420954 1001 86380 86390 1
420978 99420978 1001 86380 86390 1
422258 99422258 1001 86380 86390 1
423690 99423690 1001 86380 86390 1
423263 99423263 1001 86380 86390 1
423285 99423285 1001 86380 86390 1
422630 99422630 1001 86380 86390 1
422860 99422860 1001 86380 86390 1
424151 99424151 1001 86380 86390 1
423820 99423820 1001 86380 86390 1
425033 99425033 1001 86380 86390 1
424707 99424707 1001 86380 86390 1
424598 99424598 1001 86380 86390 1
424689 99424689 1001 86380 86390 1
424364 99424364 1001 86380 86390 1
424563 99424563 1001 86380 86390 1
425414 99425414 1001 86380 86390 1
426897 99426897 1001 86380 86390 1
426941 99426941 1001 86380 86390 1
426292 99426292 1001 86380 86390 1
426467 99426467 1001 86380 86390 1
426113 99426113 1001 86380 86390 1
425871 99425871 1001 86380 86390 1
426208 99426208 1001 86380 86390 1
427521 99427521 1001 86380 86390 1
428244 99428244 1001 86380 86390 1
427740 99427740 1001 86380 86390 1
429428 99429428 1001 86380 86390 1
430701 99430701 1001 86380 86390 1
431935 99431935 1001 86380 86390 1
[truncated: 4,106,250 more chars]
