# Supplementary material for: Fast and near-optimal monitoring for healthcare acquired infection outbreaks
Source: PLoS Comput Biol. 2019 Sep 16;15(9):e1007284. doi: 10.1371/journal.pcbi.1007284 (PMC6762212; doi:10.1371/journal.pcbi.1007284)
Supplement: S1 Data — (ZIP) [file pcbi.1007284.s006.zip › MobilityLogs1/HAISE_Carilion_all_visits_day_90.txt]

#Person location Sublocation StartTime EndTime Type
503383 847 1002 39236 42655 1
542523 1039 1002 61009 67993 1
400441 99400441 1001 86380 86390 1
400637 99400637 1001 86380 86390 1
400869 99400869 1001 86380 86390 1
400974 99400974 1001 86380 86390 1
400950 99400950 1001 86380 86390 1
401060 99401060 1001 86380 86390 1
401077 99401077 1001 86380 86390 1
401374 99401374 1001 86380 86390 1
401529 99401529 1001 86380 86390 1
401564 99401564 1001 86380 86390 1
401597 99401597 1001 86380 86390 1
402218 99402218 1001 86380 86390 1
402257 99402257 1001 86380 86390 1
402284 99402284 1001 86380 86390 1
402410 99402410 1001 86380 86390 1
402519 99402519 1001 86380 86390 1
402679 99402679 1001 86380 86390 1
402651 99402651 1001 86380 86390 1
402583 99402583 1001 86380 86390 1
402820 99402820 1001 86380 86390 1
403676 99403676 1001 86380 86390 1
403710 99403710 1001 86380 86390 1
403734 99403734 1001 86380 86390 1
403843 99403843 1001 86380 86390 1
404688 99404688 1001 86380 86390 1
404779 99404779 1001 86380 86390 1
404857 99404857 1001 86380 86390 1
404881 99404881 1001 86380 86390 1
405031 99405031 1001 86380 86390 1
405187 99405187 1001 86380 86390 1
405176 99405176 1001 86380 86390 1
405406 99405406 1001 86380 86390 1
405580 99405580 1001 86380 86390 1
405638 99405638 1001 86380 86390 1
405740 99405740 1001 86380 86390 1
405861 99405861 1001 86380 86390 1
405840 99405840 1001 86380 86390 1
405906 99405906 1001 86380 86390 1
406076 99406076 1001 86380 86390 1
406303 99406303 1001 86380 86390 1
406465 99406465 1001 86380 86390 1
406544 99406544 1001 86380 86390 1
406670 99406670 1001 86380 86390 1
406638 99406638 1001 86380 86390 1
406662 99406662 1001 86380 86390 1
406948 99406948 1001 86380 86390 1
407100 99407100 1001 86380 86390 1
407108 99407108 1001 86380 86390 1
407057 99407057 1001 86380 86390 1
407163 99407163 1001 86380 86390 1
407549 99407549 1001 86380 86390 1
407486 99407486 1001 86380 86390 1
407862 99407862 1001 86380 86390 1
407857 99407857 1001 86380 86390 1
408061 99408061 1001 86380 86390 1
408045 99408045 1001 86380 86390 1
408396 99408396 1001 86380 86390 1
408312 99408312 1001 86380 86390 1
408433 99408433 1001 86380 86390 1
408709 99408709 1001 86380 86390 1
408744 99408744 1001 86380 86390 1
408799 99408799 1001 86380 86390 1
408849 99408849 1001 86380 86390 1
408854 99408854 1001 86380 86390 1
409137 99409137 1001 86380 86390 1
409207 99409207 1001 86380 86390 1
409366 99409366 1001 86380 86390 1
409463 99409463 1001 86380 86390 1
409459 99409459 1001 86380 86390 1
409587 99409587 1001 86380 86390 1
409618 99409618 1001 86380 86390 1
409781 99409781 1001 86380 86390 1
409855 99409855 1001 86380 86390 1
410024 99410024 1001 86380 86390 1
410245 99410245 1001 86380 86390 1
410323 99410323 1001 86380 86390 1
410439 99410439 1001 86380 86390 1
410460 99410460 1001 86380 86390 1
410687 99410687 1001 86380 86390 1
410793 99410793 1001 86380 86390 1
410746 99410746 1001 86380 86390 1
410855 99410855 1001 86380 86390 1
410892 99410892 1001 86380 86390 1
411057 99411057 1001 86380 86390 1
411149 99411149 1001 86380 86390 1
411188 99411188 1001 86380 86390 1
411195 99411195 1001 86380 86390 1
411136 99411136 1001 86380 86390 1
411515 99411515 1001 86380 86390 1
411444 99411444 1001 86380 86390 1
411605 99411605 1001 86380 86390 1
411689 99411689 1001 86380 86390 1
411710 99411710 1001 86380 86390 1
411917 99411917 1001 86380 86390 1
412069 99412069 1001 86380 86390 1
412387 99412387 1001 86380 86390 1
412333 99412333 1001 86380 86390 1
412443 99412443 1001 86380 86390 1
413456 99413456 1001 86380 86390 1
413438 99413438 1001 86380 86390 1
413466 99413466 1001 86380 86390 1
413695 99413695 1001 86380 86390 1
413098 99413098 1001 86380 86390 1
413279 99413279 1001 86380 86390 1
412781 99412781 1001 86380 86390 1
415205 99415205 1001 86380 86390 1
414566 99414566 1001 86380 86390 1
414853 99414853 1001 86380 86390 1
414602 99414602 1001 86380 86390 1
414856 99414856 1001 86380 86390 1
414528 99414528 1001 86380 86390 1
414316 99414316 1001 86380 86390 1
414421 99414421 1001 86380 86390 1
414277 99414277 1001 86380 86390 1
415619 99415619 1001 86380 86390 1
415689 99415689 1001 86380 86390 1
415359 99415359 1001 86380 86390 1
415566 99415566 1001 86380 86390 1
416814 99416814 1001 86380 86390 1
416815 99416815 1001 86380 86390 1
416590 99416590 1001 86380 86390 1
416954 99416954 1001 86380 86390 1
416810 99416810 1001 86380 86390 1
416343 99416343 1001 86380 86390 1
416464 99416464 1001 86380 86390 1
416185 99416185 1001 86380 86390 1
416264 99416264 1001 86380 86390 1
416557 99416557 1001 86380 86390 1
416458 99416458 1001 86380 86390 1
416155 99416155 1001 86380 86390 1
415918 99415918 1001 86380 86390 1
416127 99416127 1001 86380 86390 1
415769 99415769 1001 86380 86390 1
415823 99415823 1001 86380 86390 1
417328 99417328 1001 86380 86390 1
417311 99417311 1001 86380 86390 1
417298 99417298 1001 86380 86390 1
417395 99417395 1001 86380 86390 1
417012 99417012 1001 86380 86390 1
417606 99417606 1001 86380 86390 1
417593 99417593 1001 86380 86390 1
418476 99418476 1001 86380 86390 1
418513 99418513 1001 86380 86390 1
418517 99418517 1001 86380 86390 1
418683 99418683 1001 86380 86390 1
418369 99418369 1001 86380 86390 1
418159 99418159 1001 86380 86390 1
418124 99418124 1001 86380 86390 1
417727 99417727 1001 86380 86390 1
418821 99418821 1001 86380 86390 1
418981 99418981 1001 86380 86390 1
418844 99418844 1001 86380 86390 1
420276 99420276 1001 86380 86390 1
420122 99420122 1001 86380 86390 1
420152 99420152 1001 86380 86390 1
420228 99420228 1001 86380 86390 1
419701 99419701 1001 86380 86390 1
419676 99419676 1001 86380 86390 1
419869 99419869 1001 86380 86390 1
420024 99420024 1001 86380 86390 1
419657 99419657 1001 86380 86390 1
419405 99419405 1001 86380 86390 1
419452 99419452 1001 86380 86390 1
419444 99419444 1001 86380 86390 1
420516 99420516 1001 86380 86390 1
420797 99420797 1001 86380 86390 1
420688 99420688 1001 86380 86390 1
422037 99422037 1001 86380 86390 1
421875 99421875 1001 86380 86390 1
422100 99422100 1001 86380 86390 1
421708 99421708 1001 86380 86390 1
421408 99421408 1001 86380 86390 1
421465 99421465 1001 86380 86390 1
420918 99420918 1001 86380 86390 1
420947 99420947 1001 86380 86390 1
421113 99421113 1001 86380 86390 1
420909 99420909 1001 86380 86390 1
422121 99422121 1001 86380 86390 1
422316 99422316 1001 86380 86390 1
423413 99423413 1001 86380 86390 1
423557 99423557 1001 86380 86390 1
423389 99423389 1001 86380 86390 1
423740 99423740 1001 86380 86390 1
423007 99423007 1001 86380 86390 1
422815 99422815 1001 86380 86390 1
423985 99423985 1001 86380 86390 1
423780 99423780 1001 86380 86390 1
425124 99425124 1001 86380 86390 1
425062 99425062 1001 86380 86390 1
425147 99425147 1001 86380 86390 1
424740 99424740 1001 86380 86390 1
424912 99424912 1001 86380 86390 1
424838 99424838 1001 86380 86390 1
424589 99424589 1001 86380 86390 1
424292 99424292 1001 86380 86390 1
424501 99424501 1001 86380 86390 1
424252 99424252 1001 86380 86390 1
424451 99424451 1001 86380 86390 1
424387 99424387 1001 86380 86390 1
425599 99425599 1001 86380 86390 1
427004 99427004 1001 86380 86390 1
426698 99426698 1001 86380 86390 1
426872 99426872 1001 86380 86390 1
426954 99426954 1001 86380 86390 1
426910 99426910 1001 86380 86390 1
426591 99426591 1001 86380 86390 1
427464 99427464 1001 86380 86390 1
427157 99427157 1001 86380 86390 1
427428 99427428 1001 86380 86390 1
428550 99428550 1001 86380 86390 1
428616 99428616 1001 86380 86390 1
428554 99428554 1001 86380 86390 1
428624 99428624 1001 86380 86390 1
427968 99427968 1001 86380 86390 1
428219 99428219 1001 86380 86390 1
428271 99428271 1001 86380 86390 1
430276 99430276 1001 86380 86390 1
429736 99429736 1001 86380 86390 1
429616 99429616 1001 86380 86390 1
429602 99429602 1001 86380 86390 1
429248 99429248 1001 86380 86390 1
429281 99429281 1001 86380 86390 1
430775 99430775 1001 86380 86390 1
430593 99430593 1001 86380 86390 1
430415 99430415 1001 86380 86390 1
431984 99431984 1001 86380 86390 1
432001 99432001 1001 86380 86390 1
431774 99431774 1001 86380 86390 1
431783 99431783 1001 86380 86390 1
431310 99431310 1001 86380 86390 1
430996 99430996 1001 86380 86390 1
431062 99431062 1001 86380 86390 1
430829 99430829 1001 86380 86390 1
432287 99432287 1001 86380 86390 1
432160 99432160 1001 86380 86390 1
432134 99432134 1001 86380 86390 1
433484 99433484 1001 86380 86390 1
433468 99433468 1001 86380 86390 1
433419 99433419 1001 86380 86390 1
433386 99433386 1001 86380 86390 1
433299 99433299 1001 86380 86390 1
432829 99432829 1001 86380 86390 1
432878 99432878 1001 86380 86390 1
434061 99434061 1001 86380 86390 1
433318 99433318 1001 86380 86390 1
433947 99433947 1001 86380 86390 1
433900 99433900 1001 86380 86390 1
434105 99434105 1001 86380 86390 1
435158 99435158 1001 86380 86390 1
435392 99435392 1001 86380 86390 1
435351 99435351 1001 86380 86390 1
434941 99434941 1001 86380 86390 1
434741 99434741 1001 86380 86390 1
434655 99434655 1001 86380 86390 1
434388 99434388 1001 86380 86390 1
435574 99435574 1001 86380 86390 1
435564 99435564 1001 86380 86390 1
435747 99435747 1001 86380 86390 1
436947 99436947 1001 86380 86390 1
437151 99437151 1001 86380 86390 1
436949 99436949 1001 86380 86390 1
436367 99436367 1001 86380 86390 1
436735 99436735 1001 86380 86390 1
436737 99436737 1001 86380 86390 1
436441 99436441 1001 86380 86390 1
436290 99436290 1001 86380 86390 1
436149 99436149 1001 86380 86390 1
436208 99436208 1001 86380 86390 1
436330 99436330 1001 86380 86390 1
436119 99436119 1001 86380 86390 1
300003 99300003 1001 86380 86390 1
300056 99300056 1001 86380 86390 1
300057 99300057 1001 86380 86390 1
437302 99437302 1001 86380 86390 1
437183 99437183 1001 86380 86390 1
300639 99300639 1001 86380 86390 1
300616 99300616 1001 86380 86390 1
300554 99300554 1001 86380 86390 1
300649 99300649 1001 86380 86390 1
300408 99300408 1001 86380 86390 1
300347 99300347 1001 86380 86390 1
300504 99300504 1001 86380 86390 1
300506 99300506 1001 86380 86390 1
300288 99300288 1001 86380 86390 1
300303 99300303 1001 86380 86390 1
300114 99300114 1001 86380 86390 1
300183 99300183 1001 86380 86390 1
300248 99300248 1001 86380 86390 1
300846 99300846 1001 86380 86390 1
300822 99300822 1001 86380 86390 1
300918 99300918 1001 86380 86390 1
301251 99301251 1001 86380 86390 1
301309 99301309 1001 86380 86390 1
301116 99301116 1001 86380 86390 1
301013 99301013 1001 86380 86390 1
300952 99300952 1001 86380 86390 1
301617 99301617 1001 86380 86390 1
301605 99301605 1001 86380 86390 1
301697 99301697 1001 86380 86390 1
301638 99301638 1001 86380 86390 1
301732 99301732 1001 86380 86390 1
302299 99302299 1001 86380 86390 1
302274 99302274 1001 86380 86390 1
301982 99301982 1001 86380 86390 1
302100 99302100 1001 86380 86390 1
302152 99302152 1001 86380 86390 1
302013 99302013 1001 86380 86390 1
302129 99302129 1001 86380 86390 1
302029 99302029 1001 86380 86390 1
302017 99302017 1001 86380 86390 1
302056 99302056 1001 86380 86390 1
301892 99301892 1001 86380 86390 1
301920 99301920 1001 86380 86390 1
301782 99301782 1001 86380 86390 1
302429 99302429 1001 86380 86390 1
302482 99302482 1001 86380 86390 1
302559 99302559 1001 86380 86390 1
301968 99301968 1001 86380 86390 1
302536 99302536 1001 86380 86390 1
302396 99302396 1001 86380 86390 1
303069 99303069 1001 86380 86390 1
302851 99302851 1001 86380 86390 1
302801 99302801 1001 86380 86390 1
302932 99302932 1001 86380 86390 1
302896 99302896 1001 86380 86390 1
302948 99302948 1001 86380 86390 1
302728 99302728 1001 86380 86390 1
302612 99302612 1001 86380 86390 1
302691 99302691 1001 86380 86390 1
303986 99303986 1001 86380 86390 1
303832 99303832 1001 86380 86390 1
303857 99303857 1001 86380 86390 1
303870 99303870 1001 86380 86390 1
303961 99303961 1001 86380 86390 1
303834 99303834 1001 86380 86390 1
303827 99303827 1001 86380 86390 1
303646 99303646 1001 86380 86390 1
303739 99303739 1001 86380 86390 1
303804 99303804 1001 86380 86390 1
303817 99303817 1001 86380 86390 1
303465 99303465 1001 86380 86390 1
303526 99303526 1001 86380 86390 1
304121 99304121 1001 86380 86390 1
304126 99304126 1001 86380 86390 1
304116 99304116 1001 86380 86390 1
304811 99304811 1001 86380 86390 1
304736 99304736 1001 86380 86390 1
304674 99304674 1001 86380 86390 1
304664 99304664 1001 86380 86390 1
304618 99304618 1001 86380 86390 1
304622 99304622 1001 86380 86390 1
304571 99304571 1001 86380 86390 1
304350 99304350 1001 86380 86390 1
304363 99304363 1001 86380 86390 1
304351 99304351 1001 86380 86390 1
305595 99305595 1001 86380 86390 1
305665 99305665 1001 86380 86390 1
305525 99305525 1001 86380 86390 1
305286 99305286 1001 86380 86390 1
305333 99305333 1001 86380 86390 1
305246 99305246 1001 86380 86390 1
305081 99305081 1001 86380 86390 1
305098 99305098 1001 86380 86390 1
305268 99305268 1001 86380 86390 1
305100 99305100 1001 86380 86390 1
305178 99305178 1001 86380 86390 1
500131 99500131 1001 86380 86390 1
500107 99500107 1001 86380 86390 1
500685 99500685 1001 86380 86390 1
500466 99500466 1001 86380 86390 1
500513 99500513 1001 86380 86390 1
500565 99500565 1001 86380 86390 1
500311 99500311 1001 86380 86390 1
500364 99500364 1001 86380 86390 1
500328 99500328 1001 86380 86390 1
500370 99500370 1001 86380 86390 1
500987 99500987 1001 86380 86390 1
501580 99501580 1001 86380 86390 1
501467 99501467 1001 86380 86390 1
501280 99501280 1001 86380 86390 1
501346 99501346 1001 86380 86390 1
501359 99501359 1001 86380 86390 1
501363 99501363 1001 86380 86390 1
501216 99501216 1001 86380 86390 1
501193 99501193 1001 86380 86390 1
501824 99501824 1001 86380 86390 1
501815 99501815 1001 86380 86390 1
502158 99502158 1001 86380 86390 1
502254 99502254 1001 86380 86390 1
501885 99501885 1001 86380 86390 1
501950 99501950 1001 86380 86390 1
502034 99502034 1001 86380 86390 1
502475 99502475 1001 86380 86390 1
502489 99502489 1001 86380 86390 1
502530 99502530 1001 86380 86390 1
502649 99502649 1001 86380 86390 1
502551 99502551 1001 86380 86390 1
503010 99503010 1001 86380 86390 1
502934 99502934 1001 86380 86390 1
503003 99503003 1001 86380 86390 1
502787 99502787 1001 86380 86390 1
502827 99502827 1001 86380 86390 1
502716 99502716 1001 86380 86390 1
502742 99502742 1001 86380 86390 1
502756 99502756 1001 86380 86390 1
502770 99502770 1001 86380 86390 1
503495 99503495 1001 86380 86390 1
503338 99503338 1001 86380 86390 1
503377 99503377 1001 86380 86390 1
503998 99503998 1001 86380 86390 1
503783 99503783 1001 86380 86390 1
503823 99503823 1001 86380 86390 1
503871 99503871 1001 86380 86390 1
503833 99503833 1001 86380 86390 1
503691 99503691 1001 86380 86390 1
503550 99503550 1001 86380 86390 1
503545 99503545 1001 86380 86390 1
504264 99504264 1001 86380 86390 1
504291 99504291 1001 86380 86390 1
504850 99504850 1001 86380 86390 1
504890 99504890 1001 86380 86390 1
504649 99504649 1001 86380 86390 1
504730 99504730 1001 86380 86390 1
504614 99504614 1001 86380 86390 1
504554 99504554 1001 86380 86390 1
504671 99504671 1001 86380 86390 1
504324 99504324 1001 86380 86390 1
504325 99504325 1001 86380 86390 1
504338 99504338 1001 86380 86390 1
504520 99504520 1001 86380 86390 1
504329 99504329 1001 86380 86390 1
504421 99504421 1001 86380 86390 1
504357 99504357 1001 86380 86390 1
504411 99504411 1001 86380 86390 1
504515 99504515 1001 86380 86390 1
504969 99504969 1001 86380 86390 1
504983 99504983 1001 86380 86390 1
505040 99505040 1001 86380 86390 1
505118 99505118 1001 86380 86390 1
505719 99505719 1001 86380 86390 1
505739 99505739 1001 86380 86390 1
505729 99505729 1001 86380 86390 1
505390 99505390 1001 86380 86390 1
505497 99505497 1001 86380 86390 1
505380 99505380 1001 86380 86390 1
505254 99505254 1001 86380 86390 1
505270 99505270 1001 86380 86390 1
505235 99505235 1001 86380 86390 1
505262 99505262 1001 86380 86390 1
505872 99505872 1001 86380 86390 1
505970 99505970 1001 86380 86390 1
505958 99505958 1001 86380 86390 1
506506 99506506 1001 86380 86390 1
506450 99506450 1001 86380 86390 1
506476 99506476 1001 86380 86390 1
506515 99506515 1001 86380 86390 1
506490 99506490 1001 86380 86390 1
506505 99506505 1001 86380 86390 1
506292 99506292 1001 86380 86390 1
506334 99506334 1001 86380 86390 1
506221 99506221 1001 86380 86390 1
506195 99506195 1001 86380 86390 1
506093 99506093 1001 86380 86390 1
505979 99505979 1001 86380 86390 1
506100 99506100 1001 86380 86390 1
505987 99505987 1001 86380 86390 1
506674 99506674 1001 86380 86390 1
506652 99506652 1001 86380 86390 1
507246 99507246 1001 86380 86390 1
507278 99507278 1001 86380 86390 1
507292 99507292 1001 86380 86390 1
507030 99507030 1001 86380 86390 1
506896 99506896 1001 86380 86390 1
506948 99506948 1001 86380 86390 1
506874 99506874 1001 86380 86390 1
507484 99507484 1001 86380 86390 1
507455 99507455 1001 86380 86390 1
507560 99507560 1001 86380 86390 1
508171 99508171 1001 86380 86390 1
508224 99508224 1001 86380 86390 1
508179 99508179 1001 86380 86390 1
508076 99508076 1001 86380 86390 1
508130 99508130 1001 86380 86390 1
507946 99507946 1001 86380 86390 1
507973 99507973 1001 86380 86390 1
507937 99507937 1001 86380 86390 1
507673 99507673 1001 86380 86390 1
507765 99507765 1001 86380 86390 1
507831 99507831 1001 86380 86390 1
508044 99508044 1001 86380 86390 1
508249 99508249 1001 86380 86390 1
508357 99508357 1001 86380 86390 1
508359 99508359 1001 86380 86390 1
509016 99509016 1001 86380 86390 1
508877 99508877 1001 86380 86390 1
508880 99508880 1001 86380 86390 1
508750 99508750 1001 86380 86390 1
508531 99508531 1001 86380 86390 1
508583 99508583 1001 86380 86390 1
508589 99508589 1001 86380 86390 1
508514 99508514 1001 86380 86390 1
508517 99508517 1001 86380 86390 1
508595 99508595 1001 86380 86390 1
509227 99509227 1001 86380 86390 1
509112 99509112 1001 86380 86390 1
509271 99509271 1001 86380 86390 1
509105 99509105 1001 86380 86390 1
509145 99509145 1001 86380 86390 1
509251 99509251 1001 86380 86390 1
509705 99509705 1001 86380 86390 1
509796 99509796 1001 86380 86390 1
509848 99509848 1001 86380 86390 1
509530 99509530 1001 86380 86390 1
509686 99509686 1001 86380 86390 1
509662 99509662 1001 86380 86390 1
509535 99509535 1001 86380 86390 1
509447 99509447 1001 86380 86390 1
510723 99510723 1001 86380 86390 1
510701 99510701 1001 86380 86390 1
510544 99510544 1001 86380 86390 1
510417 99510417 1001 86380 86390 1
510353 99510353 1001 86380 86390 1
510335 99510335 1001 86380 86390 1
510414 99510414 1001 86380 86390 1
510323 99510323 1001 86380 86390 1
510217 99510217 1001 86380 86390 1
510788 99510788 1001 86380 86390 1
510736 99510736 1001 86380 86390 1
510905 99510905 1001 86380 86390 1
510842 99510842 1001 86380 86390 1
510872 99510872 1001 86380 86390 1
510745 99510745 1001 86380 86390 1
511373 99511373 1001 86380 86390 1
511517 99511517 1001 86380 86390 1
511438 99511438 1001 86380 86390 1
511323 99511323 1001 86380 86390 1
511337 99511337 1001 86380 86390 1
511274 99511274 1001 86380 86390 1
511145 99511145 1001 86380 86390 1
511190 99511190 1001 86380 86390 1
510945 99510945 1001 86380 86390 1
511083 99511083 1001 86380 86390 1
511708 99511708 1001 86380 86390 1
512188 99512188 1001 86380 86390 1
512202 99512202 1001 86380 86390 1
512366 99512366 1001 86380 86390 1
511985 99511985 1001 86380 86390 1
511894 99511894 1001 86380 86390 1
513039 99513039 1001 86380 86390 1
513201 99513201 1001 86380 86390 1
512818 99512818 1001 86380 86390 1
512898 99512898 1001 86380 86390 1
512919 99512919 1001 86380 86390 1
512781 99512781 1001 86380 86390 1
512629 99512629 1001 86380 86390 1
513253 99513253 1001 86380 86390 1
513293 99513293 1001 86380 86390 1
513346 99513346 1001 86380 86390 1
513363 99513363 1001 86380 86390 1
514011 99514011 1001 86380 86390 1
513935 99513935 1001 86380 86390 1
513951 99513951 1001 86380 86390 1
513817 99513817 1001 86380 86390 1
513542 99513542 1001 86380 86390 1
513530 99513530 1001 86380 86390 1
513508 99513508 1001 86380 86390 1
513616 99513616 1001 86380 86390 1
514227 99514227 1001 86380 86390 1
514856 99514856 1001 86380 86390 1
514787 99514787 1001 86380 86390 1
514853 99514853 1001 86380 86390 1
514462 99514462 1001 86380 86390 1
514527 99514527 1001 86380 86390 1
514480 99514480 1001 86380 86390 1
514302 99514302 1001 86380 86390 1
514345 99514345 1001 86380 86390 1
514323 99514323 1001 86380 86390 1
514248 99514248 1001 86380 86390 1
514934 99514934 1001 86380 86390 1
515001 99515001 1001 86380 86390 1
515021 99515021 1001 86380 86390 1
515593 99515593 1001 86380 86390 1
515559 99515559 1001 86380 86390 1
515631 99515631 1001 86380 86390 1
515427 99515427 1001 86380 86390 1
515404 99515404 1001 86380 86390 1
515353 99515353 1001 86380 86390 1
515269 99515269 1001 86380 86390 1
515185 99515185 1001 86380 86390 1
515071 99515071 1001 86380 86390 1
515758 99515758 1001 86380 86390 1
515731 99515731 1001 86380 86390 1
515873 99515873 1001 86380 86390 1
516425 99516425 1001 86380 86390 1
516455 99516455 1001 86380 86390 1
516191 99516191 1001 86380 86390 1
516259 99516259 1001 86380 86390 1
516158 99516158 1001 86380 86390 1
516224 99516224 1001 86380 86390 1
516263 99516263 1001 86380 86390 1
516037 99516037 1001 86380 86390 1
515987 99515987 1001 86380 86390 1
516305 99516305 1001 86380 86390 1
516510 99516510 1001 86380 86390 1
516606 99516606 1001 86380 86390 1
517247 99517247 1001 86380 86390 1
517239 99517239 1001 86380 86390 1
517216 99517216 1001 86380 86390 1
516975 99516975 1001 86380 86390 1
516994 99516994 1001 86380 86390 1
516995 99516995 1001 86380 86390 1
517023 99517023 1001 86380 86390 1
517088 99517088 1001 86380 86390 1
517037 99517037 1001 86380 86390 1
517051 99517051 1001 86380 86390 1
516727 99516727 1001 86380 86390 1
516718 99516718 1001 86380 86390 1
516829 99516829 1001 86380 86390 1
517404 99517404 1001 86380 86390 1
518097 99518097 1001 86380 86390 1
518146 99518146 1001 86380 86390 1
518045 99518045 1001 86380 86390 1
517775 99517775 1001 86380 86390 1
517889 99517889 1001 86380 86390 1
517594 99517594 1001 86380 86390 1
517653 99517653 1001 86380 86390 1
517565 99517565 1001 86380 86390 1
518316 99518316 1001 86380 86390 1
518359 99518359 1001 86380 86390 1
518347 99518347 1001 86380 86390 1
518963 99518963 1001 86380 86390 1
518788 99518788 1001 86380 86390 1
518930 99518930 1001 86380 86390 1
518840 99518840 1001 86380 86390 1
518977 99518977 1001 86380 86390 1
518856 99518856 1001 86380 86390 1
518744 99518744 1001 86380 86390 1
518732 99518732 1001 86380 86390 1
518605 99518605 1001 86380 86390 1
518594 99518594 1001 86380 86390 1
518398 99518398 1001 86380 86390 1
519066 99519066 1001 86380 86390 1
519097 99519097 1001 86380 86390 1
519034 99519034 1001 86380 86390 1
519152 99519152 1001 86380 86390 1
519765 99519765 1001 86380 86390 1
519623 99519623 1001 86380 86390 1
519723 99519723 1001 86380 86390 1
519554 99519554 1001 86380 86390 1
519314 99519314 1001 86380 86390 1
519330 99519330 1001 86380 86390 1
519305 99519305 1001 86380 86390 1
519241 99519241 1001 86380 86390 1
520450 99520450 1001 86380 86390 1
520528 99520528 1001 86380 86390 1
520557 99520557 1001 86380 86390 1
520318 99520318 1001 86380 86390 1
520281 99520281 1001 86380 86390 1
520425 99520425 1001 86380 86390 1
520387 99520387 1001 86380 86390 1
520413 99520413 1001 86380 86390 1
520183 99520183 1001 86380 86390 1
520030 99520030 1001 86380 86390 1
520824 99520824 1001 86380 86390 1
520657 99520657 1001 86380 86390 1
520712 99520712 1001 86380 86390 1
520765 99520765 1001 86380 86390 1
521420 99521420 1001 86380 86390 1
521409 99521409 1001 86380 86390 1
521297 99521297 1001 86380 86390 1
521260 99521260 1001 86380 86390 1
521171 99521171 1001 86380 86390 1
520976 99520976 1001 86380 86390 1
520966 99520966 1001 86380 86390 1
520903 99520903 1001 86380 86390 1
521670 99521670 1001 86380 86390 1
521530 99521530 1001 86380 86390 1
521660 99521660 1001 86380 86390 1
521549 99521549 1001 86380 86390 1
522113 99522113 1001 86380 86390 1
522118 99522118 1001 86380 86390 1
522250 99522250 1001 86380 86390 1
521972 99521972 1001 86380 86390 1
521947 99521947 1001 86380 86390 1
521980 99521980 1001 86380 86390 1
521916 99521916 1001 86380 86390 1
521710 99521710 1001 86380 86390 1
521805 99521805 1001 86380 86390 1
521720 99521720 1001 86380 86390 1
522355 99522355 1001 86380 86390 1
522422 99522422 1001 86380 86390 1
522488 99522488 1001 86380 86390 1
522387 99522387 1001 86380 86390 1
522377 99522377 1001 86380 86390 1
522326 99522326 1001 86380 86390 1
522941 99522941 1001 86380 86390 1
522811 99522811 1001 86380 86390 1
522905 99522905 1001 86380 86390 1
522804 99522804 1001 86380 86390 1
522843 99522843 1001 86380 86390 1
522910 99522910 1001 86380 86390 1
522729 99522729 1001 86380 86390 1
522691 99522691 1001 86380 86390 1
522656 99522656 1001 86380 86390 1
522621 99522621 1001 86380 86390 1
522661 99522661 1001 86380 86390 1
523274 99523274 1001 86380 86390 1
523188 99523188 1001 86380 86390 1
523231 99523231 1001 86380 86390 1
523920 99523920 1001 86380 86390 1
523887 99523887 1001 86380 86390 1
523702 99523702 1001 86380 86390 1
523664 99523664 1001 86380 86390 1
523548 99523548 1001 86380 86390 1
523588 99523588 1001 86380 86390 1
523695 99523695 1001 86380 86390 1
523606 99523606 1001 86380 86390 1
523336 99523336 1001 86380 86390 1
523506 99523506 1001 86380 86390 1
523325 99523325 1001 86380 86390 1
524085 99524085 1001 86380 86390 1
524011 99524011 1001 86380 86390 1
524027 99524027 1001 86380 86390 1
524591 99524591 1001 86380 86390 1
524583 99524583 1001 86380 86390 1
524584 99524584 1001 86380 86390 1
524753 99524753 1001 86380 86390 1
524501 99524501 1001 86380 86390 1
524398 99524398 1001 86380 86390 1
524374 99524374 1001 86380 86390 1
524550 99524550 1001 86380 86390 1
524188 99524188 1001 86380 86390 1
524318 99524318 1001 86380 86390 1
524290 99524290 1001 86380 86390 1
524794 99524794 1001 86380 86390 1
524774 99524774 1001 86380 86390 1
524776 99524776 1001 86380 86390 1
525456 99525456 1001 86380 86390 1
525503 99525503 1001 86380 86390 1
525452 99525452 1001 86380 86390 1
525289 99525289 1001 86380 86390 1
525226 99525226 1001 86380 86390 1
525278 99525278 1001 86380 86390 1
525281 99525281 1001 86380 86390 1
525321 99525321 1001 86380 86390 1
524988 99524988 1001 86380 86390 1
525089 99525089 1001 86380 86390 1
525737 99525737 1001 86380 86390 1
525682 99525682 1001 86380 86390 1
525748 99525748 1001 86380 86390 1
526281 99526281 1001 86380 86390 1
526360 99526360 1001 86380 86390 1
526373 99526373 1001 86380 86390 1
526390 99526390 1001 86380 86390 1
526348 99526348 1001 86380 86390 1
526297 99526297 1001 86380 86390 1
526235 99526235 1001 86380 86390 1
526327 99526327 1001 86380 86390 1
526191 99526191 1001 86380 86390 1
526093 99526093 1001 86380 86390 1
526022 99526022 1001 86380 86390 1
525894 99525894 1001 86380 86390 1
525818 99525818 1001 86380 86390 1
525982 99525982 1001 86380 86390 1
526536 99526536 1001 86380 86390 1
526423 99526423 1001 86380 86390 1
526508 99526508 1001 86380 86390 1
526496 99526496 1001 86380 86390 1
527151 99527151 1001 86380 86390 1
527087 99527087 1001 86380 86390 1
527182 99527182 1001 86380 86390 1
527184 99527184 1001 86380 86390 1
526695 99526695 1001 86380 86390 1
526799 99526799 1001 86380 86390 1
526670 99526670 1001 86380 86390 1
526671 99526671 1001 86380 86390 1
527415 99527415 1001 86380 86390 1
527431 99527431 1001 86380 86390 1
527406 99527406 1001 86380 86390 1
527356 99527356 1001 86380 86390 1
527987 99527987 1001 86380 86390 1
528071 99528071 1001 86380 86390 1
527669 99527669 1001 86380 86390 1
527763 99527763 1001 86380 86390 1
527651 99527651 1001 86380 86390 1
528811 99528811 1001 86380 86390 1
528780 99528780 1001 86380 86390 1
528885 99528885 1001 86380 86390 1
528891 99528891 1001 86380 86390 1
528610 99528610 1001 86380 86390 1
528564 99528564 1001 86380 86390 1
528476 99528476 1001 86380 86390 1
528297 99528297 1001 86380 86390 1
528380 99528380 1001 86380 86390 1
529001 99529001 1001 86380 86390 1
529105 99529105 1001 86380 86390 1
528917 99528917 1001 86380 86390 1
528960 99528960 1001 86380 86390 1
529663 99529663 1001 86380 86390 1
529486 99529486 1001 86380 86390 1
529331 99529331 1001 86380 86390 1
529481 99529481 1001 86380 86390 1
529239 99529239 1001 86380 86390 1
529304 99529304 1001 86380 86390 1
529869 99529869 1001 86380 86390 1
530450 99530450 1001 86380 86390 1
530250 99530250 1001 86380 86390 1
530302 99530302 1001 86380 86390 1
530343 99530343 1001 86380 86390 1
530344 99530344 1001 86380 86390 1
530031 99530031 1001 86380 86390 1
530554 99530554 1001 86380 86390 1
530640 99530640 1001 86380 86390 1
531294 99531294 1001 86380 86390 1
531036 99531036 1001 86380 86390 1
531106 99531106 1001 86380 86390 1
531107 99531107 1001 86380 86390 1
531159 99531159 1001 86380 86390 1
530966 99530966 1001 86380 86390 1
530819 99530819 1001 86380 86390 1
530759 99530759 1001 86380 86390 1
531560 99531560 1001 86380 86390 1
531484 99531484 1001 86380 86390 1
531472 99531472 1001 86380 86390 1
531492 99531492 1001 86380 86390 1
532051 99532051 1001 86380 86390 1
532058 99532058 1001 86380 86390 1
532011 99532011 1001 86380 86390 1
532012 99532012 1001 86380 86390 1
532115 99532115 1001 86380 86390 1
531974 99531974 1001 86380 86390 1
531886 99531886 1001 86380 86390 1
531991 99531991 1001 86380 86390 1
531741 99531741 1001 86380 86390 1
531771 99531771 1001 86380 86390 1
531684 99531684 1001 86380 86390 1
532384 99532384 1001 86380 86390 1
532243 99532243 1001 86380 86390 1
532234 99532234 1001 86380 86390 1
532338 99532338 1001 86380 86390 1
532383 99532383 1001 86380 86390 1
532877 99532877 1001 86380 86390 1
532993 99532993 1001 86380 86390 1
533019 99533019 1001 86380 86390 1
533025 99533025 1001 86380 86390 1
532675 99532675 1001 86380 86390 1
532781 99532781 1001 86380 86390 1
532679 99532679 1001 86380 86390 1
532438 99532438 1001 86380 86390 1
532439 99532439 1001 86380 86390 1
532478 99532478 1001 86380 86390 1
532556 99532556 1001 86380 86390 1
532459 99532459 1001 86380 86390 1
533170 99533170 1001 86380 86390 1
533799 99533799 1001 86380 86390 1
533843 99533843 1001 86380 86390 1
533805 99533805 1001 86380 86390 1
533477 99533477 1001 86380 86390 1
533382 99533382 1001 86380 86390 1
533371 99533371 1001 86380 86390 1
533403 99533403 1001 86380 86390 1
533887 99533887 1001 86380 86390 1
533994 99533994 1001 86380 86390 1
533865 99533865 1001 86380 86390 1
534518 99534518 1001 86380 86390 1
534649 99534649 1001 86380 86390 1
534583 99534583 1001 86380 86390 1
534637 99534637 1001 86380 86390 1
534562 99534562 1001 86380 86390 1
534288 99534288 1001 86380 86390 1
534423 99534423 1001 86380 86390 1
534116 99534116 1001 86380 86390 1
534255 99534255 1001 86380 86390 1
534709 99534709 1001 86380 86390 1
534711 99534711 1001 86380 86390 1
534750 99534750 1001 86380 86390 1
534806 99534806 1001 86380 86390 1
534873 99534873 1001 86380 86390 1
535387 99535387 1001 86380 86390 1
535111 99535111 1001 86380 86390 1
535197 99535197 1001 86380 86390 1
535249 99535249 1001 86380 86390 1
535002 99535002 1001 86380 86390 1
535663 99535663 1001 86380 86390 1
535695 99535695 1001 86380 86390 1
535541 99535541 1001 86380 86390 1
535567 99535567 1001 86380 86390 1
535671 99535671 1001 86380 86390 1
535594 99535594 1001 86380 86390 1
536221 99536221 1001 86380 86390 1
536300 99536300 1001 86380 86390 1
536171 99536171 1001 86380 86390 1
536309 99536309 1001 86380 86390 1
536163 99536163 1001 86380 86390 1
536205 99536205 1001 86380 86390 1
536066 99536066 1001 86380 86390 1
535937 99535937 1001 86380 86390 1
535928 99535928 1001 86380 86390 1
535941 99535941 1001 86380 86390 1
535970 99535970 1001 86380 86390 1
536049 99536049 1001 86380 86390 1
535824 99535824 1001 86380 86390 1
536463 99536463 1001 86380 86390 1
536384 99536384 1001 86380 86390 1
537131 99537131 1001 86380 86390 1
537080 99537080 1001 86380 86390 1
536884 99536884 1001 86380 86390 1
536580 99536580 1001 86380 86390 1
536723 99536723 1001 86380 86390 1
536699 99536699 1001 86380 86390 1
536612 99536612 1001 86380 86390 1
536625 99536625 1001 86380 86390 1
537185 99537185 1001 86380 86390 1
537281 99537281 1001 86380 86390 1
537872 99537872 1001 86380 86390 1
537982 99537982 1001 86380 86390 1
537719 99537719 1001 86380 86390 1
537759 99537759 1001 86380 86390 1
537671 99537671 1001 86380 86390 1
537554 99537554 1001 86380 86390 1
537518 99537518 1001 86380 86390 1
537535 99537535 1001 86380 86390 1
538090 99538090 1001 86380 86390 1
538737 99538737 1001 86380 86390 1
538781 99538781 1001 86380 86390 1
538675 99538675 1001 86380 86390 1
538735 99538735 1001 86380 86390 1
538311 99538311 1001 86380 86390 1
538402 99538402 1001 86380 86390 1
538959 99538959 1001 86380 86390 1
538883 99538883 1001 86380 86390 1
538821 99538821 1001 86380 86390 1
539590 99539590 1001 86380 86390 1
539607 99539607 1001 86380 86390 1
539578 99539578 1001 86380 86390 1
539569 99539569 1001 86380 86390 1
539570 99539570 1001 86380 86390 1
539442 99539442 1001 86380 86390 1
539584 99539584 1001 86380 86390 1
539624 99539624 1001 86380 86390 1
539242 99539242 1001 86380 86390 1
539259 99539259 1001 86380 86390 1
539247 99539247 1001 86380 86390 1
539274 99539274 1001 86380 86390 1
539098 99539098 1001 86380 86390 1
539806 99539806 1001 86380 86390 1
539845 99539845 1001 86380 86390 1
539706 99539706 1001 86380 86390 1
539817 99539817 1001 86380 86390 1
540341 99540341 1001 86380 86390 1
540329 99540329 1001 86380 86390 1
540307 99540307 1001 86380 86390 1
540120 99540120 1001 86380 86390 1
540147 99540147 1001 86380 86390 1
540189 99540189 1001 86380 86390 1
540164 99540164 1001 86380 86390 1
539858 99539858 1001 86380 86390 1
539851 99539851 1001 86380 86390 1
539853 99539853 1001 86380 86390 1
539971 99539971 1001 86380 86390 1
540013 99540013 1001 86380 86390 1
540568 99540568 1001 86380 86390 1
540560 99540560 1001 86380 86390 1
540602 99540602 1001 86380 86390 1
540564 99540564 1001 86380 86390 1
540667 99540667 1001 86380 86390 1
541190 99541190 1001 86380 86390 1
541289 99541289 1001 86380 86390 1
541261 99541261 1001 86380 86390 1
541090 99541090 1001 86380 86390 1
540750 99540750 1001 86380 86390 1
540689 99540689 1001 86380 86390 1
540781 99540781 1001 86380 86390 1
541394 99541394 1001 86380 86390 1
541333 99541333 1001 86380 86390 1
541476 99541476 1001 86380 86390 1
541491 99541491 1001 86380 86390 1
541352 99541352 1001 86380 86390 1
541993 99541993 1001 86380 86390 1
542009 99542009 1001 86380 86390 1
542038 99542038 1001 86380 86390 1
541738 99541738 1001 86380 86390 1
541563 99541563 1001 86380 86390 1
541555 99541555 1001 86380 86390 1
541503 99541503 1001 86380 86390 1
541531 99541531 1001 86380 86390 1
541609 99541609 1001 86380 86390 1
541548 99541548 1001 86380 86390 1
541561 99541561 1001 86380 86390 1
541613 99541613 1001 86380 86390 1
542209 99542209 1001 86380 86390 1
542313 99542313 1001 86380 86390 1
542278 99542278 1001 86380 86390 1
542279 99542279 1001 86380 86390 1
542203 99542203 1001 86380 86390 1
542810 99542810 1001 86380 86390 1
542864 99542864 1001 86380 86390 1
542905 99542905 1001 86380 86390 1
542659 99542659 1001 86380 86390 1
542402 99542402 1001 86380 86390 1
542524 99542524 1001 86380 86390 1
542357 99542357 1001 86380 86390 1
543098 99543098 1001 86380 86390 1
543124 99543124 1001 86380 86390 1
543049 99543049 1001 86380 86390 1
543011 99543011 1001 86380 86390 1
542953 99542953 1001 86380 86390 1
543668 99543668 1001 86380 86390 1
543738 99543738 1001 86380 86390 1
543709 99543709 1001 86380 86390 1
543619 99543619 1001 86380 86390 1
543737 99543737 1001 86380 86390 1
543650 99543650 1001 86380 86390 1
543758 99543758 1001 86380 86390 1
543600 99543600 1001 86380 86390 1
543705 99543705 1001 86380 86390 1
543372 99543372 1001 86380 86390 1
543392 99543392 1001 86380 86390 1
543511 99543511 1001 86380 86390 1
543421 99543421 1001 86380 86390 1
543409 99543409 1001 86380 86390 1
543163 99543163 1001 86380 86390 1
543311 99543311 1001 86380 86390 1
543250 99543250 1001 86380 86390 1
543834 99543834 1001 86380 86390 1
543847 99543847 1001 86380 86390 1
543957 99543957 1001 86380 86390 1
543921 99543921 1001 86380 86390 1
544519 99544519 1001 86380 86390 1
544374 99544374 1001 86380 86390 1
544339 99544339 1001 86380 86390 1
544365 99544365 1001 86380 86390 1
544035 99544035 1001 86380 86390 1
400177 99400177 1001 86380 86390 1
400207 99400207 1001 86380 86390 1
400264 99400264 1001 86380 86390 1
400453 99400453 1001 86380 86390 1
400742 99400742 1001 86380 86390 1
401084 99401084 1001 86380 86390 1
401355 99401355 1001 86380 86390 1
401478 99401478 1001 86380 86390 1
401579 99401579 1001 86380 86390 1
401753 99401753 1001 86380 86390 1
401846 99401846 1001 86380 86390 1
402314 99402314 1001 86380 86390 1
402295 99402295 1001 86380 86390 1
402327 99402327 1001 86380 86390 1
402329 99402329 1001 86380 86390 1
402386 99402386 1001 86380 86390 1
402531 99402531 1001 86380 86390 1
402961 99402961 1001 86380 86390 1
403124 99403124 1001 86380 86390 1
403481 99403481 1001 86380 86390 1
403574 99403574 1001 86380 86390 1
403644 99403644 1001 86380 86390 1
403924 99403924 1001 86380 86390 1
404061 99404061 1001 86380 86390 1
404065 99404065 1001 86380 86390 1
404153 99404153 1001 86380 86390 1
404344 99404344 1001 86380 86390 1
404399 99404399 1001 86380 86390 1
404504 99404504 1001 86380 86390 1
404516 99404516 1001 86380 86390 1
404725 99404725 1001 86380 86390 1
405065 99405065 1001 86380 86390 1
405265 99405265 1001 86380 86390 1
405554 99405554 1001 86380 86390 1
405662 99405662 1001 86380 86390 1
405650 99405650 1001 86380 86390 1
405958 99405958 1001 86380 86390 1
406075 99406075 1001 86380 86390 1
406102 99406102 1001 86380 86390 1
406216 99406216 1001 86380 86390 1
406197 99406197 1001 86380 86390 1
406182 99406182 1001 86380 86390 1
406263 99406263 1001 86380 86390 1
406621 99406621 1001 86380 86390 1
406698 99406698 1001 86380 86390 1
406676 99406676 1001 86380 86390 1
406683 99406683 1001 86380 86390 1
406754 99406754 1001 86380 86390 1
407015 99407015 1001 86380 86390 1
406979 99406979 1001 86380 86390 1
407604 99407604 1001 86380 86390 1
407759 99407759 1001 86380 86390 1
407831 99407831 1001 86380 86390 1
407959 99407959 1001 86380 86390 1
408018 99408018 1001 86380 86390 1
408278 99408278 1001 86380 86390 1
408288 99408288 1001 86380 86390 1
408210 99408210 1001 86380 86390 1
408317 99408317 1001 86380 86390 1
408503 99408503 1001 86380 86390 1
408730 99408730 1001 86380 86390 1
408738 99408738 1001 86380 86390 1
408856 99408856 1001 86380 86390 1
408796 99408796 1001 86380 86390 1
408883 99408883 1001 86380 86390 1
409060 99409060 1001 86380 86390 1
409467 99409467 1001 86380 86390 1
409451 99409451 1001 86380 86390 1
409808 99409808 1001 86380 86390 1
409926 99409926 1001 86380 86390 1
410156 99410156 1001 86380 86390 1
410382 99410382 1001 86380 86390 1
410441 99410441 1001 86380 86390 1
410734 99410734 1001 86380 86390 1
410788 99410788 1001 86380 86390 1
410804 99410804 1001 86380 86390 1
410824 99410824 1001 86380 86390 1
410854 99410854 1001 86380 86390 1
410849 99410849 1001 86380 86390 1
411209 99411209 1001 86380 86390 1
411272 99411272 1001 86380 86390 1
411370 99411370 1001 86380 86390 1
412018 99412018 1001 86380 86390 1
412070 99412070 1001 86380 86390 1
412402 99412402 1001 86380 86390 1
413697 99413697 1001 86380 86390 1
413618 99413618 1001 86380 86390 1
413306 99413306 1001 86380 86390 1
413443 99413443 1001 86380 86390 1
413092 99413092 1001 86380 86390 1
413094 99413094 1001 86380 86390 1
413236 99413236 1001 86380 86390 1
412495 99412495 1001 86380 86390 1
412497 99412497 1001 86380 86390 1
413951 99413951 1001 86380 86390 1
414004 99414004 1001 86380 86390 1
413879 99413879 1001 86380 86390 1
413778 99413778 1001 86380 86390 1
414947 99414947 1001 86380 86390 1
415172 99415172 1001 86380 86390 1
415019 99415019 1001 86380 86390 1
414962 99414962 1001 86380 86390 1
414745 99414745 1001 86380 86390 1
414514 99414514 1001 86380 86390 1
414601 99414601 1001 86380 86390 1
414733 99414733 1001 86380 86390 1
414857 99414857 1001 86380 86390 1
414139 99414139 1001 86380 86390 1
414386 99414386 1001 86380 86390 1
414410 99414410 1001 86380 86390 1
414438 99414438 1001 86380 86390 1
414281 99414281 1001 86380 86390 1
415644 99415644 1001 86380 86390 1
415576 99415576 1001 86380 86390 1
415623 99415623 1001 86380 86390 1
416592 99416592 1001 86380 86390 1
416717 99416717 1001 86380 86390 1
416852 99416852 1001 86380 86390 1
416779 99416779 1001 86380 86390 1
416158 99416158 1001 86380 86390 1
416323 99416323 1001 86380 86390 1
416534 99416534 1001 86380 86390 1
415961 99415961 1001 86380 86390 1
416006 99416006 1001 86380 86390 1
415989 99415989 1001 86380 86390 1
415923 99415923 1001 86380 86390 1
417250 99417250 1001 86380 86390 1
417441 99417441 1001 86380 86390 1
418549 99418549 1001 86380 86390 1
418552 99418552 1001 86380 86390 1
418659 99418659 1001 86380 86390 1
418780 99418780 1001 86380 86390 1
418305 99418305 1001 86380 86390 1
418164 99418164 1001 86380 86390 1
418382 99418382 1001 86380 86390 1
417823 99417823 1001 86380 86390 1
417874 99417874 1001 86380 86390 1
417978 99417978 1001 86380 86390 1
417843 99417843 1001 86380 86390 1
419192 99419192 1001 86380 86390 1
419204 99419204 1001 86380 86390 1
420178 99420178 1001 86380 86390 1
419847 99419847 1001 86380 86390 1
419803 99419803 1001 86380 86390 1
420015 99420015 1001 86380 86390 1
419754 99419754 1001 86380 86390 1
419873 99419873 1001 86380 86390 1
419876 99419876 1001 86380 86390 1
419406 99419406 1001 86380 86390 1
419482 99419482 1001 86380 86390 1
419442 99419442 1001 86380 86390 1
420555 99420555 1001 86380 86390 1
421815 99421815 1001 86380 86390 1
421758 99421758 1001 86380 86390 1
422075 99422075 1001 86380 86390 1
422020 99422020 1001 86380 86390 1
421735 99421735 1001 86380 86390 1
421686 99421686 1001 86380 86390 1
421318 99421318 1001 86380 86390 1
421440 99421440 1001 86380 86390 1
421515 99421515 1001 86380 86390 1
421625 99421625 1001 86380 86390 1
421564 99421564 1001 86380 86390 1
420942 99420942 1001 86380 86390 1
421213 99421213 1001 86380 86390 1
421055 99421055 1001 86380 86390 1
423750 99423750 1001 86380 86390 1
423520 99423520 1001 86380 86390 1
423494 99423494 1001 86380 86390 1
423149 99423149 1001 86380 86390 1
423216 99423216 1001 86380 86390 1
422754 99422754 1001 86380 86390 1
422669 99422669 1001 86380 86390 1
422822 99422822 1001 86380 86390 1
423987 99423987 1001 86380 86390 1
423918 99423918 1001 86380 86390 1
423974 99423974 1001 86380 86390 1
423877 99423877 1001 86380 86390 1
425304 99425304 1001 86380 86390 1
425360 99425360 1001 86380 86390 1
425078 99425078 1001 86380 86390 1
424640 99424640 1001 86380 86390 1
424889 99424889 1001 86380 86390 1
424681 99424681 1001 86380 86390 1
424944 99424944 1001 86380 86390 1
424488 99424488 1001 86380 86390 1
424533 99424533 1001 86380 86390 1
424370 99424370 1001 86380 86390 1
425473 99425473 1001 86380 86390 1
425703 99425703 1001 86380 86390 1
426799 99426799 1001 86380 86390 1
427023 99427023 1001 86380 86390 1
426662 99426662 1001 86380 86390 1
426292 99426292 1001 86380 86390 1
426425 99426425 1001 86380 86390 1
426596 99426596 1001 86380 86390 1
426459 99426459 1001 86380 86390 1
426465 99426465 1001 86380 86390 1
425914 99425914 1001 86380 86390 1
426190 99426190 1001 86380 86390 1
426162 99426162 1001 86380 86390 1
426274 99426274 1001 86380 86390 1
427119 99427119 1001 86380 86390 1
427401 99427401 1001 86380 86390 1
427335 99427335 1001 86380 86390 1
428518 99428518 1001 86380 86390 1
428477 99428477 1001 86380 86390 1
428579 99428579 1001 86380 86390 1
428254 99428254 1001 86380 86390 1
428278 99428278 1001 86380 86390 1
427952 99427952 1001 86380 86390 1
428170 99428170 1001 86380 86390 1
428243 99428243 1001 86380 86390 1
428220 99428220 1001 86380 86390 1
428226 99428226 1001 86380 86390 1
427575 99427575 1001 86380 86390 1
428992 99428992 1001 86380 86390 1
429152 99429152 1001 86380 86390 1
428973 99428973 1001 86380 86390 1
428863 99428863 1001 86380 86390 1
429093 99429093 1001 86380 86390 1
430298 99430298 1001 86380 86390 1
430340 99430340 1001 86380 86390 1
430236 99430236 1001 86380 86390 1
430357 99430357 1001 86380 86390 1
430360 99430360 1001 86380 86390 1
430266 99430266 1001 86380 86390 1
429633 99429633 1001 86380 86390 1
429641 99429641 1001 86380 86390 1
429923 99429923 1001 86380 86390 1
429264 99429264 1001 86380 86390 1
429227 99429227 1001 86380 86390 1
429410 99429410 1001 86380 86390 1
430632 99430632 1001 86380 86390 1
430607 99430607 1001 86380 86390 1
430458 99430458 1001 86380 86390 1
430627 99430627 1001 86380 86390 1
431994 99431994 1001 86380 86390 1
431964 99431964 1001 86380 86390 1
431948 99431948 1001 86380 86390 1
432049 99432049 1001 86380 86390 1
431635 99431635 1001 86380 86390 1
431601 99431601 1001 86380 86390 1
430827 99430827 1001 86380 86390 1
430980 99430980 1001 86380 86390 1
431218 99431218 1001 86380 86390 1
430934 99430934 1001 86380 86390 1
432386 99432386 1001 86380 86390 1
433587 99433587 1001 86380 86390 1
433646 99433646 1001 86380 86390 1
433647 99433647 1001 86380 86390 1
432575 99432575 1001 86380 86390 1
432714 99432714 1001 86380 86390 1
433982 99433982 1001 86380 86390 1
433823 99433823 1001 86380 86390 1
435217 99435217 1001 86380 86390 1
435339 99435339 1001 86380 86390 1
435224 99435224 1001 86380 86390 1
435204 99435204 1001 86380 86390 1
434871 99434871 1001 86380 86390 1
434898 99434898 1001 86380 86390 1
434423 99434423 1001 86380 86390 1
434579 99434579 1001 86380 86390 1
434497 99434497 1001 86380 86390 1
435678 99435678 1001 86380 86390 1
435852 99435852 1001 86380 86390 1
436788 99436788 1001 86380 86390 1
436964 99436964 1001 86380 86390 1
436751 99436751 1001 86380 86390 1
436513 99436513 1001 86380 86390 1
436264 99436264 1001 86380 86390 1
435973 99435973 1001 86380 86390 1
436055 99436055 1001 86380 86390 1
300044 99300044 1001 86380 86390 1
437216 99437216 1001 86380 86390 1
437321 99437321 1001 86380 86390 1
437178 99437178 1001 86380 86390 1
300662 99300662 1001 86380 86390 1
300497 99300497 1001 86380 86390 1
300452 99300452 1001 86380 86390 1
300401 99300401 1001 86380 86390 1
300274 99300274 1001 86380 86390 1
300197 99300197 1001 86380 86390 1
300262 99300262 1001 86380 86390 1
300108 99300108 1001 86380 86390 1
300801 99300801 1001 86380 86390 1
300853 99300853 1001 86380 86390 1
301428 99301428 1001 86380 86390 1
301507 99301507 1001 86380 86390 1
301508 99301508 1001 86380 86390 1
301407 99301407 1001 86380 86390 1
301500 99301500 1001 86380 86390 1
301549 99301549 1001 86380 86390 1
301314 99301314 1001 86380 86390 1
301199 99301199 1001 86380 86390 1
301304 99301304 1001 86380 86390 1
301330 99301330 1001 86380 86390 1
301190 99301190 1001 86380 86390 1
301321 99301321 1001 86380 86390 1
301066 99301066 1001 86380 86390 1
301068 99301068 1001 86380 86390 1
301095 99301095 1001 86380 86390 1
301134 99301134 1001 86380 86390 1
301032 99301032 1001 86380 86390 1
301669 99301669 1001 86380 86390 1
302242 99302242 1001 86380 86390 1
302243 99302243 1001 86380 86390 1
302282 99302282 1001 86380 86390 1
302276 99302276 1001 86380 86390 1
302264 99302264 1001 86380 86390 1
302084 99302084 1001 86380 86390 1
302117 99302117 1001 86380 86390 1
301915 99301915 1001 86380 86390 1
301869 99301869 1001 86380 86390 1
302434 99302434 1001 86380 86390 1
303169 99303169 1001 86380 86390 1
303058 99303058 1001 86380 86390 1
302988 99302988 1001 86380 86390 1
302964 99302964 1001 86380 86390 1
302928 99302928 1001 86380 86390 1
302918 99302918 1001 86380 86390 1
302744 99302744 1001 86380 86390 1
302631 99302631 1001 86380 86390 1
303365 99303365 1001 86380 86390 1
303394 99303394 1001 86380 86390 1
303345 99303345 1001 86380 86390 1
303895 99303895 1001 86380 86390 1
303936 99303936 1001 86380 86390 1
304017 99304017 1001 86380 86390 1
303736 99303736 1001 86380 86390 1
303788 99303788 1001 86380 86390 1
303763 99303763 1001 86380 86390 1
303660 99303660 1001 86380 86390 1
303790 99303790 1001 86380 86390 1
303677 99303677 1001 86380 86390 1
303425 99303425 1001 86380 86390 1
303478 99303478 1001 86380 86390 1
303534 99303534 1001 86380 86390 1
303488 99303488 1001 86380 86390 1
304111 99304111 1001 86380 86390 1
304757 99304757 1001 86380 86390 1
304785 99304785 1001 86380 86390 1
304815 99304815 1001 86380 86390 1
304764 99304764 1001 86380 86390 1
304851 99304851 1001 86380 86390 1
304853 99304853 1001 86380 86390 1
304754 99304754 1001 86380 86390 1
304755 99304755 1001 86380 86390 1
304575 99304575 1001 86380 86390 1
304515 99304515 1001 86380 86390 1
304541 99304541 1001 86380 86390 1
304471 99304471 1001 86380 86390 1
304242 99304242 1001 86380 86390 1
304321 99304321 1001 86380 86390 1
305006 99305006 1001 86380 86390 1
304929 99304929 1001 86380 86390 1
304981 99304981 1001 86380 86390 1
305023 99305023 1001 86380 86390 1
305522 99305522 1001 86380 86390 1
305605 99305605 1001 86380 86390 1
305301 99305301 1001 86380 86390 1
305366 99305366 1001 86380 86390 1
305315 99305315 1001 86380 86390 1
305474 99305474 1001 86380 86390 1
305450 99305450 1001 86380 86390 1
305400 99305400 1001 86380 86390 1
305296 99305296 1001 86380 86390 1
305154 99305154 1001 86380 86390 1
305156 99305156 1001 86380 86390 1
305250 99305250 1001 86380 86390 1
305263 99305263 1001 86380 86390 1
305115 99305115 1001 86380 86390 1
500105 99500105 1001 86380 86390 1
500043 99500043 1001 86380 86390 1
500108 99500108 1001 86380 86390 1
500645 99500645 1001 86380 86390 1
500646 99500646 1001 86380 86390 1
500714 99500714 1001 86380 86390 1
500727 99500727 1001 86380 86390 1
500614 99500614 1001 86380 86390 1
500642 99500642 1001 86380 86390 1
500631 99500631 1001 86380 86390 1
500441 99500441 1001 86380 86390 1
500536 99500536 1001 86380 86390 1
500261 99500261 1001 86380 86390 1
500382 99500382 1001 86380 86390 1
501004 99501004 1001 86380 86390 1
501013 99501013 1001 86380 86390 1
500975 99500975 1001 86380 86390 1
500911 99500911 1001 86380 86390 1
501588 99501588 1001 86380 86390 1
501602 99501602 1001 86380 86390 1
501539 99501539 1001 86380 86390 1
501490 99501490 1001 86380 86390 1
501627 99501627 1001 86380 86390 1
501253 99501253 1001 86380 86390 1
501372 99501372 1001 86380 86390 1
501112 99501112 1001 86380 86390 1
501043 99501043 1001 86380 86390 1
501727 99501727 1001 86380 86390 1
501780 99501780 1001 86380 86390 1
501839 99501839 1001 86380 86390 1
501842 99501842 1001 86380 86390 1
502273 99502273 1001 86380 86390 1
502345 99502345 1001 86380 86390 1
502426 99502426 1001 86380 86390 1
502184 99502184 1001 86380 86390 1
502068 99502068 1001 86380 86390 1
502041 99502041 1001 86380 86390 1
501877 99501877 1001 86380 86390 1
502621 99502621 1001 86380 86390 1
503195 99503195 1001 86380 86390 1
503273 99503273 1001 86380 86390 1
503274 99503274 1001 86380 86390 1
503199 99503199 1001 86380 86390 1
503284 99503284 1001 86380 86390 1
502996 99502996 1001 86380 86390 1
502947 99502947 1001 86380 86390 1
503054 99503054 1001 86380 86390 1
502954 99502954 1001 86380 86390 1
502942 99502942 1001 86380 86390 1
502857 99502857 1001 86380 86390 1
502794 99502794 1001 86380 86390 1
502677 99502677 1001 86380 86390 1
502860 99502860 1001 86380 86390 1
502734 99502734 1001 86380 86390 1
503294 99503294 1001 86380 86390 1
503425 99503425 1001 86380 86390 1
503963 99503963 1001 86380 86390 1
504007 99504007 1001 86380 86390 1
503902 99503902 1001 86380 86390 1
503777 99503777 1001 86380 86390 1
503856 99503856 1001 86380 86390 1
503678 99503678 1001 86380 86390 1
503615 99503615 1001 86380 86390 1
503508 99503508 1001 86380 86390 1
504257 99504257 1001 86380 86390 1
504274 99504274 1001 86380 86390 1
504159 99504159 1001 86380 86390 1
504302 99504302 1001 86380 86390 1
504789 99504789 1001 86380 86390 1
504909 99504909 1001 86380 86390 1
504920 99504920 1001 86380 86390 1
504653 99504653 1001 86380 86390 1
504381 99504381 1001 86380 86390 1
505084 99505084 1001 86380 86390 1
505059 99505059 1001 86380 86390 1
505076 99505076 1001 86380 86390 1
504962 99504962 1001 86380 86390 1
505068 99505068 1001 86380 86390 1
505594 99505594 1001 86380 86390 1
505486 99505486 1001 86380 86390 1
505432 99505432 1001 86380 86390 1
505185 99505185 1001 86380 86390 1
505878 99505878 1001 86380 86390 1
505931 99505931 1001 86380 86390 1
505855 99505855 1001 86380 86390 1
506559 99506559 1001 86380 86390 1
506418 99506418 1001 86380 86390 1
506552 99506552 1001 86380 86390 1
506462 99506462 1001 86380 86390 1
506205 99506205 1001 86380 86390 1
506220 99506220 1001 86380 86390 1
506104 99506104 1001 86380 86390 1
506069 99506069 1001 86380 86390 1
506129 99506129 1001 86380 86390 1
506789 99506789 1001 86380 86390 1
507422 99507422 1001 86380 86390 1
507322 99507322 1001 86380 86390 1
507393 99507393 1001 86380 86390 1
507349 99507349 1001 86380 86390 1
507298 99507298 1001 86380 86390 1
507376 99507376 1001 86380 86390 1
507317 99507317 1001 86380 86390 1
507036 99507036 1001 86380 86390 1
507091 99507091 1001 86380 86390 1
507157 99507157 1001 86380 86390 1
507046 99507046 1001 86380 86390 1
506983 99506983 1001 86380 86390 1
506831 99506831 1001 86380 86390 1
506938 99506938 1001 86380 86390 1
506954 99506954 1001 86380 86390 1
507006 99507006 1001 86380 86390 1
507605 99507605 1001 86380 86390 1
507517 99507517 1001 86380 86390 1
507466 99507466 1001 86380 86390 1
507598 99507598 1001 86380 86390 1
508098 99508098 1001 86380 86390 1
508194 99508194 1001 86380 86390 1
507892 99507892 1001 86380 86390 1
507919 99507919 1001 86380 86390 1
508014 99508014 1001 86380 86390 1
507632 99507632 1001 86380 86390 1
507753 99507753 1001 86380 86390 1
508363 99508363 1001 86380 86390 1
508441 99508441 1001 86380 86390 1
508288 99508288 1001 86380 86390 1
508418 99508418 1001 86380 86390 1
508277 99508277 1001 86380 86390 1
508290 99508290 1001 86380 86390 1
508318 99508318 1001 86380 86390 1
508424 99508424 1001 86380 86390 1
509011 99509011 1001 86380 86390 1
508961 99508961 1001 86380 86390 1
508881 99508881 1001 86380 86390 1
508958 99508958 1001 86380 86390 1
508823 99508823 1001 86380 86390 1
508862 99508862 1001 86380 86390 1
508813 99508813 1001 86380 86390 1
508507 99508507 1001 86380 86390 1
508624 99508624 1001 86380 86390 1
508499 99508499 1001 86380 86390 1
508618 99508618 1001 86380 86390 1
509801 99509801 1001 86380 86390 1
509750 99509750 1001 86380 86390 1
509831 99509831 1001 86380 86390 1
509658 99509658 1001 86380 86390 1
509413 99509413 1001 86380 86390 1
509479 99509479 1001 86380 86390 1
509337 99509337 1001 86380 86390 1
509950 99509950 1001 86380 86390 1
510082 99510082 1001 86380 86390 1
509902 99509902 1001 86380 86390 1
510013 99510013 1001 86380 86390 1
510605 99510605 1001 86380 86390 1
510711 99510711 1001 86380 86390 1
510658 99510658 1001 86380 86390 1
510686 99510686 1001 86380 86390 1
510422 99510422 1001 86380 86390 1
510288 99510288 1001 86380 86390 1
510161 99510161 1001 86380 86390 1
510292 99510292 1001 86380 86390 1
510841 99510841 1001 86380 86390 1
510743 99510743 1001 86380 86390 1
510760 99510760 1001 86380 86390 1
510890 99510890 1001 86380 86390 1
510774 99510774 1001 86380 86390 1
510748 99510748 1001 86380 86390 1
511413 99511413 1001 86380 86390 1
511480 99511480 1001 86380 86390 1
511380 99511380 1001 86380 86390 1
511446 99511446 1001 86380 86390 1
511550 99511550 1001 86380 86390 1
511449 99511449 1001 86380 86390 1
511157 99511157 1001 86380 86390 1
511200 99511200 1001 86380 86390 1
511063 99511063 1001 86380 86390 1
511078 99511078 1001 86380 86390 1
511134 99511134 1001 86380 86390 1
510992 99510992 1001 86380 86390 1
510980 99510980 1001 86380 86390 1
511125 99511125 1001 86380 86390 1
511696 99511696 1001 86380 86390 1
512288 99512288 1001 86380 86390 1
512072 99512072 1001 86380 86390 1
512075 99512075 1001 86380 86390 1
512001 99512001 1001 86380 86390 1
512040 99512040 1001 86380 86390 1
512170 99512170 1001 86380 86390 1
511926 99511926 1001 86380 86390 1
511764 99511764 1001 86380 86390 1
511911 99511911 1001 86380 86390 1
511782 99511782 1001 86380 86390 1
512545 99512545 1001 86380 86390 1
512572 99512572 1001 86380 86390 1
512487 99512487 1001 86380 86390 1
512582 99512582 1001 86380 86390 1
513169 99513169 1001 86380 86390 1
513161 99513161 1001 86380 86390 1
513191 99513191 1001 86380 86390 1
512960 99512960 1001 86380 86390 1
512889 99512889 1001 86380 86390 1
512838 99512838 1001 86380 86390 1
512982 99512982 1001 86380 86390 1
512830 99512830 1001 86380 86390 1
512717 99512717 1001 86380 86390 1
512718 99512718 1001 86380 86390 1
512669 99512669 1001 86380 86390 1
512747 99512747 1001 86380 86390 1
513321 99513321 1001 86380 86390 1
513214 99513214 1001 86380 86390 1
513929 99513929 1001 86380 86390 1
513962 99513962 1001 86380 86390 1
513885 99513885 1001 86380 86390 1
513714 99513714 1001 86380 86390 1
513653 99513653 1001 86380 86390 1
513606 99513606 1001 86380 86390 1
513543 99513543 1001 86380 86390 1
513569 99513569 1001 86380 86390 1
513518 99513518 1001 86380 86390 1
513444 99513444 1001 86380 86390 1
514172 99514172 1001 86380 86390 1
514084 99514084 1001 86380 86390 1
514125 99514125 1001 86380 86390 1
514217 99514217 1001 86380 86390 1
514075 99514075 1001 86380 86390 1
514127 99514127 1001 86380 86390 1
514857 99514857 1001 86380 86390 1
514783 99514783 1001 86380 86390 1
514815 99514815 1001 86380 86390 1
514778 99514778 1001 86380 86390 1
514501 99514501 1001 86380 86390 1
514606 99514606 1001 86380 86390 1
514645 99514645 1001 86380 86390 1
514378 99514378 1001 86380 86390 1
514327 99514327 1001 86380 86390 1
514926 99514926 1001 86380 86390 1
514915 99514915 1001 86380 86390 1
514995 99514995 1001 86380 86390 1
515573 99515573 1001 86380 86390 1
515664 99515664 1001 86380 86390 1
515499 99515499 1001 86380 86390 1
515512 99515512 1001 86380 86390 1
515630 99515630 1001 86380 86390 1
515322 99515322 1001 86380 86390 1
515467 99515467 1001 86380 86390 1
515338 99515338 1001 86380 86390 1
515430 99515430 1001 86380 86390 1
515308 99515308 1001 86380 86390 1
515321 99515321 1001 86380 86390 1
515089 99515089 1001 86380 86390 1
515090 99515090 1001 86380 86390 1
515067 99515067 1001 86380 86390 1
515106 99515106 1001 86380 86390 1
515098 99515098 1001 86380 86390 1
515812 99515812 1001 86380 86390 1
515750 99515750 1001 86380 86390 1
515725 99515725 1001 86380 86390 1
515702 99515702 1001 86380 86390 1
515741 99515741 1001 86380 86390 1
516331 99516331 1001 86380 86390 1
516373 99516373 1001 86380 86390 1
516352 99516352 1001 86380 86390 1
516294 99516294 1001 86380 86390 1
516169 99516169 1001 86380 86390 1
516119 99516119 1001 86380 86390 1
516288 99516288 1001 86380 86390 1
516120 99516120 1001 86380 86390 1
516173 99516173 1001 86380 86390 1
516082 99516082 1001 86380 86390 1
516083 99516083 1001 86380 86390 1
516047 99516047 1001 86380 86390 1
515904 99515904 1001 86380 86390 1
516074 99516074 1001 86380 86390 1
516091 99516091 1001 86380 86390 1
516040 99516040 1001 86380 86390 1
516546 99516546 1001 86380 86390 1
516707 99516707 1001 86380 86390 1
516580 99516580 1001 86380 86390 1
517323 99517323 1001 86380 86390 1
516785 99516785 1001 86380 86390 1
516878 99516878 1001 86380 86390 1
517444 99517444 1001 86380 86390 1
517369 99517369 1001 86380 86390 1
517460 99517460 1001 86380 86390 1
518065 99518065 1001 86380 86390 1
517966 99517966 1001 86380 86390 1
518019 99518019 1001 86380 86390 1
517790 99517790 1001 86380 86390 1
517791 99517791 1001 86380 86390 1
517817 99517817 1001 86380 86390 1
517641 99517641 1001 86380 86390 1
518167 99518167 1001 86380 86390 1
518323 99518323 1001 86380 86390 1
518273 99518273 1001 86380 86390 1
518299 99518299 1001 86380 86390 1
518842 99518842 1001 86380 86390 1
518483 99518483 1001 86380 86390 1
518513 99518513 1001 86380 86390 1
518475 99518475 1001 86380 86390 1
518411 99518411 1001 86380 86390 1
518517 99518517 1001 86380 86390 1
519103 99519103 1001 86380 86390 1
518988 99518988 1001 86380 86390 1
519676 99519676 1001 86380 86390 1
519680 99519680 1001 86380 86390 1
519799 99519799 1001 86380 86390 1
519735 99519735 1001 86380 86390 1
519578 99519578 1001 86380 86390 1
519439 99519439 1001 86380 86390 1
519218 99519218 1001 86380 86390 1
519209 99519209 1001 86380 86390 1
519820 99519820 1001 86380 86390 1
520529 99520529 1001 86380 86390 1
520518 99520518 1001 86380 86390 1
520370 99520370 1001 86380 86390 1
520332 99520332 1001 86380 86390 1
520320 99520320 1001 86380 86390 1
520429 99520429 1001 86380 86390 1
520057 99520057 1001 86380 86390 1
520058 99520058 1001 86380 86390 1
520151 99520151 1001 86380 86390 1
520155 99520155 1001 86380 86390 1
520721 99520721 1001 86380 86390 1
521377 99521377 1001 86380 86390 1
521437 99521437 1001 86380 86390 1
521277 99521277 1001 86380 86390 1
521453 99521453 1001 86380 86390 1
521386 99521386 1001 86380 86390 1
521401 99521401 1001 86380 86390 1
521080 99521080 1001 86380 86390 1
521103 99521103 1001 86380 86390 1
520974 99520974 1001 86380 86390 1
521016 99521016 1001 86380 86390 1
520952 99520952 1001 86380 86390 1
520866 99520866 1001 86380 86390 1
521582 99521582 1001 86380 86390 1
521663 99521663 1001 86380 86390 1
521501 99521501 1001 86380 86390 1
521488 99521488 1001 86380 86390 1
522247 99522247 1001 86380 86390 1
522270 99522270 1001 86380 86390 1
521971 99521971 1001 86380 86390 1
522077 99522077 1001 86380 86390 1
521713 99521713 1001 86380 86390 1
522484 99522484 1001 86380 86390 1
522420 99522420 1001 86380 86390 1
522446 99522446 1001 86380 86390 1
522395 99522395 1001 86380 86390 1
522423 99522423 1001 86380 86390 1
522362 99522362 1001 86380 86390 1
522365 99522365 1001 86380 86390 1
523024 99523024 1001 86380 86390 1
523063 99523063 1001 86380 86390 1
523076 99523076 1001 86380 86390 1
523013 99523013 1001 86380 86390 1
522821 99522821 1001 86380 86390 1
522652 99522652 1001 86380 86390 1
522704 99522704 1001 86380 86390 1
522563 99522563 1001 86380 86390 1
522631 99522631 1001 86380 86390 1
522677 99522677 1001 86380 86390 1
523249 99523249 1001 86380 86390 1
523198 99523198 1001 86380 86390 1
523251 99523251 1001 86380 86390 1
523818 99523818 1001 86380 86390 1
523832 99523832 1001 86380 86390 1
523559 99523559 1001 86380 86390 1
523645 99523645 1001 86380 86390 1
523350 99523350 1001 86380 86390 1
523403 99523403 1001 86380 86390 1
523379 99523379 1001 86380 86390 1
523328 99523328 1001 86380 86390 1
524060 99524060 1001 86380 86390 1
523975 99523975 1001 86380 86390 1
524004 99524004 1001 86380 86390 1
524694 99524694 1001 86380 86390 1
524756 99524756 1001 86380 86390 1
524460 99524460 1001 86380 86390 1
524461 99524461 1001 86380 86390 1
524540 99524540 1001 86380 86390 1
524536 99524536 1001 86380 86390 1
524296 99524296 1001 86380 86390 1
524312 99524312 1001 86380 86390 1
524183 99524183 1001 86380 86390 1
524157 99524157 1001 86380 86390 1
524249 99524249 1001 86380 86390 1
524785 99524785 1001 86380 86390 1
524881 99524881 1001 86380 86390 1
525574 99525574 1001 86380 86390 1
525583 99525583 1001 86380 86390 1
525263 99525263 1001 86380 86390 1
525230 99525230 1001 86380 86390 1
525060 99525060 1001 86380 86390 1
525649 99525649 1001 86380 86390 1
525680 99525680 1001 86380 86390 1
525719 99525719 1001 86380 86390 1
526389 99526389 1001 86380 86390 1
526396 99526396 1001 86380 86390 1
526261 99526261 1001 86380 86390 1
526249 99526249 1001 86380 86390 1
526277 99526277 1001 86380 86390 1
526290 99526290 1001 86380 86390 1
526345 99526345 1001 86380 86390 1
526153 99526153 1001 86380 86390 1
526053 99526053 1001 86380 86390 1
525821 99525821 1001 86380 86390 1
525836 99525836 1001 86380 86390 1
525810 99525810 1001 86380 86390 1
526464 99526464 1001 86380 86390 1
526534 99526534 1001 86380 86390 1
526574 99526574 1001 86380 86390 1
527095 99527095 1001 86380 86390 1
527157 99527157 1001 86380 86390 1
527145 99527145 1001 86380 86390 1
526984 99526984 1001 86380 86390 1
526681 99526681 1001 86380 86390 1
526747 99526747 1001 86380 86390 1
526827 99526827 1001 86380 86390 1
526816 99526816 1001 86380 86390 1
526689 99526689 1001 86380 86390 1
527261 99527261 1001 86380 86390 1
527343 99527343 1001 86380 86390 1
527434 99527434 1001 86380 86390 1
527912 99527912 1001 86380 86390 1
527835 99527835 1001 86380 86390 1
527707 99527707 1001 86380 86390 1
527777 99527777 1001 86380 86390 1
527570 99527570 1001 86380 86390 1
527603 99527603 1001 86380 86390 1
527540 99527540 1001 86380 86390 1
528176 99528176 1001 86380 86390 1
528164 99528164 1001 86380 86390 1
528273 99528273 1001 86380 86390 1
528196 99528196 1001 86380 86390 1
528132 99528132 1001 86380 86390 1
528173 99528173 1001 86380 86390 1
528174 99528174 1001 86380 86390 1
528899 99528899 1001 86380 86390 1
528795 99528795 1001 86380 86390 1
528895 99528895 1001 86380 86390 1
528836 99528836 1001 86380 86390 1
528609 99528609 1001 86380 86390 1
528549 99528549 1001 86380 86390 1
528323 99528323 1001 86380 86390 1
528288 99528288 1001 86380 86390 1
528395 99528395 1001 86380 86390 1
529077 99529077 1001 86380 86390 1
528949 99528949 1001 86380 86390 1
529726 99529726 1001 86380 86390 1
529327 99529327 1001 86380 86390 1
529301 99529301 1001 86380 86390 1
529228 99529228 1001 86380 86390 1
529129 99529129 1001 86380 86390 1
529117 99529117 1001 86380 86390 1
529840 99529840 1001 86380 86390 1
529863 99529863 1001 86380 86390 1
529915 99529915 1001 86380 86390 1
530350 99530350 1001 86380 86390 1
530392 99530392 1001 86380 86390 1
530535 99530535 1001 86380 86390 1
530510 99530510 1001 86380 86390 1
530284 99530284 1001 86380 86390 1
530134 99530134 1001 86380 86390 1
529968 99529968 1001 86380 86390 1
530618 99530618 1001 86380 86390 1
530647 99530647 1001 86380 86390 1
530751 99530751 1001 86380 86390 1
530679 99530679 1001 86380 86390 1
531266 99531266 1001 86380 86390 1
531349 99531349 1001 86380 86390 1
531217 99531217 1001 86380 86390 1
531072 99531072 1001 86380 86390 1
531101 99531101 1001 86380 86390 1
531051 99531051 1001 86380 86390 1
530853 99530853 1001 86380 86390 1
531545 99531545 1001 86380 86390 1
531559 99531559 1001 86380 86390 1
531561 99531561 1001 86380 86390 1
531471 99531471 1001 86380 86390 1
531566 99531566 1001 86380 86390 1
532156 99532156 1001 86380 86390 1
532189 99532189 1001 86380 86390 1
531966 99531966 1001 86380 86390 1
531905 99531905 1001 86380 86390 1
531701 99531701 1001 86380 86390 1
531665 99531665 1001 86380 86390 1
531744 99531744 1001 86380 86390 1
531604 99531604 1001 86380 86390 1
531761 99531761 1001 86380 86390 1
532324 99532324 1001 86380 86390 1
532364 99532364 1001 86380 86390 1
532253 99532253 1001 86380 86390 1
532981 99532981 1001 86380 86390 1
532853 99532853 1001 86380 86390 1
532859 99532859 1001 86380 86390 1
532837 99532837 1001 86380 86390 1
532980 99532980 1001 86380 86390 1
532740 99532740 1001 86380 86390 1
532608 99532608 1001 86380 86390 1
532431 99532431 1001 86380 86390 1
532461 99532461 1001 86380 86390 1
532526 99532526 1001 86380 86390 1
533108 99533108 1001 86380 86390 1
533226 99533226 1001 86380 86390 1
533097 99533097 1001 86380 86390 1
533061 99533061 1001 86380 86390 1
533794 99533794 1001 86380 86390 1
533718 99533718 1001 86380 86390 1
533798 99533798 1001 86380 86390 1
533834 99533834 1001 86380 86390 1
533658 99533658 1001 86380 86390 1
533674 99533674 1001 86380 86390 1
533589 99533589 1001 86380 86390 1
533527 99533527 1001 86380 86390 1
533515 99533515 1001 86380 86390 1
533400 99533400 1001 86380 86390 1
533388 99533388 1001 86380 86390 1
533258 99533258 1001 86380 86390 1
533961 99533961 1001 86380 86390 1
533899 99533899 1001 86380 86390 1
533955 99533955 1001 86380 86390 1
534531 99534531 1001 86380 86390 1
534482 99534482 1001 86380 86390 1
534365 99534365 1001 86380 86390 1
534292 99534292 1001 86380 86390 1
534371 99534371 1001 86380 86390 1
534410 99534410 1001 86380 86390 1
534437 99534437 1001 86380 86390 1
534103 99534103 1001 86380 86390 1
534145 99534145 1001 86380 86390 1
534223 99534223 1001 86380 86390 1
534161 99534161 1001 86380 86390 1
534851 99534851 1001 86380 86390 1
534870 99534870 1001 86380 86390 1
534884 99534884 1001 86380 86390 1
535408 99535408 1001 86380 86390 1
535485 99535485 1001 86380 86390 1
535455 99535455 1001 86380 86390 1
535215 99535215 1001 86380 86390 1
535277 99535277 1001 86380 86390 1
535018 99535018 1001 86380 86390 1
534941 99534941 1001 86380 86390 1
534995 99534995 1001 86380 86390 1
535053 99535053 1001 86380 86390 1
535624 99535624 1001 86380 86390 1
535672 99535672 1001 86380 86390 1
535557 99535557 1001 86380 86390 1
536182 99536182 1001 86380 86390 1
536310 99536310 1001 86380 86390 1
536040 99536040 1001 86380 86390 1
536103 99536103 1001 86380 86390 1
536116 99536116 1001 86380 86390 1
535870 99535870 1001 86380 86390 1
535820 99535820 1001 86380 86390 1
535826 99535826 1001 86380 86390 1
535865 99535865 1001 86380 86390 1
535779 99535779 1001 86380 86390 1
536348 99536348 1001 86380 86390 1
536505 99536505 1001 86380 86390 1
536431 99536431 1001 86380 86390 1
536537 99536537 1001 86380 86390 1
536969 99536969 1001 86380 86390 1
537038 99537038 1001 86380 86390 1
537149 99537149 1001 86380 86390 1
536990 99536990 1001 86380 86390 1
536840 99536840 1001 86380 86390 1
536933 99536933 1001 86380 86390 1
536752 99536752 1001 86380 86390 1
536698 99536698 1001 86380 86390 1
536623 99536623 1001 86380 86390 1
536599 99536599 1001 86380 86390 1
536716 99536716 1001 86380 86390 1
536742 99536742 1001 86380 86390 1
536680 99536680 1001 86380 86390 1
536578 99536578 1001 86380 86390 1
536579 99536579 1001 86380 86390 1
536553 99536553 1001 86380 86390 1
537174 99537174 1001 86380 86390 1
537896 99537896 1001 86380 86390 1
537733 99537733 1001 86380 86390 1
537433 99537433 1001 86380 86390 1
537459 99537459 1001 86380 86390 1
537397 99537397 1001 86380 86390 1
537390 99537390 1001 86380 86390 1
537996 99537996 1001 86380 86390 1
538088 99538088 1001 86380 86390 1
538084 99538084 1001 86380 86390 1
538100 99538100 1001 86380 86390 1
538091 99538091 1001 86380 86390 1
538188 99538188 1001 86380 86390 1
538176 99538176 1001 86380 86390 1
538699 99538699 1001 86380 86390 1
538635 99538635 1001 86380 86390 1
538739 99538739 1001 86380 86390 1
538670 99538670 1001 86380 86390 1
538440 99538440 1001 86380 86390 1
538456 99538456 1001 86380 86390 1
538573 99538573 1001 86380 86390 1
538484 99538484 1001 86380 86390 1
538575 99538575 1001 86380 86390 1
538434 99538434 1001 86380 86390 1
538525 99538525 1001 86380 86390 1
538553 99538553 1001 86380 86390 1
538567 99538567 1001 86380 86390 1
538333 99538333 1001 86380 86390 1
539013 99539013 1001 86380 86390 1
538871 99538871 1001 86380 86390 1
538884 99538884 1001 86380 86390 1
538848 99538848 1001 86380 86390 1
539555 99539555 1001 86380 86390 1
539391 99539391 1001 86380 86390 1
539431 99539431 1001 86380 86390 1
539163 99539163 1001 86380 86390 1
539126 99539126 1001 86380 86390 1
539115 99539115 1001 86380 86390 1
539157 99539157 1001 86380 86390 1
539641 99539641 1001 86380 86390 1
540344 99540344 1001 86380 86390 1
540347 99540347 1001 86380 86390 1
540095 99540095 1001 86380 86390 1
540150 99540150 1001 86380 86390 1
540152 99540152 1001 86380 86390 1
539874 99539874 1001 86380 86390 1
539951 99539951 1001 86380 86390 1
539991 99539991 1001 86380 86390 1
539864 99539864 1001 86380 86390 1
539997 99539997 1001 86380 86390 1
539909 99539909 1001 86380 86390 1
540547 99540547 1001 86380 86390 1
540536 99540536 1001 86380 86390 1
540666 99540666 1001 86380 86390 1
540551 99540551 1001 86380 86390 1
540616 99540616 1001 86380 86390 1
540487 99540487 1001 86380 86390 1
541216 99541216 1001 86380 86390 1
541257 99541257 1001 86380 86390 1
541254 99541254 1001 86380 86390 1
540960 99540960 1001 86380 86390 1
540951 99540951 1001 86380 86390 1
540964 99540964 1001 86380 86390 1
540926 99540926 1001 86380 86390 1
541005 99541005 1001 86380 86390 1
540918 99540918 1001 86380 86390 1
540725 99540725 1001 86380 86390 1
540780 99540780 1001 86380 86390 1
540820 99540820 1001 86380 86390 1
540745 99540745 1001 86380 86390 1
541497 99541497 1001 86380 86390 1
541451 99541451 1001 86380 86390 1
541416 99541416 1001 86380 86390 1
541889 99541889 1001 86380 86390 1
541707 99541707 1001 86380 86390 1
541815 99541815 1001 86380 86390 1
541881 99541881 1001 86380 86390 1
541752 99541752 1001 86380 86390 1
541869 99541869 1001 86380 86390 1
541782 99541782 1001 86380 86390 1
541642 99541642 1001 86380 86390 1
541505 99541505 1001 86380 86390 1
541559 99541559 1001 86380 86390 1
542188 99542188 1001 86380 86390 1
542177 99542177 1001 86380 86390 1
542269 99542269 1001 86380 86390 1
542863 99542863 1001 86380 86390 1
542929 99542929 1001 86380 86390 1
542672 99542672 1001 86380 86390 1
542609 99542609 1001 86380 86390 1
542496 99542496 1001 86380 86390 1
542343 99542343 1001 86380 86390 1
542986 99542986 1001 86380 86390 1
543130 99543130 1001 86380 86390 1
543375 99543375 1001 86380 86390 1
543280 99543280 1001 86380 86390 1
543222 99543222 1001 86380 86390 1
543302 99543302 1001 86380 86390 1
543821 99543821 1001 86380 86390 1
543860 99543860 1001 86380 86390 1
543811 99543811 1001 86380 86390 1
543802 99543802 1001 86380 86390 1
544523 99544523 1001 86380 86390 1
544528 99544528 1001 86380 86390 1
544465 99544465 1001 86380 86390 1
544286 99544286 1001 86380 86390 1
544003 99544003 1001 86380 86390 1
544053 99544053 1001 86380 86390 1
544674 99544674 1001 86380 86390 1
544676 99544676 1001 86380 86390 1
544668 99544668 1001 86380 86390 1
544682 99544682 1001 86380 86390 1
429071 238 1001 64260 64617 1
503406 753 1002 48444 52174 1
533999 863 1001 48000 48299 1
400002 99400002 1001 86380 86390 1
400295 99400295 1001 86380 86390 1
400648 99400648 1001 86380 86390 1
400671 99400671 1001 86380 86390 1
400795 99400795 1001 86380 86390 1
400864 99400864 1001 86380 86390 1
400919 99400919 1001 86380 86390 1
400955 99400955 1001 86380 86390 1
401101 99401101 1001 86380 86390 1
401159 99401159 1001 86380 86390 1
401316 99401316 1001 86380 86390 1
401369 99401369 1001 86380 86390 1
401670 99401670 1001 86380 86390 1
401821 99401821 1001 86380 86390 1
401946 99401946 1001 86380 86390 1
402071 99402071 1001 86380 86390 1
402271 99402271 1001 86380 86390 1
402671 99402671 1001 86380 86390 1
402717 99402717 1001 86380 86390 1
402863 99402863 1001 86380 86390 1
403155 99403155 1001 86380 86390 1
403213 99403213 1001 86380 86390 1
403341 99403341 1001 86380 86390 1
403728 99403728 1001 86380 86390 1
403668 99403668 1001 86380 86390 1
403815 99403815 1001 86380 86390 1
403793 99403793 1001 86380 86390 1
403805 99403805 1001 86380 86390 1
403922 99403922 1001 86380 86390 1
403916 99403916 1001 86380 86390 1
404249 99404249 1001 86380 86390 1
404477 99404477 1001 86380 86390 1
404578 99404578 1001 86380 86390 1
404665 99404665 1001 86380 86390 1
404797 99404797 1001 86380 86390 1
404948 99404948 1001 86380 86390 1
405114 99405114 1001 86380 86390 1
405511 99405511 1001 86380 86390 1
405853 99405853 1001 86380 86390 1
405872 99405872 1001 86380 86390 1
406344 99406344 1001 86380 86390 1
406448 99406448 1001 86380 86390 1
406446 99406446 1001 86380 86390 1
406611 99406611 1001 86380 86390 1
406545 99406545 1001 86380 86390 1
406516 99406516 1001 86380 86390 1
406667 99406667 1001 86380 86390 1
406762 99406762 1001 86380 86390 1
406801 99406801 1001 86380 86390 1
406760 99406760 1001 86380 86390 1
406975 99406975 1001 86380 86390 1
407041 99407041 1001 86380 86390 1
407317 99407317 1001 86380 86390 1
407513 99407513 1001 86380 86390 1
407790 99407790 1001 86380 86390 1
407963 99407963 1001 86380 86390 1
408002 99408002 1001 86380 86390 1
408164 99408164 1001 86380 86390 1
408375 99408375 1001 86380 86390 1
408935 99408935 1001 86380 86390 1
409033 99409033 1001 86380 86390 1
409416 99409416 1001 86380 86390 1
409479 99409479 1001 86380 86390 1
409457 99409457 1001 86380 86390 1
409503 99409503 1001 86380 86390 1
409631 99409631 1001 86380 86390 1
409621 99409621 1001 86380 86390 1
409778 99409778 1001 86380 86390 1
409729 99409729 1001 86380 86390 1
409756 99409756 1001 86380 86390 1
409807 99409807 1001 86380 86390 1
409834 99409834 1001 86380 86390 1
409910 99409910 1001 86380 86390 1
409983 99409983 1001 86380 86390 1
410073 99410073 1001 86380 86390 1
410126 99410126 1001 86380 86390 1
410198 99410198 1001 86380 86390 1
410388 99410388 1001 86380 86390 1
410514 99410514 1001 86380 86390 1
410544 99410544 1001 86380 86390 1
410848 99410848 1001 86380 86390 1
411082 99411082 1001 86380 86390 1
411231 99411231 1001 86380 86390 1
411308 99411308 1001 86380 86390 1
411227 99411227 1001 86380 86390 1
411448 99411448 1001 86380 86390 1
411746 99411746 1001 86380 86390 1
411686 99411686 1001 86380 86390 1
411811 99411811 1001 86380 86390 1
411846 99411846 1001 86380 86390 1
411955 99411955 1001 86380 86390 1
411897 99411897 1001 86380 86390 1
412112 99412112 1001 86380 86390 1
412152 99412152 1001 86380 86390 1
412219 99412219 1001 86380 86390 1
412294 99412294 1001 86380 86390 1
413565 99413565 1001 86380 86390 1
413621 99413621 1001 86380 86390 1
413376 99413376 1001 86380 86390 1
413504 99413504 1001 86380 86390 1
412907 99412907 1001 86380 86390 1
413167 99413167 1001 86380 86390 1
413152 99413152 1001 86380 86390 1
412919 99412919 1001 86380 86390 1
412928 99412928 1001 86380 86390 1
412662 99412662 1001 86380 86390 1
412796 99412796 1001 86380 86390 1
412624 99412624 1001 86380 86390 1
413802 99413802 1001 86380 86390 1
414093 99414093 1001 86380 86390 1
413770 99413770 1001 86380 86390 1
413917 99413917 1001 86380 86390 1
413883 99413883 1001 86380 86390 1
415115 99415115 1001 86380 86390 1
415257 99415257 1001 86380 86390 1
415036 99415036 1001 86380 86390 1
415293 99415293 1001 86380 86390 1
415159 99415159 1001 86380 86390 1
414755 99414755 1001 86380 86390 1
414892 99414892 1001 86380 86390 1
414638 99414638 1001 86380 86390 1
414721 99414721 1001 86380 86390 1
414557 99414557 1001 86380 86390 1
414275 99414275 1001 86380 86390 1
414333 99414333 1001 86380 86390 1
414387 99414387 1001 86380 86390 1
415483 99415483 1001 86380 86390 1
415577 99415577 1001 86380 86390 1
415373 99415373 1001 86380 86390 1
415347 99415347 1001 86380 86390 1
415613 99415613 1001 86380 86390 1
416883 99416883 1001 86380 86390 1
416766 99416766 1001 86380 86390 1
416344 99416344 1001 86380 86390 1
416471 99416471 1001 86380 86390 1
416142 99416142 1001 86380 86390 1
416425 99416425 1001 86380 86390 1
415723 99415723 1001 86380 86390 1
415910 99415910 1001 86380 86390 1
415726 99415726 1001 86380 86390 1
415978 99415978 1001 86380 86390 1
416072 99416072 1001 86380 86390 1
415824 99415824 1001 86380 86390 1
417095 99417095 1001 86380 86390 1
417220 99417220 1001 86380 86390 1
417303 99417303 1001 86380 86390 1
417445 99417445 1001 86380 86390 1
417413 99417413 1001 86380 86390 1
417511 99417511 1001 86380 86390 1
418178 99418178 1001 86380 86390 1
418414 99418414 1001 86380 86390 1
418183 99418183 1001 86380 86390 1
418386 99418386 1001 86380 86390 1
417669 99417669 1001 86380 86390 1
418013 99418013 1001 86380 86390 1
419167 99419167 1001 86380 86390 1
419113 99419113 1001 86380 86390 1
418948 99418948 1001 86380 86390 1
419121 99419121 1001 86380 86390 1
420092 99420092 1001 86380 86390 1
420440 99420440 1001 86380 86390 1
420406 99420406 1001 86380 86390 1
420345 99420345 1001 86380 86390 1
420211 99420211 1001 86380 86390 1
419748 99419748 1001 86380 86390 1
419923 99419923 1001 86380 86390 1
420053 99420053 1001 86380 86390 1
419214 99419214 1001 86380 86390 1
420490 99420490 1001 86380 86390 1
420465 99420465 1001 86380 86390 1
420718 99420718 1001 86380 86390 1
420779 99420779 1001 86380 86390 1
420474 99420474 1001 86380 86390 1
421965 99421965 1001 86380 86390 1
421803 99421803 1001 86380 86390 1
422018 99422018 1001 86380 86390 1
421955 99421955 1001 86380 86390 1
422024 99422024 1001 86380 86390 1
421482 99421482 1001 86380 86390 1
421441 99421441 1001 86380 86390 1
421676 99421676 1001 86380 86390 1
421608 99421608 1001 86380 86390 1
421387 99421387 1001 86380 86390 1
421422 99421422 1001 86380 86390 1
421255 99421255 1001 86380 86390 1
421102 99421102 1001 86380 86390 1
421227 99421227 1001 86380 86390 1
421095 99421095 1001 86380 86390 1
421116 99421116 1001 86380 86390 1
422362 99422362 1001 86380 86390 1
422449 99422449 1001 86380 86390 1
422494 99422494 1001 86380 86390 1
422181 99422181 1001 86380 86390 1
422296 99422296 1001 86380 86390 1
422270 99422270 1001 86380 86390 1
423459 99423459 1001 86380 86390 1
423586 99423586 1001 86380 86390 1
423499 99423499 1001 86380 86390 1
423245 99423245 1001 86380 86390 1
423281 99423281 1001 86380 86390 1
423012 99423012 1001 86380 86390 1
422751 99422751 1001 86380 86390 1
422886 99422886 1001 86380 86390 1
423884 99423884 1001 86380 86390 1
423919 99423919 1001 86380 86390 1
423840 99423840 1001 86380 86390 1
425013 99425013 1001 86380 86390 1
425095 99425095 1001 86380 86390 1
424953 99424953 1001 86380 86390 1
424979 99424979 1001 86380 86390 1
424692 99424692 1001 86380 86390 1
425655 99425655 1001 86380 86390 1
425608 99425608 1001 86380 86390 1
426856 99426856 1001 86380 86390 1
426443 99426443 1001 86380 86390 1
426445 99426445 1001 86380 86390 1
426473 99426473 1001 86380 86390 1
426329 99426329 1001 86380 86390 1
426677 99426677 1001 86380 86390 1
426642 99426642 1001 86380 86390 1
425875 99425875 1001 86380 86390 1
426182 99426182 1001 86380 86390 1
427250 99427250 1001 86380 86390 1
427407 99427407 1001 86380 86390 1
427452 99427452 1001 86380 86390 1
428515 99428515 1001 86380 86390 1
428541 99428541 1001 86380 86390 1
428401 99428401 1001 86380 86390 1
428578 99428578 1001 86380 86390 1
428107 99428107 1001 86380 86390 1
427988 99427988 1001 86380 86390 1
428272 99428272 1001 86380 86390 1
427899 99427899 1001 86380 86390 1
427753 99427753 1001 86380 86390 1
427829 99427829 1001 86380 86390 1
427593 99427593 1001 86380 86390 1
427919 99427919 1001 86380 86390 1
429154 99429154 1001 86380 86390 1
428944 99428944 1001 86380 86390 1
428754 99428754 1001 86380 86390 1
430193 99430193 1001 86380 86390 1
430080 99430080 1001 86380 86390 1
429245 99429245 1001 86380 86390 1
429551 99429551 1001 86380 86390 1
429212 99429212 1001 86380 86390 1
429425 99429425 1001 86380 86390 1
429513 99429513 1001 86380 86390 1
429283 99429283 1001 86380 86390 1
429461 99429461 1001 86380 86390 1
430523 99430523 1001 86380 86390 1
430578 99430578 1001 86380 86390 1
430597 99430597 1001 86380 86390 1
430731 99430731 1001 86380 86390 1
431937 99431937 1001 86380 86390 1
431870 99431870 1001 86380 86390 1
431735 99431735 1001 86380 86390 1
431346 99431346 1001 86380 86390 1
430824 99430824 1001 86380 86390 1
432151 99432151 1001 86380 86390 1
432183 99432183 1001 86380 86390 1
432372 99432372 1001 86380 86390 1
433521 99433521 1001 86380 86390 1
433373 99433373 1001 86380 86390 1
433402 99433402 1001 86380 86390 1
432944 99432944 1001 86380 86390 1
432907 99432907 1001 86380 86390 1
432791 99432791 1001 86380 86390 1
432774 99432774 1001 86380 86390 1
432653 99432653 1001 86380 86390 1
432776 99432776 1001 86380 86390 1
435133 99435133 1001 86380 86390 1
435256 99435256 1001 86380 86390 1
435138 99435138 1001 86380 86390 1
435329 99435329 1001 86380 86390 1
434638 99434638 1001 86380 86390 1
434969 99434969 1001 86380 86390 1
435457 99435457 1001 86380 86390 1
435687 99435687 1001 86380 86390 1
435494 99435494 1001 86380 86390 1
435672 99435672 1001 86380 86390 1
435821 99435821 1001 86380 86390 1
436802 99436802 1001 86380 86390 1
436782 99436782 1001 86380 86390 1
436806 99436806 1001 86380 86390 1
436366 99436366 1001 86380 86390 1
436093 99436093 1001 86380 86390 1
436213 99436213 1001 86380 86390 1
436235 99436235 1001 86380 86390 1
436246 99436246 1001 86380 86390 1
436183 99436183 1001 86380 86390 1
300043 99300043 1001 86380 86390 1
300005 99300005 1001 86380 86390 1
300006 99300006 1001 86380 86390 1
437270 99437270 1001 86380 86390 1
437326 99437326 1001 86380 86390 1
300066 99300066 1001 86380 86390 1
300625 99300625 1001 86380 86390 1
300603 99300603 1001 86380 86390 1
300656 99300656 1001 86380 86390 1
300529 99300529 1001 86380 86390 1
300568 99300568 1001 86380 86390 1
300406 99300406 1001 86380 86390 1
300340 99300340 1001 86380 86390 1
300250 99300250 1001 86380 86390 1
300315 99300315 1001 86380 86390 1
300113 99300113 1001 86380 86390 1
300205 99300205 1001 86380 86390 1
300168 99300168 1001 86380 86390 1
300259 99300259 1001 86380 86390 1
300843 99300843 1001 86380 86390 1
300832 99300832 1001 86380 86390 1
300925 99300925 1001 86380 86390 1
300813 99300813 1001 86380 86390 1
301518 99301518 1001 86380 86390 1
301375 99301375 1001 86380 86390 1
301425 99301425 1001 86380 86390 1
301271 99301271 1001 86380 86390 1
301170 99301170 1001 86380 86390 1
301197 99301197 1001 86380 86390 1
301303 99301303 1001 86380 86390 1
301065 99301065 1001 86380 86390 1
300937 99300937 1001 86380 86390 1
300967 99300967 1001 86380 86390 1
301631 99301631 1001 86380 86390 1
301555 99301555 1001 86380 86390 1
302239 99302239 1001 86380 86390 1
302233 99302233 1001 86380 86390 1
302099 99302099 1001 86380 86390 1
302065 99302065 1001 86380 86390 1
302173 99302173 1001 86380 86390 1
301801 99301801 1001 86380 86390 1
301957 99301957 1001 86380 86390 1
301922 99301922 1001 86380 86390 1
301900 99301900 1001 86380 86390 1
302537 99302537 1001 86380 86390 1
302447 99302447 1001 86380 86390 1
302512 99302512 1001 86380 86390 1
302538 99302538 1001 86380 86390 1
302527 99302527 1001 86380 86390 1
302439 99302439 1001 86380 86390 1
303054 99303054 1001 86380 86390 1
303080 99303080 1001 86380 86390 1
303148 99303148 1001 86380 86390 1
303163 99303163 1001 86380 86390 1
302977 99302977 1001 86380 86390 1
302797 99302797 1001 86380 86390 1
302814 99302814 1001 86380 86390 1
302703 99302703 1001 86380 86390 1
302617 99302617 1001 86380 86390 1
302787 99302787 1001 86380 86390 1
302790 99302790 1001 86380 86390 1
303290 99303290 1001 86380 86390 1
303212 99303212 1001 86380 86390 1
304029 99304029 1001 86380 86390 1
303882 99303882 1001 86380 86390 1
303973 99303973 1001 86380 86390 1
303909 99303909 1001 86380 86390 1
303962 99303962 1001 86380 86390 1
304021 99304021 1001 86380 86390 1
304024 99304024 1001 86380 86390 1
303724 99303724 1001 86380 86390 1
303716 99303716 1001 86380 86390 1
303593 99303593 1001 86380 86390 1
303415 99303415 1001 86380 86390 1
303574 99303574 1001 86380 86390 1
303472 99303472 1001 86380 86390 1
303577 99303577 1001 86380 86390 1
304172 99304172 1001 86380 86390 1
304162 99304162 1001 86380 86390 1
304229 99304229 1001 86380 86390 1
304155 99304155 1001 86380 86390 1
304169 99304169 1001 86380 86390 1
304499 99304499 1001 86380 86390 1
304603 99304603 1001 86380 86390 1
304487 99304487 1001 86380 86390 1
304608 99304608 1001 86380 86390 1
304287 99304287 1001 86380 86390 1
304238 99304238 1001 86380 86390 1
304910 99304910 1001 86380 86390 1
304914 99304914 1001 86380 86390 1
305021 99305021 1001 86380 86390 1
304866 99304866 1001 86380 86390 1
305647 99305647 1001 86380 86390 1
305518 99305518 1001 86380 86390 1
305651 99305651 1001 86380 86390 1
305639 99305639 1001 86380 86390 1
305604 99305604 1001 86380 86390 1
305502 99305502 1001 86380 86390 1
305619 99305619 1001 86380 86390 1
305351 99305351 1001 86380 86390 1
305287 99305287 1001 86380 86390 1
305470 99305470 1001 86380 86390 1
305329 99305329 1001 86380 86390 1
305382 99305382 1001 86380 86390 1
305103 99305103 1001 86380 86390 1
305073 99305073 1001 86380 86390 1
500178 99500178 1001 86380 86390 1
500090 99500090 1001 86380 86390 1
500116 99500116 1001 86380 86390 1
500185 99500185 1001 86380 86390 1
500701 99500701 1001 86380 86390 1
500664 99500664 1001 86380 86390 1
500742 99500742 1001 86380 86390 1
500653 99500653 1001 86380 86390 1
500720 99500720 1001 86380 86390 1
500735 99500735 1001 86380 86390 1
500523 99500523 1001 86380 86390 1
500526 99500526 1001 86380 86390 1
500375 99500375 1001 86380 86390 1
500272 99500272 1001 86380 86390 1
500251 99500251 1001 86380 86390 1
500368 99500368 1001 86380 86390 1
500200 99500200 1001 86380 86390 1
500397 99500397 1001 86380 86390 1
500929 99500929 1001 86380 86390 1
500968 99500968 1001 86380 86390 1
500948 99500948 1001 86380 86390 1
500962 99500962 1001 86380 86390 1
500821 99500821 1001 86380 86390 1
501452 99501452 1001 86380 86390 1
501532 99501532 1001 86380 86390 1
501508 99501508 1001 86380 86390 1
501521 99501521 1001 86380 86390 1
501586 99501586 1001 86380 86390 1
501632 99501632 1001 86380 86390 1
501278 99501278 1001 86380 86390 1
501433 99501433 1001 86380 86390 1
501324 99501324 1001 86380 86390 1
501312 99501312 1001 86380 86390 1
501276 99501276 1001 86380 86390 1
501122 99501122 1001 86380 86390 1
501049 99501049 1001 86380 86390 1
501081 99501081 1001 86380 86390 1
501701 99501701 1001 86380 86390 1
501691 99501691 1001 86380 86390 1
501783 99501783 1001 86380 86390 1
501772 99501772 1001 86380 86390 1
501696 99501696 1001 86380 86390 1
501726 99501726 1001 86380 86390 1
502338 99502338 1001 86380 86390 1
502367 99502367 1001 86380 86390 1
502420 99502420 1001 86380 86390 1
502280 99502280 1001 86380 86390 1
502335 99502335 1001 86380 86390 1
502145 99502145 1001 86380 86390 1
502225 99502225 1001 86380 86390 1
502056 99502056 1001 86380 86390 1
502014 99502014 1001 86380 86390 1
501914 99501914 1001 86380 86390 1
501953 99501953 1001 86380 86390 1
502557 99502557 1001 86380 86390 1
502495 99502495 1001 86380 86390 1
503253 99503253 1001 86380 86390 1
503153 99503153 1001 86380 86390 1
502998 99502998 1001 86380 86390 1
503024 99503024 1001 86380 86390 1
502673 99502673 1001 86380 86390 1
502807 99502807 1001 86380 86390 1
502798 99502798 1001 86380 86390 1
503356 99503356 1001 86380 86390 1
503966 99503966 1001 86380 86390 1
503744 99503744 1001 86380 86390 1
503798 99503798 1001 86380 86390 1
503779 99503779 1001 86380 86390 1
503754 99503754 1001 86380 86390 1
503596 99503596 1001 86380 86390 1
504757 99504757 1001 86380 86390 1
504686 99504686 1001 86380 86390 1
504717 99504717 1001 86380 86390 1
504642 99504642 1001 86380 86390 1
504350 99504350 1001 86380 86390 1
504365 99504365 1001 86380 86390 1
504487 99504487 1001 86380 86390 1
504490 99504490 1001 86380 86390 1
504968 99504968 1001 86380 86390 1
504994 99504994 1001 86380 86390 1
505119 99505119 1001 86380 86390 1
505760 99505760 1001 86380 86390 1
505691 99505691 1001 86380 86390 1
505447 99505447 1001 86380 86390 1
505398 99505398 1001 86380 86390 1
505508 99505508 1001 86380 86390 1
505268 99505268 1001 86380 86390 1
505349 99505349 1001 86380 86390 1
505261 99505261 1001 86380 86390 1
505263 99505263 1001 86380 86390 1
505905 99505905 1001 86380 86390 1
506544 99506544 1001 86380 86390 1
506352 99506352 1001 86380 86390 1
506223 99506223 1001 86380 86390 1
506039 99506039 1001 86380 86390 1
505988 99505988 1001 86380 86390 1
506081 99506081 1001 86380 86390 1
506724 99506724 1001 86380 86390 1
506738 99506738 1001 86380 86390 1
506766 99506766 1001 86380 86390 1
506691 99506691 1001 86380 86390 1
506731 99506731 1001 86380 86390 1
506720 99506720 1001 86380 86390 1
506746 99506746 1001 86380 86390 1
507259 99507259 1001 86380 86390 1
507383 99507383 1001 86380 86390 1
507022 99507022 1001 86380 86390 1
507028 99507028 1001 86380 86390 1
506946 99506946 1001 86380 86390 1
506975 99506975 1001 86380 86390 1
506872 99506872 1001 86380 86390 1
508172 99508172 1001 86380 86390 1
508114 99508114 1001 86380 86390 1
508153 99508153 1001 86380 86390 1
508078 99508078 1001 86380 86390 1
508043 99508043 1001 86380 86390 1
507950 99507950 1001 86380 86390 1
507964 99507964 1001 86380 86390 1
507787 99507787 1001 86380 86390 1
507726 99507726 1001 86380 86390 1
507741 99507741 1001 86380 86390 1
508413 99508413 1001 86380 86390 1
508439 99508439 1001 86380 86390 1
509017 99509017 1001 86380 86390 1
509053 99509053 1001 86380 86390 1
508916 99508916 1001 86380 86390 1
508854 99508854 1001 86380 86390 1
508738 99508738 1001 86380 86390 1
508471 99508471 1001 86380 86390 1
508460 99508460 1001 86380 86390 1
508552 99508552 1001 86380 86390 1
508658 99508658 1001 86380 86390 1
508503 99508503 1001 86380 86390 1
508542 99508542 1001 86380 86390 1
509098 99509098 1001 86380 86390 1
509150 99509150 1001 86380 86390 1
509184 99509184 1001 86380 86390 1
509147 99509147 1001 86380 86390 1
509095 99509095 1001 86380 86390 1
509200 99509200 1001 86380 86390 1
509815 99509815 1001 86380 86390 1
509885 99509885 1001 86380 86390 1
509890 99509890 1001 86380 86390 1
509795 99509795 1001 86380 86390 1
509489 99509489 1001 86380 86390 1
509543 99509543 1001 86380 86390 1
509639 99509639 1001 86380 86390 1
509305 99509305 1001 86380 86390 1
509385 99509385 1001 86380 86390 1
509299 99509299 1001 86380 86390 1
509988 99509988 1001 86380 86390 1
510079 99510079 1001 86380 86390 1
509954 99509954 1001 86380 86390 1
510036 99510036 1001 86380 86390 1
510525 99510525 1001 86380 86390 1
510712 99510712 1001 86380 86390 1
510581 99510581 1001 86380 86390 1
510533 99510533 1001 86380 86390 1
510430 99510430 1001 86380 86390 1
510149 99510149 1001 86380 86390 1
510127 99510127 1001 86380 86390 1
511505 99511505 1001 86380 86390 1
511377 99511377 1001 86380 86390 1
511405 99511405 1001 86380 86390 1
511499 99511499 1001 86380 86390 1
511370 99511370 1001 86380 86390 1
511179 99511179 1001 86380 86390 1
511296 99511296 1001 86380 86390 1
511263 99511263 1001 86380 86390 1
510958 99510958 1001 86380 86390 1
511076 99511076 1001 86380 86390 1
511079 99511079 1001 86380 86390 1
511748 99511748 1001 86380 86390 1
511700 99511700 1001 86380 86390 1
511689 99511689 1001 86380 86390 1
511677 99511677 1001 86380 86390 1
512213 99512213 1001 86380 86390 1
512178 99512178 1001 86380 86390 1
512017 99512017 1001 86380 86390 1
512057 99512057 1001 86380 86390 1
512128 99512128 1001 86380 86390 1
511892 99511892 1001 86380 86390 1
511937 99511937 1001 86380 86390 1
512494 99512494 1001 86380 86390 1
512509 99512509 1001 86380 86390 1
512522 99512522 1001 86380 86390 1
512529 99512529 1001 86380 86390 1
513142 99513142 1001 86380 86390 1
513122 99513122 1001 86380 86390 1
513097 99513097 1001 86380 86390 1
512951 99512951 1001 86380 86390 1
512902 99512902 1001 86380 86390 1
512998 99512998 1001 86380 86390 1
512759 99512759 1001 86380 86390 1
512592 99512592 1001 86380 86390 1
512724 99512724 1001 86380 86390 1
512647 99512647 1001 86380 86390 1
513288 99513288 1001 86380 86390 1
513238 99513238 1001 86380 86390 1
513239 99513239 1001 86380 86390 1
513920 99513920 1001 86380 86390 1
514005 99514005 1001 86380 86390 1
513937 99513937 1001 86380 86390 1
513977 99513977 1001 86380 86390 1
513623 99513623 1001 86380 86390 1
513665 99513665 1001 86380 86390 1
513692 99513692 1001 86380 86390 1
513731 99513731 1001 86380 86390 1
513654 99513654 1001 86380 86390 1
513488 99513488 1001 86380 86390 1
513583 99513583 1001 86380 86390 1
513468 99513468 1001 86380 86390 1
514100 99514100 1001 86380 86390 1
514229 99514229 1001 86380 86390 1
514052 99514052 1001 86380 86390 1
514182 99514182 1001 86380 86390 1
514487 99514487 1001 86380 86390 1
514566 99514566 1001 86380 86390 1
514477 99514477 1001 86380 86390 1
514240 99514240 1001 86380 86390 1
514416 99514416 1001 86380 86390 1
515050 99515050 1001 86380 86390 1
514921 99514921 1001 86380 86390 1
515040 99515040 1001 86380 86390 1
514912 99514912 1001 86380 86390 1
515633 99515633 1001 86380 86390 1
515557 99515557 1001 86380 86390 1
515627 99515627 1001 86380 86390 1
515576 99515576 1001 86380 86390 1
515387 99515387 1001 86380 86390 1
515356 99515356 1001 86380 86390 1
515220 99515220 1001 86380 86390 1
515084 99515084 1001 86380 86390 1
515266 99515266 1001 86380 86390 1
515190 99515190 1001 86380 86390 1
515810 99515810 1001 86380 86390 1
515063 99515063 1001 86380 86390 1
515271 99515271 1001 86380 86390 1
515787 99515787 1001 86380 86390 1
516430 99516430 1001 86380 86390 1
516245 99516245 1001 86380 86390 1
515930 99515930 1001 86380 86390 1
516064 99516064 1001 86380 86390 1
515949 99515949 1001 86380 86390 1
515977 99515977 1001 86380 86390 1
515899 99515899 1001 86380 86390 1
516670 99516670 1001 86380 86390 1
516646 99516646 1001 86380 86390 1
516647 99516647 1001 86380 86390 1
517321 99517321 1001 86380 86390 1
517123 99517123 1001 86380 86390 1
517020 99517020 1001 86380 86390 1
516741 99516741 1001 86380 86390 1
516769 99516769 1001 86380 86390 1
516889 99516889 1001 86380 86390 1
516800 99516800 1001 86380 86390 1
517463 99517463 1001 86380 86390 1
517496 99517496 1001 86380 86390 1
517471 99517471 1001 86380 86390 1
518102 99518102 1001 86380 86390 1
518068 99518068 1001 86380 86390 1
518156 99518156 1001 86380 86390 1
517930 99517930 1001 86380 86390 1
517789 99517789 1001 86380 86390 1
517932 99517932 1001 86380 86390 1
517845 99517845 1001 86380 86390 1
517848 99517848 1001 86380 86390 1
517723 99517723 1001 86380 86390 1
518184 99518184 1001 86380 86390 1
518228 99518228 1001 86380 86390 1
518351 99518351 1001 86380 86390 1
518900 99518900 1001 86380 86390 1
518913 99518913 1001 86380 86390 1
518642 99518642 1001 86380 86390 1
518711 99518711 1001 86380 86390 1
518766 99518766 1001 86380 86390 1
519169 99519169 1001 86380 86390 1
518783 99518783 1001 86380 86390 1
519105 99519105 1001 86380 86390 1
519029 99519029 1001 86380 86390 1
519172 99519172 1001 86380 86390 1
519043 99519043 1001 86380 86390 1
519163 99519163 1001 86380 86390 1
519763 99519763 1001 86380 86390 1
519784 99519784 1001 86380 86390 1
519729 99519729 1001 86380 86390 1
519720 99519720 1001 86380 86390 1
519596 99519596 1001 86380 86390 1
519560 99519560 1001 86380 86390 1
519408 99519408 1001 86380 86390 1
519378 99519378 1001 86380 86390 1
519303 99519303 1001 86380 86390 1
520008 99520008 1001 86380 86390 1
519880 99519880 1001 86380 86390 1
519885 99519885 1001 86380 86390 1
520475 99520475 1001 86380 86390 1
520501 99520501 1001 86380 86390 1
520515 99520515 1001 86380 86390 1
520398 99520398 1001 86380 86390 1
520245 99520245 1001 86380 86390 1
520112 99520112 1001 86380 86390 1
520079 99520079 1001 86380 86390 1
520671 99520671 1001 86380 86390 1
521311 99521311 1001 86380 86390 1
521326 99521326 1001 86380 86390 1
521280 99521280 1001 86380 86390 1
521349 99521349 1001 86380 86390 1
521069 99521069 1001 86380 86390 1
521212 99521212 1001 86380 86390 1
521163 99521163 1001 86380 86390 1
521129 99521129 1001 86380 86390 1
520884 99520884 1001 86380 86390 1
520914 99520914 1001 86380 86390 1
520891 99520891 1001 86380 86390 1
521008 99521008 1001 86380 86390 1
521051 99521051 1001 86380 86390 1
521572 99521572 1001 86380 86390 1
521468 99521468 1001 86380 86390 1
521599 99521599 1001 86380 86390 1
521511 99521511 1001 86380 86390 1
522256 99522256 1001 86380 86390 1
522231 99522231 1001 86380 86390 1
522244 99522244 1001 86380 86390 1
522162 99522162 1001 86380 86390 1
521931 99521931 1001 86380 86390 1
522007 99522007 1001 86380 86390 1
521764 99521764 1001 86380 86390 1
521765 99521765 1001 86380 86390 1
521832 99521832 1001 86380 86390 1
522393 99522393 1001 86380 86390 1
522449 99522449 1001 86380 86390 1
522322 99522322 1001 86380 86390 1
522403 99522403 1001 86380 86390 1
522495 99522495 1001 86380 86390 1
522954 99522954 1001 86380 86390 1
523025 99523025 1001 86380 86390 1
523027 99523027 1001 86380 86390 1
522744 99522744 1001 86380 86390 1
522736 99522736 1001 86380 86390 1
522828 99522828 1001 86380 86390 1
522842 99522842 1001 86380 86390 1
522740 99522740 1001 86380 86390 1
522793 99522793 1001 86380 86390 1
522885 99522885 1001 86380 86390 1
522648 99522648 1001 86380 86390 1
523258 99523258 1001 86380 86390 1
523187 99523187 1001 86380 86390 1
523266 99523266 1001 86380 86390 1
523124 99523124 1001 86380 86390 1
523771 99523771 1001 86380 86390 1
523876 99523876 1001 86380 86390 1
523662 99523662 1001 86380 86390 1
523560 99523560 1001 86380 86390 1
523651 99523651 1001 86380 86390 1
523678 99523678 1001 86380 86390 1
523680 99523680 1001 86380 86390 1
523660 99523660 1001 86380 86390 1
523460 99523460 1001 86380 86390 1
523513 99523513 1001 86380 86390 1
524087 99524087 1001 86380 86390 1
524050 99524050 1001 86380 86390 1
524108 99524108 1001 86380 86390 1
524134 99524134 1001 86380 86390 1
524592 99524592 1001 86380 86390 1
524722 99524722 1001 86380 86390 1
524447 99524447 1001 86380 86390 1
524268 99524268 1001 86380 86390 1
524309 99524309 1001 86380 86390 1
524234 99524234 1001 86380 86390 1
524158 99524158 1001 86380 86390 1
524276 99524276 1001 86380 86390 1
524874 99524874 1001 86380 86390 1
524905 99524905 1001 86380 86390 1
524818 99524818 1001 86380 86390 1
525417 99525417 1001 86380 86390 1
525564 99525564 1001 86380 86390 1
525537 99525537 1001 86380 86390 1
525527 99525527 1001 86380 86390 1
525492 99525492 1001 86380 86390 1
525326 99525326 1001 86380 86390 1
525378 99525378 1001 86380 86390 1
525372 99525372 1001 86380 86390 1
525069 99525069 1001 86380 86390 1
524999 99524999 1001 86380 86390 1
524976 99524976 1001 86380 86390 1
525597 99525597 1001 86380 86390 1
525744 99525744 1001 86380 86390 1
526333 99526333 1001 86380 86390 1
526367 99526367 1001 86380 86390 1
526413 99526413 1001 86380 86390 1
526332 99526332 1001 86380 86390 1
526178 99526178 1001 86380 86390 1
526076 99526076 1001 86380 86390 1
526180 99526180 1001 86380 86390 1
526169 99526169 1001 86380 86390 1
526069 99526069 1001 86380 86390 1
525973 99525973 1001 86380 86390 1
526441 99526441 1001 86380 86390 1
527069 99527069 1001 86380 86390 1
527047 99527047 1001 86380 86390 1
527204 99527204 1001 86380 86390 1
526890 99526890 1001 86380 86390 1
527035 99527035 1001 86380 86390 1
526881 99526881 1001 86380 86390 1
526947 99526947 1001 86380 86390 1
526871 99526871 1001 86380 86390 1
526694 99526694 1001 86380 86390 1
526662 99526662 1001 86380 86390 1
526636 99526636 1001 86380 86390 1
527252 99527252 1001 86380 86390 1
527708 99527708 1001 86380 86390 1
527726 99527726 1001 86380 86390 1
527496 99527496 1001 86380 86390 1
527511 99527511 1001 86380 86390 1
527593 99527593 1001 86380 86390 1
528279 99528279 1001 86380 86390 1
528206 99528206 1001 86380 86390 1
528169 99528169 1001 86380 86390 1
528160 99528160 1001 86380 86390 1
528775 99528775 1001 86380 86390 1
528788 99528788 1001 86380 86390 1
528844 99528844 1001 86380 86390 1
528887 99528887 1001 86380 86390 1
528582 99528582 1001 86380 86390 1
528635 99528635 1001 86380 86390 1
528416 99528416 1001 86380 86390 1
528317 99528317 1001 86380 86390 1
528473 99528473 1001 86380 86390 1
528952 99528952 1001 86380 86390 1
528958 99528958 1001 86380 86390 1
529524 99529524 1001 86380 86390 1
529657 99529657 1001 86380 86390 1
529607 99529607 1001 86380 86390 1
529649 99529649 1001 86380 86390 1
529392 99529392 1001 86380 86390 1
529433 99529433 1001 86380 86390 1
529326 99529326 1001 86380 86390 1
529240 99529240 1001 86380 86390 1
529312 99529312 1001 86380 86390 1
529867 99529867 1001 86380 86390 1
529739 99529739 1001 86380 86390 1
529910 99529910 1001 86380 86390 1
529729 99529729 1001 86380 86390 1
530481 99530481 1001 86380 86390 1
530532 99530532 1001 86380 86390 1
530396 99530396 1001 86380 86390 1
530423 99530423 1001 86380 86390 1
530248 99530248 1001 86380 86390 1
530223 99530223 1001 86380 86390 1
530100 99530100 1001 86380 86390 1
530090 99530090 1001 86380 86390 1
530129 99530129 1001 86380 86390 1
530637 99530637 1001 86380 86390 1
530728 99530728 1001 86380 86390 1
531290 99531290 1001 86380 86390 1
531214 99531214 1001 86380 86390 1
531298 99531298 1001 86380 86390 1
531184 99531184 1001 86380 86390 1
531049 99531049 1001 86380 86390 1
531102 99531102 1001 86380 86390 1
530800 99530800 1001 86380 86390 1
530792 99530792 1001 86380 86390 1
530899 99530899 1001 86380 86390 1
531448 99531448 1001 86380 86390 1
531502 99531502 1001 86380 86390 1
532148 99532148 1001 86380 86390 1
532196 99532196 1001 86380 86390 1
531876 99531876 1001 86380 86390 1
531891 99531891 1001 86380 86390 1
531830 99531830 1001 86380 86390 1
532280 99532280 1001 86380 86390 1
532218 99532218 1001 86380 86390 1
532233 99532233 1001 86380 86390 1
532279 99532279 1001 86380 86390 1
533031 99533031 1001 86380 86390 1
532908 99532908 1001 86380 86390 1
532922 99532922 1001 86380 86390 1
532835 99532835 1001 86380 86390 1
532886 99532886 1001 86380 86390 1
532739 99532739 1001 86380 86390 1
532677 99532677 1001 86380 86390 1
532638 99532638 1001 86380 86390 1
532820 99532820 1001 86380 86390 1
532555 99532555 1001 86380 86390 1
532568 99532568 1001 86380 86390 1
532598 99532598 1001 86380 86390 1
532589 99532589 1001 86380 86390 1
533125 99533125 1001 86380 86390 1
533179 99533179 1001 86380 86390 1
533141 99533141 1001 86380 86390 1
533723 99533723 1001 86380 86390 1
533839 99533839 1001 86380 86390 1
533741 99533741 1001 86380 86390 1
533483 99533483 1001 86380 86390 1
533651 99533651 1001 86380 86390 1
533316 99533316 1001 86380 86390 1
533408 99533408 1001 86380 86390 1
533293 99533293 1001 86380 86390 1
533294 99533294 1001 86380 86390 1
533910 99533910 1001 86380 86390 1
534516 99534516 1001 86380 86390 1
534575 99534575 1001 86380 86390 1
534640 99534640 1001 86380 86390 1
534511 99534511 1001 86380 86390 1
534526 99534526 1001 86380 86390 1
534553 99534553 1001 86380 86390 1
534401 99534401 1001 86380 86390 1
534286 99534286 1001 86380 86390 1
534346 99534346 1001 86380 86390 1
534476 99534476 1001 86380 86390 1
534104 99534104 1001 86380 86390 1
534092 99534092 1001 86380 86390 1
534211 99534211 1001 86380 86390 1
534123 99534123 1001 86380 86390 1
534866 99534866 1001 86380 86390 1
534698 99534698 1001 86380 86390 1
534832 99534832 1001 86380 86390 1
534794 99534794 1001 86380 86390 1
535370 99535370 1001 86380 86390 1
535482 99535482 1001 86380 86390 1
535415 99535415 1001 86380 86390 1
535169 99535169 1001 86380 86390 1
535117 99535117 1001 86380 86390 1
535212 99535212 1001 86380 86390 1
535057 99535057 1001 86380 86390 1
534929 99534929 1001 86380 86390 1
535565 99535565 1001 86380 86390 1
535540 99535540 1001 86380 86390 1
535592 99535592 1001 86380 86390 1
536259 99536259 1001 86380 86390 1
536286 99536286 1001 86380 86390 1
536199 99536199 1001 86380 86390 1
536226 99536226 1001 86380 86390 1
536269 99536269 1001 86380 86390 1
536206 99536206 1001 86380 86390 1
535936 99535936 1001 86380 86390 1
535938 99535938 1001 86380 86390 1
535943 99535943 1001 86380 86390 1
535883 99535883 1001 86380 86390 1
535858 99535858 1001 86380 86390 1
535774 99535774 1001 86380 86390 1
535880 99535880 1001 86380 86390 1
536476 99536476 1001 86380 86390 1
536493 99536493 1001 86380 86390 1
536460 99536460 1001 86380 86390 1
537002 99537002 1001 86380 86390 1
536948 99536948 1001 86380 86390 1
536862 99536862 1001 86380 86390 1
536927 99536927 1001 86380 86390 1
536634 99536634 1001 86380 86390 1
536712 99536712 1001 86380 86390 1
537323 99537323 1001 86380 86390 1
537259 99537259 1001 86380 86390 1
537848 99537848 1001 86380 86390 1
537988 99537988 1001 86380 86390 1
537630 99537630 1001 86380 86390 1
537633 99537633 1001 86380 86390 1
537599 99537599 1001 86380 86390 1
537419 99537419 1001 86380 86390 1
537501 99537501 1001 86380 86390 1
537540 99537540 1001 86380 86390 1
537438 99537438 1001 86380 86390 1
537569 99537569 1001 86380 86390 1
537374 99537374 1001 86380 86390 1
537544 99537544 1001 86380 86390 1
537533 99537533 1001 86380 86390 1
537405 99537405 1001 86380 86390 1
537576 99537576 1001 86380 86390 1
538178 99538178 1001 86380 86390 1
538101 99538101 1001 86380 86390 1
538186 99538186 1001 86380 86390 1
538644 99538644 1001 86380 86390 1
538608 99538608 1001 86380 86390 1
538393 99538393 1001 86380 86390 1
538254 99538254 1001 86380 86390 1
538332 99538332 1001 86380 86390 1
538371 99538371 1001 86380 86390 1
538320 99538320 1001 86380 86390 1
538283 99538283 1001 86380 86390 1
538994 99538994 1001 86380 86390 1
538839 99538839 1001 86380 86390 1
538947 99538947 1001 86380 86390 1
539014 99539014 1001 86380 86390 1
539543 99539543 1001 86380 86390 1
539519 99539519 1001 86380 86390 1
539571 99539571 1001 86380 86390 1
539253 99539253 1001 86380 86390 1
539292 99539292 1001 86380 86390 1
539414 99539414 1001 86380 86390 1
539136 99539136 1001 86380 86390 1
539085 99539085 1001 86380 86390 1
539089 99539089 1001 86380 86390 1
539180 99539180 1001 86380 86390 1
539040 99539040 1001 86380 86390 1
539687 99539687 1001 86380 86390 1
540302 99540302 1001 86380 86390 1
540420 99540420 1001 86380 86390 1
540324 99540324 1001 86380 86390 1
540122 99540122 1001 86380 86390 1
540200 99540200 1001 86380 86390 1
540165 99540165 1001 86380 86390 1
540219 99540219 1001 86380 86390 1
540258 99540258 1001 86380 86390 1
540078 99540078 1001 86380 86390 1
540042 99540042 1001 86380 86390 1
540035 99540035 1001 86380 86390 1
539880 99539880 1001 86380 86390 1
540023 99540023 1001 86380 86390 1
540011 99540011 1001 86380 86390 1
540545 99540545 1001 86380 86390 1
540495 99540495 1001 86380 86390 1
540562 99540562 1001 86380 86390 1
540550 99540550 1001 86380 86390 1
541258 99541258 1001 86380 86390 1
541264 99541264 1001 86380 86390 1
541158 99541158 1001 86380 86390 1
541215 99541215 1001 86380 86390 1
541035 99541035 1001 86380 86390 1
541028 99541028 1001 86380 86390 1
540827 99540827 1001 86380 86390 1
540716 99540716 1001 86380 86390 1
540733 99540733 1001 86380 86390 1
540798 99540798 1001 86380 86390 1
540786 99540786 1001 86380 86390 1
541459 99541459 1001 86380 86390 1
541467 99541467 1001 86380 86390 1
541340 99541340 1001 86380 86390 1
541405 99541405 1001 86380 86390 1
541952 99541952 1001 86380 86390 1
541919 99541919 1001 86380 86390 1
541932 99541932 1001 86380 86390 1
542012 99542012 1001 86380 86390 1
542064 99542064 1001 86380 86390 1
542067 99542067 1001 86380 86390 1
541763 99541763 1001 86380 86390 1
541908 99541908 1001 86380 86390 1
541873 99541873 1001 86380 86390 1
541684 99541684 1001 86380 86390 1
541700 99541700 1001 86380 86390 1
541662 99541662 1001 86380 86390 1
541585 99541585 1001 86380 86390 1
542297 99542297 1001 86380 86390 1
542262 99542262 1001 86380 86390 1
542306 99542306 1001 86380 86390 1
542126 99542126 1001 86380 86390 1
542912 99542912 1001 86380 86390 1
542888 99542888 1001 86380 86390 1
542936 99542936 1001 86380 86390 1
542615 99542615 1001 86380 86390 1
542722 99542722 1001 86380 86390 1
542582 99542582 1001 86380 86390 1
542485 99542485 1001 86380 86390 1
542423 99542423 1001 86380 86390 1
542362 99542362 1001 86380 86390 1
543063 99543063 1001 86380 86390 1
543674 99543674 1001 86380 86390 1
543675 99543675 1001 86380 86390 1
543752 99543752 1001 86380 86390 1
543756 99543756 1001 86380 86390 1
543718 99543718 1001 86380 86390 1
543384 99543384 1001 86380 86390 1
543536 99543536 1001 86380 86390 1
543538 99543538 1001 86380 86390 1
543279 99543279 1001 86380 86390 1
543356 99543356 1001 86380 86390 1
543859 99543859 1001 86380 86390 1
543795 99543795 1001 86380 86390 1
543900 99543900 1001 86380 86390 1
543942 99543942 1001 86380 86390 1
543943 99543943 1001 86380 86390 1
543906 99543906 1001 86380 86390 1
543946 99543946 1001 86380 86390 1
544481 99544481 1001 86380 86390 1
544496 99544496 1001 86380 86390 1
544422 99544422 1001 86380 86390 1
544504 99544504 1001 86380 86390 1
544392 99544392 1001 86380 86390 1
544242 99544242 1001 86380 86390 1
544281 99544281 1001 86380 86390 1
544388 99544388 1001 86380 86390 1
544351 99544351 1001 86380 86390 1
544390 99544390 1001 86380 86390 1
544065 99544065 1001 86380 86390 1
544104 99544104 1001 86380 86390 1
544675 99544675 1001 86380 86390 1
544705 99544705 1001 86380 86390 1
414470 1133 1001 6780 7737 1
506052 1034 1001 58676 58975 1
508760 1056 1001 37759 38058 1
400070 99400070 1001 86380 86390 1
400279 99400279 1001 86380 86390 1
400460 99400460 1001 86380 86390 1
400601 99400601 1001 86380 86390 1
400819 99400819 1001 86380 86390 1
401235 99401235 1001 86380 86390 1
401551 99401551 1001 86380 86390 1
401805 99401805 1001 86380 86390 1
401730 99401730 1001 86380 86390 1
401908 99401908 1001 86380 86390 1
402063 99402063 1001 86380 86390 1
402011 99402011 1001 86380 86390 1
402142 99402142 1001 86380 86390 1
402363 99402363 1001 86380 86390 1
402501 99402501 1001 86380 86390 1
402796 99402796 1001 86380 86390 1
402785 99402785 1001 86380 86390 1
403432 99403432 1001 86380 86390 1
403475 99403475 1001 86380 86390 1
403553 99403553 1001 86380 86390 1
403622 99403622 1001 86380 86390 1
403535 99403535 1001 86380 86390 1
403970 99403970 1001 86380 86390 1
404143 99404143 1001 86380 86390 1
404087 99404087 1001 86380 86390 1
404238 99404238 1001 86380 86390 1
404692 99404692 1001 86380 86390 1
404865 99404865 1001 86380 86390 1
404973 99404973 1001 86380 86390 1
405334 99405334 1001 86380 86390 1
405412 99405412 1001 86380 86390 1
405546 99405546 1001 86380 86390 1
405683 99405683 1001 86380 86390 1
405691 99405691 1001 86380 86390 1
406054 99406054 1001 86380 86390 1
406312 99406312 1001 86380 86390 1
406535 99406535 1001 86380 86390 1
406637 99406637 1001 86380 86390 1
406712 99406712 1001 86380 86390 1
406777 99406777 1001 86380 86390 1
406987 99406987 1001 86380 86390 1
407059 99407059 1001 86380 86390 1
407106 99407106 1001 86380 86390 1
407186 99407186 1001 86380 86390 1
407605 99407605 1001 86380 86390 1
407705 99407705 1001 86380 86390 1
407697 99407697 1001 86380 86390 1
408179 99408179 1001 86380 86390 1
408289 99408289 1001 86380 86390 1
408242 99408242 1001 86380 86390 1
408419 99408419 1001 86380 86390 1
408758 99408758 1001 86380 86390 1
408768 99408768 1001 86380 86390 1
409013 99409013 1001 86380 86390 1
409179 99409179 1001 86380 86390 1
409114 99409114 1001 86380 86390 1
409281 99409281 1001 86380 86390 1
409219 99409219 1001 86380 86390 1
409346 99409346 1001 86380 86390 1
409466 99409466 1001 86380 86390 1
409596 99409596 1001 86380 86390 1
409524 99409524 1001 86380 86390 1
409616 99409616 1001 86380 86390 1
409811 99409811 1001 86380 86390 1
410071 99410071 1001 86380 86390 1
410058 99410058 1001 86380 86390 1
410243 99410243 1001 86380 86390 1
410268 99410268 1001 86380 86390 1
410450 99410450 1001 86380 86390 1
410702 99410702 1001 86380 86390 1
410891 99410891 1001 86380 86390 1
410867 99410867 1001 86380 86390 1
411016 99411016 1001 86380 86390 1
411163 99411163 1001 86380 86390 1
411537 99411537 1001 86380 86390 1
411725 99411725 1001 86380 86390 1
411790 99411790 1001 86380 86390 1
412088 99412088 1001 86380 86390 1
412002 99412002 1001 86380 86390 1
412287 99412287 1001 86380 86390 1
413630 99413630 1001 86380 86390 1
413353 99413353 1001 86380 86390 1
413678 99413678 1001 86380 86390 1
413061 99413061 1001 86380 86390 1
412862 99412862 1001 86380 86390 1
412721 99412721 1001 86380 86390 1
412491 99412491 1001 86380 86390 1
412637 99412637 1001 86380 86390 1
413871 99413871 1001 86380 86390 1
413786 99413786 1001 86380 86390 1
415075 99415075 1001 86380 86390 1
415101 99415101 1001 86380 86390 1
415179 99415179 1001 86380 86390 1
415299 99415299 1001 86380 86390 1
414803 99414803 1001 86380 86390 1
414577 99414577 1001 86380 86390 1
414832 99414832 1001 86380 86390 1
414197 99414197 1001 86380 86390 1
414505 99414505 1001 86380 86390 1
414296 99414296 1001 86380 86390 1
414460 99414460 1001 86380 86390 1
414125 99414125 1001 86380 86390 1
414345 99414345 1001 86380 86390 1
415718 99415718 1001 86380 86390 1
415355 99415355 1001 86380 86390 1
416906 99416906 1001 86380 86390 1
416601 99416601 1001 86380 86390 1
416923 99416923 1001 86380 86390 1
416268 99416268 1001 86380 86390 1
416535 99416535 1001 86380 86390 1
416489 99416489 1001 86380 86390 1
416206 99416206 1001 86380 86390 1
416230 99416230 1001 86380 86390 1
415838 99415838 1001 86380 86390 1
415915 99415915 1001 86380 86390 1
416040 99416040 1001 86380 86390 1
416582 99416582 1001 86380 86390 1
417245 99417245 1001 86380 86390 1
417504 99417504 1001 86380 86390 1
418557 99418557 1001 86380 86390 1
418173 99418173 1001 86380 86390 1
417615 99417615 1001 86380 86390 1
417756 99417756 1001 86380 86390 1
417887 99417887 1001 86380 86390 1
417989 99417989 1001 86380 86390 1
418891 99418891 1001 86380 86390 1
418830 99418830 1001 86380 86390 1
419010 99419010 1001 86380 86390 1
420337 99420337 1001 86380 86390 1
420409 99420409 1001 86380 86390 1
420158 99420158 1001 86380 86390 1
420139 99420139 1001 86380 86390 1
420164 99420164 1001 86380 86390 1
419773 99419773 1001 86380 86390 1
419651 99419651 1001 86380 86390 1
419477 99419477 1001 86380 86390 1
419556 99419556 1001 86380 86390 1
420691 99420691 1001 86380 86390 1
420742 99420742 1001 86380 86390 1
420745 99420745 1001 86380 86390 1
420524 99420524 1001 86380 86390 1
421824 99421824 1001 86380 86390 1
421993 99421993 1001 86380 86390 1
421653 99421653 1001 86380 86390 1
421365 99421365 1001 86380 86390 1
420899 99420899 1001 86380 86390 1
420922 99420922 1001 86380 86390 1
422358 99422358 1001 86380 86390 1
422508 99422508 1001 86380 86390 1
422253 99422253 1001 86380 86390 1
422338 99422338 1001 86380 86390 1
422520 99422520 1001 86380 86390 1
422209 99422209 1001 86380 86390 1
422324 99422324 1001 86380 86390 1
423661 99423661 1001 86380 86390 1
423709 99423709 1001 86380 86390 1
423736 99423736 1001 86380 86390 1
423057 99423057 1001 86380 86390 1
423068 99423068 1001 86380 86390 1
422969 99422969 1001 86380 86390 1
422622 99422622 1001 86380 86390 1
422696 99422696 1001 86380 86390 1
422729 99422729 1001 86380 86390 1
422554 99422554 1001 86380 86390 1
422706 99422706 1001 86380 86390 1
422545 99422545 1001 86380 86390 1
422741 99422741 1001 86380 86390 1
422693 99422693 1001 86380 86390 1
424151 99424151 1001 86380 86390 1
423777 99423777 1001 86380 86390 1
423930 99423930 1001 86380 86390 1
423856 99423856 1001 86380 86390 1
423979 99423979 1001 86380 86390 1
424145 99424145 1001 86380 86390 1
425248 99425248 1001 86380 86390 1
425104 99425104 1001 86380 86390 1
425331 99425331 1001 86380 86390 1
425334 99425334 1001 86380 86390 1
425165 99425165 1001 86380 86390 1
424885 99424885 1001 86380 86390 1
424652 99424652 1001 86380 86390 1
424189 99424189 1001 86380 86390 1
424477 99424477 1001 86380 86390 1
424232 99424232 1001 86380 86390 1
425633 99425633 1001 86380 86390 1
425611 99425611 1001 86380 86390 1
425750 99425750 1001 86380 86390 1
425576 99425576 1001 86380 86390 1
427033 99427033 1001 86380 86390 1
426842 99426842 1001 86380 86390 1
426980 99426980 1001 86380 86390 1
426735 99426735 1001 86380 86390 1
427022 99427022 1001 86380 86390 1
427095 99427095 1001 86380 86390 1
426544 99426544 1001 86380 86390 1
426377 99426377 1001 86380 86390 1
426482 99426482 1001 86380 86390 1
426307 99426307 1001 86380 86390 1
426291 99426291 1001 86380 86390 1
425922 99425922 1001 86380 86390 1
425931 99425931 1001 86380 86390 1
426148 99426148 1001 86380 86390 1
427196 99427196 1001 86380 86390 1
427168 99427168 1001 86380 86390 1
427174 99427174 1001 86380 86390 1
427427 99427427 1001 86380 86390 1
427524 99427524 1001 86380 86390 1
428572 99428572 1001 86380 86390 1
428553 99428553 1001 86380 86390 1
428416 99428416 1001 86380 86390 1
428127 99428127 1001 86380 86390 1
428314 99428314 1001 86380 86390 1
427554 99427554 1001 86380 86390 1
429097 99429097 1001 86380 86390 1
428827 99428827 1001 86380 86390 1
429064 99429064 1001 86380 86390 1
429971 99429971 1001 86380 86390 1
430172 99430172 1001 86380 86390 1
430059 99430059 1001 86380 86390 1
429982 99429982 1001 86380 86390 1
429630 99429630 1001 86380 86390 1
429933 99429933 1001 86380 86390 1
429693 99429693 1001 86380 86390 1
429573 99429573 1001 86380 86390 1
429240 99429240 1001 86380 86390 1
429321 99429321 1001 86380 86390 1
429369 99429369 1001 86380 86390 1
429205 99429205 1001 86380 86390 1
429401 99429401 1001 86380 86390 1
429456 99429456 1001 86380 86390 1
429282 99429282 1001 86380 86390 1
430806 99430806 1001 86380 86390 1
430807 99430807 1001 86380 86390 1
430390 99430390 1001 86380 86390 1
430542 99430542 1001 86380 86390 1
430545 99430545 1001 86380 86390 1
431820 99431820 1001 86380 86390 1
431712 99431712 1001 86380 86390 1
431716 99431716 1001 86380 86390 1
432034 99432034 1001 86380 86390 1
431756 99431756 1001 86380 86390 1
431286 99431286 1001 86380 86390 1
431629 99431629 1001 86380 86390 1
431268 99431268 1001 86380 86390 1
431138 99431138 1001 86380 86390 1
432321 99432321 1001 86380 86390 1
432209 99432209 1001 86380 86390 1
432359 99432359 1001 86380 86390 1
432418 99432418 1001 86380 86390 1
432102 99432102 1001 86380 86390 1
432163 99432163 1001 86380 86390 1
433618 99433618 1001 86380 86390 1
433501 99433501 1001 86380 86390 1
433331 99433331 1001 86380 86390 1
433163 99433163 1001 86380 86390 1
432936 99432936 1001 86380 86390 1
433147 99433147 1001 86380 86390 1
433207 99433207 1001 86380 86390 1
433733 99433733 1001 86380 86390 1
433748 99433748 1001 86380 86390 1
435106 99435106 1001 86380 86390 1
435382 99435382 1001 86380 86390 1
435005 99435005 1001 86380 86390 1
435356 99435356 1001 86380 86390 1
434957 99434957 1001 86380 86390 1
434169 99434169 1001 86380 86390 1
434453 99434453 1001 86380 86390 1
437005 99437005 1001 86380 86390 1
436992 99436992 1001 86380 86390 1
435915 99435915 1001 86380 86390 1
436182 99436182 1001 86380 86390 1
437325 99437325 1001 86380 86390 1
437274 99437274 1001 86380 86390 1
300680 99300680 1001 86380 86390 1
300647 99300647 1001 86380 86390 1
300721 99300721 1001 86380 86390 1
300432 99300432 1001 86380 86390 1
300426 99300426 1001 86380 86390 1
300391 99300391 1001 86380 86390 1
300280 99300280 1001 86380 86390 1
300165 99300165 1001 86380 86390 1
300908 99300908 1001 86380 86390 1
300767 99300767 1001 86380 86390 1
300875 99300875 1001 86380 86390 1
300800 99300800 1001 86380 86390 1
301488 99301488 1001 86380 86390 1
301284 99301284 1001 86380 86390 1
301275 99301275 1001 86380 86390 1
301115 99301115 1001 86380 86390 1
300941 99300941 1001 86380 86390 1
301682 99301682 1001 86380 86390 1
301592 99301592 1001 86380 86390 1
301698 99301698 1001 86380 86390 1
301724 99301724 1001 86380 86390 1
301611 99301611 1001 86380 86390 1
301664 99301664 1001 86380 86390 1
301729 99301729 1001 86380 86390 1
302188 99302188 1001 86380 86390 1
302291 99302291 1001 86380 86390 1
301997 99301997 1001 86380 86390 1
302170 99302170 1001 86380 86390 1
301956 99301956 1001 86380 86390 1
301843 99301843 1001 86380 86390 1
301875 99301875 1001 86380 86390 1
302392 99302392 1001 86380 86390 1
303104 99303104 1001 86380 86390 1
303097 99303097 1001 86380 86390 1
303085 99303085 1001 86380 86390 1
303166 99303166 1001 86380 86390 1
303076 99303076 1001 86380 86390 1
302902 99302902 1001 86380 86390 1
302994 99302994 1001 86380 86390 1
302813 99302813 1001 86380 86390 1
302746 99302746 1001 86380 86390 1
302671 99302671 1001 86380 86390 1
302610 99302610 1001 86380 86390 1
303970 99303970 1001 86380 86390 1
303935 99303935 1001 86380 86390 1
303441 99303441 1001 86380 86390 1
303533 99303533 1001 86380 86390 1
303419 99303419 1001 86380 86390 1
303497 99303497 1001 86380 86390 1
303460 99303460 1001 86380 86390 1
303620 99303620 1001 86380 86390 1
304075 99304075 1001 86380 86390 1
304140 99304140 1001 86380 86390 1
304142 99304142 1001 86380 86390 1
304054 99304054 1001 86380 86390 1
304823 99304823 1001 86380 86390 1
304667 99304667 1001 86380 86390 1
304859 99304859 1001 86380 86390 1
304810 99304810 1001 86380 86390 1
304720 99304720 1001 86380 86390 1
304801 99304801 1001 86380 86390 1
304726 99304726 1001 86380 86390 1
304739 99304739 1001 86380 86390 1
304847 99304847 1001 86380 86390 1
304627 99304627 1001 86380 86390 1
304512 99304512 1001 86380 86390 1
304514 99304514 1001 86380 86390 1
304570 99304570 1001 86380 86390 1
304284 99304284 1001 86380 86390 1
304298 99304298 1001 86380 86390 1
304896 99304896 1001 86380 86390 1
304936 99304936 1001 86380 86390 1
305043 99305043 1001 86380 86390 1
304994 99304994 1001 86380 86390 1
305656 99305656 1001 86380 86390 1
305646 99305646 1001 86380 86390 1
305367 99305367 1001 86380 86390 1
305445 99305445 1001 86380 86390 1
305394 99305394 1001 86380 86390 1
305284 99305284 1001 86380 86390 1
500071 99500071 1001 86380 86390 1
500781 99500781 1001 86380 86390 1
500586 99500586 1001 86380 86390 1
500310 99500310 1001 86380 86390 1
500325 99500325 1001 86380 86390 1
500267 99500267 1001 86380 86390 1
500333 99500333 1001 86380 86390 1
500996 99500996 1001 86380 86390 1
500829 99500829 1001 86380 86390 1
500896 99500896 1001 86380 86390 1
501487 99501487 1001 86380 86390 1
501582 99501582 1001 86380 86390 1
501626 99501626 1001 86380 86390 1
501519 99501519 1001 86380 86390 1
501520 99501520 1001 86380 86390 1
501421 99501421 1001 86380 86390 1
501409 99501409 1001 86380 86390 1
501415 99501415 1001 86380 86390 1
501314 99501314 1001 86380 86390 1
501226 99501226 1001 86380 86390 1
501155 99501155 1001 86380 86390 1
501220 99501220 1001 86380 86390 1
501026 99501026 1001 86380 86390 1
501778 99501778 1001 86380 86390 1
501836 99501836 1001 86380 86390 1
501747 99501747 1001 86380 86390 1
502275 99502275 1001 86380 86390 1
502455 99502455 1001 86380 86390 1
502134 99502134 1001 86380 86390 1
502154 99502154 1001 86380 86390 1
502167 99502167 1001 86380 86390 1
501889 99501889 1001 86380 86390 1
501916 99501916 1001 86380 86390 1
501995 99501995 1001 86380 86390 1
501881 99501881 1001 86380 86390 1
502012 99502012 1001 86380 86390 1
502609 99502609 1001 86380 86390 1
502509 99502509 1001 86380 86390 1
502497 99502497 1001 86380 86390 1
503167 99503167 1001 86380 86390 1
503091 99503091 1001 86380 86390 1
503143 99503143 1001 86380 86390 1
503156 99503156 1001 86380 86390 1
503278 99503278 1001 86380 86390 1
502920 99502920 1001 86380 86390 1
502898 99502898 1001 86380 86390 1
503004 99503004 1001 86380 86390 1
503017 99503017 1001 86380 86390 1
502752 99502752 1001 86380 86390 1
502821 99502821 1001 86380 86390 1
502731 99502731 1001 86380 86390 1
502694 99502694 1001 86380 86390 1
503353 99503353 1001 86380 86390 1
503370 99503370 1001 86380 86390 1
503351 99503351 1001 86380 86390 1
503455 99503455 1001 86380 86390 1
503300 99503300 1001 86380 86390 1
504041 99504041 1001 86380 86390 1
503964 99503964 1001 86380 86390 1
504085 99504085 1001 86380 86390 1
504099 99504099 1001 86380 86390 1
503734 99503734 1001 86380 86390 1
503794 99503794 1001 86380 86390 1
503628 99503628 1001 86380 86390 1
503577 99503577 1001 86380 86390 1
503694 99503694 1001 86380 86390 1
503695 99503695 1001 86380 86390 1
503555 99503555 1001 86380 86390 1
503633 99503633 1001 86380 86390 1
503534 99503534 1001 86380 86390 1
504140 99504140 1001 86380 86390 1
504272 99504272 1001 86380 86390 1
504118 99504118 1001 86380 86390 1
504230 99504230 1001 86380 86390 1
504926 99504926 1001 86380 86390 1
504745 99504745 1001 86380 86390 1
504610 99504610 1001 86380 86390 1
504723 99504723 1001 86380 86390 1
504358 99504358 1001 86380 86390 1
504371 99504371 1001 86380 86390 1
504384 99504384 1001 86380 86390 1
505630 99505630 1001 86380 86390 1
505672 99505672 1001 86380 86390 1
505750 99505750 1001 86380 86390 1
505758 99505758 1001 86380 86390 1
505717 99505717 1001 86380 86390 1
505504 99505504 1001 86380 86390 1
505518 99505518 1001 86380 86390 1
505418 99505418 1001 86380 86390 1
505255 99505255 1001 86380 86390 1
505153 99505153 1001 86380 86390 1
505180 99505180 1001 86380 86390 1
505350 99505350 1001 86380 86390 1
505169 99505169 1001 86380 86390 1
505212 99505212 1001 86380 86390 1
505909 99505909 1001 86380 86390 1
505914 99505914 1001 86380 86390 1
505815 99505815 1001 86380 86390 1
505932 99505932 1001 86380 86390 1
506550 99506550 1001 86380 86390 1
506447 99506447 1001 86380 86390 1
506488 99506488 1001 86380 86390 1
506380 99506380 1001 86380 86390 1
506170 99506170 1001 86380 86390 1
506058 99506058 1001 86380 86390 1
506034 99506034 1001 86380 86390 1
506125 99506125 1001 86380 86390 1
506087 99506087 1001 86380 86390 1
506180 99506180 1001 86380 86390 1
506116 99506116 1001 86380 86390 1
506673 99506673 1001 86380 86390 1
506637 99506637 1001 86380 86390 1
506680 99506680 1001 86380 86390 1
507234 99507234 1001 86380 86390 1
507416 99507416 1001 86380 86390 1
507153 99507153 1001 86380 86390 1
506842 99506842 1001 86380 86390 1
506973 99506973 1001 86380 86390 1
506912 99506912 1001 86380 86390 1
507456 99507456 1001 86380 86390 1
507521 99507521 1001 86380 86390 1
508081 99508081 1001 86380 86390 1
508247 99508247 1001 86380 86390 1
508088 99508088 1001 86380 86390 1
507902 99507902 1001 86380 86390 1
507967 99507967 1001 86380 86390 1
508013 99508013 1001 86380 86390 1
507809 99507809 1001 86380 86390 1
507719 99507719 1001 86380 86390 1
507674 99507674 1001 86380 86390 1
507829 99507829 1001 86380 86390 1
507781 99507781 1001 86380 86390 1
508442 99508442 1001 86380 86390 1
508394 99508394 1001 86380 86390 1
508434 99508434 1001 86380 86390 1
508924 99508924 1001 86380 86390 1
508990 99508990 1001 86380 86390 1
508929 99508929 1001 86380 86390 1
509066 99509066 1001 86380 86390 1
508781 99508781 1001 86380 86390 1
508800 99508800 1001 86380 86390 1
508802 99508802 1001 86380 86390 1
508602 99508602 1001 86380 86390 1
508525 99508525 1001 86380 86390 1
509122 99509122 1001 86380 86390 1
509729 99509729 1001 86380 86390 1
509499 99509499 1001 86380 86390 1
509467 99509467 1001 86380 86390 1
509938 99509938 1001 86380 86390 1
509967 99509967 1001 86380 86390 1
510006 99510006 1001 86380 86390 1
510690 99510690 1001 86380 86390 1
510527 99510527 1001 86380 86390 1
510555 99510555 1001 86380 86390 1
510556 99510556 1001 86380 86390 1
510373 99510373 1001 86380 86390 1
510504 99510504 1001 86380 86390 1
510275 99510275 1001 86380 86390 1
510238 99510238 1001 86380 86390 1
510200 99510200 1001 86380 86390 1
510922 99510922 1001 86380 86390 1
510858 99510858 1001 86380 86390 1
510886 99510886 1001 86380 86390 1
511465 99511465 1001 86380 86390 1
510970 99510970 1001 86380 86390 1
511100 99511100 1001 86380 86390 1
511019 99511019 1001 86380 86390 1
511084 99511084 1001 86380 86390 1
511110 99511110 1001 86380 86390 1
511577 99511577 1001 86380 86390 1
511687 99511687 1001 86380 86390 1
512356 99512356 1001 86380 86390 1
512324 99512324 1001 86380 86390 1
512371 99512371 1001 86380 86390 1
512210 99512210 1001 86380 86390 1
512121 99512121 1001 86380 86390 1
512090 99512090 1001 86380 86390 1
511939 99511939 1001 86380 86390 1
511852 99511852 1001 86380 86390 1
512543 99512543 1001 86380 86390 1
513116 99513116 1001 86380 86390 1
513042 99513042 1001 86380 86390 1
512871 99512871 1001 86380 86390 1
512925 99512925 1001 86380 86390 1
512876 99512876 1001 86380 86390 1
512588 99512588 1001 86380 86390 1
512668 99512668 1001 86380 86390 1
513370 99513370 1001 86380 86390 1
513360 99513360 1001 86380 86390 1
513323 99513323 1001 86380 86390 1
513265 99513265 1001 86380 86390 1
513931 99513931 1001 86380 86390 1
513696 99513696 1001 86380 86390 1
513632 99513632 1001 86380 86390 1
513690 99513690 1001 86380 86390 1
513436 99513436 1001 86380 86390 1
513540 99513540 1001 86380 86390 1
513584 99513584 1001 86380 86390 1
514071 99514071 1001 86380 86390 1
514128 99514128 1001 86380 86390 1
514167 99514167 1001 86380 86390 1
514800 99514800 1001 86380 86390 1
514802 99514802 1001 86380 86390 1
514777 99514777 1001 86380 86390 1
514574 99514574 1001 86380 86390 1
514565 99514565 1001 86380 86390 1
514630 99514630 1001 86380 86390 1
514581 99514581 1001 86380 86390 1
514621 99514621 1001 86380 86390 1
514417 99514417 1001 86380 86390 1
514315 99514315 1001 86380 86390 1
514369 99514369 1001 86380 86390 1
514359 99514359 1001 86380 86390 1
514398 99514398 1001 86380 86390 1
514360 99514360 1001 86380 86390 1
514337 99514337 1001 86380 86390 1
514338 99514338 1001 86380 86390 1
514946 99514946 1001 86380 86390 1
514929 99514929 1001 86380 86390 1
514879 99514879 1001 86380 86390 1
515621 99515621 1001 86380 86390 1
515416 99515416 1001 86380 86390 1
515392 99515392 1001 86380 86390 1
515380 99515380 1001 86380 86390 1
515223 99515223 1001 86380 86390 1
515070 99515070 1001 86380 86390 1
515863 99515863 1001 86380 86390 1
516368 99516368 1001 86380 86390 1
516447 99516447 1001 86380 86390 1
516327 99516327 1001 86380 86390 1
516190 99516190 1001 86380 86390 1
516296 99516296 1001 86380 86390 1
515903 99515903 1001 86380 86390 1
515959 99515959 1001 86380 86390 1
515976 99515976 1001 86380 86390 1
516521 99516521 1001 86380 86390 1
516574 99516574 1001 86380 86390 1
516556 99516556 1001 86380 86390 1
516635 99516635 1001 86380 86390 1
517233 99517233 1001 86380 86390 1
517132 99517132 1001 86380 86390 1
517104 99517104 1001 86380 86390 1
516766 99516766 1001 86380 86390 1
516883 99516883 1001 86380 86390 1
516911 99516911 1001 86380 86390 1
516914 99516914 1001 86380 86390 1
516903 99516903 1001 86380 86390 1
516852 99516852 1001 86380 86390 1
516904 99516904 1001 86380 86390 1
516905 99516905 1001 86380 86390 1
517384 99517384 1001 86380 86390 1
517336 99517336 1001 86380 86390 1
517339 99517339 1001 86380 86390 1
517383 99517383 1001 86380 86390 1
518126 99518126 1001 86380 86390 1
518076 99518076 1001 86380 86390 1
517967 99517967 1001 86380 86390 1
517787 99517787 1001 86380 86390 1
517894 99517894 1001 86380 86390 1
517935 99517935 1001 86380 86390 1
517888 99517888 1001 86380 86390 1
517901 99517901 1001 86380 86390 1
517786 99517786 1001 86380 86390 1
517738 99517738 1001 86380 86390 1
517637 99517637 1001 86380 86390 1
517602 99517602 1001 86380 86390 1
517747 99517747 1001 86380 86390 1
518331 99518331 1001 86380 86390 1
518216 99518216 1001 86380 86390 1
518246 99518246 1001 86380 86390 1
518915 99518915 1001 86380 86390 1
518851 99518851 1001 86380 86390 1
518852 99518852 1001 86380 86390 1
518981 99518981 1001 86380 86390 1
518731 99518731 1001 86380 86390 1
518696 99518696 1001 86380 86390 1
518523 99518523 1001 86380 86390 1
518447 99518447 1001 86380 86390 1
518500 99518500 1001 86380 86390 1
518514 99518514 1001 86380 86390 1
519076 99519076 1001 86380 86390 1
519155 99519155 1001 86380 86390 1
519026 99519026 1001 86380 86390 1
519148 99519148 1001 86380 86390 1
519671 99519671 1001 86380 86390 1
519414 99519414 1001 86380 86390 1
519558 99519558 1001 86380 86390 1
519584 99519584 1001 86380 86390 1
519468 99519468 1001 86380 86390 1
519597 99519597 1001 86380 86390 1
519549 99519549 1001 86380 86390 1
519435 99519435 1001 86380 86390 1
519489 99519489 1001 86380 86390 1
519337 99519337 1001 86380 86390 1
519208 99519208 1001 86380 86390 1
519334 99519334 1001 86380 86390 1
519871 99519871 1001 86380 86390 1
520488 99520488 1001 86380 86390 1
520441 99520441 1001 86380 86390 1
520480 99520480 1001 86380 86390 1
520481 99520481 1001 86380 86390 1
520268 99520268 1001 86380 86390 1
520297 99520297 1001 86380 86390 1
520247 99520247 1001 86380 86390 1
520339 99520339 1001 86380 86390 1
520420 99520420 1001 86380 86390 1
520239 99520239 1001 86380 86390 1
520076 99520076 1001 86380 86390 1
520171 99520171 1001 86380 86390 1
520821 99520821 1001 86380 86390 1
520746 99520746 1001 86380 86390 1
520751 99520751 1001 86380 86390 1
520842 99520842 1001 86380 86390 1
521416 99521416 1001 86380 86390 1
521430 99521430 1001 86380 86390 1
521444 99521444 1001 86380 86390 1
521267 99521267 1001 86380 86390 1
521383 99521383 1001 86380 86390 1
521294 99521294 1001 86380 86390 1
521295 99521295 1001 86380 86390 1
521134 99521134 1001 86380 86390 1
521072 99521072 1001 86380 86390 1
521255 99521255 1001 86380 86390 1
520961 99520961 1001 86380 86390 1
521052 99521052 1001 86380 86390 1
521001 99521001 1001 86380 86390 1
520872 99520872 1001 86380 86390 1
520854 99520854 1001 86380 86390 1
520934 99520934 1001 86380 86390 1
521514 99521514 1001 86380 86390 1
522140 99522140 1001 86380 86390 1
522129 99522129 1001 86380 86390 1
522143 99522143 1001 86380 86390 1
522144 99522144 1001 86380 86390 1
522275 99522275 1001 86380 86390 1
522211 99522211 1001 86380 86390 1
522282 99522282 1001 86380 86390 1
522136 99522136 1001 86380 86390 1
522050 99522050 1001 86380 86390 1
521987 99521987 1001 86380 86390 1
521951 99521951 1001 86380 86390 1
522071 99522071 1001 86380 86390 1
521762 99521762 1001 86380 86390 1
521821 99521821 1001 86380 86390 1
522470 99522470 1001 86380 86390 1
523016 99523016 1001 86380 86390 1
523050 99523050 1001 86380 86390 1
523104 99523104 1001 86380 86390 1
522853 99522853 1001 86380 86390 1
522868 99522868 1001 86380 86390 1
522805 99522805 1001 86380 86390 1
522808 99522808 1001 86380 86390 1
522500 99522500 1001 86380 86390 1
522530 99522530 1001 86380 86390 1
522519 99522519 1001 86380 86390 1
522597 99522597 1001 86380 86390 1
522690 99522690 1001 86380 86390 1
523309 99523309 1001 86380 86390 1
523185 99523185 1001 86380 86390 1
523241 99523241 1001 86380 86390 1
523321 99523321 1001 86380 86390 1
523744 99523744 1001 86380 86390 1
523610 99523610 1001 86380 86390 1
523574 99523574 1001 86380 86390 1
523719 99523719 1001 86380 86390 1
523492 99523492 1001 86380 86390 1
523480 99523480 1001 86380 86390 1
523455 99523455 1001 86380 86390 1
523508 99523508 1001 86380 86390 1
523431 99523431 1001 86380 86390 1
523498 99523498 1001 86380 86390 1
523490 99523490 1001 86380 86390 1
524010 99524010 1001 86380 86390 1
523962 99523962 1001 86380 86390 1
524106 99524106 1001 86380 86390 1
524016 99524016 1001 86380 86390 1
524081 99524081 1001 86380 86390 1
524739 99524739 1001 86380 86390 1
524593 99524593 1001 86380 86390 1
524571 99524571 1001 86380 86390 1
524728 99524728 1001 86380 86390 1
524502 99524502 1001 86380 86390 1
524439 99524439 1001 86380 86390 1
524454 99524454 1001 86380 86390 1
524546 99524546 1001 86380 86390 1
524483 99524483 1001 86380 86390 1
524419 99524419 1001 86380 86390 1
524162 99524162 1001 86380 86390 1
524219 99524219 1001 86380 86390 1
524310 99524310 1001 86380 86390 1
524220 99524220 1001 86380 86390 1
524261 99524261 1001 86380 86390 1
524171 99524171 1001 86380 86390 1
524354 99524354 1001 86380 86390 1
524955 99524955 1001 86380 86390 1
525563 99525563 1001 86380 86390 1
525521 99525521 1001 86380 86390 1
525458 99525458 1001 86380 86390 1
525424 99525424 1001 86380 86390 1
525439 99525439 1001 86380 86390 1
525210 99525210 1001 86380 86390 1
525229 99525229 1001 86380 86390 1
525132 99525132 1001 86380 86390 1
525043 99525043 1001 86380 86390 1
525019 99525019 1001 86380 86390 1
524981 99524981 1001 86380 86390 1
525143 99525143 1001 86380 86390 1
525736 99525736 1001 86380 86390 1
525740 99525740 1001 86380 86390 1
525784 99525784 1001 86380 86390 1
526346 99526346 1001 86380 86390 1
526349 99526349 1001 86380 86390 1
526222 99526222 1001 86380 86390 1
526369 99526369 1001 86380 86390 1
526127 99526127 1001 86380 86390 1
526199 99526199 1001 86380 86390 1
526213 99526213 1001 86380 86390 1
525954 99525954 1001 86380 86390 1
526472 99526472 1001 86380 86390 1
526434 99526434 1001 86380 86390 1
526553 99526553 1001 86380 86390 1
526556 99526556 1001 86380 86390 1
526623 99526623 1001 86380 86390 1
527137 99527137 1001 86380 86390 1
527237 99527237 1001 86380 86390 1
526954 99526954 1001 86380 86390 1
527032 99527032 1001 86380 86390 1
526760 99526760 1001 86380 86390 1
526826 99526826 1001 86380 86390 1
526713 99526713 1001 86380 86390 1
527368 99527368 1001 86380 86390 1
527358 99527358 1001 86380 86390 1
527346 99527346 1001 86380 86390 1
527952 99527952 1001 86380 86390 1
527831 99527831 1001 86380 86390 1
527772 99527772 1001 86380 86390 1
527557 99527557 1001 86380 86390 1
527537 99527537 1001 86380 86390 1
527563 99527563 1001 86380 86390 1
527576 99527576 1001 86380 86390 1
528155 99528155 1001 86380 86390 1
528235 99528235 1001 86380 86390 1
528184 99528184 1001 86380 86390 1
528210 99528210 1001 86380 86390 1
528096 99528096 1001 86380 86390 1
528753 99528753 1001 86380 86390 1
528758 99528758 1001 86380 86390 1
528606 99528606 1001 86380 86390 1
528556 99528556 1001 86380 86390 1
528544 99528544 1001 86380 86390 1
528538 99528538 1001 86380 86390 1
528539 99528539 1001 86380 86390 1
528463 99528463 1001 86380 86390 1
528336 99528336 1001 86380 86390 1
528349 99528349 1001 86380 86390 1
528381 99528381 1001 86380 86390 1
528356 99528356 1001 86380 86390 1
529030 99529030 1001 86380 86390 1
528929 99528929 1001 86380 86390 1
528943 99528943 1001 86380 86390 1
529021 99529021 1001 86380 86390 1
528959 99528959 1001 86380 86390 1
529050 99529050 1001 86380 86390 1
528936 99528936 1001 86380 86390 1
529599 99529599 1001 86380 86390 1
529715 99529715 1001 86380 86390 1
529543 99529543 1001 86380 86390 1
529722 99529722 1001 86380 86390 1
529610 99529610 1001 86380 86390 1
529445 99529445 1001 86380 86390 1
529472 99529472 1001 86380 86390 1
529329 99529329 1001 86380 86390 1
529336 99529336 1001 86380 86390 1
529186 99529186 1001 86380 86390 1
529163 99529163 1001 86380 86390 1
529268 99529268 1001 86380 86390 1
529243 99529243 1001 86380 86390 1
529126 99529126 1001 86380 86390 1
529905 99529905 1001 86380 86390 1
529758 99529758 1001 86380 86390 1
530389 99530389 1001 86380 86390 1
530352 99530352 1001 86380 86390 1
530485 99530485 1001 86380 86390 1
530501 99530501 1001 86380 86390 1
530157 99530157 1001 86380 86390 1
530070 99530070 1001 86380 86390 1
530019 99530019 1001 86380 86390 1
530731 99530731 1001 86380 86390 1
530758 99530758 1001 86380 86390 1
530735 99530735 1001 86380 86390 1
530715 99530715 1001 86380 86390 1
531363 99531363 1001 86380 86390 1
531273 99531273 1001 86380 86390 1
531377 99531377 1001 86380 86390 1
531165 99531165 1001 86380 86390 1
531155 99531155 1001 86380 86390 1
530774 99530774 1001 86380 86390 1
530828 99530828 1001 86380 86390 1
530793 99530793 1001 86380 86390 1
530939 99530939 1001 86380 86390 1
531481 99531481 1001 86380 86390 1
531573 99531573 1001 86380 86390 1
532077 99532077 1001 86380 86390 1
532040 99532040 1001 86380 86390 1
532020 99532020 1001 86380 86390 1
532009 99532009 1001 86380 86390 1
531987 99531987 1001 86380 86390 1
531808 99531808 1001 86380 86390 1
531877 99531877 1001 86380 86390 1
531800 99531800 1001 86380 86390 1
531947 99531947 1001 86380 86390 1
531720 99531720 1001 86380 86390 1
531619 99531619 1001 86380 86390 1
531671 99531671 1001 86380 86390 1
532355 99532355 1001 86380 86390 1
532368 99532368 1001 86380 86390 1
532394 99532394 1001 86380 86390 1
532736 99532736 1001 86380 86390 1
532778 99532778 1001 86380 86390 1
532676 99532676 1001 86380 86390 1
532783 99532783 1001 86380 86390 1
532797 99532797 1001 86380 86390 1
532772 99532772 1001 86380 86390 1
532533 99532533 1001 86380 86390 1
532586 99532586 1001 86380 86390 1
532576 99532576 1001 86380 86390 1
533199 99533199 1001 86380 86390 1
533200 99533200 1001 86380 86390 1
533234 99533234 1001 86380 86390 1
533769 99533769 1001 86380 86390 1
533667 99533667 1001 86380 86390 1
533733 99533733 1001 86380 86390 1
533766 99533766 1001 86380 86390 1
533541 99533541 1001 86380 86390 1
533516 99533516 1001 86380 86390 1
533455 99533455 1001 86380 86390 1
533317 99533317 1001 86380 86390 1
533416 99533416 1001 86380 86390 1
533906 99533906 1001 86380 86390 1
534058 99534058 1001 86380 86390 1
533863 99533863 1001 86380 86390 1
533996 99533996 1001 86380 86390 1
534495 99534495 1001 86380 86390 1
534348 99534348 1001 86380 86390 1
534339 99534339 1001 86380 86390 1
534407 99534407 1001 86380 86390 1
534146 99534146 1001 86380 86390 1
534760 99534760 1001 86380 86390 1
534845 99534845 1001 86380 86390 1
535407 99535407 1001 86380 86390 1
535369 99535369 1001 86380 86390 1
535460 99535460 1001 86380 86390 1
535312 99535312 1001 86380 86390 1
535351 99535351 1001 86380 86390 1
535098 99535098 1001 86380 86390 1
535167 99535167 1001 86380 86390 1
534957 99534957 1001 86380 86390 1
535012 99535012 1001 86380 86390 1
535029 99535029 1001 86380 86390 1
535094 99535094 1001 86380 86390 1
535030 99535030 1001 86380 86390 1
535677 99535677 1001 86380 86390 1
535551 99535551 1001 86380 86390 1
535581 99535581 1001 86380 86390 1
535633 99535633 1001 86380 86390 1
535687 99535687 1001 86380 86390 1
536277 99536277 1001 86380 86390 1
536200 99536200 1001 86380 86390 1
536044 99536044 1001 86380 86390 1
535983 99535983 1001 86380 86390 1
536061 99536061 1001 86380 86390 1
535973 99535973 1001 86380 86390 1
535861 99535861 1001 86380 86390 1
535837 99535837 1001 86380 86390 1
536517 99536517 1001 86380 86390 1
536994 99536994 1001 86380 86390 1
537039 99537039 1001 86380 86390 1
536988 99536988 1001 86380 86390 1
536867 99536867 1001 86380 86390 1
536597 99536597 1001 86380 86390 1
536545 99536545 1001 86380 86390 1
536740 99536740 1001 86380 86390 1
536587 99536587 1001 86380 86390 1
536631 99536631 1001 86380 86390 1
537315 99537315 1001 86380 86390 1
537312 99537312 1001 86380 86390 1
537834 99537834 1001 86380 86390 1
537810 99537810 1001 86380 86390 1
537891 99537891 1001 86380 86390 1
537744 99537744 1001 86380 86390 1
537763 99537763 1001 86380 86390 1
537611 99537611 1001 86380 86390 1
537715 99537715 1001 86380 86390 1
537717 99537717 1001 86380 86390 1
537487 99537487 1001 86380 86390 1
537392 99537392 1001 86380 86390 1
537997 99537997 1001 86380 86390 1
538183 99538183 1001 86380 86390 1
538806 99538806 1001 86380 86390 1
538417 99538417 1001 86380 86390 1
538471 99538471 1001 86380 86390 1
538523 99538523 1001 86380 86390 1
538462 99538462 1001 86380 86390 1
538569 99538569 1001 86380 86390 1
538258 99538258 1001 86380 86390 1
538263 99538263 1001 86380 86390 1
538291 99538291 1001 86380 86390 1
538257 99538257 1001 86380 86390 1
538942 99538942 1001 86380 86390 1
538904 99538904 1001 86380 86390 1
538855 99538855 1001 86380 86390 1
539010 99539010 1001 86380 86390 1
538992 99538992 1001 86380 86390 1
539565 99539565 1001 86380 86390 1
539502 99539502 1001 86380 86390 1
539529 99539529 1001 86380 86390 1
539481 99539481 1001 86380 86390 1
539628 99539628 1001 86380 86390 1
539549 99539549 1001 86380 86390 1
539402 99539402 1001 86380 86390 1
539042 99539042 1001 86380 86390 1
539770 99539770 1001 86380 86390 1
539695 99539695 1001 86380 86390 1
539837 99539837 1001 86380 86390 1
539696 99539696 1001 86380 86390 1
539748 99539748 1001 86380 86390 1
539725 99539725 1001 86380 86390 1
539739 99539739 1001 86380 86390 1
539804 99539804 1001 86380 86390 1
539740 99539740 1001 86380 86390 1
540419 99540419 1001 86380 86390 1
540409 99540409 1001 86380 86390 1
540268 99540268 1001 86380 86390 1
540360 99540360 1001 86380 86390 1
540460 99540460 1001 86380 86390 1
540068 99540068 1001 86380 86390 1
540238 99540238 1001 86380 86390 1
540097 99540097 1001 86380 86390 1
540087 99540087 1001 86380 86390 1
540064 99540064 1001 86380 86390 1
540260 99540260 1001 86380 86390 1
539915 99539915 1001 86380 86390 1
540509 99540509 1001 86380 86390 1
540497 99540497 1001 86380 86390 1
541268 99541268 1001 86380 86390 1
541183 99541183 1001 86380 86390 1
541274 99541274 1001 86380 86390 1
541202 99541202 1001 86380 86390 1
540922 99540922 1001 86380 86390 1
541017 99541017 1001 86380 86390 1
540916 99540916 1001 86380 86390 1
540678 99540678 1001 86380 86390 1
540823 99540823 1001 86380 86390 1
541468 99541468 1001 86380 86390 1
542042 99542042 1001 86380 86390 1
542019 99542019 1001 86380 86390 1
542076 99542076 1001 86380 86390 1
541760 99541760 1001 86380 86390 1
541814 99541814 1001 86380 86390 1
541778 99541778 1001 86380 86390 1
541792 99541792 1001 86380 86390 1
541832 99541832 1001 86380 86390 1
541560 99541560 1001 86380 86390 1
542288 99542288 1001 86380 86390 1
542173 99542173 1001 86380 86390 1
542218 99542218 1001 86380 86390 1
542257 99542257 1001 86380 86390 1
542701 99542701 1001 86380 86390 1
542590 99542590 1001 86380 86390 1
542581 99542581 1001 86380 86390 1
542407 99542407 1001 86380 86390 1
542462 99542462 1001 86380 86390 1
542478 99542478 1001 86380 86390 1
543099 99543099 1001 86380 86390 1
543068 99543068 1001 86380 86390 1
542951 99542951 1001 86380 86390 1
543043 99543043 1001 86380 86390 1
543044 99543044 1001 86380 86390 1
543644 99543644 1001 86380 86390 1
543584 99543584 1001 86380 86390 1
543717 99543717 1001 86380 86390 1
543553 99543553 1001 86380 86390 1
543415 99543415 1001 86380 86390 1
543441 99543441 1001 86380 86390 1
543455 99543455 1001 86380 86390 1
543408 99543408 1001 86380 86390 1
543353 99543353 1001 86380 86390 1
543888 99543888 1001 86380 86390 1
543838 99543838 1001 86380 86390 1
543879 99543879 1001 86380 86390 1
544468 99544468 1001 86380 86390 1
544431 99544431 1001 86380 86390 1
544423 99544423 1001 86380 86390 1
544527 99544527 1001 86380 86390 1
544529 99544529 1001 86380 86390 1
544493 99544493 1001 86380 86390 1
544280 99544280 1001 86380 86390 1
544243 99544243 1001 86380 86390 1
544257 99544257 1001 86380 86390 1
544222 99544222 1001 86380 86390 1
544086 99544086 1001 86380 86390 1
544099 99544099 1001 86380 86390 1
418910 768 1001 48480 49617 1
410948 381 1001 24300 24837 1
519892 951 1002 27470 33792 1
528391 779 1001 70764 71063 1
400265 99400265 1001 86380 86390 1
400317 99400317 1001 86380 86390 1
400371 99400371 1001 86380 86390 1
400424 99400424 1001 86380 86390 1
400757 99400757 1001 86380 86390 1
400860 99400860 1001 86380 86390 1
400861 99400861 1001 86380 86390 1
400966 99400966 1001 86380 86390 1
401175 99401175 1001 86380 86390 1
401323 99401323 1001 86380 86390 1
401365 99401365 1001 86380 86390 1
401586 99401586 1001 86380 86390 1
401791 99401791 1001 86380 86390 1
402195 99402195 1001 86380 86390 1
402251 99402251 1001 86380 86390 1
402419 99402419 1001 86380 86390 1
402599 99402599 1001 86380 86390 1
402782 99402782 1001 86380 86390 1
402842 99402842 1001 86380 86390 1
402843 99402843 1001 86380 86390 1
402829 99402829 1001 86380 86390 1
402986 99402986 1001 86380 86390 1
403756 99403756 1001 86380 86390 1
404092 99404092 1001 86380 86390 1
404043 99404043 1001 86380 86390 1
404298 99404298 1001 86380 86390 1
404285 99404285 1001 86380 86390 1
404458 99404458 1001 86380 86390 1
404702 99404702 1001 86380 86390 1
404902 99404902 1001 86380 86390 1
404964 99404964 1001 86380 86390 1
405128 99405128 1001 86380 86390 1
405280 99405280 1001 86380 86390 1
405378 99405378 1001 86380 86390 1
405423 99405423 1001 86380 86390 1
405448 99405448 1001 86380 86390 1
405657 99405657 1001 86380 86390 1
405692 99405692 1001 86380 86390 1
405786 99405786 1001 86380 86390 1
405943 99405943 1001 86380 86390 1
405978 99405978 1001 86380 86390 1
406088 99406088 1001 86380 86390 1
406108 99406108 1001 86380 86390 1
406308 99406308 1001 86380 86390 1
406591 99406591 1001 86380 86390 1
406782 99406782 1001 86380 86390 1
407548 99407548 1001 86380 86390 1
407501 99407501 1001 86380 86390 1
407783 99407783 1001 86380 86390 1
408013 99408013 1001 86380 86390 1
408167 99408167 1001 86380 86390 1
408388 99408388 1001 86380 86390 1
408320 99408320 1001 86380 86390 1
408522 99408522 1001 86380 86390 1
408788 99408788 1001 86380 86390 1
408987 99408987 1001 86380 86390 1
409035 99409035 1001 86380 86390 1
409143 99409143 1001 86380 86390 1
409077 99409077 1001 86380 86390 1
409297 99409297 1001 86380 86390 1
409354 99409354 1001 86380 86390 1
409580 99409580 1001 86380 86390 1
409586 99409586 1001 86380 86390 1
409718 99409718 1001 86380 86390 1
409727 99409727 1001 86380 86390 1
409949 99409949 1001 86380 86390 1
409973 99409973 1001 86380 86390 1
409940 99409940 1001 86380 86390 1
410101 99410101 1001 86380 86390 1
410203 99410203 1001 86380 86390 1
410213 99410213 1001 86380 86390 1
410190 99410190 1001 86380 86390 1
410342 99410342 1001 86380 86390 1
410401 99410401 1001 86380 86390 1
410524 99410524 1001 86380 86390 1
410554 99410554 1001 86380 86390 1
410885 99410885 1001 86380 86390 1
410959 99410959 1001 86380 86390 1
410998 99410998 1001 86380 86390 1
411045 99411045 1001 86380 86390 1
411293 99411293 1001 86380 86390 1
411344 99411344 1001 86380 86390 1
411636 99411636 1001 86380 86390 1
411715 99411715 1001 86380 86390 1
411778 99411778 1001 86380 86390 1
411900 99411900 1001 86380 86390 1
411980 99411980 1001 86380 86390 1
412108 99412108 1001 86380 86390 1
412205 99412205 1001 86380 86390 1
412334 99412334 1001 86380 86390 1
413400 99413400 1001 86380 86390 1
413312 99413312 1001 86380 86390 1
413385 99413385 1001 86380 86390 1
413407 99413407 1001 86380 86390 1
413208 99413208 1001 86380 86390 1
412527 99412527 1001 86380 86390 1
412871 99412871 1001 86380 86390 1
414020 99414020 1001 86380 86390 1
414082 99414082 1001 86380 86390 1
415093 99415093 1001 86380 86390 1
415247 99415247 1001 86380 86390 1
415217 99415217 1001 86380 86390 1
415078 99415078 1001 86380 86390 1
415264 99415264 1001 86380 86390 1
415196 99415196 1001 86380 86390 1
414989 99414989 1001 86380 86390 1
415137 99415137 1001 86380 86390 1
414868 99414868 1001 86380 86390 1
414597 99414597 1001 86380 86390 1
414165 99414165 1001 86380 86390 1
414463 99414463 1001 86380 86390 1
414369 99414369 1001 86380 86390 1
414134 99414134 1001 86380 86390 1
414137 99414137 1001 86380 86390 1
415342 99415342 1001 86380 86390 1
415632 99415632 1001 86380 86390 1
416736 99416736 1001 86380 86390 1
416843 99416843 1001 86380 86390 1
416913 99416913 1001 86380 86390 1
416977 99416977 1001 86380 86390 1
416212 99416212 1001 86380 86390 1
415931 99415931 1001 86380 86390 1
416112 99416112 1001 86380 86390 1
415787 99415787 1001 86380 86390 1
415876 99415876 1001 86380 86390 1
415980 99415980 1001 86380 86390 1
416027 99416027 1001 86380 86390 1
415806 99415806 1001 86380 86390 1
417034 99417034 1001 86380 86390 1
417038 99417038 1001 86380 86390 1
417084 99417084 1001 86380 86390 1
417505 99417505 1001 86380 86390 1
417588 99417588 1001 86380 86390 1
417534 99417534 1001 86380 86390 1
417569 99417569 1001 86380 86390 1
418459 99418459 1001 86380 86390 1
418658 99418658 1001 86380 86390 1
418520 99418520 1001 86380 86390 1
418544 99418544 1001 86380 86390 1
418278 99418278 1001 86380 86390 1
418264 99418264 1001 86380 86390 1
418354 99418354 1001 86380 86390 1
418002 99418002 1001 86380 86390 1
417639 99417639 1001 86380 86390 1
418949 99418949 1001 86380 86390 1
418998 99418998 1001 86380 86390 1
418838 99418838 1001 86380 86390 1
420080 99420080 1001 86380 86390 1
420371 99420371 1001 86380 86390 1
420324 99420324 1001 86380 86390 1
419965 99419965 1001 86380 86390 1
419670 99419670 1001 86380 86390 1
419753 99419753 1001 86380 86390 1
419756 99419756 1001 86380 86390 1
419401 99419401 1001 86380 86390 1
419363 99419363 1001 86380 86390 1
419610 99419610 1001 86380 86390 1
419464 99419464 1001 86380 86390 1
420499 99420499 1001 86380 86390 1
420568 99420568 1001 86380 86390 1
420475 99420475 1001 86380 86390 1
421778 99421778 1001 86380 86390 1
421689 99421689 1001 86380 86390 1
421717 99421717 1001 86380 86390 1
421745 99421745 1001 86380 86390 1
421930 99421930 1001 86380 86390 1
421702 99421702 1001 86380 86390 1
422097 99422097 1001 86380 86390 1
422113 99422113 1001 86380 86390 1
421426 99421426 1001 86380 86390 1
421621 99421621 1001 86380 86390 1
421380 99421380 1001 86380 86390 1
421449 99421449 1001 86380 86390 1
421140 99421140 1001 86380 86390 1
421208 99421208 1001 86380 86390 1
421240 99421240 1001 86380 86390 1
422458 99422458 1001 86380 86390 1
422497 99422497 1001 86380 86390 1
422303 99422303 1001 86380 86390 1
423458 99423458 1001 86380 86390 1
423576 99423576 1001 86380 86390 1
423344 99423344 1001 86380 86390 1
423521 99423521 1001 86380 86390 1
423716 99423716 1001 86380 86390 1
423391 99423391 1001 86380 86390 1
423455 99423455 1001 86380 86390 1
423107 99423107 1001 86380 86390 1
422960 99422960 1001 86380 86390 1
423233 99423233 1001 86380 86390 1
423159 99423159 1001 86380 86390 1
422796 99422796 1001 86380 86390 1
422905 99422905 1001 86380 86390 1
422628 99422628 1001 86380 86390 1
422862 99422862 1001 86380 86390 1
422790 99422790 1001 86380 86390 1
422567 99422567 1001 86380 86390 1
424118 99424118 1001 86380 86390 1
424020 99424020 1001 86380 86390 1
423803 99423803 1001 86380 86390 1
423816 99423816 1001 86380 86390 1
423788 99423788 1001 86380 86390 1
425246 99425246 1001 86380 86390 1
425149 99425149 1001 86380 86390 1
425016 99425016 1001 86380 86390 1
425066 99425066 1001 86380 86390 1
424785 99424785 1001 86380 86390 1
424789 99424789 1001 86380 86390 1
424742 99424742 1001 86380 86390 1
424769 99424769 1001 86380 86390 1
424334 99424334 1001 86380 86390 1
424335 99424335 1001 86380 86390 1
425612 99425612 1001 86380 86390 1
425540 99425540 1001 86380 86390 1
425616 99425616 1001 86380 86390 1
425672 99425672 1001 86380 86390 1
426824 99426824 1001 86380 86390 1
426853 99426853 1001 86380 86390 1
426709 99426709 1001 86380 86390 1
426343 99426343 1001 86380 86390 1
426345 99426345 1001 86380 86390 1
426361 99426361 1001 86380 86390 1
426287 99426287 1001 86380 86390 1
426046 99426046 1001 86380 86390 1
427231 99427231 1001 86380 86390 1
427312 99427312 1001 86380 86390 1
427397 99427397 1001 86380 86390 1
427377 99427377 1001 86380 86390 1
428586 99428586 1001 86380 86390 1
428445 99428445 1001 86380 86390 1
428435 99428435 1001 86380 86390 1
428663 99428663 1001 86380 86390 1
428195 99428195 1001 86380 86390 1
427980 99427980 1001 86380 86390 1
428052 99428052 1001 86380 86390 1
427934 99427934 1001 86380 86390 1
427911 99427911 1001 86380 86390 1
427615 99427615 1001 86380 86390 1
427644 99427644 1001 86380 86390 1
427571 99427571 1001 86380 86390 1
429149 99429149 1001 86380 86390 1
428761 99428761 1001 86380 86390 1
427531 99427531 1001 86380 86390 1
429020 99429020 1001 86380 86390 1
429160 99429160 1001 86380 86390 1
428859 99428859 1001 86380 86390 1
430348 99430348 1001 86380 86390 1
429701 99429701 1001 86380 86390 1
429581 99429581 1001 86380 86390 1
429409 99429409 1001 86380 86390 1
430484 99430484 1001 86380 86390 1
430393 99430393 1001 86380 86390 1
430452 99430452 1001 86380 86390 1
430604 99430604 1001 86380 86390 1
431860 99431860 1001 86380 86390 1
431889 99431889 1001 86380 86390 1
431745 99431745 1001 86380 86390 1
432031 99432031 1001 86380 86390 1
431685 99431685 1001 86380 86390 1
431559 99431559 1001 86380 86390 1
430870 99430870 1001 86380 86390 1
430922 99430922 1001 86380 86390 1
430830 99430830 1001 86380 86390 1
432252 99432252 1001 86380 86390 1
432068 99432068 1001 86380 86390 1
432318 99432318 1001 86380 86390 1
433726 99433726 1001 86380 86390 1
433562 99433562 1001 86380 86390 1
433447 99433447 1001 86380 86390 1
433031 99433031 1001 86380 86390 1
433227 99433227 1001 86380 86390 1
433043 99433043 1001 86380 86390 1
433309 99433309 1001 86380 86390 1
432851 99432851 1001 86380 86390 1
432854 99432854 1001 86380 86390 1
432654 99432654 1001 86380 86390 1
434134 99434134 1001 86380 86390 1
433912 99433912 1001 86380 86390 1
433771 99433771 1001 86380 86390 1
435036 99435036 1001 86380 86390 1
435061 99435061 1001 86380 86390 1
435350 99435350 1001 86380 86390 1
434895 99434895 1001 86380 86390 1
434740 99434740 1001 86380 86390 1
434829 99434829 1001 86380 86390 1
434725 99434725 1001 86380 86390 1
434563 99434563 1001 86380 86390 1
434343 99434343 1001 86380 86390 1
434264 99434264 1001 86380 86390 1
435839 99435839 1001 86380 86390 1
435637 99435637 1001 86380 86390 1
437076 99437076 1001 86380 86390 1
436518 99436518 1001 86380 86390 1
436393 99436393 1001 86380 86390 1
436463 99436463 1001 86380 86390 1
436512 99436512 1001 86380 86390 1
436488 99436488 1001 86380 86390 1
436107 99436107 1001 86380 86390 1
437240 99437240 1001 86380 86390 1
437327 99437327 1001 86380 86390 1
300575 99300575 1001 86380 86390 1
300565 99300565 1001 86380 86390 1
300471 99300471 1001 86380 86390 1
300435 99300435 1001 86380 86390 1
300494 99300494 1001 86380 86390 1
300192 99300192 1001 86380 86390 1
300807 99300807 1001 86380 86390 1
301551 99301551 1001 86380 86390 1
301417 99301417 1001 86380 86390 1
301458 99301458 1001 86380 86390 1
301357 99301357 1001 86380 86390 1
301486 99301486 1001 86380 86390 1
301385 99301385 1001 86380 86390 1
301232 99301232 1001 86380 86390 1
301298 99301298 1001 86380 86390 1
301176 99301176 1001 86380 86390 1
301152 99301152 1001 86380 86390 1
300947 99300947 1001 86380 86390 1
301092 99301092 1001 86380 86390 1
301122 99301122 1001 86380 86390 1
301685 99301685 1001 86380 86390 1
301714 99301714 1001 86380 86390 1
301717 99301717 1001 86380 86390 1
301743 99301743 1001 86380 86390 1
302278 99302278 1001 86380 86390 1
302380 99302380 1001 86380 86390 1
302267 99302267 1001 86380 86390 1
302332 99302332 1001 86380 86390 1
302248 99302248 1001 86380 86390 1
302371 99302371 1001 86380 86390 1
302376 99302376 1001 86380 86390 1
301996 99301996 1001 86380 86390 1
302166 99302166 1001 86380 86390 1
302011 99302011 1001 86380 86390 1
302154 99302154 1001 86380 86390 1
302040 99302040 1001 86380 86390 1
301814 99301814 1001 86380 86390 1
301841 99301841 1001 86380 86390 1
301795 99301795 1001 86380 86390 1
302548 99302548 1001 86380 86390 1
302408 99302408 1001 86380 86390 1
302581 99302581 1001 86380 86390 1
303203 99303203 1001 86380 86390 1
303027 99303027 1001 86380 86390 1
303053 99303053 1001 86380 86390 1
303007 99303007 1001 86380 86390 1
303086 99303086 1001 86380 86390 1
303167 99303167 1001 86380 86390 1
303295 99303295 1001 86380 86390 1
303314 99303314 1001 86380 86390 1
303396 99303396 1001 86380 86390 1
304031 99304031 1001 86380 86390 1
303918 99303918 1001 86380 86390 1
303830 99303830 1001 86380 86390 1
303911 99303911 1001 86380 86390 1
303711 99303711 1001 86380 86390 1
303750 99303750 1001 86380 86390 1
303776 99303776 1001 86380 86390 1
303785 99303785 1001 86380 86390 1
303474 99303474 1001 86380 86390 1
303540 99303540 1001 86380 86390 1
304237 99304237 1001 86380 86390 1
304149 99304149 1001 86380 86390 1
304228 99304228 1001 86380 86390 1
304190 99304190 1001 86380 86390 1
304679 99304679 1001 86380 86390 1
304758 99304758 1001 86380 86390 1
304653 99304653 1001 86380 86390 1
304475 99304475 1001 86380 86390 1
304569 99304569 1001 86380 86390 1
304597 99304597 1001 86380 86390 1
304484 99304484 1001 86380 86390 1
304395 99304395 1001 86380 86390 1
305015 99305015 1001 86380 86390 1
304912 99304912 1001 86380 86390 1
305060 99305060 1001 86380 86390 1
305623 99305623 1001 86380 86390 1
305670 99305670 1001 86380 86390 1
305273 99305273 1001 86380 86390 1
305411 99305411 1001 86380 86390 1
305092 99305092 1001 86380 86390 1
305249 99305249 1001 86380 86390 1
500140 99500140 1001 86380 86390 1
500057 99500057 1001 86380 86390 1
500174 99500174 1001 86380 86390 1
500073 99500073 1001 86380 86390 1
500648 99500648 1001 86380 86390 1
500488 99500488 1001 86380 86390 1
500240 99500240 1001 86380 86390 1
500215 99500215 1001 86380 86390 1
500900 99500900 1001 86380 86390 1
501550 99501550 1001 86380 86390 1
501500 99501500 1001 86380 86390 1
501475 99501475 1001 86380 86390 1
501438 99501438 1001 86380 86390 1
501240 99501240 1001 86380 86390 1
501360 99501360 1001 86380 86390 1
501413 99501413 1001 86380 86390 1
501299 99501299 1001 86380 86390 1
501378 99501378 1001 86380 86390 1
501406 99501406 1001 86380 86390 1
501135 99501135 1001 86380 86390 1
501148 99501148 1001 86380 86390 1
501033 99501033 1001 86380 86390 1
502416 99502416 1001 86380 86390 1
502328 99502328 1001 86380 86390 1
502385 99502385 1001 86380 86390 1
502183 99502183 1001 86380 86390 1
502067 99502067 1001 86380 86390 1
502171 99502171 1001 86380 86390 1
502189 99502189 1001 86380 86390 1
501884 99501884 1001 86380 86390 1
502036 99502036 1001 86380 86390 1
501868 99501868 1001 86380 86390 1
502573 99502573 1001 86380 86390 1
502486 99502486 1001 86380 86390 1
503232 99503232 1001 86380 86390 1
503247 99503247 1001 86380 86390 1
503021 99503021 1001 86380 86390 1
502959 99502959 1001 86380 86390 1
502913 99502913 1001 86380 86390 1
502979 99502979 1001 86380 86390 1
502698 99502698 1001 86380 86390 1
502699 99502699 1001 86380 86390 1
502765 99502765 1001 86380 86390 1
502793 99502793 1001 86380 86390 1
503341 99503341 1001 86380 86390 1
502671 99502671 1001 86380 86390 1
503369 99503369 1001 86380 86390 1
503384 99503384 1001 86380 86390 1
503361 99503361 1001 86380 86390 1
503466 99503466 1001 86380 86390 1
503917 99503917 1001 86380 86390 1
503932 99503932 1001 86380 86390 1
504103 99504103 1001 86380 86390 1
503731 99503731 1001 86380 86390 1
503829 99503829 1001 86380 86390 1
503843 99503843 1001 86380 86390 1
503588 99503588 1001 86380 86390 1
503692 99503692 1001 86380 86390 1
503632 99503632 1001 86380 86390 1
503608 99503608 1001 86380 86390 1
503519 99503519 1001 86380 86390 1
503637 99503637 1001 86380 86390 1
503521 99503521 1001 86380 86390 1
504231 99504231 1001 86380 86390 1
504171 99504171 1001 86380 86390 1
504294 99504294 1001 86380 86390 1
504152 99504152 1001 86380 86390 1
504765 99504765 1001 86380 86390 1
504786 99504786 1001 86380 86390 1
504687 99504687 1001 86380 86390 1
504549 99504549 1001 86380 86390 1
504362 99504362 1001 86380 86390 1
504453 99504453 1001 86380 86390 1
504363 99504363 1001 86380 86390 1
504493 99504493 1001 86380 86390 1
504485 99504485 1001 86380 86390 1
504343 99504343 1001 86380 86390 1
504344 99504344 1001 86380 86390 1
505031 99505031 1001 86380 86390 1
504974 99504974 1001 86380 86390 1
505146 99505146 1001 86380 86390 1
505593 99505593 1001 86380 86390 1
505687 99505687 1001 86380 86390 1
505614 99505614 1001 86380 86390 1
505367 99505367 1001 86380 86390 1
505844 99505844 1001 86380 86390 1
505773 99505773 1001 86380 86390 1
505775 99505775 1001 86380 86390 1
506461 99506461 1001 86380 86390 1
506379 99506379 1001 86380 86390 1
506198 99506198 1001 86380 86390 1
506348 99506348 1001 86380 86390 1
506064 99506064 1001 86380 86390 1
506757 99506757 1001 86380 86390 1
507389 99507389 1001 86380 86390 1
507295 99507295 1001 86380 86390 1
507276 99507276 1001 86380 86390 1
507367 99507367 1001 86380 86390 1
507167 99507167 1001 86380 86390 1
507182 99507182 1001 86380 86390 1
507069 99507069 1001 86380 86390 1
507137 99507137 1001 86380 86390 1
506918 99506918 1001 86380 86390 1
506906 99506906 1001 86380 86390 1
506981 99506981 1001 86380 86390 1
507545 99507545 1001 86380 86390 1
508198 99508198 1001 86380 86390 1
508077 99508077 1001 86380 86390 1
508129 99508129 1001 86380 86390 1
507874 99507874 1001 86380 86390 1
507895 99507895 1001 86380 86390 1
507934 99507934 1001 86380 86390 1
507935 99507935 1001 86380 86390 1
507899 99507899 1001 86380 86390 1
507631 99507631 1001 86380 86390 1
507648 99507648 1001 86380 86390 1
508374 99508374 1001 86380 86390 1
508297 99508297 1001 86380 86390 1
508449 99508449 1001 86380 86390 1
508437 99508437 1001 86380 86390 1
509024 99509024 1001 86380 86390 1
509040 99509040 1001 86380 86390 1
508926 99508926 1001 86380 86390 1
508914 99508914 1001 86380 86390 1
508902 99508902 1001 86380 86390 1
508979 99508979 1001 86380 86390 1
509018 99509018 1001 86380 86390 1
508700 99508700 1001 86380 86390 1
508674 99508674 1001 86380 86390 1
508663 99508663 1001 86380 86390 1
508846 99508846 1001 86380 86390 1
508671 99508671 1001 86380 86390 1
508629 99508629 1001 86380 86390 1
508656 99508656 1001 86380 86390 1
509178 99509178 1001 86380 86390 1
509079 99509079 1001 86380 86390 1
509761 99509761 1001 86380 86390 1
509710 99509710 1001 86380 86390 1
509832 99509832 1001 86380 86390 1
509756 99509756 1001 86380 86390 1
509770 99509770 1001 86380 86390 1
509622 99509622 1001 86380 86390 1
509533 99509533 1001 86380 86390 1
509370 99509370 1001 86380 86390 1
509336 99509336 1001 86380 86390 1
509443 99509443 1001 86380 86390 1
509300 99509300 1001 86380 86390 1
509924 99509924 1001 86380 86390 1
509916 99509916 1001 86380 86390 1
509918 99509918 1001 86380 86390 1
510638 99510638 1001 86380 86390 1
510548 99510548 1001 86380 86390 1
510648 99510648 1001 86380 86390 1
510358 99510358 1001 86380 86390 1
510362 99510362 1001 86380 86390 1
510518 99510518 1001 86380 86390 1
510183 99510183 1001 86380 86390 1
510108 99510108 1001 86380 86390 1
510253 99510253 1001 86380 86390 1
510202 99510202 1001 86380 86390 1
510280 99510280 1001 86380 86390 1
510152 99510152 1001 86380 86390 1
510752 99510752 1001 86380 86390 1
510857 99510857 1001 86380 86390 1
510847 99510847 1001 86380 86390 1
510797 99510797 1001 86380 86390 1
510926 99510926 1001 86380 86390 1
511379 99511379 1001 86380 86390 1
511395 99511395 1001 86380 86390 1
511473 99511473 1001 86380 86390 1
511501 99511501 1001 86380 86390 1
511347 99511347 1001 86380 86390 1
511212 99511212 1001 86380 86390 1
511040 99511040 1001 86380 86390 1
511085 99511085 1001 86380 86390 1
511642 99511642 1001 86380 86390 1
511701 99511701 1001 86380 86390 1
511663 99511663 1001 86380 86390 1
512250 99512250 1001 86380 86390 1
512216 99512216 1001 86380 86390 1
512204 99512204 1001 86380 86390 1
512256 99512256 1001 86380 86390 1
512336 99512336 1001 86380 86390 1
512325 99512325 1001 86380 86390 1
512340 99512340 1001 86380 86390 1
512018 99512018 1001 86380 86390 1
512044 99512044 1001 86380 86390 1
512006 99512006 1001 86380 86390 1
512089 99512089 1001 86380 86390 1
512155 99512155 1001 86380 86390 1
511783 99511783 1001 86380 86390 1
511824 99511824 1001 86380 86390 1
511786 99511786 1001 86380 86390 1
511916 99511916 1001 86380 86390 1
511924 99511924 1001 86380 86390 1
512392 99512392 1001 86380 86390 1
512513 99512513 1001 86380 86390 1
512397 99512397 1001 86380 86390 1
513038 99513038 1001 86380 86390 1
513188 99513188 1001 86380 86390 1
513088 99513088 1001 86380 86390 1
512796 99512796 1001 86380 86390 1
512926 99512926 1001 86380 86390 1
512888 99512888 1001 86380 86390 1
512992 99512992 1001 86380 86390 1
512929 99512929 1001 86380 86390 1
512985 99512985 1001 86380 86390 1
512741 99512741 1001 86380 86390 1
512681 99512681 1001 86380 86390 1
512593 99512593 1001 86380 86390 1
512606 99512606 1001 86380 86390 1
513946 99513946 1001 86380 86390 1
513761 99513761 1001 86380 86390 1
513673 99513673 1001 86380 86390 1
513674 99513674 1001 86380 86390 1
513626 99513626 1001 86380 86390 1
513629 99513629 1001 86380 86390 1
513454 99513454 1001 86380 86390 1
513610 99513610 1001 86380 86390 1
513417 99513417 1001 86380 86390 1
513431 99513431 1001 86380 86390 1
513522 99513522 1001 86380 86390 1
513525 99513525 1001 86380 86390 1
514183 99514183 1001 86380 86390 1
514086 99514086 1001 86380 86390 1
514140 99514140 1001 86380 86390 1
514208 99514208 1001 86380 86390 1
514829 99514829 1001 86380 86390 1
514736 99514736 1001 86380 86390 1
514789 99514789 1001 86380 86390 1
514457 99514457 1001 86380 86390 1
514563 99514563 1001 86380 86390 1
514478 99514478 1001 86380 86390 1
514570 99514570 1001 86380 86390 1
514586 99514586 1001 86380 86390 1
514397 99514397 1001 86380 86390 1
514400 99514400 1001 86380 86390 1
514389 99514389 1001 86380 86390 1
514927 99514927 1001 86380 86390 1
515683 99515683 1001 86380 86390 1
515610 99515610 1001 86380 86390 1
515498 99515498 1001 86380 86390 1
515538 99515538 1001 86380 86390 1
515390 99515390 1001 86380 86390 1
515421 99515421 1001 86380 86390 1
515344 99515344 1001 86380 86390 1
515293 99515293 1001 86380 86390 1
515333 99515333 1001 86380 86390 1
515166 99515166 1001 86380 86390 1
515235 99515235 1001 86380 86390 1
515148 99515148 1001 86380 86390 1
515083 99515083 1001 86380 86390 1
515745 99515745 1001 86380 86390 1
515867 99515867 1001 86380 86390 1
515713 99515713 1001 86380 86390 1
515729 99515729 1001 86380 86390 1
516468 99516468 1001 86380 86390 1
516315 99516315 1001 86380 86390 1
516505 99516505 1001 86380 86390 1
516125 99516125 1001 86380 86390 1
516185 99516185 1001 86380 86390 1
515940 99515940 1001 86380 86390 1
515972 99515972 1001 86380 86390 1
515921 99515921 1001 86380 86390 1
515990 99515990 1001 86380 86390 1
516604 99516604 1001 86380 86390 1
516579 99516579 1001 86380 86390 1
517297 99517297 1001 86380 86390 1
517253 99517253 1001 86380 86390 1
517319 99517319 1001 86380 86390 1
516951 99516951 1001 86380 86390 1
516992 99516992 1001 86380 86390 1
517059 99517059 1001 86380 86390 1
517111 99517111 1001 86380 86390 1
516947 99516947 1001 86380 86390 1
516740 99516740 1001 86380 86390 1
516902 99516902 1001 86380 86390 1
517477 99517477 1001 86380 86390 1
518136 99518136 1001 86380 86390 1
518044 99518044 1001 86380 86390 1
517936 99517936 1001 86380 86390 1
517911 99517911 1001 86380 86390 1
517913 99517913 1001 86380 86390 1
517812 99517812 1001 86380 86390 1
517558 99517558 1001 86380 86390 1
517665 99517665 1001 86380 86390 1
518176 99518176 1001 86380 86390 1
518244 99518244 1001 86380 86390 1
518886 99518886 1001 86380 86390 1
518874 99518874 1001 86380 86390 1
518849 99518849 1001 86380 86390 1
518787 99518787 1001 86380 86390 1
518877 99518877 1001 86380 86390 1
518905 99518905 1001 86380 86390 1
518704 99518704 1001 86380 86390 1
518761 99518761 1001 86380 86390 1
518649 99518649 1001 86380 86390 1
518741 99518741 1001 86380 86390 1
518379 99518379 1001 86380 86390 1
518553 99518553 1001 86380 86390 1
518439 99518439 1001 86380 86390 1
518989 99518989 1001 86380 86390 1
519125 99519125 1001 86380 86390 1
519764 99519764 1001 86380 86390 1
519661 99519661 1001 86380 86390 1
519782 99519782 1001 86380 86390 1
519669 99519669 1001 86380 86390 1
519583 99519583 1001 86380 86390 1
519499 99519499 1001 86380 86390 1
519605 99519605 1001 86380 86390 1
519274 99519274 1001 86380 86390 1
519301 99519301 1001 86380 86390 1
519198 99519198 1001 86380 86390 1
519243 99519243 1001 86380 86390 1
519941 99519941 1001 86380 86390 1
519955 99519955 1001 86380 86390 1
519982 99519982 1001 86380 86390 1
519879 99519879 1001 86380 86390 1
519944 99519944 1001 86380 86390 1
519965 99519965 1001 86380 86390 1
520460 99520460 1001 86380 86390 1
520591 99520591 1001 86380 86390 1
520572 99520572 1001 86380 86390 1
520380 99520380 1001 86380 86390 1
520342 99520342 1001 86380 86390 1
520178 99520178 1001 86380 86390 1
520089 99520089 1001 86380 86390 1
520198 99520198 1001 86380 86390 1
520725 99520725 1001 86380 86390 1
521307 99521307 1001 86380 86390 1
521200 99521200 1001 86380 86390 1
521150 99521150 1001 86380 86390 1
521166 99521166 1001 86380 86390 1
521141 99521141 1001 86380 86390 1
521193 99521193 1001 86380 86390 1
520924 99520924 1001 86380 86390 1
520851 99520851 1001 86380 86390 1
520905 99520905 1001 86380 86390 1
521571 99521571 1001 86380 86390 1
521662 99521662 1001 86380 86390 1
521537 99521537 1001 86380 86390 1
521565 99521565 1001 86380 86390 1
522228 99522228 1001 86380 86390 1
522260 99522260 1001 86380 86390 1
522224 99522224 1001 86380 86390 1
522121 99522121 1001 86380 86390 1
522187 99522187 1001 86380 86390 1
522239 99522239 1001 86380 86390 1
522253 99522253 1001 86380 86390 1
521918 99521918 1001 86380 86390 1
521885 99521885 1001 86380 86390 1
522029 99522029 1001 86380 86390 1
521965 99521965 1001 86380 86390 1
521979 99521979 1001 86380 86390 1
522057 99522057 1001 86380 86390 1
521968 99521968 1001 86380 86390 1
521788 99521788 1001 86380 86390 1
521853 99521853 1001 86380 86390 1
522408 99522408 1001 86380 86390 1
522450 99522450 1001 86380 86390 1
522297 99522297 1001 86380 86390 1
523085 99523085 1001 86380 86390 1
523021 99523021 1001 86380 86390 1
522798 99522798 1001 86380 86390 1
522789 99522789 1001 86380 86390 1
522819 99522819 1001 86380 86390 1
522886 99522886 1001 86380 86390 1
522614 99522614 1001 86380 86390 1
522512 99522512 1001 86380 86390 1
522695 99522695 1001 86380 86390 1
522568 99522568 1001 86380 86390 1
523259 99523259 1001 86380 86390 1
523277 99523277 1001 86380 86390 1
523252 99523252 1001 86380 86390 1
523136 99523136 1001 86380 86390 1
523269 99523269 1001 86380 86390 1
523921 99523921 1001 86380 86390 1
523572 99523572 1001 86380 86390 1
523401 99523401 1001 86380 86390 1
523389 99523389 1001 86380 86390 1
523428 99523428 1001 86380 86390 1
523391 99523391 1001 86380 86390 1
523380 99523380 1001 86380 86390 1
523980 99523980 1001 86380 86390 1
524001 99524001 1001 86380 86390 1
523978 99523978 1001 86380 86390 1
524567 99524567 1001 86380 86390 1
524624 99524624 1001 86380 86390 1
524760 99524760 1001 86380 86390 1
524383 99524383 1001 86380 86390 1
524552 99524552 1001 86380 86390 1
524344 99524344 1001 86380 86390 1
524205 99524205 1001 86380 86390 1
524182 99524182 1001 86380 86390 1
524212 99524212 1001 86380 86390 1
524915 99524915 1001 86380 86390 1
524843 99524843 1001 86380 86390 1
524844 99524844 1001 86380 86390 1
525443 99525443 1001 86380 86390 1
525419 99525419 1001 86380 86390 1
525566 99525566 1001 86380 86390 1
525435 99525435 1001 86380 86390 1
525501 99525501 1001 86380 86390 1
525206 99525206 1001 86380 86390 1
525054 99525054 1001 86380 86390 1
525034 99525034 1001 86380 86390 1
524997 99524997 1001 86380 86390 1
525636 99525636 1001 86380 86390 1
525773 99525773 1001 86380 86390 1
525657 99525657 1001 86380 86390 1
526307 99526307 1001 86380 86390 1
526366 99526366 1001 86380 86390 1
526228 99526228 1001 86380 86390 1
526229 99526229 1001 86380 86390 1
526165 99526165 1001 86380 86390 1
526168 99526168 1001 86380 86390 1
526197 99526197 1001 86380 86390 1
525901 99525901 1001 86380 86390 1
525917 99525917 1001 86380 86390 1
526447 99526447 1001 86380 86390 1
526617 99526617 1001 86380 86390 1
526475 99526475 1001 86380 86390 1
526529 99526529 1001 86380 86390 1
526595 99526595 1001 86380 86390 1
526583 99526583 1001 86380 86390 1
527202 99527202 1001 86380 86390 1
527053 99527053 1001 86380 86390 1
527118 99527118 1001 86380 86390 1
526841 99526841 1001 86380 86390 1
526823 99526823 1001 86380 86390 1
526644 99526644 1001 86380 86390 1
526751 99526751 1001 86380 86390 1
526754 99526754 1001 86380 86390 1
527286 99527286 1001 86380 86390 1
527965 99527965 1001 86380 86390 1
528033 99528033 1001 86380 86390 1
527766 99527766 1001 86380 86390 1
527716 99527716 1001 86380 86390 1
527782 99527782 1001 86380 86390 1
527720 99527720 1001 86380 86390 1
527747 99527747 1001 86380 86390 1
527609 99527609 1001 86380 86390 1
527599 99527599 1001 86380 86390 1
527626 99527626 1001 86380 86390 1
528202 99528202 1001 86380 86390 1
528234 99528234 1001 86380 86390 1
528157 99528157 1001 86380 86390 1
528119 99528119 1001 86380 86390 1
528804 99528804 1001 86380 86390 1
528809 99528809 1001 86380 86390 1
528335 99528335 1001 86380 86390 1
528392 99528392 1001 86380 86390 1
528354 99528354 1001 86380 86390 1
528407 99528407 1001 86380 86390 1
528927 99528927 1001 86380 86390 1
528906 99528906 1001 86380 86390 1
529075 99529075 1001 86380 86390 1
529691 99529691 1001 86380 86390 1
529561 99529561 1001 86380 86390 1
529562 99529562 1001 86380 86390 1
529640 99529640 1001 86380 86390 1
529531 99529531 1001 86380 86390 1
529379 99529379 1001 86380 86390 1
529407 99529407 1001 86380 86390 1
529370 99529370 1001 86380 86390 1
529332 99529332 1001 86380 86390 1
529274 99529274 1001 86380 86390 1
529109 99529109 1001 86380 86390 1
529208 99529208 1001 86380 86390 1
529764 99529764 1001 86380 86390 1
529897 99529897 1001 86380 86390 1
529785 99529785 1001 86380 86390 1
529811 99529811 1001 86380 86390 1
530454 99530454 1001 86380 86390 1
530455 99530455 1001 86380 86390 1
530397 99530397 1001 86380 86390 1
530548 99530548 1001 86380 86390 1
530210 99530210 1001 86380 86390 1
530304 99530304 1001 86380 86390 1
530149 99530149 1001 86380 86390 1
530126 99530126 1001 86380 86390 1
530108 99530108 1001 86380 86390 1
530602 99530602 1001 86380 86390 1
530141 99530141 1001 86380 86390 1
530580 99530580 1001 86380 86390 1
530723 99530723 1001 86380 86390 1
530687 99530687 1001 86380 86390 1
531342 99531342 1001 86380 86390 1
531343 99531343 1001 86380 86390 1
531229 99531229 1001 86380 86390 1
531257 99531257 1001 86380 86390 1
531288 99531288 1001 86380 86390 1
531372 99531372 1001 86380 86390 1
531086 99531086 1001 86380 86390 1
530984 99530984 1001 86380 86390 1
531114 99531114 1001 86380 86390 1
531078 99531078 1001 86380 86390 1
531014 99531014 1001 86380 86390 1
530784 99530784 1001 86380 86390 1
530838 99530838 1001 86380 86390 1
530932 99530932 1001 86380 86390 1
530859 99530859 1001 86380 86390 1
531418 99531418 1001 86380 86390 1
531498 99531498 1001 86380 86390 1
531511 99531511 1001 86380 86390 1
531577 99531577 1001 86380 86390 1
531461 99531461 1001 86380 86390 1
531438 99531438 1001 86380 86390 1
532018 99532018 1001 86380 86390 1
532200 99532200 1001 86380 86390 1
531937 99531937 1001 86380 86390 1
531925 99531925 1001 86380 86390 1
531956 99531956 1001 86380 86390 1
531597 99531597 1001 86380 86390 1
531598 99531598 1001 86380 86390 1
531787 99531787 1001 86380 86390 1
531620 99531620 1001 86380 86390 1
531726 99531726 1001 86380 86390 1
532242 99532242 1001 86380 86390 1
532294 99532294 1001 86380 86390 1
532334 99532334 1001 86380 86390 1
532353 99532353 1001 86380 86390 1
532366 99532366 1001 86380 86390 1
532903 99532903 1001 86380 86390 1
532865 99532865 1001 86380 86390 1
533001 99533001 1001 86380 86390 1
532868 99532868 1001 86380 86390 1
532966 99532966 1001 86380 86390 1
532761 99532761 1001 86380 86390 1
532784 99532784 1001 86380 86390 1
532760 99532760 1001 86380 86390 1
532423 99532423 1001 86380 86390 1
532502 99532502 1001 86380 86390 1
532596 99532596 1001 86380 86390 1
532560 99532560 1001 86380 86390 1
533173 99533173 1001 86380 86390 1
533135 99533135 1001 86380 86390 1
533047 99533047 1001 86380 86390 1
533113 99533113 1001 86380 86390 1
533104 99533104 1001 86380 86390 1
533131 99533131 1001 86380 86390 1
533844 99533844 1001 86380 86390 1
533653 99533653 1001 86380 86390 1
533465 99533465 1001 86380 86390 1
533531 99533531 1001 86380 86390 1
533480 99533480 1001 86380 86390 1
533385 99533385 1001 86380 86390 1
533438 99533438 1001 86380 86390 1
533296 99533296 1001 86380 86390 1
533286 99533286 1001 86380 86390 1
533933 99533933 1001 86380 86390 1
533924 99533924 1001 86380 86390 1
534609 99534609 1001 86380 86390 1
534507 99534507 1001 86380 86390 1
534658 99534658 1001 86380 86390 1
534614 99534614 1001 86380 86390 1
534603 99534603 1001 86380 86390 1
534619 99534619 1001 86380 86390 1
534287 99534287 1001 86380 86390 1
534301 99534301 1001 86380 86390 1
534347 99534347 1001 86380 86390 1
534257 99534257 1001 86380 86390 1
534180 99534180 1001 86380 86390 1
534065 99534065 1001 86380 86390 1
534094 99534094 1001 86380 86390 1
534147 99534147 1001 86380 86390 1
534096 99534096 1001 86380 86390 1
534266 99534266 1001 86380 86390 1
534267 99534267 1001 86380 86390 1
534784 99534784 1001 86380 86390 1
534837 99534837 1001 86380 86390 1
534856 99534856 1001 86380 86390 1
534756 99534756 1001 86380 86390 1
535112 99535112 1001 86380 86390 1
535285 99535285 1001 86380 86390 1
535261 99535261 1001 86380 86390 1
535186 99535186 1001 86380 86390 1
535548 99535548 1001 86380 86390 1
536125 99536125 1001 86380 86390 1
535984 99535984 1001 86380 86390 1
535903 99535903 1001 86380 86390 1
535749 99535749 1001 86380 86390 1
535904 99535904 1001 86380 86390 1
535815 99535815 1001 86380 86390 1
535856 99535856 1001 86380 86390 1
535753 99535753 1001 86380 86390 1
536491 99536491 1001 86380 86390 1
536430 99536430 1001 86380 86390 1
536487 99536487 1001 86380 86390 1
537130 99537130 1001 86380 86390 1
537003 99537003 1001 86380 86390 1
537110 99537110 1001 86380 86390 1
536931 99536931 1001 86380 86390 1
536815 99536815 1001 86380 86390 1
536768 99536768 1001 86380 86390 1
536846 99536846 1001 86380 86390 1
536901 99536901 1001 86380 86390 1
536582 99536582 1001 86380 86390 1
536690 99536690 1001 86380 86390 1
536644 99536644 1001 86380 86390 1
537367 99537367 1001 86380 86390 1
537231 99537231 1001 86380 86390 1
537232 99537232 1001 86380 86390 1
537274 99537274 1001 86380 86390 1
537210 99537210 1001 86380 86390 1
537925 99537925 1001 86380 86390 1
537887 99537887 1001 86380 86390 1
537961 99537961 1001 86380 86390 1
537928 99537928 1001 86380 86390 1
537803 99537803 1001 86380 86390 1
537909 99537909 1001 86380 86390 1
537948 99537948 1001 86380 86390 1
537718 99537718 1001 86380 86390 1
537657 99537657 1001 86380 86390 1
537713 99537713 1001 86380 86390 1
537432 99537432 1001 86380 86390 1
537461 99537461 1001 86380 86390 1
537573 99537573 1001 86380 86390 1
538154 99538154 1001 86380 86390 1
538811 99538811 1001 86380 86390 1
538742 99538742 1001 86380 86390 1
538596 99538596 1001 86380 86390 1
538454 99538454 1001 86380 86390 1
538532 99538532 1001 86380 86390 1
538535 99538535 1001 86380 86390 1
538543 99538543 1001 86380 86390 1
538377 99538377 1001 86380 86390 1
538224 99538224 1001 86380 86390 1
538366 99538366 1001 86380 86390 1
538316 99538316 1001 86380 86390 1
538216 99538216 1001 86380 86390 1
538385 99538385 1001 86380 86390 1
538335 99538335 1001 86380 86390 1
538218 99538218 1001 86380 86390 1
539018 99539018 1001 86380 86390 1
539008 99539008 1001 86380 86390 1
538987 99538987 1001 86380 86390 1
539542 99539542 1001 86380 86390 1
539413 99539413 1001 86380 86390 1
539428 99539428 1001 86380 86390 1
539325 99539325 1001 86380 86390 1
539153 99539153 1001 86380 86390 1
539131 99539131 1001 86380 86390 1
539212 99539212 1001 86380 86390 1
539744 99539744 1001 86380 86390 1
539647 99539647 1001 86380 86390 1
540355 99540355 1001 86380 86390 1
540359 99540359 1001 86380 86390 1
540385 99540385 1001 86380 86390 1
540450 99540450 1001 86380 86390 1
540335 99540335 1001 86380 86390 1
540139 99540139 1001 86380 86390 1
539847 99539847 1001 86380 86390 1
540034 99540034 1001 86380 86390 1
540662 99540662 1001 86380 86390 1
540577 99540577 1001 86380 86390 1
541172 99541172 1001 86380 86390 1
541160 99541160 1001 86380 86390 1
541098 99541098 1001 86380 86390 1
540887 99540887 1001 86380 86390 1
540854 99540854 1001 86380 86390 1
540796 99540796 1001 86380 86390 1
540785 99540785 1001 86380 86390 1
540864 99540864 1001 86380 86390 1
540735 99540735 1001 86380 86390 1
541358 99541358 1001 86380 86390 1
541372 99541372 1001 86380 86390 1
541388 99541388 1001 86380 86390 1
541351 99541351 1001 86380 86390 1
541455 99541455 1001 86380 86390 1
541312 99541312 1001 86380 86390 1
541967 99541967 1001 86380 86390 1
542011 99542011 1001 86380 86390 1
541719 99541719 1001 86380 86390 1
541875 99541875 1001 86380 86390 1
541851 99541851 1001 86380 86390 1
541656 99541656 1001 86380 86390 1
541533 99541533 1001 86380 86390 1
542196 99542196 1001 86380 86390 1
542228 99542228 1001 86380 86390 1
542164 99542164 1001 86380 86390 1
542190 99542190 1001 86380 86390 1
542759 99542759 1001 86380 86390 1
542850 99542850 1001 86380 86390 1
542940 99542940 1001 86380 86390 1
542690 99542690 1001 86380 86390 1
542717 99542717 1001 86380 86390 1
542718 99542718 1001 86380 86390 1
542644 99542644 1001 86380 86390 1
542433 99542433 1001 86380 86390 1
542371 99542371 1001 86380 86390 1
543080 99543080 1001 86380 86390 1
543618 99543618 1001 86380 86390 1
543757 99543757 1001 86380 86390 1
543399 99543399 1001 86380 86390 1
543545 99543545 1001 86380 86390 1
543241 99543241 1001 86380 86390 1
543306 99543306 1001 86380 86390 1
543217 99543217 1001 86380 86390 1
543168 99543168 1001 86380 86390 1
543236 99543236 1001 86380 86390 1
543327 99543327 1001 86380 86390 1
543224 99543224 1001 86380 86390 1
543265 99543265 1001 86380 86390 1
543567 99543567 1001 86380 86390 1
544484 99544484 1001 86380 86390 1
544489 99544489 1001 86380 86390 1
544264 99544264 1001 86380 86390 1
544319 99544319 1001 86380 86390 1
544246 99544246 1001 86380 86390 1
544116 99544116 1001 86380 86390 1
544105 99544105 1001 86380 86390 1
544666 99544666 1001 86380 86390 1
544629 99544629 1001 86380 86390 1
431912 1142 1001 26100 26637 1
522791 961 1001 52573 52872 1
525588 1045 1002 35912 36310 1
400003 99400003 1001 86380 86390 1
400357 99400357 1001 86380 86390 1
400411 99400411 1001 86380 86390 1
400327 99400327 1001 86380 86390 1
400595 99400595 1001 86380 86390 1
400580 99400580 1001 86380 86390 1
400609 99400609 1001 86380 86390 1
401005 99401005 1001 86380 86390 1
401253 99401253 1001 86380 86390 1
401354 99401354 1001 86380 86390 1
401311 99401311 1001 86380 86390 1
401296 99401296 1001 86380 86390 1
401381 99401381 1001 86380 86390 1
401396 99401396 1001 86380 86390 1
401557 99401557 1001 86380 86390 1
401860 99401860 1001 86380 86390 1
401976 99401976 1001 86380 86390 1
402493 99402493 1001 86380 86390 1
402689 99402689 1001 86380 86390 1
402666 99402666 1001 86380 86390 1
402751 99402751 1001 86380 86390 1
402824 99402824 1001 86380 86390 1
402849 99402849 1001 86380 86390 1
402898 99402898 1001 86380 86390 1
403033 99403033 1001 86380 86390 1
403176 99403176 1001 86380 86390 1
403264 99403264 1001 86380 86390 1
403383 99403383 1001 86380 86390 1
403364 99403364 1001 86380 86390 1
403599 99403599 1001 86380 86390 1
403779 99403779 1001 86380 86390 1
404361 99404361 1001 86380 86390 1
404411 99404411 1001 86380 86390 1
404521 99404521 1001 86380 86390 1
404684 99404684 1001 86380 86390 1
404588 99404588 1001 86380 86390 1
404899 99404899 1001 86380 86390 1
404825 99404825 1001 86380 86390 1
404932 99404932 1001 86380 86390 1
405200 99405200 1001 86380 86390 1
405204 99405204 1001 86380 86390 1
405163 99405163 1001 86380 86390 1
405133 99405133 1001 86380 86390 1
405170 99405170 1001 86380 86390 1
405311 99405311 1001 86380 86390 1
405349 99405349 1001 86380 86390 1
405440 99405440 1001 86380 86390 1
405460 99405460 1001 86380 86390 1
405479 99405479 1001 86380 86390 1
405584 99405584 1001 86380 86390 1
405845 99405845 1001 86380 86390 1
405938 99405938 1001 86380 86390 1
406040 99406040 1001 86380 86390 1
406065 99406065 1001 86380 86390 1
406145 99406145 1001 86380 86390 1
406148 99406148 1001 86380 86390 1
406219 99406219 1001 86380 86390 1
406271 99406271 1001 86380 86390 1
406424 99406424 1001 86380 86390 1
406410 99406410 1001 86380 86390 1
406579 99406579 1001 86380 86390 1
406608 99406608 1001 86380 86390 1
406728 99406728 1001 86380 86390 1
407238 99407238 1001 86380 86390 1
407274 99407274 1001 86380 86390 1
407385 99407385 1001 86380 86390 1
407502 99407502 1001 86380 86390 1
407707 99407707 1001 86380 86390 1
407689 99407689 1001 86380 86390 1
407947 99407947 1001 86380 86390 1
407992 99407992 1001 86380 86390 1
408204 99408204 1001 86380 86390 1
408211 99408211 1001 86380 86390 1
408387 99408387 1001 86380 86390 1
408410 99408410 1001 86380 86390 1
408602 99408602 1001 86380 86390 1
408579 99408579 1001 86380 86390 1
409042 99409042 1001 86380 86390 1
409138 99409138 1001 86380 86390 1
409361 99409361 1001 86380 86390 1
409473 99409473 1001 86380 86390 1
409575 99409575 1001 86380 86390 1
409696 99409696 1001 86380 86390 1
409703 99409703 1001 86380 86390 1
409726 99409726 1001 86380 86390 1
409885 99409885 1001 86380 86390 1
410068 99410068 1001 86380 86390 1
410164 99410164 1001 86380 86390 1
410583 99410583 1001 86380 86390 1
410586 99410586 1001 86380 86390 1
410683 99410683 1001 86380 86390 1
410640 99410640 1001 86380 86390 1
410976 99410976 1001 86380 86390 1
410988 99410988 1001 86380 86390 1
411204 99411204 1001 86380 86390 1
411334 99411334 1001 86380 86390 1
411479 99411479 1001 86380 86390 1
411480 99411480 1001 86380 86390 1
411718 99411718 1001 86380 86390 1
411708 99411708 1001 86380 86390 1
411926 99411926 1001 86380 86390 1
412013 99412013 1001 86380 86390 1
411958 99411958 1001 86380 86390 1
413471 99413471 1001 86380 86390 1
413461 99413461 1001 86380 86390 1
413031 99413031 1001 86380 86390 1
413241 99413241 1001 86380 86390 1
413043 99413043 1001 86380 86390 1
412917 99412917 1001 86380 86390 1
413081 99413081 1001 86380 86390 1
412904 99412904 1001 86380 86390 1
412930 99412930 1001 86380 86390 1
412679 99412679 1001 86380 86390 1
412661 99412661 1001 86380 86390 1
413942 99413942 1001 86380 86390 1
414011 99414011 1001 86380 86390 1
413991 99413991 1001 86380 86390 1
414739 99414739 1001 86380 86390 1
414199 99414199 1001 86380 86390 1
414325 99414325 1001 86380 86390 1
414205 99414205 1001 86380 86390 1
414363 99414363 1001 86380 86390 1
414434 99414434 1001 86380 86390 1
414260 99414260 1001 86380 86390 1
414195 99414195 1001 86380 86390 1
415602 99415602 1001 86380 86390 1
415484 99415484 1001 86380 86390 1
415322 99415322 1001 86380 86390 1
415470 99415470 1001 86380 86390 1
415667 99415667 1001 86380 86390 1
416950 99416950 1001 86380 86390 1
416820 99416820 1001 86380 86390 1
416900 99416900 1001 86380 86390 1
416283 99416283 1001 86380 86390 1
416391 99416391 1001 86380 86390 1
415748 99415748 1001 86380 86390 1
415811 99415811 1001 86380 86390 1
415935 99415935 1001 86380 86390 1
415761 99415761 1001 86380 86390 1
416044 99416044 1001 86380 86390 1
415847 99415847 1001 86380 86390 1
415741 99415741 1001 86380 86390 1
417354 99417354 1001 86380 86390 1
417219 99417219 1001 86380 86390 1
417345 99417345 1001 86380 86390 1
417563 99417563 1001 86380 86390 1
418735 99418735 1001 86380 86390 1
418535 99418535 1001 86380 86390 1
418581 99418581 1001 86380 86390 1
418773 99418773 1001 86380 86390 1
418782 99418782 1001 86380 86390 1
418220 99418220 1001 86380 86390 1
418186 99418186 1001 86380 86390 1
418324 99418324 1001 86380 86390 1
417936 99417936 1001 86380 86390 1
417638 99417638 1001 86380 86390 1
417979 99417979 1001 86380 86390 1
417695 99417695 1001 86380 86390 1
418936 99418936 1001 86380 86390 1
418827 99418827 1001 86380 86390 1
420215 99420215 1001 86380 86390 1
420095 99420095 1001 86380 86390 1
420182 99420182 1001 86380 86390 1
420087 99420087 1001 86380 86390 1
419665 99419665 1001 86380 86390 1
419987 99419987 1001 86380 86390 1
420010 99420010 1001 86380 86390 1
420011 99420011 1001 86380 86390 1
419835 99419835 1001 86380 86390 1
419979 99419979 1001 86380 86390 1
419547 99419547 1001 86380 86390 1
419576 99419576 1001 86380 86390 1
419393 99419393 1001 86380 86390 1
419341 99419341 1001 86380 86390 1
420570 99420570 1001 86380 86390 1
420662 99420662 1001 86380 86390 1
420683 99420683 1001 86380 86390 1
420554 99420554 1001 86380 86390 1
420506 99420506 1001 86380 86390 1
420532 99420532 1001 86380 86390 1
421928 99421928 1001 86380 86390 1
421907 99421907 1001 86380 86390 1
422108 99422108 1001 86380 86390 1
421654 99421654 1001 86380 86390 1
421041 99421041 1001 86380 86390 1
420849 99420849 1001 86380 86390 1
420985 99420985 1001 86380 86390 1
421228 99421228 1001 86380 86390 1
422408 99422408 1001 86380 86390 1
423317 99423317 1001 86380 86390 1
423618 99423618 1001 86380 86390 1
423432 99423432 1001 86380 86390 1
423190 99423190 1001 86380 86390 1
422723 99422723 1001 86380 86390 1
422658 99422658 1001 86380 86390 1
422663 99422663 1001 86380 86390 1
422761 99422761 1001 86380 86390 1
424135 99424135 1001 86380 86390 1
425272 99425272 1001 86380 86390 1
425369 99425369 1001 86380 86390 1
424754 99424754 1001 86380 86390 1
424731 99424731 1001 86380 86390 1
424667 99424667 1001 86380 86390 1
424294 99424294 1001 86380 86390 1
425585 99425585 1001 86380 86390 1
425482 99425482 1001 86380 86390 1
425792 99425792 1001 86380 86390 1
425401 99425401 1001 86380 86390 1
426472 99426472 1001 86380 86390 1
426668 99426668 1001 86380 86390 1
426067 99426067 1001 86380 86390 1
425991 99425991 1001 86380 86390 1
426132 99426132 1001 86380 86390 1
425903 99425903 1001 86380 86390 1
426139 99426139 1001 86380 86390 1
426181 99426181 1001 86380 86390 1
425829 99425829 1001 86380 86390 1
427159 99427159 1001 86380 86390 1
427410 99427410 1001 86380 86390 1
428439 99428439 1001 86380 86390 1
428566 99428566 1001 86380 86390 1
428607 99428607 1001 86380 86390 1
428473 99428473 1001 86380 86390 1
428446 99428446 1001 86380 86390 1
428374 99428374 1001 86380 86390 1
428649 99428649 1001 86380 86390 1
428002 99428002 1001 86380 86390 1
428063 99428063 1001 86380 86390 1
428143 99428143 1001 86380 86390 1
428081 99428081 1001 86380 86390 1
428117 99428117 1001 86380 86390 1
427624 99427624 1001 86380 86390 1
427703 99427703 1001 86380 86390 1
427874 99427874 1001 86380 86390 1
427680 99427680 1001 86380 86390 1
427559 99427559 1001 86380 86390 1
428813 99428813 1001 86380 86390 1
428734 99428734 1001 86380 86390 1
429052 99429052 1001 86380 86390 1
428832 99428832 1001 86380 86390 1
429008 99429008 1001 86380 86390 1
430021 99430021 1001 86380 86390 1
430229 99430229 1001 86380 86390 1
429368 99429368 1001 86380 86390 1
429505 99429505 1001 86380 86390 1
429192 99429192 1001 86380 86390 1
430658 99430658 1001 86380 86390 1
430613 99430613 1001 86380 86390 1
430555 99430555 1001 86380 86390 1
430446 99430446 1001 86380 86390 1
431738 99431738 1001 86380 86390 1
431972 99431972 1001 86380 86390 1
431719 99431719 1001 86380 86390 1
431732 99431732 1001 86380 86390 1
431904 99431904 1001 86380 86390 1
431328 99431328 1001 86380 86390 1
431480 99431480 1001 86380 86390 1
431599 99431599 1001 86380 86390 1
431199 99431199 1001 86380 86390 1
431032 99431032 1001 86380 86390 1
431233 99431233 1001 86380 86390 1
431058 99431058 1001 86380 86390 1
432427 99432427 1001 86380 86390 1
432242 99432242 1001 86380 86390 1
432184 99432184 1001 86380 86390 1
432254 99432254 1001 86380 86390 1
432334 99432334 1001 86380 86390 1
433320 99433320 1001 86380 86390 1
433692 99433692 1001 86380 86390 1
433358 99433358 1001 86380 86390 1
433057 99433057 1001 86380 86390 1
433281 99433281 1001 86380 86390 1
433285 99433285 1001 86380 86390 1
432721 99432721 1001 86380 86390 1
432580 99432580 1001 86380 86390 1
433966 99433966 1001 86380 86390 1
433996 99433996 1001 86380 86390 1
433998 99433998 1001 86380 86390 1
434060 99434060 1001 86380 86390 1
434082 99434082 1001 86380 86390 1
435380 99435380 1001 86380 86390 1
435202 99435202 1001 86380 86390 1
435147 99435147 1001 86380 86390 1
434840 99434840 1001 86380 86390 1
434715 99434715 1001 86380 86390 1
434717 99434717 1001 86380 86390 1
434794 99434794 1001 86380 86390 1
434671 99434671 1001 86380 86390 1
434835 99434835 1001 86380 86390 1
434888 99434888 1001 86380 86390 1
434340 99434340 1001 86380 86390 1
434196 99434196 1001 86380 86390 1
435567 99435567 1001 86380 86390 1
435679 99435679 1001 86380 86390 1
435713 99435713 1001 86380 86390 1
436893 99436893 1001 86380 86390 1
436778 99436778 1001 86380 86390 1
436383 99436383 1001 86380 86390 1
436710 99436710 1001 86380 86390 1
436368 99436368 1001 86380 86390 1
436553 99436553 1001 86380 86390 1
436144 99436144 1001 86380 86390 1
435993 99435993 1001 86380 86390 1
435923 99435923 1001 86380 86390 1
300069 99300069 1001 86380 86390 1
437217 99437217 1001 86380 86390 1
300099 99300099 1001 86380 86390 1
437305 99437305 1001 86380 86390 1
300050 99300050 1001 86380 86390 1
300051 99300051 1001 86380 86390 1
300589 99300589 1001 86380 86390 1
300682 99300682 1001 86380 86390 1
300484 99300484 1001 86380 86390 1
300491 99300491 1001 86380 86390 1
300468 99300468 1001 86380 86390 1
300353 99300353 1001 86380 86390 1
300294 99300294 1001 86380 86390 1
300283 99300283 1001 86380 86390 1
300207 99300207 1001 86380 86390 1
300893 99300893 1001 86380 86390 1
300821 99300821 1001 86380 86390 1
300731 99300731 1001 86380 86390 1
301364 99301364 1001 86380 86390 1
301470 99301470 1001 86380 86390 1
301461 99301461 1001 86380 86390 1
301037 99301037 1001 86380 86390 1
301012 99301012 1001 86380 86390 1
301093 99301093 1001 86380 86390 1
300979 99300979 1001 86380 86390 1
301109 99301109 1001 86380 86390 1
300956 99300956 1001 86380 86390 1
300971 99300971 1001 86380 86390 1
301683 99301683 1001 86380 86390 1
301580 99301580 1001 86380 86390 1
301634 99301634 1001 86380 86390 1
301614 99301614 1001 86380 86390 1
302294 99302294 1001 86380 86390 1
302217 99302217 1001 86380 86390 1
302169 99302169 1001 86380 86390 1
302027 99302027 1001 86380 86390 1
301917 99301917 1001 86380 86390 1
301932 99301932 1001 86380 86390 1
301882 99301882 1001 86380 86390 1
301897 99301897 1001 86380 86390 1
301963 99301963 1001 86380 86390 1
301861 99301861 1001 86380 86390 1
302507 99302507 1001 86380 86390 1
302497 99302497 1001 86380 86390 1
302386 99302386 1001 86380 86390 1
302401 99302401 1001 86380 86390 1
303125 99303125 1001 86380 86390 1
303116 99303116 1001 86380 86390 1
302923 99302923 1001 86380 86390 1
302954 99302954 1001 86380 86390 1
302880 99302880 1001 86380 86390 1
302986 99302986 1001 86380 86390 1
303378 99303378 1001 86380 86390 1
303367 99303367 1001 86380 86390 1
303406 99303406 1001 86380 86390 1
303241 99303241 1001 86380 86390 1
303931 99303931 1001 86380 86390 1
303621 99303621 1001 86380 86390 1
303644 99303644 1001 86380 86390 1
303528 99303528 1001 86380 86390 1
303492 99303492 1001 86380 86390 1
303416 99303416 1001 86380 86390 1
304044 99304044 1001 86380 86390 1
304824 99304824 1001 86380 86390 1
304841 99304841 1001 86380 86390 1
304791 99304791 1001 86380 86390 1
304629 99304629 1001 86380 86390 1
304513 99304513 1001 86380 86390 1
304649 99304649 1001 86380 86390 1
304920 99304920 1001 86380 86390 1
304876 99304876 1001 86380 86390 1
305019 99305019 1001 86380 86390 1
304983 99304983 1001 86380 86390 1
305582 99305582 1001 86380 86390 1
305561 99305561 1001 86380 86390 1
305589 99305589 1001 86380 86390 1
305617 99305617 1001 86380 86390 1
305489 99305489 1001 86380 86390 1
305466 99305466 1001 86380 86390 1
305340 99305340 1001 86380 86390 1
305447 99305447 1001 86380 86390 1
305331 99305331 1001 86380 86390 1
305359 99305359 1001 86380 86390 1
305262 99305262 1001 86380 86390 1
305160 99305160 1001 86380 86390 1
305205 99305205 1001 86380 86390 1
305089 99305089 1001 86380 86390 1
500012 99500012 1001 86380 86390 1
500659 99500659 1001 86380 86390 1
500635 99500635 1001 86380 86390 1
500649 99500649 1001 86380 86390 1
500768 99500768 1001 86380 86390 1
500652 99500652 1001 86380 86390 1
500691 99500691 1001 86380 86390 1
500805 99500805 1001 86380 86390 1
500568 99500568 1001 86380 86390 1
500596 99500596 1001 86380 86390 1
500537 99500537 1001 86380 86390 1
500500 99500500 1001 86380 86390 1
500334 99500334 1001 86380 86390 1
500342 99500342 1001 86380 86390 1
500855 99500855 1001 86380 86390 1
500831 99500831 1001 86380 86390 1
501536 99501536 1001 86380 86390 1
501272 99501272 1001 86380 86390 1
501366 99501366 1001 86380 86390 1
501380 99501380 1001 86380 86390 1
501225 99501225 1001 86380 86390 1
502364 99502364 1001 86380 86390 1
502374 99502374 1001 86380 86390 1
502080 99502080 1001 86380 86390 1
502096 99502096 1001 86380 86390 1
502187 99502187 1001 86380 86390 1
502215 99502215 1001 86380 86390 1
502177 99502177 1001 86380 86390 1
501922 99501922 1001 86380 86390 1
501975 99501975 1001 86380 86390 1
501993 99501993 1001 86380 86390 1
501865 99501865 1001 86380 86390 1
502047 99502047 1001 86380 86390 1
501908 99501908 1001 86380 86390 1
501960 99501960 1001 86380 86390 1
502581 99502581 1001 86380 86390 1
502571 99502571 1001 86380 86390 1
503100 99503100 1001 86380 86390 1
503154 99503154 1001 86380 86390 1
503263 99503263 1001 86380 86390 1
503117 99503117 1001 86380 86390 1
503239 99503239 1001 86380 86390 1
502882 99502882 1001 86380 86390 1
502948 99502948 1001 86380 86390 1
503082 99503082 1001 86380 86390 1
502710 99502710 1001 86380 86390 1
502828 99502828 1001 86380 86390 1
502835 99502835 1001 86380 86390 1
503335 99503335 1001 86380 86390 1
504087 99504087 1001 86380 86390 1
503502 99503502 1001 86380 86390 1
504186 99504186 1001 86380 86390 1
504896 99504896 1001 86380 86390 1
504929 99504929 1001 86380 86390 1
504937 99504937 1001 86380 86390 1
504651 99504651 1001 86380 86390 1
504374 99504374 1001 86380 86390 1
504422 99504422 1001 86380 86390 1
504476 99504476 1001 86380 86390 1
504992 99504992 1001 86380 86390 1
505006 99505006 1001 86380 86390 1
505100 99505100 1001 86380 86390 1
504964 99504964 1001 86380 86390 1
505735 99505735 1001 86380 86390 1
505586 99505586 1001 86380 86390 1
505716 99505716 1001 86380 86390 1
505704 99505704 1001 86380 86390 1
505371 99505371 1001 86380 86390 1
505372 99505372 1001 86380 86390 1
505515 99505515 1001 86380 86390 1
505545 99505545 1001 86380 86390 1
505457 99505457 1001 86380 86390 1
505260 99505260 1001 86380 86390 1
505273 99505273 1001 86380 86390 1
505249 99505249 1001 86380 86390 1
505301 99505301 1001 86380 86390 1
505160 99505160 1001 86380 86390 1
505924 99505924 1001 86380 86390 1
505797 99505797 1001 86380 86390 1
505945 99505945 1001 86380 86390 1
506415 99506415 1001 86380 86390 1
506407 99506407 1001 86380 86390 1
506434 99506434 1001 86380 86390 1
506542 99506542 1001 86380 86390 1
506197 99506197 1001 86380 86390 1
506255 99506255 1001 86380 86390 1
506386 99506386 1001 86380 86390 1
505990 99505990 1001 86380 86390 1
506082 99506082 1001 86380 86390 1
506074 99506074 1001 86380 86390 1
506800 99506800 1001 86380 86390 1
506788 99506788 1001 86380 86390 1
507297 99507297 1001 86380 86390 1
507339 99507339 1001 86380 86390 1
507264 99507264 1001 86380 86390 1
507164 99507164 1001 86380 86390 1
507049 99507049 1001 86380 86390 1
507055 99507055 1001 86380 86390 1
507135 99507135 1001 86380 86390 1
507176 99507176 1001 86380 86390 1
506923 99506923 1001 86380 86390 1
506963 99506963 1001 86380 86390 1
506989 99506989 1001 86380 86390 1
507524 99507524 1001 86380 86390 1
507539 99507539 1001 86380 86390 1
507470 99507470 1001 86380 86390 1
508107 99508107 1001 86380 86390 1
508110 99508110 1001 86380 86390 1
508085 99508085 1001 86380 86390 1
508189 99508189 1001 86380 86390 1
508232 99508232 1001 86380 86390 1
507941 99507941 1001 86380 86390 1
507867 99507867 1001 86380 86390 1
508041 99508041 1001 86380 86390 1
507668 99507668 1001 86380 86390 1
507734 99507734 1001 86380 86390 1
507832 99507832 1001 86380 86390 1
508378 99508378 1001 86380 86390 1
508328 99508328 1001 86380 86390 1
508381 99508381 1001 86380 86390 1
508425 99508425 1001 86380 86390 1
508895 99508895 1001 86380 86390 1
508872 99508872 1001 86380 86390 1
508913 99508913 1001 86380 86390 1
508940 99508940 1001 86380 86390 1
509058 99509058 1001 86380 86390 1
509062 99509062 1001 86380 86390 1
508996 99508996 1001 86380 86390 1
508732 99508732 1001 86380 86390 1
508609 99508609 1001 86380 86390 1
508493 99508493 1001 86380 86390 1
508636 99508636 1001 86380 86390 1
508601 99508601 1001 86380 86390 1
508653 99508653 1001 86380 86390 1
508603 99508603 1001 86380 86390 1
509258 99509258 1001 86380 86390 1
509207 99509207 1001 86380 86390 1
509196 99509196 1001 86380 86390 1
509133 99509133 1001 86380 86390 1
509237 99509237 1001 86380 86390 1
509825 99509825 1001 86380 86390 1
509698 99509698 1001 86380 86390 1
509749 99509749 1001 86380 86390 1
509742 99509742 1001 86380 86390 1
509568 99509568 1001 86380 86390 1
509584 99509584 1001 86380 86390 1
509575 99509575 1001 86380 86390 1
509524 99509524 1001 86380 86390 1
509680 99509680 1001 86380 86390 1
509564 99509564 1001 86380 86390 1
509473 99509473 1001 86380 86390 1
509334 99509334 1001 86380 86390 1
509326 99509326 1001 86380 86390 1
509341 99509341 1001 86380 86390 1
510025 99510025 1001 86380 86390 1
510535 99510535 1001 86380 86390 1
510698 99510698 1001 86380 86390 1
510530 99510530 1001 86380 86390 1
510620 99510620 1001 86380 86390 1
510330 99510330 1001 86380 86390 1
510357 99510357 1001 86380 86390 1
510461 99510461 1001 86380 86390 1
510436 99510436 1001 86380 86390 1
510336 99510336 1001 86380 86390 1
510185 99510185 1001 86380 86390 1
510829 99510829 1001 86380 86390 1
510925 99510925 1001 86380 86390 1
510785 99510785 1001 86380 86390 1
510929 99510929 1001 86380 86390 1
511489 99511489 1001 86380 86390 1
511492 99511492 1001 86380 86390 1
511389 99511389 1001 86380 86390 1
511534 99511534 1001 86380 86390 1
511369 99511369 1001 86380 86390 1
511498 99511498 1001 86380 86390 1
511397 99511397 1001 86380 86390 1
511275 99511275 1001 86380 86390 1
511188 99511188 1001 86380 86390 1
511268 99511268 1001 86380 86390 1
511113 99511113 1001 86380 86390 1
511001 99511001 1001 86380 86390 1
511137 99511137 1001 86380 86390 1
511679 99511679 1001 86380 86390 1
511731 99511731 1001 86380 86390 1
511710 99511710 1001 86380 86390 1
511555 99511555 1001 86380 86390 1
511558 99511558 1001 86380 86390 1
512318 99512318 1001 86380 86390 1
512359 99512359 1001 86380 86390 1
512335 99512335 1001 86380 86390 1
512374 99512374 1001 86380 86390 1
512301 99512301 1001 86380 86390 1
512314 99512314 1001 86380 86390 1
512070 99512070 1001 86380 86390 1
511973 99511973 1001 86380 86390 1
512103 99512103 1001 86380 86390 1
511954 99511954 1001 86380 86390 1
511763 99511763 1001 86380 86390 1
512571 99512571 1001 86380 86390 1
512471 99512471 1001 86380 86390 1
512541 99512541 1001 86380 86390 1
513094 99513094 1001 86380 86390 1
512897 99512897 1001 86380 86390 1
512988 99512988 1001 86380 86390 1
512990 99512990 1001 86380 86390 1
512677 99512677 1001 86380 86390 1
512590 99512590 1001 86380 86390 1
513280 99513280 1001 86380 86390 1
513345 99513345 1001 86380 86390 1
513270 99513270 1001 86380 86390 1
513246 99513246 1001 86380 86390 1
513208 99513208 1001 86380 86390 1
513981 99513981 1001 86380 86390 1
513828 99513828 1001 86380 86390 1
513868 99513868 1001 86380 86390 1
513487 99513487 1001 86380 86390 1
513582 99513582 1001 86380 86390 1
513440 99513440 1001 86380 86390 1
513441 99513441 1001 86380 86390 1
513433 99513433 1001 86380 86390 1
514082 99514082 1001 86380 86390 1
514043 99514043 1001 86380 86390 1
514175 99514175 1001 86380 86390 1
514730 99514730 1001 86380 86390 1
514681 99514681 1001 86380 86390 1
514694 99514694 1001 86380 86390 1
514761 99514761 1001 86380 86390 1
514686 99514686 1001 86380 86390 1
514592 99514592 1001 86380 86390 1
514517 99514517 1001 86380 86390 1
514623 99514623 1001 86380 86390 1
514275 99514275 1001 86380 86390 1
514435 99514435 1001 86380 86390 1
514311 99514311 1001 86380 86390 1
514273 99514273 1001 86380 86390 1
514429 99514429 1001 86380 86390 1
514997 99514997 1001 86380 86390 1
514936 99514936 1001 86380 86390 1
514886 99514886 1001 86380 86390 1
515017 99515017 1001 86380 86390 1
514877 99514877 1001 86380 86390 1
514892 99514892 1001 86380 86390 1
515529 99515529 1001 86380 86390 1
515544 99515544 1001 86380 86390 1
515545 99515545 1001 86380 86390 1
515659 99515659 1001 86380 86390 1
515550 99515550 1001 86380 86390 1
515465 99515465 1001 86380 86390 1
515362 99515362 1001 86380 86390 1
515350 99515350 1001 86380 86390 1
515389 99515389 1001 86380 86390 1
515315 99515315 1001 86380 86390 1
515277 99515277 1001 86380 86390 1
515147 99515147 1001 86380 86390 1
515113 99515113 1001 86380 86390 1
515849 99515849 1001 86380 86390 1
515838 99515838 1001 86380 86390 1
515857 99515857 1001 86380 86390 1
516376 99516376 1001 86380 86390 1
516378 99516378 1001 86380 86390 1
516271 99516271 1001 86380 86390 1
516301 99516301 1001 86380 86390 1
516018 99516018 1001 86380 86390 1
516010 99516010 1001 86380 86390 1
516000 99516000 1001 86380 86390 1
516092 99516092 1001 86380 86390 1
516080 99516080 1001 86380 86390 1
516571 99516571 1001 86380 86390 1
516703 99516703 1001 86380 86390 1
516561 99516561 1001 86380 86390 1
516541 99516541 1001 86380 86390 1
516657 99516657 1001 86380 86390 1
516528 99516528 1001 86380 86390 1
517289 99517289 1001 86380 86390 1
517161 99517161 1001 86380 86390 1
517316 99517316 1001 86380 86390 1
517175 99517175 1001 86380 86390 1
517141 99517141 1001 86380 86390 1
517244 99517244 1001 86380 86390 1
517270 99517270 1001 86380 86390 1
517118 99517118 1001 86380 86390 1
516993 99516993 1001 86380 86390 1
517060 99517060 1001 86380 86390 1
516848 99516848 1001 86380 86390 1
517371 99517371 1001 86380 86390 1
517502 99517502 1001 86380 86390 1
517338 99517338 1001 86380 86390 1
517343 99517343 1001 86380 86390 1
517344 99517344 1001 86380 86390 1
518007 99518007 1001 86380 86390 1
518061 99518061 1001 86380 86390 1
518093 99518093 1001 86380 86390 1
517736 99517736 1001 86380 86390 1
517542 99517542 1001 86380 86390 1
517687 99517687 1001 86380 86390 1
517728 99517728 1001 86380 86390 1
517575 99517575 1001 86380 86390 1
517577 99517577 1001 86380 86390 1
517564 99517564 1001 86380 86390 1
518289 99518289 1001 86380 86390 1
518280 99518280 1001 86380 86390 1
518307 99518307 1001 86380 86390 1
518953 99518953 1001 86380 86390 1
518802 99518802 1001 86380 86390 1
518919 99518919 1001 86380 86390 1
518627 99518627 1001 86380 86390 1
518775 99518775 1001 86380 86390 1
519011 99519011 1001 86380 86390 1
519022 99519022 1001 86380 86390 1
519621 99519621 1001 86380 86390 1
519611 99519611 1001 86380 86390 1
519796 99519796 1001 86380 86390 1
519679 99519679 1001 86380 86390 1
519748 99519748 1001 86380 86390 1
519762 99519762 1001 86380 86390 1
519283 99519283 1001 86380 86390 1
519312 99519312 1001 86380 86390 1
519254 99519254 1001 86380 86390 1
519230 99519230 1001 86380 86390 1
519915 99519915 1001 86380 86390 1
519957 99519957 1001 86380 86390 1
519868 99519868 1001 86380 86390 1
519962 99519962 1001 86380 86390 1
520483 99520483 1001 86380 86390 1
520254 99520254 1001 86380 86390 1
520426 99520426 1001 86380 86390 1
520414 99520414 1001 86380 86390 1
520236 99520236 1001 86380 86390 1
520110 99520110 1001 86380 86390 1
520032 99520032 1001 86380 86390 1
520150 99520150 1001 86380 86390 1
520024 99520024 1001 86380 86390 1
520037 99520037 1001 86380 86390 1
520168 99520168 1001 86380 86390 1
520665 99520665 1001 86380 86390 1
520669 99520669 1001 86380 86390 1
520815 99520815 1001 86380 86390 1
521405 99521405 1001 86380 86390 1
521367 99521367 1001 86380 86390 1
521317 99521317 1001 86380 86390 1
521382 99521382 1001 86380 86390 1
521449 99521449 1001 86380 86390 1
521306 99521306 1001 86380 86390 1
521271 99521271 1001 86380 86390 1
521159 99521159 1001 86380 86390 1
521237 99521237 1001 86380 86390 1
521225 99521225 1001 86380 86390 1
521098 99521098 1001 86380 86390 1
521194 99521194 1001 86380 86390 1
520927 99520927 1001 86380 86390 1
520928 99520928 1001 86380 86390 1
521007 99521007 1001 86380 86390 1
520864 99520864 1001 86380 86390 1
521038 99521038 1001 86380 86390 1
521661 99521661 1001 86380 86390 1
521525 99521525 1001 86380 86390 1
522190 99522190 1001 86380 86390 1
522114 99522114 1001 86380 86390 1
521913 99521913 1001 86380 86390 1
521787 99521787 1001 86380 86390 1
521868 99521868 1001 86380 86390 1
521809 99521809 1001 86380 86390 1
521761 99521761 1001 86380 86390 1
522325 99522325 1001 86380 86390 1
522963 99522963 1001 86380 86390 1
522926 99522926 1001 86380 86390 1
522982 99522982 1001 86380 86390 1
522751 99522751 1001 86380 86390 1
522591 99522591 1001 86380 86390 1
522683 99522683 1001 86380 86390 1
522672 99522672 1001 86380 86390 1
523312 99523312 1001 86380 86390 1
523250 99523250 1001 86380 86390 1
523238 99523238 1001 86380 86390 1
523126 99523126 1001 86380 86390 1
523674 99523674 1001 86380 86390 1
523573 99523573 1001 86380 86390 1
523665 99523665 1001 86380 86390 1
523641 99523641 1001 86380 86390 1
523654 99523654 1001 86380 86390 1
523353 99523353 1001 86380 86390 1
524114 99524114 1001 86380 86390 1
524708 99524708 1001 86380 86390 1
524754 99524754 1001 86380 86390 1
524475 99524475 1001 86380 86390 1
524214 99524214 1001 86380 86390 1
524305 99524305 1001 86380 86390 1
524248 99524248 1001 86380 86390 1
524236 99524236 1001 86380 86390 1
524887 99524887 1001 86380 86390 1
524940 99524940 1001 86380 86390 1
524838 99524838 1001 86380 86390 1
524787 99524787 1001 86380 86390 1
524840 99524840 1001 86380 86390 1
524893 99524893 1001 86380 86390 1
525567 99525567 1001 86380 86390 1
525459 99525459 1001 86380 86390 1
525339 99525339 1001 86380 86390 1
525307 99525307 1001 86380 86390 1
525133 99525133 1001 86380 86390 1
525135 99525135 1001 86380 86390 1
525174 99525174 1001 86380 86390 1
524987 99524987 1001 86380 86390 1
525638 99525638 1001 86380 86390 1
525599 99525599 1001 86380 86390 1
525721 99525721 1001 86380 86390 1
526113 99526113 1001 86380 86390 1
526175 99526175 1001 86380 86390 1
525879 99525879 1001 86380 86390 1
525944 99525944 1001 86380 86390 1
525983 99525983 1001 86380 86390 1
525989 99525989 1001 86380 86390 1
525809 99525809 1001 86380 86390 1
525861 99525861 1001 86380 86390 1
525955 99525955 1001 86380 86390 1
526486 99526486 1001 86380 86390 1
526500 99526500 1001 86380 86390 1
526436 99526436 1001 86380 86390 1
526493 99526493 1001 86380 86390 1
527198 99527198 1001 86380 86390 1
527161 99527161 1001 86380 86390 1
527231 99527231 1001 86380 86390 1
526926 99526926 1001 86380 86390 1
526967 99526967 1001 86380 86390 1
526757 99526757 1001 86380 86390 1
526776 99526776 1001 86380 86390 1
526678 99526678 1001 86380 86390 1
526821 99526821 1001 86380 86390 1
527324 99527324 1001 86380 86390 1
527352 99527352 1001 86380 86390 1
527409 99527409 1001 86380 86390 1
528042 99528042 1001 86380 86390 1
528056 99528056 1001 86380 86390 1
527741 99527741 1001 86380 86390 1
527819 99527819 1001 86380 86390 1
527846 99527846 1001 86380 86390 1
527775 99527775 1001 86380 86390 1
527814 99527814 1001 86380 86390 1
527510 99527510 1001 86380 86390 1
527489 99527489 1001 86380 86390 1
528099 99528099 1001 86380 86390 1
528101 99528101 1001 86380 86390 1
528257 99528257 1001 86380 86390 1
528270 99528270 1001 86380 86390 1
528249 99528249 1001 86380 86390 1
528097 99528097 1001 86380 86390 1
528746 99528746 1001 86380 86390 1
528799 99528799 1001 86380 86390 1
528803 99528803 1001 86380 86390 1
528889 99528889 1001 86380 86390 1
528730 99528730 1001 86380 86390 1
528589 99528589 1001 86380 86390 1
528641 99528641 1001 86380 86390 1
528617 99528617 1001 86380 86390 1
528308 99528308 1001 86380 86390 1
528439 99528439 1001 86380 86390 1
528429 99528429 1001 86380 86390 1
528391 99528391 1001 86380 86390 1
528977 99528977 1001 86380 86390 1
528932 99528932 1001 86380 86390 1
529010 99529010 1001 86380 86390 1
528947 99528947 1001 86380 86390 1
529038 99529038 1001 86380 86390 1
528923 99528923 1001 86380 86390 1
529665 99529665 1001 86380 86390 1
529575 99529575 1001 86380 86390 1
529495 99529495 1001 86380 86390 1
529434 99529434 1001 86380 86390 1
529425 99529425 1001 86380 86390 1
529390 99529390 1001 86380 86390 1
529507 99529507 1001 86380 86390 1
529802 99529802 1001 86380 86390 1
529871 99529871 1001 86380 86390 1
529808 99529808 1001 86380 86390 1
530469 99530469 1001 86380 86390 1
530420 99530420 1001 86380 86390 1
530258 99530258 1001 86380 86390 1
530271 99530271 1001 86380 86390 1
530145 99530145 1001 86380 86390 1
530163 99530163 1001 86380 86390 1
530319 99530319 1001 86380 86390 1
529984 99529984 1001 86380 86390 1
530013 99530013 1001 86380 86390 1
530009 99530009 1001 86380 86390 1
530613 99530613 1001 86380 86390 1
531203 99531203 1001 86380 86390 1
531362 99531362 1001 86380 86390 1
531299 99531299 1001 86380 86390 1
531211 99531211 1001 86380 86390 1
531021 99531021 1001 86380 86390 1
531139 99531139 1001 86380 86390 1
530824 99530824 1001 86380 86390 1
530878 99530878 1001 86380 86390 1
530791 99530791 1001 86380 86390 1
530963 99530963 1001 86380 86390 1
531506 99531506 1001 86380 86390 1
531433 99531433 1001 86380 86390 1
531474 99531474 1001 86380 86390 1
531464 99531464 1001 86380 86390 1
532003 99532003 1001 86380 86390 1
531889 99531889 1001 86380 86390 1
531979 99531979 1001 86380 86390 1
531995 99531995 1001 86380 86390 1
531716 99531716 1001 86380 86390 1
531618 99531618 1001 86380 86390 1
531722 99531722 1001 86380 86390 1
531699 99531699 1001 86380 86390 1
531648 99531648 1001 86380 86390 1
531765 99531765 1001 86380 86390 1
532284 99532284 1001 86380 86390 1
532378 99532378 1001 86380 86390 1
532209 99532209 1001 86380 86390 1
532341 99532341 1001 86380 86390 1
532292 99532292 1001 86380 86390 1
532916 99532916 1001 86380 86390 1
532832 99532832 1001 86380 86390 1
532963 99532963 1001 86380 86390 1
532875 99532875 1001 86380 86390 1
532927 99532927 1001 86380 86390 1
532813 99532813 1001 86380 86390 1
532697 99532697 1001 86380 86390 1
532650 99532650 1001 86380 86390 1
532702 99532702 1001 86380 86390 1
532768 99532768 1001 86380 86390 1
532668 99532668 1001 86380 86390 1
532799 99532799 1001 86380 86390 1
532618 99532618 1001 86380 86390 1
532456 99532456 1001 86380 86390 1
532591 99532591 1001 86380 86390 1
533136 99533136 1001 86380 86390 1
533188 99533188 1001 86380 86390 1
533124 99533124 1001 86380 86390 1
533707 99533707 1001 86380 86390 1
533779 99533779 1001 86380 86390 1
533456 99533456 1001 86380 86390 1
533353 99533353 1001 86380 86390 1
533395 99533395 1001 86380 86390 1
533360 99533360 1001 86380 86390 1
533442 99533442 1001 86380 86390 1
533404 99533404 1001 86380 86390 1
533858 99533858 1001 86380 86390 1
533993 99533993 1001 86380 86390 1
534007 99534007 1001 86380 86390 1
533943 99533943 1001 86380 86390 1
533866 99533866 1001 86380 86390 1
534520 99534520 1001 86380 86390 1
534590 99534590 1001 86380 86390 1
534632 99534632 1001 86380 86390 1
534300 99534300 1001 86380 86390 1
534404 99534404 1001 86380 86390 1
534353 99534353 1001 86380 86390 1
534420 99534420 1001 86380 86390 1
534344 99534344 1001 86380 86390 1
534089 99534089 1001 86380 86390 1
534207 99534207 1001 86380 86390 1
534121 99534121 1001 86380 86390 1
534746 99534746 1001 86380 86390 1
534885 99534885 1001 86380 86390 1
535477 99535477 1001 86380 86390 1
535479 99535479 1001 86380 86390 1
535466 99535466 1001 86380 86390 1
535445 99535445 1001 86380 86390 1
535240 99535240 1001 86380 86390 1
535164 99535164 1001 86380 86390 1
535126 99535126 1001 86380 86390 1
535220 99535220 1001 86380 86390 1
535171 99535171 1001 86380 86390 1
535224 99535224 1001 86380 86390 1
534967 99534967 1001 86380 86390 1
534895 99534895 1001 86380 86390 1
534977 99534977 1001 86380 86390 1
535702 99535702 1001 86380 86390 1
535535 99535535 1001 86380 86390 1
535692 99535692 1001 86380 86390 1
535595 99535595 1001 86380 86390 1
535558 99535558 1001 86380 86390 1
535648 99535648 1001 86380 86390 1
536201 99536201 1001 86380 86390 1
536292 99536292 1001 86380 86390 1
536230 99536230 1001 86380 86390 1
536256 99536256 1001 86380 86390 1
535990 99535990 1001 86380 86390 1
536073 99536073 1001 86380 86390 1
535932 99535932 1001 86380 86390 1
536528 99536528 1001 86380 86390 1
536412 99536412 1001 86380 86390 1
537162 99537162 1001 86380 86390 1
537044 99537044 1001 86380 86390 1
536788 99536788 1001 86380 86390 1
536940 99536940 1001 86380 86390 1
536930 99536930 1001 86380 86390 1
536632 99536632 1001 86380 86390 1
536581 99536581 1001 86380 86390 1
536595 99536595 1001 86380 86390 1
536650 99536650 1001 86380 86390 1
536573 99536573 1001 86380 86390 1
536691 99536691 1001 86380 86390 1
536575 99536575 1001 86380 86390 1
537304 99537304 1001 86380 86390 1
537221 99537221 1001 86380 86390 1
537171 99537171 1001 86380 86390 1
537985 99537985 1001 86380 86390 1
537561 99537561 1001 86380 86390 1
537574 99537574 1001 86380 86390 1
537368 99537368 1001 86380 86390 1
538008 99538008 1001 86380 86390 1
538133 99538133 1001 86380 86390 1
538173 99538173 1001 86380 86390 1
538124 99538124 1001 86380 86390 1
538655 99538655 1001 86380 86390 1
538798 99538798 1001 86380 86390 1
538809 99538809 1001 86380 86390 1
538464 99538464 1001 86380 86390 1
538235 99538235 1001 86380 86390 1
538327 99538327 1001 86380 86390 1
538210 99538210 1001 86380 86390 1
538264 99538264 1001 86380 86390 1
538890 99538890 1001 86380 86390 1
538841 99538841 1001 86380 86390 1
538971 99538971 1001 86380 86390 1
539509 99539509 1001 86380 86390 1
539633 99539633 1001 86380 86390 1
539350 99539350 1001 86380 86390 1
539286 99539286 1001 86380 86390 1
539364 99539364 1001 86380 86390 1
539192 99539192 1001 86380 86390 1
539171 99539171 1001 86380 86390 1
539728 99539728 1001 86380 86390 1
539690 99539690 1001 86380 86390 1
539824 99539824 1001 86380 86390 1
539661 99539661 1001 86380 86390 1
539831 99539831 1001 86380 86390 1
539662 99539662 1001 86380 86390 1
540340 99540340 1001 86380 86390 1
540447 99540447 1001 86380 86390 1
540427 99540427 1001 86380 86390 1
540209 99540209 1001 86380 86390 1
540107 99540107 1001 86380 86390 1
540161 99540161 1001 86380 86390 1
540113 99540113 1001 86380 86390 1
540027 99540027 1001 86380 86390 1
540017 99540017 1001 86380 86390 1
539945 99539945 1001 86380 86390 1
539959 99539959 1001 86380 86390 1
540529 99540529 1001 86380 86390 1
541130 99541130 1001 86380 86390 1
541124 99541124 1001 86380 86390 1
540893 99540893 1001 86380 86390 1
540882 99540882 1001 86380 86390 1
541065 99541065 1001 86380 86390 1
540898 99540898 1001 86380 86390 1
541069 99541069 1001 86380 86390 1
540967 99540967 1001 86380 86390 1
541435 99541435 1001 86380 86390 1
541448 99541448 1001 86380 86390 1
541980 99541980 1001 86380 86390 1
542058 99542058 1001 86380 86390 1
541969 99541969 1001 86380 86390 1
541957 99541957 1001 86380 86390 1
542075 99542075 1001 86380 86390 1
541745 99541745 1001 86380 86390 1
541708 99541708 1001 86380 86390 1
541894 99541894 1001 86380 86390 1
541847 99541847 1001 86380 86390 1
542907 99542907 1001 86380 86390 1
542937 99542937 1001 86380 86390 1
542866 99542866 1001 86380 86390 1
542534 99542534 1001 86380 86390 1
542547 99542547 1001 86380 86390 1
542552 99542552 1001 86380 86390 1
542724 99542724 1001 86380 86390 1
542488 99542488 1001 86380 86390 1
542955 99542955 1001 86380 86390 1
543027 99543027 1001 86380 86390 1
543106 99543106 1001 86380 86390 1
543570 99543570 1001 86380 86390 1
543558 99543558 1001 86380 86390 1
543520 99543520 1001 86380 86390 1
543383 99543383 1001 86380 86390 1
543319 99543319 1001 86380 86390 1
543191 99543191 1001 86380 86390 1
543283 99543283 1001 86380 86390 1
543240 99543240 1001 86380 86390 1
543253 99543253 1001 86380 86390 1
543343 99543343 1001 86380 86390 1
543884 99543884 1001 86380 86390 1
543820 99543820 1001 86380 86390 1
543924 99543924 1001 86380 86390 1
543808 99543808 1001 86380 86390 1
544443 99544443 1001 86380 86390 1
544483 99544483 1001 86380 86390 1
544567 99544567 1001 86380 86390 1
544492 99544492 1001 86380 86390 1
544505 99544505 1001 86380 86390 1
544207 99544207 1001 86380 86390 1
544299 99544299 1001 86380 86390 1
544015 99544015 1001 86380 86390 1
544183 99544183 1001 86380 86390 1
544138 99544138 1001 86380 86390 1
544066 99544066 1001 86380 86390 1
544726 99544726 1001 86380 86390 1
544677 99544677 1001 86380 86390 1
544729 99544729 1001 86380 86390 1
544613 99544613 1001 86380 86390 1
544679 99544679 1001 86380 86390 1
506065 765 1002 29469 41806 1
519859 1057 1002 30021 31685 1
522763 1067 1002 56197 68641 1
400013 99400013 1001 86380 86390 1
400215 99400215 1001 86380 86390 1
400195 99400195 1001 86380 86390 1
400203 99400203 1001 86380 86390 1
400612 99400612 1001 86380 86390 1
400597 99400597 1001 86380 86390 1
400529 99400529 1001 86380 86390 1
400658 99400658 1001 86380 86390 1
401265 99401265 1001 86380 86390 1
401443 99401443 1001 86380 86390 1
401544 99401544 1001 86380 86390 1
401679 99401679 1001 86380 86390 1
401592 99401592 1001 86380 86390 1
401785 99401785 1001 86380 86390 1
402185 99402185 1001 86380 86390 1
402319 99402319 1001 86380 86390 1
402345 99402345 1001 86380 86390 1
402463 99402463 1001 86380 86390 1
402550 99402550 1001 86380 86390 1
402985 99402985 1001 86380 86390 1
403095 99403095 1001 86380 86390 1
402992 99402992 1001 86380 86390 1
403192 99403192 1001 86380 86390 1
403509 99403509 1001 86380 86390 1
403699 99403699 1001 86380 86390 1
403760 99403760 1001 86380 86390 1
403841 99403841 1001 86380 86390 1
404016 99404016 1001 86380 86390 1
404076 99404076 1001 86380 86390 1
403928 99403928 1001 86380 86390 1
404330 99404330 1001 86380 86390 1
404487 99404487 1001 86380 86390 1
404720 99404720 1001 86380 86390 1
404989 99404989 1001 86380 86390 1
405105 99405105 1001 86380 86390 1
405106 99405106 1001 86380 86390 1
405089 99405089 1001 86380 86390 1
405483 99405483 1001 86380 86390 1
405498 99405498 1001 86380 86390 1
405553 99405553 1001 86380 86390 1
405739 99405739 1001 86380 86390 1
405893 99405893 1001 86380 86390 1
406248 99406248 1001 86380 86390 1
406314 99406314 1001 86380 86390 1
406549 99406549 1001 86380 86390 1
406700 99406700 1001 86380 86390 1
406759 99406759 1001 86380 86390 1
407123 99407123 1001 86380 86390 1
407361 99407361 1001 86380 86390 1
407382 99407382 1001 86380 86390 1
407504 99407504 1001 86380 86390 1
407736 99407736 1001 86380 86390 1
407809 99407809 1001 86380 86390 1
407797 99407797 1001 86380 86390 1
407950 99407950 1001 86380 86390 1
407887 99407887 1001 86380 86390 1
408865 99408865 1001 86380 86390 1
408960 99408960 1001 86380 86390 1
409284 99409284 1001 86380 86390 1
409285 99409285 1001 86380 86390 1
409221 99409221 1001 86380 86390 1
409305 99409305 1001 86380 86390 1
409433 99409433 1001 86380 86390 1
409588 99409588 1001 86380 86390 1
409675 99409675 1001 86380 86390 1
409635 99409635 1001 86380 86390 1
409992 99409992 1001 86380 86390 1
409993 99409993 1001 86380 86390 1
410115 99410115 1001 86380 86390 1
410189 99410189 1001 86380 86390 1
410208 99410208 1001 86380 86390 1
410197 99410197 1001 86380 86390 1
410347 99410347 1001 86380 86390 1
410422 99410422 1001 86380 86390 1
410480 99410480 1001 86380 86390 1
410537 99410537 1001 86380 86390 1
410496 99410496 1001 86380 86390 1
410507 99410507 1001 86380 86390 1
410744 99410744 1001 86380 86390 1
411125 99411125 1001 86380 86390 1
411291 99411291 1001 86380 86390 1
411427 99411427 1001 86380 86390 1
411554 99411554 1001 86380 86390 1
411714 99411714 1001 86380 86390 1
411997 99411997 1001 86380 86390 1
412166 99412166 1001 86380 86390 1
412110 99412110 1001 86380 86390 1
413453 99413453 1001 86380 86390 1
413437 99413437 1001 86380 86390 1
413553 99413553 1001 86380 86390 1
413145 99413145 1001 86380 86390 1
413250 99413250 1001 86380 86390 1
413105 99413105 1001 86380 86390 1
412719 99412719 1001 86380 86390 1
412528 99412528 1001 86380 86390 1
412726 99412726 1001 86380 86390 1
412857 99412857 1001 86380 86390 1
412540 99412540 1001 86380 86390 1
412741 99412741 1001 86380 86390 1
414088 99414088 1001 86380 86390 1
413804 99413804 1001 86380 86390 1
413808 99413808 1001 86380 86390 1
413993 99413993 1001 86380 86390 1
415095 99415095 1001 86380 86390 1
415146 99415146 1001 86380 86390 1
414933 99414933 1001 86380 86390 1
415089 99415089 1001 86380 86390 1
414801 99414801 1001 86380 86390 1
414781 99414781 1001 86380 86390 1
414480 99414480 1001 86380 86390 1
414437 99414437 1001 86380 86390 1
414418 99414418 1001 86380 86390 1
415574 99415574 1001 86380 86390 1
416909 99416909 1001 86380 86390 1
416686 99416686 1001 86380 86390 1
416321 99416321 1001 86380 86390 1
415955 99415955 1001 86380 86390 1
416051 99416051 1001 86380 86390 1
415784 99415784 1001 86380 86390 1
416013 99416013 1001 86380 86390 1
416065 99416065 1001 86380 86390 1
415922 99415922 1001 86380 86390 1
415877 99415877 1001 86380 86390 1
416107 99416107 1001 86380 86390 1
417024 99417024 1001 86380 86390 1
417291 99417291 1001 86380 86390 1
418739 99418739 1001 86380 86390 1
418439 99418439 1001 86380 86390 1
418545 99418545 1001 86380 86390 1
418039 99418039 1001 86380 86390 1
418288 99418288 1001 86380 86390 1
417736 99417736 1001 86380 86390 1
417663 99417663 1001 86380 86390 1
417798 99417798 1001 86380 86390 1
419168 99419168 1001 86380 86390 1
418853 99418853 1001 86380 86390 1
419201 99419201 1001 86380 86390 1
420421 99420421 1001 86380 86390 1
420104 99420104 1001 86380 86390 1
420300 99420300 1001 86380 86390 1
419968 99419968 1001 86380 86390 1
419783 99419783 1001 86380 86390 1
419352 99419352 1001 86380 86390 1
419545 99419545 1001 86380 86390 1
419522 99419522 1001 86380 86390 1
419216 99419216 1001 86380 86390 1
419315 99419315 1001 86380 86390 1
420628 99420628 1001 86380 86390 1
421781 99421781 1001 86380 86390 1
421769 99421769 1001 86380 86390 1
421539 99421539 1001 86380 86390 1
421379 99421379 1001 86380 86390 1
421648 99421648 1001 86380 86390 1
421147 99421147 1001 86380 86390 1
421148 99421148 1001 86380 86390 1
421047 99421047 1001 86380 86390 1
420846 99420846 1001 86380 86390 1
420907 99420907 1001 86380 86390 1
422206 99422206 1001 86380 86390 1
422377 99422377 1001 86380 86390 1
422299 99422299 1001 86380 86390 1
423544 99423544 1001 86380 86390 1
423714 99423714 1001 86380 86390 1
423123 99423123 1001 86380 86390 1
423288 99423288 1001 86380 86390 1
422944 99422944 1001 86380 86390 1
422986 99422986 1001 86380 86390 1
422945 99422945 1001 86380 86390 1
422955 99422955 1001 86380 86390 1
422903 99422903 1001 86380 86390 1
422702 99422702 1001 86380 86390 1
422785 99422785 1001 86380 86390 1
422736 99422736 1001 86380 86390 1
423966 99423966 1001 86380 86390 1
423952 99423952 1001 86380 86390 1
423998 99423998 1001 86380 86390 1
424109 99424109 1001 86380 86390 1
423906 99423906 1001 86380 86390 1
425346 99425346 1001 86380 86390 1
425166 99425166 1001 86380 86390 1
424642 99424642 1001 86380 86390 1
424690 99424690 1001 86380 86390 1
424727 99424727 1001 86380 86390 1
424290 99424290 1001 86380 86390 1
424411 99424411 1001 86380 86390 1
424262 99424262 1001 86380 86390 1
424438 99424438 1001 86380 86390 1
424444 99424444 1001 86380 86390 1
424407 99424407 1001 86380 86390 1
424259 99424259 1001 86380 86390 1
425533 99425533 1001 86380 86390 1
425694 99425694 1001 86380 86390 1
425807 99425807 1001 86380 86390 1
425700 99425700 1001 86380 86390 1
425592 99425592 1001 86380 86390 1
425485 99425485 1001 86380 86390 1
425398 99425398 1001 86380 86390 1
426897 99426897 1001 86380 86390 1
426702 99426702 1001 86380 86390 1
427020 99427020 1001 86380 86390 1
426998 99426998 1001 86380 86390 1
426808 99426808 1001 86380 86390 1
426484 99426484 1001 86380 86390 1
426612 99426612 1001 86380 86390 1
426220 99426220 1001 86380 86390 1
426018 99426018 1001 86380 86390 1
427256 99427256 1001 86380 86390 1
428625 99428625 1001 86380 86390 1
428627 99428627 1001 86380 86390 1
428211 99428211 1001 86380 86390 1
428235 99428235 1001 86380 86390 1
428044 99428044 1001 86380 86390 1
428101 99428101 1001 86380 86390 1
428014 99428014 1001 86380 86390 1
428209 99428209 1001 86380 86390 1
427629 99427629 1001 86380 86390 1
428945 99428945 1001 86380 86390 1
428947 99428947 1001 86380 86390 1
430190 99430190 1001 86380 86390 1
429994 99429994 1001 86380 86390 1
430355 99430355 1001 86380 86390 1
430061 99430061 1001 86380 86390 1
429754 99429754 1001 86380 86390 1
429738 99429738 1001 86380 86390 1
429809 99429809 1001 86380 86390 1
429748 99429748 1001 86380 86390 1
429585 99429585 1001 86380 86390 1
429325 99429325 1001 86380 86390 1
429411 99429411 1001 86380 86390 1
429529 99429529 1001 86380 86390 1
429378 99429378 1001 86380 86390 1
430573 99430573 1001 86380 86390 1
430636 99430636 1001 86380 86390 1
430512 99430512 1001 86380 86390 1
431673 99431673 1001 86380 86390 1
431713 99431713 1001 86380 86390 1
431654 99431654 1001 86380 86390 1
431023 99431023 1001 86380 86390 1
431095 99431095 1001 86380 86390 1
431157 99431157 1001 86380 86390 1
431191 99431191 1001 86380 86390 1
432272 99432272 1001 86380 86390 1
432263 99432263 1001 86380 86390 1
433489 99433489 1001 86380 86390 1
433326 99433326 1001 86380 86390 1
433383 99433383 1001 86380 86390 1
433704 99433704 1001 86380 86390 1
433003 99433003 1001 86380 86390 1
432977 99432977 1001 86380 86390 1
433282 99433282 1001 86380 86390 1
433064 99433064 1001 86380 86390 1
433045 99433045 1001 86380 86390 1
433853 99433853 1001 86380 86390 1
434074 99434074 1001 86380 86390 1
433871 99433871 1001 86380 86390 1
434013 99434013 1001 86380 86390 1
433741 99433741 1001 86380 86390 1
435362 99435362 1001 86380 86390 1
435053 99435053 1001 86380 86390 1
435386 99435386 1001 86380 86390 1
435025 99435025 1001 86380 86390 1
435310 99435310 1001 86380 86390 1
434940 99434940 1001 86380 86390 1
434597 99434597 1001 86380 86390 1
434700 99434700 1001 86380 86390 1
434456 99434456 1001 86380 86390 1
434335 99434335 1001 86380 86390 1
435479 99435479 1001 86380 86390 1
435658 99435658 1001 86380 86390 1
435688 99435688 1001 86380 86390 1
435777 99435777 1001 86380 86390 1
435543 99435543 1001 86380 86390 1
437006 99437006 1001 86380 86390 1
437102 99437102 1001 86380 86390 1
436790 99436790 1001 86380 86390 1
437111 99437111 1001 86380 86390 1
437016 99437016 1001 86380 86390 1
436456 99436456 1001 86380 86390 1
436374 99436374 1001 86380 86390 1
436288 99436288 1001 86380 86390 1
436168 99436168 1001 86380 86390 1
435930 99435930 1001 86380 86390 1
436201 99436201 1001 86380 86390 1
436274 99436274 1001 86380 86390 1
435939 99435939 1001 86380 86390 1
300031 99300031 1001 86380 86390 1
300019 99300019 1001 86380 86390 1
437173 99437173 1001 86380 86390 1
437176 99437176 1001 86380 86390 1
437229 99437229 1001 86380 86390 1
300698 99300698 1001 86380 86390 1
300356 99300356 1001 86380 86390 1
300482 99300482 1001 86380 86390 1
300496 99300496 1001 86380 86390 1
300137 99300137 1001 86380 86390 1
300886 99300886 1001 86380 86390 1
300798 99300798 1001 86380 86390 1
300929 99300929 1001 86380 86390 1
301464 99301464 1001 86380 86390 1
301534 99301534 1001 86380 86390 1
301449 99301449 1001 86380 86390 1
301438 99301438 1001 86380 86390 1
301262 99301262 1001 86380 86390 1
301215 99301215 1001 86380 86390 1
301010 99301010 1001 86380 86390 1
301114 99301114 1001 86380 86390 1
301556 99301556 1001 86380 86390 1
301740 99301740 1001 86380 86390 1
301678 99301678 1001 86380 86390 1
301601 99301601 1001 86380 86390 1
301680 99301680 1001 86380 86390 1
302348 99302348 1001 86380 86390 1
302357 99302357 1001 86380 86390 1
302323 99302323 1001 86380 86390 1
302374 99302374 1001 86380 86390 1
302007 99302007 1001 86380 86390 1
301999 99301999 1001 86380 86390 1
302158 99302158 1001 86380 86390 1
301990 99301990 1001 86380 86390 1
301879 99301879 1001 86380 86390 1
301854 99301854 1001 86380 86390 1
301960 99301960 1001 86380 86390 1
301962 99301962 1001 86380 86390 1
301924 99301924 1001 86380 86390 1
302483 99302483 1001 86380 86390 1
302576 99302576 1001 86380 86390 1
302500 99302500 1001 86380 86390 1
303066 99303066 1001 86380 86390 1
303060 99303060 1001 86380 86390 1
303035 99303035 1001 86380 86390 1
303113 99303113 1001 86380 86390 1
303089 99303089 1001 86380 86390 1
302890 99302890 1001 86380 86390 1
302826 99302826 1001 86380 86390 1
302930 99302930 1001 86380 86390 1
302843 99302843 1001 86380 86390 1
302611 99302611 1001 86380 86390 1
302780 99302780 1001 86380 86390 1
302717 99302717 1001 86380 86390 1
302713 99302713 1001 86380 86390 1
303243 99303243 1001 86380 86390 1
303274 99303274 1001 86380 86390 1
303326 99303326 1001 86380 86390 1
303852 99303852 1001 86380 86390 1
303905 99303905 1001 86380 86390 1
303880 99303880 1001 86380 86390 1
303945 99303945 1001 86380 86390 1
303984 99303984 1001 86380 86390 1
303948 99303948 1001 86380 86390 1
303863 99303863 1001 86380 86390 1
303701 99303701 1001 86380 86390 1
303706 99303706 1001 86380 86390 1
303668 99303668 1001 86380 86390 1
303656 99303656 1001 86380 86390 1
303773 99303773 1001 86380 86390 1
303524 99303524 1001 86380 86390 1
304185 99304185 1001 86380 86390 1
304034 99304034 1001 86380 86390 1
304218 99304218 1001 86380 86390 1
304102 99304102 1001 86380 86390 1
304065 99304065 1001 86380 86390 1
304798 99304798 1001 86380 86390 1
304747 99304747 1001 86380 86390 1
304671 99304671 1001 86380 86390 1
304675 99304675 1001 86380 86390 1
304741 99304741 1001 86380 86390 1
304577 99304577 1001 86380 86390 1
304491 99304491 1001 86380 86390 1
304545 99304545 1001 86380 86390 1
304559 99304559 1001 86380 86390 1
304361 99304361 1001 86380 86390 1
304431 99304431 1001 86380 86390 1
304895 99304895 1001 86380 86390 1
305022 99305022 1001 86380 86390 1
305599 99305599 1001 86380 86390 1
305577 99305577 1001 86380 86390 1
305539 99305539 1001 86380 86390 1
305675 99305675 1001 86380 86390 1
305282 99305282 1001 86380 86390 1
305323 99305323 1001 86380 86390 1
305271 99305271 1001 86380 86390 1
305121 99305121 1001 86380 86390 1
305228 99305228 1001 86380 86390 1
305203 99305203 1001 86380 86390 1
305243 99305243 1001 86380 86390 1
305102 99305102 1001 86380 86390 1
500130 99500130 1001 86380 86390 1
500109 99500109 1001 86380 86390 1
500677 99500677 1001 86380 86390 1
500644 99500644 1001 86380 86390 1
500543 99500543 1001 86380 86390 1
500408 99500408 1001 86380 86390 1
500502 99500502 1001 86380 86390 1
500247 99500247 1001 86380 86390 1
500268 99500268 1001 86380 86390 1
500850 99500850 1001 86380 86390 1
501567 99501567 1001 86380 86390 1
501370 99501370 1001 86380 86390 1
501358 99501358 1001 86380 86390 1
501362 99501362 1001 86380 86390 1
501127 99501127 1001 86380 86390 1
501116 99501116 1001 86380 86390 1
501133 99501133 1001 86380 86390 1
501831 99501831 1001 86380 86390 1
501819 99501819 1001 86380 86390 1
501646 99501646 1001 86380 86390 1
501648 99501648 1001 86380 86390 1
502462 99502462 1001 86380 86390 1
502314 99502314 1001 86380 86390 1
502357 99502357 1001 86380 86390 1
502013 99502013 1001 86380 86390 1
501963 99501963 1001 86380 86390 1
501991 99501991 1001 86380 86390 1
502050 99502050 1001 86380 86390 1
503151 99503151 1001 86380 86390 1
503291 99503291 1001 86380 86390 1
503244 99503244 1001 86380 86390 1
503210 99503210 1001 86380 86390 1
503050 99503050 1001 86380 86390 1
502885 99502885 1001 86380 86390 1
502813 99502813 1001 86380 86390 1
502672 99502672 1001 86380 86390 1
502711 99502711 1001 86380 86390 1
503314 99503314 1001 86380 86390 1
503393 99503393 1001 86380 86390 1
503434 99503434 1001 86380 86390 1
503941 99503941 1001 86380 86390 1
503971 99503971 1001 86380 86390 1
503947 99503947 1001 86380 86390 1
503862 99503862 1001 86380 86390 1
503901 99503901 1001 86380 86390 1
503877 99503877 1001 86380 86390 1
503903 99503903 1001 86380 86390 1
503906 99503906 1001 86380 86390 1
503780 99503780 1001 86380 86390 1
503627 99503627 1001 86380 86390 1
503579 99503579 1001 86380 86390 1
503515 99503515 1001 86380 86390 1
503622 99503622 1001 86380 86390 1
503701 99503701 1001 86380 86390 1
503625 99503625 1001 86380 86390 1
504311 99504311 1001 86380 86390 1
503913 99503913 1001 86380 86390 1
504197 99504197 1001 86380 86390 1
504120 99504120 1001 86380 86390 1
504841 99504841 1001 86380 86390 1
504911 99504911 1001 86380 86390 1
504897 99504897 1001 86380 86390 1
504823 99504823 1001 86380 86390 1
504866 99504866 1001 86380 86390 1
504563 99504563 1001 86380 86390 1
504708 99504708 1001 86380 86390 1
504721 99504721 1001 86380 86390 1
504683 99504683 1001 86380 86390 1
504439 99504439 1001 86380 86390 1
504405 99504405 1001 86380 86390 1
504955 99504955 1001 86380 86390 1
505072 99505072 1001 86380 86390 1
504997 99504997 1001 86380 86390 1
505049 99505049 1001 86380 86390 1
505001 99505001 1001 86380 86390 1
505014 99505014 1001 86380 86390 1
504977 99504977 1001 86380 86390 1
505576 99505576 1001 86380 86390 1
505499 99505499 1001 86380 86390 1
505528 99505528 1001 86380 86390 1
505439 99505439 1001 86380 86390 1
505468 99505468 1001 86380 86390 1
505381 99505381 1001 86380 86390 1
505537 99505537 1001 86380 86390 1
505201 99505201 1001 86380 86390 1
505290 99505290 1001 86380 86390 1
505342 99505342 1001 86380 86390 1
505871 99505871 1001 86380 86390 1
505952 99505952 1001 86380 86390 1
506469 99506469 1001 86380 86390 1
506419 99506419 1001 86380 86390 1
506484 99506484 1001 86380 86390 1
506486 99506486 1001 86380 86390 1
506299 99506299 1001 86380 86390 1
506211 99506211 1001 86380 86390 1
506199 99506199 1001 86380 86390 1
506355 99506355 1001 86380 86390 1
506320 99506320 1001 86380 86390 1
506193 99506193 1001 86380 86390 1
506208 99506208 1001 86380 86390 1
506041 99506041 1001 86380 86390 1
506057 99506057 1001 86380 86390 1
506050 99506050 1001 86380 86390 1
505998 99505998 1001 86380 86390 1
506801 99506801 1001 86380 86390 1
506728 99506728 1001 86380 86390 1
506679 99506679 1001 86380 86390 1
507324 99507324 1001 86380 86390 1
507407 99507407 1001 86380 86390 1
507302 99507302 1001 86380 86390 1
507180 99507180 1001 86380 86390 1
507021 99507021 1001 86380 86390 1
506895 99506895 1001 86380 86390 1
506947 99506947 1001 86380 86390 1
506960 99506960 1001 86380 86390 1
507485 99507485 1001 86380 86390 1
508197 99508197 1001 86380 86390 1
508176 99508176 1001 86380 86390 1
508048 99508048 1001 86380 86390 1
508169 99508169 1001 86380 86390 1
507907 99507907 1001 86380 86390 1
508025 99508025 1001 86380 86390 1
508015 99508015 1001 86380 86390 1
507821 99507821 1001 86380 86390 1
507669 99507669 1001 86380 86390 1
507665 99507665 1001 86380 86390 1
508388 99508388 1001 86380 86390 1
508427 99508427 1001 86380 86390 1
508453 99508453 1001 86380 86390 1
508326 99508326 1001 86380 86390 1
508405 99508405 1001 86380 86390 1
508276 99508276 1001 86380 86390 1
508408 99508408 1001 86380 86390 1
508344 99508344 1001 86380 86390 1
508896 99508896 1001 86380 86390 1
509019 99509019 1001 86380 86390 1
508906 99508906 1001 86380 86390 1
508971 99508971 1001 86380 86390 1
508742 99508742 1001 86380 86390 1
508821 99508821 1001 86380 86390 1
508718 99508718 1001 86380 86390 1
508757 99508757 1001 86380 86390 1
508809 99508809 1001 86380 86390 1
508829 99508829 1001 86380 86390 1
508519 99508519 1001 86380 86390 1
508625 99508625 1001 86380 86390 1
508524 99508524 1001 86380 86390 1
509214 99509214 1001 86380 86390 1
509092 99509092 1001 86380 86390 1
509108 99509108 1001 86380 86390 1
509186 99509186 1001 86380 86390 1
509899 99509899 1001 86380 86390 1
509518 99509518 1001 86380 86390 1
509623 99509623 1001 86380 86390 1
509559 99509559 1001 86380 86390 1
509681 99509681 1001 86380 86390 1
509333 99509333 1001 86380 86390 1
509346 99509346 1001 86380 86390 1
510105 99510105 1001 86380 86390 1
509903 99509903 1001 86380 86390 1
510099 99510099 1001 86380 86390 1
510697 99510697 1001 86380 86390 1
510680 99510680 1001 86380 86390 1
510445 99510445 1001 86380 86390 1
510383 99510383 1001 86380 86390 1
510166 99510166 1001 86380 86390 1
510880 99510880 1001 86380 86390 1
510794 99510794 1001 86380 86390 1
511454 99511454 1001 86380 86390 1
511416 99511416 1001 86380 86390 1
511542 99511542 1001 86380 86390 1
511500 99511500 1001 86380 86390 1
511148 99511148 1001 86380 86390 1
511175 99511175 1001 86380 86390 1
511280 99511280 1001 86380 86390 1
510957 99510957 1001 86380 86390 1
510934 99510934 1001 86380 86390 1
510939 99510939 1001 86380 86390 1
510995 99510995 1001 86380 86390 1
511641 99511641 1001 86380 86390 1
511578 99511578 1001 86380 86390 1
511619 99511619 1001 86380 86390 1
511725 99511725 1001 86380 86390 1
512351 99512351 1001 86380 86390 1
512255 99512255 1001 86380 86390 1
512231 99512231 1001 86380 86390 1
512310 99512310 1001 86380 86390 1
512030 99512030 1001 86380 86390 1
512130 99512130 1001 86380 86390 1
512171 99512171 1001 86380 86390 1
511990 99511990 1001 86380 86390 1
511861 99511861 1001 86380 86390 1
511877 99511877 1001 86380 86390 1
511917 99511917 1001 86380 86390 1
511767 99511767 1001 86380 86390 1
512549 99512549 1001 86380 86390 1
512498 99512498 1001 86380 86390 1
512515 99512515 1001 86380 86390 1
513155 99513155 1001 86380 86390 1
513187 99513187 1001 86380 86390 1
513140 99513140 1001 86380 86390 1
512948 99512948 1001 86380 86390 1
512949 99512949 1001 86380 86390 1
512689 99512689 1001 86380 86390 1
512769 99512769 1001 86380 86390 1
513385 99513385 1001 86380 86390 1
514029 99514029 1001 86380 86390 1
514003 99514003 1001 86380 86390 1
514023 99514023 1001 86380 86390 1
513635 99513635 1001 86380 86390 1
513570 99513570 1001 86380 86390 1
513485 99513485 1001 86380 86390 1
513461 99513461 1001 86380 86390 1
514785 99514785 1001 86380 86390 1
514774 99514774 1001 86380 86390 1
514714 99514714 1001 86380 86390 1
514450 99514450 1001 86380 86390 1
514468 99514468 1001 86380 86390 1
514280 99514280 1001 86380 86390 1
514401 99514401 1001 86380 86390 1
514324 99514324 1001 86380 86390 1
514390 99514390 1001 86380 86390 1
514970 99514970 1001 86380 86390 1
514935 99514935 1001 86380 86390 1
514962 99514962 1001 86380 86390 1
515054 99515054 1001 86380 86390 1
515055 99515055 1001 86380 86390 1
514875 99514875 1001 86380 86390 1
514969 99514969 1001 86380 86390 1
514905 99514905 1001 86380 86390 1
515491 99515491 1001 86380 86390 1
515661 99515661 1001 86380 86390 1
515663 99515663 1001 86380 86390 1
515375 99515375 1001 86380 86390 1
515345 99515345 1001 86380 86390 1
515143 99515143 1001 86380 86390 1
515096 99515096 1001 86380 86390 1
515136 99515136 1001 86380 86390 1
515696 99515696 1001 86380 86390 1
515742 99515742 1001 86380 86390 1
515730 99515730 1001 86380 86390 1
516485 99516485 1001 86380 86390 1
516192 99516192 1001 86380 86390 1
516260 99516260 1001 86380 86390 1
516145 99516145 1001 86380 86390 1
515891 99515891 1001 86380 86390 1
515935 99515935 1001 86380 86390 1
516065 99516065 1001 86380 86390 1
515963 99515963 1001 86380 86390 1
517287 99517287 1001 86380 86390 1
517301 99517301 1001 86380 86390 1
517204 99517204 1001 86380 86390 1
517193 99517193 1001 86380 86390 1
516926 99516926 1001 86380 86390 1
516942 99516942 1001 86380 86390 1
516957 99516957 1001 86380 86390 1
517077 99517077 1001 86380 86390 1
516898 99516898 1001 86380 86390 1
516757 99516757 1001 86380 86390 1
516776 99516776 1001 86380 86390 1
516828 99516828 1001 86380 86390 1
516882 99516882 1001 86380 86390 1
517372 99517372 1001 86380 86390 1
517426 99517426 1001 86380 86390 1
517470 99517470 1001 86380 86390 1
517446 99517446 1001 86380 86390 1
518073 99518073 1001 86380 86390 1
518058 99518058 1001 86380 86390 1
517760 99517760 1001 86380 86390 1
517592 99517592 1001 86380 86390 1
517620 99517620 1001 86380 86390 1
517659 99517659 1001 86380 86390 1
517711 99517711 1001 86380 86390 1
517543 99517543 1001 86380 86390 1
517639 99517639 1001 86380 86390 1
518251 99518251 1001 86380 86390 1
518338 99518338 1001 86380 86390 1
518820 99518820 1001 86380 86390 1
518902 99518902 1001 86380 86390 1
518892 99518892 1001 86380 86390 1
518804 99518804 1001 86380 86390 1
518884 99518884 1001 86380 86390 1
518631 99518631 1001 86380 86390 1
518644 99518644 1001 86380 86390 1
518727 99518727 1001 86380 86390 1
518740 99518740 1001 86380 86390 1
518702 99518702 1001 86380 86390 1
518454 99518454 1001 86380 86390 1
518455 99518455 1001 86380 86390 1
519157 99519157 1001 86380 86390 1
519124 99519124 1001 86380 86390 1
519060 99519060 1001 86380 86390 1
519628 99519628 1001 86380 86390 1
519276 99519276 1001 86380 86390 1
519342 99519342 1001 86380 86390 1
519993 99519993 1001 86380 86390 1
519925 99519925 1001 86380 86390 1
520538 99520538 1001 86380 86390 1
520500 99520500 1001 86380 86390 1
520590 99520590 1001 86380 86390 1
520605 99520605 1001 86380 86390 1
520514 99520514 1001 86380 86390 1
520489 99520489 1001 86380 86390 1
520628 99520628 1001 86380 86390 1
520634 99520634 1001 86380 86390 1
520309 99520309 1001 86380 86390 1
520200 99520200 1001 86380 86390 1
520034 99520034 1001 86380 86390 1
520138 99520138 1001 86380 86390 1
520190 99520190 1001 86380 86390 1
520203 99520203 1001 86380 86390 1
520211 99520211 1001 86380 86390 1
520702 99520702 1001 86380 86390 1
520832 99520832 1001 86380 86390 1
520694 99520694 1001 86380 86390 1
521432 99521432 1001 86380 86390 1
521406 99521406 1001 86380 86390 1
521331 99521331 1001 86380 86390 1
521282 99521282 1001 86380 86390 1
521425 99521425 1001 86380 86390 1
521252 99521252 1001 86380 86390 1
521164 99521164 1001 86380 86390 1
521259 99521259 1001 86380 86390 1
520888 99520888 1001 86380 86390 1
521489 99521489 1001 86380 86390 1
521609 99521609 1001 86380 86390 1
521495 99521495 1001 86380 86390 1
522099 99522099 1001 86380 86390 1
522194 99522194 1001 86380 86390 1
522269 99522269 1001 86380 86390 1
522277 99522277 1001 86380 86390 1
522085 99522085 1001 86380 86390 1
521891 99521891 1001 86380 86390 1
521715 99521715 1001 86380 86390 1
522357 99522357 1001 86380 86390 1
522410 99522410 1001 86380 86390 1
522490 99522490 1001 86380 86390 1
522467 99522467 1001 86380 86390 1
523095 99523095 1001 86380 86390 1
522835 99522835 1001 86380 86390 1
522887 99522887 1001 86380 86390 1
522893 99522893 1001 86380 86390 1
522738 99522738 1001 86380 86390 1
522660 99522660 1001 86380 86390 1
522506 99522506 1001 86380 86390 1
523285 99523285 1001 86380 86390 1
523288 99523288 1001 86380 86390 1
523199 99523199 1001 86380 86390 1
523316 99523316 1001 86380 86390 1
523163 99523163 1001 86380 86390 1
523256 99523256 1001 86380 86390 1
523881 99523881 1001 86380 86390 1
523900 99523900 1001 86380 86390 1
523800 99523800 1001 86380 86390 1
523675 99523675 1001 86380 86390 1
523650 99523650 1001 86380 86390 1
523676 99523676 1001 86380 86390 1
523541 99523541 1001 86380 86390 1
523378 99523378 1001 86380 86390 1
523443 99523443 1001 86380 86390 1
523392 99523392 1001 86380 86390 1
523486 99523486 1001 86380 86390 1
523346 99523346 1001 86380 86390 1
524058 99524058 1001 86380 86390 1
524569 99524569 1001 86380 86390 1
524752 99524752 1001 86380 86390 1
524691 99524691 1001 86380 86390 1
524576 99524576 1001 86380 86390 1
524448 99524448 1001 86380 86390 1
524476 99524476 1001 86380 86390 1
524427 99524427 1001 86380 86390 1
524507 99524507 1001 86380 86390 1
524168 99524168 1001 86380 86390 1
524950 99524950 1001 86380 86390 1
524782 99524782 1001 86380 86390 1
524821 99524821 1001 86380 86390 1
524829 99524829 1001 86380 86390 1
524972 99524972 1001 86380 86390 1
525432 99525432 1001 86380 86390 1
525498 99525498 1001 86380 86390 1
525517 99525517 1001 86380 86390 1
525415 99525415 1001 86380 86390 1
525235 99525235 1001 86380 86390 1
525187 99525187 1001 86380 86390 1
525319 99525319 1001 86380 86390 1
525272 99525272 1001 86380 86390 1
525325 99525325 1001 86380 86390 1
524993 99524993 1001 86380 86390 1
524995 99524995 1001 86380 86390 1
525086 99525086 1001 86380 86390 1
526336 99526336 1001 86380 86390 1
526402 99526402 1001 86380 86390 1
526408 99526408 1001 86380 86390 1
526062 99526062 1001 86380 86390 1
526117 99526117 1001 86380 86390 1
526156 99526156 1001 86380 86390 1
526198 99526198 1001 86380 86390 1
526211 99526211 1001 86380 86390 1
525933 99525933 1001 86380 86390 1
525805 99525805 1001 86380 86390 1
525939 99525939 1001 86380 86390 1
526442 99526442 1001 86380 86390 1
527158 99527158 1001 86380 86390 1
526981 99526981 1001 86380 86390 1
526852 99526852 1001 86380 86390 1
527039 99527039 1001 86380 86390 1
526936 99526936 1001 86380 86390 1
526709 99526709 1001 86380 86390 1
526738 99526738 1001 86380 86390 1
526790 99526790 1001 86380 86390 1
526818 99526818 1001 86380 86390 1
526782 99526782 1001 86380 86390 1
527447 99527447 1001 86380 86390 1
527383 99527383 1001 86380 86390 1
527450 99527450 1001 86380 86390 1
527373 99527373 1001 86380 86390 1
527938 99527938 1001 86380 86390 1
527977 99527977 1001 86380 86390 1
528016 99528016 1001 86380 86390 1
527913 99527913 1001 86380 86390 1
528054 99528054 1001 86380 86390 1
527955 99527955 1001 86380 86390 1
527956 99527956 1001 86380 86390 1
527689 99527689 1001 86380 86390 1
528126 99528126 1001 86380 86390 1
528168 99528168 1001 86380 86390 1
528259 99528259 1001 86380 86390 1
528208 99528208 1001 86380 86390 1
528131 99528131 1001 86380 86390 1
528247 99528247 1001 86380 86390 1
528094 99528094 1001 86380 86390 1
528850 99528850 1001 86380 86390 1
528860 99528860 1001 86380 86390 1
528504 99528504 1001 86380 86390 1
528666 99528666 1001 86380 86390 1
528668 99528668 1001 86380 86390 1
528413 99528413 1001 86380 86390 1
528339 99528339 1001 86380 86390 1
529004 99529004 1001 86380 86390 1
529586 99529586 1001 86380 86390 1
529632 99529632 1001 86380 86390 1
529711 99529711 1001 86380 86390 1
529568 99529568 1001 86380 86390 1
529659 99529659 1001 86380 86390 1
529355 99529355 1001 86380 86390 1
529348 99529348 1001 86380 86390 1
529322 99529322 1001 86380 86390 1
529441 99529441 1001 86380 86390 1
529229 99529229 1001 86380 86390 1
529281 99529281 1001 86380 86390 1
529284 99529284 1001 86380 86390 1
529845 99529845 1001 86380 86390 1
530517 99530517 1001 86380 86390 1
530451 99530451 1001 86380 86390 1
530426 99530426 1001 86380 86390 1
530553 99530553 1001 86380 86390 1
530530 99530530 1001 86380 86390 1
530357 99530357 1001 86380 86390 1
530260 99530260 1001 86380 86390 1
530196 99530196 1001 86380 86390 1
530274 99530274 1001 86380 86390 1
530146 99530146 1001 86380 86390 1
530747 99530747 1001 86380 86390 1
530665 99530665 1001 86380 86390 1
530743 99530743 1001 86380 86390 1
530575 99530575 1001 86380 86390 1
531365 99531365 1001 86380 86390 1
531088 99531088 1001 86380 86390 1
531050 99531050 1001 86380 86390 1
531040 99531040 1001 86380 86390 1
530990 99530990 1001 86380 86390 1
530903 99530903 1001 86380 86390 1
530922 99530922 1001 86380 86390 1
530924 99530924 1001 86380 86390 1
531456 99531456 1001 86380 86390 1
531405 99531405 1001 86380 86390 1
531537 99531537 1001 86380 86390 1
531501 99531501 1001 86380 86390 1
531437 99531437 1001 86380 86390 1
532132 99532132 1001 86380 86390 1
531948 99531948 1001 86380 86390 1
531758 99531758 1001 86380 86390 1
531696 99531696 1001 86380 86390 1
531632 99531632 1001 86380 86390 1
532319 99532319 1001 86380 86390 1
532256 99532256 1001 86380 86390 1
532220 99532220 1001 86380 86390 1
532404 99532404 1001 86380 86390 1
532314 99532314 1001 86380 86390 1
532340 99532340 1001 86380 86390 1
532830 99532830 1001 86380 86390 1
532959 99532959 1001 86380 86390 1
532936 99532936 1001 86380 86390 1
532949 99532949 1001 86380 86390 1
532914 99532914 1001 86380 86390 1
532716 99532716 1001 86380 86390 1
532665 99532665 1001 86380 86390 1
532655 99532655 1001 86380 86390 1
532681 99532681 1001 86380 86390 1
532785 99532785 1001 86380 86390 1
532812 99532812 1001 86380 86390 1
532424 99532424 1001 86380 86390 1
533132 99533132 1001 86380 86390 1
533137 99533137 1001 86380 86390 1
533810 99533810 1001 86380 86390 1
533474 99533474 1001 86380 86390 1
533490 99533490 1001 86380 86390 1
533268 99533268 1001 86380 86390 1
533414 99533414 1001 86380 86390 1
533272 99533272 1001 86380 86390 1
533389 99533389 1001 86380 86390 1
533441 99533441 1001 86380 86390 1
534612 99534612 1001 86380 86390 1
534498 99534498 1001 86380 86390 1
534515 99534515 1001 86380 86390 1
534341 99534341 1001 86380 86390 1
534412 99534412 1001 86380 86390 1
534258 99534258 1001 86380 86390 1
534064 99534064 1001 86380 86390 1
534235 99534235 1001 86380 86390 1
534107 99534107 1001 86380 86390 1
534199 99534199 1001 86380 86390 1
534135 99534135 1001 86380 86390 1
534162 99534162 1001 86380 86390 1
534188 99534188 1001 86380 86390 1
534137 99534137 1001 86380 86390 1
534215 99534215 1001 86380 86390 1
534808 99534808 1001 86380 86390 1
534886 99534886 1001 86380 86390 1
535356 99535356 1001 86380 86390 1
535509 99535509 1001 86380 86390 1
535458 99535458 1001 86380 86390 1
535506 99535506 1001 86380 86390 1
534915 99534915 1001 86380 86390 1
535073 99535073 1001 86380 86390 1
535022 99535022 1001 86380 86390 1
534908 99534908 1001 86380 86390 1
535601 99535601 1001 86380 86390 1
535697 99535697 1001 86380 86390 1
535532 99535532 1001 86380 86390 1
536314 99536314 1001 86380 86390 1
536137 99536137 1001 86380 86390 1
536279 99536279 1001 86380 86390 1
536090 99536090 1001 86380 86390 1
535947 99535947 1001 86380 86390 1
537073 99537073 1001 86380 86390 1
536998 99536998 1001 86380 86390 1
537145 99537145 1001 86380 86390 1
537150 99537150 1001 86380 86390 1
536762 99536762 1001 86380 86390 1
536909 99536909 1001 86380 86390 1
536911 99536911 1001 86380 86390 1
536824 99536824 1001 86380 86390 1
536611 99536611 1001 86380 86390 1
536669 99536669 1001 86380 86390 1
537276 99537276 1001 86380 86390 1
537241 99537241 1001 86380 86390 1
537282 99537282 1001 86380 86390 1
537179 99537179 1001 86380 86390 1
537349 99537349 1001 86380 86390 1
537350 99537350 1001 86380 86390 1
537223 99537223 1001 86380 86390 1
537653 99537653 1001 86380 86390 1
537668 99537668 1001 86380 86390 1
537490 99537490 1001 86380 86390 1
538038 99538038 1001 86380 86390 1
538014 99538014 1001 86380 86390 1
538003 99538003 1001 86380 86390 1
538007 99538007 1001 86380 86390 1
538126 99538126 1001 86380 86390 1
538730 99538730 1001 86380 86390 1
538797 99538797 1001 86380 86390 1
538517 99538517 1001 86380 86390 1
538345 99538345 1001 86380 86390 1
538943 99538943 1001 86380 86390 1
538880 99538880 1001 86380 86390 1
538933 99538933 1001 86380 86390 1
538998 99538998 1001 86380 86390 1
539637 99539637 1001 86380 86390 1
539575 99539575 1001 86380 86390 1
539254 99539254 1001 86380 86390 1
539356 99539356 1001 86380 86390 1
539195 99539195 1001 86380 86390 1
539106 99539106 1001 86380 86390 1
540327 99540327 1001 86380 86390 1
540144 99540144 1001 86380 86390 1
540106 99540106 1001 86380 86390 1
540067 99540067 1001 86380 86390 1
540082 99540082 1001 86380 86390 1
540071 99540071 1001 86380 86390 1
540194 99540194 1001 86380 86390 1
539910 99539910 1001 86380 86390 1
539854 99539854 1001 86380 86390 1
539855 99539855 1001 86380 86390 1
539999 99539999 1001 86380 86390 1
540528 99540528 1001 86380 86390 1
540533 99540533 1001 86380 86390 1
540598 99540598 1001 86380 86390 1
541139 99541139 1001 86380 86390 1
541132 99541132 1001 86380 86390 1
541120 99541120 1001 86380 86390 1
541149 99541149 1001 86380 86390 1
541201 99541201 1001 86380 86390 1
540906 99540906 1001 86380 86390 1
541053 99541053 1001 86380 86390 1
541029 99541029 1001 86380 86390 1
541071 99541071 1001 86380 86390 1
540815 99540815 1001 86380 86390 1
540792 99540792 1001 86380 86390 1
540731 99540731 1001 86380 86390 1
540774 99540774 1001 86380 86390 1
541458 99541458 1001 86380 86390 1
541433 99541433 1001 86380 86390 1
541486 99541486 1001 86380 86390 1
541307 99541307 1001 86380 86390 1
541336 99541336 1001 86380 86390 1
541377 99541377 1001 86380 86390 1
541810 99541810 1001 86380 86390 1
541748 99541748 1001 86380 86390 1
541905 99541905 1001 86380 86390 1
541806 99541806 1001 86380 86390 1
541742 99541742 1001 86380 86390 1
541783 99541783 1001 86380 86390 1
541670 99541670 1001 86380 86390 1
541569 99541569 1001 86380 86390 1
542286 99542286 1001 86380 86390 1
542197 99542197 1001 86380 86390 1
542198 99542198 1001 86380 86390 1
542201 99542201 1001 86380 86390 1
542816 99542816 1001 86380 86390 1
542809 99542809 1001 86380 86390 1
542835 99542835 1001 86380 86390 1
542746 99542746 1001 86380 86390 1
542597 99542597 1001 86380 86390 1
542636 99542636 1001 86380 86390 1
542599 99542599 1001 86380 86390 1
542632 99542632 1001 86380 86390 1
542403 99542403 1001 86380 86390 1
542380 99542380 1001 86380 86390 1
542473 99542473 1001 86380 86390 1
543126 99543126 1001 86380 86390 1
543101 99543101 1001 86380 86390 1
543040 99543040 1001 86380 86390 1
543629 99543629 1001 86380 86390 1
543734 99543734 1001 86380 86390 1
543684 99543684 1001 86380 86390 1
543746 99543746 1001 86380 86390 1
543713 99543713 1001 86380 86390 1
543597 99543597 1001 86380 86390 1
543728 99543728 1001 86380 86390 1
543760 99543760 1001 86380 86390 1
543732 99543732 1001 86380 86390 1
543385 99543385 1001 86380 86390 1
543334 99543334 1001 86380 86390 1
543208 99543208 1001 86380 86390 1
543798 99543798 1001 86380 86390 1
543786 99543786 1001 86380 86390 1
544455 99544455 1001 86380 86390 1
544418 99544418 1001 86380 86390 1
544568 99544568 1001 86380 86390 1
544204 99544204 1001 86380 86390 1
544298 99544298 1001 86380 86390 1
544133 99544133 1001 86380 86390 1
543978 99543978 1001 86380 86390 1
544114 99544114 1001 86380 86390 1
544712 99544712 1001 86380 86390 1
544609 99544609 1001 86380 86390 1
506052 1034 1002 58986 62261 1
519868 990 1002 46085 48285 1
528304 815 1001 47932 48231 1
525615 959 1002 55790 64080 1
400053 99400053 1001 86380 86390 1
400148 99400148 1001 86380 86390 1
400153 99400153 1001 86380 86390 1
400180 99400180 1001 86380 86390 1
400350 99400350 1001 86380 86390 1
400362 99400362 1001 86380 86390 1
400596 99400596 1001 86380 86390 1
400649 99400649 1001 86380 86390 1
400655 99400655 1001 86380 86390 1
400798 99400798 1001 86380 86390 1
401072 99401072 1001 86380 86390 1
401154 99401154 1001 86380 86390 1
401200 99401200 1001 86380 86390 1
401230 99401230 1001 86380 86390 1
401480 99401480 1001 86380 86390 1
401732 99401732 1001 86380 86390 1
401876 99401876 1001 86380 86390 1
402509 99402509 1001 86380 86390 1
402499 99402499 1001 86380 86390 1
402545 99402545 1001 86380 86390 1
402659 99402659 1001 86380 86390 1
402781 99402781 1001 86380 86390 1
403082 99403082 1001 86380 86390 1
403008 99403008 1001 86380 86390 1
403361 99403361 1001 86380 86390 1
403872 99403872 1001 86380 86390 1
404165 99404165 1001 86380 86390 1
404512 99404512 1001 86380 86390 1
404643 99404643 1001 86380 86390 1
404667 99404667 1001 86380 86390 1
404647 99404647 1001 86380 86390 1
404693 99404693 1001 86380 86390 1
405007 99405007 1001 86380 86390 1
405092 99405092 1001 86380 86390 1
405316 99405316 1001 86380 86390 1
405445 99405445 1001 86380 86390 1
405466 99405466 1001 86380 86390 1
405474 99405474 1001 86380 86390 1
405417 99405417 1001 86380 86390 1
405581 99405581 1001 86380 86390 1
405573 99405573 1001 86380 86390 1
405636 99405636 1001 86380 86390 1
405699 99405699 1001 86380 86390 1
405736 99405736 1001 86380 86390 1
405962 99405962 1001 86380 86390 1
406147 99406147 1001 86380 86390 1
406389 99406389 1001 86380 86390 1
406423 99406423 1001 86380 86390 1
406827 99406827 1001 86380 86390 1
407205 99407205 1001 86380 86390 1
407154 99407154 1001 86380 86390 1
407329 99407329 1001 86380 86390 1
407323 99407323 1001 86380 86390 1
407414 99407414 1001 86380 86390 1
407474 99407474 1001 86380 86390 1
407724 99407724 1001 86380 86390 1
407874 99407874 1001 86380 86390 1
407847 99407847 1001 86380 86390 1
407962 99407962 1001 86380 86390 1
408017 99408017 1001 86380 86390 1
408094 99408094 1001 86380 86390 1
408329 99408329 1001 86380 86390 1
408457 99408457 1001 86380 86390 1
408729 99408729 1001 86380 86390 1
408857 99408857 1001 86380 86390 1
408863 99408863 1001 86380 86390 1
409397 99409397 1001 86380 86390 1
409468 99409468 1001 86380 86390 1
409470 99409470 1001 86380 86390 1
409626 99409626 1001 86380 86390 1
409713 99409713 1001 86380 86390 1
409957 99409957 1001 86380 86390 1
410062 99410062 1001 86380 86390 1
410152 99410152 1001 86380 86390 1
410159 99410159 1001 86380 86390 1
410229 99410229 1001 86380 86390 1
410374 99410374 1001 86380 86390 1
410482 99410482 1001 86380 86390 1
410475 99410475 1001 86380 86390 1
410696 99410696 1001 86380 86390 1
410929 99410929 1001 86380 86390 1
411009 99411009 1001 86380 86390 1
411121 99411121 1001 86380 86390 1
411126 99411126 1001 86380 86390 1
411290 99411290 1001 86380 86390 1
411456 99411456 1001 86380 86390 1
412007 99412007 1001 86380 86390 1
412140 99412140 1001 86380 86390 1
412267 99412267 1001 86380 86390 1
412302 99412302 1001 86380 86390 1
413487 99413487 1001 86380 86390 1
413327 99413327 1001 86380 86390 1
413396 99413396 1001 86380 86390 1
412931 99412931 1001 86380 86390 1
413026 99413026 1001 86380 86390 1
412798 99412798 1001 86380 86390 1
412669 99412669 1001 86380 86390 1
412674 99412674 1001 86380 86390 1
412600 99412600 1001 86380 86390 1
412733 99412733 1001 86380 86390 1
413968 99413968 1001 86380 86390 1
414097 99414097 1001 86380 86390 1
413810 99413810 1001 86380 86390 1
413973 99413973 1001 86380 86390 1
414100 99414100 1001 86380 86390 1
413878 99413878 1001 86380 86390 1
413715 99413715 1001 86380 86390 1
415190 99415190 1001 86380 86390 1
415149 99415149 1001 86380 86390 1
415273 99415273 1001 86380 86390 1
415203 99415203 1001 86380 86390 1
414655 99414655 1001 86380 86390 1
414828 99414828 1001 86380 86390 1
414274 99414274 1001 86380 86390 1
414252 99414252 1001 86380 86390 1
414298 99414298 1001 86380 86390 1
414473 99414473 1001 86380 86390 1
414500 99414500 1001 86380 86390 1
415538 99415538 1001 86380 86390 1
415587 99415587 1001 86380 86390 1
416817 99416817 1001 86380 86390 1
416439 99416439 1001 86380 86390 1
416444 99416444 1001 86380 86390 1
415721 99415721 1001 86380 86390 1
415864 99415864 1001 86380 86390 1
416071 99416071 1001 86380 86390 1
417349 99417349 1001 86380 86390 1
417604 99417604 1001 86380 86390 1
417521 99417521 1001 86380 86390 1
417478 99417478 1001 86380 86390 1
417438 99417438 1001 86380 86390 1
418650 99418650 1001 86380 86390 1
418580 99418580 1001 86380 86390 1
418392 99418392 1001 86380 86390 1
418377 99418377 1001 86380 86390 1
418425 99418425 1001 86380 86390 1
418126 99418126 1001 86380 86390 1
417869 99417869 1001 86380 86390 1
417781 99417781 1001 86380 86390 1
417626 99417626 1001 86380 86390 1
417815 99417815 1001 86380 86390 1
418845 99418845 1001 86380 86390 1
419077 99419077 1001 86380 86390 1
418890 99418890 1001 86380 86390 1
419007 99419007 1001 86380 86390 1
418990 99418990 1001 86380 86390 1
419185 99419185 1001 86380 86390 1
420352 99420352 1001 86380 86390 1
420220 99420220 1001 86380 86390 1
420070 99420070 1001 86380 86390 1
419800 99419800 1001 86380 86390 1
419643 99419643 1001 86380 86390 1
419689 99419689 1001 86380 86390 1
419410 99419410 1001 86380 86390 1
420649 99420649 1001 86380 86390 1
420565 99420565 1001 86380 86390 1
420712 99420712 1001 86380 86390 1
421920 99421920 1001 86380 86390 1
422065 99422065 1001 86380 86390 1
421937 99421937 1001 86380 86390 1
421366 99421366 1001 86380 86390 1
421661 99421661 1001 86380 86390 1
421431 99421431 1001 86380 86390 1
421322 99421322 1001 86380 86390 1
421600 99421600 1001 86380 86390 1
421447 99421447 1001 86380 86390 1
421065 99421065 1001 86380 86390 1
421190 99421190 1001 86380 86390 1
421191 99421191 1001 86380 86390 1
421023 99421023 1001 86380 86390 1
421062 99421062 1001 86380 86390 1
421253 99421253 1001 86380 86390 1
423370 99423370 1001 86380 86390 1
423350 99423350 1001 86380 86390 1
422964 99422964 1001 86380 86390 1
423249 99423249 1001 86380 86390 1
423117 99423117 1001 86380 86390 1
423162 99423162 1001 86380 86390 1
423915 99423915 1001 86380 86390 1
423942 99423942 1001 86380 86390 1
423886 99423886 1001 86380 86390 1
422941 99422941 1001 86380 86390 1
423876 99423876 1001 86380 86390 1
423765 99423765 1001 86380 86390 1
425192 99425192 1001 86380 86390 1
425172 99425172 1001 86380 86390 1
424913 99424913 1001 86380 86390 1
424996 99424996 1001 86380 86390 1
424633 99424633 1001 86380 86390 1
424661 99424661 1001 86380 86390 1
424923 99424923 1001 86380 86390 1
424950 99424950 1001 86380 86390 1
424251 99424251 1001 86380 86390 1
424582 99424582 1001 86380 86390 1
425742 99425742 1001 86380 86390 1
425537 99425537 1001 86380 86390 1
426771 99426771 1001 86380 86390 1
426854 99426854 1001 86380 86390 1
426413 99426413 1001 86380 86390 1
426316 99426316 1001 86380 86390 1
426076 99426076 1001 86380 86390 1
426146 99426146 1001 86380 86390 1
427482 99427482 1001 86380 86390 1
427391 99427391 1001 86380 86390 1
427321 99427321 1001 86380 86390 1
427220 99427220 1001 86380 86390 1
428414 99428414 1001 86380 86390 1
428155 99428155 1001 86380 86390 1
427932 99427932 1001 86380 86390 1
428109 99428109 1001 86380 86390 1
427735 99427735 1001 86380 86390 1
427654 99427654 1001 86380 86390 1
427707 99427707 1001 86380 86390 1
427907 99427907 1001 86380 86390 1
427723 99427723 1001 86380 86390 1
427769 99427769 1001 86380 86390 1
428941 99428941 1001 86380 86390 1
429046 99429046 1001 86380 86390 1
428886 99428886 1001 86380 86390 1
429159 99429159 1001 86380 86390 1
429034 99429034 1001 86380 86390 1
430222 99430222 1001 86380 86390 1
429655 99429655 1001 86380 86390 1
429601 99429601 1001 86380 86390 1
429797 99429797 1001 86380 86390 1
429434 99429434 1001 86380 86390 1
429300 99429300 1001 86380 86390 1
429430 99429430 1001 86380 86390 1
430422 99430422 1001 86380 86390 1
430758 99430758 1001 86380 86390 1
430756 99430756 1001 86380 86390 1
432059 99432059 1001 86380 86390 1
431769 99431769 1001 86380 86390 1
431661 99431661 1001 86380 86390 1
431979 99431979 1001 86380 86390 1
431457 99431457 1001 86380 86390 1
431571 99431571 1001 86380 86390 1
431362 99431362 1001 86380 86390 1
431614 99431614 1001 86380 86390 1
430892 99430892 1001 86380 86390 1
430850 99430850 1001 86380 86390 1
431044 99431044 1001 86380 86390 1
430885 99430885 1001 86380 86390 1
432178 99432178 1001 86380 86390 1
433492 99433492 1001 86380 86390 1
433545 99433545 1001 86380 86390 1
433056 99433056 1001 86380 86390 1
433204 99433204 1001 86380 86390 1
433009 99433009 1001 86380 86390 1
432940 99432940 1001 86380 86390 1
432758 99432758 1001 86380 86390 1
432872 99432872 1001 86380 86390 1
433849 99433849 1001 86380 86390 1
435216 99435216 1001 86380 86390 1
435107 99435107 1001 86380 86390 1
434997 99434997 1001 86380 86390 1
434868 99434868 1001 86380 86390 1
434793 99434793 1001 86380 86390 1
434611 99434611 1001 86380 86390 1
434510 99434510 1001 86380 86390 1
434300 99434300 1001 86380 86390 1
434332 99434332 1001 86380 86390 1
434358 99434358 1001 86380 86390 1
434417 99434417 1001 86380 86390 1
435664 99435664 1001 86380 86390 1
436963 99436963 1001 86380 86390 1
436933 99436933 1001 86380 86390 1
436847 99436847 1001 86380 86390 1
436673 99436673 1001 86380 86390 1
436604 99436604 1001 86380 86390 1
436614 99436614 1001 86380 86390 1
436540 99436540 1001 86380 86390 1
436080 99436080 1001 86380 86390 1
436279 99436279 1001 86380 86390 1
300055 99300055 1001 86380 86390 1
300047 99300047 1001 86380 86390 1
437289 99437289 1001 86380 86390 1
300725 99300725 1001 86380 86390 1
300579 99300579 1001 86380 86390 1
300593 99300593 1001 86380 86390 1
300619 99300619 1001 86380 86390 1
300398 99300398 1001 86380 86390 1
300402 99300402 1001 86380 86390 1
300416 99300416 1001 86380 86390 1
300224 99300224 1001 86380 86390 1
300140 99300140 1001 86380 86390 1
300222 99300222 1001 86380 86390 1
300896 99300896 1001 86380 86390 1
300741 99300741 1001 86380 86390 1
300880 99300880 1001 86380 86390 1
301374 99301374 1001 86380 86390 1
301365 99301365 1001 86380 86390 1
301236 99301236 1001 86380 86390 1
301212 99301212 1001 86380 86390 1
301341 99301341 1001 86380 86390 1
301148 99301148 1001 86380 86390 1
301240 99301240 1001 86380 86390 1
301203 99301203 1001 86380 86390 1
301244 99301244 1001 86380 86390 1
300996 99300996 1001 86380 86390 1
301632 99301632 1001 86380 86390 1
301712 99301712 1001 86380 86390 1
302342 99302342 1001 86380 86390 1
302247 99302247 1001 86380 86390 1
301839 99301839 1001 86380 86390 1
301789 99301789 1001 86380 86390 1
301912 99301912 1001 86380 86390 1
302504 99302504 1001 86380 86390 1
303201 99303201 1001 86380 86390 1
302858 99302858 1001 86380 86390 1
302897 99302897 1001 86380 86390 1
302796 99302796 1001 86380 86390 1
302887 99302887 1001 86380 86390 1
302929 99302929 1001 86380 86390 1
302853 99302853 1001 86380 86390 1
302830 99302830 1001 86380 86390 1
302895 99302895 1001 86380 86390 1
303364 99303364 1001 86380 86390 1
303221 99303221 1001 86380 86390 1
303238 99303238 1001 86380 86390 1
303279 99303279 1001 86380 86390 1
303956 99303956 1001 86380 86390 1
303996 99303996 1001 86380 86390 1
303952 99303952 1001 86380 86390 1
303979 99303979 1001 86380 86390 1
303744 99303744 1001 86380 86390 1
303681 99303681 1001 86380 86390 1
303707 99303707 1001 86380 86390 1
303734 99303734 1001 86380 86390 1
303696 99303696 1001 86380 86390 1
303464 99303464 1001 86380 86390 1
303522 99303522 1001 86380 86390 1
303446 99303446 1001 86380 86390 1
304084 99304084 1001 86380 86390 1
304730 99304730 1001 86380 86390 1
304693 99304693 1001 86380 86390 1
304797 99304797 1001 86380 86390 1
304722 99304722 1001 86380 86390 1
304752 99304752 1001 86380 86390 1
304485 99304485 1001 86380 86390 1
304605 99304605 1001 86380 86390 1
304632 99304632 1001 86380 86390 1
304493 99304493 1001 86380 86390 1
304561 99304561 1001 86380 86390 1
304419 99304419 1001 86380 86390 1
304394 99304394 1001 86380 86390 1
304317 99304317 1001 86380 86390 1
304252 99304252 1001 86380 86390 1
304280 99304280 1001 86380 86390 1
304411 99304411 1001 86380 86390 1
304399 99304399 1001 86380 86390 1
304322 99304322 1001 86380 86390 1
304271 99304271 1001 86380 86390 1
304301 99304301 1001 86380 86390 1
304927 99304927 1001 86380 86390 1
304915 99304915 1001 86380 86390 1
305496 99305496 1001 86380 86390 1
305613 99305613 1001 86380 86390 1
305485 99305485 1001 86380 86390 1
305487 99305487 1001 86380 86390 1
305679 99305679 1001 86380 86390 1
305491 99305491 1001 86380 86390 1
305415 99305415 1001 86380 86390 1
305326 99305326 1001 86380 86390 1
305385 99305385 1001 86380 86390 1
305373 99305373 1001 86380 86390 1
305425 99305425 1001 86380 86390 1
305310 99305310 1001 86380 86390 1
305135 99305135 1001 86380 86390 1
305136 99305136 1001 86380 86390 1
500165 99500165 1001 86380 86390 1
500041 99500041 1001 86380 86390 1
500042 99500042 1001 86380 86390 1
500055 99500055 1001 86380 86390 1
500044 99500044 1001 86380 86390 1
500021 99500021 1001 86380 86390 1
500047 99500047 1001 86380 86390 1
500632 99500632 1001 86380 86390 1
500681 99500681 1001 86380 86390 1
500569 99500569 1001 86380 86390 1
500575 99500575 1001 86380 86390 1
500589 99500589 1001 86380 86390 1
500473 99500473 1001 86380 86390 1
500409 99500409 1001 86380 86390 1
500542 99500542 1001 86380 86390 1
500221 99500221 1001 86380 86390 1
500223 99500223 1001 86380 86390 1
500275 99500275 1001 86380 86390 1
500277 99500277 1001 86380 86390 1
500329 99500329 1001 86380 86390 1
500199 99500199 1001 86380 86390 1
500345 99500345 1001 86380 86390 1
500978 99500978 1001 86380 86390 1
500889 99500889 1001 86380 86390 1
500904 99500904 1001 86380 86390 1
500917 99500917 1001 86380 86390 1
500919 99500919 1001 86380 86390 1
501485 99501485 1001 86380 86390 1
501617 99501617 1001 86380 86390 1
501479 99501479 1001 86380 86390 1
501558 99501558 1001 86380 86390 1
501587 99501587 1001 86380 86390 1
501600 99501600 1001 86380 86390 1
501304 99501304 1001 86380 86390 1
501420 99501420 1001 86380 86390 1
501267 99501267 1001 86380 86390 1
501231 99501231 1001 86380 86390 1
501310 99501310 1001 86380 86390 1
501402 99501402 1001 86380 86390 1
501250 99501250 1001 86380 86390 1
501218 99501218 1001 86380 86390 1
501194 99501194 1001 86380 86390 1
501093 99501093 1001 86380 86390 1
501806 99501806 1001 86380 86390 1
501807 99501807 1001 86380 86390 1
501750 99501750 1001 86380 86390 1
502401 99502401 1001 86380 86390 1
502390 99502390 1001 86380 86390 1
502417 99502417 1001 86380 86390 1
502264 99502264 1001 86380 86390 1
502360 99502360 1001 86380 86390 1
502156 99502156 1001 86380 86390 1
502249 99502249 1001 86380 86390 1
502176 99502176 1001 86380 86390 1
502151 99502151 1001 86380 86390 1
502204 99502204 1001 86380 86390 1
502000 99502000 1001 86380 86390 1
501988 99501988 1001 86380 86390 1
502001 99502001 1001 86380 86390 1
502501 99502501 1001 86380 86390 1
502618 99502618 1001 86380 86390 1
502623 99502623 1001 86380 86390 1
502599 99502599 1001 86380 86390 1
502613 99502613 1001 86380 86390 1
503124 99503124 1001 86380 86390 1
503267 99503267 1001 86380 86390 1
503035 99503035 1001 86380 86390 1
503065 99503065 1001 86380 86390 1
503046 99503046 1001 86380 86390 1
502749 99502749 1001 86380 86390 1
502814 99502814 1001 86380 86390 1
502855 99502855 1001 86380 86390 1
502701 99502701 1001 86380 86390 1
502708 99502708 1001 86380 86390 1
503485 99503485 1001 86380 86390 1
503360 99503360 1001 86380 86390 1
503443 99503443 1001 86380 86390 1
503943 99503943 1001 86380 86390 1
503984 99503984 1001 86380 86390 1
504010 99504010 1001 86380 86390 1
504113 99504113 1001 86380 86390 1
503762 99503762 1001 86380 86390 1
503842 99503842 1001 86380 86390 1
503907 99503907 1001 86380 86390 1
503766 99503766 1001 86380 86390 1
503645 99503645 1001 86380 86390 1
503700 99503700 1001 86380 86390 1
504180 99504180 1001 86380 86390 1
504819 99504819 1001 86380 86390 1
504889 99504889 1001 86380 86390 1
504641 99504641 1001 86380 86390 1
504538 99504538 1001 86380 86390 1
504335 99504335 1001 86380 86390 1
504391 99504391 1001 86380 86390 1
504341 99504341 1001 86380 86390 1
504438 99504438 1001 86380 86390 1
505096 99505096 1001 86380 86390 1
505137 99505137 1001 86380 86390 1
504947 99504947 1001 86380 86390 1
505738 99505738 1001 86380 86390 1
505645 99505645 1001 86380 86390 1
505725 99505725 1001 86380 86390 1
505320 99505320 1001 86380 86390 1
505152 99505152 1001 86380 86390 1
505210 99505210 1001 86380 86390 1
505941 99505941 1001 86380 86390 1
505943 99505943 1001 86380 86390 1
505854 99505854 1001 86380 86390 1
506325 99506325 1001 86380 86390 1
506241 99506241 1001 86380 86390 1
506267 99506267 1001 86380 86390 1
506183 99506183 1001 86380 86390 1
505976 99505976 1001 86380 86390 1
506043 99506043 1001 86380 86390 1
506123 99506123 1001 86380 86390 1
506073 99506073 1001 86380 86390 1
506112 99506112 1001 86380 86390 1
506648 99506648 1001 86380 86390 1
506783 99506783 1001 86380 86390 1
506758 99506758 1001 86380 86390 1
507390 99507390 1001 86380 86390 1
507260 99507260 1001 86380 86390 1
507299 99507299 1001 86380 86390 1
507224 99507224 1001 86380 86390 1
507414 99507414 1001 86380 86390 1
507170 99507170 1001 86380 86390 1
507171 99507171 1001 86380 86390 1
507211 99507211 1001 86380 86390 1
506859 99506859 1001 86380 86390 1
506991 99506991 1001 86380 86390 1
506966 99506966 1001 86380 86390 1
507501 99507501 1001 86380 86390 1
507531 99507531 1001 86380 86390 1
507624 99507624 1001 86380 86390 1
508082 99508082 1001 86380 86390 1
508173 99508173 1001 86380 86390 1
508221 99508221 1001 86380 86390 1
508099 99508099 1001 86380 86390 1
508144 99508144 1001 86380 86390 1
507900 99507900 1001 86380 86390 1
507926 99507926 1001 86380 86390 1
507862 99507862 1001 86380 86390 1
507993 99507993 1001 86380 86390 1
508036 99508036 1001 86380 86390 1
507883 99507883 1001 86380 86390 1
507912 99507912 1001 86380 86390 1
507815 99507815 1001 86380 86390 1
508271 99508271 1001 86380 86390 1
508428 99508428 1001 86380 86390 1
508273 99508273 1001 86380 86390 1
508430 99508430 1001 86380 86390 1
508333 99508333 1001 86380 86390 1
509048 99509048 1001 86380 86390 1
508904 99508904 1001 86380 86390 1
508766 99508766 1001 86380 86390 1
508796 99508796 1001 86380 86390 1
508759 99508759 1001 86380 86390 1
508837 99508837 1001 86380 86390 1
508508 99508508 1001 86380 86390 1
508579 99508579 1001 86380 86390 1
509164 99509164 1001 86380 86390 1
509107 99509107 1001 86380 86390 1
509779 99509779 1001 86380 86390 1
509793 99509793 1001 86380 86390 1
509671 99509671 1001 86380 86390 1
509529 99509529 1001 86380 86390 1
509607 99509607 1001 86380 86390 1
509372 99509372 1001 86380 86390 1
509476 99509476 1001 86380 86390 1
509478 99509478 1001 86380 86390 1
509364 99509364 1001 86380 86390 1
510094 99510094 1001 86380 86390 1
509968 99509968 1001 86380 86390 1
509947 99509947 1001 86380 86390 1
510649 99510649 1001 86380 86390 1
510590 99510590 1001 86380 86390 1
510632 99510632 1001 86380 86390 1
510608 99510608 1001 86380 86390 1
510380 99510380 1001 86380 86390 1
510420 99510420 1001 86380 86390 1
510369 99510369 1001 86380 86390 1
510157 99510157 1001 86380 86390 1
510855 99510855 1001 86380 86390 1
510804 99510804 1001 86380 86390 1
510833 99510833 1001 86380 86390 1
510809 99510809 1001 86380 86390 1
510732 99510732 1001 86380 86390 1
510877 99510877 1001 86380 86390 1
510839 99510839 1001 86380 86390 1
511429 99511429 1001 86380 86390 1
511535 99511535 1001 86380 86390 1
511460 99511460 1001 86380 86390 1
511303 99511303 1001 86380 86390 1
511292 99511292 1001 86380 86390 1
511202 99511202 1001 86380 86390 1
511101 99511101 1001 86380 86390 1
511102 99511102 1001 86380 86390 1
511605 99511605 1001 86380 86390 1
511750 99511750 1001 86380 86390 1
511570 99511570 1001 86380 86390 1
511676 99511676 1001 86380 86390 1
512315 99512315 1001 86380 86390 1
512339 99512339 1001 86380 86390 1
512139 99512139 1001 86380 86390 1
512131 99512131 1001 86380 86390 1
511952 99511952 1001 86380 86390 1
511793 99511793 1001 86380 86390 1
511847 99511847 1001 86380 86390 1
512414 99512414 1001 86380 86390 1
512441 99512441 1001 86380 86390 1
512561 99512561 1001 86380 86390 1
512447 99512447 1001 86380 86390 1
512556 99512556 1001 86380 86390 1
513025 99513025 1001 86380 86390 1
513172 99513172 1001 86380 86390 1
513065 99513065 1001 86380 86390 1
513124 99513124 1001 86380 86390 1
512952 99512952 1001 86380 86390 1
512824 99512824 1001 86380 86390 1
512636 99512636 1001 86380 86390 1
512714 99512714 1001 86380 86390 1
512659 99512659 1001 86380 86390 1
513337 99513337 1001 86380 86390 1
513247 99513247 1001 86380 86390 1
513221 99513221 1001 86380 86390 1
513839 99513839 1001 86380 86390 1
513869 99513869 1001 86380 86390 1
513987 99513987 1001 86380 86390 1
513846 99513846 1001 86380 86390 1
513913 99513913 1001 86380 86390 1
513862 99513862 1001 86380 86390 1
513659 99513659 1001 86380 86390 1
513793 99513793 1001 86380 86390 1
513535 99513535 1001 86380 86390 1
514033 99514033 1001 86380 86390 1
514151 99514151 1001 86380 86390 1
514103 99514103 1001 86380 86390 1
514768 99514768 1001 86380 86390 1
514691 99514691 1001 86380 86390 1
514698 99514698 1001 86380 86390 1
514511 99514511 1001 86380 86390 1
514447 99514447 1001 86380 86390 1
514460 99514460 1001 86380 86390 1
514461 99514461 1001 86380 86390 1
514583 99514583 1001 86380 86390 1
514289 99514289 1001 86380 86390 1
515041 99515041 1001 86380 86390 1
514913 99514913 1001 86380 86390 1
514878 99514878 1001 86380 86390 1
515638 99515638 1001 86380 86390 1
515509 99515509 1001 86380 86390 1
515524 99515524 1001 86380 86390 1
515400 99515400 1001 86380 86390 1
515450 99515450 1001 86380 86390 1
515264 99515264 1001 86380 86390 1
515177 99515177 1001 86380 86390 1
515800 99515800 1001 86380 86390 1
515749 99515749 1001 86380 86390 1
515689 99515689 1001 86380 86390 1
515808 99515808 1001 86380 86390 1
516506 99516506 1001 86380 86390 1
516375 99516375 1001 86380 86390 1
516466 99516466 1001 86380 86390 1
516313 99516313 1001 86380 86390 1
516416 99516416 1001 86380 86390 1
516500 99516500 1001 86380 86390 1
516138 99516138 1001 86380 86390 1
516229 99516229 1001 86380 86390 1
516178 99516178 1001 86380 86390 1
516113 99516113 1001 86380 86390 1
516101 99516101 1001 86380 86390 1
516128 99516128 1001 86380 86390 1
516143 99516143 1001 86380 86390 1
515953 99515953 1001 86380 86390 1
515993 99515993 1001 86380 86390 1
516071 99516071 1001 86380 86390 1
515929 99515929 1001 86380 86390 1
516038 99516038 1001 86380 86390 1
516519 99516519 1001 86380 86390 1
516678 99516678 1001 86380 86390 1
516601 99516601 1001 86380 86390 1
516523 99516523 1001 86380 86390 1
516615 99516615 1001 86380 86390 1
516551 99516551 1001 86380 86390 1
516577 99516577 1001 86380 86390 1
517221 99517221 1001 86380 86390 1
517158 99517158 1001 86380 86390 1
517322 99517322 1001 86380 86390 1
517230 99517230 1001 86380 86390 1
516974 99516974 1001 86380 86390 1
517065 99517065 1001 86380 86390 1
516936 99516936 1001 86380 86390 1
517042 99517042 1001 86380 86390 1
517004 99517004 1001 86380 86390 1
516939 99516939 1001 86380 86390 1
516899 99516899 1001 86380 86390 1
516734 99516734 1001 86380 86390 1
516735 99516735 1001 86380 86390 1
517399 99517399 1001 86380 86390 1
517490 99517490 1001 86380 86390 1
517432 99517432 1001 86380 86390 1
517474 99517474 1001 86380 86390 1
517983 99517983 1001 86380 86390 1
518027 99518027 1001 86380 86390 1
518004 99518004 1001 86380 86390 1
517830 99517830 1001 86380 86390 1
517871 99517871 1001 86380 86390 1
517768 99517768 1001 86380 86390 1
518238 99518238 1001 86380 86390 1
518180 99518180 1001 86380 86390 1
518826 99518826 1001 86380 86390 1
518853 99518853 1001 86380 86390 1
518613 99518613 1001 86380 86390 1
518581 99518581 1001 86380 86390 1
518712 99518712 1001 86380 86390 1
518635 99518635 1001 86380 86390 1
518728 99518728 1001 86380 86390 1
518436 99518436 1001 86380 86390 1
519091 99519091 1001 86380 86390 1
519106 99519106 1001 86380 86390 1
519068 99519068 1001 86380 86390 1
519134 99519134 1001 86380 86390 1
518993 99518993 1001 86380 86390 1
519072 99519072 1001 86380 86390 1
519085 99519085 1001 86380 86390 1
519792 99519792 1001 86380 86390 1
519771 99519771 1001 86380 86390 1
519473 99519473 1001 86380 86390 1
519512 99519512 1001 86380 86390 1
519513 99519513 1001 86380 86390 1
519529 99519529 1001 86380 86390 1
519194 99519194 1001 86380 86390 1
519325 99519325 1001 86380 86390 1
519222 99519222 1001 86380 86390 1
519237 99519237 1001 86380 86390 1
519293 99519293 1001 86380 86390 1
519294 99519294 1001 86380 86390 1
519903 99519903 1001 86380 86390 1
519894 99519894 1001 86380 86390 1
519999 99519999 1001 86380 86390 1
519988 99519988 1001 86380 86390 1
520497 99520497 1001 86380 86390 1
520252 99520252 1001 86380 86390 1
520033 99520033 1001 86380 86390 1
520703 99520703 1001 86380 86390 1
520656 99520656 1001 86380 86390 1
521273 99521273 1001 86380 86390 1
521433 99521433 1001 86380 86390 1
521458 99521458 1001 86380 86390 1
521096 99521096 1001 86380 86390 1
521192 99521192 1001 86380 86390 1
520910 99520910 1001 86380 86390 1
521034 99521034 1001 86380 86390 1
520868 99520868 1001 86380 86390 1
521644 99521644 1001 86380 86390 1
522291 99522291 1001 86380 86390 1
522092 99522092 1001 86380 86390 1
522183 99522183 1001 86380 86390 1
522171 99522171 1001 86380 86390 1
522184 99522184 1001 86380 86390 1
522236 99522236 1001 86380 86390 1
522025 99522025 1001 86380 86390 1
521887 99521887 1001 86380 86390 1
521901 99521901 1001 86380 86390 1
522005 99522005 1001 86380 86390 1
521941 99521941 1001 86380 86390 1
521929 99521929 1001 86380 86390 1
521942 99521942 1001 86380 86390 1
521798 99521798 1001 86380 86390 1
522369 99522369 1001 86380 86390 1
522360 99522360 1001 86380 86390 1
522883 99522883 1001 86380 86390 1
522564 99522564 1001 86380 86390 1
522565 99522565 1001 86380 86390 1
523209 99523209 1001 86380 86390 1
523222 99523222 1001 86380 86390 1
523255 99523255 1001 86380 86390 1
523780 99523780 1001 86380 86390 1
523811 99523811 1001 86380 86390 1
523544 99523544 1001 86380 86390 1
523679 99523679 1001 86380 86390 1
523705 99523705 1001 86380 86390 1
523657 99523657 1001 86380 86390 1
523540 99523540 1001 86380 86390 1
523736 99523736 1001 86380 86390 1
523724 99523724 1001 86380 86390 1
523505 99523505 1001 86380 86390 1
523470 99523470 1001 86380 86390 1
523982 99523982 1001 86380 86390 1
524023 99524023 1001 86380 86390 1
524031 99524031 1001 86380 86390 1
524681 99524681 1001 86380 86390 1
524587 99524587 1001 86380 86390 1
524525 99524525 1001 86380 86390 1
524539 99524539 1001 86380 86390 1
524449 99524449 1001 86380 86390 1
524555 99524555 1001 86380 86390 1
524393 99524393 1001 86380 86390 1
524319 99524319 1001 86380 86390 1
524328 99524328 1001 86380 86390 1
524924 99524924 1001 86380 86390 1
524937 99524937 1001 86380 86390 1
524867 99524867 1001 86380 86390 1
525536 99525536 1001 86380 86390 1
525399 99525399 1001 86380 86390 1
525302 99525302 1001 86380 86390 1
525329 99525329 1001 86380 86390 1
525358 99525358 1001 86380 86390 1
525191 99525191 1001 86380 86390 1
525233 99525233 1001 86380 86390 1
525311 99525311 1001 86380 86390 1
525337 99525337 1001 86380 86390 1
525168 99525168 1001 86380 86390 1
525608 99525608 1001 86380 86390 1
525701 99525701 1001 86380 86390 1
525663 99525663 1001 86380 86390 1
526309 99526309 1001 86380 86390 1
526272 99526272 1001 86380 86390 1
526234 99526234 1001 86380 86390 1
526061 99526061 1001 86380 86390 1
526217 99526217 1001 86380 86390 1
526128 99526128 1001 86380 86390 1
526112 99526112 1001 86380 86390 1
526000 99526000 1001 86380 86390 1
525846 99525846 1001 86380 86390 1
525837 99525837 1001 86380 86390 1
525813 99525813 1001 86380 86390 1
526008 99526008 1001 86380 86390 1
526445 99526445 1001 86380 86390 1
526523 99526523 1001 86380 86390 1
526492 99526492 1001 86380 86390 1
526521 99526521 1001 86380 86390 1
527199 99527199 1001 86380 86390 1
527060 99527060 1001 86380 86390 1
527086 99527086 1001 86380 86390 1
526855 99526855 1001 86380 86390 1
526922 99526922 1001 86380 86390 1
526628 99526628 1001 86380 86390 1
527290 99527290 1001 86380 86390 1
527251 99527251 1001 86380 86390 1
527422 99527422 1001 86380 86390 1
527321 99527321 1001 86380 86390 1
527921 99527921 1001 86380 86390 1
527873 99527873 1001 86380 86390 1
527886 99527886 1001 86380 86390 1
527953 99527953 1001 86380 86390 1
527982 99527982 1001 86380 86390 1
527919 99527919 1001 86380 86390 1
527817 99527817 1001 86380 86390 1
527678 99527678 1001 86380 86390 1
527746 99527746 1001 86380 86390 1
527863 99527863 1001 86380 86390 1
527673 99527673 1001 86380 86390 1
527481 99527481 1001 86380 86390 1
528200 99528200 1001 86380 86390 1
528813 99528813 1001 86380 86390 1
528875 99528875 1001 86380 86390 1
528878 99528878 1001 86380 86390 1
528818 99528818 1001 86380 86390 1
528661 99528661 1001 86380 86390 1
528663 99528663 1001 86380 86390 1
528534 99528534 1001 86380 86390 1
528573 99528573 1001 86380 86390 1
528638 99528638 1001 86380 86390 1
528371 99528371 1001 86380 86390 1
528312 99528312 1001 86380 86390 1
528457 99528457 1001 86380 86390 1
529002 99529002 1001 86380 86390 1
529068 99529068 1001 86380 86390 1
528967 99528967 1001 86380 86390 1
529073 99529073 1001 86380 86390 1
529611 99529611 1001 86380 86390 1
529537 99529537 1001 86380 86390 1
529508 99529508 1001 86380 86390 1
529521 99529521 1001 86380 86390 1
529367 99529367 1001 86380 86390 1
529474 99529474 1001 86380 86390 1
529283 99529283 1001 86380 86390 1
529297 99529297 1001 86380 86390 1
529169 99529169 1001 86380 86390 1
529879 99529879 1001 86380 86390 1
529812 99529812 1001 86380 86390 1
530374 99530374 1001 86380 86390 1
530245 99530245 1001 86380 86390 1
530211 99530211 1001 86380 86390 1
530187 99530187 1001 86380 86390 1
530306 99530306 1001 86380 86390 1
530062 99530062 1001 86380 86390 1
529961 99529961 1001 86380 86390 1
530082 99530082 1001 86380 86390 1
530044 99530044 1001 86380 86390 1
530700 99530700 1001 86380 86390 1
530597 99530597 1001 86380 86390 1
531192 99531192 1001 86380 86390 1
531270 99531270 1001 86380 86390 1
531059 99531059 1001 86380 86390 1
531099 99531099 1001 86380 86390 1
531038 99531038 1001 86380 86390 1
531064 99531064 1001 86380 86390 1
530772 99530772 1001 86380 86390 1
530941 99530941 1001 86380 86390 1
530865 99530865 1001 86380 86390 1
531444 99531444 1001 86380 86390 1
531419 99531419 1001 86380 86390 1
531549 99531549 1001 86380 86390 1
531578 99531578 1001 86380 86390 1
532158 99532158 1001 86380 86390 1
532069 99532069 1001 86380 86390 1
532031 99532031 1001 86380 86390 1
532083 99532083 1001 86380 86390 1
532123 99532123 1001 86380 86390 1
532072 99532072 1001 86380 86390 1
532023 99532023 1001 86380 86390 1
531807 99531807 1001 86380 86390 1
531863 99531863 1001 86380 86390 1
531814 99531814 1001 86380 86390 1
531727 99531727 1001 86380 86390 1
531754 99531754 1001 86380 86390 1
531789 99531789 1001 86380 86390 1
531595 99531595 1001 86380 86390 1
531608 99531608 1001 86380 86390 1
532358 99532358 1001 86380 86390 1
532403 99532403 1001 86380 86390 1
532407 99532407 1001 86380 86390 1
532880 99532880 1001 86380 86390 1
532881 99532881 1001 86380 86390 1
532921 99532921 1001 86380 86390 1
532857 99532857 1001 86380 86390 1
532901 99532901 1001 86380 86390 1
532684 99532684 1001 86380 86390 1
532724 99532724 1001 86380 86390 1
532766 99532766 1001 86380 86390 1
532821 99532821 1001 86380 86390 1
532449 99532449 1001 86380 86390 1
532597 99532597 1001 86380 86390 1
532574 99532574 1001 86380 86390 1
532551 99532551 1001 86380 86390 1
533068 99533068 1001 86380 86390 1
533782 99533782 1001 86380 86390 1
533705 99533705 1001 86380 86390 1
533831 99533831 1001 86380 86390 1
533736 99533736 1001 86380 86390 1
533615 99533615 1001 86380 86390 1
533643 99533643 1001 86380 86390 1
533466 99533466 1001 86380 86390 1
533534 99533534 1001 86380 86390 1
533599 99533599 1001 86380 86390 1
533252 99533252 1001 86380 86390 1
533285 99533285 1001 86380 86390 1
533377 99533377 1001 86380 86390 1
533443 99533443 1001 86380 86390 1
534031 99534031 1001 86380 86390 1
534611 99534611 1001 86380 86390 1
534483 99534483 1001 86380 86390 1
534488 99534488 1001 86380 86390 1
534402 99534402 1001 86380 86390 1
534101 99534101 1001 86380 86390 1
534090 99534090 1001 86380 86390 1
534158 99534158 1001 86380 86390 1
534243 99534243 1001 86380 86390 1
534748 99534748 1001 86380 86390 1
534814 99534814 1001 86380 86390 1
534724 99534724 1001 86380 86390 1
535360 99535360 1001 86380 86390 1
535412 99535412 1001 86380 86390 1
535414 99535414 1001 86380 86390 1
535467 99535467 1001 86380 86390 1
535123 99535123 1001 86380 86390 1
535267 99535267 1001 86380 86390 1
535230 99535230 1001 86380 86390 1
535257 99535257 1001 86380 86390 1
535287 99535287 1001 86380 86390 1
535148 99535148 1001 86380 86390 1
535174 99535174 1001 86380 86390 1
535045 99535045 1001 86380 86390 1
534904 99534904 1001 86380 86390 1
534999 99534999 1001 86380 86390 1
535028 99535028 1001 86380 86390 1
535547 99535547 1001 86380 86390 1
535618 99535618 1001 86380 86390 1
536155 99536155 1001 86380 86390 1
536195 99536195 1001 86380 86390 1
536234 99536234 1001 86380 86390 1
536266 99536266 1001 86380 86390 1
535931 99535931 1001 86380 86390 1
536026 99536026 1001 86380 86390 1
535832 99535832 1001 86380 86390 1
535808 99535808 1001 86380 86390 1
535724 99535724 1001 86380 86390 1
535842 99535842 1001 86380 86390 1
535921 99535921 1001 86380 86390 1
536427 99536427 1001 86380 86390 1
536408 99536408 1001 86380 86390 1
537034 99537034 1001 86380 86390 1
537037 99537037 1001 86380 86390 1
536965 99536965 1001 86380 86390 1
537068 99537068 1001 86380 86390 1
537108 99537108 1001 86380 86390 1
537153 99537153 1001 86380 86390 1
536831 99536831 1001 86380 86390 1
536951 99536951 1001 86380 86390 1
536583 99536583 1001 86380 86390 1
536662 99536662 1001 86380 86390 1
536706 99536706 1001 86380 86390 1
537316 99537316 1001 86380 86390 1
537164 99537164 1001 86380 86390 1
537824 99537824 1001 86380 86390 1
537654 99537654 1001 86380 86390 1
537749 99537749 1001 86380 86390 1
537651 99537651 1001 86380 86390 1
537587 99537587 1001 86380 86390 1
538015 99538015 1001 86380 86390 1
538059 99538059 1001 86380 86390 1
538191 99538191 1001 86380 86390 1
538094 99538094 1001 86380 86390 1
538650 99538650 1001 86380 86390 1
538625 99538625 1001 86380 86390 1
538721 99538721 1001 86380 86390 1
538492 99538492 1001 86380 86390 1
538448 99538448 1001 86380 86390 1
538515 99538515 1001 86380 86390 1
538364 99538364 1001 86380 86390 1
538303 99538303 1001 86380 86390 1
538201 99538201 1001 86380 86390 1
538909 99538909 1001 86380 86390 1
538859 99538859 1001 86380 86390 1
538874 99538874 1001 86380 86390 1
539473 99539473 1001 86380 86390 1
539610 99539610 1001 86380 86390 1
539622 99539622 1001 86380 86390 1
539472 99539472 1001 86380 86390 1
539229 99539229 1001 86380 86390 1
539245 99539245 1001 86380 86390 1
539302 99539302 1001 86380 86390 1
539127 99539127 1001 86380 86390 1
539185 99539185 1001 86380 86390 1
539811 99539811 1001 86380 86390 1
539761 99539761 1001 86380 86390 1
539749 99539749 1001 86380 86390 1
540377 99540377 1001 86380 86390 1
540366 99540366 1001 86380 86390 1
540396 99540396 1001 86380 86390 1
540411 99540411 1001 86380 86390 1
540172 99540172 1001 86380 86390 1
540098 99540098 1001 86380 86390 1
539950 99539950 1001 86380 86390 1
539980 99539980 1001 86380 86390 1
539852 99539852 1001 86380 86390 1
539947 99539947 1001 86380 86390 1
539896 99539896 1001 86380 86390 1
540490 99540490 1001 86380 86390 1
540531 99540531 1001 86380 86390 1
540523 99540523 1001 86380 86390 1
541169 99541169 1001 86380 86390 1
541273 99541273 1001 86380 86390 1
541135 99541135 1001 86380 86390 1
541283 99541283 1001 86380 86390 1
541040 99541040 1001 86380 86390 1
540950 99540950 1001 86380 86390 1
540888 99540888 1001 86380 86390 1
540739 99540739 1001 86380 86390 1
541473 99541473 1001 86380 86390 1
542077 99542077 1001 86380 86390 1
542066 99542066 1001 86380 86390 1
541822 99541822 1001 86380 86390 1
541861 99541861 1001 86380 86390 1
541771 99541771 1001 86380 86390 1
541902 99541902 1001 86380 86390 1
541723 99541723 1001 86380 86390 1
541840 99541840 1001 86380 86390 1
541764 99541764 1001 86380 86390 1
541868 99541868 1001 86380 86390 1
541884 99541884 1001 86380 86390 1
541653 99541653 1001 86380 86390 1
541622 99541622 1001 86380 86390 1
542324 99542324 1001 86380 86390 1
542133 99542133 1001 86380 86390 1
542252 99542252 1001 86380 86390 1
542291 99542291 1001 86380 86390 1
542179 99542179 1001 86380 86390 1
542857 99542857 1001 86380 86390 1
542770 99542770 1001 86380 86390 1
542836 99542836 1001 86380 86390 1
542814 99542814 1001 86380 86390 1
542719 99542719 1001 86380 86390 1
542327 99542327 1001 86380 86390 1
542381 99542381 1001 86380 86390 1
543110 99543110 1001 86380 86390 1
543087 99543087 1001 86380 86390 1
543648 99543648 1001 86380 86390 1
543751 99543751 1001 86380 86390 1
543516 99543516 1001 86380 86390 1
543453 99543453 1001 86380 86390 1
543549 99543549 1001 86380 86390 1
543177 99543177 1001 86380 86390 1
543230 99543230 1001 86380 86390 1
543284 99543284 1001 86380 86390 1
543337 99543337 1001 86380 86390 1
543836 99543836 1001 86380 86390 1
543842 99543842 1001 86380 86390 1
543933 99543933 1001 86380 86390 1
543819 99543819 1001 86380 86390 1
544533 99544533 1001 86380 86390 1
544441 99544441 1001 86380 86390 1
544210 99544210 1001 86380 86390 1
544295 99544295 1001 86380 86390 1
544259 99544259 1001 86380 86390 1
543982 99543982 1001 86380 86390 1
544062 99544062 1001 86380 86390 1
544013 99544013 1001 86380 86390 1
544091 99544091 1001 86380 86390 1
544716 99544716 1001 86380 86390 1
544693 99544693 1001 86380 86390 1
544616 99544616 1001 86380 86390 1
544618 99544618 1001 86380 86390 1
400648 1180 1001 580 16317 1
503397 738 1001 69254 69554 1
522810 1049 1002 48473 52581 1
536818 689 1001 27819 28118 1
400040 99400040 1001 86380 86390 1
400075 99400075 1001 86380 86390 1
400062 99400062 1001 86380 86390 1
400140 99400140 1001 86380 86390 1
400330 99400330 1001 86380 86390 1
400394 99400394 1001 86380 86390 1
400493 99400493 1001 86380 86390 1
400683 99400683 1001 86380 86390 1
400829 99400829 1001 86380 86390 1
400938 99400938 1001 86380 86390 1
400859 99400859 1001 86380 86390 1
400889 99400889 1001 86380 86390 1
400862 99400862 1001 86380 86390 1
400943 99400943 1001 86380 86390 1
401287 99401287 1001 86380 86390 1
401444 99401444 1001 86380 86390 1
401458 99401458 1001 86380 86390 1
401789 99401789 1001 86380 86390 1
402352 99402352 1001 86380 86390 1
402413 99402413 1001 86380 86390 1
402597 99402597 1001 86380 86390 1
402643 99402643 1001 86380 86390 1
402722 99402722 1001 86380 86390 1
402733 99402733 1001 86380 86390 1
402760 99402760 1001 86380 86390 1
402880 99402880 1001 86380 86390 1
402826 99402826 1001 86380 86390 1
402806 99402806 1001 86380 86390 1
402926 99402926 1001 86380 86390 1
403298 99403298 1001 86380 86390 1
403096 99403096 1001 86380 86390 1
403512 99403512 1001 86380 86390 1
403617 99403617 1001 86380 86390 1
403820 99403820 1001 86380 86390 1
403963 99403963 1001 86380 86390 1
404053 99404053 1001 86380 86390 1
404103 99404103 1001 86380 86390 1
404408 99404408 1001 86380 86390 1
404656 99404656 1001 86380 86390 1
404824 99404824 1001 86380 86390 1
405049 99405049 1001 86380 86390 1
405323 99405323 1001 86380 86390 1
405507 99405507 1001 86380 86390 1
405934 99405934 1001 86380 86390 1
406034 99406034 1001 86380 86390 1
406132 99406132 1001 86380 86390 1
406353 99406353 1001 86380 86390 1
406310 99406310 1001 86380 86390 1
406404 99406404 1001 86380 86390 1
406863 99406863 1001 86380 86390 1
407019 99407019 1001 86380 86390 1
406944 99406944 1001 86380 86390 1
407261 99407261 1001 86380 86390 1
407420 99407420 1001 86380 86390 1
407541 99407541 1001 86380 86390 1
407872 99407872 1001 86380 86390 1
407971 99407971 1001 86380 86390 1
407919 99407919 1001 86380 86390 1
407933 99407933 1001 86380 86390 1
408025 99408025 1001 86380 86390 1
408265 99408265 1001 86380 86390 1
408348 99408348 1001 86380 86390 1
408371 99408371 1001 86380 86390 1
408543 99408543 1001 86380 86390 1
408641 99408641 1001 86380 86390 1
408532 99408532 1001 86380 86390 1
408681 99408681 1001 86380 86390 1
408868 99408868 1001 86380 86390 1
408944 99408944 1001 86380 86390 1
408977 99408977 1001 86380 86390 1
409123 99409123 1001 86380 86390 1
409167 99409167 1001 86380 86390 1
409083 99409083 1001 86380 86390 1
409462 99409462 1001 86380 86390 1
409664 99409664 1001 86380 86390 1
409600 99409600 1001 86380 86390 1
409888 99409888 1001 86380 86390 1
409941 99409941 1001 86380 86390 1
410274 99410274 1001 86380 86390 1
410609 99410609 1001 86380 86390 1
410615 99410615 1001 86380 86390 1
410651 99410651 1001 86380 86390 1
410880 99410880 1001 86380 86390 1
411036 99411036 1001 86380 86390 1
411084 99411084 1001 86380 86390 1
411364 99411364 1001 86380 86390 1
411325 99411325 1001 86380 86390 1
411660 99411660 1001 86380 86390 1
411843 99411843 1001 86380 86390 1
411752 99411752 1001 86380 86390 1
412163 99412163 1001 86380 86390 1
412233 99412233 1001 86380 86390 1
412298 99412298 1001 86380 86390 1
412409 99412409 1001 86380 86390 1
413519 99413519 1001 86380 86390 1
413647 99413647 1001 86380 86390 1
413435 99413435 1001 86380 86390 1
413688 99413688 1001 86380 86390 1
412977 99412977 1001 86380 86390 1
413119 99413119 1001 86380 86390 1
413251 99413251 1001 86380 86390 1
413282 99413282 1001 86380 86390 1
412749 99412749 1001 86380 86390 1
414089 99414089 1001 86380 86390 1
413893 99413893 1001 86380 86390 1
413856 99413856 1001 86380 86390 1
415069 99415069 1001 86380 86390 1
414666 99414666 1001 86380 86390 1
414808 99414808 1001 86380 86390 1
414648 99414648 1001 86380 86390 1
414400 99414400 1001 86380 86390 1
415652 99415652 1001 86380 86390 1
415405 99415405 1001 86380 86390 1
415469 99415469 1001 86380 86390 1
415541 99415541 1001 86380 86390 1
416944 99416944 1001 86380 86390 1
416799 99416799 1001 86380 86390 1
416277 99416277 1001 86380 86390 1
415886 99415886 1001 86380 86390 1
415964 99415964 1001 86380 86390 1
415937 99415937 1001 86380 86390 1
415869 99415869 1001 86380 86390 1
415973 99415973 1001 86380 86390 1
415822 99415822 1001 86380 86390 1
417376 99417376 1001 86380 86390 1
415720 99415720 1001 86380 86390 1
417143 99417143 1001 86380 86390 1
417101 99417101 1001 86380 86390 1
417474 99417474 1001 86380 86390 1
417456 99417456 1001 86380 86390 1
417440 99417440 1001 86380 86390 1
417541 99417541 1001 86380 86390 1
418471 99418471 1001 86380 86390 1
418302 99418302 1001 86380 86390 1
418252 99418252 1001 86380 86390 1
418314 99418314 1001 86380 86390 1
418427 99418427 1001 86380 86390 1
417678 99417678 1001 86380 86390 1
417839 99417839 1001 86380 86390 1
417867 99417867 1001 86380 86390 1
419003 99419003 1001 86380 86390 1
418828 99418828 1001 86380 86390 1
419147 99419147 1001 86380 86390 1
418902 99418902 1001 86380 86390 1
418926 99418926 1001 86380 86390 1
420385 99420385 1001 86380 86390 1
420313 99420313 1001 86380 86390 1
420338 99420338 1001 86380 86390 1
420424 99420424 1001 86380 86390 1
420071 99420071 1001 86380 86390 1
419848 99419848 1001 86380 86390 1
419632 99419632 1001 86380 86390 1
419654 99419654 1001 86380 86390 1
419424 99419424 1001 86380 86390 1
419237 99419237 1001 86380 86390 1
419381 99419381 1001 86380 86390 1
420708 99420708 1001 86380 86390 1
420773 99420773 1001 86380 86390 1
420701 99420701 1001 86380 86390 1
421776 99421776 1001 86380 86390 1
422017 99422017 1001 86380 86390 1
421492 99421492 1001 86380 86390 1
420884 99420884 1001 86380 86390 1
422244 99422244 1001 86380 86390 1
422162 99422162 1001 86380 86390 1
422247 99422247 1001 86380 86390 1
422309 99422309 1001 86380 86390 1
422154 99422154 1001 86380 86390 1
422452 99422452 1001 86380 86390 1
423658 99423658 1001 86380 86390 1
423351 99423351 1001 86380 86390 1
423483 99423483 1001 86380 86390 1
423001 99423001 1001 86380 86390 1
423266 99423266 1001 86380 86390 1
423242 99423242 1001 86380 86390 1
422637 99422637 1001 86380 86390 1
423865 99423865 1001 86380 86390 1
424115 99424115 1001 86380 86390 1
425181 99425181 1001 86380 86390 1
425347 99425347 1001 86380 86390 1
424730 99424730 1001 86380 86390 1
424962 99424962 1001 86380 86390 1
424212 99424212 1001 86380 86390 1
425615 99425615 1001 86380 86390 1
425520 99425520 1001 86380 86390 1
425677 99425677 1001 86380 86390 1
426712 99426712 1001 86380 86390 1
426641 99426641 1001 86380 86390 1
426093 99426093 1001 86380 86390 1
426238 99426238 1001 86380 86390 1
428669 99428669 1001 86380 86390 1
428608 99428608 1001 86380 86390 1
428671 99428671 1001 86380 86390 1
428349 99428349 1001 86380 86390 1
428655 99428655 1001 86380 86390 1
428597 99428597 1001 86380 86390 1
428715 99428715 1001 86380 86390 1
428662 99428662 1001 86380 86390 1
427904 99427904 1001 86380 86390 1
427550 99427550 1001 86380 86390 1
427748 99427748 1001 86380 86390 1
429070 99429070 1001 86380 86390 1
430268 99430268 1001 86380 86390 1
430027 99430027 1001 86380 86390 1
430124 99430124 1001 86380 86390 1
430106 99430106 1001 86380 86390 1
430185 99430185 1001 86380 86390 1
430162 99430162 1001 86380 86390 1
429670 99429670 1001 86380 86390 1
429818 99429818 1001 86380 86390 1
429820 99429820 1001 86380 86390 1
429241 99429241 1001 86380 86390 1
429392 99429392 1001 86380 86390 1
429488 99429488 1001 86380 86390 1
430688 99430688 1001 86380 86390 1
430596 99430596 1001 86380 86390 1
430724 99430724 1001 86380 86390 1
432013 99432013 1001 86380 86390 1
431945 99431945 1001 86380 86390 1
431755 99431755 1001 86380 86390 1
431784 99431784 1001 86380 86390 1
431955 99431955 1001 86380 86390 1
431880 99431880 1001 86380 86390 1
431387 99431387 1001 86380 86390 1
431364 99431364 1001 86380 86390 1
431390 99431390 1001 86380 86390 1
430911 99430911 1001 86380 86390 1
430947 99430947 1001 86380 86390 1
431103 99431103 1001 86380 86390 1
432202 99432202 1001 86380 86390 1
432480 99432480 1001 86380 86390 1
433621 99433621 1001 86380 86390 1
433686 99433686 1001 86380 86390 1
433457 99433457 1001 86380 86390 1
433100 99433100 1001 86380 86390 1
433247 99433247 1001 86380 86390 1
432962 99432962 1001 86380 86390 1
432642 99432642 1001 86380 86390 1
432515 99432515 1001 86380 86390 1
434066 99434066 1001 86380 86390 1
434004 99434004 1001 86380 86390 1
433866 99433866 1001 86380 86390 1
433821 99433821 1001 86380 86390 1
435017 99435017 1001 86380 86390 1
435274 99435274 1001 86380 86390 1
434832 99434832 1001 86380 86390 1
434809 99434809 1001 86380 86390 1
434679 99434679 1001 86380 86390 1
434783 99434783 1001 86380 86390 1
434839 99434839 1001 86380 86390 1
434555 99434555 1001 86380 86390 1
434390 99434390 1001 86380 86390 1
435771 99435771 1001 86380 86390 1
435473 99435473 1001 86380 86390 1
435841 99435841 1001 86380 86390 1
435565 99435565 1001 86380 86390 1
436940 99436940 1001 86380 86390 1
437000 99437000 1001 86380 86390 1
436394 99436394 1001 86380 86390 1
436377 99436377 1001 86380 86390 1
436557 99436557 1001 86380 86390 1
436077 99436077 1001 86380 86390 1
300065 99300065 1001 86380 86390 1
300091 99300091 1001 86380 86390 1
300665 99300665 1001 86380 86390 1
300541 99300541 1001 86380 86390 1
300419 99300419 1001 86380 86390 1
300433 99300433 1001 86380 86390 1
300451 99300451 1001 86380 86390 1
300453 99300453 1001 86380 86390 1
300198 99300198 1001 86380 86390 1
300239 99300239 1001 86380 86390 1
300111 99300111 1001 86380 86390 1
300242 99300242 1001 86380 86390 1
300219 99300219 1001 86380 86390 1
300194 99300194 1001 86380 86390 1
300869 99300869 1001 86380 86390 1
300911 99300911 1001 86380 86390 1
301439 99301439 1001 86380 86390 1
301154 99301154 1001 86380 86390 1
301207 99301207 1001 86380 86390 1
301338 99301338 1001 86380 86390 1
301329 99301329 1001 86380 86390 1
301279 99301279 1001 86380 86390 1
301305 99301305 1001 86380 86390 1
301332 99301332 1001 86380 86390 1
301178 99301178 1001 86380 86390 1
301230 99301230 1001 86380 86390 1
301334 99301334 1001 86380 86390 1
301000 99301000 1001 86380 86390 1
301642 99301642 1001 86380 86390 1
301350 99301350 1001 86380 86390 1
301607 99301607 1001 86380 86390 1
301690 99301690 1001 86380 86390 1
301561 99301561 1001 86380 86390 1
302189 99302189 1001 86380 86390 1
302202 99302202 1001 86380 86390 1
302190 99302190 1001 86380 86390 1
302362 99302362 1001 86380 86390 1
302287 99302287 1001 86380 86390 1
302110 99302110 1001 86380 86390 1
302140 99302140 1001 86380 86390 1
302094 99302094 1001 86380 86390 1
301889 99301889 1001 86380 86390 1
301886 99301886 1001 86380 86390 1
302404 99302404 1001 86380 86390 1
302406 99302406 1001 86380 86390 1
302510 99302510 1001 86380 86390 1
302472 99302472 1001 86380 86390 1
302566 99302566 1001 86380 86390 1
302414 99302414 1001 86380 86390 1
302467 99302467 1001 86380 86390 1
303008 99303008 1001 86380 86390 1
303051 99303051 1001 86380 86390 1
303129 99303129 1001 86380 86390 1
302838 99302838 1001 86380 86390 1
302997 99302997 1001 86380 86390 1
303347 99303347 1001 86380 86390 1
303323 99303323 1001 86380 86390 1
303392 99303392 1001 86380 86390 1
303263 99303263 1001 86380 86390 1
303356 99303356 1001 86380 86390 1
303901 99303901 1001 86380 86390 1
303992 99303992 1001 86380 86390 1
303807 99303807 1001 86380 86390 1
303643 99303643 1001 86380 86390 1
303670 99303670 1001 86380 86390 1
303645 99303645 1001 86380 86390 1
303532 99303532 1001 86380 86390 1
303566 99303566 1001 86380 86390 1
304231 99304231 1001 86380 86390 1
304092 99304092 1001 86380 86390 1
304707 99304707 1001 86380 86390 1
304683 99304683 1001 86380 86390 1
304677 99304677 1001 86380 86390 1
304320 99304320 1001 86380 86390 1
304249 99304249 1001 86380 86390 1
304883 99304883 1001 86380 86390 1
304977 99304977 1001 86380 86390 1
304889 99304889 1001 86380 86390 1
304993 99304993 1001 86380 86390 1
304891 99304891 1001 86380 86390 1
304918 99304918 1001 86380 86390 1
305009 99305009 1001 86380 86390 1
305622 99305622 1001 86380 86390 1
305592 99305592 1001 86380 86390 1
305391 99305391 1001 86380 86390 1
305404 99305404 1001 86380 86390 1
305399 99305399 1001 86380 86390 1
305439 99305439 1001 86380 86390 1
305235 99305235 1001 86380 86390 1
305253 99305253 1001 86380 86390 1
305189 99305189 1001 86380 86390 1
305086 99305086 1001 86380 86390 1
500154 99500154 1001 86380 86390 1
500181 99500181 1001 86380 86390 1
500080 99500080 1001 86380 86390 1
500029 99500029 1001 86380 86390 1
500068 99500068 1001 86380 86390 1
500636 99500636 1001 86380 86390 1
500650 99500650 1001 86380 86390 1
500758 99500758 1001 86380 86390 1
500557 99500557 1001 86380 86390 1
500534 99500534 1001 86380 86390 1
500576 99500576 1001 86380 86390 1
500606 99500606 1001 86380 86390 1
500270 99500270 1001 86380 86390 1
500363 99500363 1001 86380 86390 1
500238 99500238 1001 86380 86390 1
500291 99500291 1001 86380 86390 1
500280 99500280 1001 86380 86390 1
500964 99500964 1001 86380 86390 1
501446 99501446 1001 86380 86390 1
501528 99501528 1001 86380 86390 1
501583 99501583 1001 86380 86390 1
501265 99501265 1001 86380 86390 1
501317 99501317 1001 86380 86390 1
501209 99501209 1001 86380 86390 1
501132 99501132 1001 86380 86390 1
501210 99501210 1001 86380 86390 1
501665 99501665 1001 86380 86390 1
501721 99501721 1001 86380 86390 1
502355 99502355 1001 86380 86390 1
502320 99502320 1001 86380 86390 1
502310 99502310 1001 86380 86390 1
502118 99502118 1001 86380 86390 1
502198 99502198 1001 86380 86390 1
502108 99502108 1001 86380 86390 1
502162 99502162 1001 86380 86390 1
502072 99502072 1001 86380 86390 1
502217 99502217 1001 86380 86390 1
502141 99502141 1001 86380 86390 1
502194 99502194 1001 86380 86390 1
501857 99501857 1001 86380 86390 1
501871 99501871 1001 86380 86390 1
501851 99501851 1001 86380 86390 1
502518 99502518 1001 86380 86390 1
503288 99503288 1001 86380 86390 1
503189 99503189 1001 86380 86390 1
503139 99503139 1001 86380 86390 1
503271 99503271 1001 86380 86390 1
503123 99503123 1001 86380 86390 1
502853 99502853 1001 86380 86390 1
502746 99502746 1001 86380 86390 1
502879 99502879 1001 86380 86390 1
503299 99503299 1001 86380 86390 1
504089 99504089 1001 86380 86390 1
503815 99503815 1001 86380 86390 1
503893 99503893 1001 86380 86390 1
503666 99503666 1001 86380 86390 1
503499 99503499 1001 86380 86390 1
503546 99503546 1001 86380 86390 1
503688 99503688 1001 86380 86390 1
503611 99503611 1001 86380 86390 1
504170 99504170 1001 86380 86390 1
504196 99504196 1001 86380 86390 1
504229 99504229 1001 86380 86390 1
504940 99504940 1001 86380 86390 1
504893 99504893 1001 86380 86390 1
504860 99504860 1001 86380 86390 1
504746 99504746 1001 86380 86390 1
504785 99504785 1001 86380 86390 1
504533 99504533 1001 86380 86390 1
504562 99504562 1001 86380 86390 1
504604 99504604 1001 86380 86390 1
504709 99504709 1001 86380 86390 1
504553 99504553 1001 86380 86390 1
504348 99504348 1001 86380 86390 1
504434 99504434 1001 86380 86390 1
504473 99504473 1001 86380 86390 1
505112 99505112 1001 86380 86390 1
505050 99505050 1001 86380 86390 1
504987 99504987 1001 86380 86390 1
505043 99505043 1001 86380 86390 1
505082 99505082 1001 86380 86390 1
505706 99505706 1001 86380 86390 1
505714 99505714 1001 86380 86390 1
505703 99505703 1001 86380 86390 1
505564 99505564 1001 86380 86390 1
505370 99505370 1001 86380 86390 1
505425 99505425 1001 86380 86390 1
505451 99505451 1001 86380 86390 1
505453 99505453 1001 86380 86390 1
505559 99505559 1001 86380 86390 1
505404 99505404 1001 86380 86390 1
505321 99505321 1001 86380 86390 1
505283 99505283 1001 86380 86390 1
505961 99505961 1001 86380 86390 1
505783 99505783 1001 86380 86390 1
505838 99505838 1001 86380 86390 1
505776 99505776 1001 86380 86390 1
506401 99506401 1001 86380 86390 1
506250 99506250 1001 86380 86390 1
506200 99506200 1001 86380 86390 1
506239 99506239 1001 86380 86390 1
506293 99506293 1001 86380 86390 1
506234 99506234 1001 86380 86390 1
506091 99506091 1001 86380 86390 1
506021 99506021 1001 86380 86390 1
506139 99506139 1001 86380 86390 1
506622 99506622 1001 86380 86390 1
506713 99506713 1001 86380 86390 1
506662 99506662 1001 86380 86390 1
506678 99506678 1001 86380 86390 1
506654 99506654 1001 86380 86390 1
507388 99507388 1001 86380 86390 1
507245 99507245 1001 86380 86390 1
507351 99507351 1001 86380 86390 1
507156 99507156 1001 86380 86390 1
507057 99507057 1001 86380 86390 1
506818 99506818 1001 86380 86390 1
506863 99506863 1001 86380 86390 1
507464 99507464 1001 86380 86390 1
508175 99508175 1001 86380 86390 1
508118 99508118 1001 86380 86390 1
507854 99507854 1001 86380 86390 1
507947 99507947 1001 86380 86390 1
507897 99507897 1001 86380 86390 1
507990 99507990 1001 86380 86390 1
507810 99507810 1001 86380 86390 1
507690 99507690 1001 86380 86390 1
507703 99507703 1001 86380 86390 1
508272 99508272 1001 86380 86390 1
508354 99508354 1001 86380 86390 1
508342 99508342 1001 86380 86390 1
509071 99509071 1001 86380 86390 1
508679 99508679 1001 86380 86390 1
508788 99508788 1001 86380 86390 1
508623 99508623 1001 86380 86390 1
508572 99508572 1001 86380 86390 1
508547 99508547 1001 86380 86390 1
508464 99508464 1001 86380 86390 1
508478 99508478 1001 86380 86390 1
509240 99509240 1001 86380 86390 1
509218 99509218 1001 86380 86390 1
509076 99509076 1001 86380 86390 1
509158 99509158 1001 86380 86390 1
509760 99509760 1001 86380 86390 1
509725 99509725 1001 86380 86390 1
509892 99509892 1001 86380 86390 1
509784 99509784 1001 86380 86390 1
509552 99509552 1001 86380 86390 1
509672 99509672 1001 86380 86390 1
509668 99509668 1001 86380 86390 1
509310 99509310 1001 86380 86390 1
509367 99509367 1001 86380 86390 1
510093 99510093 1001 86380 86390 1
510088 99510088 1001 86380 86390 1
510580 99510580 1001 86380 86390 1
510329 99510329 1001 86380 86390 1
510409 99510409 1001 86380 86390 1
510374 99510374 1001 86380 86390 1
510213 99510213 1001 86380 86390 1
510175 99510175 1001 86380 86390 1
510295 99510295 1001 86380 86390 1
510246 99510246 1001 86380 86390 1
510882 99510882 1001 86380 86390 1
510767 99510767 1001 86380 86390 1
510799 99510799 1001 86380 86390 1
510826 99510826 1001 86380 86390 1
511518 99511518 1001 86380 86390 1
511169 99511169 1001 86380 86390 1
511287 99511287 1001 86380 86390 1
511288 99511288 1001 86380 86390 1
511160 99511160 1001 86380 86390 1
511240 99511240 1001 86380 86390 1
511344 99511344 1001 86380 86390 1
511022 99511022 1001 86380 86390 1
511074 99511074 1001 86380 86390 1
511054 99511054 1001 86380 86390 1
511707 99511707 1001 86380 86390 1
511632 99511632 1001 86380 86390 1
511713 99511713 1001 86380 86390 1
511572 99511572 1001 86380 86390 1
512306 99512306 1001 86380 86390 1
512191 99512191 1001 86380 86390 1
512296 99512296 1001 86380 86390 1
512147 99512147 1001 86380 86390 1
511977 99511977 1001 86380 86390 1
511941 99511941 1001 86380 86390 1
512492 99512492 1001 86380 86390 1
512483 99512483 1001 86380 86390 1
512421 99512421 1001 86380 86390 1
512499 99512499 1001 86380 86390 1
512436 99512436 1001 86380 86390 1
512488 99512488 1001 86380 86390 1
513167 99513167 1001 86380 86390 1
513133 99513133 1001 86380 86390 1
513163 99513163 1001 86380 86390 1
512832 99512832 1001 86380 86390 1
512811 99512811 1001 86380 86390 1
512713 99512713 1001 86380 86390 1
512753 99512753 1001 86380 86390 1
512612 99512612 1001 86380 86390 1
512733 99512733 1001 86380 86390 1
512773 99512773 1001 86380 86390 1
513325 99513325 1001 86380 86390 1
513390 99513390 1001 86380 86390 1
513209 99513209 1001 86380 86390 1
513300 99513300 1001 86380 86390 1
513944 99513944 1001 86380 86390 1
513984 99513984 1001 86380 86390 1
513703 99513703 1001 86380 86390 1
513552 99513552 1001 86380 86390 1
513478 99513478 1001 86380 86390 1
513442 99513442 1001 86380 86390 1
513447 99513447 1001 86380 86390 1
514106 99514106 1001 86380 86390 1
514158 99514158 1001 86380 86390 1
514074 99514074 1001 86380 86390 1
514177 99514177 1001 86380 86390 1
514677 99514677 1001 86380 86390 1
514745 99514745 1001 86380 86390 1
514652 99514652 1001 86380 86390 1
514499 99514499 1001 86380 86390 1
514512 99514512 1001 86380 86390 1
514541 99514541 1001 86380 86390 1
514595 99514595 1001 86380 86390 1
514469 99514469 1001 86380 86390 1
514368 99514368 1001 86380 86390 1
514884 99514884 1001 86380 86390 1
514963 99514963 1001 86380 86390 1
515619 99515619 1001 86380 86390 1
515519 99515519 1001 86380 86390 1
515609 99515609 1001 86380 86390 1
515656 99515656 1001 86380 86390 1
515533 99515533 1001 86380 86390 1
515500 99515500 1001 86380 86390 1
515470 99515470 1001 86380 86390 1
515302 99515302 1001 86380 86390 1
515472 99515472 1001 86380 86390 1
515115 99515115 1001 86380 86390 1
515109 99515109 1001 86380 86390 1
515265 99515265 1001 86380 86390 1
515833 99515833 1001 86380 86390 1
516317 99516317 1001 86380 86390 1
516370 99516370 1001 86380 86390 1
516332 99516332 1001 86380 86390 1
516481 99516481 1001 86380 86390 1
516412 99516412 1001 86380 86390 1
516337 99516337 1001 86380 86390 1
516365 99516365 1001 86380 86390 1
516328 99516328 1001 86380 86390 1
516194 99516194 1001 86380 86390 1
516159 99516159 1001 86380 86390 1
516160 99516160 1001 86380 86390 1
515919 99515919 1001 86380 86390 1
515978 99515978 1001 86380 86390 1
516532 99516532 1001 86380 86390 1
516623 99516623 1001 86380 86390 1
516659 99516659 1001 86380 86390 1
517160 99517160 1001 86380 86390 1
516988 99516988 1001 86380 86390 1
517121 99517121 1001 86380 86390 1
516980 99516980 1001 86380 86390 1
517007 99517007 1001 86380 86390 1
517047 99517047 1001 86380 86390 1
516930 99516930 1001 86380 86390 1
517431 99517431 1001 86380 86390 1
517353 99517353 1001 86380 86390 1
517994 99517994 1001 86380 86390 1
517774 99517774 1001 86380 86390 1
517899 99517899 1001 86380 86390 1
517822 99517822 1001 86380 86390 1
517940 99517940 1001 86380 86390 1
517650 99517650 1001 86380 86390 1
517590 99517590 1001 86380 86390 1
517734 99517734 1001 86380 86390 1
518189 99518189 1001 86380 86390 1
518868 99518868 1001 86380 86390 1
518946 99518946 1001 86380 86390 1
518769 99518769 1001 86380 86390 1
518604 99518604 1001 86380 86390 1
518720 99518720 1001 86380 86390 1
518760 99518760 1001 86380 86390 1
518724 99518724 1001 86380 86390 1
518636 99518636 1001 86380 86390 1
518510 99518510 1001 86380 86390 1
518537 99518537 1001 86380 86390 1
518502 99518502 1001 86380 86390 1
518428 99518428 1001 86380 86390 1
518506 99518506 1001 86380 86390 1
519075 99519075 1001 86380 86390 1
519115 99519115 1001 86380 86390 1
519167 99519167 1001 86380 86390 1
519184 99519184 1001 86380 86390 1
519480 99519480 1001 86380 86390 1
519442 99519442 1001 86380 86390 1
519455 99519455 1001 86380 86390 1
519574 99519574 1001 86380 86390 1
519258 99519258 1001 86380 86390 1
519223 99519223 1001 86380 86390 1
519249 99519249 1001 86380 86390 1
519340 99519340 1001 86380 86390 1
519329 99519329 1001 86380 86390 1
519200 99519200 1001 86380 86390 1
519358 99519358 1001 86380 86390 1
519892 99519892 1001 86380 86390 1
519881 99519881 1001 86380 86390 1
519895 99519895 1001 86380 86390 1
519848 99519848 1001 86380 86390 1
520564 99520564 1001 86380 86390 1
520513 99520513 1001 86380 86390 1
520620 99520620 1001 86380 86390 1
520443 99520443 1001 86380 86390 1
520306 99520306 1001 86380 86390 1
520229 99520229 1001 86380 86390 1
520310 99520310 1001 86380 86390 1
520349 99520349 1001 86380 86390 1
520104 99520104 1001 86380 86390 1
520042 99520042 1001 86380 86390 1
520697 99520697 1001 86380 86390 1
520814 99520814 1001 86380 86390 1
521341 99521341 1001 86380 86390 1
521118 99521118 1001 86380 86390 1
521109 99521109 1001 86380 86390 1
521122 99521122 1001 86380 86390 1
521019 99521019 1001 86380 86390 1
520931 99520931 1001 86380 86390 1
520855 99520855 1001 86380 86390 1
521631 99521631 1001 86380 86390 1
521610 99521610 1001 86380 86390 1
521481 99521481 1001 86380 86390 1
521578 99521578 1001 86380 86390 1
522022 99522022 1001 86380 86390 1
521882 99521882 1001 86380 86390 1
521903 99521903 1001 86380 86390 1
521879 99521879 1001 86380 86390 1
521766 99521766 1001 86380 86390 1
521780 99521780 1001 86380 86390 1
521757 99521757 1001 86380 86390 1
521825 99521825 1001 86380 86390 1
522965 99522965 1001 86380 86390 1
522712 99522712 1001 86380 86390 1
522680 99522680 1001 86380 86390 1
523206 99523206 1001 86380 86390 1
523148 99523148 1001 86380 86390 1
523836 99523836 1001 86380 86390 1
523578 99523578 1001 86380 86390 1
523382 99523382 1001 86380 86390 1
524062 99524062 1001 86380 86390 1
524014 99524014 1001 86380 86390 1
524095 99524095 1001 86380 86390 1
524603 99524603 1001 86380 86390 1
524738 99524738 1001 86380 86390 1
524609 99524609 1001 86380 86390 1
524635 99524635 1001 86380 86390 1
524302 99524302 1001 86380 86390 1
524951 99524951 1001 86380 86390 1
524970 99524970 1001 86380 86390 1
524933 99524933 1001 86380 86390 1
525457 99525457 1001 86380 86390 1
525471 99525471 1001 86380 86390 1
525511 99525511 1001 86380 86390 1
525398 99525398 1001 86380 86390 1
525410 99525410 1001 86380 86390 1
525462 99525462 1001 86380 86390 1
525478 99525478 1001 86380 86390 1
525532 99525532 1001 86380 86390 1
525225 99525225 1001 86380 86390 1
525344 99525344 1001 86380 86390 1
525219 99525219 1001 86380 86390 1
525377 99525377 1001 86380 86390 1
525140 99525140 1001 86380 86390 1
525634 99525634 1001 86380 86390 1
525600 99525600 1001 86380 86390 1
526230 99526230 1001 86380 86390 1
526387 99526387 1001 86380 86390 1
526126 99526126 1001 86380 86390 1
526139 99526139 1001 86380 86390 1
526201 99526201 1001 86380 86390 1
525841 99525841 1001 86380 86390 1
525807 99525807 1001 86380 86390 1
525835 99525835 1001 86380 86390 1
526589 99526589 1001 86380 86390 1
526449 99526449 1001 86380 86390 1
526506 99526506 1001 86380 86390 1
527123 99527123 1001 86380 86390 1
527138 99527138 1001 86380 86390 1
527117 99527117 1001 86380 86390 1
527067 99527067 1001 86380 86390 1
527006 99527006 1001 86380 86390 1
526995 99526995 1001 86380 86390 1
526699 99526699 1001 86380 86390 1
526752 99526752 1001 86380 86390 1
526715 99526715 1001 86380 86390 1
526755 99526755 1001 86380 86390 1
527427 99527427 1001 86380 86390 1
527367 99527367 1001 86380 86390 1
527393 99527393 1001 86380 86390 1
527370 99527370 1001 86380 86390 1
527296 99527296 1001 86380 86390 1
527439 99527439 1001 86380 86390 1
527959 99527959 1001 86380 86390 1
527950 99527950 1001 86380 86390 1
527876 99527876 1001 86380 86390 1
528067 99528067 1001 86380 86390 1
527615 99527615 1001 86380 86390 1
527475 99527475 1001 86380 86390 1
527618 99527618 1001 86380 86390 1
527581 99527581 1001 86380 86390 1
528149 99528149 1001 86380 86390 1
528239 99528239 1001 86380 86390 1
528731 99528731 1001 86380 86390 1
528656 99528656 1001 86380 86390 1
528590 99528590 1001 86380 86390 1
528604 99528604 1001 86380 86390 1
528992 99528992 1001 86380 86390 1
529654 99529654 1001 86380 86390 1
529617 99529617 1001 86380 86390 1
529671 99529671 1001 86380 86390 1
529634 99529634 1001 86380 86390 1
529716 99529716 1001 86380 86390 1
529464 99529464 1001 86380 86390 1
529161 99529161 1001 86380 86390 1
529195 99529195 1001 86380 86390 1
529923 99529923 1001 86380 86390 1
529914 99529914 1001 86380 86390 1
529827 99529827 1001 86380 86390 1
530400 99530400 1001 86380 86390 1
530365 99530365 1001 86380 86390 1
530296 99530296 1001 86380 86390 1
530182 99530182 1001 86380 86390 1
530172 99530172 1001 86380 86390 1
530329 99530329 1001 86380 86390 1
530291 99530291 1001 86380 86390 1
530188 99530188 1001 86380 86390 1
529988 99529988 1001 86380 86390 1
529977 99529977 1001 86380 86390 1
529982 99529982 1001 86380 86390 1
530605 99530605 1001 86380 86390 1
530698 99530698 1001 86380 86390 1
530727 99530727 1001 86380 86390 1
531376 99531376 1001 86380 86390 1
531245 99531245 1001 86380 86390 1
531207 99531207 1001 86380 86390 1
531338 99531338 1001 86380 86390 1
531047 99531047 1001 86380 86390 1
531081 99531081 1001 86380 86390 1
530943 99530943 1001 86380 86390 1
531455 99531455 1001 86380 86390 1
531459 99531459 1001 86380 86390 1
531473 99531473 1001 86380 86390 1
532095 99532095 1001 86380 86390 1
532195 99532195 1001 86380 86390 1
532050 99532050 1001 86380 86390 1
531901 99531901 1001 86380 86390 1
531850 99531850 1001 86380 86390 1
531895 99531895 1001 86380 86390 1
531692 99531692 1001 86380 86390 1
531657 99531657 1001 86380 86390 1
531735 99531735 1001 86380 86390 1
531674 99531674 1001 86380 86390 1
532267 99532267 1001 86380 86390 1
532293 99532293 1001 86380 86390 1
532216 99532216 1001 86380 86390 1
532382 99532382 1001 86380 86390 1
532890 99532890 1001 86380 86390 1
532996 99532996 1001 86380 86390 1
532735 99532735 1001 86380 86390 1
532776 99532776 1001 86380 86390 1
532728 99532728 1001 86380 86390 1
532637 99532637 1001 86380 86390 1
532630 99532630 1001 86380 86390 1
532516 99532516 1001 86380 86390 1
532454 99532454 1001 86380 86390 1
532415 99532415 1001 86380 86390 1
532572 99532572 1001 86380 86390 1
532482 99532482 1001 86380 86390 1
532599 99532599 1001 86380 86390 1
532434 99532434 1001 86380 86390 1
532619 99532619 1001 86380 86390 1
533057 99533057 1001 86380 86390 1
533084 99533084 1001 86380 86390 1
533165 99533165 1001 86380 86390 1
533052 99533052 1001 86380 86390 1
533796 99533796 1001 86380 86390 1
533719 99533719 1001 86380 86390 1
533772 99533772 1001 86380 86390 1
533786 99533786 1001 86380 86390 1
533838 99533838 1001 86380 86390 1
533580 99533580 1001 86380 86390 1
533569 99533569 1001 86380 86390 1
533454 99533454 1001 86380 86390 1
533573 99533573 1001 86380 86390 1
533343 99533343 1001 86380 86390 1
534036 99534036 1001 86380 86390 1
533987 99533987 1001 86380 86390 1
533963 99533963 1001 86380 86390 1
533953 99533953 1001 86380 86390 1
534018 99534018 1001 86380 86390 1
533944 99533944 1001 86380 86390 1
534581 99534581 1001 86380 86390 1
534481 99534481 1001 86380 86390 1
534587 99534587 1001 86380 86390 1
534477 99534477 1001 86380 86390 1
534888 99534888 1001 86380 86390 1
534722 99534722 1001 86380 86390 1
535497 99535497 1001 86380 86390 1
535499 99535499 1001 86380 86390 1
535503 99535503 1001 86380 86390 1
535201 99535201 1001 86380 86390 1
535179 99535179 1001 86380 86390 1
535286 99535286 1001 86380 86390 1
534891 99534891 1001 86380 86390 1
534949 99534949 1001 86380 86390 1
535069 99535069 1001 86380 86390 1
535675 99535675 1001 86380 86390 1
535575 99535575 1001 86380 86390 1
535589 99535589 1001 86380 86390 1
535617 99535617 1001 86380 86390 1
535529 99535529 1001 86380 86390 1
535530 99535530 1001 86380 86390 1
536213 99536213 1001 86380 86390 1
536179 99536179 1001 86380 86390 1
536218 99536218 1001 86380 86390 1
536270 99536270 1001 86380 86390 1
535975 99535975 1001 86380 86390 1
535799 99535799 1001 86380 86390 1
535817 99535817 1001 86380 86390 1
536475 99536475 1001 86380 86390 1
536356 99536356 1001 86380 86390 1
537074 99537074 1001 86380 86390 1
536978 99536978 1001 86380 86390 1
536857 99536857 1001 86380 86390 1
536861 99536861 1001 86380 86390 1
536851 99536851 1001 86380 86390 1
536639 99536639 1001 86380 86390 1
536602 99536602 1001 86380 86390 1
536629 99536629 1001 86380 86390 1
536655 99536655 1001 86380 86390 1
536695 99536695 1001 86380 86390 1
537342 99537342 1001 86380 86390 1
537319 99537319 1001 86380 86390 1
537216 99537216 1001 86380 86390 1
537359 99537359 1001 86380 86390 1
537257 99537257 1001 86380 86390 1
537325 99537325 1001 86380 86390 1
537900 99537900 1001 86380 86390 1
537705 99537705 1001 86380 86390 1
537588 99537588 1001 86380 86390 1
537617 99537617 1001 86380 86390 1
537760 99537760 1001 86380 86390 1
537712 99537712 1001 86380 86390 1
537738 99537738 1001 86380 86390 1
537688 99537688 1001 86380 86390 1
537704 99537704 1001 86380 86390 1
537410 99537410 1001 86380 86390 1
537462 99537462 1001 86380 86390 1
537502 99537502 1001 86380 86390 1
537399 99537399 1001 86380 86390 1
537413 99537413 1001 86380 86390 1
538085 99538085 1001 86380 86390 1
538151 99538151 1001 86380 86390 1
538098 99538098 1001 86380 86390 1
538638 99538638 1001 86380 86390 1
538703 99538703 1001 86380 86390 1
538746 99538746 1001 86380 86390 1
538564 99538564 1001 86380 86390 1
538513 99538513 1001 86380 86390 1
538463 99538463 1001 86380 86390 1
538592 99538592 1001 86380 86390 1
538439 99538439 1001 86380 86390 1
538368 99538368 1001 86380 86390 1
538309 99538309 1001 86380 86390 1
538907 99538907 1001 86380 86390 1
539639 99539639 1001 86380 86390 1
539592 99539592 1001 86380 86390 1
539452 99539452 1001 86380 86390 1
539557 99539557 1001 86380 86390 1
539583 99539583 1001 86380 86390 1
539470 99539470 1001 86380 86390 1
539471 99539471 1001 86380 86390 1
539317 99539317 1001 86380 86390 1
539111 99539111 1001 86380 86390 1
539190 99539190 1001 86380 86390 1
539118 99539118 1001 86380 86390 1
539094 99539094 1001 86380 86390 1
539676 99539676 1001 86380 86390 1
539741 99539741 1001 86380 86390 1
539839 99539839 1001 86380 86390 1
539657 99539657 1001 86380 86390 1
539828 99539828 1001 86380 86390 1
540301 99540301 1001 86380 86390 1
540317 99540317 1001 86380 86390 1
540283 99540283 1001 86380 86390 1
540399 99540399 1001 86380 86390 1
540457 99540457 1001 86380 86390 1
540184 99540184 1001 86380 86390 1
540109 99540109 1001 86380 86390 1
540187 99540187 1001 86380 86390 1
540149 99540149 1001 86380 86390 1
540163 99540163 1001 86380 86390 1
539860 99539860 1001 86380 86390 1
540044 99540044 1001 86380 86390 1
540505 99540505 1001 86380 86390 1
540494 99540494 1001 86380 86390 1
540655 99540655 1001 86380 86390 1
540514 99540514 1001 86380 86390 1
541234 99541234 1001 86380 86390 1
541238 99541238 1001 86380 86390 1
541049 99541049 1001 86380 86390 1
540976 99540976 1001 86380 86390 1
541056 99541056 1001 86380 86390 1
540993 99540993 1001 86380 86390 1
540995 99540995 1001 86380 86390 1
540879 99540879 1001 86380 86390 1
540729 99540729 1001 86380 86390 1
541466 99541466 1001 86380 86390 1
541443 99541443 1001 86380 86390 1
541964 99541964 1001 86380 86390 1
542036 99542036 1001 86380 86390 1
541960 99541960 1001 86380 86390 1
542080 99542080 1001 86380 86390 1
541857 99541857 1001 86380 86390 1
541859 99541859 1001 86380 86390 1
541729 99541729 1001 86380 86390 1
541517 99541517 1001 86380 86390 1
541686 99541686 1001 86380 86390 1
541546 99541546 1001 86380 86390 1
542156 99542156 1001 86380 86390 1
542296 99542296 1001 86380 86390 1
542817 99542817 1001 86380 86390 1
542745 99542745 1001 86380 86390 1
542825 99542825 1001 86380 86390 1
542676 99542676 1001 86380 86390 1
542682 99542682 1001 86380 86390 1
542543 99542543 1001 86380 86390 1
542738 99542738 1001 86380 86390 1
542498 99542498 1001 86380 86390 1
542450 99542450 1001 86380 86390 1
542386 99542386 1001 86380 86390 1
542995 99542995 1001 86380 86390 1
543637 99543637 1001 86380 86390 1
543374 99543374 1001 86380 86390 1
543376 99543376 1001 86380 86390 1
543391 99543391 1001 86380 86390 1
543368 99543368 1001 86380 86390 1
543231 99543231 1001 86380 86390 1
543351 99543351 1001 86380 86390 1
543156 99543156 1001 86380 86390 1
543313 99543313 1001 86380 86390 1
543185 99543185 1001 86380 86390 1
543812 99543812 1001 86380 86390 1
543929 99543929 1001 86380 86390 1
543917 99543917 1001 86380 86390 1
544479 99544479 1001 86380 86390 1
544202 99544202 1001 86380 86390 1
544255 99544255 1001 86380 86390 1
544139 99544139 1001 86380 86390 1
544672 99544672 1001 86380 86390 1
412632 211 1001 2760 3237 1
511711 794 1002 27619 28695 1
514267 603 1002 41365 55068 1
533990 667 1002 28753 33327 1
400021 99400021 1001 86380 86390 1
400268 99400268 1001 86380 86390 1
400342 99400342 1001 86380 86390 1
400454 99400454 1001 86380 86390 1
400523 99400523 1001 86380 86390 1
400635 99400635 1001 86380 86390 1
400818 99400818 1001 86380 86390 1
401033 99401033 1001 86380 86390 1
401143 99401143 1001 86380 86390 1
401240 99401240 1001 86380 86390 1
401306 99401306 1001 86380 86390 1
401292 99401292 1001 86380 86390 1
401364 99401364 1001 86380 86390 1
401710 99401710 1001 86380 86390 1
401937 99401937 1001 86380 86390 1
401890 99401890 1001 86380 86390 1
401988 99401988 1001 86380 86390 1
402003 99402003 1001 86380 86390 1
402223 99402223 1001 86380 86390 1
402228 99402228 1001 86380 86390 1
402384 99402384 1001 86380 86390 1
402568 99402568 1001 86380 86390 1
402612 99402612 1001 86380 86390 1
402740 99402740 1001 86380 86390 1
402705 99402705 1001 86380 86390 1
402833 99402833 1001 86380 86390 1
402971 99402971 1001 86380 86390 1
403209 99403209 1001 86380 86390 1
403272 99403272 1001 86380 86390 1
403554 99403554 1001 86380 86390 1
403582 99403582 1001 86380 86390 1
403792 99403792 1001 86380 86390 1
403967 99403967 1001 86380 86390 1
403995 99403995 1001 86380 86390 1
403968 99403968 1001 86380 86390 1
404056 99404056 1001 86380 86390 1
404231 99404231 1001 86380 86390 1
404157 99404157 1001 86380 86390 1
404571 99404571 1001 86380 86390 1
404654 99404654 1001 86380 86390 1
404999 99404999 1001 86380 86390 1
404986 99404986 1001 86380 86390 1
404991 99404991 1001 86380 86390 1
405080 99405080 1001 86380 86390 1
405064 99405064 1001 86380 86390 1
405299 99405299 1001 86380 86390 1
405269 99405269 1001 86380 86390 1
405471 99405471 1001 86380 86390 1
405475 99405475 1001 86380 86390 1
405654 99405654 1001 86380 86390 1
405704 99405704 1001 86380 86390 1
406028 99406028 1001 86380 86390 1
406011 99406011 1001 86380 86390 1
406116 99406116 1001 86380 86390 1
406235 99406235 1001 86380 86390 1
406287 99406287 1001 86380 86390 1
406568 99406568 1001 86380 86390 1
407073 99407073 1001 86380 86390 1
407212 99407212 1001 86380 86390 1
407187 99407187 1001 86380 86390 1
407316 99407316 1001 86380 86390 1
407366 99407366 1001 86380 86390 1
407703 99407703 1001 86380 86390 1
408183 99408183 1001 86380 86390 1
408351 99408351 1001 86380 86390 1
408376 99408376 1001 86380 86390 1
408441 99408441 1001 86380 86390 1
408517 99408517 1001 86380 86390 1
408310 99408310 1001 86380 86390 1
408763 99408763 1001 86380 86390 1
408995 99408995 1001 86380 86390 1
409028 99409028 1001 86380 86390 1
409320 99409320 1001 86380 86390 1
409489 99409489 1001 86380 86390 1
409589 99409589 1001 86380 86390 1
409699 99409699 1001 86380 86390 1
409842 99409842 1001 86380 86390 1
409787 99409787 1001 86380 86390 1
409916 99409916 1001 86380 86390 1
410204 99410204 1001 86380 86390 1
409990 99409990 1001 86380 86390 1
410373 99410373 1001 86380 86390 1
410464 99410464 1001 86380 86390 1
410545 99410545 1001 86380 86390 1
410637 99410637 1001 86380 86390 1
410853 99410853 1001 86380 86390 1
410904 99410904 1001 86380 86390 1
411003 99411003 1001 86380 86390 1
410983 99410983 1001 86380 86390 1
410913 99410913 1001 86380 86390 1
411076 99411076 1001 86380 86390 1
411059 99411059 1001 86380 86390 1
411223 99411223 1001 86380 86390 1
411383 99411383 1001 86380 86390 1
411520 99411520 1001 86380 86390 1
411750 99411750 1001 86380 86390 1
411959 99411959 1001 86380 86390 1
412206 99412206 1001 86380 86390 1
412326 99412326 1001 86380 86390 1
413383 99413383 1001 86380 86390 1
413458 99413458 1001 86380 86390 1
413533 99413533 1001 86380 86390 1
413684 99413684 1001 86380 86390 1
412720 99412720 1001 86380 86390 1
412731 99412731 1001 86380 86390 1
412633 99412633 1001 86380 86390 1
413956 99413956 1001 86380 86390 1
413876 99413876 1001 86380 86390 1
415023 99415023 1001 86380 86390 1
415138 99415138 1001 86380 86390 1
415277 99415277 1001 86380 86390 1
414530 99414530 1001 86380 86390 1
414798 99414798 1001 86380 86390 1
414533 99414533 1001 86380 86390 1
414250 99414250 1001 86380 86390 1
415548 99415548 1001 86380 86390 1
415391 99415391 1001 86380 86390 1
416784 99416784 1001 86380 86390 1
416166 99416166 1001 86380 86390 1
416462 99416462 1001 86380 86390 1
415985 99415985 1001 86380 86390 1
415813 99415813 1001 86380 86390 1
417380 99417380 1001 86380 86390 1
417367 99417367 1001 86380 86390 1
417425 99417425 1001 86380 86390 1
418548 99418548 1001 86380 86390 1
418726 99418726 1001 86380 86390 1
418624 99418624 1001 86380 86390 1
418497 99418497 1001 86380 86390 1
418202 99418202 1001 86380 86390 1
418284 99418284 1001 86380 86390 1
418246 99418246 1001 86380 86390 1
417870 99417870 1001 86380 86390 1
417938 99417938 1001 86380 86390 1
417723 99417723 1001 86380 86390 1
417812 99417812 1001 86380 86390 1
417841 99417841 1001 86380 86390 1
418903 99418903 1001 86380 86390 1
418877 99418877 1001 86380 86390 1
419131 99419131 1001 86380 86390 1
419040 99419040 1001 86380 86390 1
419061 99419061 1001 86380 86390 1
419119 99419119 1001 86380 86390 1
420303 99420303 1001 86380 86390 1
420150 99420150 1001 86380 86390 1
420415 99420415 1001 86380 86390 1
420302 99420302 1001 86380 86390 1
419777 99419777 1001 86380 86390 1
419792 99419792 1001 86380 86390 1
419450 99419450 1001 86380 86390 1
419433 99419433 1001 86380 86390 1
420494 99420494 1001 86380 86390 1
420777 99420777 1001 86380 86390 1
421694 99421694 1001 86380 86390 1
422086 99422086 1001 86380 86390 1
421704 99421704 1001 86380 86390 1
421615 99421615 1001 86380 86390 1
421341 99421341 1001 86380 86390 1
421291 99421291 1001 86380 86390 1
420990 99420990 1001 86380 86390 1
420897 99420897 1001 86380 86390 1
421212 99421212 1001 86380 86390 1
421079 99421079 1001 86380 86390 1
421250 99421250 1001 86380 86390 1
420982 99420982 1001 86380 86390 1
422407 99422407 1001 86380 86390 1
422265 99422265 1001 86380 86390 1
422451 99422451 1001 86380 86390 1
422982 99422982 1001 86380 86390 1
422967 99422967 1001 86380 86390 1
422583 99422583 1001 86380 86390 1
424065 99424065 1001 86380 86390 1
423994 99423994 1001 86380 86390 1
424102 99424102 1001 86380 86390 1
423784 99423784 1001 86380 86390 1
424087 99424087 1001 86380 86390 1
425029 99425029 1001 86380 86390 1
425220 99425220 1001 86380 86390 1
425176 99425176 1001 86380 86390 1
425337 99425337 1001 86380 86390 1
425312 99425312 1001 86380 86390 1
425092 99425092 1001 86380 86390 1
424158 99424158 1001 86380 86390 1
424375 99424375 1001 86380 86390 1
424418 99424418 1001 86380 86390 1
424304 99424304 1001 86380 86390 1
424447 99424447 1001 86380 86390 1
425470 99425470 1001 86380 86390 1
425690 99425690 1001 86380 86390 1
425776 99425776 1001 86380 86390 1
425743 99425743 1001 86380 86390 1
425448 99425448 1001 86380 86390 1
425629 99425629 1001 86380 86390 1
426894 99426894 1001 86380 86390 1
427063 99427063 1001 86380 86390 1
427083 99427083 1001 86380 86390 1
426623 99426623 1001 86380 86390 1
426440 99426440 1001 86380 86390 1
426187 99426187 1001 86380 86390 1
426226 99426226 1001 86380 86390 1
425995 99425995 1001 86380 86390 1
427411 99427411 1001 86380 86390 1
427292 99427292 1001 86380 86390 1
427500 99427500 1001 86380 86390 1
427229 99427229 1001 86380 86390 1
428547 99428547 1001 86380 86390 1
428450 99428450 1001 86380 86390 1
428452 99428452 1001 86380 86390 1
428509 99428509 1001 86380 86390 1
428721 99428721 1001 86380 86390 1
428583 99428583 1001 86380 86390 1
428256 99428256 1001 86380 86390 1
428188 99428188 1001 86380 86390 1
428214 99428214 1001 86380 86390 1
428289 99428289 1001 86380 86390 1
427801 99427801 1001 86380 86390 1
427699 99427699 1001 86380 86390 1
429153 99429153 1001 86380 86390 1
428878 99428878 1001 86380 86390 1
429085 99429085 1001 86380 86390 1
428864 99428864 1001 86380 86390 1
430367 99430367 1001 86380 86390 1
430320 99430320 1001 86380 86390 1
430029 99430029 1001 86380 86390 1
430129 99430129 1001 86380 86390 1
430291 99430291 1001 86380 86390 1
429860 99429860 1001 86380 86390 1
429824 99429824 1001 86380 86390 1
429629 99429629 1001 86380 86390 1
429608 99429608 1001 86380 86390 1
429366 99429366 1001 86380 86390 1
429293 99429293 1001 86380 86390 1
429340 99429340 1001 86380 86390 1
430394 99430394 1001 86380 86390 1
430526 99430526 1001 86380 86390 1
430529 99430529 1001 86380 86390 1
430647 99430647 1001 86380 86390 1
430788 99430788 1001 86380 86390 1
431995 99431995 1001 86380 86390 1
431915 99431915 1001 86380 86390 1
431996 99431996 1001 86380 86390 1
431874 99431874 1001 86380 86390 1
432037 99432037 1001 86380 86390 1
431401 99431401 1001 86380 86390 1
431593 99431593 1001 86380 86390 1
431007 99431007 1001 86380 86390 1
432420 99432420 1001 86380 86390 1
432103 99432103 1001 86380 86390 1
433392 99433392 1001 86380 86390 1
433657 99433657 1001 86380 86390 1
433572 99433572 1001 86380 86390 1
433216 99433216 1001 86380 86390 1
432953 99432953 1001 86380 86390 1
433083 99433083 1001 86380 86390 1
433118 99433118 1001 86380 86390 1
433180 99433180 1001 86380 86390 1
432771 99432771 1001 86380 86390 1
432755 99432755 1001 86380 86390 1
432543 99432543 1001 86380 86390 1
432715 99432715 1001 86380 86390 1
432524 99432524 1001 86380 86390 1
433897 99433897 1001 86380 86390 1
434067 99434067 1001 86380 86390 1
434072 99434072 1001 86380 86390 1
435131 99435131 1001 86380 86390 1
435319 99435319 1001 86380 86390 1
435011 99435011 1001 86380 86390 1
434659 99434659 1001 86380 86390 1
434764 99434764 1001 86380 86390 1
434904 99434904 1001 86380 86390 1
434648 99434648 1001 86380 86390 1
434692 99434692 1001 86380 86390 1
434984 99434984 1001 86380 86390 1
434633 99434633 1001 86380 86390 1
434371 99434371 1001 86380 86390 1
434364 99434364 1001 86380 86390 1
434165 99434165 1001 86380 86390 1
435489 99435489 1001 86380 86390 1
435632 99435632 1001 86380 86390 1
436772 99436772 1001 86380 86390 1
436993 99436993 1001 86380 86390 1
436846 99436846 1001 86380 86390 1
436490 99436490 1001 86380 86390 1
436573 99436573 1001 86380 86390 1
436695 99436695 1001 86380 86390 1
436357 99436357 1001 86380 86390 1
436485 99436485 1001 86380 86390 1
436311 99436311 1001 86380 86390 1
436079 99436079 1001 86380 86390 1
436306 99436306 1001 86380 86390 1
436088 99436088 1001 86380 86390 1
300093 99300093 1001 86380 86390 1
437320 99437320 1001 86380 86390 1
300075 99300075 1001 86380 86390 1
437198 99437198 1001 86380 86390 1
300615 99300615 1001 86380 86390 1
300669 99300669 1001 86380 86390 1
300658 99300658 1001 86380 86390 1
300557 99300557 1001 86380 86390 1
300322 99300322 1001 86380 86390 1
300290 99300290 1001 86380 86390 1
300252 99300252 1001 86380 86390 1
300281 99300281 1001 86380 86390 1
300273 99300273 1001 86380 86390 1
300923 99300923 1001 86380 86390 1
300835 99300835 1001 86380 86390 1
300759 99300759 1001 86380 86390 1
301482 99301482 1001 86380 86390 1
301406 99301406 1001 86380 86390 1
301473 99301473 1001 86380 86390 1
301475 99301475 1001 86380 86390 1
301200 99301200 1001 86380 86390 1
301266 99301266 1001 86380 86390 1
301044 99301044 1001 86380 86390 1
301049 99301049 1001 86380 86390 1
301656 99301656 1001 86380 86390 1
301142 99301142 1001 86380 86390 1
301647 99301647 1001 86380 86390 1
301705 99301705 1001 86380 86390 1
301562 99301562 1001 86380 86390 1
302219 99302219 1001 86380 86390 1
302196 99302196 1001 86380 86390 1
302275 99302275 1001 86380 86390 1
302033 99302033 1001 86380 86390 1
301981 99301981 1001 86380 86390 1
301971 99301971 1001 86380 86390 1
302031 99302031 1001 86380 86390 1
301916 99301916 1001 86380 86390 1
301840 99301840 1001 86380 86390 1
301950 99301950 1001 86380 86390 1
302443 99302443 1001 86380 86390 1
303118 99303118 1001 86380 86390 1
303157 99303157 1001 86380 86390 1
303110 99303110 1001 86380 86390 1
303191 99303191 1001 86380 86390 1
302915 99302915 1001 86380 86390 1
302971 99302971 1001 86380 86390 1
302767 99302767 1001 86380 86390 1
302643 99302643 1001 86380 86390 1
302657 99302657 1001 86380 86390 1
302792 99302792 1001 86380 86390 1
303242 99303242 1001 86380 86390 1
303401 99303401 1001 86380 86390 1
303380 99303380 1001 86380 86390 1
303318 99303318 1001 86380 86390 1
303958 99303958 1001 86380 86390 1
303888 99303888 1001 86380 86390 1
304023 99304023 1001 86380 86390 1
303954 99303954 1001 86380 86390 1
303752 99303752 1001 86380 86390 1
303653 99303653 1001 86380 86390 1
303695 99303695 1001 86380 86390 1
303722 99303722 1001 86380 86390 1
303581 99303581 1001 86380 86390 1
303427 99303427 1001 86380 86390 1
303454 99303454 1001 86380 86390 1
303550 99303550 1001 86380 86390 1
303564 99303564 1001 86380 86390 1
304211 99304211 1001 86380 86390 1
304062 99304062 1001 86380 86390 1
304049 99304049 1001 86380 86390 1
304197 99304197 1001 86380 86390 1
304735 99304735 1001 86380 86390 1
304551 99304551 1001 86380 86390 1
304651 99304651 1001 86380 86390 1
304315 99304315 1001 86380 86390 1
304432 99304432 1001 86380 86390 1
304277 99304277 1001 86380 86390 1
304368 99304368 1001 86380 86390 1
304304 99304304 1001 86380 86390 1
304439 99304439 1001 86380 86390 1
304377 99304377 1001 86380 86390 1
304261 99304261 1001 86380 86390 1
304899 99304899 1001 86380 86390 1
304904 99304904 1001 86380 86390 1
305034 99305034 1001 86380 86390 1
304931 99304931 1001 86380 86390 1
305558 99305558 1001 86380 86390 1
305611 99305611 1001 86380 86390 1
305500 99305500 1001 86380 86390 1
305442 99305442 1001 86380 86390 1
305304 99305304 1001 86380 86390 1
305279 99305279 1001 86380 86390 1
305423 99305423 1001 86380 86390 1
305463 99305463 1001 86380 86390 1
305066 99305066 1001 86380 86390 1
305242 99305242 1001 86380 86390 1
305270 99305270 1001 86380 86390 1
305695 99305695 1001 86380 86390 1
500084 99500084 1001 86380 86390 1
500785 99500785 1001 86380 86390 1
500798 99500798 1001 86380 86390 1
500774 99500774 1001 86380 86390 1
500558 99500558 1001 86380 86390 1
500485 99500485 1001 86380 86390 1
500244 99500244 1001 86380 86390 1
500257 99500257 1001 86380 86390 1
500245 99500245 1001 86380 86390 1
500297 99500297 1001 86380 86390 1
500224 99500224 1001 86380 86390 1
500380 99500380 1001 86380 86390 1
500915 99500915 1001 86380 86390 1
500993 99500993 1001 86380 86390 1
500983 99500983 1001 86380 86390 1
501014 99501014 1001 86380 86390 1
501638 99501638 1001 86380 86390 1
501450 99501450 1001 86380 86390 1
501622 99501622 1001 86380 86390 1
501281 99501281 1001 86380 86390 1
501781 99501781 1001 86380 86390 1
501758 99501758 1001 86380 86390 1
501759 99501759 1001 86380 86390 1
501695 99501695 1001 86380 86390 1
501671 99501671 1001 86380 86390 1
502365 99502365 1001 86380 86390 1
502448 99502448 1001 86380 86390 1
502372 99502372 1001 86380 86390 1
502236 99502236 1001 86380 86390 1
502165 99502165 1001 86380 86390 1
502052 99502052 1001 86380 86390 1
501852 99501852 1001 86380 86390 1
501879 99501879 1001 86380 86390 1
502048 99502048 1001 86380 86390 1
501971 99501971 1001 86380 86390 1
502503 99502503 1001 86380 86390 1
502556 99502556 1001 86380 86390 1
502595 99502595 1001 86380 86390 1
502608 99502608 1001 86380 86390 1
502559 99502559 1001 86380 86390 1
502572 99502572 1001 86380 86390 1
502628 99502628 1001 86380 86390 1
503099 99503099 1001 86380 86390 1
503266 99503266 1001 86380 86390 1
503170 99503170 1001 86380 86390 1
503119 99503119 1001 86380 86390 1
503249 99503249 1001 86380 86390 1
503136 99503136 1001 86380 86390 1
502986 99502986 1001 86380 86390 1
502999 99502999 1001 86380 86390 1
502952 99502952 1001 86380 86390 1
502966 99502966 1001 86380 86390 1
502903 99502903 1001 86380 86390 1
502833 99502833 1001 86380 86390 1
502859 99502859 1001 86380 86390 1
502782 99502782 1001 86380 86390 1
503486 99503486 1001 86380 86390 1
503331 99503331 1001 86380 86390 1
503439 99503439 1001 86380 86390 1
503326 99503326 1001 86380 86390 1
504086 99504086 1001 86380 86390 1
503837 99503837 1001 86380 86390 1
503578 99503578 1001 86380 86390 1
503571 99503571 1001 86380 86390 1
503651 99503651 1001 86380 86390 1
504145 99504145 1001 86380 86390 1
504777 99504777 1001 86380 86390 1
504943 99504943 1001 86380 86390 1
504793 99504793 1001 86380 86390 1
504851 99504851 1001 86380 86390 1
504936 99504936 1001 86380 86390 1
504691 99504691 1001 86380 86390 1
504640 99504640 1001 86380 86390 1
504705 99504705 1001 86380 86390 1
504552 99504552 1001 86380 86390 1
504670 99504670 1001 86380 86390 1
504632 99504632 1001 86380 86390 1
504349 99504349 1001 86380 86390 1
504377 99504377 1001 86380 86390 1
504373 99504373 1001 86380 86390 1
505141 99505141 1001 86380 86390 1
505052 99505052 1001 86380 86390 1
505121 99505121 1001 86380 86390 1
505582 99505582 1001 86380 86390 1
505634 99505634 1001 86380 86390 1
505665 99505665 1001 86380 86390 1
505601 99505601 1001 86380 86390 1
505402 99505402 1001 86380 86390 1
505507 99505507 1001 86380 86390 1
505406 99505406 1001 86380 86390 1
505484 99505484 1001 86380 86390 1
505214 99505214 1001 86380 86390 1
505211 99505211 1001 86380 86390 1
505355 99505355 1001 86380 86390 1
505885 99505885 1001 86380 86390 1
505860 99505860 1001 86380 86390 1
505900 99505900 1001 86380 86390 1
505811 99505811 1001 86380 86390 1
506455 99506455 1001 86380 86390 1
506457 99506457 1001 86380 86390 1
506540 99506540 1001 86380 86390 1
506491 99506491 1001 86380 86390 1
506302 99506302 1001 86380 86390 1
506271 99506271 1001 86380 86390 1
506008 99506008 1001 86380 86390 1
506124 99506124 1001 86380 86390 1
506177 99506177 1001 86380 86390 1
506646 99506646 1001 86380 86390 1
506666 99506666 1001 86380 86390 1
506629 99506629 1001 86380 86390 1
507236 99507236 1001 86380 86390 1
507252 99507252 1001 86380 86390 1
507119 99507119 1001 86380 86390 1
506997 99506997 1001 86380 86390 1
506911 99506911 1001 86380 86390 1
506951 99506951 1001 86380 86390 1
506903 99506903 1001 86380 86390 1
507451 99507451 1001 86380 86390 1
508056 99508056 1001 86380 86390 1
508214 99508214 1001 86380 86390 1
508187 99508187 1001 86380 86390 1
508201 99508201 1001 86380 86390 1
508050 99508050 1001 86380 86390 1
508195 99508195 1001 86380 86390 1
508016 99508016 1001 86380 86390 1
507865 99507865 1001 86380 86390 1
507822 99507822 1001 86380 86390 1
507825 99507825 1001 86380 86390 1
507645 99507645 1001 86380 86390 1
507814 99507814 1001 86380 86390 1
507750 99507750 1001 86380 86390 1
507730 99507730 1001 86380 86390 1
508278 99508278 1001 86380 86390 1
508436 99508436 1001 86380 86390 1
508985 99508985 1001 86380 86390 1
509042 99509042 1001 86380 86390 1
509049 99509049 1001 86380 86390 1
508844 99508844 1001 86380 86390 1
508705 99508705 1001 86380 86390 1
508771 99508771 1001 86380 86390 1
508824 99508824 1001 86380 86390 1
508574 99508574 1001 86380 86390 1
508527 99508527 1001 86380 86390 1
508490 99508490 1001 86380 86390 1
508491 99508491 1001 86380 86390 1
509242 99509242 1001 86380 86390 1
509104 99509104 1001 86380 86390 1
509134 99509134 1001 86380 86390 1
509810 99509810 1001 86380 86390 1
509853 99509853 1001 86380 86390 1
509763 99509763 1001 86380 86390 1
509841 99509841 1001 86380 86390 1
509617 99509617 1001 86380 86390 1
509583 99509583 1001 86380 86390 1
509675 99509675 1001 86380 86390 1
509574 99509574 1001 86380 86390 1
509345 99509345 1001 86380 86390 1
509416 99509416 1001 86380 86390 1
510081 99510081 1001 86380 86390 1
510096 99510096 1001 86380 86390 1
510085 99510085 1001 86380 86390 1
510098 99510098 1001 86380 86390 1
509984 99509984 1001 86380 86390 1
509919 99509919 1001 86380 86390 1
510663 99510663 1001 86380 86390 1
510579 99510579 1001 86380 86390 1
510419 99510419 1001 86380 86390 1
510370 99510370 1001 86380 86390 1
510386 99510386 1001 86380 86390 1
510507 99510507 1001 86380 86390 1
510243 99510243 1001 86380 86390 1
510815 99510815 1001 86380 86390 1
510867 99510867 1001 86380 86390 1
510755 99510755 1001 86380 86390 1
510917 99510917 1001 86380 86390 1
511528 99511528 1001 86380 86390 1
511455 99511455 1001 86380 86390 1
511378 99511378 1001 86380 86390 1
511475 99511475 1001 86380 86390 1
511294 99511294 1001 86380 86390 1
510983 99510983 1001 86380 86390 1
511013 99511013 1001 86380 86390 1
511634 99511634 1001 86380 86390 1
511609 99511609 1001 86380 86390 1
511674 99511674 1001 86380 86390 1
511638 99511638 1001 86380 86390 1
511691 99511691 1001 86380 86390 1
512278 99512278 1001 86380 86390 1
511980 99511980 1001 86380 86390 1
511975 99511975 1001 86380 86390 1
512080 99512080 1001 86380 86390 1
511901 99511901 1001 86380 86390 1
511955 99511955 1001 86380 86390 1
511909 99511909 1001 86380 86390 1
512417 99512417 1001 86380 86390 1
512559 99512559 1001 86380 86390 1
512450 99512450 1001 86380 86390 1
513174 99513174 1001 86380 86390 1
513041 99513041 1001 86380 86390 1
513007 99513007 1001 86380 86390 1
513111 99513111 1001 86380 86390 1
513000 99513000 1001 86380 86390 1
512936 99512936 1001 86380 86390 1
512846 99512846 1001 86380 86390 1
512900 99512900 1001 86380 86390 1
512997 99512997 1001 86380 86390 1
512684 99512684 1001 86380 86390 1
512788 99512788 1001 86380 86390 1
512738 99512738 1001 86380 86390 1
513241 99513241 1001 86380 86390 1
513376 99513376 1001 86380 86390 1
513328 99513328 1001 86380 86390 1
513941 99513941 1001 86380 86390 1
513854 99513854 1001 86380 86390 1
513848 99513848 1001 86380 86390 1
513724 99513724 1001 86380 86390 1
513634 99513634 1001 86380 86390 1
513819 99513819 1001 86380 86390 1
513744 99513744 1001 86380 86390 1
513618 99513618 1001 86380 86390 1
514222 99514222 1001 86380 86390 1
514236 99514236 1001 86380 86390 1
514159 99514159 1001 86380 86390 1
514854 99514854 1001 86380 86390 1
514766 99514766 1001 86380 86390 1
514600 99514600 1001 86380 86390 1
514514 99514514 1001 86380 86390 1
514605 99514605 1001 86380 86390 1
514490 99514490 1001 86380 86390 1
514555 99514555 1001 86380 86390 1
514331 99514331 1001 86380 86390 1
514286 99514286 1001 86380 86390 1
515036 99515036 1001 86380 86390 1
515024 99515024 1001 86380 86390 1
514871 99514871 1001 86380 86390 1
514859 99514859 1001 86380 86390 1
514968 99514968 1001 86380 86390 1
514930 99514930 1001 86380 86390 1
515515 99515515 1001 86380 86390 1
515494 99515494 1001 86380 86390 1
515488 99515488 1001 86380 86390 1
515407 99515407 1001 86380 86390 1
515412 99515412 1001 86380 86390 1
515261 99515261 1001 86380 86390 1
515123 99515123 1001 86380 86390 1
515267 99515267 1001 86380 86390 1
515870 99515870 1001 86380 86390 1
515718 99515718 1001 86380 86390 1
515692 99515692 1001 86380 86390 1
516357 99516357 1001 86380 86390 1
516346 99516346 1001 86380 86390 1
516444 99516444 1001 86380 86390 1
516280 99516280 1001 86380 86390 1
516282 99516282 1001 86380 86390 1
516106 99516106 1001 86380 86390 1
515901 99515901 1001 86380 86390 1
516008 99516008 1001 86380 86390 1
516075 99516075 1001 86380 86390 1
516063 99516063 1001 86380 86390 1
515911 99515911 1001 86380 86390 1
515937 99515937 1001 86380 86390 1
516559 99516559 1001 86380 86390 1
516677 99516677 1001 86380 86390 1
516536 99516536 1001 86380 86390 1
517164 99517164 1001 86380 86390 1
517082 99517082 1001 86380 86390 1
516944 99516944 1001 86380 86390 1
516912 99516912 1001 86380 86390 1
516759 99516759 1001 86380 86390 1
516721 99516721 1001 86380 86390 1
517513 99517513 1001 86380 86390 1
517975 99517975 1001 86380 86390 1
517819 99517819 1001 86380 86390 1
517859 99517859 1001 86380 86390 1
518174 99518174 1001 86380 86390 1
518253 99518253 1001 86380 86390 1
518318 99518318 1001 86380 86390 1
518220 99518220 1001 86380 86390 1
518797 99518797 1001 86380 86390 1
518914 99518914 1001 86380 86390 1
518894 99518894 1001 86380 86390 1
518908 99518908 1001 86380 86390 1
518657 99518657 1001 86380 86390 1
519144 99519144 1001 86380 86390 1
519119 99519119 1001 86380 86390 1
519069 99519069 1001 86380 86390 1
519071 99519071 1001 86380 86390 1
519046 99519046 1001 86380 86390 1
519059 99519059 1001 86380 86390 1
519688 99519688 1001 86380 86390 1
519664 99519664 1001 86380 86390 1
519798 99519798 1001 86380 86390 1
519745 99519745 1001 86380 86390 1
519758 99519758 1001 86380 86390 1
519617 99519617 1001 86380 86390 1
519642 99519642 1001 86380 86390 1
519694 99519694 1001 86380 86390 1
519643 99519643 1001 86380 86390 1
519481 99519481 1001 86380 86390 1
519420 99519420 1001 86380 86390 1
519539 99519539 1001 86380 86390 1
519502 99519502 1001 86380 86390 1
519313 99519313 1001 86380 86390 1
519875 99519875 1001 86380 86390 1
519888 99519888 1001 86380 86390 1
519890 99519890 1001 86380 86390 1
519865 99519865 1001 86380 86390 1
519942 99519942 1001 86380 86390 1
519815 99519815 1001 86380 86390 1
519843 99519843 1001 86380 86390 1
519972 99519972 1001 86380 86390 1
519909 99519909 1001 86380 86390 1
520439 99520439 1001 86380 86390 1
520601 99520601 1001 86380 86390 1
520267 99520267 1001 86380 86390 1
520243 99520243 1001 86380 86390 1
520374 99520374 1001 86380 86390 1
520416 99520416 1001 86380 86390 1
520327 99520327 1001 86380 86390 1
520237 99520237 1001 86380 86390 1
520060 99520060 1001 86380 86390 1
520102 99520102 1001 86380 86390 1
520120 99520120 1001 86380 86390 1
520742 99520742 1001 86380 86390 1
520833 99520833 1001 86380 86390 1
520733 99520733 1001 86380 86390 1
520655 99520655 1001 86380 86390 1
520826 99520826 1001 86380 86390 1
520803 99520803 1001 86380 86390 1
521365 99521365 1001 86380 86390 1
521379 99521379 1001 86380 86390 1
521435 99521435 1001 86380 86390 1
521303 99521303 1001 86380 86390 1
521487 99521487 1001 86380 86390 1
522168 99522168 1001 86380 86390 1
522063 99522063 1001 86380 86390 1
521890 99521890 1001 86380 86390 1
521856 99521856 1001 86380 86390 1
522392 99522392 1001 86380 86390 1
522433 99522433 1001 86380 86390 1
522485 99522485 1001 86380 86390 1
522343 99522343 1001 86380 86390 1
522359 99522359 1001 86380 86390 1
522442 99522442 1001 86380 86390 1
522378 99522378 1001 86380 86390 1
523054 99523054 1001 86380 86390 1
522980 99522980 1001 86380 86390 1
523073 99523073 1001 86380 86390 1
522890 99522890 1001 86380 86390 1
522894 99522894 1001 86380 86390 1
522911 99522911 1001 86380 86390 1
522584 99522584 1001 86380 86390 1
523207 99523207 1001 86380 86390 1
523195 99523195 1001 86380 86390 1
523146 99523146 1001 86380 86390 1
523174 99523174 1001 86380 86390 1
523908 99523908 1001 86380 86390 1
523895 99523895 1001 86380 86390 1
523944 99523944 1001 86380 86390 1
523912 99523912 1001 86380 86390 1
523844 99523844 1001 86380 86390 1
523835 99523835 1001 86380 86390 1
523813 99523813 1001 86380 86390 1
523677 99523677 1001 86380 86390 1
523375 99523375 1001 86380 86390 1
523427 99523427 1001 86380 86390 1
523484 99523484 1001 86380 86390 1
524595 99524595 1001 86380 86390 1
524714 99524714 1001 86380 86390 1
524757 99524757 1001 86380 86390 1
524424 99524424 1001 86380 86390 1
524528 99524528 1001 86380 86390 1
524529 99524529 1001 86380 86390 1
524415 99524415 1001 86380 86390 1
524429 99524429 1001 86380 86390 1
524468 99524468 1001 86380 86390 1
524520 99524520 1001 86380 86390 1
524216 99524216 1001 86380 86390 1
524304 99524304 1001 86380 86390 1
524911 99524911 1001 86380 86390 1
524886 99524886 1001 86380 86390 1
524861 99524861 1001 86380 86390 1
524968 99524968 1001 86380 86390 1
524935 99524935 1001 86380 86390 1
525565 99525565 1001 86380 86390 1
525570 99525570 1001 86380 86390 1
525474 99525474 1001 86380 86390 1
525589 99525589 1001 86380 86390 1
525259 99525259 1001 86380 86390 1
525194 99525194 1001 86380 86390 1
525002 99525002 1001 86380 86390 1
525057 99525057 1001 86380 86390 1
525115 99525115 1001 86380 86390 1
525714 99525714 1001 86380 86390 1
525624 99525624 1001 86380 86390 1
525692 99525692 1001 86380 86390 1
525630 99525630 1001 86380 86390 1
525605 99525605 1001 86380 86390 1
526245 99526245 1001 86380 86390 1
526397 99526397 1001 86380 86390 1
526288 99526288 1001 86380 86390 1
526301 99526301 1001 86380 86390 1
526226 99526226 1001 86380 86390 1
526342 99526342 1001 86380 86390 1
526278 99526278 1001 86380 86390 1
526023 99526023 1001 86380 86390 1
525970 99525970 1001 86380 86390 1
525872 99525872 1001 86380 86390 1
525913 99525913 1001 86380 86390 1
525903 99525903 1001 86380 86390 1
526588 99526588 1001 86380 86390 1
526524 99526524 1001 86380 86390 1
526443 99526443 1001 86380 86390 1
526483 99526483 1001 86380 86390 1
526626 99526626 1001 86380 86390 1
527124 99527124 1001 86380 86390 1
527190 99527190 1001 86380 86390 1
527203 99527203 1001 86380 86390 1
527153 99527153 1001 86380 86390 1
527155 99527155 1001 86380 86390 1
527065 99527065 1001 86380 86390 1
527105 99527105 1001 86380 86390 1
527197 99527197 1001 86380 86390 1
526939 99526939 1001 86380 86390 1
527030 99527030 1001 86380 86390 1
526883 99526883 1001 86380 86390 1
526951 99526951 1001 86380 86390 1
526835 99526835 1001 86380 86390 1
526706 99526706 1001 86380 86390 1
526771 99526771 1001 86380 86390 1
526787 99526787 1001 86380 86390 1
526775 99526775 1001 86380 86390 1
526804 99526804 1001 86380 86390 1
527414 99527414 1001 86380 86390 1
527442 99527442 1001 86380 86390 1
527288 99527288 1001 86380 86390 1
527314 99527314 1001 86380 86390 1
527265 99527265 1001 86380 86390 1
527384 99527384 1001 86380 86390 1
527283 99527283 1001 86380 86390 1
527361 99527361 1001 86380 86390 1
527874 99527874 1001 86380 86390 1
528029 99528029 1001 86380 86390 1
527780 99527780 1001 86380 86390 1
527859 99527859 1001 86380 86390 1
527662 99527662 1001 86380 86390 1
527473 99527473 1001 86380 86390 1
528136 99528136 1001 86380 86390 1
528253 99528253 1001 86380 86390 1
528111 99528111 1001 86380 86390 1
528086 99528086 1001 86380 86390 1
528274 99528274 1001 86380 86390 1
528263 99528263 1001 86380 86390 1
528135 99528135 1001 86380 86390 1
528873 99528873 1001 86380 86390 1
528815 99528815 1001 86380 86390 1
528792 99528792 1001 86380 86390 1
528857 99528857 1001 86380 86390 1
528718 99528718 1001 86380 86390 1
528612 99528612 1001 86380 86390 1
528574 99528574 1001 86380 86390 1
528575 99528575 1001 86380 86390 1
528298 99528298 1001 86380 86390 1
528460 99528460 1001 86380 86390 1
528924 99528924 1001 86380 86390 1
529097 99529097 1001 86380 86390 1
528969 99528969 1001 86380 86390 1
529612 99529612 1001 86380 86390 1
529614 99529614 1001 86380 86390 1
529647 99529647 1001 86380 86390 1
529444 99529444 1001 86380 86390 1
529447 99529447 1001 86380 86390 1
529504 99529504 1001 86380 86390 1
529505 99529505 1001 86380 86390 1
529171 99529171 1001 86380 86390 1
529183 99529183 1001 86380 86390 1
529804 99529804 1001 86380 86390 1
529771 99529771 1001 86380 86390 1
529797 99529797 1001 86380 86390 1
529760 99529760 1001 86380 86390 1
530428 99530428 1001 86380 86390 1
530404 99530404 1001 86380 86390 1
530482 99530482 1001 86380 86390 1
530370 99530370 1001 86380 86390 1
530199 99530199 1001 86380 86390 1
530030 99530030 1001 86380 86390 1
530585 99530585 1001 86380 86390 1
530741 99530741 1001 86380 86390 1
531355 99531355 1001 86380 86390 1
531223 99531223 1001 86380 86390 1
530999 99530999 1001 86380 86390 1
530991 99530991 1001 86380 86390 1
530771 99530771 1001 86380 86390 1
530811 99530811 1001 86380 86390 1
530825 99530825 1001 86380 86390 1
530777 99530777 1001 86380 86390 1
531390 99531390 1001 86380 86390 1
531430 99531430 1001 86380 86390 1
532168 99532168 1001 86380 86390 1
532078 99532078 1001 86380 86390 1
532034 99532034 1001 86380 86390 1
531818 99531818 1001 86380 86390 1
531638 99531638 1001 86380 86390 1
531712 99531712 1001 86380 86390 1
532257 99532257 1001 86380 86390 1
533009 99533009 1001 86380 86390 1
532834 99532834 1001 86380 86390 1
532860 99532860 1001 86380 86390 1
532952 99532952 1001 86380 86390 1
532749 99532749 1001 86380 86390 1
532620 99532620 1001 86380 86390 1
532455 99532455 1001 86380 86390 1
533224 99533224 1001 86380 86390 1
533037 99533037 1001 86380 86390 1
533677 99533677 1001 86380 86390 1
533755 99533755 1001 86380 86390 1
533471 99533471 1001 86380 86390 1
533602 99533602 1001 86380 86390 1
533517 99533517 1001 86380 86390 1
533559 99533559 1001 86380 86390 1
533249 99533249 1001 86380 86390 1
533302 99533302 1001 86380 86390 1
533290 99533290 1001 86380 86390 1
533348 99533348 1001 86380 86390 1
533999 99533999 1001 86380 86390 1
533948 99533948 1001 86380 86390 1
533974 99533974 1001 86380 86390 1
533872 99533872 1001 86380 86390 1
533891 99533891 1001 86380 86390 1
534552 99534552 1001 86380 86390 1
534284 99534284 1001 86380 86390 1
534392 99534392 1001 86380 86390 1
534386 99534386 1001 86380 86390 1
534234 99534234 1001 86380 86390 1
534238 99534238 1001 86380 86390 1
534084 99534084 1001 86380 86390 1
534734 99534734 1001 86380 86390 1
534846 99534846 1001 86380 86390 1
534872 99534872 1001 86380 86390 1
535329 99535329 1001 86380 86390 1
535423 99535423 1001 86380 86390 1
535333 99535333 1001 86380 86390 1
535463 99535463 1001 86380 86390 1
535376 99535376 1001 86380 86390 1
535231 99535231 1001 86380 86390 1
535284 99535284 1001 86380 86390 1
535134 99535134 1001 86380 86390 1
535058 99535058 1001 86380 86390 1
535059 99535059 1001 86380 86390 1
534975 99534975 1001 86380 86390 1
535080 99535080 1001 86380 86390 1
535546 99535546 1001 86380 86390 1
535511 99535511 1001 86380 86390 1
535642 99535642 1001 86380 86390 1
536246 99536246 1001 86380 86390 1
536261 99536261 1001 86380 86390 1
536267 99536267 1001 86380 86390 1
536294 99536294 1001 86380 86390 1
536068 99536068 1001 86380 86390 1
536094 99536094 1001 86380 86390 1
535981 99535981 1001 86380 86390 1
536048 99536048 1001 86380 86390 1
536113 99536113 1001 86380 86390 1
536025 99536025 1001 86380 86390 1
535874 99535874 1001 86380 86390 1
535853 99535853 1001 86380 86390 1
535855 99535855 1001 86380 86390 1
536388 99536388 1001 86380 86390 1
536440 99536440 1001 86380 86390 1
536494 99536494 1001 86380 86390 1
536443 99536443 1001 86380 86390 1
536379 99536379 1001 86380 86390 1
536433 99536433 1001 86380 86390 1
536422 99536422 1001 86380 86390 1
537111 99537111 1001 86380 86390 1
537133 99537133 1001 86380 86390 1
537151 99537151 1001 86380 86390 1
537031 99537031 1001 86380 86390 1
537070 99537070 1001 86380 86390 1
536957 99536957 1001 86380 86390 1
536763 99536763 1001 86380 86390 1
536922 99536922 1001 86380 86390 1
536885 99536885 1001 86380 86390 1
536772 99536772 1001 86380 86390 1
536955 99536955 1001 86380 86390 1
536773 99536773 1001 86380 86390 1
536774 99536774 1001 86380 86390 1
536554 99536554 1001 86380 86390 1
536725 99536725 1001 86380 86390 1
536572 99536572 1001 86380 86390 1
536590 99536590 1001 86380 86390 1
537218 99537218 1001 86380 86390 1
537298 99537298 1001 86380 86390 1
537184 99537184 1001 86380 86390 1
537980 99537980 1001 86380 86390 1
537682 99537682 1001 86380 86390 1
537593 99537593 1001 86380 86390 1
537623 99537623 1001 86380 86390 1
537753 99537753 1001 86380 86390 1
537480 99537480 1001 86380 86390 1
538661 99538661 1001 86380 86390 1
538767 99538767 1001 86380 86390 1
538729 99538729 1001 86380 86390 1
538720 99538720 1001 86380 86390 1
538633 99538633 1001 86380 86390 1
538468 99538468 1001 86380 86390 1
538585 99538585 1001 86380 86390 1
538550 99538550 1001 86380 86390 1
538602 99538602 1001 86380 86390 1
538577 99538577 1001 86380 86390 1
538487 99538487 1001 86380 86390 1
538367 99538367 1001 86380 86390 1
538270 99538270 1001 86380 86390 1
538863 99538863 1001 86380 86390 1
538932 99538932 1001 86380 86390 1
538935 99538935 1001 86380 86390 1
538849 99538849 1001 86380 86390 1
539564 99539564 1001 86380 86390 1
539331 99539331 1001 86380 86390 1
539342 99539342 1001 86380 86390 1
539179 99539179 1001 86380 86390 1
539070 99539070 1001 86380 86390 1
539664 99539664 1001 86380 86390 1
539832 99539832 1001 86380 86390 1
539228 99539228 1001 86380 86390 1
539799 99539799 1001 86380 86390 1
539722 99539722 1001 86380 86390 1
539738 99539738 1001 86380 86390 1
540351 99540351 1001 86380 86390 1
540438 99540438 1001 86380 86390 1
540304 99540304 1001 86380 86390 1
540459 99540459 1001 86380 86390 1
540249 99540249 1001 86380 86390 1
540134 99540134 1001 86380 86390 1
540057 99540057 1001 86380 86390 1
540166 99540166 1001 86380 86390 1
540018 99540018 1001 86380 86390 1
540619 99540619 1001 86380 86390 1
540586 99540586 1001 86380 86390 1
540561 99540561 1001 86380 86390 1
540640 99540640 1001 86380 86390 1
541111 99541111 1001 86380 86390 1
540978 99540978 1001 86380 86390 1
541073 99541073 1001 86380 86390 1
540675 99540675 1001 86380 86390 1
540809 99540809 1001 86380 86390 1
540693 99540693 1001 86380 86390 1
540695 99540695 1001 86380 86390 1
540877 99540877 1001 86380 86390 1
541477 99541477 1001 86380 86390 1
541311 99541311 1001 86380 86390 1
541299 99541299 1001 86380 86390 1
541994 99541994 1001 86380 86390 1
542097 99542097 1001 86380 86390 1
541998 99541998 1001 86380 86390 1
542001 99542001 1001 86380 86390 1
541761 99541761 1001 86380 86390 1
541751 99541751 1001 86380 86390 1
541870 99541870 1001 86380 86390 1
541911 99541911 1001 86380 86390 1
541860 99541860 1001 86380 86390 1
541678 99541678 1001 86380 86390 1
542311 99542311 1001 86380 86390 1
542222 99542222 1001 86380 86390 1
542192 99542192 1001 86380 86390 1
542804 99542804 1001 86380 86390 1
542878 99542878 1001 86380 86390 1
542815 99542815 1001 86380 86390 1
542687 99542687 1001 86380 86390 1
542602 99542602 1001 86380 86390 1
542591 99542591 1001 86380 86390 1
542646 99542646 1001 86380 86390 1
542453 99542453 1001 86380 86390 1
542363 99542363 1001 86380 86390 1
542443 99542443 1001 86380 86390 1
542418 99542418 1001 86380 86390 1
542500 99542500 1001 86380 86390 1
542336 99542336 1001 86380 86390 1
543123 99543123 1001 86380 86390 1
542956 99542956 1001 86380 86390 1
543686 99543686 1001 86380 86390 1
543749 99543749 1001 86380 86390 1
543666 99543666 1001 86380 86390 1
543565 99543565 1001 86380 86390 1
543528 99543528 1001 86380 86390 1
543364 99543364 1001 86380 86390 1
543444 99543444 1001 86380 86390 1
543523 99543523 1001 86380 86390 1
543266 99543266 1001 86380 86390 1
543179 99543179 1001 86380 86390 1
543926 99543926 1001 86380 86390 1
544576 99544576 1001 86380 86390 1
544502 99544502 1001 86380 86390 1
544402 99544402 1001 86380 86390 1
544329 99544329 1001 86380 86390 1
544190 99544190 1001 86380 86390 1
544245 99544245 1001 86380 86390 1
544271 99544271 1001 86380 86390 1
544247 99544247 1001 86380 86390 1
544161 99544161 1001 86380 86390 1
544150 99544150 1001 86380 86390 1
544651 99544651 1001 86380 86390 1
544652 99544652 1001 86380 86390 1
511647 657 1002 37874 50062 1
533999 863 1002 48310 58983 1
400027 99400027 1001 86380 86390 1
400022 99400022 1001 86380 86390 1
400121 99400121 1001 86380 86390 1
400033 99400033 1001 86380 86390 1
400459 99400459 1001 86380 86390 1
400586 99400586 1001 86380 86390 1
400775 99400775 1001 86380 86390 1
400893 99400893 1001 86380 86390 1
401470 99401470 1001 86380 86390 1
401677 99401677 1001 86380 86390 1
402131 99402131 1001 86380 86390 1
402093 99402093 1001 86380 86390 1
402555 99402555 1001 86380 86390 1
402591 99402591 1001 86380 86390 1
402850 99402850 1001 86380 86390 1
402695 99402695 1001 86380 86390 1
403052 99403052 1001 86380 86390 1
403125 99403125 1001 86380 86390 1
403148 99403148 1001 86380 86390 1
403372 99403372 1001 86380 86390 1
403400 99403400 1001 86380 86390 1
403342 99403342 1001 86380 86390 1
403583 99403583 1001 86380 86390 1
403696 99403696 1001 86380 86390 1
403717 99403717 1001 86380 86390 1
404028 99404028 1001 86380 86390 1
404126 99404126 1001 86380 86390 1
404073 99404073 1001 86380 86390 1
404250 99404250 1001 86380 86390 1
404234 99404234 1001 86380 86390 1
404377 99404377 1001 86380 86390 1
404527 99404527 1001 86380 86390 1
404634 99404634 1001 86380 86390 1
404669 99404669 1001 86380 86390 1
404695 99404695 1001 86380 86390 1
404768 99404768 1001 86380 86390 1
404806 99404806 1001 86380 86390 1
404858 99404858 1001 86380 86390 1
405086 99405086 1001 86380 86390 1
405013 99405013 1001 86380 86390 1
405143 99405143 1001 86380 86390 1
405272 99405272 1001 86380 86390 1
405578 99405578 1001 86380 86390 1
405727 99405727 1001 86380 86390 1
405700 99405700 1001 86380 86390 1
405948 99405948 1001 86380 86390 1
405928 99405928 1001 86380 86390 1
406038 99406038 1001 86380 86390 1
406156 99406156 1001 86380 86390 1
406161 99406161 1001 86380 86390 1
406185 99406185 1001 86380 86390 1
406228 99406228 1001 86380 86390 1
406421 99406421 1001 86380 86390 1
406395 99406395 1001 86380 86390 1
406853 99406853 1001 86380 86390 1
406906 99406906 1001 86380 86390 1
407184 99407184 1001 86380 86390 1
407427 99407427 1001 86380 86390 1
407516 99407516 1001 86380 86390 1
407608 99407608 1001 86380 86390 1
407687 99407687 1001 86380 86390 1
408321 99408321 1001 86380 86390 1
408447 99408447 1001 86380 86390 1
408882 99408882 1001 86380 86390 1
409116 99409116 1001 86380 86390 1
409225 99409225 1001 86380 86390 1
409458 99409458 1001 86380 86390 1
409640 99409640 1001 86380 86390 1
409689 99409689 1001 86380 86390 1
409887 99409887 1001 86380 86390 1
409909 99409909 1001 86380 86390 1
410222 99410222 1001 86380 86390 1
410463 99410463 1001 86380 86390 1
410577 99410577 1001 86380 86390 1
410584 99410584 1001 86380 86390 1
410930 99410930 1001 86380 86390 1
410991 99410991 1001 86380 86390 1
410975 99410975 1001 86380 86390 1
411054 99411054 1001 86380 86390 1
411026 99411026 1001 86380 86390 1
411102 99411102 1001 86380 86390 1
411510 99411510 1001 86380 86390 1
411546 99411546 1001 86380 86390 1
411704 99411704 1001 86380 86390 1
411857 99411857 1001 86380 86390 1
411865 99411865 1001 86380 86390 1
411870 99411870 1001 86380 86390 1
411894 99411894 1001 86380 86390 1
412089 99412089 1001 86380 86390 1
413566 99413566 1001 86380 86390 1
413649 99413649 1001 86380 86390 1
413480 99413480 1001 86380 86390 1
413056 99413056 1001 86380 86390 1
413175 99413175 1001 86380 86390 1
412490 99412490 1001 86380 86390 1
412856 99412856 1001 86380 86390 1
413725 99413725 1001 86380 86390 1
413773 99413773 1001 86380 86390 1
414964 99414964 1001 86380 86390 1
415171 99415171 1001 86380 86390 1
414953 99414953 1001 86380 86390 1
415129 99415129 1001 86380 86390 1
414958 99414958 1001 86380 86390 1
415296 99415296 1001 86380 86390 1
415157 99415157 1001 86380 86390 1
415300 99415300 1001 86380 86390 1
414921 99414921 1001 86380 86390 1
414586 99414586 1001 86380 86390 1
415600 99415600 1001 86380 86390 1
415447 99415447 1001 86380 86390 1
415614 99415614 1001 86380 86390 1
416905 99416905 1001 86380 86390 1
416639 99416639 1001 86380 86390 1
416241 99416241 1001 86380 86390 1
416269 99416269 1001 86380 86390 1
416180 99416180 1001 86380 86390 1
415975 99415975 1001 86380 86390 1
415895 99415895 1001 86380 86390 1
415801 99415801 1001 86380 86390 1
415926 99415926 1001 86380 86390 1
417326 99417326 1001 86380 86390 1
417444 99417444 1001 86380 86390 1
417414 99417414 1001 86380 86390 1
418458 99418458 1001 86380 86390 1
418717 99418717 1001 86380 86390 1
418765 99418765 1001 86380 86390 1
417916 99417916 1001 86380 86390 1
417611 99417611 1001 86380 86390 1
417777 99417777 1001 86380 86390 1
417853 99417853 1001 86380 86390 1
417932 99417932 1001 86380 86390 1
419063 99419063 1001 86380 86390 1
420243 99420243 1001 86380 86390 1
420366 99420366 1001 86380 86390 1
420288 99420288 1001 86380 86390 1
420347 99420347 1001 86380 86390 1
420429 99420429 1001 86380 86390 1
420167 99420167 1001 86380 86390 1
420374 99420374 1001 86380 86390 1
419770 99419770 1001 86380 86390 1
420005 99420005 1001 86380 86390 1
420044 99420044 1001 86380 86390 1
419681 99419681 1001 86380 86390 1
419362 99419362 1001 86380 86390 1
419458 99419458 1001 86380 86390 1
419582 99419582 1001 86380 86390 1
419284 99419284 1001 86380 86390 1
420697 99420697 1001 86380 86390 1
420502 99420502 1001 86380 86390 1
420458 99420458 1001 86380 86390 1
420480 99420480 1001 86380 86390 1
420536 99420536 1001 86380 86390 1
422102 99422102 1001 86380 86390 1
421439 99421439 1001 86380 86390 1
421668 99421668 1001 86380 86390 1
420920 99420920 1001 86380 86390 1
420971 99420971 1001 86380 86390 1
421217 99421217 1001 86380 86390 1
421196 99421196 1001 86380 86390 1
422482 99422482 1001 86380 86390 1
422218 99422218 1001 86380 86390 1
422292 99422292 1001 86380 86390 1
422396 99422396 1001 86380 86390 1
422380 99422380 1001 86380 86390 1
423461 99423461 1001 86380 86390 1
423642 99423642 1001 86380 86390 1
423570 99423570 1001 86380 86390 1
423148 99423148 1001 86380 86390 1
422990 99422990 1001 86380 86390 1
423098 99423098 1001 86380 86390 1
423140 99423140 1001 86380 86390 1
422840 99422840 1001 86380 86390 1
422569 99422569 1001 86380 86390 1
424069 99424069 1001 86380 86390 1
424123 99424123 1001 86380 86390 1
424071 99424071 1001 86380 86390 1
425050 99425050 1001 86380 86390 1
425117 99425117 1001 86380 86390 1
425024 99425024 1001 86380 86390 1
424839 99424839 1001 86380 86390 1
424373 99424373 1001 86380 86390 1
424541 99424541 1001 86380 86390 1
424406 99424406 1001 86380 86390 1
424408 99424408 1001 86380 86390 1
424431 99424431 1001 86380 86390 1
424363 99424363 1001 86380 86390 1
424432 99424432 1001 86380 86390 1
425752 99425752 1001 86380 86390 1
425785 99425785 1001 86380 86390 1
425765 99425765 1001 86380 86390 1
426723 99426723 1001 86380 86390 1
426836 99426836 1001 86380 86390 1
426970 99426970 1001 86380 86390 1
426592 99426592 1001 86380 86390 1
426621 99426621 1001 86380 86390 1
426529 99426529 1001 86380 86390 1
426112 99426112 1001 86380 86390 1
425893 99425893 1001 86380 86390 1
425869 99425869 1001 86380 86390 1
425970 99425970 1001 86380 86390 1
426208 99426208 1001 86380 86390 1
426108 99426108 1001 86380 86390 1
426268 99426268 1001 86380 86390 1
427238 99427238 1001 86380 86390 1
427266 99427266 1001 86380 86390 1
427366 99427366 1001 86380 86390 1
428569 99428569 1001 86380 86390 1
428641 99428641 1001 86380 86390 1
428574 99428574 1001 86380 86390 1
428575 99428575 1001 86380 86390 1
428697 99428697 1001 86380 86390 1
428701 99428701 1001 86380 86390 1
428508 99428508 1001 86380 86390 1
428060 99428060 1001 86380 86390 1
427985 99427985 1001 86380 86390 1
428055 99428055 1001 86380 86390 1
427601 99427601 1001 86380 86390 1
427781 99427781 1001 86380 86390 1
427607 99427607 1001 86380 86390 1
427715 99427715 1001 86380 86390 1
428759 99428759 1001 86380 86390 1
428920 99428920 1001 86380 86390 1
429103 99429103 1001 86380 86390 1
430068 99430068 1001 86380 86390 1
430094 99430094 1001 86380 86390 1
430097 99430097 1001 86380 86390 1
430122 99430122 1001 86380 86390 1
430202 99430202 1001 86380 86390 1
429705 99429705 1001 86380 86390 1
429875 99429875 1001 86380 86390 1
429780 99429780 1001 86380 86390 1
429808 99429808 1001 86380 86390 1
429745 99429745 1001 86380 86390 1
429408 99429408 1001 86380 86390 1
429440 99429440 1001 86380 86390 1
429257 99429257 1001 86380 86390 1
430454 99430454 1001 86380 86390 1
430624 99430624 1001 86380 86390 1
430810 99430810 1001 86380 86390 1
431691 99431691 1001 86380 86390 1
431794 99431794 1001 86380 86390 1
432008 99432008 1001 86380 86390 1
432027 99432027 1001 86380 86390 1
431358 99431358 1001 86380 86390 1
431359 99431359 1001 86380 86390 1
431468 99431468 1001 86380 86390 1
431576 99431576 1001 86380 86390 1
431274 99431274 1001 86380 86390 1
430948 99430948 1001 86380 86390 1
433589 99433589 1001 86380 86390 1
433547 99433547 1001 86380 86390 1
433134 99433134 1001 86380 86390 1
433158 99433158 1001 86380 86390 1
432989 99432989 1001 86380 86390 1
433167 99433167 1001 86380 86390 1
433146 99433146 1001 86380 86390 1
432876 99432876 1001 86380 86390 1
432756 99432756 1001 86380 86390 1
432604 99432604 1001 86380 86390 1
432743 99432743 1001 86380 86390 1
434021 99434021 1001 86380 86390 1
434022 99434022 1001 86380 86390 1
433865 99433865 1001 86380 86390 1
434070 99434070 1001 86380 86390 1
434011 99434011 1001 86380 86390 1
435183 99435183 1001 86380 86390 1
435145 99435145 1001 86380 86390 1
434964 99434964 1001 86380 86390 1
434668 99434668 1001 86380 86390 1
434652 99434652 1001 86380 86390 1
434699 99434699 1001 86380 86390 1
434433 99434433 1001 86380 86390 1
434580 99434580 1001 86380 86390 1
435454 99435454 1001 86380 86390 1
435704 99435704 1001 86380 86390 1
435866 99435866 1001 86380 86390 1
435844 99435844 1001 86380 86390 1
435639 99435639 1001 86380 86390 1
435506 99435506 1001 86380 86390 1
435478 99435478 1001 86380 86390 1
436959 99436959 1001 86380 86390 1
436792 99436792 1001 86380 86390 1
436706 99436706 1001 86380 86390 1
436423 99436423 1001 86380 86390 1
436734 99436734 1001 86380 86390 1
436651 99436651 1001 86380 86390 1
436215 99436215 1001 86380 86390 1
436172 99436172 1001 86380 86390 1
436026 99436026 1001 86380 86390 1
436065 99436065 1001 86380 86390 1
437224 99437224 1001 86380 86390 1
437281 99437281 1001 86380 86390 1
437209 99437209 1001 86380 86390 1
300726 99300726 1001 86380 86390 1
300547 99300547 1001 86380 86390 1
300345 99300345 1001 86380 86390 1
300518 99300518 1001 86380 86390 1
300351 99300351 1001 86380 86390 1
300444 99300444 1001 86380 86390 1
300212 99300212 1001 86380 86390 1
300226 99300226 1001 86380 86390 1
300292 99300292 1001 86380 86390 1
300189 99300189 1001 86380 86390 1
300180 99300180 1001 86380 86390 1
300851 99300851 1001 86380 86390 1
300879 99300879 1001 86380 86390 1
301376 99301376 1001 86380 86390 1
301390 99301390 1001 86380 86390 1
301380 99301380 1001 86380 86390 1
301437 99301437 1001 86380 86390 1
301361 99301361 1001 86380 86390 1
301336 99301336 1001 86380 86390 1
301165 99301165 1001 86380 86390 1
301053 99301053 1001 86380 86390 1
301591 99301591 1001 86380 86390 1
301696 99301696 1001 86380 86390 1
301619 99301619 1001 86380 86390 1
301633 99301633 1001 86380 86390 1
301676 99301676 1001 86380 86390 1
301756 99301756 1001 86380 86390 1
301706 99301706 1001 86380 86390 1
302228 99302228 1001 86380 86390 1
302205 99302205 1001 86380 86390 1
302257 99302257 1001 86380 86390 1
302313 99302313 1001 86380 86390 1
302327 99302327 1001 86380 86390 1
302009 99302009 1001 86380 86390 1
302125 99302125 1001 86380 86390 1
302146 99302146 1001 86380 86390 1
301818 99301818 1001 86380 86390 1
301883 99301883 1001 86380 86390 1
302426 99302426 1001 86380 86390 1
303205 99303205 1001 86380 86390 1
303170 99303170 1001 86380 86390 1
303130 99303130 1001 86380 86390 1
303081 99303081 1001 86380 86390 1
303064 99303064 1001 86380 86390 1
302910 99302910 1001 86380 86390 1
302903 99302903 1001 86380 86390 1
302678 99302678 1001 86380 86390 1
302771 99302771 1001 86380 86390 1
302759 99302759 1001 86380 86390 1
302708 99302708 1001 86380 86390 1
302760 99302760 1001 86380 86390 1
302672 99302672 1001 86380 86390 1
302776 99302776 1001 86380 86390 1
303334 99303334 1001 86380 86390 1
303270 99303270 1001 86380 86390 1
303218 99303218 1001 86380 86390 1
303258 99303258 1001 86380 86390 1
303375 99303375 1001 86380 86390 1
303409 99303409 1001 86380 86390 1
303319 99303319 1001 86380 86390 1
303896 99303896 1001 86380 86390 1
303923 99303923 1001 86380 86390 1
303806 99303806 1001 86380 86390 1
303769 99303769 1001 86380 86390 1
303813 99303813 1001 86380 86390 1
303542 99303542 1001 86380 86390 1
303599 99303599 1001 86380 86390 1
303431 99303431 1001 86380 86390 1
304178 99304178 1001 86380 86390 1
304052 99304052 1001 86380 86390 1
304724 99304724 1001 86380 86390 1
304688 99304688 1001 86380 86390 1
304613 99304613 1001 86380 86390 1
304458 99304458 1001 86380 86390 1
304260 99304260 1001 86380 86390 1
304939 99304939 1001 86380 86390 1
305008 99305008 1001 86380 86390 1
304984 99304984 1001 86380 86390 1
305649 99305649 1001 86380 86390 1
305538 99305538 1001 86380 86390 1
305590 99305590 1001 86380 86390 1
305378 99305378 1001 86380 86390 1
305458 99305458 1001 86380 86390 1
305420 99305420 1001 86380 86390 1
305369 99305369 1001 86380 86390 1
305292 99305292 1001 86380 86390 1
305413 99305413 1001 86380 86390 1
305194 99305194 1001 86380 86390 1
305233 99305233 1001 86380 86390 1
305085 99305085 1001 86380 86390 1
305267 99305267 1001 86380 86390 1
305231 99305231 1001 86380 86390 1
500049 99500049 1001 86380 86390 1
500110 99500110 1001 86380 86390 1
500749 99500749 1001 86380 86390 1
500780 99500780 1001 86380 86390 1
500700 99500700 1001 86380 86390 1
500612 99500612 1001 86380 86390 1
500625 99500625 1001 86380 86390 1
500444 99500444 1001 86380 86390 1
500577 99500577 1001 86380 86390 1
500324 99500324 1001 86380 86390 1
500391 99500391 1001 86380 86390 1
500290 99500290 1001 86380 86390 1
500394 99500394 1001 86380 86390 1
500994 99500994 1001 86380 86390 1
500907 99500907 1001 86380 86390 1
500847 99500847 1001 86380 86390 1
500912 99500912 1001 86380 86390 1
500874 99500874 1001 86380 86390 1
501510 99501510 1001 86380 86390 1
501636 99501636 1001 86380 86390 1
501591 99501591 1001 86380 86390 1
501592 99501592 1001 86380 86390 1
501476 99501476 1001 86380 86390 1
501477 99501477 1001 86380 86390 1
501623 99501623 1001 86380 86390 1
501442 99501442 1001 86380 86390 1
501535 99501535 1001 86380 86390 1
501110 99501110 1001 86380 86390 1
501102 99501102 1001 86380 86390 1
501169 99501169 1001 86380 86390 1
501680 99501680 1001 86380 86390 1
501655 99501655 1001 86380 86390 1
502324 99502324 1001 86380 86390 1
502440 99502440 1001 86380 86390 1
502407 99502407 1001 86380 86390 1
502292 99502292 1001 86380 86390 1
502332 99502332 1001 86380 86390 1
502463 99502463 1001 86380 86390 1
502284 99502284 1001 86380 86390 1
502297 99502297 1001 86380 86390 1
502199 99502199 1001 86380 86390 1
502226 99502226 1001 86380 86390 1
502136 99502136 1001 86380 86390 1
502178 99502178 1001 86380 86390 1
502259 99502259 1001 86380 86390 1
501927 99501927 1001 86380 86390 1
501855 99501855 1001 86380 86390 1
502553 99502553 1001 86380 86390 1
502517 99502517 1001 86380 86390 1
502506 99502506 1001 86380 86390 1
502637 99502637 1001 86380 86390 1
502521 99502521 1001 86380 86390 1
503230 99503230 1001 86380 86390 1
503260 99503260 1001 86380 86390 1
503129 99503129 1001 86380 86390 1
503268 99503268 1001 86380 86390 1
502935 99502935 1001 86380 86390 1
502951 99502951 1001 86380 86390 1
502675 99502675 1001 86380 86390 1
502822 99502822 1001 86380 86390 1
504058 99504058 1001 86380 86390 1
503973 99503973 1001 86380 86390 1
503900 99503900 1001 86380 86390 1
503890 99503890 1001 86380 86390 1
503813 99503813 1001 86380 86390 1
503803 99503803 1001 86380 86390 1
503629 99503629 1001 86380 86390 1
503619 99503619 1001 86380 86390 1
503635 99503635 1001 86380 86390 1
503676 99503676 1001 86380 86390 1
503664 99503664 1001 86380 86390 1
504153 99504153 1001 86380 86390 1
504766 99504766 1001 86380 86390 1
504775 99504775 1001 86380 86390 1
504534 99504534 1001 86380 86390 1
504679 99504679 1001 86380 86390 1
504426 99504426 1001 86380 86390 1
504444 99504444 1001 86380 86390 1
505046 99505046 1001 86380 86390 1
505061 99505061 1001 86380 86390 1
505126 99505126 1001 86380 86390 1
504972 99504972 1001 86380 86390 1
505115 99505115 1001 86380 86390 1
505080 99505080 1001 86380 86390 1
505107 99505107 1001 86380 86390 1
505580 99505580 1001 86380 86390 1
505684 99505684 1001 86380 86390 1
505712 99505712 1001 86380 86390 1
505625 99505625 1001 86380 86390 1
505412 99505412 1001 86380 86390 1
505405 99505405 1001 86380 86390 1
505419 99505419 1001 86380 86390 1
505239 99505239 1001 86380 86390 1
505167 99505167 1001 86380 86390 1
505339 99505339 1001 86380 86390 1
505786 99505786 1001 86380 86390 1
506534 99506534 1001 86380 86390 1
506548 99506548 1001 86380 86390 1
506514 99506514 1001 86380 86390 1
506528 99506528 1001 86380 86390 1
506238 99506238 1001 86380 86390 1
506277 99506277 1001 86380 86390 1
506240 99506240 1001 86380 86390 1
506231 99506231 1001 86380 86390 1
506296 99506296 1001 86380 86390 1
506310 99506310 1001 86380 86390 1
506120 99506120 1001 86380 86390 1
506020 99506020 1001 86380 86390 1
506137 99506137 1001 86380 86390 1
506153 99506153 1001 86380 86390 1
506697 99506697 1001 86380 86390 1
506793 99506793 1001 86380 86390 1
506668 99506668 1001 86380 86390 1
507291 99507291 1001 86380 86390 1
507155 99507155 1001 86380 86390 1
507025 99507025 1001 86380 86390 1
507196 99507196 1001 86380 86390 1
507095 99507095 1001 86380 86390 1
507186 99507186 1001 86380 86390 1
507009 99507009 1001 86380 86390 1
506826 99506826 1001 86380 86390 1
507562 99507562 1001 86380 86390 1
507614 99507614 1001 86380 86390 1
507525 99507525 1001 86380 86390 1
507577 99507577 1001 86380 86390 1
507492 99507492 1001 86380 86390 1
507506 99507506 1001 86380 86390 1
507520 99507520 1001 86380 86390 1
507431 99507431 1001 86380 86390 1
508215 99508215 1001 86380 86390 1
508121 99508121 1001 86380 86390 1
508218 99508218 1001 86380 86390 1
508229 99508229 1001 86380 86390 1
508167 99508167 1001 86380 86390 1
507994 99507994 1001 86380 86390 1
507869 99507869 1001 86380 86390 1
507910 99507910 1001 86380 86390 1
507629 99507629 1001 86380 86390 1
507752 99507752 1001 86380 86390 1
507754 99507754 1001 86380 86390 1
507807 99507807 1001 86380 86390 1
508401 99508401 1001 86380 86390 1
508393 99508393 1001 86380 86390 1
508303 99508303 1001 86380 86390 1
508254 99508254 1001 86380 86390 1
508268 99508268 1001 86380 86390 1
508900 99508900 1001 86380 86390 1
509059 99509059 1001 86380 86390 1
508982 99508982 1001 86380 86390 1
509021 99509021 1001 86380 86390 1
508847 99508847 1001 86380 86390 1
508737 99508737 1001 86380 86390 1
508803 99508803 1001 86380 86390 1
508560 99508560 1001 86380 86390 1
508498 99508498 1001 86380 86390 1
508461 99508461 1001 86380 86390 1
509267 99509267 1001 86380 86390 1
509249 99509249 1001 86380 86390 1
509839 99509839 1001 86380 86390 1
509778 99509778 1001 86380 86390 1
509740 99509740 1001 86380 86390 1
509754 99509754 1001 86380 86390 1
509504 99509504 1001 86380 86390 1
509609 99509609 1001 86380 86390 1
509648 99509648 1001 86380 86390 1
509688 99509688 1001 86380 86390 1
509536 99509536 1001 86380 86390 1
509537 99509537 1001 86380 86390 1
509371 99509371 1001 86380 86390 1
509373 99509373 1001 86380 86390 1
509323 99509323 1001 86380 86390 1
509453 99509453 1001 86380 86390 1
510001 99510001 1001 86380 86390 1
509977 99509977 1001 86380 86390 1
509978 99509978 1001 86380 86390 1
509979 99509979 1001 86380 86390 1
510382 99510382 1001 86380 86390 1
510434 99510434 1001 86380 86390 1
510385 99510385 1001 86380 86390 1
510451 99510451 1001 86380 86390 1
510466 99510466 1001 86380 86390 1
510225 99510225 1001 86380 86390 1
510256 99510256 1001 86380 86390 1
510259 99510259 1001 86380 86390 1
510522 99510522 1001 86380 86390 1
510927 99510927 1001 86380 86390 1
511414 99511414 1001 86380 86390 1
511526 99511526 1001 86380 86390 1
511248 99511248 1001 86380 86390 1
511203 99511203 1001 86380 86390 1
510944 99510944 1001 86380 86390 1
511053 99511053 1001 86380 86390 1
511059 99511059 1001 86380 86390 1
511589 99511589 1001 86380 86390 1
511695 99511695 1001 86380 86390 1
511670 99511670 1001 86380 86390 1
511683 99511683 1001 86380 86390 1
511599 99511599 1001 86380 86390 1
512289 99512289 1001 86380 86390 1
512345 99512345 1001 86380 86390 1
512200 99512200 1001 86380 86390 1
512176 99512176 1001 86380 86390 1
512361 99512361 1001 86380 86390 1
512149 99512149 1001 86380 86390 1
512150 99512150 1001 86380 86390 1
512023 99512023 1001 86380 86390 1
512037 99512037 1001 86380 86390 1
512141 99512141 1001 86380 86390 1
511784 99511784 1001 86380 86390 1
511811 99511811 1001 86380 86390 1
511812 99511812 1001 86380 86390 1
511944 99511944 1001 86380 86390 1
512493 99512493 1001 86380 86390 1
512475 99512475 1001 86380 86390 1
512567 99512567 1001 86380 86390 1
512452 99512452 1001 86380 86390 1
513006 99513006 1001 86380 86390 1
513199 99513199 1001 86380 86390 1
513202 99513202 1001 86380 86390 1
512961 99512961 1001 86380 86390 1
512821 99512821 1001 86380 86390 1
512890 99512890 1001 86380 86390 1
512702 99512702 1001 86380 86390 1
512770 99512770 1001 86380 86390 1
512760 99512760 1001 86380 86390 1
512712 99512712 1001 86380 86390 1
513290 99513290 1001 86380 86390 1
513852 99513852 1001 86380 86390 1
514019 99514019 1001 86380 86390 1
514025 99514025 1001 86380 86390 1
513725 99513725 1001 86380 86390 1
513752 99513752 1001 86380 86390 1
513565 99513565 1001 86380 86390 1
513462 99513462 1001 86380 86390 1
513480 99513480 1001 86380 86390 1
513558 99513558 1001 86380 86390 1
513507 99513507 1001 86380 86390 1
513456 99513456 1001 86380 86390 1
513482 99513482 1001 86380 86390 1
513611 99513611 1001 86380 86390 1
513601 99513601 1001 86380 86390 1
513511 99513511 1001 86380 86390 1
513577 99513577 1001 86380 86390 1
514067 99514067 1001 86380 86390 1
514032 99514032 1001 86380 86390 1
514097 99514097 1001 86380 86390 1
514098 99514098 1001 86380 86390 1
514664 99514664 1001 86380 86390 1
514755 99514755 1001 86380 86390 1
514797 99514797 1001 86380 86390 1
514695 99514695 1001 86380 86390 1
514735 99514735 1001 86380 86390 1
514803 99514803 1001 86380 86390 1
514496 99514496 1001 86380 86390 1
514626 99514626 1001 86380 86390 1
514405 99514405 1001 86380 86390 1
514357 99514357 1001 86380 86390 1
514372 99514372 1001 86380 86390 1
514296 99514296 1001 86380 86390 1
514989 99514989 1001 86380 86390 1
515541 99515541 1001 86380 86390 1
515516 99515516 1001 86380 86390 1
515655 99515655 1001 86380 86390 1
515339 99515339 1001 86380 86390 1
515366 99515366 1001 86380 86390 1
515444 99515444 1001 86380 86390 1
515329 99515329 1001 86380 86390 1
515330 99515330 1001 86380 86390 1
515279 99515279 1001 86380 86390 1
515346 99515346 1001 86380 86390 1
515231 99515231 1001 86380 86390 1
515117 99515117 1001 86380 86390 1
515066 99515066 1001 86380 86390 1
515162 99515162 1001 86380 86390 1
515875 99515875 1001 86380 86390 1
515854 99515854 1001 86380 86390 1
515816 99515816 1001 86380 86390 1
515754 99515754 1001 86380 86390 1
516395 99516395 1001 86380 86390 1
516402 99516402 1001 86380 86390 1
516291 99516291 1001 86380 86390 1
516205 99516205 1001 86380 86390 1
516275 99516275 1001 86380 86390 1
515958 99515958 1001 86380 86390 1
515894 99515894 1001 86380 86390 1
516013 99516013 1001 86380 86390 1
516687 99516687 1001 86380 86390 1
516598 99516598 1001 86380 86390 1
516611 99516611 1001 86380 86390 1
516605 99516605 1001 86380 86390 1
516618 99516618 1001 86380 86390 1
517262 99517262 1001 86380 86390 1
517187 99517187 1001 86380 86390 1
517256 99517256 1001 86380 86390 1
517333 99517333 1001 86380 86390 1
517001 99517001 1001 86380 86390 1
517030 99517030 1001 86380 86390 1
517070 99517070 1001 86380 86390 1
517109 99517109 1001 86380 86390 1
516820 99516820 1001 86380 86390 1
517414 99517414 1001 86380 86390 1
517392 99517392 1001 86380 86390 1
518085 99518085 1001 86380 86390 1
518074 99518074 1001 86380 86390 1
518131 99518131 1001 86380 86390 1
518082 99518082 1001 86380 86390 1
518155 99518155 1001 86380 86390 1
517907 99517907 1001 86380 86390 1
517709 99517709 1001 86380 86390 1
517705 99517705 1001 86380 86390 1
517591 99517591 1001 86380 86390 1
517749 99517749 1001 86380 86390 1
518360 99518360 1001 86380 86390 1
518257 99518257 1001 86380 86390 1
518309 99518309 1001 86380 86390 1
518951 99518951 1001 86380 86390 1
518917 99518917 1001 86380 86390 1
518907 99518907 1001 86380 86390 1
518806 99518806 1001 86380 86390 1
518648 99518648 1001 86380 86390 1
518661 99518661 1001 86380 86390 1
518715 99518715 1001 86380 86390 1
518539 99518539 1001 86380 86390 1
518397 99518397 1001 86380 86390 1
518570 99518570 1001 86380 86390 1
518482 99518482 1001 86380 86390 1
519127 99519127 1001 86380 86390 1
518994 99518994 1001 86380 86390 1
519061 99519061 1001 86380 86390 1
519633 99519633 1001 86380 86390 1
519646 99519646 1001 86380 86390 1
519650 99519650 1001 86380 86390 1
519613 99519613 1001 86380 86390 1
519645 99519645 1001 86380 86390 1
519571 99519571 1001 86380 86390 1
519546 99519546 1001 86380 86390 1
519419 99519419 1001 86380 86390 1
519498 99519498 1001 86380 86390 1
519300 99519300 1001 86380 86390 1
519326 99519326 1001 86380 86390 1
519345 99519345 1001 86380 86390 1
519203 99519203 1001 86380 86390 1
519929 99519929 1001 86380 86390 1
519882 99519882 1001 86380 86390 1
519861 99519861 1001 86380 86390 1
520487 99520487 1001 86380 86390 1
520507 99520507 1001 86380 86390 1
520559 99520559 1001 86380 86390 1
520598 99520598 1001 86380 86390 1
520296 99520296 1001 86380 86390 1
520261 99520261 1001 86380 86390 1
520187 99520187 1001 86380 86390 1
[truncated: 4,101,184 more chars]
