# Supplementary material for: Fast and near-optimal monitoring for healthcare acquired infection outbreaks
Source: PLoS Comput Biol. 2019 Sep 16;15(9):e1007284. doi: 10.1371/journal.pcbi.1007284 (PMC6762212; doi:10.1371/journal.pcbi.1007284)
Supplement: S1 Data — (ZIP) [file pcbi.1007284.s006.zip › MobilityLogs1/HAISE_Carilion_all_visits_day_91.txt]

#Person location Sublocation StartTime EndTime Type
506115 953 1002 49698 53954 1
506117 820 1001 44809 45109 1
400050 99400050 1001 86380 86390 1
400109 99400109 1001 86380 86390 1
400195 99400195 1001 86380 86390 1
400398 99400398 1001 86380 86390 1
400511 99400511 1001 86380 86390 1
400743 99400743 1001 86380 86390 1
400917 99400917 1001 86380 86390 1
400919 99400919 1001 86380 86390 1
401316 99401316 1001 86380 86390 1
401380 99401380 1001 86380 86390 1
401418 99401418 1001 86380 86390 1
401512 99401512 1001 86380 86390 1
401740 99401740 1001 86380 86390 1
401923 99401923 1001 86380 86390 1
401898 99401898 1001 86380 86390 1
402443 99402443 1001 86380 86390 1
402475 99402475 1001 86380 86390 1
402575 99402575 1001 86380 86390 1
402641 99402641 1001 86380 86390 1
402699 99402699 1001 86380 86390 1
402879 99402879 1001 86380 86390 1
402835 99402835 1001 86380 86390 1
403007 99403007 1001 86380 86390 1
403011 99403011 1001 86380 86390 1
403427 99403427 1001 86380 86390 1
403457 99403457 1001 86380 86390 1
403614 99403614 1001 86380 86390 1
403675 99403675 1001 86380 86390 1
403678 99403678 1001 86380 86390 1
403727 99403727 1001 86380 86390 1
403535 99403535 1001 86380 86390 1
403832 99403832 1001 86380 86390 1
403944 99403944 1001 86380 86390 1
403993 99403993 1001 86380 86390 1
404078 99404078 1001 86380 86390 1
404241 99404241 1001 86380 86390 1
404305 99404305 1001 86380 86390 1
404575 99404575 1001 86380 86390 1
404537 99404537 1001 86380 86390 1
404560 99404560 1001 86380 86390 1
404720 99404720 1001 86380 86390 1
404695 99404695 1001 86380 86390 1
404931 99404931 1001 86380 86390 1
405095 99405095 1001 86380 86390 1
405236 99405236 1001 86380 86390 1
405246 99405246 1001 86380 86390 1
405419 99405419 1001 86380 86390 1
405643 99405643 1001 86380 86390 1
405780 99405780 1001 86380 86390 1
405772 99405772 1001 86380 86390 1
406115 99406115 1001 86380 86390 1
406219 99406219 1001 86380 86390 1
406192 99406192 1001 86380 86390 1
406260 99406260 1001 86380 86390 1
406491 99406491 1001 86380 86390 1
406462 99406462 1001 86380 86390 1
406611 99406611 1001 86380 86390 1
406775 99406775 1001 86380 86390 1
406895 99406895 1001 86380 86390 1
406881 99406881 1001 86380 86390 1
407270 99407270 1001 86380 86390 1
407371 99407371 1001 86380 86390 1
407515 99407515 1001 86380 86390 1
407602 99407602 1001 86380 86390 1
407739 99407739 1001 86380 86390 1
407697 99407697 1001 86380 86390 1
407823 99407823 1001 86380 86390 1
408089 99408089 1001 86380 86390 1
408035 99408035 1001 86380 86390 1
408010 99408010 1001 86380 86390 1
408294 99408294 1001 86380 86390 1
408681 99408681 1001 86380 86390 1
408896 99408896 1001 86380 86390 1
409035 99409035 1001 86380 86390 1
409121 99409121 1001 86380 86390 1
409298 99409298 1001 86380 86390 1
409469 99409469 1001 86380 86390 1
409586 99409586 1001 86380 86390 1
409524 99409524 1001 86380 86390 1
409628 99409628 1001 86380 86390 1
409840 99409840 1001 86380 86390 1
409983 99409983 1001 86380 86390 1
410455 99410455 1001 86380 86390 1
410641 99410641 1001 86380 86390 1
410702 99410702 1001 86380 86390 1
410647 99410647 1001 86380 86390 1
410783 99410783 1001 86380 86390 1
410732 99410732 1001 86380 86390 1
410744 99410744 1001 86380 86390 1
410797 99410797 1001 86380 86390 1
410749 99410749 1001 86380 86390 1
411136 99411136 1001 86380 86390 1
411196 99411196 1001 86380 86390 1
411137 99411137 1001 86380 86390 1
411301 99411301 1001 86380 86390 1
411406 99411406 1001 86380 86390 1
411473 99411473 1001 86380 86390 1
411587 99411587 1001 86380 86390 1
411838 99411838 1001 86380 86390 1
411898 99411898 1001 86380 86390 1
412446 99412446 1001 86380 86390 1
413618 99413618 1001 86380 86390 1
413543 99413543 1001 86380 86390 1
413569 99413569 1001 86380 86390 1
413550 99413550 1001 86380 86390 1
413655 99413655 1001 86380 86390 1
413678 99413678 1001 86380 86390 1
413685 99413685 1001 86380 86390 1
413490 99413490 1001 86380 86390 1
412978 99412978 1001 86380 86390 1
413015 99413015 1001 86380 86390 1
412919 99412919 1001 86380 86390 1
412687 99412687 1001 86380 86390 1
414089 99414089 1001 86380 86390 1
413992 99413992 1001 86380 86390 1
413830 99413830 1001 86380 86390 1
414950 99414950 1001 86380 86390 1
415136 99415136 1001 86380 86390 1
414674 99414674 1001 86380 86390 1
414822 99414822 1001 86380 86390 1
414849 99414849 1001 86380 86390 1
414899 99414899 1001 86380 86390 1
414807 99414807 1001 86380 86390 1
414789 99414789 1001 86380 86390 1
414557 99414557 1001 86380 86390 1
414585 99414585 1001 86380 86390 1
414175 99414175 1001 86380 86390 1
414404 99414404 1001 86380 86390 1
414321 99414321 1001 86380 86390 1
414123 99414123 1001 86380 86390 1
414387 99414387 1001 86380 86390 1
414172 99414172 1001 86380 86390 1
415550 99415550 1001 86380 86390 1
415341 99415341 1001 86380 86390 1
415534 99415534 1001 86380 86390 1
416931 99416931 1001 86380 86390 1
416814 99416814 1001 86380 86390 1
416799 99416799 1001 86380 86390 1
416688 99416688 1001 86380 86390 1
416460 99416460 1001 86380 86390 1
416511 99416511 1001 86380 86390 1
416576 99416576 1001 86380 86390 1
415808 99415808 1001 86380 86390 1
416054 99416054 1001 86380 86390 1
416055 99416055 1001 86380 86390 1
416122 99416122 1001 86380 86390 1
416024 99416024 1001 86380 86390 1
417067 99417067 1001 86380 86390 1
417083 99417083 1001 86380 86390 1
418474 99418474 1001 86380 86390 1
418435 99418435 1001 86380 86390 1
418603 99418603 1001 86380 86390 1
418182 99418182 1001 86380 86390 1
418208 99418208 1001 86380 86390 1
418402 99418402 1001 86380 86390 1
418126 99418126 1001 86380 86390 1
417735 99417735 1001 86380 86390 1
417795 99417795 1001 86380 86390 1
417796 99417796 1001 86380 86390 1
417669 99417669 1001 86380 86390 1
417608 99417608 1001 86380 86390 1
418803 99418803 1001 86380 86390 1
419143 99419143 1001 86380 86390 1
418813 99418813 1001 86380 86390 1
420117 99420117 1001 86380 86390 1
420147 99420147 1001 86380 86390 1
420148 99420148 1001 86380 86390 1
420279 99420279 1001 86380 86390 1
420373 99420373 1001 86380 86390 1
419748 99419748 1001 86380 86390 1
419903 99419903 1001 86380 86390 1
419318 99419318 1001 86380 86390 1
419557 99419557 1001 86380 86390 1
420830 99420830 1001 86380 86390 1
420543 99420543 1001 86380 86390 1
420654 99420654 1001 86380 86390 1
420471 99420471 1001 86380 86390 1
421815 99421815 1001 86380 86390 1
421718 99421718 1001 86380 86390 1
421721 99421721 1001 86380 86390 1
421787 99421787 1001 86380 86390 1
421634 99421634 1001 86380 86390 1
421318 99421318 1001 86380 86390 1
421629 99421629 1001 86380 86390 1
420861 99420861 1001 86380 86390 1
421148 99421148 1001 86380 86390 1
420870 99420870 1001 86380 86390 1
420872 99420872 1001 86380 86390 1
422194 99422194 1001 86380 86390 1
422511 99422511 1001 86380 86390 1
422179 99422179 1001 86380 86390 1
423434 99423434 1001 86380 86390 1
423658 99423658 1001 86380 86390 1
423661 99423661 1001 86380 86390 1
423496 99423496 1001 86380 86390 1
422960 99422960 1001 86380 86390 1
423255 99423255 1001 86380 86390 1
422955 99422955 1001 86380 86390 1
423189 99423189 1001 86380 86390 1
422652 99422652 1001 86380 86390 1
422886 99422886 1001 86380 86390 1
424036 99424036 1001 86380 86390 1
423877 99423877 1001 86380 86390 1
423930 99423930 1001 86380 86390 1
425274 99425274 1001 86380 86390 1
424593 99424593 1001 86380 86390 1
424994 99424994 1001 86380 86390 1
424247 99424247 1001 86380 86390 1
425792 99425792 1001 86380 86390 1
425708 99425708 1001 86380 86390 1
426865 99426865 1001 86380 86390 1
426815 99426815 1001 86380 86390 1
426955 99426955 1001 86380 86390 1
426756 99426756 1001 86380 86390 1
426805 99426805 1001 86380 86390 1
426829 99426829 1001 86380 86390 1
426855 99426855 1001 86380 86390 1
426625 99426625 1001 86380 86390 1
425851 99425851 1001 86380 86390 1
427239 99427239 1001 86380 86390 1
427420 99427420 1001 86380 86390 1
427424 99427424 1001 86380 86390 1
427446 99427446 1001 86380 86390 1
427408 99427408 1001 86380 86390 1
427195 99427195 1001 86380 86390 1
428390 99428390 1001 86380 86390 1
428727 99428727 1001 86380 86390 1
428501 99428501 1001 86380 86390 1
428594 99428594 1001 86380 86390 1
428235 99428235 1001 86380 86390 1
427988 99427988 1001 86380 86390 1
428247 99428247 1001 86380 86390 1
427692 99427692 1001 86380 86390 1
427744 99427744 1001 86380 86390 1
427546 99427546 1001 86380 86390 1
427868 99427868 1001 86380 86390 1
427800 99427800 1001 86380 86390 1
429153 99429153 1001 86380 86390 1
428981 99428981 1001 86380 86390 1
430068 99430068 1001 86380 86390 1
430319 99430319 1001 86380 86390 1
430356 99430356 1001 86380 86390 1
430088 99430088 1001 86380 86390 1
430141 99430141 1001 86380 86390 1
429707 99429707 1001 86380 86390 1
429781 99429781 1001 86380 86390 1
429918 99429918 1001 86380 86390 1
429729 99429729 1001 86380 86390 1
429328 99429328 1001 86380 86390 1
429556 99429556 1001 86380 86390 1
430505 99430505 1001 86380 86390 1
431882 99431882 1001 86380 86390 1
432059 99432059 1001 86380 86390 1
432008 99432008 1001 86380 86390 1
432019 99432019 1001 86380 86390 1
431687 99431687 1001 86380 86390 1
431502 99431502 1001 86380 86390 1
431387 99431387 1001 86380 86390 1
430891 99430891 1001 86380 86390 1
432220 99432220 1001 86380 86390 1
432272 99432272 1001 86380 86390 1
432305 99432305 1001 86380 86390 1
432256 99432256 1001 86380 86390 1
433726 99433726 1001 86380 86390 1
433676 99433676 1001 86380 86390 1
433492 99433492 1001 86380 86390 1
433692 99433692 1001 86380 86390 1
433474 99433474 1001 86380 86390 1
433450 99433450 1001 86380 86390 1
432929 99432929 1001 86380 86390 1
433316 99433316 1001 86380 86390 1
433297 99433297 1001 86380 86390 1
433028 99433028 1001 86380 86390 1
433196 99433196 1001 86380 86390 1
433252 99433252 1001 86380 86390 1
432937 99432937 1001 86380 86390 1
432878 99432878 1001 86380 86390 1
432703 99432703 1001 86380 86390 1
432731 99432731 1001 86380 86390 1
432566 99432566 1001 86380 86390 1
432591 99432591 1001 86380 86390 1
433916 99433916 1001 86380 86390 1
433871 99433871 1001 86380 86390 1
434011 99434011 1001 86380 86390 1
435105 99435105 1001 86380 86390 1
434891 99434891 1001 86380 86390 1
434738 99434738 1001 86380 86390 1
434314 99434314 1001 86380 86390 1
434270 99434270 1001 86380 86390 1
434313 99434313 1001 86380 86390 1
435461 99435461 1001 86380 86390 1
435687 99435687 1001 86380 86390 1
435805 99435805 1001 86380 86390 1
435660 99435660 1001 86380 86390 1
435584 99435584 1001 86380 86390 1
435877 99435877 1001 86380 86390 1
435616 99435616 1001 86380 86390 1
437153 99437153 1001 86380 86390 1
436812 99436812 1001 86380 86390 1
436480 99436480 1001 86380 86390 1
436137 99436137 1001 86380 86390 1
436019 99436019 1001 86380 86390 1
436177 99436177 1001 86380 86390 1
435923 99435923 1001 86380 86390 1
300028 99300028 1001 86380 86390 1
300067 99300067 1001 86380 86390 1
300093 99300093 1001 86380 86390 1
300096 99300096 1001 86380 86390 1
300021 99300021 1001 86380 86390 1
437178 99437178 1001 86380 86390 1
437202 99437202 1001 86380 86390 1
300574 99300574 1001 86380 86390 1
300703 99300703 1001 86380 86390 1
300617 99300617 1001 86380 86390 1
300581 99300581 1001 86380 86390 1
300484 99300484 1001 86380 86390 1
300435 99300435 1001 86380 86390 1
300345 99300345 1001 86380 86390 1
300504 99300504 1001 86380 86390 1
300376 99300376 1001 86380 86390 1
300402 99300402 1001 86380 86390 1
300480 99300480 1001 86380 86390 1
300431 99300431 1001 86380 86390 1
300483 99300483 1001 86380 86390 1
300242 99300242 1001 86380 86390 1
300118 99300118 1001 86380 86390 1
300868 99300868 1001 86380 86390 1
300921 99300921 1001 86380 86390 1
301554 99301554 1001 86380 86390 1
301365 99301365 1001 86380 86390 1
301470 99301470 1001 86380 86390 1
301359 99301359 1001 86380 86390 1
301247 99301247 1001 86380 86390 1
301288 99301288 1001 86380 86390 1
301302 99301302 1001 86380 86390 1
301200 99301200 1001 86380 86390 1
301231 99301231 1001 86380 86390 1
301104 99301104 1001 86380 86390 1
301118 99301118 1001 86380 86390 1
300963 99300963 1001 86380 86390 1
301015 99301015 1001 86380 86390 1
301098 99301098 1001 86380 86390 1
301021 99301021 1001 86380 86390 1
301631 99301631 1001 86380 86390 1
301670 99301670 1001 86380 86390 1
301620 99301620 1001 86380 86390 1
301740 99301740 1001 86380 86390 1
301627 99301627 1001 86380 86390 1
302179 99302179 1001 86380 86390 1
302270 99302270 1001 86380 86390 1
302283 99302283 1001 86380 86390 1
302045 99302045 1001 86380 86390 1
302039 99302039 1001 86380 86390 1
302027 99302027 1001 86380 86390 1
302121 99302121 1001 86380 86390 1
301785 99301785 1001 86380 86390 1
301943 99301943 1001 86380 86390 1
301814 99301814 1001 86380 86390 1
301829 99301829 1001 86380 86390 1
301961 99301961 1001 86380 86390 1
301949 99301949 1001 86380 86390 1
301927 99301927 1001 86380 86390 1
302457 99302457 1001 86380 86390 1
302440 99302440 1001 86380 86390 1
303106 99303106 1001 86380 86390 1
302873 99302873 1001 86380 86390 1
302912 99302912 1001 86380 86390 1
302824 99302824 1001 86380 86390 1
302943 99302943 1001 86380 86390 1
302801 99302801 1001 86380 86390 1
302920 99302920 1001 86380 86390 1
302793 99302793 1001 86380 86390 1
302599 99302599 1001 86380 86390 1
302639 99302639 1001 86380 86390 1
302665 99302665 1001 86380 86390 1
302755 99302755 1001 86380 86390 1
303988 99303988 1001 86380 86390 1
303964 99303964 1001 86380 86390 1
303848 99303848 1001 86380 86390 1
303788 99303788 1001 86380 86390 1
303754 99303754 1001 86380 86390 1
303668 99303668 1001 86380 86390 1
303760 99303760 1001 86380 86390 1
303530 99303530 1001 86380 86390 1
303551 99303551 1001 86380 86390 1
303616 99303616 1001 86380 86390 1
304205 99304205 1001 86380 86390 1
304220 99304220 1001 86380 86390 1
304808 99304808 1001 86380 86390 1
304824 99304824 1001 86380 86390 1
304773 99304773 1001 86380 86390 1
304841 99304841 1001 86380 86390 1
304781 99304781 1001 86380 86390 1
304563 99304563 1001 86380 86390 1
304473 99304473 1001 86380 86390 1
304642 99304642 1001 86380 86390 1
304541 99304541 1001 86380 86390 1
304316 99304316 1001 86380 86390 1
304284 99304284 1001 86380 86390 1
304364 99304364 1001 86380 86390 1
304248 99304248 1001 86380 86390 1
305042 99305042 1001 86380 86390 1
304900 99304900 1001 86380 86390 1
304930 99304930 1001 86380 86390 1
304944 99304944 1001 86380 86390 1
304893 99304893 1001 86380 86390 1
304996 99304996 1001 86380 86390 1
305557 99305557 1001 86380 86390 1
305570 99305570 1001 86380 86390 1
305615 99305615 1001 86380 86390 1
305643 99305643 1001 86380 86390 1
305682 99305682 1001 86380 86390 1
305366 99305366 1001 86380 86390 1
305469 99305469 1001 86380 86390 1
305291 99305291 1001 86380 86390 1
305371 99305371 1001 86380 86390 1
305157 99305157 1001 86380 86390 1
305106 99305106 1001 86380 86390 1
305172 99305172 1001 86380 86390 1
305203 99305203 1001 86380 86390 1
500710 99500710 1001 86380 86390 1
500750 99500750 1001 86380 86390 1
500739 99500739 1001 86380 86390 1
500755 99500755 1001 86380 86390 1
500415 99500415 1001 86380 86390 1
500600 99500600 1001 86380 86390 1
500445 99500445 1001 86380 86390 1
500853 99500853 1001 86380 86390 1
500937 99500937 1001 86380 86390 1
501551 99501551 1001 86380 86390 1
501482 99501482 1001 86380 86390 1
501495 99501495 1001 86380 86390 1
501521 99501521 1001 86380 86390 1
501633 99501633 1001 86380 86390 1
501388 99501388 1001 86380 86390 1
501160 99501160 1001 86380 86390 1
501123 99501123 1001 86380 86390 1
501132 99501132 1001 86380 86390 1
501134 99501134 1001 86380 86390 1
501648 99501648 1001 86380 86390 1
502434 99502434 1001 86380 86390 1
502329 99502329 1001 86380 86390 1
502318 99502318 1001 86380 86390 1
502450 99502450 1001 86380 86390 1
502347 99502347 1001 86380 86390 1
501872 99501872 1001 86380 86390 1
502508 99502508 1001 86380 86390 1
502485 99502485 1001 86380 86390 1
502654 99502654 1001 86380 86390 1
502591 99502591 1001 86380 86390 1
503099 99503099 1001 86380 86390 1
503261 99503261 1001 86380 86390 1
503268 99503268 1001 86380 86390 1
503225 99503225 1001 86380 86390 1
503287 99503287 1001 86380 86390 1
502935 99502935 1001 86380 86390 1
503065 99503065 1001 86380 86390 1
502926 99502926 1001 86380 86390 1
502902 99502902 1001 86380 86390 1
502714 99502714 1001 86380 86390 1
502727 99502727 1001 86380 86390 1
502691 99502691 1001 86380 86390 1
502848 99502848 1001 86380 86390 1
502681 99502681 1001 86380 86390 1
503432 99503432 1001 86380 86390 1
503359 99503359 1001 86380 86390 1
503386 99503386 1001 86380 86390 1
503352 99503352 1001 86380 86390 1
504071 99504071 1001 86380 86390 1
504076 99504076 1001 86380 86390 1
503760 99503760 1001 86380 86390 1
503825 99503825 1001 86380 86390 1
503842 99503842 1001 86380 86390 1
503713 99503713 1001 86380 86390 1
503871 99503871 1001 86380 86390 1
503561 99503561 1001 86380 86390 1
503652 99503652 1001 86380 86390 1
503536 99503536 1001 86380 86390 1
503602 99503602 1001 86380 86390 1
503500 99503500 1001 86380 86390 1
503696 99503696 1001 86380 86390 1
503659 99503659 1001 86380 86390 1
503609 99503609 1001 86380 86390 1
504222 99504222 1001 86380 86390 1
504174 99504174 1001 86380 86390 1
504150 99504150 1001 86380 86390 1
504765 99504765 1001 86380 86390 1
504852 99504852 1001 86380 86390 1
504609 99504609 1001 86380 86390 1
504574 99504574 1001 86380 86390 1
504615 99504615 1001 86380 86390 1
504554 99504554 1001 86380 86390 1
504335 99504335 1001 86380 86390 1
504442 99504442 1001 86380 86390 1
504508 99504508 1001 86380 86390 1
504445 99504445 1001 86380 86390 1
504341 99504341 1001 86380 86390 1
505070 99505070 1001 86380 86390 1
505113 99505113 1001 86380 86390 1
504972 99504972 1001 86380 86390 1
505067 99505067 1001 86380 86390 1
505147 99505147 1001 86380 86390 1
505596 99505596 1001 86380 86390 1
505729 99505729 1001 86380 86390 1
505626 99505626 1001 86380 86390 1
505436 99505436 1001 86380 86390 1
505542 99505542 1001 86380 86390 1
505364 99505364 1001 86380 86390 1
505522 99505522 1001 86380 86390 1
505265 99505265 1001 86380 86390 1
505284 99505284 1001 86380 86390 1
505310 99505310 1001 86380 86390 1
505170 99505170 1001 86380 86390 1
505277 99505277 1001 86380 86390 1
505805 99505805 1001 86380 86390 1
505853 99505853 1001 86380 86390 1
506484 99506484 1001 86380 86390 1
506539 99506539 1001 86380 86390 1
506577 99506577 1001 86380 86390 1
506475 99506475 1001 86380 86390 1
506391 99506391 1001 86380 86390 1
506186 99506186 1001 86380 86390 1
506215 99506215 1001 86380 86390 1
506294 99506294 1001 86380 86390 1
506218 99506218 1001 86380 86390 1
506260 99506260 1001 86380 86390 1
506131 99506131 1001 86380 86390 1
506101 99506101 1001 86380 86390 1
505984 99505984 1001 86380 86390 1
506180 99506180 1001 86380 86390 1
506651 99506651 1001 86380 86390 1
506641 99506641 1001 86380 86390 1
507345 99507345 1001 86380 86390 1
507308 99507308 1001 86380 86390 1
507311 99507311 1001 86380 86390 1
507299 99507299 1001 86380 86390 1
507262 99507262 1001 86380 86390 1
507226 99507226 1001 86380 86390 1
507209 99507209 1001 86380 86390 1
507046 99507046 1001 86380 86390 1
506893 99506893 1001 86380 86390 1
507587 99507587 1001 86380 86390 1
507510 99507510 1001 86380 86390 1
507580 99507580 1001 86380 86390 1
507516 99507516 1001 86380 86390 1
507596 99507596 1001 86380 86390 1
507494 99507494 1001 86380 86390 1
508121 99508121 1001 86380 86390 1
508196 99508196 1001 86380 86390 1
508244 99508244 1001 86380 86390 1
507900 99507900 1001 86380 86390 1
507976 99507976 1001 86380 86390 1
507812 99507812 1001 86380 86390 1
508354 99508354 1001 86380 86390 1
508399 99508399 1001 86380 86390 1
508296 99508296 1001 86380 86390 1
508968 99508968 1001 86380 86390 1
508995 99508995 1001 86380 86390 1
508729 99508729 1001 86380 86390 1
508824 99508824 1001 86380 86390 1
508799 99508799 1001 86380 86390 1
508787 99508787 1001 86380 86390 1
508531 99508531 1001 86380 86390 1
508484 99508484 1001 86380 86390 1
509150 99509150 1001 86380 86390 1
509190 99509190 1001 86380 86390 1
509129 99509129 1001 86380 86390 1
509762 99509762 1001 86380 86390 1
509659 99509659 1001 86380 86390 1
509624 99509624 1001 86380 86390 1
509637 99509637 1001 86380 86390 1
509627 99509627 1001 86380 86390 1
509692 99509692 1001 86380 86390 1
509410 99509410 1001 86380 86390 1
509424 99509424 1001 86380 86390 1
509373 99509373 1001 86380 86390 1
509480 99509480 1001 86380 86390 1
509418 99509418 1001 86380 86390 1
509444 99509444 1001 86380 86390 1
509445 99509445 1001 86380 86390 1
509910 99509910 1001 86380 86390 1
509911 99509911 1001 86380 86390 1
510054 99510054 1001 86380 86390 1
510067 99510067 1001 86380 86390 1
510044 99510044 1001 86380 86390 1
509971 99509971 1001 86380 86390 1
510013 99510013 1001 86380 86390 1
510676 99510676 1001 86380 86390 1
510706 99510706 1001 86380 86390 1
510530 99510530 1001 86380 86390 1
510594 99510594 1001 86380 86390 1
510622 99510622 1001 86380 86390 1
510484 99510484 1001 86380 86390 1
510894 99510894 1001 86380 86390 1
510769 99510769 1001 86380 86390 1
510770 99510770 1001 86380 86390 1
510811 99510811 1001 86380 86390 1
510760 99510760 1001 86380 86390 1
510865 99510865 1001 86380 86390 1
511484 99511484 1001 86380 86390 1
511497 99511497 1001 86380 86390 1
511371 99511371 1001 86380 86390 1
511275 99511275 1001 86380 86390 1
511288 99511288 1001 86380 86390 1
511277 99511277 1001 86380 86390 1
511177 99511177 1001 86380 86390 1
510970 99510970 1001 86380 86390 1
510937 99510937 1001 86380 86390 1
511004 99511004 1001 86380 86390 1
511060 99511060 1001 86380 86390 1
511588 99511588 1001 86380 86390 1
511654 99511654 1001 86380 86390 1
511611 99511611 1001 86380 86390 1
511612 99511612 1001 86380 86390 1
512224 99512224 1001 86380 86390 1
512251 99512251 1001 86380 86390 1
512179 99512179 1001 86380 86390 1
512249 99512249 1001 86380 86390 1
512147 99512147 1001 86380 86390 1
512096 99512096 1001 86380 86390 1
511968 99511968 1001 86380 86390 1
511982 99511982 1001 86380 86390 1
512034 99512034 1001 86380 86390 1
512025 99512025 1001 86380 86390 1
511973 99511973 1001 86380 86390 1
512068 99512068 1001 86380 86390 1
511809 99511809 1001 86380 86390 1
511939 99511939 1001 86380 86390 1
511836 99511836 1001 86380 86390 1
511832 99511832 1001 86380 86390 1
512471 99512471 1001 86380 86390 1
512579 99512579 1001 86380 86390 1
513102 99513102 1001 86380 86390 1
513069 99513069 1001 86380 86390 1
513045 99513045 1001 86380 86390 1
513149 99513149 1001 86380 86390 1
512861 99512861 1001 86380 86390 1
512732 99512732 1001 86380 86390 1
512746 99512746 1001 86380 86390 1
512734 99512734 1001 86380 86390 1
512774 99512774 1001 86380 86390 1
512787 99512787 1001 86380 86390 1
512606 99512606 1001 86380 86390 1
513215 99513215 1001 86380 86390 1
513269 99513269 1001 86380 86390 1
513399 99513399 1001 86380 86390 1
513273 99513273 1001 86380 86390 1
513365 99513365 1001 86380 86390 1
513356 99513356 1001 86380 86390 1
513955 99513955 1001 86380 86390 1
514015 99514015 1001 86380 86390 1
513861 99513861 1001 86380 86390 1
513671 99513671 1001 86380 86390 1
513790 99513790 1001 86380 86390 1
513636 99513636 1001 86380 86390 1
513558 99513558 1001 86380 86390 1
513472 99513472 1001 86380 86390 1
513486 99513486 1001 86380 86390 1
514196 99514196 1001 86380 86390 1
514036 99514036 1001 86380 86390 1
514089 99514089 1001 86380 86390 1
514182 99514182 1001 86380 86390 1
514053 99514053 1001 86380 86390 1
514756 99514756 1001 86380 86390 1
514616 99514616 1001 86380 86390 1
514629 99514629 1001 86380 86390 1
514308 99514308 1001 86380 86390 1
514350 99514350 1001 86380 86390 1
514976 99514976 1001 86380 86390 1
515556 99515556 1001 86380 86390 1
515611 99515611 1001 86380 86390 1
515510 99515510 1001 86380 86390 1
515526 99515526 1001 86380 86390 1
515618 99515618 1001 86380 86390 1
515431 99515431 1001 86380 86390 1
515303 99515303 1001 86380 86390 1
515295 99515295 1001 86380 86390 1
515205 99515205 1001 86380 86390 1
515169 99515169 1001 86380 86390 1
515212 99515212 1001 86380 86390 1
515778 99515778 1001 86380 86390 1
515830 99515830 1001 86380 86390 1
515846 99515846 1001 86380 86390 1
516355 99516355 1001 86380 86390 1
516440 99516440 1001 86380 86390 1
516215 99516215 1001 86380 86390 1
516113 99516113 1001 86380 86390 1
516245 99516245 1001 86380 86390 1
516285 99516285 1001 86380 86390 1
516275 99516275 1001 86380 86390 1
516006 99516006 1001 86380 86390 1
516007 99516007 1001 86380 86390 1
516090 99516090 1001 86380 86390 1
516597 99516597 1001 86380 86390 1
516629 99516629 1001 86380 86390 1
516645 99516645 1001 86380 86390 1
516712 99516712 1001 86380 86390 1
517208 99517208 1001 86380 86390 1
517148 99517148 1001 86380 86390 1
517319 99517319 1001 86380 86390 1
516987 99516987 1001 86380 86390 1
517004 99517004 1001 86380 86390 1
517044 99517044 1001 86380 86390 1
517111 99517111 1001 86380 86390 1
517112 99517112 1001 86380 86390 1
517063 99517063 1001 86380 86390 1
516832 99516832 1001 86380 86390 1
516731 99516731 1001 86380 86390 1
517438 99517438 1001 86380 86390 1
517506 99517506 1001 86380 86390 1
517352 99517352 1001 86380 86390 1
518129 99518129 1001 86380 86390 1
518151 99518151 1001 86380 86390 1
518082 99518082 1001 86380 86390 1
517813 99517813 1001 86380 86390 1
517930 99517930 1001 86380 86390 1
517819 99517819 1001 86380 86390 1
517925 99517925 1001 86380 86390 1
517710 99517710 1001 86380 86390 1
517699 99517699 1001 86380 86390 1
517556 99517556 1001 86380 86390 1
517596 99517596 1001 86380 86390 1
517586 99517586 1001 86380 86390 1
517716 99517716 1001 86380 86390 1
517549 99517549 1001 86380 86390 1
517615 99517615 1001 86380 86390 1
518346 99518346 1001 86380 86390 1
518885 99518885 1001 86380 86390 1
518800 99518800 1001 86380 86390 1
518884 99518884 1001 86380 86390 1
518605 99518605 1001 86380 86390 1
518649 99518649 1001 86380 86390 1
518474 99518474 1001 86380 86390 1
518468 99518468 1001 86380 86390 1
519155 99519155 1001 86380 86390 1
519106 99519106 1001 86380 86390 1
519768 99519768 1001 86380 86390 1
519506 99519506 1001 86380 86390 1
519442 99519442 1001 86380 86390 1
519458 99519458 1001 86380 86390 1
519498 99519498 1001 86380 86390 1
519310 99519310 1001 86380 86390 1
519194 99519194 1001 86380 86390 1
519391 99519391 1001 86380 86390 1
519379 99519379 1001 86380 86390 1
519266 99519266 1001 86380 86390 1
519201 99519201 1001 86380 86390 1
519230 99519230 1001 86380 86390 1
519903 99519903 1001 86380 86390 1
519852 99519852 1001 86380 86390 1
519996 99519996 1001 86380 86390 1
519975 99519975 1001 86380 86390 1
520541 99520541 1001 86380 86390 1
520548 99520548 1001 86380 86390 1
520633 99520633 1001 86380 86390 1
520295 99520295 1001 86380 86390 1
520206 99520206 1001 86380 86390 1
520024 99520024 1001 86380 86390 1
520078 99520078 1001 86380 86390 1
520030 99520030 1001 86380 86390 1
520782 99520782 1001 86380 86390 1
520644 99520644 1001 86380 86390 1
521297 99521297 1001 86380 86390 1
520915 99520915 1001 86380 86390 1
520878 99520878 1001 86380 86390 1
521631 99521631 1001 86380 86390 1
521658 99521658 1001 86380 86390 1
521533 99521533 1001 86380 86390 1
521614 99521614 1001 86380 86390 1
522157 99522157 1001 86380 86390 1
522273 99522273 1001 86380 86390 1
522275 99522275 1001 86380 86390 1
522147 99522147 1001 86380 86390 1
522238 99522238 1001 86380 86390 1
521997 99521997 1001 86380 86390 1
521999 99521999 1001 86380 86390 1
522027 99522027 1001 86380 86390 1
521790 99521790 1001 86380 86390 1
521739 99521739 1001 86380 86390 1
522317 99522317 1001 86380 86390 1
522369 99522369 1001 86380 86390 1
522389 99522389 1001 86380 86390 1
522299 99522299 1001 86380 86390 1
522313 99522313 1001 86380 86390 1
522379 99522379 1001 86380 86390 1
522989 99522989 1001 86380 86390 1
523005 99523005 1001 86380 86390 1
523022 99523022 1001 86380 86390 1
523051 99523051 1001 86380 86390 1
523039 99523039 1001 86380 86390 1
522962 99522962 1001 86380 86390 1
522720 99522720 1001 86380 86390 1
522562 99522562 1001 86380 86390 1
522605 99522605 1001 86380 86390 1
522659 99522659 1001 86380 86390 1
522531 99522531 1001 86380 86390 1
522585 99522585 1001 86380 86390 1
523195 99523195 1001 86380 86390 1
523185 99523185 1001 86380 86390 1
523303 99523303 1001 86380 86390 1
523884 99523884 1001 86380 86390 1
523788 99523788 1001 86380 86390 1
523674 99523674 1001 86380 86390 1
523597 99523597 1001 86380 86390 1
523630 99523630 1001 86380 86390 1
523634 99523634 1001 86380 86390 1
523428 99523428 1001 86380 86390 1
523520 99523520 1001 86380 86390 1
523495 99523495 1001 86380 86390 1
523366 99523366 1001 86380 86390 1
523405 99523405 1001 86380 86390 1
523393 99523393 1001 86380 86390 1
523434 99523434 1001 86380 86390 1
523412 99523412 1001 86380 86390 1
523438 99523438 1001 86380 86390 1
524073 99524073 1001 86380 86390 1
523962 99523962 1001 86380 86390 1
524067 99524067 1001 86380 86390 1
524639 99524639 1001 86380 86390 1
524369 99524369 1001 86380 86390 1
524528 99524528 1001 86380 86390 1
524389 99524389 1001 86380 86390 1
524534 99524534 1001 86380 86390 1
524164 99524164 1001 86380 86390 1
524152 99524152 1001 86380 86390 1
524858 99524858 1001 86380 86390 1
524916 99524916 1001 86380 86390 1
524943 99524943 1001 86380 86390 1
524854 99524854 1001 86380 86390 1
524779 99524779 1001 86380 86390 1
525432 99525432 1001 86380 86390 1
525400 99525400 1001 86380 86390 1
525493 99525493 1001 86380 86390 1
525195 99525195 1001 86380 86390 1
525157 99525157 1001 86380 86390 1
525071 99525071 1001 86380 86390 1
525047 99525047 1001 86380 86390 1
525073 99525073 1001 86380 86390 1
525022 99525022 1001 86380 86390 1
525010 99525010 1001 86380 86390 1
525089 99525089 1001 86380 86390 1
525180 99525180 1001 86380 86390 1
525663 99525663 1001 86380 86390 1
525598 99525598 1001 86380 86390 1
526126 99526126 1001 86380 86390 1
526153 99526153 1001 86380 86390 1
526197 99526197 1001 86380 86390 1
526172 99526172 1001 86380 86390 1
525828 99525828 1001 86380 86390 1
525867 99525867 1001 86380 86390 1
525945 99525945 1001 86380 86390 1
525804 99525804 1001 86380 86390 1
525987 99525987 1001 86380 86390 1
525937 99525937 1001 86380 86390 1
525938 99525938 1001 86380 86390 1
525811 99525811 1001 86380 86390 1
525813 99525813 1001 86380 86390 1
526436 99526436 1001 86380 86390 1
526456 99526456 1001 86380 86390 1
526572 99526572 1001 86380 86390 1
526978 99526978 1001 86380 86390 1
526870 99526870 1001 86380 86390 1
527014 99527014 1001 86380 86390 1
526847 99526847 1001 86380 86390 1
526685 99526685 1001 86380 86390 1
526634 99526634 1001 86380 86390 1
526674 99526674 1001 86380 86390 1
526754 99526754 1001 86380 86390 1
527325 99527325 1001 86380 86390 1
527925 99527925 1001 86380 86390 1
528020 99528020 1001 86380 86390 1
527943 99527943 1001 86380 86390 1
527796 99527796 1001 86380 86390 1
527823 99527823 1001 86380 86390 1
527746 99527746 1001 86380 86390 1
527724 99527724 1001 86380 86390 1
527738 99527738 1001 86380 86390 1
527531 99527531 1001 86380 86390 1
527658 99527658 1001 86380 86390 1
527529 99527529 1001 86380 86390 1
528203 99528203 1001 86380 86390 1
528772 99528772 1001 86380 86390 1
528722 99528722 1001 86380 86390 1
528751 99528751 1001 86380 86390 1
528701 99528701 1001 86380 86390 1
528553 99528553 1001 86380 86390 1
528631 99528631 1001 86380 86390 1
528594 99528594 1001 86380 86390 1
528677 99528677 1001 86380 86390 1
528642 99528642 1001 86380 86390 1
528411 99528411 1001 86380 86390 1
528976 99528976 1001 86380 86390 1
528938 99528938 1001 86380 86390 1
528955 99528955 1001 86380 86390 1
528960 99528960 1001 86380 86390 1
528961 99528961 1001 86380 86390 1
529574 99529574 1001 86380 86390 1
529698 99529698 1001 86380 86390 1
529668 99529668 1001 86380 86390 1
529495 99529495 1001 86380 86390 1
529486 99529486 1001 86380 86390 1
529409 99529409 1001 86380 86390 1
529164 99529164 1001 86380 86390 1
529216 99529216 1001 86380 86390 1
529867 99529867 1001 86380 86390 1
529805 99529805 1001 86380 86390 1
529523 99529523 1001 86380 86390 1
529900 99529900 1001 86380 86390 1
530490 99530490 1001 86380 86390 1
530491 99530491 1001 86380 86390 1
530379 99530379 1001 86380 86390 1
530444 99530444 1001 86380 86390 1
530544 99530544 1001 86380 86390 1
530385 99530385 1001 86380 86390 1
530153 99530153 1001 86380 86390 1
530239 99530239 1001 86380 86390 1
530189 99530189 1001 86380 86390 1
530128 99530128 1001 86380 86390 1
530025 99530025 1001 86380 86390 1
529961 99529961 1001 86380 86390 1
530706 99530706 1001 86380 86390 1
530554 99530554 1001 86380 86390 1
531360 99531360 1001 86380 86390 1
531246 99531246 1001 86380 86390 1
531209 99531209 1001 86380 86390 1
531150 99531150 1001 86380 86390 1
531060 99531060 1001 86380 86390 1
531087 99531087 1001 86380 86390 1
531141 99531141 1001 86380 86390 1
530974 99530974 1001 86380 86390 1
531014 99531014 1001 86380 86390 1
530941 99530941 1001 86380 86390 1
530891 99530891 1001 86380 86390 1
530917 99530917 1001 86380 86390 1
530806 99530806 1001 86380 86390 1
530768 99530768 1001 86380 86390 1
530795 99530795 1001 86380 86390 1
531499 99531499 1001 86380 86390 1
532143 99532143 1001 86380 86390 1
532118 99532118 1001 86380 86390 1
532124 99532124 1001 86380 86390 1
531977 99531977 1001 86380 86390 1
531829 99531829 1001 86380 86390 1
531972 99531972 1001 86380 86390 1
531817 99531817 1001 86380 86390 1
531775 99531775 1001 86380 86390 1
532270 99532270 1001 86380 86390 1
532363 99532363 1001 86380 86390 1
532261 99532261 1001 86380 86390 1
532932 99532932 1001 86380 86390 1
532874 99532874 1001 86380 86390 1
532696 99532696 1001 86380 86390 1
532709 99532709 1001 86380 86390 1
532775 99532775 1001 86380 86390 1
532647 99532647 1001 86380 86390 1
532819 99532819 1001 86380 86390 1
532627 99532627 1001 86380 86390 1
532654 99532654 1001 86380 86390 1
532721 99532721 1001 86380 86390 1
532459 99532459 1001 86380 86390 1
532472 99532472 1001 86380 86390 1
532563 99532563 1001 86380 86390 1
533160 99533160 1001 86380 86390 1
533044 99533044 1001 86380 86390 1
533100 99533100 1001 86380 86390 1
533155 99533155 1001 86380 86390 1
533220 99533220 1001 86380 86390 1
533857 99533857 1001 86380 86390 1
533814 99533814 1001 86380 86390 1
533726 99533726 1001 86380 86390 1
533449 99533449 1001 86380 86390 1
533555 99533555 1001 86380 86390 1
533646 99533646 1001 86380 86390 1
533468 99533468 1001 86380 86390 1
533308 99533308 1001 86380 86390 1
534013 99534013 1001 86380 86390 1
534056 99534056 1001 86380 86390 1
534018 99534018 1001 86380 86390 1
534648 99534648 1001 86380 86390 1
534664 99534664 1001 86380 86390 1
534601 99534601 1001 86380 86390 1
534275 99534275 1001 86380 86390 1
534247 99534247 1001 86380 86390 1
534864 99534864 1001 86380 86390 1
534696 99534696 1001 86380 86390 1
534839 99534839 1001 86380 86390 1
534852 99534852 1001 86380 86390 1
534880 99534880 1001 86380 86390 1
534743 99534743 1001 86380 86390 1
534847 99534847 1001 86380 86390 1
535347 99535347 1001 86380 86390 1
535451 99535451 1001 86380 86390 1
535375 99535375 1001 86380 86390 1
535493 99535493 1001 86380 86390 1
535443 99535443 1001 86380 86390 1
535113 99535113 1001 86380 86390 1
535284 99535284 1001 86380 86390 1
535159 99535159 1001 86380 86390 1
534902 99534902 1001 86380 86390 1
535025 99535025 1001 86380 86390 1
535699 99535699 1001 86380 86390 1
536195 99536195 1001 86380 86390 1
536249 99536249 1001 86380 86390 1
536214 99536214 1001 86380 86390 1
536241 99536241 1001 86380 86390 1
536165 99536165 1001 86380 86390 1
535844 99535844 1001 86380 86390 1
535911 99535911 1001 86380 86390 1
535743 99535743 1001 86380 86390 1
536350 99536350 1001 86380 86390 1
536460 99536460 1001 86380 86390 1
537048 99537048 1001 86380 86390 1
537051 99537051 1001 86380 86390 1
536815 99536815 1001 86380 86390 1
536844 99536844 1001 86380 86390 1
536569 99536569 1001 86380 86390 1
537219 99537219 1001 86380 86390 1
537873 99537873 1001 86380 86390 1
537938 99537938 1001 86380 86390 1
537981 99537981 1001 86380 86390 1
537884 99537884 1001 86380 86390 1
537759 99537759 1001 86380 86390 1
537592 99537592 1001 86380 86390 1
537774 99537774 1001 86380 86390 1
537780 99537780 1001 86380 86390 1
537503 99537503 1001 86380 86390 1
537391 99537391 1001 86380 86390 1
538074 99538074 1001 86380 86390 1
538042 99538042 1001 86380 86390 1
538004 99538004 1001 86380 86390 1
538033 99538033 1001 86380 86390 1
538134 99538134 1001 86380 86390 1
538726 99538726 1001 86380 86390 1
538675 99538675 1001 86380 86390 1
538736 99538736 1001 86380 86390 1
538543 99538543 1001 86380 86390 1
538378 99538378 1001 86380 86390 1
538955 99538955 1001 86380 86390 1
538905 99538905 1001 86380 86390 1
538992 99538992 1001 86380 86390 1
539602 99539602 1001 86380 86390 1
539463 99539463 1001 86380 86390 1
539620 99539620 1001 86380 86390 1
539570 99539570 1001 86380 86390 1
539495 99539495 1001 86380 86390 1
539255 99539255 1001 86380 86390 1
539424 99539424 1001 86380 86390 1
539321 99539321 1001 86380 86390 1
539322 99539322 1001 86380 86390 1
539246 99539246 1001 86380 86390 1
539138 99539138 1001 86380 86390 1
539088 99539088 1001 86380 86390 1
539054 99539054 1001 86380 86390 1
539158 99539158 1001 86380 86390 1
539042 99539042 1001 86380 86390 1
539225 99539225 1001 86380 86390 1
539706 99539706 1001 86380 86390 1
539712 99539712 1001 86380 86390 1
539700 99539700 1001 86380 86390 1
539792 99539792 1001 86380 86390 1
540465 99540465 1001 86380 86390 1
540322 99540322 1001 86380 86390 1
540462 99540462 1001 86380 86390 1
540235 99540235 1001 86380 86390 1
540130 99540130 1001 86380 86390 1
539858 99539858 1001 86380 86390 1
540034 99540034 1001 86380 86390 1
540503 99540503 1001 86380 86390 1
540479 99540479 1001 86380 86390 1
540481 99540481 1001 86380 86390 1
540653 99540653 1001 86380 86390 1
540669 99540669 1001 86380 86390 1
541263 99541263 1001 86380 86390 1
541155 99541155 1001 86380 86390 1
541120 99541120 1001 86380 86390 1
541176 99541176 1001 86380 86390 1
540942 99540942 1001 86380 86390 1
540763 99540763 1001 86380 86390 1
540742 99540742 1001 86380 86390 1
540690 99540690 1001 86380 86390 1
540730 99540730 1001 86380 86390 1
540695 99540695 1001 86380 86390 1
541395 99541395 1001 86380 86390 1
541460 99541460 1001 86380 86390 1
541309 99541309 1001 86380 86390 1
542004 99542004 1001 86380 86390 1
541932 99541932 1001 86380 86390 1
541784 99541784 1001 86380 86390 1
541849 99541849 1001 86380 86390 1
541671 99541671 1001 86380 86390 1
541599 99541599 1001 86380 86390 1
542239 99542239 1001 86380 86390 1
542293 99542293 1001 86380 86390 1
542896 99542896 1001 86380 86390 1
542890 99542890 1001 86380 86390 1
542813 99542813 1001 86380 86390 1
542905 99542905 1001 86380 86390 1
542639 99542639 1001 86380 86390 1
542538 99542538 1001 86380 86390 1
542648 99542648 1001 86380 86390 1
542416 99542416 1001 86380 86390 1
542430 99542430 1001 86380 86390 1
543049 99543049 1001 86380 86390 1
543064 99543064 1001 86380 86390 1
542953 99542953 1001 86380 86390 1
543644 99543644 1001 86380 86390 1
543726 99543726 1001 86380 86390 1
543586 99543586 1001 86380 86390 1
543654 99543654 1001 86380 86390 1
543526 99543526 1001 86380 86390 1
543530 99543530 1001 86380 86390 1
543427 99543427 1001 86380 86390 1
543392 99543392 1001 86380 86390 1
543457 99543457 1001 86380 86390 1
543459 99543459 1001 86380 86390 1
543460 99543460 1001 86380 86390 1
543273 99543273 1001 86380 86390 1
543846 99543846 1001 86380 86390 1
544431 99544431 1001 86380 86390 1
544484 99544484 1001 86380 86390 1
544572 99544572 1001 86380 86390 1
544421 99544421 1001 86380 86390 1
544515 99544515 1001 86380 86390 1
544584 99544584 1001 86380 86390 1
544240 99544240 1001 86380 86390 1
544107 99544107 1001 86380 86390 1
544061 99544061 1001 86380 86390 1
544688 99544688 1001 86380 86390 1
415149 676 1001 68220 73677 1
418298 210 1001 40260 40677 1
500552 755 1002 55651 66489 1
511328 1055 1002 25290 28235 1
400040 99400040 1001 86380 86390 1
400251 99400251 1001 86380 86390 1
400508 99400508 1001 86380 86390 1
400601 99400601 1001 86380 86390 1
400639 99400639 1001 86380 86390 1
401093 99401093 1001 86380 86390 1
401154 99401154 1001 86380 86390 1
401188 99401188 1001 86380 86390 1
401571 99401571 1001 86380 86390 1
401529 99401529 1001 86380 86390 1
401679 99401679 1001 86380 86390 1
402048 99402048 1001 86380 86390 1
402039 99402039 1001 86380 86390 1
402271 99402271 1001 86380 86390 1
402295 99402295 1001 86380 86390 1
402587 99402587 1001 86380 86390 1
402747 99402747 1001 86380 86390 1
402738 99402738 1001 86380 86390 1
402795 99402795 1001 86380 86390 1
403143 99403143 1001 86380 86390 1
403312 99403312 1001 86380 86390 1
403336 99403336 1001 86380 86390 1
403456 99403456 1001 86380 86390 1
403533 99403533 1001 86380 86390 1
403512 99403512 1001 86380 86390 1
403560 99403560 1001 86380 86390 1
403636 99403636 1001 86380 86390 1
403638 99403638 1001 86380 86390 1
403819 99403819 1001 86380 86390 1
403888 99403888 1001 86380 86390 1
403984 99403984 1001 86380 86390 1
403962 99403962 1001 86380 86390 1
404086 99404086 1001 86380 86390 1
404174 99404174 1001 86380 86390 1
404453 99404453 1001 86380 86390 1
404429 99404429 1001 86380 86390 1
404483 99404483 1001 86380 86390 1
404767 99404767 1001 86380 86390 1
404768 99404768 1001 86380 86390 1
404814 99404814 1001 86380 86390 1
404960 99404960 1001 86380 86390 1
405238 99405238 1001 86380 86390 1
405239 99405239 1001 86380 86390 1
405363 99405363 1001 86380 86390 1
405365 99405365 1001 86380 86390 1
405661 99405661 1001 86380 86390 1
405651 99405651 1001 86380 86390 1
405775 99405775 1001 86380 86390 1
405785 99405785 1001 86380 86390 1
405975 99405975 1001 86380 86390 1
406011 99406011 1001 86380 86390 1
406346 99406346 1001 86380 86390 1
406513 99406513 1001 86380 86390 1
406796 99406796 1001 86380 86390 1
406867 99406867 1001 86380 86390 1
406871 99406871 1001 86380 86390 1
407022 99407022 1001 86380 86390 1
407168 99407168 1001 86380 86390 1
407385 99407385 1001 86380 86390 1
407556 99407556 1001 86380 86390 1
407479 99407479 1001 86380 86390 1
407918 99407918 1001 86380 86390 1
408015 99408015 1001 86380 86390 1
408151 99408151 1001 86380 86390 1
408367 99408367 1001 86380 86390 1
408446 99408446 1001 86380 86390 1
408622 99408622 1001 86380 86390 1
408590 99408590 1001 86380 86390 1
408644 99408644 1001 86380 86390 1
408712 99408712 1001 86380 86390 1
409447 99409447 1001 86380 86390 1
409580 99409580 1001 86380 86390 1
409593 99409593 1001 86380 86390 1
409555 99409555 1001 86380 86390 1
409631 99409631 1001 86380 86390 1
409600 99409600 1001 86380 86390 1
409709 99409709 1001 86380 86390 1
410333 99410333 1001 86380 86390 1
410441 99410441 1001 86380 86390 1
410602 99410602 1001 86380 86390 1
410665 99410665 1001 86380 86390 1
411204 99411204 1001 86380 86390 1
411320 99411320 1001 86380 86390 1
411224 99411224 1001 86380 86390 1
411520 99411520 1001 86380 86390 1
411631 99411631 1001 86380 86390 1
411592 99411592 1001 86380 86390 1
411622 99411622 1001 86380 86390 1
411655 99411655 1001 86380 86390 1
411790 99411790 1001 86380 86390 1
411823 99411823 1001 86380 86390 1
411804 99411804 1001 86380 86390 1
411889 99411889 1001 86380 86390 1
411944 99411944 1001 86380 86390 1
412161 99412161 1001 86380 86390 1
412269 99412269 1001 86380 86390 1
412258 99412258 1001 86380 86390 1
412278 99412278 1001 86380 86390 1
412287 99412287 1001 86380 86390 1
413566 99413566 1001 86380 86390 1
413238 99413238 1001 86380 86390 1
412940 99412940 1001 86380 86390 1
412929 99412929 1001 86380 86390 1
413287 99413287 1001 86380 86390 1
412749 99412749 1001 86380 86390 1
412728 99412728 1001 86380 86390 1
412515 99412515 1001 86380 86390 1
412606 99412606 1001 86380 86390 1
413957 99413957 1001 86380 86390 1
413817 99413817 1001 86380 86390 1
415237 99415237 1001 86380 86390 1
415306 99415306 1001 86380 86390 1
414739 99414739 1001 86380 86390 1
414879 99414879 1001 86380 86390 1
414599 99414599 1001 86380 86390 1
414465 99414465 1001 86380 86390 1
414269 99414269 1001 86380 86390 1
414350 99414350 1001 86380 86390 1
414500 99414500 1001 86380 86390 1
415386 99415386 1001 86380 86390 1
415501 99415501 1001 86380 86390 1
415408 99415408 1001 86380 86390 1
415496 99415496 1001 86380 86390 1
415331 99415331 1001 86380 86390 1
416779 99416779 1001 86380 86390 1
416184 99416184 1001 86380 86390 1
416285 99416285 1001 86380 86390 1
416498 99416498 1001 86380 86390 1
416262 99416262 1001 86380 86390 1
416432 99416432 1001 86380 86390 1
415748 99415748 1001 86380 86390 1
415753 99415753 1001 86380 86390 1
416057 99416057 1001 86380 86390 1
416098 99416098 1001 86380 86390 1
415761 99415761 1001 86380 86390 1
415918 99415918 1001 86380 86390 1
415921 99415921 1001 86380 86390 1
415896 99415896 1001 86380 86390 1
417074 99417074 1001 86380 86390 1
417219 99417219 1001 86380 86390 1
417028 99417028 1001 86380 86390 1
417274 99417274 1001 86380 86390 1
417060 99417060 1001 86380 86390 1
417424 99417424 1001 86380 86390 1
417515 99417515 1001 86380 86390 1
418638 99418638 1001 86380 86390 1
418257 99418257 1001 86380 86390 1
418048 99418048 1001 86380 86390 1
418187 99418187 1001 86380 86390 1
417793 99417793 1001 86380 86390 1
417695 99417695 1001 86380 86390 1
419196 99419196 1001 86380 86390 1
419046 99419046 1001 86380 86390 1
420385 99420385 1001 86380 86390 1
420288 99420288 1001 86380 86390 1
419820 99419820 1001 86380 86390 1
419786 99419786 1001 86380 86390 1
419991 99419991 1001 86380 86390 1
419932 99419932 1001 86380 86390 1
419717 99419717 1001 86380 86390 1
419374 99419374 1001 86380 86390 1
419406 99419406 1001 86380 86390 1
419273 99419273 1001 86380 86390 1
419524 99419524 1001 86380 86390 1
419457 99419457 1001 86380 86390 1
420793 99420793 1001 86380 86390 1
420703 99420703 1001 86380 86390 1
420688 99420688 1001 86380 86390 1
422037 99422037 1001 86380 86390 1
421953 99421953 1001 86380 86390 1
421503 99421503 1001 86380 86390 1
421673 99421673 1001 86380 86390 1
421328 99421328 1001 86380 86390 1
421581 99421581 1001 86380 86390 1
421117 99421117 1001 86380 86390 1
421118 99421118 1001 86380 86390 1
420994 99420994 1001 86380 86390 1
422192 99422192 1001 86380 86390 1
422308 99422308 1001 86380 86390 1
422493 99422493 1001 86380 86390 1
422270 99422270 1001 86380 86390 1
423698 99423698 1001 86380 86390 1
423317 99423317 1001 86380 86390 1
423495 99423495 1001 86380 86390 1
423216 99423216 1001 86380 86390 1
423247 99423247 1001 86380 86390 1
423139 99423139 1001 86380 86390 1
422973 99422973 1001 86380 86390 1
423084 99423084 1001 86380 86390 1
422747 99422747 1001 86380 86390 1
422628 99422628 1001 86380 86390 1
422541 99422541 1001 86380 86390 1
422616 99422616 1001 86380 86390 1
423919 99423919 1001 86380 86390 1
423832 99423832 1001 86380 86390 1
423978 99423978 1001 86380 86390 1
425148 99425148 1001 86380 86390 1
425104 99425104 1001 86380 86390 1
425015 99425015 1001 86380 86390 1
425160 99425160 1001 86380 86390 1
425288 99425288 1001 86380 86390 1
425070 99425070 1001 86380 86390 1
424612 99424612 1001 86380 86390 1
424888 99424888 1001 86380 86390 1
424892 99424892 1001 86380 86390 1
424870 99424870 1001 86380 86390 1
424446 99424446 1001 86380 86390 1
424582 99424582 1001 86380 86390 1
424256 99424256 1001 86380 86390 1
424166 99424166 1001 86380 86390 1
424362 99424362 1001 86380 86390 1
425498 99425498 1001 86380 86390 1
425605 99425605 1001 86380 86390 1
427004 99427004 1001 86380 86390 1
426923 99426923 1001 86380 86390 1
426705 99426705 1001 86380 86390 1
426451 99426451 1001 86380 86390 1
426399 99426399 1001 86380 86390 1
426553 99426553 1001 86380 86390 1
426437 99426437 1001 86380 86390 1
426588 99426588 1001 86380 86390 1
426167 99426167 1001 86380 86390 1
426174 99426174 1001 86380 86390 1
425858 99425858 1001 86380 86390 1
427252 99427252 1001 86380 86390 1
428572 99428572 1001 86380 86390 1
428446 99428446 1001 86380 86390 1
428483 99428483 1001 86380 86390 1
428597 99428597 1001 86380 86390 1
428118 99428118 1001 86380 86390 1
428322 99428322 1001 86380 86390 1
428146 99428146 1001 86380 86390 1
428114 99428114 1001 86380 86390 1
428181 99428181 1001 86380 86390 1
427606 99427606 1001 86380 86390 1
427748 99427748 1001 86380 86390 1
428839 99428839 1001 86380 86390 1
428947 99428947 1001 86380 86390 1
428849 99428849 1001 86380 86390 1
429119 99429119 1001 86380 86390 1
430007 99430007 1001 86380 86390 1
429682 99429682 1001 86380 86390 1
429801 99429801 1001 86380 86390 1
429638 99429638 1001 86380 86390 1
429893 99429893 1001 86380 86390 1
429771 99429771 1001 86380 86390 1
429552 99429552 1001 86380 86390 1
429353 99429353 1001 86380 86390 1
429281 99429281 1001 86380 86390 1
430523 99430523 1001 86380 86390 1
430623 99430623 1001 86380 86390 1
430533 99430533 1001 86380 86390 1
431670 99431670 1001 86380 86390 1
431791 99431791 1001 86380 86390 1
431965 99431965 1001 86380 86390 1
431876 99431876 1001 86380 86390 1
431703 99431703 1001 86380 86390 1
431904 99431904 1001 86380 86390 1
431352 99431352 1001 86380 86390 1
431506 99431506 1001 86380 86390 1
431609 99431609 1001 86380 86390 1
431266 99431266 1001 86380 86390 1
431599 99431599 1001 86380 86390 1
431470 99431470 1001 86380 86390 1
431520 99431520 1001 86380 86390 1
430952 99430952 1001 86380 86390 1
431073 99431073 1001 86380 86390 1
431019 99431019 1001 86380 86390 1
432287 99432287 1001 86380 86390 1
432407 99432407 1001 86380 86390 1
432127 99432127 1001 86380 86390 1
432236 99432236 1001 86380 86390 1
433485 99433485 1001 86380 86390 1
433521 99433521 1001 86380 86390 1
433552 99433552 1001 86380 86390 1
433399 99433399 1001 86380 86390 1
433313 99433313 1001 86380 86390 1
433021 99433021 1001 86380 86390 1
433029 99433029 1001 86380 86390 1
433151 99433151 1001 86380 86390 1
432492 99432492 1001 86380 86390 1
432657 99432657 1001 86380 86390 1
433914 99433914 1001 86380 86390 1
434066 99434066 1001 86380 86390 1
434001 99434001 1001 86380 86390 1
433767 99433767 1001 86380 86390 1
433748 99433748 1001 86380 86390 1
435224 99435224 1001 86380 86390 1
435114 99435114 1001 86380 86390 1
435306 99435306 1001 86380 86390 1
435051 99435051 1001 86380 86390 1
435335 99435335 1001 86380 86390 1
434735 99434735 1001 86380 86390 1
434719 99434719 1001 86380 86390 1
434144 99434144 1001 86380 86390 1
434571 99434571 1001 86380 86390 1
434483 99434483 1001 86380 86390 1
434249 99434249 1001 86380 86390 1
435860 99435860 1001 86380 86390 1
435546 99435546 1001 86380 86390 1
435488 99435488 1001 86380 86390 1
435867 99435867 1001 86380 86390 1
435656 99435656 1001 86380 86390 1
435532 99435532 1001 86380 86390 1
435610 99435610 1001 86380 86390 1
436805 99436805 1001 86380 86390 1
436897 99436897 1001 86380 86390 1
436910 99436910 1001 86380 86390 1
436850 99436850 1001 86380 86390 1
436613 99436613 1001 86380 86390 1
435962 99435962 1001 86380 86390 1
436280 99436280 1001 86380 86390 1
437241 99437241 1001 86380 86390 1
437300 99437300 1001 86380 86390 1
437224 99437224 1001 86380 86390 1
300602 99300602 1001 86380 86390 1
300553 99300553 1001 86380 86390 1
300713 99300713 1001 86380 86390 1
300380 99300380 1001 86380 86390 1
300369 99300369 1001 86380 86390 1
300360 99300360 1001 86380 86390 1
300494 99300494 1001 86380 86390 1
300159 99300159 1001 86380 86390 1
300312 99300312 1001 86380 86390 1
300894 99300894 1001 86380 86390 1
300791 99300791 1001 86380 86390 1
300843 99300843 1001 86380 86390 1
300740 99300740 1001 86380 86390 1
300744 99300744 1001 86380 86390 1
300784 99300784 1001 86380 86390 1
300735 99300735 1001 86380 86390 1
301516 99301516 1001 86380 86390 1
301408 99301408 1001 86380 86390 1
301290 99301290 1001 86380 86390 1
300986 99300986 1001 86380 86390 1
301001 99301001 1001 86380 86390 1
300944 99300944 1001 86380 86390 1
301566 99301566 1001 86380 86390 1
301715 99301715 1001 86380 86390 1
302258 99302258 1001 86380 86390 1
302368 99302368 1001 86380 86390 1
302185 99302185 1001 86380 86390 1
302238 99302238 1001 86380 86390 1
302060 99302060 1001 86380 86390 1
302026 99302026 1001 86380 86390 1
302109 99302109 1001 86380 86390 1
301799 99301799 1001 86380 86390 1
301828 99301828 1001 86380 86390 1
301843 99301843 1001 86380 86390 1
301818 99301818 1001 86380 86390 1
301834 99301834 1001 86380 86390 1
301926 99301926 1001 86380 86390 1
302442 99302442 1001 86380 86390 1
302526 99302526 1001 86380 86390 1
302451 99302451 1001 86380 86390 1
302389 99302389 1001 86380 86390 1
302980 99302980 1001 86380 86390 1
302982 99302982 1001 86380 86390 1
302854 99302854 1001 86380 86390 1
302880 99302880 1001 86380 86390 1
302842 99302842 1001 86380 86390 1
302946 99302946 1001 86380 86390 1
302972 99302972 1001 86380 86390 1
302618 99302618 1001 86380 86390 1
302736 99302736 1001 86380 86390 1
302595 99302595 1001 86380 86390 1
302609 99302609 1001 86380 86390 1
303275 99303275 1001 86380 86390 1
303276 99303276 1001 86380 86390 1
303408 99303408 1001 86380 86390 1
303896 99303896 1001 86380 86390 1
304013 99304013 1001 86380 86390 1
303965 99303965 1001 86380 86390 1
303762 99303762 1001 86380 86390 1
303724 99303724 1001 86380 86390 1
303690 99303690 1001 86380 86390 1
303691 99303691 1001 86380 86390 1
303656 99303656 1001 86380 86390 1
303437 99303437 1001 86380 86390 1
303554 99303554 1001 86380 86390 1
303602 99303602 1001 86380 86390 1
303433 99303433 1001 86380 86390 1
304146 99304146 1001 86380 86390 1
304199 99304199 1001 86380 86390 1
304111 99304111 1001 86380 86390 1
304101 99304101 1001 86380 86390 1
304076 99304076 1001 86380 86390 1
304730 99304730 1001 86380 86390 1
304680 99304680 1001 86380 86390 1
304693 99304693 1001 86380 86390 1
304798 99304798 1001 86380 86390 1
304710 99304710 1001 86380 86390 1
304462 99304462 1001 86380 86390 1
304495 99304495 1001 86380 86390 1
304574 99304574 1001 86380 86390 1
304342 99304342 1001 86380 86390 1
304420 99304420 1001 86380 86390 1
304372 99304372 1001 86380 86390 1
304282 99304282 1001 86380 86390 1
304400 99304400 1001 86380 86390 1
304246 99304246 1001 86380 86390 1
304376 99304376 1001 86380 86390 1
304312 99304312 1001 86380 86390 1
304959 99304959 1001 86380 86390 1
304960 99304960 1001 86380 86390 1
305650 99305650 1001 86380 86390 1
305598 99305598 1001 86380 86390 1
305392 99305392 1001 86380 86390 1
305369 99305369 1001 86380 86390 1
305448 99305448 1001 86380 86390 1
305296 99305296 1001 86380 86390 1
500130 99500130 1001 86380 86390 1
500143 99500143 1001 86380 86390 1
500162 99500162 1001 86380 86390 1
305691 99305691 1001 86380 86390 1
500478 99500478 1001 86380 86390 1
500428 99500428 1001 86380 86390 1
500454 99500454 1001 86380 86390 1
500468 99500468 1001 86380 86390 1
500533 99500533 1001 86380 86390 1
500535 99500535 1001 86380 86390 1
500525 99500525 1001 86380 86390 1
500539 99500539 1001 86380 86390 1
500226 99500226 1001 86380 86390 1
500214 99500214 1001 86380 86390 1
500346 99500346 1001 86380 86390 1
500976 99500976 1001 86380 86390 1
500821 99500821 1001 86380 86390 1
501639 99501639 1001 86380 86390 1
501461 99501461 1001 86380 86390 1
501565 99501565 1001 86380 86390 1
501593 99501593 1001 86380 86390 1
501519 99501519 1001 86380 86390 1
501635 99501635 1001 86380 86390 1
501345 99501345 1001 86380 86390 1
501361 99501361 1001 86380 86390 1
501413 99501413 1001 86380 86390 1
501261 99501261 1001 86380 86390 1
501155 99501155 1001 86380 86390 1
501207 99501207 1001 86380 86390 1
501026 99501026 1001 86380 86390 1
501728 99501728 1001 86380 86390 1
501736 99501736 1001 86380 86390 1
502417 99502417 1001 86380 86390 1
502293 99502293 1001 86380 86390 1
502246 99502246 1001 86380 86390 1
501949 99501949 1001 86380 86390 1
502016 99502016 1001 86380 86390 1
502603 99502603 1001 86380 86390 1
503112 99503112 1001 86380 86390 1
503229 99503229 1001 86380 86390 1
503249 99503249 1001 86380 86390 1
503096 99503096 1001 86380 86390 1
503199 99503199 1001 86380 86390 1
502988 99502988 1001 86380 86390 1
502951 99502951 1001 86380 86390 1
503057 99503057 1001 86380 86390 1
502711 99502711 1001 86380 86390 1
502741 99502741 1001 86380 86390 1
503314 99503314 1001 86380 86390 1
503433 99503433 1001 86380 86390 1
503310 99503310 1001 86380 86390 1
503337 99503337 1001 86380 86390 1
504031 99504031 1001 86380 86390 1
504058 99504058 1001 86380 86390 1
503957 99503957 1001 86380 86390 1
503861 99503861 1001 86380 86390 1
503732 99503732 1001 86380 86390 1
503900 99503900 1001 86380 86390 1
503790 99503790 1001 86380 86390 1
503870 99503870 1001 86380 86390 1
503896 99503896 1001 86380 86390 1
503657 99503657 1001 86380 86390 1
503594 99503594 1001 86380 86390 1
503596 99503596 1001 86380 86390 1
504219 99504219 1001 86380 86390 1
504119 99504119 1001 86380 86390 1
504189 99504189 1001 86380 86390 1
504321 99504321 1001 86380 86390 1
504908 99504908 1001 86380 86390 1
504824 99504824 1001 86380 86390 1
504931 99504931 1001 86380 86390 1
504938 99504938 1001 86380 86390 1
504727 99504727 1001 86380 86390 1
504667 99504667 1001 86380 86390 1
504457 99504457 1001 86380 86390 1
504501 99504501 1001 86380 86390 1
504424 99504424 1001 86380 86390 1
505098 99505098 1001 86380 86390 1
504999 99504999 1001 86380 86390 1
505015 99505015 1001 86380 86390 1
505069 99505069 1001 86380 86390 1
505134 99505134 1001 86380 86390 1
505707 99505707 1001 86380 86390 1
505661 99505661 1001 86380 86390 1
505677 99505677 1001 86380 86390 1
505627 99505627 1001 86380 86390 1
505361 99505361 1001 86380 86390 1
505453 99505453 1001 86380 86390 1
505187 99505187 1001 86380 86390 1
505188 99505188 1001 86380 86390 1
505318 99505318 1001 86380 86390 1
505150 99505150 1001 86380 86390 1
505167 99505167 1001 86380 86390 1
505327 99505327 1001 86380 86390 1
505792 99505792 1001 86380 86390 1
505898 99505898 1001 86380 86390 1
505924 99505924 1001 86380 86390 1
505899 99505899 1001 86380 86390 1
505836 99505836 1001 86380 86390 1
505784 99505784 1001 86380 86390 1
505811 99505811 1001 86380 86390 1
505863 99505863 1001 86380 86390 1
505838 99505838 1001 86380 86390 1
505803 99505803 1001 86380 86390 1
506413 99506413 1001 86380 86390 1
506339 99506339 1001 86380 86390 1
506308 99506308 1001 86380 86390 1
506361 99506361 1001 86380 86390 1
506336 99506336 1001 86380 86390 1
506157 99506157 1001 86380 86390 1
506038 99506038 1001 86380 86390 1
506638 99506638 1001 86380 86390 1
507256 99507256 1001 86380 86390 1
507140 99507140 1001 86380 86390 1
507042 99507042 1001 86380 86390 1
506827 99506827 1001 86380 86390 1
506840 99506840 1001 86380 86390 1
506997 99506997 1001 86380 86390 1
506877 99506877 1001 86380 86390 1
507472 99507472 1001 86380 86390 1
507586 99507586 1001 86380 86390 1
508132 99508132 1001 86380 86390 1
508184 99508184 1001 86380 86390 1
508082 99508082 1001 86380 86390 1
508122 99508122 1001 86380 86390 1
508046 99508046 1001 86380 86390 1
508229 99508229 1001 86380 86390 1
508065 99508065 1001 86380 86390 1
507876 99507876 1001 86380 86390 1
507732 99507732 1001 86380 86390 1
507816 99507816 1001 86380 86390 1
508337 99508337 1001 86380 86390 1
509073 99509073 1001 86380 86390 1
509025 99509025 1001 86380 86390 1
509066 99509066 1001 86380 86390 1
508675 99508675 1001 86380 86390 1
508728 99508728 1001 86380 86390 1
508683 99508683 1001 86380 86390 1
508671 99508671 1001 86380 86390 1
508660 99508660 1001 86380 86390 1
508598 99508598 1001 86380 86390 1
509117 99509117 1001 86380 86390 1
509184 99509184 1001 86380 86390 1
509121 99509121 1001 86380 86390 1
509135 99509135 1001 86380 86390 1
509876 99509876 1001 86380 86390 1
509751 99509751 1001 86380 86390 1
509619 99509619 1001 86380 86390 1
509533 99509533 1001 86380 86390 1
509461 99509461 1001 86380 86390 1
509397 99509397 1001 86380 86390 1
509439 99509439 1001 86380 86390 1
509402 99509402 1001 86380 86390 1
509406 99509406 1001 86380 86390 1
510002 99510002 1001 86380 86390 1
510095 99510095 1001 86380 86390 1
509970 99509970 1001 86380 86390 1
509997 99509997 1001 86380 86390 1
509947 99509947 1001 86380 86390 1
510548 99510548 1001 86380 86390 1
510589 99510589 1001 86380 86390 1
510631 99510631 1001 86380 86390 1
510670 99510670 1001 86380 86390 1
510501 99510501 1001 86380 86390 1
510477 99510477 1001 86380 86390 1
510442 99510442 1001 86380 86390 1
510172 99510172 1001 86380 86390 1
510246 99510246 1001 86380 86390 1
510858 99510858 1001 86380 86390 1
510884 99510884 1001 86380 86390 1
510925 99510925 1001 86380 86390 1
510758 99510758 1001 86380 86390 1
511375 99511375 1001 86380 86390 1
511525 99511525 1001 86380 86390 1
511480 99511480 1001 86380 86390 1
511433 99511433 1001 86380 86390 1
511459 99511459 1001 86380 86390 1
511550 99511550 1001 86380 86390 1
511189 99511189 1001 86380 86390 1
511139 99511139 1001 86380 86390 1
511080 99511080 1001 86380 86390 1
511084 99511084 1001 86380 86390 1
510942 99510942 1001 86380 86390 1
511655 99511655 1001 86380 86390 1
511643 99511643 1001 86380 86390 1
511566 99511566 1001 86380 86390 1
511632 99511632 1001 86380 86390 1
511671 99511671 1001 86380 86390 1
511690 99511690 1001 86380 86390 1
512284 99512284 1001 86380 86390 1
512033 99512033 1001 86380 86390 1
512142 99512142 1001 86380 86390 1
512157 99512157 1001 86380 86390 1
512132 99512132 1001 86380 86390 1
511862 99511862 1001 86380 86390 1
512549 99512549 1001 86380 86390 1
512500 99512500 1001 86380 86390 1
513104 99513104 1001 86380 86390 1
513134 99513134 1001 86380 86390 1
513187 99513187 1001 86380 86390 1
512922 99512922 1001 86380 86390 1
512826 99512826 1001 86380 86390 1
512587 99512587 1001 86380 86390 1
512615 99512615 1001 86380 86390 1
513876 99513876 1001 86380 86390 1
513879 99513879 1001 86380 86390 1
513963 99513963 1001 86380 86390 1
513989 99513989 1001 86380 86390 1
513672 99513672 1001 86380 86390 1
513685 99513685 1001 86380 86390 1
513686 99513686 1001 86380 86390 1
513777 99513777 1001 86380 86390 1
513713 99513713 1001 86380 86390 1
513780 99513780 1001 86380 86390 1
513707 99513707 1001 86380 86390 1
513581 99513581 1001 86380 86390 1
513609 99513609 1001 86380 86390 1
513599 99513599 1001 86380 86390 1
514082 99514082 1001 86380 86390 1
514109 99514109 1001 86380 86390 1
514230 99514230 1001 86380 86390 1
514808 99514808 1001 86380 86390 1
514668 99514668 1001 86380 86390 1
514707 99514707 1001 86380 86390 1
514727 99514727 1001 86380 86390 1
514524 99514524 1001 86380 86390 1
514631 99514631 1001 86380 86390 1
514567 99514567 1001 86380 86390 1
514368 99514368 1001 86380 86390 1
514239 99514239 1001 86380 86390 1
514333 99514333 1001 86380 86390 1
514334 99514334 1001 86380 86390 1
514296 99514296 1001 86380 86390 1
515050 99515050 1001 86380 86390 1
515492 99515492 1001 86380 86390 1
515636 99515636 1001 86380 86390 1
515428 99515428 1001 86380 86390 1
515390 99515390 1001 86380 86390 1
515329 99515329 1001 86380 86390 1
515369 99515369 1001 86380 86390 1
515450 99515450 1001 86380 86390 1
515219 99515219 1001 86380 86390 1
515234 99515234 1001 86380 86390 1
515068 99515068 1001 86380 86390 1
515174 99515174 1001 86380 86390 1
515882 99515882 1001 86380 86390 1
515703 99515703 1001 86380 86390 1
516482 99516482 1001 86380 86390 1
516483 99516483 1001 86380 86390 1
516373 99516373 1001 86380 86390 1
516364 99516364 1001 86380 86390 1
516404 99516404 1001 86380 86390 1
516392 99516392 1001 86380 86390 1
516504 99516504 1001 86380 86390 1
516178 99516178 1001 86380 86390 1
516157 99516157 1001 86380 86390 1
515961 99515961 1001 86380 86390 1
516552 99516552 1001 86380 86390 1
516661 99516661 1001 86380 86390 1
517170 99517170 1001 86380 86390 1
517261 99517261 1001 86380 86390 1
517281 99517281 1001 86380 86390 1
517014 99517014 1001 86380 86390 1
517027 99517027 1001 86380 86390 1
516941 99516941 1001 86380 86390 1
517059 99517059 1001 86380 86390 1
517035 99517035 1001 86380 86390 1
516899 99516899 1001 86380 86390 1
517540 99517540 1001 86380 86390 1
517489 99517489 1001 86380 86390 1
517523 99517523 1001 86380 86390 1
518072 99518072 1001 86380 86390 1
518113 99518113 1001 86380 86390 1
517895 99517895 1001 86380 86390 1
517858 99517858 1001 86380 86390 1
517914 99517914 1001 86380 86390 1
517595 99517595 1001 86380 86390 1
517725 99517725 1001 86380 86390 1
517557 99517557 1001 86380 86390 1
517651 99517651 1001 86380 86390 1
517600 99517600 1001 86380 86390 1
518217 99518217 1001 86380 86390 1
518205 99518205 1001 86380 86390 1
518795 99518795 1001 86380 86390 1
518672 99518672 1001 86380 86390 1
518685 99518685 1001 86380 86390 1
519143 99519143 1001 86380 86390 1
519066 99519066 1001 86380 86390 1
519006 99519006 1001 86380 86390 1
519189 99519189 1001 86380 86390 1
519737 99519737 1001 86380 86390 1
519647 99519647 1001 86380 86390 1
519701 99519701 1001 86380 86390 1
519761 99519761 1001 86380 86390 1
519508 99519508 1001 86380 86390 1
519575 99519575 1001 86380 86390 1
519601 99519601 1001 86380 86390 1
519400 99519400 1001 86380 86390 1
519273 99519273 1001 86380 86390 1
519313 99519313 1001 86380 86390 1
519369 99519369 1001 86380 86390 1
519875 99519875 1001 86380 86390 1
519837 99519837 1001 86380 86390 1
519995 99519995 1001 86380 86390 1
519934 99519934 1001 86380 86390 1
520000 99520000 1001 86380 86390 1
520551 99520551 1001 86380 86390 1
520637 99520637 1001 86380 86390 1
520395 99520395 1001 86380 86390 1
520282 99520282 1001 86380 86390 1
520373 99520373 1001 86380 86390 1
520234 99520234 1001 86380 86390 1
520432 99520432 1001 86380 86390 1
520131 99520131 1001 86380 86390 1
520029 99520029 1001 86380 86390 1
520818 99520818 1001 86380 86390 1
520839 99520839 1001 86380 86390 1
520762 99520762 1001 86380 86390 1
520776 99520776 1001 86380 86390 1
521329 99521329 1001 86380 86390 1
521291 99521291 1001 86380 86390 1
521462 99521462 1001 86380 86390 1
521137 99521137 1001 86380 86390 1
521075 99521075 1001 86380 86390 1
520986 99520986 1001 86380 86390 1
521657 99521657 1001 86380 86390 1
521569 99521569 1001 86380 86390 1
521639 99521639 1001 86380 86390 1
522265 99522265 1001 86380 86390 1
522209 99522209 1001 86380 86390 1
522283 99522283 1001 86380 86390 1
521983 99521983 1001 86380 86390 1
522075 99522075 1001 86380 86390 1
522064 99522064 1001 86380 86390 1
522000 99522000 1001 86380 86390 1
522055 99522055 1001 86380 86390 1
522069 99522069 1001 86380 86390 1
521955 99521955 1001 86380 86390 1
521981 99521981 1001 86380 86390 1
522085 99522085 1001 86380 86390 1
521803 99521803 1001 86380 86390 1
521773 99521773 1001 86380 86390 1
522380 99522380 1001 86380 86390 1
522436 99522436 1001 86380 86390 1
522476 99522476 1001 86380 86390 1
522492 99522492 1001 86380 86390 1
522747 99522747 1001 86380 86390 1
522869 99522869 1001 86380 86390 1
522779 99522779 1001 86380 86390 1
522818 99522818 1001 86380 86390 1
522523 99522523 1001 86380 86390 1
523312 99523312 1001 86380 86390 1
523305 99523305 1001 86380 86390 1
523204 99523204 1001 86380 86390 1
523800 99523800 1001 86380 86390 1
523689 99523689 1001 86380 86390 1
523418 99523418 1001 86380 86390 1
523473 99523473 1001 86380 86390 1
523958 99523958 1001 86380 86390 1
524081 99524081 1001 86380 86390 1
523965 99523965 1001 86380 86390 1
524737 99524737 1001 86380 86390 1
524661 99524661 1001 86380 86390 1
524727 99524727 1001 86380 86390 1
524760 99524760 1001 86380 86390 1
524761 99524761 1001 86380 86390 1
524448 99524448 1001 86380 86390 1
524437 99524437 1001 86380 86390 1
524163 99524163 1001 86380 86390 1
524347 99524347 1001 86380 86390 1
524328 99524328 1001 86380 86390 1
524795 99524795 1001 86380 86390 1
524859 99524859 1001 86380 86390 1
524899 99524899 1001 86380 86390 1
524904 99524904 1001 86380 86390 1
524930 99524930 1001 86380 86390 1
524969 99524969 1001 86380 86390 1
524787 99524787 1001 86380 86390 1
524972 99524972 1001 86380 86390 1
525538 99525538 1001 86380 86390 1
525539 99525539 1001 86380 86390 1
525464 99525464 1001 86380 86390 1
525342 99525342 1001 86380 86390 1
525385 99525385 1001 86380 86390 1
525308 99525308 1001 86380 86390 1
525364 99525364 1001 86380 86390 1
525007 99525007 1001 86380 86390 1
525046 99525046 1001 86380 86390 1
525645 99525645 1001 86380 86390 1
525747 99525747 1001 86380 86390 1
526365 99526365 1001 86380 86390 1
526262 99526262 1001 86380 86390 1
526289 99526289 1001 86380 86390 1
526302 99526302 1001 86380 86390 1
526411 99526411 1001 86380 86390 1
526096 99526096 1001 86380 86390 1
525963 99525963 1001 86380 86390 1
525951 99525951 1001 86380 86390 1
525929 99525929 1001 86380 86390 1
526497 99526497 1001 86380 86390 1
526563 99526563 1001 86380 86390 1
526438 99526438 1001 86380 86390 1
526621 99526621 1001 86380 86390 1
526557 99526557 1001 86380 86390 1
527172 99527172 1001 86380 86390 1
527058 99527058 1001 86380 86390 1
527123 99527123 1001 86380 86390 1
527179 99527179 1001 86380 86390 1
527230 99527230 1001 86380 86390 1
527007 99527007 1001 86380 86390 1
527027 99527027 1001 86380 86390 1
527016 99527016 1001 86380 86390 1
526784 99526784 1001 86380 86390 1
526810 99526810 1001 86380 86390 1
526683 99526683 1001 86380 86390 1
527363 99527363 1001 86380 86390 1
527351 99527351 1001 86380 86390 1
527261 99527261 1001 86380 86390 1
527433 99527433 1001 86380 86390 1
527446 99527446 1001 86380 86390 1
527934 99527934 1001 86380 86390 1
528025 99528025 1001 86380 86390 1
528041 99528041 1001 86380 86390 1
528003 99528003 1001 86380 86390 1
528049 99528049 1001 86380 86390 1
528061 99528061 1001 86380 86390 1
528065 99528065 1001 86380 86390 1
527692 99527692 1001 86380 86390 1
527739 99527739 1001 86380 86390 1
527752 99527752 1001 86380 86390 1
527545 99527545 1001 86380 86390 1
527514 99527514 1001 86380 86390 1
527644 99527644 1001 86380 86390 1
527517 99527517 1001 86380 86390 1
528280 99528280 1001 86380 86390 1
528231 99528231 1001 86380 86390 1
528186 99528186 1001 86380 86390 1
528749 99528749 1001 86380 86390 1
528792 99528792 1001 86380 86390 1
528780 99528780 1001 86380 86390 1
528572 99528572 1001 86380 86390 1
528499 99528499 1001 86380 86390 1
528398 99528398 1001 86380 86390 1
528427 99528427 1001 86380 86390 1
528324 99528324 1001 86380 86390 1
528378 99528378 1001 86380 86390 1
528457 99528457 1001 86380 86390 1
529037 99529037 1001 86380 86390 1
529038 99529038 1001 86380 86390 1
529639 99529639 1001 86380 86390 1
529693 99529693 1001 86380 86390 1
529641 99529641 1001 86380 86390 1
529401 99529401 1001 86380 86390 1
529186 99529186 1001 86380 86390 1
529268 99529268 1001 86380 86390 1
529113 99529113 1001 86380 86390 1
529233 99529233 1001 86380 86390 1
529739 99529739 1001 86380 86390 1
529847 99529847 1001 86380 86390 1
529796 99529796 1001 86380 86390 1
530468 99530468 1001 86380 86390 1
530298 99530298 1001 86380 86390 1
530173 99530173 1001 86380 86390 1
530027 99530027 1001 86380 86390 1
530094 99530094 1001 86380 86390 1
530570 99530570 1001 86380 86390 1
531348 99531348 1001 86380 86390 1
531203 99531203 1001 86380 86390 1
531312 99531312 1001 86380 86390 1
531325 99531325 1001 86380 86390 1
531118 99531118 1001 86380 86390 1
531094 99531094 1001 86380 86390 1
530924 99530924 1001 86380 86390 1
530874 99530874 1001 86380 86390 1
531583 99531583 1001 86380 86390 1
531433 99531433 1001 86380 86390 1
531897 99531897 1001 86380 86390 1
531914 99531914 1001 86380 86390 1
531971 99531971 1001 86380 86390 1
531997 99531997 1001 86380 86390 1
531843 99531843 1001 86380 86390 1
531741 99531741 1001 86380 86390 1
531755 99531755 1001 86380 86390 1
531785 99531785 1001 86380 86390 1
531657 99531657 1001 86380 86390 1
531671 99531671 1001 86380 86390 1
531593 99531593 1001 86380 86390 1
532297 99532297 1001 86380 86390 1
532364 99532364 1001 86380 86390 1
532868 99532868 1001 86380 86390 1
532883 99532883 1001 86380 86390 1
532861 99532861 1001 86380 86390 1
532966 99532966 1001 86380 86390 1
532785 99532785 1001 86380 86390 1
532424 99532424 1001 86380 86390 1
532593 99532593 1001 86380 86390 1
532429 99532429 1001 86380 86390 1
532456 99532456 1001 86380 86390 1
533041 99533041 1001 86380 86390 1
533231 99533231 1001 86380 86390 1
533130 99533130 1001 86380 86390 1
533854 99533854 1001 86380 86390 1
533838 99533838 1001 86380 86390 1
533588 99533588 1001 86380 86390 1
533601 99533601 1001 86380 86390 1
533444 99533444 1001 86380 86390 1
533332 99533332 1001 86380 86390 1
533257 99533257 1001 86380 86390 1
533326 99533326 1001 86380 86390 1
533872 99533872 1001 86380 86390 1
534581 99534581 1001 86380 86390 1
534508 99534508 1001 86380 86390 1
534562 99534562 1001 86380 86390 1
534486 99534486 1001 86380 86390 1
534524 99534524 1001 86380 86390 1
534499 99534499 1001 86380 86390 1
534525 99534525 1001 86380 86390 1
534465 99534465 1001 86380 86390 1
534076 99534076 1001 86380 86390 1
534120 99534120 1001 86380 86390 1
534095 99534095 1001 86380 86390 1
534254 99534254 1001 86380 86390 1
534204 99534204 1001 86380 86390 1
534749 99534749 1001 86380 86390 1
534764 99534764 1001 86380 86390 1
535369 99535369 1001 86380 86390 1
535483 99535483 1001 86380 86390 1
535149 99535149 1001 86380 86390 1
535181 99535181 1001 86380 86390 1
535104 99535104 1001 86380 86390 1
535147 99535147 1001 86380 86390 1
534956 99534956 1001 86380 86390 1
534958 99534958 1001 86380 86390 1
534894 99534894 1001 86380 86390 1
534934 99534934 1001 86380 86390 1
535539 99535539 1001 86380 86390 1
536134 99536134 1001 86380 86390 1
536198 99536198 1001 86380 86390 1
536148 99536148 1001 86380 86390 1
536174 99536174 1001 86380 86390 1
536267 99536267 1001 86380 86390 1
536269 99536269 1001 86380 86390 1
535927 99535927 1001 86380 86390 1
536032 99536032 1001 86380 86390 1
536049 99536049 1001 86380 86390 1
535731 99535731 1001 86380 86390 1
535746 99535746 1001 86380 86390 1
535889 99535889 1001 86380 86390 1
535867 99535867 1001 86380 86390 1
536525 99536525 1001 86380 86390 1
537026 99537026 1001 86380 86390 1
536834 99536834 1001 86380 86390 1
536912 99536912 1001 86380 86390 1
536864 99536864 1001 86380 86390 1
536666 99536666 1001 86380 86390 1
536602 99536602 1001 86380 86390 1
537254 99537254 1001 86380 86390 1
537246 99537246 1001 86380 86390 1
537222 99537222 1001 86380 86390 1
537184 99537184 1001 86380 86390 1
537914 99537914 1001 86380 86390 1
537801 99537801 1001 86380 86390 1
537932 99537932 1001 86380 86390 1
537770 99537770 1001 86380 86390 1
537629 99537629 1001 86380 86390 1
537582 99537582 1001 86380 86390 1
537560 99537560 1001 86380 86390 1
538026 99538026 1001 86380 86390 1
538040 99538040 1001 86380 86390 1
538169 99538169 1001 86380 86390 1
538188 99538188 1001 86380 86390 1
538763 99538763 1001 86380 86390 1
538802 99538802 1001 86380 86390 1
538492 99538492 1001 86380 86390 1
538536 99538536 1001 86380 86390 1
538501 99538501 1001 86380 86390 1
538438 99538438 1001 86380 86390 1
538542 99538542 1001 86380 86390 1
538196 99538196 1001 86380 86390 1
538236 99538236 1001 86380 86390 1
538254 99538254 1001 86380 86390 1
538281 99538281 1001 86380 86390 1
538904 99538904 1001 86380 86390 1
538843 99538843 1001 86380 86390 1
538856 99538856 1001 86380 86390 1
538882 99538882 1001 86380 86390 1
538908 99538908 1001 86380 86390 1
538870 99538870 1001 86380 86390 1
539486 99539486 1001 86380 86390 1
539542 99539542 1001 86380 86390 1
539555 99539555 1001 86380 86390 1
539478 99539478 1001 86380 86390 1
539453 99539453 1001 86380 86390 1
539571 99539571 1001 86380 86390 1
539626 99539626 1001 86380 86390 1
539638 99539638 1001 86380 86390 1
539229 99539229 1001 86380 86390 1
539366 99539366 1001 86380 86390 1
539431 99539431 1001 86380 86390 1
539027 99539027 1001 86380 86390 1
539055 99539055 1001 86380 86390 1
539200 99539200 1001 86380 86390 1
539670 99539670 1001 86380 86390 1
539788 99539788 1001 86380 86390 1
540288 99540288 1001 86380 86390 1
540294 99540294 1001 86380 86390 1
540297 99540297 1001 86380 86390 1
540082 99540082 1001 86380 86390 1
540174 99540174 1001 86380 86390 1
540256 99540256 1001 86380 86390 1
540193 99540193 1001 86380 86390 1
539884 99539884 1001 86380 86390 1
540031 99540031 1001 86380 86390 1
539943 99539943 1001 86380 86390 1
540607 99540607 1001 86380 86390 1
541193 99541193 1001 86380 86390 1
541195 99541195 1001 86380 86390 1
541131 99541131 1001 86380 86390 1
541208 99541208 1001 86380 86390 1
541183 99541183 1001 86380 86390 1
541158 99541158 1001 86380 86390 1
541210 99541210 1001 86380 86390 1
541200 99541200 1001 86380 86390 1
541163 99541163 1001 86380 86390 1
540906 99540906 1001 86380 86390 1
540907 99540907 1001 86380 86390 1
540946 99540946 1001 86380 86390 1
541084 99541084 1001 86380 86390 1
540684 99540684 1001 86380 86390 1
540701 99540701 1001 86380 86390 1
540779 99540779 1001 86380 86390 1
540847 99540847 1001 86380 86390 1
540681 99540681 1001 86380 86390 1
541425 99541425 1001 86380 86390 1
541339 99541339 1001 86380 86390 1
541327 99541327 1001 86380 86390 1
541933 99541933 1001 86380 86390 1
541998 99541998 1001 86380 86390 1
541797 99541797 1001 86380 86390 1
541798 99541798 1001 86380 86390 1
541720 99541720 1001 86380 86390 1
541867 99541867 1001 86380 86390 1
541882 99541882 1001 86380 86390 1
541870 99541870 1001 86380 86390 1
541883 99541883 1001 86380 86390 1
541767 99541767 1001 86380 86390 1
541911 99541911 1001 86380 86390 1
541500 99541500 1001 86380 86390 1
541593 99541593 1001 86380 86390 1
541519 99541519 1001 86380 86390 1
542211 99542211 1001 86380 86390 1
542125 99542125 1001 86380 86390 1
542217 99542217 1001 86380 86390 1
542842 99542842 1001 86380 86390 1
542765 99542765 1001 86380 86390 1
542837 99542837 1001 86380 86390 1
542841 99542841 1001 86380 86390 1
542545 99542545 1001 86380 86390 1
542546 99542546 1001 86380 86390 1
542664 99542664 1001 86380 86390 1
542677 99542677 1001 86380 86390 1
542629 99542629 1001 86380 86390 1
542445 99542445 1001 86380 86390 1
542497 99542497 1001 86380 86390 1
542382 99542382 1001 86380 86390 1
542449 99542449 1001 86380 86390 1
542971 99542971 1001 86380 86390 1
543131 99543131 1001 86380 86390 1
543722 99543722 1001 86380 86390 1
543622 99543622 1001 86380 86390 1
543476 99543476 1001 86380 86390 1
543401 99543401 1001 86380 86390 1
543442 99543442 1001 86380 86390 1
543267 99543267 1001 86380 86390 1
543794 99543794 1001 86380 86390 1
543936 99543936 1001 86380 86390 1
543806 99543806 1001 86380 86390 1
544563 99544563 1001 86380 86390 1
544460 99544460 1001 86380 86390 1
544512 99544512 1001 86380 86390 1
544398 99544398 1001 86380 86390 1
544541 99544541 1001 86380 86390 1
544585 99544585 1001 86380 86390 1
544416 99544416 1001 86380 86390 1
544278 99544278 1001 86380 86390 1
544035 99544035 1001 86380 86390 1
544053 99544053 1001 86380 86390 1
544643 99544643 1001 86380 86390 1
423840 372 1001 50280 50997 1
533988 593 1002 52731 54713 1
539684 757 1001 51549 51848 1
400046 99400046 1001 86380 86390 1
400326 99400326 1001 86380 86390 1
400452 99400452 1001 86380 86390 1
400454 99400454 1001 86380 86390 1
400677 99400677 1001 86380 86390 1
400869 99400869 1001 86380 86390 1
401023 99401023 1001 86380 86390 1
401142 99401142 1001 86380 86390 1
401103 99401103 1001 86380 86390 1
401443 99401443 1001 86380 86390 1
401565 99401565 1001 86380 86390 1
402232 99402232 1001 86380 86390 1
402539 99402539 1001 86380 86390 1
402686 99402686 1001 86380 86390 1
402935 99402935 1001 86380 86390 1
402891 99402891 1001 86380 86390 1
403013 99403013 1001 86380 86390 1
403269 99403269 1001 86380 86390 1
403344 99403344 1001 86380 86390 1
403384 99403384 1001 86380 86390 1
403455 99403455 1001 86380 86390 1
403449 99403449 1001 86380 86390 1
403640 99403640 1001 86380 86390 1
403744 99403744 1001 86380 86390 1
403868 99403868 1001 86380 86390 1
404145 99404145 1001 86380 86390 1
404383 99404383 1001 86380 86390 1
404565 99404565 1001 86380 86390 1
404900 99404900 1001 86380 86390 1
404858 99404858 1001 86380 86390 1
405269 99405269 1001 86380 86390 1
405402 99405402 1001 86380 86390 1
405330 99405330 1001 86380 86390 1
405450 99405450 1001 86380 86390 1
405534 99405534 1001 86380 86390 1
405657 99405657 1001 86380 86390 1
405659 99405659 1001 86380 86390 1
405655 99405655 1001 86380 86390 1
405696 99405696 1001 86380 86390 1
405677 99405677 1001 86380 86390 1
406166 99406166 1001 86380 86390 1
406480 99406480 1001 86380 86390 1
406457 99406457 1001 86380 86390 1
406575 99406575 1001 86380 86390 1
406630 99406630 1001 86380 86390 1
406530 99406530 1001 86380 86390 1
406685 99406685 1001 86380 86390 1
406695 99406695 1001 86380 86390 1
406743 99406743 1001 86380 86390 1
406996 99406996 1001 86380 86390 1
407180 99407180 1001 86380 86390 1
407188 99407188 1001 86380 86390 1
407171 99407171 1001 86380 86390 1
407346 99407346 1001 86380 86390 1
407261 99407261 1001 86380 86390 1
407327 99407327 1001 86380 86390 1
407422 99407422 1001 86380 86390 1
407488 99407488 1001 86380 86390 1
407445 99407445 1001 86380 86390 1
407698 99407698 1001 86380 86390 1
407678 99407678 1001 86380 86390 1
407881 99407881 1001 86380 86390 1
407798 99407798 1001 86380 86390 1
407857 99407857 1001 86380 86390 1
408233 99408233 1001 86380 86390 1
408258 99408258 1001 86380 86390 1
408400 99408400 1001 86380 86390 1
408394 99408394 1001 86380 86390 1
408469 99408469 1001 86380 86390 1
408606 99408606 1001 86380 86390 1
408746 99408746 1001 86380 86390 1
408857 99408857 1001 86380 86390 1
408915 99408915 1001 86380 86390 1
409021 99409021 1001 86380 86390 1
409117 99409117 1001 86380 86390 1
409282 99409282 1001 86380 86390 1
409235 99409235 1001 86380 86390 1
409547 99409547 1001 86380 86390 1
409957 99409957 1001 86380 86390 1
410001 99410001 1001 86380 86390 1
410299 99410299 1001 86380 86390 1
410280 99410280 1001 86380 86390 1
410287 99410287 1001 86380 86390 1
410344 99410344 1001 86380 86390 1
410590 99410590 1001 86380 86390 1
410993 99410993 1001 86380 86390 1
410996 99410996 1001 86380 86390 1
411042 99411042 1001 86380 86390 1
411167 99411167 1001 86380 86390 1
411615 99411615 1001 86380 86390 1
411713 99411713 1001 86380 86390 1
411928 99411928 1001 86380 86390 1
412018 99412018 1001 86380 86390 1
411982 99411982 1001 86380 86390 1
412137 99412137 1001 86380 86390 1
412458 99412458 1001 86380 86390 1
412404 99412404 1001 86380 86390 1
412469 99412469 1001 86380 86390 1
413374 99413374 1001 86380 86390 1
413586 99413586 1001 86380 86390 1
413154 99413154 1001 86380 86390 1
412652 99412652 1001 86380 86390 1
413762 99413762 1001 86380 86390 1
414945 99414945 1001 86380 86390 1
415190 99415190 1001 86380 86390 1
415008 99415008 1001 86380 86390 1
415282 99415282 1001 86380 86390 1
414797 99414797 1001 86380 86390 1
414623 99414623 1001 86380 86390 1
414856 99414856 1001 86380 86390 1
414274 99414274 1001 86380 86390 1
414479 99414479 1001 86380 86390 1
414365 99414365 1001 86380 86390 1
414234 99414234 1001 86380 86390 1
414486 99414486 1001 86380 86390 1
415661 99415661 1001 86380 86390 1
415405 99415405 1001 86380 86390 1
415636 99415636 1001 86380 86390 1
415643 99415643 1001 86380 86390 1
416725 99416725 1001 86380 86390 1
416812 99416812 1001 86380 86390 1
416897 99416897 1001 86380 86390 1
416983 99416983 1001 86380 86390 1
416390 99416390 1001 86380 86390 1
416202 99416202 1001 86380 86390 1
416545 99416545 1001 86380 86390 1
415908 99415908 1001 86380 86390 1
416114 99416114 1001 86380 86390 1
416123 99416123 1001 86380 86390 1
415891 99415891 1001 86380 86390 1
416076 99416076 1001 86380 86390 1
415743 99415743 1001 86380 86390 1
417095 99417095 1001 86380 86390 1
417038 99417038 1001 86380 86390 1
417575 99417575 1001 86380 86390 1
417530 99417530 1001 86380 86390 1
417561 99417561 1001 86380 86390 1
418462 99418462 1001 86380 86390 1
418628 99418628 1001 86380 86390 1
418703 99418703 1001 86380 86390 1
418513 99418513 1001 86380 86390 1
418636 99418636 1001 86380 86390 1
418587 99418587 1001 86380 86390 1
418663 99418663 1001 86380 86390 1
418282 99418282 1001 86380 86390 1
418298 99418298 1001 86380 86390 1
417671 99417671 1001 86380 86390 1
419034 99419034 1001 86380 86390 1
419199 99419199 1001 86380 86390 1
418837 99418837 1001 86380 86390 1
420170 99420170 1001 86380 86390 1
420196 99420196 1001 86380 86390 1
420311 99420311 1001 86380 86390 1
420347 99420347 1001 86380 86390 1
419939 99419939 1001 86380 86390 1
420054 99420054 1001 86380 86390 1
419267 99419267 1001 86380 86390 1
419451 99419451 1001 86380 86390 1
419452 99419452 1001 86380 86390 1
419502 99419502 1001 86380 86390 1
420510 99420510 1001 86380 86390 1
420542 99420542 1001 86380 86390 1
420775 99420775 1001 86380 86390 1
420535 99420535 1001 86380 86390 1
422004 99422004 1001 86380 86390 1
421871 99421871 1001 86380 86390 1
421826 99421826 1001 86380 86390 1
421857 99421857 1001 86380 86390 1
421704 99421704 1001 86380 86390 1
421309 99421309 1001 86380 86390 1
421564 99421564 1001 86380 86390 1
421119 99421119 1001 86380 86390 1
421153 99421153 1001 86380 86390 1
421249 99421249 1001 86380 86390 1
420854 99420854 1001 86380 86390 1
420884 99420884 1001 86380 86390 1
422477 99422477 1001 86380 86390 1
422131 99422131 1001 86380 86390 1
422322 99422322 1001 86380 86390 1
422328 99422328 1001 86380 86390 1
422476 99422476 1001 86380 86390 1
422498 99422498 1001 86380 86390 1
423489 99423489 1001 86380 86390 1
423636 99423636 1001 86380 86390 1
423352 99423352 1001 86380 86390 1
423457 99423457 1001 86380 86390 1
423402 99423402 1001 86380 86390 1
423245 99423245 1001 86380 86390 1
423269 99423269 1001 86380 86390 1
423154 99423154 1001 86380 86390 1
423214 99423214 1001 86380 86390 1
422905 99422905 1001 86380 86390 1
422644 99422644 1001 86380 86390 1
424053 99424053 1001 86380 86390 1
423959 99423959 1001 86380 86390 1
423765 99423765 1001 86380 86390 1
425304 99425304 1001 86380 86390 1
425350 99425350 1001 86380 86390 1
425266 99425266 1001 86380 86390 1
425096 99425096 1001 86380 86390 1
424934 99424934 1001 86380 86390 1
424943 99424943 1001 86380 86390 1
424269 99424269 1001 86380 86390 1
424403 99424403 1001 86380 86390 1
424336 99424336 1001 86380 86390 1
424487 99424487 1001 86380 86390 1
425741 99425741 1001 86380 86390 1
425634 99425634 1001 86380 86390 1
425389 99425389 1001 86380 86390 1
426699 99426699 1001 86380 86390 1
426796 99426796 1001 86380 86390 1
426784 99426784 1001 86380 86390 1
426576 99426576 1001 86380 86390 1
426333 99426333 1001 86380 86390 1
426654 99426654 1001 86380 86390 1
426317 99426317 1001 86380 86390 1
426055 99426055 1001 86380 86390 1
426257 99426257 1001 86380 86390 1
427200 99427200 1001 86380 86390 1
427212 99427212 1001 86380 86390 1
427256 99427256 1001 86380 86390 1
428566 99428566 1001 86380 86390 1
428366 99428366 1001 86380 86390 1
428591 99428591 1001 86380 86390 1
428465 99428465 1001 86380 86390 1
428279 99428279 1001 86380 86390 1
427932 99427932 1001 86380 86390 1
427958 99427958 1001 86380 86390 1
428221 99428221 1001 86380 86390 1
428246 99428246 1001 86380 86390 1
428222 99428222 1001 86380 86390 1
427779 99427779 1001 86380 86390 1
427736 99427736 1001 86380 86390 1
427906 99427906 1001 86380 86390 1
427846 99427846 1001 86380 86390 1
427819 99427819 1001 86380 86390 1
429104 99429104 1001 86380 86390 1
430273 99430273 1001 86380 86390 1
430343 99430343 1001 86380 86390 1
429891 99429891 1001 86380 86390 1
429369 99429369 1001 86380 86390 1
429396 99429396 1001 86380 86390 1
429530 99429530 1001 86380 86390 1
429401 99429401 1001 86380 86390 1
429385 99429385 1001 86380 86390 1
429430 99429430 1001 86380 86390 1
430795 99430795 1001 86380 86390 1
430542 99430542 1001 86380 86390 1
430604 99430604 1001 86380 86390 1
430756 99430756 1001 86380 86390 1
431897 99431897 1001 86380 86390 1
431853 99431853 1001 86380 86390 1
431575 99431575 1001 86380 86390 1
431392 99431392 1001 86380 86390 1
431601 99431601 1001 86380 86390 1
431620 99431620 1001 86380 86390 1
430974 99430974 1001 86380 86390 1
432169 99432169 1001 86380 86390 1
432330 99432330 1001 86380 86390 1
432195 99432195 1001 86380 86390 1
433392 99433392 1001 86380 86390 1
433364 99433364 1001 86380 86390 1
433588 99433588 1001 86380 86390 1
433481 99433481 1001 86380 86390 1
433607 99433607 1001 86380 86390 1
433075 99433075 1001 86380 86390 1
432980 99432980 1001 86380 86390 1
433287 99433287 1001 86380 86390 1
433990 99433990 1001 86380 86390 1
433873 99433873 1001 86380 86390 1
435427 99435427 1001 86380 86390 1
435053 99435053 1001 86380 86390 1
435326 99435326 1001 86380 86390 1
435100 99435100 1001 86380 86390 1
434704 99434704 1001 86380 86390 1
434692 99434692 1001 86380 86390 1
434537 99434537 1001 86380 86390 1
434459 99434459 1001 86380 86390 1
434220 99434220 1001 86380 86390 1
435582 99435582 1001 86380 86390 1
435450 99435450 1001 86380 86390 1
436959 99436959 1001 86380 86390 1
436771 99436771 1001 86380 86390 1
436792 99436792 1001 86380 86390 1
437130 99437130 1001 86380 86390 1
436975 99436975 1001 86380 86390 1
437000 99437000 1001 86380 86390 1
436698 99436698 1001 86380 86390 1
435952 99435952 1001 86380 86390 1
436046 99436046 1001 86380 86390 1
300038 99300038 1001 86380 86390 1
437183 99437183 1001 86380 86390 1
300700 99300700 1001 86380 86390 1
300555 99300555 1001 86380 86390 1
300584 99300584 1001 86380 86390 1
300522 99300522 1001 86380 86390 1
300149 99300149 1001 86380 86390 1
300176 99300176 1001 86380 86390 1
300195 99300195 1001 86380 86390 1
300768 99300768 1001 86380 86390 1
300729 99300729 1001 86380 86390 1
300827 99300827 1001 86380 86390 1
301551 99301551 1001 86380 86390 1
301452 99301452 1001 86380 86390 1
301419 99301419 1001 86380 86390 1
301471 99301471 1001 86380 86390 1
301535 99301535 1001 86380 86390 1
301356 99301356 1001 86380 86390 1
301325 99301325 1001 86380 86390 1
301295 99301295 1001 86380 86390 1
301166 99301166 1001 86380 86390 1
301064 99301064 1001 86380 86390 1
300950 99300950 1001 86380 86390 1
301109 99301109 1001 86380 86390 1
301111 99301111 1001 86380 86390 1
301010 99301010 1001 86380 86390 1
301629 99301629 1001 86380 86390 1
301606 99301606 1001 86380 86390 1
301726 99301726 1001 86380 86390 1
301560 99301560 1001 86380 86390 1
302203 99302203 1001 86380 86390 1
302204 99302204 1001 86380 86390 1
302256 99302256 1001 86380 86390 1
302290 99302290 1001 86380 86390 1
302162 99302162 1001 86380 86390 1
302085 99302085 1001 86380 86390 1
302012 99302012 1001 86380 86390 1
302120 99302120 1001 86380 86390 1
301838 99301838 1001 86380 86390 1
301957 99301957 1001 86380 86390 1
301885 99301885 1001 86380 86390 1
301899 99301899 1001 86380 86390 1
302390 99302390 1001 86380 86390 1
302540 99302540 1001 86380 86390 1
303017 99303017 1001 86380 86390 1
303112 99303112 1001 86380 86390 1
303167 99303167 1001 86380 86390 1
302884 99302884 1001 86380 86390 1
302897 99302897 1001 86380 86390 1
302874 99302874 1001 86380 86390 1
302851 99302851 1001 86380 86390 1
302818 99302818 1001 86380 86390 1
302612 99302612 1001 86380 86390 1
302764 99302764 1001 86380 86390 1
302779 99302779 1001 86380 86390 1
303308 99303308 1001 86380 86390 1
303298 99303298 1001 86380 86390 1
303381 99303381 1001 86380 86390 1
303383 99303383 1001 86380 86390 1
303844 99303844 1001 86380 86390 1
303978 99303978 1001 86380 86390 1
303634 99303634 1001 86380 86390 1
303679 99303679 1001 86380 86390 1
303795 99303795 1001 86380 86390 1
303450 99303450 1001 86380 86390 1
303421 99303421 1001 86380 86390 1
304228 99304228 1001 86380 86390 1
304036 99304036 1001 86380 86390 1
304128 99304128 1001 86380 86390 1
304103 99304103 1001 86380 86390 1
304666 99304666 1001 86380 86390 1
304759 99304759 1001 86380 86390 1
304682 99304682 1001 86380 86390 1
304751 99304751 1001 86380 86390 1
304804 99304804 1001 86380 86390 1
304640 99304640 1001 86380 86390 1
304622 99304622 1001 86380 86390 1
304454 99304454 1001 86380 86390 1
304532 99304532 1001 86380 86390 1
304290 99304290 1001 86380 86390 1
304242 99304242 1001 86380 86390 1
304426 99304426 1001 86380 86390 1
304314 99304314 1001 86380 86390 1
305062 99305062 1001 86380 86390 1
305551 99305551 1001 86380 86390 1
305377 99305377 1001 86380 86390 1
305353 99305353 1001 86380 86390 1
305155 99305155 1001 86380 86390 1
305071 99305071 1001 86380 86390 1
305191 99305191 1001 86380 86390 1
305087 99305087 1001 86380 86390 1
500070 99500070 1001 86380 86390 1
500792 99500792 1001 86380 86390 1
500795 99500795 1001 86380 86390 1
500494 99500494 1001 86380 86390 1
500416 99500416 1001 86380 86390 1
500490 99500490 1001 86380 86390 1
500223 99500223 1001 86380 86390 1
500939 99500939 1001 86380 86390 1
500952 99500952 1001 86380 86390 1
500967 99500967 1001 86380 86390 1
500925 99500925 1001 86380 86390 1
500861 99500861 1001 86380 86390 1
501606 99501606 1001 86380 86390 1
501486 99501486 1001 86380 86390 1
501489 99501489 1001 86380 86390 1
501480 99501480 1001 86380 86390 1
501493 99501493 1001 86380 86390 1
501637 99501637 1001 86380 86390 1
501418 99501418 1001 86380 86390 1
501046 99501046 1001 86380 86390 1
501020 99501020 1001 86380 86390 1
501139 99501139 1001 86380 86390 1
501153 99501153 1001 86380 86390 1
501094 99501094 1001 86380 86390 1
501133 99501133 1001 86380 86390 1
501198 99501198 1001 86380 86390 1
501082 99501082 1001 86380 86390 1
501753 99501753 1001 86380 86390 1
501775 99501775 1001 86380 86390 1
501737 99501737 1001 86380 86390 1
502262 99502262 1001 86380 86390 1
502340 99502340 1001 86380 86390 1
502407 99502407 1001 86380 86390 1
502383 99502383 1001 86380 86390 1
502268 99502268 1001 86380 86390 1
502456 99502456 1001 86380 86390 1
502221 99502221 1001 86380 86390 1
502094 99502094 1001 86380 86390 1
502085 99502085 1001 86380 86390 1
502124 99502124 1001 86380 86390 1
501963 99501963 1001 86380 86390 1
501989 99501989 1001 86380 86390 1
501952 99501952 1001 86380 86390 1
501966 99501966 1001 86380 86390 1
501851 99501851 1001 86380 86390 1
502631 99502631 1001 86380 86390 1
502491 99502491 1001 86380 86390 1
502544 99502544 1001 86380 86390 1
502598 99502598 1001 86380 86390 1
502495 99502495 1001 86380 86390 1
503092 99503092 1001 86380 86390 1
503209 99503209 1001 86380 86390 1
503238 99503238 1001 86380 86390 1
502939 99502939 1001 86380 86390 1
502953 99502953 1001 86380 86390 1
502954 99502954 1001 86380 86390 1
502750 99502750 1001 86380 86390 1
502795 99502795 1001 86380 86390 1
502718 99502718 1001 86380 86390 1
502679 99502679 1001 86380 86390 1
502849 99502849 1001 86380 86390 1
503446 99503446 1001 86380 86390 1
503305 99503305 1001 86380 86390 1
504096 99504096 1001 86380 86390 1
503743 99503743 1001 86380 86390 1
503879 99503879 1001 86380 86390 1
503830 99503830 1001 86380 86390 1
503856 99503856 1001 86380 86390 1
503858 99503858 1001 86380 86390 1
503589 99503589 1001 86380 86390 1
503558 99503558 1001 86380 86390 1
503688 99503688 1001 86380 86390 1
503560 99503560 1001 86380 86390 1
504275 99504275 1001 86380 86390 1
504777 99504777 1001 86380 86390 1
504895 99504895 1001 86380 86390 1
504755 99504755 1001 86380 86390 1
504731 99504731 1001 86380 86390 1
504656 99504656 1001 86380 86390 1
504682 99504682 1001 86380 86390 1
504393 99504393 1001 86380 86390 1
504385 99504385 1001 86380 86390 1
504503 99504503 1001 86380 86390 1
505034 99505034 1001 86380 86390 1
504983 99504983 1001 86380 86390 1
505118 99505118 1001 86380 86390 1
505570 99505570 1001 86380 86390 1
505714 99505714 1001 86380 86390 1
505650 99505650 1001 86380 86390 1
505305 99505305 1001 86380 86390 1
505153 99505153 1001 86380 86390 1
505338 99505338 1001 86380 86390 1
505779 99505779 1001 86380 86390 1
505837 99505837 1001 86380 86390 1
505942 99505942 1001 86380 86390 1
506417 99506417 1001 86380 86390 1
506396 99506396 1001 86380 86390 1
506502 99506502 1001 86380 86390 1
506582 99506582 1001 86380 86390 1
506544 99506544 1001 86380 86390 1
506382 99506382 1001 86380 86390 1
506272 99506272 1001 86380 86390 1
506081 99506081 1001 86380 86390 1
506046 99506046 1001 86380 86390 1
506167 99506167 1001 86380 86390 1
506658 99506658 1001 86380 86390 1
506685 99506685 1001 86380 86390 1
506649 99506649 1001 86380 86390 1
506767 99506767 1001 86380 86390 1
506598 99506598 1001 86380 86390 1
506717 99506717 1001 86380 86390 1
506601 99506601 1001 86380 86390 1
506770 99506770 1001 86380 86390 1
507244 99507244 1001 86380 86390 1
507270 99507270 1001 86380 86390 1
507296 99507296 1001 86380 86390 1
507170 99507170 1001 86380 86390 1
507159 99507159 1001 86380 86390 1
507110 99507110 1001 86380 86390 1
506894 99506894 1001 86380 86390 1
507003 99507003 1001 86380 86390 1
506862 99506862 1001 86380 86390 1
507577 99507577 1001 86380 86390 1
507506 99507506 1001 86380 86390 1
507584 99507584 1001 86380 86390 1
507482 99507482 1001 86380 86390 1
507508 99507508 1001 86380 86390 1
507430 99507430 1001 86380 86390 1
508245 99508245 1001 86380 86390 1
508212 99508212 1001 86380 86390 1
508201 99508201 1001 86380 86390 1
508073 99508073 1001 86380 86390 1
508115 99508115 1001 86380 86390 1
508023 99508023 1001 86380 86390 1
507908 99507908 1001 86380 86390 1
507771 99507771 1001 86380 86390 1
507792 99507792 1001 86380 86390 1
507780 99507780 1001 86380 86390 1
508278 99508278 1001 86380 86390 1
508306 99508306 1001 86380 86390 1
508257 99508257 1001 86380 86390 1
508921 99508921 1001 86380 86390 1
508980 99508980 1001 86380 86390 1
508993 99508993 1001 86380 86390 1
509023 99509023 1001 86380 86390 1
508727 99508727 1001 86380 86390 1
508860 99508860 1001 86380 86390 1
508865 99508865 1001 86380 86390 1
508570 99508570 1001 86380 86390 1
508494 99508494 1001 86380 86390 1
508524 99508524 1001 86380 86390 1
508615 99508615 1001 86380 86390 1
509252 99509252 1001 86380 86390 1
509177 99509177 1001 86380 86390 1
509077 99509077 1001 86380 86390 1
509235 99509235 1001 86380 86390 1
509093 99509093 1001 86380 86390 1
509669 99509669 1001 86380 86390 1
509529 99509529 1001 86380 86390 1
509545 99509545 1001 86380 86390 1
509559 99509559 1001 86380 86390 1
509522 99509522 1001 86380 86390 1
509628 99509628 1001 86380 86390 1
509281 99509281 1001 86380 86390 1
509936 99509936 1001 86380 86390 1
509991 99509991 1001 86380 86390 1
510045 99510045 1001 86380 86390 1
509996 99509996 1001 86380 86390 1
509921 99509921 1001 86380 86390 1
509961 99509961 1001 86380 86390 1
510541 99510541 1001 86380 86390 1
510392 99510392 1001 86380 86390 1
510483 99510483 1001 86380 86390 1
510328 99510328 1001 86380 86390 1
510344 99510344 1001 86380 86390 1
510184 99510184 1001 86380 86390 1
510185 99510185 1001 86380 86390 1
510237 99510237 1001 86380 86390 1
510134 99510134 1001 86380 86390 1
510192 99510192 1001 86380 86390 1
510221 99510221 1001 86380 86390 1
510299 99510299 1001 86380 86390 1
510804 99510804 1001 86380 86390 1
510873 99510873 1001 86380 86390 1
510886 99510886 1001 86380 86390 1
510796 99510796 1001 86380 86390 1
510838 99510838 1001 86380 86390 1
510877 99510877 1001 86380 86390 1
510800 99510800 1001 86380 86390 1
511456 99511456 1001 86380 86390 1
511357 99511357 1001 86380 86390 1
511512 99511512 1001 86380 86390 1
511217 99511217 1001 86380 86390 1
511193 99511193 1001 86380 86390 1
511252 99511252 1001 86380 86390 1
511161 99511161 1001 86380 86390 1
511118 99511118 1001 86380 86390 1
510965 99510965 1001 86380 86390 1
510979 99510979 1001 86380 86390 1
511692 99511692 1001 86380 86390 1
511667 99511667 1001 86380 86390 1
511571 99511571 1001 86380 86390 1
512342 99512342 1001 86380 86390 1
512216 99512216 1001 86380 86390 1
512243 99512243 1001 86380 86390 1
512282 99512282 1001 86380 86390 1
512362 99512362 1001 86380 86390 1
512371 99512371 1001 86380 86390 1
511995 99511995 1001 86380 86390 1
511969 99511969 1001 86380 86390 1
512107 99512107 1001 86380 86390 1
511942 99511942 1001 86380 86390 1
511803 99511803 1001 86380 86390 1
512453 99512453 1001 86380 86390 1
512557 99512557 1001 86380 86390 1
512533 99512533 1001 86380 86390 1
512534 99512534 1001 86380 86390 1
512484 99512484 1001 86380 86390 1
512474 99512474 1001 86380 86390 1
512436 99512436 1001 86380 86390 1
512399 99512399 1001 86380 86390 1
512581 99512581 1001 86380 86390 1
512898 99512898 1001 86380 86390 1
512873 99512873 1001 86380 86390 1
512799 99512799 1001 86380 86390 1
512689 99512689 1001 86380 86390 1
512742 99512742 1001 86380 86390 1
512667 99512667 1001 86380 86390 1
513360 99513360 1001 86380 86390 1
513326 99513326 1001 86380 86390 1
514029 99514029 1001 86380 86390 1
513830 99513830 1001 86380 86390 1
513950 99513950 1001 86380 86390 1
513862 99513862 1001 86380 86390 1
514027 99514027 1001 86380 86390 1
513763 99513763 1001 86380 86390 1
513806 99513806 1001 86380 86390 1
513796 99513796 1001 86380 86390 1
513706 99513706 1001 86380 86390 1
513669 99513669 1001 86380 86390 1
513513 99513513 1001 86380 86390 1
513478 99513478 1001 86380 86390 1
513611 99513611 1001 86380 86390 1
513613 99513613 1001 86380 86390 1
514229 99514229 1001 86380 86390 1
514856 99514856 1001 86380 86390 1
514710 99514710 1001 86380 86390 1
514672 99514672 1001 86380 86390 1
514673 99514673 1001 86380 86390 1
514599 99514599 1001 86380 86390 1
514500 99514500 1001 86380 86390 1
514513 99514513 1001 86380 86390 1
514583 99514583 1001 86380 86390 1
514431 99514431 1001 86380 86390 1
514237 99514237 1001 86380 86390 1
514330 99514330 1001 86380 86390 1
514306 99514306 1001 86380 86390 1
514970 99514970 1001 86380 86390 1
514996 99514996 1001 86380 86390 1
515045 99515045 1001 86380 86390 1
515634 99515634 1001 86380 86390 1
515480 99515480 1001 86380 86390 1
515470 99515470 1001 86380 86390 1
515356 99515356 1001 86380 86390 1
515077 99515077 1001 86380 86390 1
515131 99515131 1001 86380 86390 1
515223 99515223 1001 86380 86390 1
515824 99515824 1001 86380 86390 1
515479 99515479 1001 86380 86390 1
515878 99515878 1001 86380 86390 1
515791 99515791 1001 86380 86390 1
515727 99515727 1001 86380 86390 1
515869 99515869 1001 86380 86390 1
515717 99515717 1001 86380 86390 1
516394 99516394 1001 86380 86390 1
516422 99516422 1001 86380 86390 1
516315 99516315 1001 86380 86390 1
516340 99516340 1001 86380 86390 1
516353 99516353 1001 86380 86390 1
516174 99516174 1001 86380 86390 1
516195 99516195 1001 86380 86390 1
516224 99516224 1001 86380 86390 1
516040 99516040 1001 86380 86390 1
515978 99515978 1001 86380 86390 1
516613 99516613 1001 86380 86390 1
517133 99517133 1001 86380 86390 1
517184 99517184 1001 86380 86390 1
517292 99517292 1001 86380 86390 1
517331 99517331 1001 86380 86390 1
517122 99517122 1001 86380 86390 1
516968 99516968 1001 86380 86390 1
516981 99516981 1001 86380 86390 1
516800 99516800 1001 86380 86390 1
516907 99516907 1001 86380 86390 1
517371 99517371 1001 86380 86390 1
517390 99517390 1001 86380 86390 1
517434 99517434 1001 86380 86390 1
517343 99517343 1001 86380 86390 1
518008 99518008 1001 86380 86390 1
518086 99518086 1001 86380 86390 1
517987 99517987 1001 86380 86390 1
518052 99518052 1001 86380 86390 1
518156 99518156 1001 86380 86390 1
518096 99518096 1001 86380 86390 1
518032 99518032 1001 86380 86390 1
517862 99517862 1001 86380 86390 1
517550 99517550 1001 86380 86390 1
518265 99518265 1001 86380 86390 1
518162 99518162 1001 86380 86390 1
518350 99518350 1001 86380 86390 1
518299 99518299 1001 86380 86390 1
518364 99518364 1001 86380 86390 1
518956 99518956 1001 86380 86390 1
518928 99518928 1001 86380 86390 1
518890 99518890 1001 86380 86390 1
518964 99518964 1001 86380 86390 1
518945 99518945 1001 86380 86390 1
518870 99518870 1001 86380 86390 1
518985 99518985 1001 86380 86390 1
518640 99518640 1001 86380 86390 1
518628 99518628 1001 86380 86390 1
518680 99518680 1001 86380 86390 1
518754 99518754 1001 86380 86390 1
518484 99518484 1001 86380 86390 1
518385 99518385 1001 86380 86390 1
518374 99518374 1001 86380 86390 1
518988 99518988 1001 86380 86390 1
519001 99519001 1001 86380 86390 1
519067 99519067 1001 86380 86390 1
519162 99519162 1001 86380 86390 1
519020 99519020 1001 86380 86390 1
519021 99519021 1001 86380 86390 1
519640 99519640 1001 86380 86390 1
519775 99519775 1001 86380 86390 1
519402 99519402 1001 86380 86390 1
519573 99519573 1001 86380 86390 1
519472 99519472 1001 86380 86390 1
519485 99519485 1001 86380 86390 1
519302 99519302 1001 86380 86390 1
519306 99519306 1001 86380 86390 1
520003 99520003 1001 86380 86390 1
519874 99519874 1001 86380 86390 1
520460 99520460 1001 86380 86390 1
520512 99520512 1001 86380 86390 1
520452 99520452 1001 86380 86390 1
520399 99520399 1001 86380 86390 1
520339 99520339 1001 86380 86390 1
520205 99520205 1001 86380 86390 1
520023 99520023 1001 86380 86390 1
520089 99520089 1001 86380 86390 1
520129 99520129 1001 86380 86390 1
520026 99520026 1001 86380 86390 1
520225 99520225 1001 86380 86390 1
520662 99520662 1001 86380 86390 1
520721 99520721 1001 86380 86390 1
520814 99520814 1001 86380 86390 1
520660 99520660 1001 86380 86390 1
521376 99521376 1001 86380 86390 1
521265 99521265 1001 86380 86390 1
521306 99521306 1001 86380 86390 1
521359 99521359 1001 86380 86390 1
521248 99521248 1001 86380 86390 1
521243 99521243 1001 86380 86390 1
521256 99521256 1001 86380 86390 1
521193 99521193 1001 86380 86390 1
521065 99521065 1001 86380 86390 1
520960 99520960 1001 86380 86390 1
521527 99521527 1001 86380 86390 1
521476 99521476 1001 86380 86390 1
521543 99521543 1001 86380 86390 1
521470 99521470 1001 86380 86390 1
521472 99521472 1001 86380 86390 1
521538 99521538 1001 86380 86390 1
522119 99522119 1001 86380 86390 1
522146 99522146 1001 86380 86390 1
522280 99522280 1001 86380 86390 1
522282 99522282 1001 86380 86390 1
522034 99522034 1001 86380 86390 1
522082 99522082 1001 86380 86390 1
522070 99522070 1001 86380 86390 1
521917 99521917 1001 86380 86390 1
521710 99521710 1001 86380 86390 1
521713 99521713 1001 86380 86390 1
521791 99521791 1001 86380 86390 1
521727 99521727 1001 86380 86390 1
521859 99521859 1001 86380 86390 1
521834 99521834 1001 86380 86390 1
522293 99522293 1001 86380 86390 1
522417 99522417 1001 86380 86390 1
522967 99522967 1001 86380 86390 1
522931 99522931 1001 86380 86390 1
522771 99522771 1001 86380 86390 1
522875 99522875 1001 86380 86390 1
522764 99522764 1001 86380 86390 1
522896 99522896 1001 86380 86390 1
522729 99522729 1001 86380 86390 1
522769 99522769 1001 86380 86390 1
522545 99522545 1001 86380 86390 1
523156 99523156 1001 86380 86390 1
523290 99523290 1001 86380 86390 1
523239 99523239 1001 86380 86390 1
523162 99523162 1001 86380 86390 1
523279 99523279 1001 86380 86390 1
523306 99523306 1001 86380 86390 1
523138 99523138 1001 86380 86390 1
523126 99523126 1001 86380 86390 1
523854 99523854 1001 86380 86390 1
523869 99523869 1001 86380 86390 1
523742 99523742 1001 86380 86390 1
523925 99523925 1001 86380 86390 1
523836 99523836 1001 86380 86390 1
523710 99523710 1001 86380 86390 1
523737 99523737 1001 86380 86390 1
523517 99523517 1001 86380 86390 1
523518 99523518 1001 86380 86390 1
523420 99523420 1001 86380 86390 1
524104 99524104 1001 86380 86390 1
524030 99524030 1001 86380 86390 1
524769 99524769 1001 86380 86390 1
524621 99524621 1001 86380 86390 1
524478 99524478 1001 86380 86390 1
524521 99524521 1001 86380 86390 1
524175 99524175 1001 86380 86390 1
524238 99524238 1001 86380 86390 1
524962 99524962 1001 86380 86390 1
524796 99524796 1001 86380 86390 1
524775 99524775 1001 86380 86390 1
524973 99524973 1001 86380 86390 1
525437 99525437 1001 86380 86390 1
525480 99525480 1001 86380 86390 1
525313 99525313 1001 86380 86390 1
525187 99525187 1001 86380 86390 1
525253 99525253 1001 86380 86390 1
525294 99525294 1001 86380 86390 1
525135 99525135 1001 86380 86390 1
525698 99525698 1001 86380 86390 1
525608 99525608 1001 86380 86390 1
525702 99525702 1001 86380 86390 1
526356 99526356 1001 86380 86390 1
526204 99526204 1001 86380 86390 1
526095 99526095 1001 86380 86390 1
526213 99526213 1001 86380 86390 1
526097 99526097 1001 86380 86390 1
525874 99525874 1001 86380 86390 1
525939 99525939 1001 86380 86390 1
525940 99525940 1001 86380 86390 1
525851 99525851 1001 86380 86390 1
525916 99525916 1001 86380 86390 1
526449 99526449 1001 86380 86390 1
526467 99526467 1001 86380 86390 1
526561 99526561 1001 86380 86390 1
527206 99527206 1001 86380 86390 1
527195 99527195 1001 86380 86390 1
527030 99527030 1001 86380 86390 1
527010 99527010 1001 86380 86390 1
526843 99526843 1001 86380 86390 1
526884 99526884 1001 86380 86390 1
526924 99526924 1001 86380 86390 1
526706 99526706 1001 86380 86390 1
526670 99526670 1001 86380 86390 1
526801 99526801 1001 86380 86390 1
527271 99527271 1001 86380 86390 1
527402 99527402 1001 86380 86390 1
527355 99527355 1001 86380 86390 1
527343 99527343 1001 86380 86390 1
527423 99527423 1001 86380 86390 1
527321 99527321 1001 86380 86390 1
528044 99528044 1001 86380 86390 1
528004 99528004 1001 86380 86390 1
528062 99528062 1001 86380 86390 1
528022 99528022 1001 86380 86390 1
527765 99527765 1001 86380 86390 1
527663 99527663 1001 86380 86390 1
527693 99527693 1001 86380 86390 1
527862 99527862 1001 86380 86390 1
527558 99527558 1001 86380 86390 1
527611 99527611 1001 86380 86390 1
527497 99527497 1001 86380 86390 1
527602 99527602 1001 86380 86390 1
527530 99527530 1001 86380 86390 1
527620 99527620 1001 86380 86390 1
527569 99527569 1001 86380 86390 1
528153 99528153 1001 86380 86390 1
528225 99528225 1001 86380 86390 1
528084 99528084 1001 86380 86390 1
528761 99528761 1001 86380 86390 1
528764 99528764 1001 86380 86390 1
528583 99528583 1001 86380 86390 1
528622 99528622 1001 86380 86390 1
528667 99528667 1001 86380 86390 1
528512 99528512 1001 86380 86390 1
528436 99528436 1001 86380 86390 1
528300 99528300 1001 86380 86390 1
528965 99528965 1001 86380 86390 1
529072 99529072 1001 86380 86390 1
528956 99528956 1001 86380 86390 1
529034 99529034 1001 86380 86390 1
529525 99529525 1001 86380 86390 1
529589 99529589 1001 86380 86390 1
529712 99529712 1001 86380 86390 1
529649 99529649 1001 86380 86390 1
529367 99529367 1001 86380 86390 1
529422 99529422 1001 86380 86390 1
529400 99529400 1001 86380 86390 1
529505 99529505 1001 86380 86390 1
529377 99529377 1001 86380 86390 1
529132 99529132 1001 86380 86390 1
529200 99529200 1001 86380 86390 1
529115 99529115 1001 86380 86390 1
529144 99529144 1001 86380 86390 1
529844 99529844 1001 86380 86390 1
529928 99529928 1001 86380 86390 1
530502 99530502 1001 86380 86390 1
530373 99530373 1001 86380 86390 1
530519 99530519 1001 86380 86390 1
530430 99530430 1001 86380 86390 1
530530 99530530 1001 86380 86390 1
530406 99530406 1001 86380 86390 1
530538 99530538 1001 86380 86390 1
530435 99530435 1001 86380 86390 1
530347 99530347 1001 86380 86390 1
530276 99530276 1001 86380 86390 1
530118 99530118 1001 86380 86390 1
530071 99530071 1001 86380 86390 1
530628 99530628 1001 86380 86390 1
530673 99530673 1001 86380 86390 1
530742 99530742 1001 86380 86390 1
531239 99531239 1001 86380 86390 1
531032 99531032 1001 86380 86390 1
531124 99531124 1001 86380 86390 1
530987 99530987 1001 86380 86390 1
530958 99530958 1001 86380 86390 1
530911 99530911 1001 86380 86390 1
531521 99531521 1001 86380 86390 1
531534 99531534 1001 86380 86390 1
531405 99531405 1001 86380 86390 1
532016 99532016 1001 86380 86390 1
532057 99532057 1001 86380 86390 1
532184 99532184 1001 86380 86390 1
532049 99532049 1001 86380 86390 1
531861 99531861 1001 86380 86390 1
531828 99531828 1001 86380 86390 1
531867 99531867 1001 86380 86390 1
531623 99531623 1001 86380 86390 1
531715 99531715 1001 86380 86390 1
531641 99531641 1001 86380 86390 1
531617 99531617 1001 86380 86390 1
531735 99531735 1001 86380 86390 1
532336 99532336 1001 86380 86390 1
532351 99532351 1001 86380 86390 1
532235 99532235 1001 86380 86390 1
532328 99532328 1001 86380 86390 1
532240 99532240 1001 86380 86390 1
533010 99533010 1001 86380 86390 1
532897 99532897 1001 86380 86390 1
532941 99532941 1001 86380 86390 1
532782 99532782 1001 86380 86390 1
532517 99532517 1001 86380 86390 1
532570 99532570 1001 86380 86390 1
532482 99532482 1001 86380 86390 1
532457 99532457 1001 86380 86390 1
532561 99532561 1001 86380 86390 1
532549 99532549 1001 86380 86390 1
533829 99533829 1001 86380 86390 1
533699 99533699 1001 86380 86390 1
533301 99533301 1001 86380 86390 1
533411 99533411 1001 86380 86390 1
533375 99533375 1001 86380 86390 1
533933 99533933 1001 86380 86390 1
534050 99534050 1001 86380 86390 1
533966 99533966 1001 86380 86390 1
533877 99533877 1001 86380 86390 1
533982 99533982 1001 86380 86390 1
534582 99534582 1001 86380 86390 1
534639 99534639 1001 86380 86390 1
534667 99534667 1001 86380 86390 1
534566 99534566 1001 86380 86390 1
534220 99534220 1001 86380 86390 1
534125 99534125 1001 86380 86390 1
534230 99534230 1001 86380 86390 1
534838 99534838 1001 86380 86390 1
534844 99534844 1001 86380 86390 1
534886 99534886 1001 86380 86390 1
535474 99535474 1001 86380 86390 1
535332 99535332 1001 86380 86390 1
535397 99535397 1001 86380 86390 1
535311 99535311 1001 86380 86390 1
535491 99535491 1001 86380 86390 1
535467 99535467 1001 86380 86390 1
535340 99535340 1001 86380 86390 1
535280 99535280 1001 86380 86390 1
535282 99535282 1001 86380 86390 1
535114 99535114 1001 86380 86390 1
535183 99535183 1001 86380 86390 1
535299 99535299 1001 86380 86390 1
535237 99535237 1001 86380 86390 1
535225 99535225 1001 86380 86390 1
535200 99535200 1001 86380 86390 1
535558 99535558 1001 86380 86390 1
535653 99535653 1001 86380 86390 1
535657 99535657 1001 86380 86390 1
536207 99536207 1001 86380 86390 1
536335 99536335 1001 86380 86390 1
536312 99536312 1001 86380 86390 1
536332 99536332 1001 86380 86390 1
536078 99536078 1001 86380 86390 1
536057 99536057 1001 86380 86390 1
535729 99535729 1001 86380 86390 1
535841 99535841 1001 86380 86390 1
536361 99536361 1001 86380 86390 1
536480 99536480 1001 86380 86390 1
537074 99537074 1001 86380 86390 1
536959 99536959 1001 86380 86390 1
537011 99537011 1001 86380 86390 1
536966 99536966 1001 86380 86390 1
536866 99536866 1001 86380 86390 1
536783 99536783 1001 86380 86390 1
536715 99536715 1001 86380 86390 1
536547 99536547 1001 86380 86390 1
537328 99537328 1001 86380 86390 1
537283 99537283 1001 86380 86390 1
537233 99537233 1001 86380 86390 1
537890 99537890 1001 86380 86390 1
537975 99537975 1001 86380 86390 1
537644 99537644 1001 86380 86390 1
537751 99537751 1001 86380 86390 1
537649 99537649 1001 86380 86390 1
537730 99537730 1001 86380 86390 1
537567 99537567 1001 86380 86390 1
538160 99538160 1001 86380 86390 1
538740 99538740 1001 86380 86390 1
538728 99538728 1001 86380 86390 1
538694 99538694 1001 86380 86390 1
538746 99538746 1001 86380 86390 1
538695 99538695 1001 86380 86390 1
538498 99538498 1001 86380 86390 1
538464 99538464 1001 86380 86390 1
538208 99538208 1001 86380 86390 1
538261 99538261 1001 86380 86390 1
538274 99538274 1001 86380 86390 1
538825 99538825 1001 86380 86390 1
538972 99538972 1001 86380 86390 1
539564 99539564 1001 86380 86390 1
539445 99539445 1001 86380 86390 1
539524 99539524 1001 86380 86390 1
539550 99539550 1001 86380 86390 1
539248 99539248 1001 86380 86390 1
539341 99539341 1001 86380 86390 1
539355 99539355 1001 86380 86390 1
539317 99539317 1001 86380 86390 1
539217 99539217 1001 86380 86390 1
539093 99539093 1001 86380 86390 1
539031 99539031 1001 86380 86390 1
539767 99539767 1001 86380 86390 1
539729 99539729 1001 86380 86390 1
539832 99539832 1001 86380 86390 1
539768 99539768 1001 86380 86390 1
539803 99539803 1001 86380 86390 1
540313 99540313 1001 86380 86390 1
540427 99540427 1001 86380 86390 1
540081 99540081 1001 86380 86390 1
540252 99540252 1001 86380 86390 1
540207 99540207 1001 86380 86390 1
540014 99540014 1001 86380 86390 1
540002 99540002 1001 86380 86390 1
540018 99540018 1001 86380 86390 1
539931 99539931 1001 86380 86390 1
539866 99539866 1001 86380 86390 1
540521 99540521 1001 86380 86390 1
541114 99541114 1001 86380 86390 1
541271 99541271 1001 86380 86390 1
541147 99541147 1001 86380 86390 1
541048 99541048 1001 86380 86390 1
541031 99541031 1001 86380 86390 1
541071 99541071 1001 86380 86390 1
540762 99540762 1001 86380 86390 1
540791 99540791 1001 86380 86390 1
540806 99540806 1001 86380 86390 1
540797 99540797 1001 86380 86390 1
540696 99540696 1001 86380 86390 1
540826 99540826 1001 86380 86390 1
540880 99540880 1001 86380 86390 1
541461 99541461 1001 86380 86390 1
541478 99541478 1001 86380 86390 1
541375 99541375 1001 86380 86390 1
541427 99541427 1001 86380 86390 1
541430 99541430 1001 86380 86390 1
541457 99541457 1001 86380 86390 1
542043 99542043 1001 86380 86390 1
541945 99541945 1001 86380 86390 1
542022 99542022 1001 86380 86390 1
542037 99542037 1001 86380 86390 1
541825 99541825 1001 86380 86390 1
541912 99541912 1001 86380 86390 1
541536 99541536 1001 86380 86390 1
541668 99541668 1001 86380 86390 1
541579 99541579 1001 86380 86390 1
541503 99541503 1001 86380 86390 1
541623 99541623 1001 86380 86390 1
541611 99541611 1001 86380 86390 1
541560 99541560 1001 86380 86390 1
541625 99541625 1001 86380 86390 1
542268 99542268 1001 86380 86390 1
542204 99542204 1001 86380 86390 1
542799 99542799 1001 86380 86390 1
542812 99542812 1001 86380 86390 1
542825 99542825 1001 86380 86390 1
542931 99542931 1001 86380 86390 1
542815 99542815 1001 86380 86390 1
542661 99542661 1001 86380 86390 1
542572 99542572 1001 86380 86390 1
542547 99542547 1001 86380 86390 1
542670 99542670 1001 86380 86390 1
542723 99542723 1001 86380 86390 1
542698 99542698 1001 86380 86390 1
542609 99542609 1001 86380 86390 1
542389 99542389 1001 86380 86390 1
542340 99542340 1001 86380 86390 1
542498 99542498 1001 86380 86390 1
543087 99543087 1001 86380 86390 1
543141 99543141 1001 86380 86390 1
543142 99543142 1001 86380 86390 1
543107 99543107 1001 86380 86390 1
542951 99542951 1001 86380 86390 1
543770 99543770 1001 86380 86390 1
543737 99543737 1001 86380 86390 1
543746 99543746 1001 86380 86390 1
543574 99543574 1001 86380 86390 1
543575 99543575 1001 86380 86390 1
543628 99543628 1001 86380 86390 1
543436 99543436 1001 86380 86390 1
543546 99543546 1001 86380 86390 1
543419 99543419 1001 86380 86390 1
543535 99543535 1001 86380 86390 1
543523 99543523 1001 86380 86390 1
543382 99543382 1001 86380 86390 1
543180 99543180 1001 86380 86390 1
543245 99543245 1001 86380 86390 1
543168 99543168 1001 86380 86390 1
543260 99543260 1001 86380 86390 1
543250 99543250 1001 86380 86390 1
543355 99543355 1001 86380 86390 1
543240 99543240 1001 86380 86390 1
543924 99543924 1001 86380 86390 1
543825 99543825 1001 86380 86390 1
543896 99543896 1001 86380 86390 1
544548 99544548 1001 86380 86390 1
544472 99544472 1001 86380 86390 1
544581 99544581 1001 86380 86390 1
544478 99544478 1001 86380 86390 1
544543 99544543 1001 86380 86390 1
544370 99544370 1001 86380 86390 1
544255 99544255 1001 86380 86390 1
544310 99544310 1001 86380 86390 1
544350 99544350 1001 86380 86390 1
544118 99544118 1001 86380 86390 1
544712 99544712 1001 86380 86390 1
544704 99544704 1001 86380 86390 1
544627 99544627 1001 86380 86390 1
544654 99544654 1001 86380 86390 1
544615 99544615 1001 86380 86390 1
528438 480 1002 50787 58719 1
533992 854 1002 49758 54378 1
400609 99400609 1001 86380 86390 1
400807 99400807 1001 86380 86390 1
400863 99400863 1001 86380 86390 1
401326 99401326 1001 86380 86390 1
401311 99401311 1001 86380 86390 1
401358 99401358 1001 86380 86390 1
401432 99401432 1001 86380 86390 1
401537 99401537 1001 86380 86390 1
401658 99401658 1001 86380 86390 1
401637 99401637 1001 86380 86390 1
401879 99401879 1001 86380 86390 1
401908 99401908 1001 86380 86390 1
401860 99401860 1001 86380 86390 1
402053 99402053 1001 86380 86390 1
402142 99402142 1001 86380 86390 1
402219 99402219 1001 86380 86390 1
402334 99402334 1001 86380 86390 1
402331 99402331 1001 86380 86390 1
402414 99402414 1001 86380 86390 1
402772 99402772 1001 86380 86390 1
402737 99402737 1001 86380 86390 1
402850 99402850 1001 86380 86390 1
403008 99403008 1001 86380 86390 1
403554 99403554 1001 86380 86390 1
403689 99403689 1001 86380 86390 1
403794 99403794 1001 86380 86390 1
403966 99403966 1001 86380 86390 1
404169 99404169 1001 86380 86390 1
404292 99404292 1001 86380 86390 1
404545 99404545 1001 86380 86390 1
404507 99404507 1001 86380 86390 1
404557 99404557 1001 86380 86390 1
404488 99404488 1001 86380 86390 1
404667 99404667 1001 86380 86390 1
404769 99404769 1001 86380 86390 1
404948 99404948 1001 86380 86390 1
404932 99404932 1001 86380 86390 1
405114 99405114 1001 86380 86390 1
405372 99405372 1001 86380 86390 1
405586 99405586 1001 86380 86390 1
405588 99405588 1001 86380 86390 1
405840 99405840 1001 86380 86390 1
405846 99405846 1001 86380 86390 1
405945 99405945 1001 86380 86390 1
406114 99406114 1001 86380 86390 1
406359 99406359 1001 86380 86390 1
406501 99406501 1001 86380 86390 1
406750 99406750 1001 86380 86390 1
406846 99406846 1001 86380 86390 1
407023 99407023 1001 86380 86390 1
406944 99406944 1001 86380 86390 1
407099 99407099 1001 86380 86390 1
407045 99407045 1001 86380 86390 1
407366 99407366 1001 86380 86390 1
407420 99407420 1001 86380 86390 1
407970 99407970 1001 86380 86390 1
407912 99407912 1001 86380 86390 1
408174 99408174 1001 86380 86390 1
408096 99408096 1001 86380 86390 1
408730 99408730 1001 86380 86390 1
408842 99408842 1001 86380 86390 1
408782 99408782 1001 86380 86390 1
408902 99408902 1001 86380 86390 1
409218 99409218 1001 86380 86390 1
409201 99409201 1001 86380 86390 1
409322 99409322 1001 86380 86390 1
409405 99409405 1001 86380 86390 1
409476 99409476 1001 86380 86390 1
409503 99409503 1001 86380 86390 1
409670 99409670 1001 86380 86390 1
409747 99409747 1001 86380 86390 1
409885 99409885 1001 86380 86390 1
409955 99409955 1001 86380 86390 1
410447 99410447 1001 86380 86390 1
410598 99410598 1001 86380 86390 1
410527 99410527 1001 86380 86390 1
410636 99410636 1001 86380 86390 1
410650 99410650 1001 86380 86390 1
410784 99410784 1001 86380 86390 1
410835 99410835 1001 86380 86390 1
411066 99411066 1001 86380 86390 1
411129 99411129 1001 86380 86390 1
411202 99411202 1001 86380 86390 1
411403 99411403 1001 86380 86390 1
411461 99411461 1001 86380 86390 1
411484 99411484 1001 86380 86390 1
411488 99411488 1001 86380 86390 1
411567 99411567 1001 86380 86390 1
411681 99411681 1001 86380 86390 1
411796 99411796 1001 86380 86390 1
411870 99411870 1001 86380 86390 1
411896 99411896 1001 86380 86390 1
411860 99411860 1001 86380 86390 1
412132 99412132 1001 86380 86390 1
412347 99412347 1001 86380 86390 1
412333 99412333 1001 86380 86390 1
413620 99413620 1001 86380 86390 1
413621 99413621 1001 86380 86390 1
413459 99413459 1001 86380 86390 1
413356 99413356 1001 86380 86390 1
413688 99413688 1001 86380 86390 1
412952 99412952 1001 86380 86390 1
412889 99412889 1001 86380 86390 1
413282 99413282 1001 86380 86390 1
412851 99412851 1001 86380 86390 1
412852 99412852 1001 86380 86390 1
412707 99412707 1001 86380 86390 1
413831 99413831 1001 86380 86390 1
414065 99414065 1001 86380 86390 1
415191 99415191 1001 86380 86390 1
415004 99415004 1001 86380 86390 1
415172 99415172 1001 86380 86390 1
415101 99415101 1001 86380 86390 1
415201 99415201 1001 86380 86390 1
414984 99414984 1001 86380 86390 1
415299 99415299 1001 86380 86390 1
414508 99414508 1001 86380 86390 1
414601 99414601 1001 86380 86390 1
414529 99414529 1001 86380 86390 1
414120 99414120 1001 86380 86390 1
414362 99414362 1001 86380 86390 1
414456 99414456 1001 86380 86390 1
414207 99414207 1001 86380 86390 1
415718 99415718 1001 86380 86390 1
415581 99415581 1001 86380 86390 1
416751 99416751 1001 86380 86390 1
416771 99416771 1001 86380 86390 1
416993 99416993 1001 86380 86390 1
416381 99416381 1001 86380 86390 1
416415 99416415 1001 86380 86390 1
416080 99416080 1001 86380 86390 1
417559 99417559 1001 86380 86390 1
418620 99418620 1001 86380 86390 1
418790 99418790 1001 86380 86390 1
418547 99418547 1001 86380 86390 1
418000 99418000 1001 86380 86390 1
417938 99417938 1001 86380 86390 1
417644 99417644 1001 86380 86390 1
417979 99417979 1001 86380 86390 1
419077 99419077 1001 86380 86390 1
418994 99418994 1001 86380 86390 1
418834 99418834 1001 86380 86390 1
418814 99418814 1001 86380 86390 1
419125 99419125 1001 86380 86390 1
420445 99420445 1001 86380 86390 1
420446 99420446 1001 86380 86390 1
420197 99420197 1001 86380 86390 1
420063 99420063 1001 86380 86390 1
420081 99420081 1001 86380 86390 1
420283 99420283 1001 86380 86390 1
420143 99420143 1001 86380 86390 1
420270 99420270 1001 86380 86390 1
419745 99419745 1001 86380 86390 1
419230 99419230 1001 86380 86390 1
420673 99420673 1001 86380 86390 1
420789 99420789 1001 86380 86390 1
420539 99420539 1001 86380 86390 1
420569 99420569 1001 86380 86390 1
422043 99422043 1001 86380 86390 1
421926 99421926 1001 86380 86390 1
421566 99421566 1001 86380 86390 1
421587 99421587 1001 86380 86390 1
421298 99421298 1001 86380 86390 1
421622 99421622 1001 86380 86390 1
421230 99421230 1001 86380 86390 1
421231 99421231 1001 86380 86390 1
420905 99420905 1001 86380 86390 1
422407 99422407 1001 86380 86390 1
422491 99422491 1001 86380 86390 1
422263 99422263 1001 86380 86390 1
422394 99422394 1001 86380 86390 1
422395 99422395 1001 86380 86390 1
423198 99423198 1001 86380 86390 1
422605 99422605 1001 86380 86390 1
422637 99422637 1001 86380 86390 1
422741 99422741 1001 86380 86390 1
422719 99422719 1001 86380 86390 1
422768 99422768 1001 86380 86390 1
423927 99423927 1001 86380 86390 1
425352 99425352 1001 86380 86390 1
425242 99425242 1001 86380 86390 1
424700 99424700 1001 86380 86390 1
424611 99424611 1001 86380 86390 1
424808 99424808 1001 86380 86390 1
424589 99424589 1001 86380 86390 1
424245 99424245 1001 86380 86390 1
424401 99424401 1001 86380 86390 1
425644 99425644 1001 86380 86390 1
426876 99426876 1001 86380 86390 1
427020 99427020 1001 86380 86390 1
426781 99426781 1001 86380 86390 1
426833 99426833 1001 86380 86390 1
427100 99427100 1001 86380 86390 1
426861 99426861 1001 86380 86390 1
426663 99426663 1001 86380 86390 1
426315 99426315 1001 86380 86390 1
426112 99426112 1001 86380 86390 1
426152 99426152 1001 86380 86390 1
425915 99425915 1001 86380 86390 1
426099 99426099 1001 86380 86390 1
426239 99426239 1001 86380 86390 1
425829 99425829 1001 86380 86390 1
427220 99427220 1001 86380 86390 1
427281 99427281 1001 86380 86390 1
428372 99428372 1001 86380 86390 1
428577 99428577 1001 86380 86390 1
428723 99428723 1001 86380 86390 1
428155 99428155 1001 86380 86390 1
428070 99428070 1001 86380 86390 1
428328 99428328 1001 86380 86390 1
427963 99427963 1001 86380 86390 1
428025 99428025 1001 86380 86390 1
428316 99428316 1001 86380 86390 1
427532 99427532 1001 86380 86390 1
427717 99427717 1001 86380 86390 1
428848 99428848 1001 86380 86390 1
429053 99429053 1001 86380 86390 1
428772 99428772 1001 86380 86390 1
430097 99430097 1001 86380 86390 1
430291 99430291 1001 86380 86390 1
429907 99429907 1001 86380 86390 1
429292 99429292 1001 86380 86390 1
429366 99429366 1001 86380 86390 1
429363 99429363 1001 86380 86390 1
430432 99430432 1001 86380 86390 1
430381 99430381 1001 86380 86390 1
431772 99431772 1001 86380 86390 1
431917 99431917 1001 86380 86390 1
431717 99431717 1001 86380 86390 1
432014 99432014 1001 86380 86390 1
431686 99431686 1001 86380 86390 1
431877 99431877 1001 86380 86390 1
431503 99431503 1001 86380 86390 1
431584 99431584 1001 86380 86390 1
431433 99431433 1001 86380 86390 1
431316 99431316 1001 86380 86390 1
431613 99431613 1001 86380 86390 1
431519 99431519 1001 86380 86390 1
431302 99431302 1001 86380 86390 1
430947 99430947 1001 86380 86390 1
431134 99431134 1001 86380 86390 1
430855 99430855 1001 86380 86390 1
431074 99431074 1001 86380 86390 1
430882 99430882 1001 86380 86390 1
432427 99432427 1001 86380 86390 1
432288 99432288 1001 86380 86390 1
432394 99432394 1001 86380 86390 1
433522 99433522 1001 86380 86390 1
433467 99433467 1001 86380 86390 1
433428 99433428 1001 86380 86390 1
432875 99432875 1001 86380 86390 1
432640 99432640 1001 86380 86390 1
432622 99432622 1001 86380 86390 1
432823 99432823 1001 86380 86390 1
432524 99432524 1001 86380 86390 1
433881 99433881 1001 86380 86390 1
433899 99433899 1001 86380 86390 1
433926 99433926 1001 86380 86390 1
435075 99435075 1001 86380 86390 1
435077 99435077 1001 86380 86390 1
435216 99435216 1001 86380 86390 1
435183 99435183 1001 86380 86390 1
435377 99435377 1001 86380 86390 1
435145 99435145 1001 86380 86390 1
435360 99435360 1001 86380 86390 1
434371 99434371 1001 86380 86390 1
434523 99434523 1001 86380 86390 1
435639 99435639 1001 86380 86390 1
437019 99437019 1001 86380 86390 1
437063 99437063 1001 86380 86390 1
437146 99437146 1001 86380 86390 1
436731 99436731 1001 86380 86390 1
436396 99436396 1001 86380 86390 1
436511 99436511 1001 86380 86390 1
436238 99436238 1001 86380 86390 1
436278 99436278 1001 86380 86390 1
300032 99300032 1001 86380 86390 1
300561 99300561 1001 86380 86390 1
300668 99300668 1001 86380 86390 1
300552 99300552 1001 86380 86390 1
300497 99300497 1001 86380 86390 1
300332 99300332 1001 86380 86390 1
300479 99300479 1001 86380 86390 1
300470 99300470 1001 86380 86390 1
300167 99300167 1001 86380 86390 1
300880 99300880 1001 86380 86390 1
300818 99300818 1001 86380 86390 1
300845 99300845 1001 86380 86390 1
300858 99300858 1001 86380 86390 1
300910 99300910 1001 86380 86390 1
300886 99300886 1001 86380 86390 1
300762 99300762 1001 86380 86390 1
300905 99300905 1001 86380 86390 1
300828 99300828 1001 86380 86390 1
300854 99300854 1001 86380 86390 1
301490 99301490 1001 86380 86390 1
301402 99301402 1001 86380 86390 1
301381 99301381 1001 86380 86390 1
301334 99301334 1001 86380 86390 1
301081 99301081 1001 86380 86390 1
300978 99300978 1001 86380 86390 1
301075 99301075 1001 86380 86390 1
301655 99301655 1001 86380 86390 1
301694 99301694 1001 86380 86390 1
301735 99301735 1001 86380 86390 1
301598 99301598 1001 86380 86390 1
301572 99301572 1001 86380 86390 1
301612 99301612 1001 86380 86390 1
301613 99301613 1001 86380 86390 1
302282 99302282 1001 86380 86390 1
302298 99302298 1001 86380 86390 1
302311 99302311 1001 86380 86390 1
302366 99302366 1001 86380 86390 1
302367 99302367 1001 86380 86390 1
302152 99302152 1001 86380 86390 1
302002 99302002 1001 86380 86390 1
301928 99301928 1001 86380 86390 1
301839 99301839 1001 86380 86390 1
301944 99301944 1001 86380 86390 1
301883 99301883 1001 86380 86390 1
301806 99301806 1001 86380 86390 1
301871 99301871 1001 86380 86390 1
302460 99302460 1001 86380 86390 1
302382 99302382 1001 86380 86390 1
302544 99302544 1001 86380 86390 1
303070 99303070 1001 86380 86390 1
303182 99303182 1001 86380 86390 1
303074 99303074 1001 86380 86390 1
302950 99302950 1001 86380 86390 1
302978 99302978 1001 86380 86390 1
302995 99302995 1001 86380 86390 1
302883 99302883 1001 86380 86390 1
302728 99302728 1001 86380 86390 1
302745 99302745 1001 86380 86390 1
303340 99303340 1001 86380 86390 1
303843 99303843 1001 86380 86390 1
303951 99303951 1001 86380 86390 1
303714 99303714 1001 86380 86390 1
303743 99303743 1001 86380 86390 1
303731 99303731 1001 86380 86390 1
303822 99303822 1001 86380 86390 1
303477 99303477 1001 86380 86390 1
303468 99303468 1001 86380 86390 1
303446 99303446 1001 86380 86390 1
303422 99303422 1001 86380 86390 1
304069 99304069 1001 86380 86390 1
304148 99304148 1001 86380 86390 1
304177 99304177 1001 86380 86390 1
304233 99304233 1001 86380 86390 1
304143 99304143 1001 86380 86390 1
304223 99304223 1001 86380 86390 1
304858 99304858 1001 86380 86390 1
304761 99304761 1001 86380 86390 1
304775 99304775 1001 86380 86390 1
304753 99304753 1001 86380 86390 1
304449 99304449 1001 86380 86390 1
304529 99304529 1001 86380 86390 1
304633 99304633 1001 86380 86390 1
304531 99304531 1001 86380 86390 1
304599 99304599 1001 86380 86390 1
304612 99304612 1001 86380 86390 1
304354 99304354 1001 86380 86390 1
304330 99304330 1001 86380 86390 1
304336 99304336 1001 86380 86390 1
304299 99304299 1001 86380 86390 1
304947 99304947 1001 86380 86390 1
304910 99304910 1001 86380 86390 1
305030 99305030 1001 86380 86390 1
304954 99304954 1001 86380 86390 1
304878 99304878 1001 86380 86390 1
305009 99305009 1001 86380 86390 1
305544 99305544 1001 86380 86390 1
305596 99305596 1001 86380 86390 1
305535 99305535 1001 86380 86390 1
305677 99305677 1001 86380 86390 1
305324 99305324 1001 86380 86390 1
305328 99305328 1001 86380 86390 1
305399 99305399 1001 86380 86390 1
500154 99500154 1001 86380 86390 1
500038 99500038 1001 86380 86390 1
500181 99500181 1001 86380 86390 1
500041 99500041 1001 86380 86390 1
500019 99500019 1001 86380 86390 1
500032 99500032 1001 86380 86390 1
500189 99500189 1001 86380 86390 1
500560 99500560 1001 86380 86390 1
500587 99500587 1001 86380 86390 1
500487 99500487 1001 86380 86390 1
500553 99500553 1001 86380 86390 1
500516 99500516 1001 86380 86390 1
500257 99500257 1001 86380 86390 1
500247 99500247 1001 86380 86390 1
500248 99500248 1001 86380 86390 1
500276 99500276 1001 86380 86390 1
500278 99500278 1001 86380 86390 1
500978 99500978 1001 86380 86390 1
500902 99500902 1001 86380 86390 1
500994 99500994 1001 86380 86390 1
500970 99500970 1001 86380 86390 1
500933 99500933 1001 86380 86390 1
501011 99501011 1001 86380 86390 1
500999 99500999 1001 86380 86390 1
500833 99500833 1001 86380 86390 1
501549 99501549 1001 86380 86390 1
501364 99501364 1001 86380 86390 1
501236 99501236 1001 86380 86390 1
501218 99501218 1001 86380 86390 1
501653 99501653 1001 86380 86390 1
501685 99501685 1001 86380 86390 1
501686 99501686 1001 86380 86390 1
501661 99501661 1001 86380 86390 1
502352 99502352 1001 86380 86390 1
502330 99502330 1001 86380 86390 1
502421 99502421 1001 86380 86390 1
502281 99502281 1001 86380 86390 1
502143 99502143 1001 86380 86390 1
502177 99502177 1001 86380 86390 1
502258 99502258 1001 86380 86390 1
501909 99501909 1001 86380 86390 1
501976 99501976 1001 86380 86390 1
502589 99502589 1001 86380 86390 1
502617 99502617 1001 86380 86390 1
503163 99503163 1001 86380 86390 1
503217 99503217 1001 86380 86390 1
503166 99503166 1001 86380 86390 1
503223 99503223 1001 86380 86390 1
503198 99503198 1001 86380 86390 1
503283 99503283 1001 86380 86390 1
503021 99503021 1001 86380 86390 1
502996 99502996 1001 86380 86390 1
502898 99502898 1001 86380 86390 1
502912 99502912 1001 86380 86390 1
503058 99503058 1001 86380 86390 1
502842 99502842 1001 86380 86390 1
503369 99503369 1001 86380 86390 1
503951 99503951 1001 86380 86390 1
503979 99503979 1001 86380 86390 1
504009 99504009 1001 86380 86390 1
503972 99503972 1001 86380 86390 1
503769 99503769 1001 86380 86390 1
503718 99503718 1001 86380 86390 1
503749 99503749 1001 86380 86390 1
503840 99503840 1001 86380 86390 1
503910 99503910 1001 86380 86390 1
503582 99503582 1001 86380 86390 1
504260 99504260 1001 86380 86390 1
504170 99504170 1001 86380 86390 1
504301 99504301 1001 86380 86390 1
504230 99504230 1001 86380 86390 1
504751 99504751 1001 86380 86390 1
504869 99504869 1001 86380 86390 1
504600 99504600 1001 86380 86390 1
504605 99504605 1001 86380 86390 1
504618 99504618 1001 86380 86390 1
504709 99504709 1001 86380 86390 1
504390 99504390 1001 86380 86390 1
504391 99504391 1001 86380 86390 1
504496 99504496 1001 86380 86390 1
504513 99504513 1001 86380 86390 1
504371 99504371 1001 86380 86390 1
504411 99504411 1001 86380 86390 1
505061 99505061 1001 86380 86390 1
505062 99505062 1001 86380 86390 1
505101 99505101 1001 86380 86390 1
505039 99505039 1001 86380 86390 1
505721 99505721 1001 86380 86390 1
505712 99505712 1001 86380 86390 1
505538 99505538 1001 86380 86390 1
505440 99505440 1001 86380 86390 1
505534 99505534 1001 86380 86390 1
505458 99505458 1001 86380 86390 1
505471 99505471 1001 86380 86390 1
505484 99505484 1001 86380 86390 1
505156 99505156 1001 86380 86390 1
505857 99505857 1001 86380 86390 1
505910 99505910 1001 86380 86390 1
505887 99505887 1001 86380 86390 1
506561 99506561 1001 86380 86390 1
506548 99506548 1001 86380 86390 1
506487 99506487 1001 86380 86390 1
506579 99506579 1001 86380 86390 1
506585 99506585 1001 86380 86390 1
506543 99506543 1001 86380 86390 1
506390 99506390 1001 86380 86390 1
506287 99506287 1001 86380 86390 1
505979 99505979 1001 86380 86390 1
506140 99506140 1001 86380 86390 1
506710 99506710 1001 86380 86390 1
506637 99506637 1001 86380 86390 1
506625 99506625 1001 86380 86390 1
506691 99506691 1001 86380 86390 1
507307 99507307 1001 86380 86390 1
507333 99507333 1001 86380 86390 1
507230 99507230 1001 86380 86390 1
507258 99507258 1001 86380 86390 1
507273 99507273 1001 86380 86390 1
507139 99507139 1001 86380 86390 1
507026 99507026 1001 86380 86390 1
506859 99506859 1001 86380 86390 1
507446 99507446 1001 86380 86390 1
507010 99507010 1001 86380 86390 1
507528 99507528 1001 86380 86390 1
508111 99508111 1001 86380 86390 1
508142 99508142 1001 86380 86390 1
508169 99508169 1001 86380 86390 1
508183 99508183 1001 86380 86390 1
507967 99507967 1001 86380 86390 1
507906 99507906 1001 86380 86390 1
507907 99507907 1001 86380 86390 1
507856 99507856 1001 86380 86390 1
507885 99507885 1001 86380 86390 1
507655 99507655 1001 86380 86390 1
507772 99507772 1001 86380 86390 1
508286 99508286 1001 86380 86390 1
508407 99508407 1001 86380 86390 1
508317 99508317 1001 86380 86390 1
508447 99508447 1001 86380 86390 1
508946 99508946 1001 86380 86390 1
508884 99508884 1001 86380 86390 1
508977 99508977 1001 86380 86390 1
508890 99508890 1001 86380 86390 1
508687 99508687 1001 86380 86390 1
508717 99508717 1001 86380 86390 1
508790 99508790 1001 86380 86390 1
508493 99508493 1001 86380 86390 1
508572 99508572 1001 86380 86390 1
508482 99508482 1001 86380 86390 1
508639 99508639 1001 86380 86390 1
508640 99508640 1001 86380 86390 1
508504 99508504 1001 86380 86390 1
509125 99509125 1001 86380 86390 1
509090 99509090 1001 86380 86390 1
509107 99509107 1001 86380 86390 1
509779 99509779 1001 86380 86390 1
509527 99509527 1001 86380 86390 1
509554 99509554 1001 86380 86390 1
509596 99509596 1001 86380 86390 1
509340 99509340 1001 86380 86390 1
509330 99509330 1001 86380 86390 1
510093 99510093 1001 86380 86390 1
509952 99509952 1001 86380 86390 1
510063 99510063 1001 86380 86390 1
510692 99510692 1001 86380 86390 1
510629 99510629 1001 86380 86390 1
510605 99510605 1001 86380 86390 1
510567 99510567 1001 86380 86390 1
510520 99510520 1001 86380 86390 1
510158 99510158 1001 86380 86390 1
510276 99510276 1001 86380 86390 1
510188 99510188 1001 86380 86390 1
510190 99510190 1001 86380 86390 1
510205 99510205 1001 86380 86390 1
510207 99510207 1001 86380 86390 1
510298 99510298 1001 86380 86390 1
510737 99510737 1001 86380 86390 1
510841 99510841 1001 86380 86390 1
510855 99510855 1001 86380 86390 1
510907 99510907 1001 86380 86390 1
510746 99510746 1001 86380 86390 1
510748 99510748 1001 86380 86390 1
511549 99511549 1001 86380 86390 1
511438 99511438 1001 86380 86390 1
511416 99511416 1001 86380 86390 1
511435 99511435 1001 86380 86390 1
511423 99511423 1001 86380 86390 1
511144 99511144 1001 86380 86390 1
511146 99511146 1001 86380 86390 1
511250 99511250 1001 86380 86390 1
510975 99510975 1001 86380 86390 1
511001 99511001 1001 86380 86390 1
511015 99511015 1001 86380 86390 1
510964 99510964 1001 86380 86390 1
511693 99511693 1001 86380 86390 1
511620 99511620 1001 86380 86390 1
511634 99511634 1001 86380 86390 1
511676 99511676 1001 86380 86390 1
512237 99512237 1001 86380 86390 1
512250 99512250 1001 86380 86390 1
512191 99512191 1001 86380 86390 1
512325 99512325 1001 86380 86390 1
512098 99512098 1001 86380 86390 1
512140 99512140 1001 86380 86390 1
512037 99512037 1001 86380 86390 1
512027 99512027 1001 86380 86390 1
511976 99511976 1001 86380 86390 1
511918 99511918 1001 86380 86390 1
512402 99512402 1001 86380 86390 1
512424 99512424 1001 86380 86390 1
513154 99513154 1001 86380 86390 1
513098 99513098 1001 86380 86390 1
512622 99512622 1001 86380 86390 1
512757 99512757 1001 86380 86390 1
512693 99512693 1001 86380 86390 1
512696 99512696 1001 86380 86390 1
512596 99512596 1001 86380 86390 1
513401 99513401 1001 86380 86390 1
513265 99513265 1001 86380 86390 1
514000 99514000 1001 86380 86390 1
513922 99513922 1001 86380 86390 1
513885 99513885 1001 86380 86390 1
513645 99513645 1001 86380 86390 1
513639 99513639 1001 86380 86390 1
513719 99513719 1001 86380 86390 1
513476 99513476 1001 86380 86390 1
513440 99513440 1001 86380 86390 1
513561 99513561 1001 86380 86390 1
514197 99514197 1001 86380 86390 1
514213 99514213 1001 86380 86390 1
514203 99514203 1001 86380 86390 1
514140 99514140 1001 86380 86390 1
514076 99514076 1001 86380 86390 1
514834 99514834 1001 86380 86390 1
514657 99514657 1001 86380 86390 1
514669 99514669 1001 86380 86390 1
514726 99514726 1001 86380 86390 1
514740 99514740 1001 86380 86390 1
514640 99514640 1001 86380 86390 1
514473 99514473 1001 86380 86390 1
514516 99514516 1001 86380 86390 1
514623 99514623 1001 86380 86390 1
514507 99514507 1001 86380 86390 1
514341 99514341 1001 86380 86390 1
514254 99514254 1001 86380 86390 1
514439 99514439 1001 86380 86390 1
514271 99514271 1001 86380 86390 1
514388 99514388 1001 86380 86390 1
515009 99515009 1001 86380 86390 1
514986 99514986 1001 86380 86390 1
514886 99514886 1001 86380 86390 1
515003 99515003 1001 86380 86390 1
514992 99514992 1001 86380 86390 1
515059 99515059 1001 86380 86390 1
515576 99515576 1001 86380 86390 1
515590 99515590 1001 86380 86390 1
515351 99515351 1001 86380 86390 1
515366 99515366 1001 86380 86390 1
515103 99515103 1001 86380 86390 1
515198 99515198 1001 86380 86390 1
515827 99515827 1001 86380 86390 1
516443 99516443 1001 86380 86390 1
516469 99516469 1001 86380 86390 1
516366 99516366 1001 86380 86390 1
516196 99516196 1001 86380 86390 1
516299 99516299 1001 86380 86390 1
516078 99516078 1001 86380 86390 1
516643 99516643 1001 86380 86390 1
517204 99517204 1001 86380 86390 1
516997 99516997 1001 86380 86390 1
516833 99516833 1001 86380 86390 1
516802 99516802 1001 86380 86390 1
516790 99516790 1001 86380 86390 1
517524 99517524 1001 86380 86390 1
517396 99517396 1001 86380 86390 1
518090 99518090 1001 86380 86390 1
518017 99518017 1001 86380 86390 1
518069 99518069 1001 86380 86390 1
517787 99517787 1001 86380 86390 1
517918 99517918 1001 86380 86390 1
517780 99517780 1001 86380 86390 1
517821 99517821 1001 86380 86390 1
517811 99517811 1001 86380 86390 1
517671 99517671 1001 86380 86390 1
517543 99517543 1001 86380 86390 1
517733 99517733 1001 86380 86390 1
518163 99518163 1001 86380 86390 1
518218 99518218 1001 86380 86390 1
518878 99518878 1001 86380 86390 1
518722 99518722 1001 86380 86390 1
518457 99518457 1001 86380 86390 1
518561 99518561 1001 86380 86390 1
518506 99518506 1001 86380 86390 1
519726 99519726 1001 86380 86390 1
519811 99519811 1001 86380 86390 1
519494 99519494 1001 86380 86390 1
519549 99519549 1001 86380 86390 1
519461 99519461 1001 86380 86390 1
519526 99519526 1001 86380 86390 1
519516 99519516 1001 86380 86390 1
519284 99519284 1001 86380 86390 1
519237 99519237 1001 86380 86390 1
519320 99519320 1001 86380 86390 1
519876 99519876 1001 86380 86390 1
519845 99519845 1001 86380 86390 1
520453 99520453 1001 86380 86390 1
520424 99520424 1001 86380 86390 1
520388 99520388 1001 86380 86390 1
520259 99520259 1001 86380 86390 1
520276 99520276 1001 86380 86390 1
520216 99520216 1001 86380 86390 1
520770 99520770 1001 86380 86390 1
520758 99520758 1001 86380 86390 1
520797 99520797 1001 86380 86390 1
520772 99520772 1001 86380 86390 1
520722 99520722 1001 86380 86390 1
521273 99521273 1001 86380 86390 1
521353 99521353 1001 86380 86390 1
521437 99521437 1001 86380 86390 1
521453 99521453 1001 86380 86390 1
521213 99521213 1001 86380 86390 1
521226 99521226 1001 86380 86390 1
521142 99521142 1001 86380 86390 1
521207 99521207 1001 86380 86390 1
521259 99521259 1001 86380 86390 1
520862 99520862 1001 86380 86390 1
520917 99520917 1001 86380 86390 1
521555 99521555 1001 86380 86390 1
521646 99521646 1001 86380 86390 1
521510 99521510 1001 86380 86390 1
521551 99521551 1001 86380 86390 1
522241 99522241 1001 86380 86390 1
522219 99522219 1001 86380 86390 1
522156 99522156 1001 86380 86390 1
522237 99522237 1001 86380 86390 1
522212 99522212 1001 86380 86390 1
522239 99522239 1001 86380 86390 1
521973 99521973 1001 86380 86390 1
521948 99521948 1001 86380 86390 1
521903 99521903 1001 86380 86390 1
521756 99521756 1001 86380 86390 1
521757 99521757 1001 86380 86390 1
521849 99521849 1001 86380 86390 1
522305 99522305 1001 86380 86390 1
522400 99522400 1001 86380 86390 1
522429 99522429 1001 86380 86390 1
523055 99523055 1001 86380 86390 1
522966 99522966 1001 86380 86390 1
523025 99523025 1001 86380 86390 1
522892 99522892 1001 86380 86390 1
522538 99522538 1001 86380 86390 1
522672 99522672 1001 86380 86390 1
522651 99522651 1001 86380 86390 1
522677 99522677 1001 86380 86390 1
523316 99523316 1001 86380 86390 1
523121 99523121 1001 86380 86390 1
523857 99523857 1001 86380 86390 1
523914 99523914 1001 86380 86390 1
523768 99523768 1001 86380 86390 1
523919 99523919 1001 86380 86390 1
523809 99523809 1001 86380 86390 1
523773 99523773 1001 86380 86390 1
523655 99523655 1001 86380 86390 1
523721 99523721 1001 86380 86390 1
523414 99523414 1001 86380 86390 1
523390 99523390 1001 86380 86390 1
523379 99523379 1001 86380 86390 1
524124 99524124 1001 86380 86390 1
524140 99524140 1001 86380 86390 1
524103 99524103 1001 86380 86390 1
524039 99524039 1001 86380 86390 1
524667 99524667 1001 86380 86390 1
524768 99524768 1001 86380 86390 1
524624 99524624 1001 86380 86390 1
524663 99524663 1001 86380 86390 1
524677 99524677 1001 86380 86390 1
524731 99524731 1001 86380 86390 1
524257 99524257 1001 86380 86390 1
524258 99524258 1001 86380 86390 1
524949 99524949 1001 86380 86390 1
524938 99524938 1001 86380 86390 1
524783 99524783 1001 86380 86390 1
524810 99524810 1001 86380 86390 1
524901 99524901 1001 86380 86390 1
524805 99524805 1001 86380 86390 1
524883 99524883 1001 86380 86390 1
525564 99525564 1001 86380 86390 1
525434 99525434 1001 86380 86390 1
525514 99525514 1001 86380 86390 1
525235 99525235 1001 86380 86390 1
525292 99525292 1001 86380 86390 1
525371 99525371 1001 86380 86390 1
525243 99525243 1001 86380 86390 1
524996 99524996 1001 86380 86390 1
525090 99525090 1001 86380 86390 1
525676 99525676 1001 86380 86390 1
525665 99525665 1001 86380 86390 1
525683 99525683 1001 86380 86390 1
526279 99526279 1001 86380 86390 1
526319 99526319 1001 86380 86390 1
526180 99526180 1001 86380 86390 1
526053 99526053 1001 86380 86390 1
525841 99525841 1001 86380 86390 1
525999 99525999 1001 86380 86390 1
525884 99525884 1001 86380 86390 1
525819 99525819 1001 86380 86390 1
525927 99525927 1001 86380 86390 1
525902 99525902 1001 86380 86390 1
526523 99526523 1001 86380 86390 1
526536 99526536 1001 86380 86390 1
526462 99526462 1001 86380 86390 1
527105 99527105 1001 86380 86390 1
527032 99527032 1001 86380 86390 1
526931 99526931 1001 86380 86390 1
526958 99526958 1001 86380 86390 1
526997 99526997 1001 86380 86390 1
526871 99526871 1001 86380 86390 1
526845 99526845 1001 86380 86390 1
526759 99526759 1001 86380 86390 1
526722 99526722 1001 86380 86390 1
526632 99526632 1001 86380 86390 1
526725 99526725 1001 86380 86390 1
526665 99526665 1001 86380 86390 1
527448 99527448 1001 86380 86390 1
527895 99527895 1001 86380 86390 1
527977 99527977 1001 86380 86390 1
527957 99527957 1001 86380 86390 1
527717 99527717 1001 86380 86390 1
527795 99527795 1001 86380 86390 1
527757 99527757 1001 86380 86390 1
527707 99527707 1001 86380 86390 1
527713 99527713 1001 86380 86390 1
527481 99527481 1001 86380 86390 1
527457 99527457 1001 86380 86390 1
527614 99527614 1001 86380 86390 1
527499 99527499 1001 86380 86390 1
528240 99528240 1001 86380 86390 1
528150 99528150 1001 86380 86390 1
528192 99528192 1001 86380 86390 1
528129 99528129 1001 86380 86390 1
528265 99528265 1001 86380 86390 1
528821 99528821 1001 86380 86390 1
528592 99528592 1001 86380 86390 1
528529 99528529 1001 86380 86390 1
528542 99528542 1001 86380 86390 1
528597 99528597 1001 86380 86390 1
528510 99528510 1001 86380 86390 1
528487 99528487 1001 86380 86390 1
528488 99528488 1001 86380 86390 1
528376 99528376 1001 86380 86390 1
528298 99528298 1001 86380 86390 1
528992 99528992 1001 86380 86390 1
528968 99528968 1001 86380 86390 1
529676 99529676 1001 86380 86390 1
529549 99529549 1001 86380 86390 1
529576 99529576 1001 86380 86390 1
529583 99529583 1001 86380 86390 1
529521 99529521 1001 86380 86390 1
529461 99529461 1001 86380 86390 1
529158 99529158 1001 86380 86390 1
529291 99529291 1001 86380 86390 1
529202 99529202 1001 86380 86390 1
529154 99529154 1001 86380 86390 1
529310 99529310 1001 86380 86390 1
529840 99529840 1001 86380 86390 1
529841 99529841 1001 86380 86390 1
529766 99529766 1001 86380 86390 1
529873 99529873 1001 86380 86390 1
529771 99529771 1001 86380 86390 1
529810 99529810 1001 86380 86390 1
529732 99529732 1001 86380 86390 1
530481 99530481 1001 86380 86390 1
530449 99530449 1001 86380 86390 1
530205 99530205 1001 86380 86390 1
530214 99530214 1001 86380 86390 1
530332 99530332 1001 86380 86390 1
529973 99529973 1001 86380 86390 1
530119 99530119 1001 86380 86390 1
529978 99529978 1001 86380 86390 1
530072 99530072 1001 86380 86390 1
530655 99530655 1001 86380 86390 1
530618 99530618 1001 86380 86390 1
530697 99530697 1001 86380 86390 1
530586 99530586 1001 86380 86390 1
530849 99530849 1001 86380 86390 1
530787 99530787 1001 86380 86390 1
531416 99531416 1001 86380 86390 1
531426 99531426 1001 86380 86390 1
532117 99532117 1001 86380 86390 1
532130 99532130 1001 86380 86390 1
532097 99532097 1001 86380 86390 1
532193 99532193 1001 86380 86390 1
531909 99531909 1001 86380 86390 1
531913 99531913 1001 86380 86390 1
531781 99531781 1001 86380 86390 1
531705 99531705 1001 86380 86390 1
531683 99531683 1001 86380 86390 1
531619 99531619 1001 86380 86390 1
532259 99532259 1001 86380 86390 1
532247 99532247 1001 86380 86390 1
532343 99532343 1001 86380 86390 1
532982 99532982 1001 86380 86390 1
532879 99532879 1001 86380 86390 1
532906 99532906 1001 86380 86390 1
532831 99532831 1001 86380 86390 1
532986 99532986 1001 86380 86390 1
532901 99532901 1001 86380 86390 1
532927 99532927 1001 86380 86390 1
532698 99532698 1001 86380 86390 1
532622 99532622 1001 86380 86390 1
532793 99532793 1001 86380 86390 1
532579 99532579 1001 86380 86390 1
532510 99532510 1001 86380 86390 1
533113 99533113 1001 86380 86390 1
533039 99533039 1001 86380 86390 1
533847 99533847 1001 86380 86390 1
533615 99533615 1001 86380 86390 1
533582 99533582 1001 86380 86390 1
533479 99533479 1001 86380 86390 1
533532 99533532 1001 86380 86390 1
533315 99533315 1001 86380 86390 1
533414 99533414 1001 86380 86390 1
533337 99533337 1001 86380 86390 1
534038 99534038 1001 86380 86390 1
534684 99534684 1001 86380 86390 1
534597 99534597 1001 86380 86390 1
534665 99534665 1001 86380 86390 1
534362 99534362 1001 86380 86390 1
534313 99534313 1001 86380 86390 1
534319 99534319 1001 86380 86390 1
534450 99534450 1001 86380 86390 1
534219 99534219 1001 86380 86390 1
534223 99534223 1001 86380 86390 1
534122 99534122 1001 86380 86390 1
534761 99534761 1001 86380 86390 1
534814 99534814 1001 86380 86390 1
534689 99534689 1001 86380 86390 1
534859 99534859 1001 86380 86390 1
534887 99534887 1001 86380 86390 1
534931 99534931 1001 86380 86390 1
534983 99534983 1001 86380 86390 1
534932 99534932 1001 86380 86390 1
535089 99535089 1001 86380 86390 1
534936 99534936 1001 86380 86390 1
535067 99535067 1001 86380 86390 1
534925 99534925 1001 86380 86390 1
535043 99535043 1001 86380 86390 1
535549 99535549 1001 86380 86390 1
535538 99535538 1001 86380 86390 1
535684 99535684 1001 86380 86390 1
536264 99536264 1001 86380 86390 1
536137 99536137 1001 86380 86390 1
536123 99536123 1001 86380 86390 1
535716 99535716 1001 86380 86390 1
535720 99535720 1001 86380 86390 1
535747 99535747 1001 86380 86390 1
535878 99535878 1001 86380 86390 1
536348 99536348 1001 86380 86390 1
536389 99536389 1001 86380 86390 1
536339 99536339 1001 86380 86390 1
536354 99536354 1001 86380 86390 1
536396 99536396 1001 86380 86390 1
536410 99536410 1001 86380 86390 1
536970 99536970 1001 86380 86390 1
537052 99537052 1001 86380 86390 1
536763 99536763 1001 86380 86390 1
536882 99536882 1001 86380 86390 1
536915 99536915 1001 86380 86390 1
536916 99536916 1001 86380 86390 1
536619 99536619 1001 86380 86390 1
536597 99536597 1001 86380 86390 1
536740 99536740 1001 86380 86390 1
536565 99536565 1001 86380 86390 1
537262 99537262 1001 86380 86390 1
537365 99537365 1001 86380 86390 1
537911 99537911 1001 86380 86390 1
537850 99537850 1001 86380 86390 1
537982 99537982 1001 86380 86390 1
537589 99537589 1001 86380 86390 1
537695 99537695 1001 86380 86390 1
537743 99537743 1001 86380 86390 1
537382 99537382 1001 86380 86390 1
537515 99537515 1001 86380 86390 1
537379 99537379 1001 86380 86390 1
538167 99538167 1001 86380 86390 1
538094 99538094 1001 86380 86390 1
538752 99538752 1001 86380 86390 1
538639 99538639 1001 86380 86390 1
538793 99538793 1001 86380 86390 1
538667 99538667 1001 86380 86390 1
538762 99538762 1001 86380 86390 1
538440 99538440 1001 86380 86390 1
538467 99538467 1001 86380 86390 1
538521 99538521 1001 86380 86390 1
538591 99538591 1001 86380 86390 1
538412 99538412 1001 86380 86390 1
538390 99538390 1001 86380 86390 1
538249 99538249 1001 86380 86390 1
538876 99538876 1001 86380 86390 1
539538 99539538 1001 86380 86390 1
539490 99539490 1001 86380 86390 1
539447 99539447 1001 86380 86390 1
539387 99539387 1001 86380 86390 1
539310 99539310 1001 86380 86390 1
539048 99539048 1001 86380 86390 1
539036 99539036 1001 86380 86390 1
539194 99539194 1001 86380 86390 1
539026 99539026 1001 86380 86390 1
540339 99540339 1001 86380 86390 1
540432 99540432 1001 86380 86390 1
540094 99540094 1001 86380 86390 1
540070 99540070 1001 86380 86390 1
540137 99540137 1001 86380 86390 1
540254 99540254 1001 86380 86390 1
540152 99540152 1001 86380 86390 1
540141 99540141 1001 86380 86390 1
540156 99540156 1001 86380 86390 1
540182 99540182 1001 86380 86390 1
540016 99540016 1001 86380 86390 1
539982 99539982 1001 86380 86390 1
540467 99540467 1001 86380 86390 1
540480 99540480 1001 86380 86390 1
540520 99540520 1001 86380 86390 1
540627 99540627 1001 86380 86390 1
540618 99540618 1001 86380 86390 1
541092 99541092 1001 86380 86390 1
541022 99541022 1001 86380 86390 1
540979 99540979 1001 86380 86390 1
541070 99541070 1001 86380 86390 1
541032 99541032 1001 86380 86390 1
540827 99540827 1001 86380 86390 1
540691 99540691 1001 86380 86390 1
540795 99540795 1001 86380 86390 1
540708 99540708 1001 86380 86390 1
541318 99541318 1001 86380 86390 1
541334 99541334 1001 86380 86390 1
541443 99541443 1001 86380 86390 1
541995 99541995 1001 86380 86390 1
542010 99542010 1001 86380 86390 1
542116 99542116 1001 86380 86390 1
541827 99541827 1001 86380 86390 1
541842 99541842 1001 86380 86390 1
541808 99541808 1001 86380 86390 1
541666 99541666 1001 86380 86390 1
541680 99541680 1001 86380 86390 1
541554 99541554 1001 86380 86390 1
541596 99541596 1001 86380 86390 1
542300 99542300 1001 86380 86390 1
542126 99542126 1001 86380 86390 1
542768 99542768 1001 86380 86390 1
542749 99542749 1001 86380 86390 1
542853 99542853 1001 86380 86390 1
542740 99542740 1001 86380 86390 1
542651 99542651 1001 86380 86390 1
542549 99542549 1001 86380 86390 1
542694 99542694 1001 86380 86390 1
542583 99542583 1001 86380 86390 1
542557 99542557 1001 86380 86390 1
542519 99542519 1001 86380 86390 1
542353 99542353 1001 86380 86390 1
542392 99542392 1001 86380 86390 1
542367 99542367 1001 86380 86390 1
542485 99542485 1001 86380 86390 1
542383 99542383 1001 86380 86390 1
543066 99543066 1001 86380 86390 1
542990 99542990 1001 86380 86390 1
543667 99543667 1001 86380 86390 1
543558 99543558 1001 86380 86390 1
543507 99543507 1001 86380 86390 1
543562 99543562 1001 86380 86390 1
543279 99543279 1001 86380 86390 1
543242 99543242 1001 86380 86390 1
543286 99543286 1001 86380 86390 1
543199 99543199 1001 86380 86390 1
543783 99543783 1001 86380 86390 1
544568 99544568 1001 86380 86390 1
544528 99544528 1001 86380 86390 1
544517 99544517 1001 86380 86390 1
544592 99544592 1001 86380 86390 1
544371 99544371 1001 86380 86390 1
544203 99544203 1001 86380 86390 1
544258 99544258 1001 86380 86390 1
544145 99544145 1001 86380 86390 1
544097 99544097 1001 86380 86390 1
544611 99544611 1001 86380 86390 1
544612 99544612 1001 86380 86390 1
544639 99544639 1001 86380 86390 1
544710 99544710 1001 86380 86390 1
536880 1036 1002 42051 46240 1
400073 99400073 1001 86380 86390 1
400200 99400200 1001 86380 86390 1
400306 99400306 1001 86380 86390 1
400253 99400253 1001 86380 86390 1
400704 99400704 1001 86380 86390 1
401348 99401348 1001 86380 86390 1
401351 99401351 1001 86380 86390 1
401339 99401339 1001 86380 86390 1
401407 99401407 1001 86380 86390 1
401411 99401411 1001 86380 86390 1
401765 99401765 1001 86380 86390 1
401821 99401821 1001 86380 86390 1
401974 99401974 1001 86380 86390 1
402115 99402115 1001 86380 86390 1
402123 99402123 1001 86380 86390 1
402471 99402471 1001 86380 86390 1
402392 99402392 1001 86380 86390 1
402626 99402626 1001 86380 86390 1
402683 99402683 1001 86380 86390 1
402613 99402613 1001 86380 86390 1
402733 99402733 1001 86380 86390 1
402796 99402796 1001 86380 86390 1
402880 99402880 1001 86380 86390 1
402829 99402829 1001 86380 86390 1
403196 99403196 1001 86380 86390 1
403212 99403212 1001 86380 86390 1
403324 99403324 1001 86380 86390 1
403433 99403433 1001 86380 86390 1
403481 99403481 1001 86380 86390 1
403507 99403507 1001 86380 86390 1
403466 99403466 1001 86380 86390 1
403709 99403709 1001 86380 86390 1
403825 99403825 1001 86380 86390 1
403911 99403911 1001 86380 86390 1
404031 99404031 1001 86380 86390 1
403995 99403995 1001 86380 86390 1
404308 99404308 1001 86380 86390 1
404256 99404256 1001 86380 86390 1
404387 99404387 1001 86380 86390 1
404495 99404495 1001 86380 86390 1
404678 99404678 1001 86380 86390 1
404655 99404655 1001 86380 86390 1
404643 99404643 1001 86380 86390 1
405012 99405012 1001 86380 86390 1
405082 99405082 1001 86380 86390 1
405106 99405106 1001 86380 86390 1
405107 99405107 1001 86380 86390 1
405279 99405279 1001 86380 86390 1
405443 99405443 1001 86380 86390 1
405599 99405599 1001 86380 86390 1
405692 99405692 1001 86380 86390 1
405931 99405931 1001 86380 86390 1
406040 99406040 1001 86380 86390 1
406064 99406064 1001 86380 86390 1
406172 99406172 1001 86380 86390 1
406228 99406228 1001 86380 86390 1
406449 99406449 1001 86380 86390 1
406608 99406608 1001 86380 86390 1
406808 99406808 1001 86380 86390 1
406736 99406736 1001 86380 86390 1
406819 99406819 1001 86380 86390 1
407070 99407070 1001 86380 86390 1
407230 99407230 1001 86380 86390 1
407186 99407186 1001 86380 86390 1
407165 99407165 1001 86380 86390 1
407414 99407414 1001 86380 86390 1
407391 99407391 1001 86380 86390 1
407499 99407499 1001 86380 86390 1
407639 99407639 1001 86380 86390 1
407992 99407992 1001 86380 86390 1
408157 99408157 1001 86380 86390 1
408345 99408345 1001 86380 86390 1
408326 99408326 1001 86380 86390 1
408844 99408844 1001 86380 86390 1
408882 99408882 1001 86380 86390 1
408918 99408918 1001 86380 86390 1
409042 99409042 1001 86380 86390 1
409179 99409179 1001 86380 86390 1
409195 99409195 1001 86380 86390 1
409330 99409330 1001 86380 86390 1
409336 99409336 1001 86380 86390 1
409422 99409422 1001 86380 86390 1
409525 99409525 1001 86380 86390 1
409816 99409816 1001 86380 86390 1
409931 99409931 1001 86380 86390 1
410260 99410260 1001 86380 86390 1
410586 99410586 1001 86380 86390 1
410651 99410651 1001 86380 86390 1
411729 99411729 1001 86380 86390 1
411651 99411651 1001 86380 86390 1
412088 99412088 1001 86380 86390 1
412069 99412069 1001 86380 86390 1
412126 99412126 1001 86380 86390 1
412353 99412353 1001 86380 86390 1
412290 99412290 1001 86380 86390 1
413568 99413568 1001 86380 86390 1
413601 99413601 1001 86380 86390 1
413405 99413405 1001 86380 86390 1
413579 99413579 1001 86380 86390 1
413308 99413308 1001 86380 86390 1
413030 99413030 1001 86380 86390 1
413206 99413206 1001 86380 86390 1
413028 99413028 1001 86380 86390 1
412564 99412564 1001 86380 86390 1
412836 99412836 1001 86380 86390 1
414058 99414058 1001 86380 86390 1
413756 99413756 1001 86380 86390 1
413954 99413954 1001 86380 86390 1
413958 99413958 1001 86380 86390 1
413854 99413854 1001 86380 86390 1
413745 99413745 1001 86380 86390 1
415124 99415124 1001 86380 86390 1
414841 99414841 1001 86380 86390 1
414590 99414590 1001 86380 86390 1
414657 99414657 1001 86380 86390 1
414866 99414866 1001 86380 86390 1
414744 99414744 1001 86380 86390 1
414779 99414779 1001 86380 86390 1
414715 99414715 1001 86380 86390 1
414748 99414748 1001 86380 86390 1
414316 99414316 1001 86380 86390 1
414377 99414377 1001 86380 86390 1
414476 99414476 1001 86380 86390 1
414382 99414382 1001 86380 86390 1
414483 99414483 1001 86380 86390 1
415452 99415452 1001 86380 86390 1
415714 99415714 1001 86380 86390 1
416701 99416701 1001 86380 86390 1
416839 99416839 1001 86380 86390 1
416980 99416980 1001 86380 86390 1
416322 99416322 1001 86380 86390 1
416387 99416387 1001 86380 86390 1
416210 99416210 1001 86380 86390 1
415882 99415882 1001 86380 86390 1
415766 99415766 1001 86380 86390 1
415769 99415769 1001 86380 86390 1
415854 99415854 1001 86380 86390 1
417259 99417259 1001 86380 86390 1
417384 99417384 1001 86380 86390 1
417264 99417264 1001 86380 86390 1
417586 99417586 1001 86380 86390 1
418500 99418500 1001 86380 86390 1
418755 99418755 1001 86380 86390 1
418766 99418766 1001 86380 86390 1
418559 99418559 1001 86380 86390 1
418775 99418775 1001 86380 86390 1
418248 99418248 1001 86380 86390 1
418138 99418138 1001 86380 86390 1
418299 99418299 1001 86380 86390 1
417709 99417709 1001 86380 86390 1
417765 99417765 1001 86380 86390 1
417959 99417959 1001 86380 86390 1
418940 99418940 1001 86380 86390 1
419150 99419150 1001 86380 86390 1
419186 99419186 1001 86380 86390 1
419094 99419094 1001 86380 86390 1
420126 99420126 1001 86380 86390 1
420313 99420313 1001 86380 86390 1
420409 99420409 1001 86380 86390 1
420164 99420164 1001 86380 86390 1
419807 99419807 1001 86380 86390 1
419729 99419729 1001 86380 86390 1
419715 99419715 1001 86380 86390 1
419793 99419793 1001 86380 86390 1
419243 99419243 1001 86380 86390 1
419596 99419596 1001 86380 86390 1
419455 99419455 1001 86380 86390 1
419277 99419277 1001 86380 86390 1
419253 99419253 1001 86380 86390 1
419418 99419418 1001 86380 86390 1
420750 99420750 1001 86380 86390 1
420634 99420634 1001 86380 86390 1
421715 99421715 1001 86380 86390 1
421856 99421856 1001 86380 86390 1
421319 99421319 1001 86380 86390 1
421363 99421363 1001 86380 86390 1
420912 99420912 1001 86380 86390 1
421182 99421182 1001 86380 86390 1
420866 99420866 1001 86380 86390 1
421110 99421110 1001 86380 86390 1
421023 99421023 1001 86380 86390 1
421135 99421135 1001 86380 86390 1
421252 99421252 1001 86380 86390 1
422282 99422282 1001 86380 86390 1
422136 99422136 1001 86380 86390 1
423309 99423309 1001 86380 86390 1
423520 99423520 1001 86380 86390 1
423475 99423475 1001 86380 86390 1
423215 99423215 1001 86380 86390 1
423108 99423108 1001 86380 86390 1
422954 99422954 1001 86380 86390 1
422623 99422623 1001 86380 86390 1
422657 99422657 1001 86380 86390 1
422917 99422917 1001 86380 86390 1
422941 99422941 1001 86380 86390 1
424102 99424102 1001 86380 86390 1
423924 99423924 1001 86380 86390 1
424027 99424027 1001 86380 86390 1
424145 99424145 1001 86380 86390 1
423790 99423790 1001 86380 86390 1
425107 99425107 1001 86380 86390 1
425303 99425303 1001 86380 86390 1
425009 99425009 1001 86380 86390 1
425156 99425156 1001 86380 86390 1
425271 99425271 1001 86380 86390 1
424641 99424641 1001 86380 86390 1
424800 99424800 1001 86380 86390 1
424744 99424744 1001 86380 86390 1
424975 99424975 1001 86380 86390 1
424798 99424798 1001 86380 86390 1
424320 99424320 1001 86380 86390 1
424346 99424346 1001 86380 86390 1
424226 99424226 1001 86380 86390 1
424381 99424381 1001 86380 86390 1
424406 99424406 1001 86380 86390 1
425709 99425709 1001 86380 86390 1
426767 99426767 1001 86380 86390 1
426759 99426759 1001 86380 86390 1
426369 99426369 1001 86380 86390 1
426643 99426643 1001 86380 86390 1
426292 99426292 1001 86380 86390 1
426280 99426280 1001 86380 86390 1
426360 99426360 1001 86380 86390 1
426506 99426506 1001 86380 86390 1
426046 99426046 1001 86380 86390 1
426218 99426218 1001 86380 86390 1
426050 99426050 1001 86380 86390 1
426053 99426053 1001 86380 86390 1
426195 99426195 1001 86380 86390 1
425871 99425871 1001 86380 86390 1
426232 99426232 1001 86380 86390 1
425906 99425906 1001 86380 86390 1
427136 99427136 1001 86380 86390 1
427122 99427122 1001 86380 86390 1
427301 99427301 1001 86380 86390 1
427377 99427377 1001 86380 86390 1
427255 99427255 1001 86380 86390 1
427229 99427229 1001 86380 86390 1
428426 99428426 1001 86380 86390 1
428539 99428539 1001 86380 86390 1
428278 99428278 1001 86380 86390 1
428319 99428319 1001 86380 86390 1
428243 99428243 1001 86380 86390 1
427538 99427538 1001 86380 86390 1
427719 99427719 1001 86380 86390 1
427891 99427891 1001 86380 86390 1
429039 99429039 1001 86380 86390 1
428795 99428795 1001 86380 86390 1
430190 99430190 1001 86380 86390 1
430246 99430246 1001 86380 86390 1
429967 99429967 1001 86380 86390 1
430001 99430001 1001 86380 86390 1
430284 99430284 1001 86380 86390 1
430261 99430261 1001 86380 86390 1
430037 99430037 1001 86380 86390 1
429884 99429884 1001 86380 86390 1
429723 99429723 1001 86380 86390 1
429608 99429608 1001 86380 86390 1
429522 99429522 1001 86380 86390 1
430454 99430454 1001 86380 86390 1
430515 99430515 1001 86380 86390 1
430474 99430474 1001 86380 86390 1
431738 99431738 1001 86380 86390 1
431991 99431991 1001 86380 86390 1
431946 99431946 1001 86380 86390 1
431782 99431782 1001 86380 86390 1
431806 99431806 1001 86380 86390 1
430871 99430871 1001 86380 86390 1
431066 99431066 1001 86380 86390 1
433471 99433471 1001 86380 86390 1
433384 99433384 1001 86380 86390 1
433545 99433545 1001 86380 86390 1
432930 99432930 1001 86380 86390 1
433299 99433299 1001 86380 86390 1
432954 99432954 1001 86380 86390 1
432959 99432959 1001 86380 86390 1
433089 99433089 1001 86380 86390 1
432718 99432718 1001 86380 86390 1
432824 99432824 1001 86380 86390 1
433812 99433812 1001 86380 86390 1
433946 99433946 1001 86380 86390 1
433734 99433734 1001 86380 86390 1
433802 99433802 1001 86380 86390 1
434059 99434059 1001 86380 86390 1
433960 99433960 1001 86380 86390 1
435386 99435386 1001 86380 86390 1
434967 99434967 1001 86380 86390 1
434624 99434624 1001 86380 86390 1
434753 99434753 1001 86380 86390 1
434299 99434299 1001 86380 86390 1
434197 99434197 1001 86380 86390 1
435550 99435550 1001 86380 86390 1
435680 99435680 1001 86380 86390 1
435723 99435723 1001 86380 86390 1
436876 99436876 1001 86380 86390 1
436995 99436995 1001 86380 86390 1
437034 99437034 1001 86380 86390 1
436794 99436794 1001 86380 86390 1
436673 99436673 1001 86380 86390 1
436356 99436356 1001 86380 86390 1
436043 99436043 1001 86380 86390 1
436269 99436269 1001 86380 86390 1
436110 99436110 1001 86380 86390 1
300044 99300044 1001 86380 86390 1
300098 99300098 1001 86380 86390 1
437359 99437359 1001 86380 86390 1
300092 99300092 1001 86380 86390 1
300651 99300651 1001 86380 86390 1
300653 99300653 1001 86380 86390 1
300642 99300642 1001 86380 86390 1
300527 99300527 1001 86380 86390 1
300630 99300630 1001 86380 86390 1
300543 99300543 1001 86380 86390 1
300649 99300649 1001 86380 86390 1
300722 99300722 1001 86380 86390 1
300432 99300432 1001 86380 86390 1
300355 99300355 1001 86380 86390 1
300370 99300370 1001 86380 86390 1
300448 99300448 1001 86380 86390 1
300358 99300358 1001 86380 86390 1
300385 99300385 1001 86380 86390 1
300224 99300224 1001 86380 86390 1
300136 99300136 1001 86380 86390 1
300188 99300188 1001 86380 86390 1
300243 99300243 1001 86380 86390 1
300192 99300192 1001 86380 86390 1
300156 99300156 1001 86380 86390 1
300807 99300807 1001 86380 86390 1
300902 99300902 1001 86380 86390 1
300928 99300928 1001 86380 86390 1
300747 99300747 1001 86380 86390 1
300852 99300852 1001 86380 86390 1
301486 99301486 1001 86380 86390 1
301409 99301409 1001 86380 86390 1
301194 99301194 1001 86380 86390 1
301349 99301349 1001 86380 86390 1
301241 99301241 1001 86380 86390 1
301320 99301320 1001 86380 86390 1
300972 99300972 1001 86380 86390 1
300948 99300948 1001 86380 86390 1
301130 99301130 1001 86380 86390 1
300990 99300990 1001 86380 86390 1
300957 99300957 1001 86380 86390 1
301062 99301062 1001 86380 86390 1
300945 99300945 1001 86380 86390 1
301608 99301608 1001 86380 86390 1
301602 99301602 1001 86380 86390 1
302350 99302350 1001 86380 86390 1
302243 99302243 1001 86380 86390 1
302192 99302192 1001 86380 86390 1
302339 99302339 1001 86380 86390 1
302371 99302371 1001 86380 86390 1
302000 99302000 1001 86380 86390 1
302116 99302116 1001 86380 86390 1
301907 99301907 1001 86380 86390 1
301869 99301869 1001 86380 86390 1
301831 99301831 1001 86380 86390 1
302521 99302521 1001 86380 86390 1
302527 99302527 1001 86380 86390 1
302398 99302398 1001 86380 86390 1
302464 99302464 1001 86380 86390 1
302413 99302413 1001 86380 86390 1
302581 99302581 1001 86380 86390 1
302517 99302517 1001 86380 86390 1
303082 99303082 1001 86380 86390 1
303123 99303123 1001 86380 86390 1
303163 99303163 1001 86380 86390 1
303086 99303086 1001 86380 86390 1
303035 99303035 1001 86380 86390 1
303196 99303196 1001 86380 86390 1
303127 99303127 1001 86380 86390 1
303200 99303200 1001 86380 86390 1
302762 99302762 1001 86380 86390 1
302765 99302765 1001 86380 86390 1
303336 99303336 1001 86380 86390 1
303388 99303388 1001 86380 86390 1
303401 99303401 1001 86380 86390 1
303264 99303264 1001 86380 86390 1
303253 99303253 1001 86380 86390 1
303215 99303215 1001 86380 86390 1
303879 99303879 1001 86380 86390 1
303990 99303990 1001 86380 86390 1
304022 99304022 1001 86380 86390 1
303659 99303659 1001 86380 86390 1
303663 99303663 1001 86380 86390 1
303768 99303768 1001 86380 86390 1
303796 99303796 1001 86380 86390 1
304160 99304160 1001 86380 86390 1
304204 99304204 1001 86380 86390 1
304192 99304192 1001 86380 86390 1
304145 99304145 1001 86380 86390 1
304667 99304667 1001 86380 86390 1
304796 99304796 1001 86380 86390 1
304809 99304809 1001 86380 86390 1
304672 99304672 1001 86380 86390 1
304713 99304713 1001 86380 86390 1
304676 99304676 1001 86380 86390 1
304478 99304478 1001 86380 86390 1
304558 99304558 1001 86380 86390 1
304649 99304649 1001 86380 86390 1
304587 99304587 1001 86380 86390 1
304328 99304328 1001 86380 86390 1
304438 99304438 1001 86380 86390 1
304271 99304271 1001 86380 86390 1
304978 99304978 1001 86380 86390 1
305584 99305584 1001 86380 86390 1
305510 99305510 1001 86380 86390 1
305403 99305403 1001 86380 86390 1
305288 99305288 1001 86380 86390 1
305408 99305408 1001 86380 86390 1
305447 99305447 1001 86380 86390 1
305280 99305280 1001 86380 86390 1
305334 99305334 1001 86380 86390 1
305258 99305258 1001 86380 86390 1
305207 99305207 1001 86380 86390 1
305246 99305246 1001 86380 86390 1
305131 99305131 1001 86380 86390 1
305210 99305210 1001 86380 86390 1
305251 99305251 1001 86380 86390 1
305161 99305161 1001 86380 86390 1
305243 99305243 1001 86380 86390 1
305218 99305218 1001 86380 86390 1
500087 99500087 1001 86380 86390 1
500090 99500090 1001 86380 86390 1
500052 99500052 1001 86380 86390 1
500080 99500080 1001 86380 86390 1
500125 99500125 1001 86380 86390 1
500664 99500664 1001 86380 86390 1
500742 99500742 1001 86380 86390 1
500681 99500681 1001 86380 86390 1
500683 99500683 1001 86380 86390 1
500495 99500495 1001 86380 86390 1
500603 99500603 1001 86380 86390 1
500565 99500565 1001 86380 86390 1
500325 99500325 1001 86380 86390 1
500262 99500262 1001 86380 86390 1
500290 99500290 1001 86380 86390 1
500396 99500396 1001 86380 86390 1
500267 99500267 1001 86380 86390 1
500864 99500864 1001 86380 86390 1
500839 99500839 1001 86380 86390 1
500964 99500964 1001 86380 86390 1
501546 99501546 1001 86380 86390 1
501632 99501632 1001 86380 86390 1
501239 99501239 1001 86380 86390 1
501362 99501362 1001 86380 86390 1
501429 99501429 1001 86380 86390 1
501381 99501381 1001 86380 86390 1
501111 99501111 1001 86380 86390 1
501048 99501048 1001 86380 86390 1
501022 99501022 1001 86380 86390 1
501156 99501156 1001 86380 86390 1
501027 99501027 1001 86380 86390 1
501055 99501055 1001 86380 86390 1
501844 99501844 1001 86380 86390 1
501732 99501732 1001 86380 86390 1
501668 99501668 1001 86380 86390 1
501707 99501707 1001 86380 86390 1
501824 99501824 1001 86380 86390 1
501747 99501747 1001 86380 86390 1
502338 99502338 1001 86380 86390 1
502351 99502351 1001 86380 86390 1
502385 99502385 1001 86380 86390 1
502080 99502080 1001 86380 86390 1
502147 99502147 1001 86380 86390 1
501938 99501938 1001 86380 86390 1
502645 99502645 1001 86380 86390 1
502620 99502620 1001 86380 86390 1
502470 99502470 1001 86380 86390 1
502484 99502484 1001 86380 86390 1
503241 99503241 1001 86380 86390 1
503109 99503109 1001 86380 86390 1
502959 99502959 1001 86380 86390 1
503050 99503050 1001 86380 86390 1
502974 99502974 1001 86380 86390 1
502923 99502923 1001 86380 86390 1
502889 99502889 1001 86380 86390 1
503085 99503085 1001 86380 86390 1
502854 99502854 1001 86380 86390 1
502686 99502686 1001 86380 86390 1
502807 99502807 1001 86380 86390 1
503458 99503458 1001 86380 86390 1
503317 99503317 1001 86380 86390 1
504041 99504041 1001 86380 86390 1
504047 99504047 1001 86380 86390 1
504102 99504102 1001 86380 86390 1
504051 99504051 1001 86380 86390 1
503887 99503887 1001 86380 86390 1
503862 99503862 1001 86380 86390 1
503720 99503720 1001 86380 86390 1
503851 99503851 1001 86380 86390 1
503865 99503865 1001 86380 86390 1
503776 99503776 1001 86380 86390 1
503804 99503804 1001 86380 86390 1
503818 99503818 1001 86380 86390 1
503794 99503794 1001 86380 86390 1
503574 99503574 1001 86380 86390 1
503655 99503655 1001 86380 86390 1
503555 99503555 1001 86380 86390 1
503547 99503547 1001 86380 86390 1
504193 99504193 1001 86380 86390 1
504274 99504274 1001 86380 86390 1
504136 99504136 1001 86380 86390 1
504917 99504917 1001 86380 86390 1
504837 99504837 1001 86380 86390 1
504749 99504749 1001 86380 86390 1
504725 99504725 1001 86380 86390 1
504550 99504550 1001 86380 86390 1
504592 99504592 1001 86380 86390 1
504540 99504540 1001 86380 86390 1
504478 99504478 1001 86380 86390 1
504369 99504369 1001 86380 86390 1
504473 99504473 1001 86380 86390 1
504487 99504487 1001 86380 86390 1
504410 99504410 1001 86380 86390 1
504979 99504979 1001 86380 86390 1
504982 99504982 1001 86380 86390 1
505003 99505003 1001 86380 86390 1
505740 99505740 1001 86380 86390 1
505755 99505755 1001 86380 86390 1
505397 99505397 1001 86380 86390 1
505547 99505547 1001 86380 86390 1
505304 99505304 1001 86380 86390 1
505151 99505151 1001 86380 86390 1
505297 99505297 1001 86380 86390 1
505340 99505340 1001 86380 86390 1
505846 99505846 1001 86380 86390 1
505849 99505849 1001 86380 86390 1
505917 99505917 1001 86380 86390 1
505879 99505879 1001 86380 86390 1
505881 99505881 1001 86380 86390 1
506510 99506510 1001 86380 86390 1
506553 99506553 1001 86380 86390 1
506401 99506401 1001 86380 86390 1
506334 99506334 1001 86380 86390 1
506246 99506246 1001 86380 86390 1
506032 99506032 1001 86380 86390 1
506090 99506090 1001 86380 86390 1
506725 99506725 1001 86380 86390 1
506739 99506739 1001 86380 86390 1
506693 99506693 1001 86380 86390 1
506746 99506746 1001 86380 86390 1
507281 99507281 1001 86380 86390 1
507323 99507323 1001 86380 86390 1
507315 99507315 1001 86380 86390 1
507227 99507227 1001 86380 86390 1
507317 99507317 1001 86380 86390 1
507035 99507035 1001 86380 86390 1
507181 99507181 1001 86380 86390 1
507118 99507118 1001 86380 86390 1
507068 99507068 1001 86380 86390 1
507031 99507031 1001 86380 86390 1
507111 99507111 1001 86380 86390 1
506966 99506966 1001 86380 86390 1
508108 99508108 1001 86380 86390 1
508223 99508223 1001 86380 86390 1
508179 99508179 1001 86380 86390 1
508237 99508237 1001 86380 86390 1
508053 99508053 1001 86380 86390 1
508010 99508010 1001 86380 86390 1
507707 99507707 1001 86380 86390 1
507669 99507669 1001 86380 86390 1
507774 99507774 1001 86380 86390 1
507684 99507684 1001 86380 86390 1
508272 99508272 1001 86380 86390 1
508311 99508311 1001 86380 86390 1
508402 99508402 1001 86380 86390 1
508352 99508352 1001 86380 86390 1
508430 99508430 1001 86380 86390 1
508341 99508341 1001 86380 86390 1
508959 99508959 1001 86380 86390 1
508908 99508908 1001 86380 86390 1
509029 99509029 1001 86380 86390 1
509060 99509060 1001 86380 86390 1
508739 99508739 1001 86380 86390 1
508793 99508793 1001 86380 86390 1
508677 99508677 1001 86380 86390 1
508826 99508826 1001 86380 86390 1
508828 99508828 1001 86380 86390 1
508685 99508685 1001 86380 86390 1
508842 99508842 1001 86380 86390 1
508621 99508621 1001 86380 86390 1
508455 99508455 1001 86380 86390 1
508575 99508575 1001 86380 86390 1
509220 99509220 1001 86380 86390 1
509132 99509132 1001 86380 86390 1
509237 99509237 1001 86380 86390 1
509081 99509081 1001 86380 86390 1
509710 99509710 1001 86380 86390 1
509700 99509700 1001 86380 86390 1
509861 99509861 1001 86380 86390 1
509521 99509521 1001 86380 86390 1
509561 99509561 1001 86380 86390 1
509498 99509498 1001 86380 86390 1
509319 99509319 1001 86380 86390 1
509437 99509437 1001 86380 86390 1
509451 99509451 1001 86380 86390 1
509400 99509400 1001 86380 86390 1
509404 99509404 1001 86380 86390 1
509470 99509470 1001 86380 86390 1
509446 99509446 1001 86380 86390 1
509395 99509395 1001 86380 86390 1
510055 99510055 1001 86380 86390 1
509939 99509939 1001 86380 86390 1
510036 99510036 1001 86380 86390 1
510556 99510556 1001 86380 86390 1
510327 99510327 1001 86380 86390 1
510496 99510496 1001 86380 86390 1
510394 99510394 1001 86380 86390 1
510448 99510448 1001 86380 86390 1
510224 99510224 1001 86380 86390 1
510110 99510110 1001 86380 86390 1
510286 99510286 1001 86380 86390 1
510312 99510312 1001 86380 86390 1
510728 99510728 1001 86380 86390 1
510901 99510901 1001 86380 86390 1
510863 99510863 1001 86380 86390 1
510774 99510774 1001 86380 86390 1
511552 99511552 1001 86380 86390 1
511403 99511403 1001 86380 86390 1
511353 99511353 1001 86380 86390 1
511495 99511495 1001 86380 86390 1
511302 99511302 1001 86380 86390 1
511135 99511135 1001 86380 86390 1
511578 99511578 1001 86380 86390 1
511568 99511568 1001 86380 86390 1
512177 99512177 1001 86380 86390 1
512367 99512367 1001 86380 86390 1
512260 99512260 1001 86380 86390 1
512262 99512262 1001 86380 86390 1
512018 99512018 1001 86380 86390 1
512099 99512099 1001 86380 86390 1
512164 99512164 1001 86380 86390 1
512048 99512048 1001 86380 86390 1
511798 99511798 1001 86380 86390 1
511799 99511799 1001 86380 86390 1
511807 99511807 1001 86380 86390 1
512441 99512441 1001 86380 86390 1
512455 99512455 1001 86380 86390 1
512385 99512385 1001 86380 86390 1
513063 99513063 1001 86380 86390 1
513055 99513055 1001 86380 86390 1
513010 99513010 1001 86380 86390 1
513201 99513201 1001 86380 86390 1
512807 99512807 1001 86380 86390 1
512951 99512951 1001 86380 86390 1
512855 99512855 1001 86380 86390 1
512613 99512613 1001 86380 86390 1
513228 99513228 1001 86380 86390 1
513257 99513257 1001 86380 86390 1
513299 99513299 1001 86380 86390 1
513236 99513236 1001 86380 86390 1
513381 99513381 1001 86380 86390 1
513929 99513929 1001 86380 86390 1
513920 99513920 1001 86380 86390 1
514010 99514010 1001 86380 86390 1
513833 99513833 1001 86380 86390 1
514018 99514018 1001 86380 86390 1
513846 99513846 1001 86380 86390 1
513658 99513658 1001 86380 86390 1
513697 99513697 1001 86380 86390 1
513766 99513766 1001 86380 86390 1
513556 99513556 1001 86380 86390 1
513479 99513479 1001 86380 86390 1
513429 99513429 1001 86380 86390 1
513483 99513483 1001 86380 86390 1
513616 99513616 1001 86380 86390 1
514083 99514083 1001 86380 86390 1
514116 99514116 1001 86380 86390 1
514758 99514758 1001 86380 86390 1
514720 99514720 1001 86380 86390 1
514792 99514792 1001 86380 86390 1
514628 99514628 1001 86380 86390 1
514579 99514579 1001 86380 86390 1
514481 99514481 1001 86380 86390 1
514391 99514391 1001 86380 86390 1
514393 99514393 1001 86380 86390 1
514355 99514355 1001 86380 86390 1
514427 99514427 1001 86380 86390 1
514882 99514882 1001 86380 86390 1
515039 99515039 1001 86380 86390 1
514962 99514962 1001 86380 86390 1
514864 99514864 1001 86380 86390 1
515047 99515047 1001 86380 86390 1
515537 99515537 1001 86380 86390 1
515283 99515283 1001 86380 86390 1
515468 99515468 1001 86380 86390 1
515302 99515302 1001 86380 86390 1
515407 99515407 1001 86380 86390 1
515305 99515305 1001 86380 86390 1
515384 99515384 1001 86380 86390 1
515155 99515155 1001 86380 86390 1
515125 99515125 1001 86380 86390 1
515815 99515815 1001 86380 86390 1
515726 99515726 1001 86380 86390 1
515818 99515818 1001 86380 86390 1
515844 99515844 1001 86380 86390 1
515754 99515754 1001 86380 86390 1
515704 99515704 1001 86380 86390 1
515796 99515796 1001 86380 86390 1
516447 99516447 1001 86380 86390 1
516464 99516464 1001 86380 86390 1
516413 99516413 1001 86380 86390 1
516161 99516161 1001 86380 86390 1
516217 99516217 1001 86380 86390 1
516244 99516244 1001 86380 86390 1
516206 99516206 1001 86380 86390 1
516070 99516070 1001 86380 86390 1
516073 99516073 1001 86380 86390 1
516547 99516547 1001 86380 86390 1
516561 99516561 1001 86380 86390 1
516696 99516696 1001 86380 86390 1
516711 99516711 1001 86380 86390 1
516634 99516634 1001 86380 86390 1
516622 99516622 1001 86380 86390 1
517221 99517221 1001 86380 86390 1
517275 99517275 1001 86380 86390 1
517282 99517282 1001 86380 86390 1
517205 99517205 1001 86380 86390 1
517078 99517078 1001 86380 86390 1
517067 99517067 1001 86380 86390 1
517123 99517123 1001 86380 86390 1
517113 99517113 1001 86380 86390 1
517036 99517036 1001 86380 86390 1
517051 99517051 1001 86380 86390 1
516740 99516740 1001 86380 86390 1
516793 99516793 1001 86380 86390 1
516720 99516720 1001 86380 86390 1
516775 99516775 1001 86380 86390 1
516919 99516919 1001 86380 86390 1
516882 99516882 1001 86380 86390 1
518012 99518012 1001 86380 86390 1
518002 99518002 1001 86380 86390 1
517763 99517763 1001 86380 86390 1
517608 99517608 1001 86380 86390 1
517560 99517560 1001 86380 86390 1
517589 99517589 1001 86380 86390 1
518330 99518330 1001 86380 86390 1
518216 99518216 1001 86380 86390 1
518347 99518347 1001 86380 86390 1
518270 99518270 1001 86380 86390 1
518984 99518984 1001 86380 86390 1
518889 99518889 1001 86380 86390 1
518906 99518906 1001 86380 86390 1
518709 99518709 1001 86380 86390 1
518645 99518645 1001 86380 86390 1
518663 99518663 1001 86380 86390 1
518444 99518444 1001 86380 86390 1
518552 99518552 1001 86380 86390 1
518543 99518543 1001 86380 86390 1
519724 99519724 1001 86380 86390 1
519728 99519728 1001 86380 86390 1
519665 99519665 1001 86380 86390 1
519492 99519492 1001 86380 86390 1
519574 99519574 1001 86380 86390 1
519223 99519223 1001 86380 86390 1
519198 99519198 1001 86380 86390 1
519240 99519240 1001 86380 86390 1
519359 99519359 1001 86380 86390 1
519891 99519891 1001 86380 86390 1
519919 99519919 1001 86380 86390 1
519871 99519871 1001 86380 86390 1
519887 99519887 1001 86380 86390 1
520498 99520498 1001 86380 86390 1
520623 99520623 1001 86380 86390 1
520330 99520330 1001 86380 86390 1
520268 99520268 1001 86380 86390 1
520114 99520114 1001 86380 86390 1
520170 99520170 1001 86380 86390 1
520806 99520806 1001 86380 86390 1
520742 99520742 1001 86380 86390 1
520812 99520812 1001 86380 86390 1
520685 99520685 1001 86380 86390 1
520841 99520841 1001 86380 86390 1
520647 99520647 1001 86380 86390 1
521285 99521285 1001 86380 86390 1
521295 99521295 1001 86380 86390 1
521413 99521413 1001 86380 86390 1
521323 99521323 1001 86380 86390 1
521118 99521118 1001 86380 86390 1
521132 99521132 1001 86380 86390 1
521098 99521098 1001 86380 86390 1
521086 99521086 1001 86380 86390 1
521151 99521151 1001 86380 86390 1
520962 99520962 1001 86380 86390 1
520963 99520963 1001 86380 86390 1
520977 99520977 1001 86380 86390 1
520875 99520875 1001 86380 86390 1
520891 99520891 1001 86380 86390 1
521051 99521051 1001 86380 86390 1
521496 99521496 1001 86380 86390 1
521522 99521522 1001 86380 86390 1
521651 99521651 1001 86380 86390 1
521564 99521564 1001 86380 86390 1
522099 99522099 1001 86380 86390 1
522167 99522167 1001 86380 86390 1
522132 99522132 1001 86380 86390 1
522285 99522285 1001 86380 86390 1
521754 99521754 1001 86380 86390 1
521833 99521833 1001 86380 86390 1
522322 99522322 1001 86380 86390 1
522404 99522404 1001 86380 86390 1
523015 99523015 1001 86380 86390 1
522925 99522925 1001 86380 86390 1
522952 99522952 1001 86380 86390 1
522945 99522945 1001 86380 86390 1
523075 99523075 1001 86380 86390 1
522901 99522901 1001 86380 86390 1
522805 99522805 1001 86380 86390 1
522821 99522821 1001 86380 86390 1
522834 99522834 1001 86380 86390 1
522616 99522616 1001 86380 86390 1
522502 99522502 1001 86380 86390 1
522623 99522623 1001 86380 86390 1
522520 99522520 1001 86380 86390 1
522573 99522573 1001 86380 86390 1
523124 99523124 1001 86380 86390 1
523282 99523282 1001 86380 86390 1
523909 99523909 1001 86380 86390 1
523913 99523913 1001 86380 86390 1
523744 99523744 1001 86380 86390 1
523921 99523921 1001 86380 86390 1
523797 99523797 1001 86380 86390 1
523649 99523649 1001 86380 86390 1
523680 99523680 1001 86380 86390 1
523632 99523632 1001 86380 86390 1
523645 99523645 1001 86380 86390 1
523530 99523530 1001 86380 86390 1
523351 99523351 1001 86380 86390 1
523380 99523380 1001 86380 86390 1
523446 99523446 1001 86380 86390 1
523346 99523346 1001 86380 86390 1
524123 99524123 1001 86380 86390 1
524149 99524149 1001 86380 86390 1
524111 99524111 1001 86380 86390 1
523969 99523969 1001 86380 86390 1
523984 99523984 1001 86380 86390 1
524738 99524738 1001 86380 86390 1
524644 99524644 1001 86380 86390 1
524662 99524662 1001 86380 86390 1
524372 99524372 1001 86380 86390 1
524414 99524414 1001 86380 86390 1
524494 99524494 1001 86380 86390 1
524520 99524520 1001 86380 86390 1
524561 99524561 1001 86380 86390 1
524407 99524407 1001 86380 86390 1
524562 99524562 1001 86380 86390 1
524186 99524186 1001 86380 86390 1
524845 99524845 1001 86380 86390 1
524925 99524925 1001 86380 86390 1
524862 99524862 1001 86380 86390 1
525472 99525472 1001 86380 86390 1
525412 99525412 1001 86380 86390 1
525584 99525584 1001 86380 86390 1
525402 99525402 1001 86380 86390 1
525391 99525391 1001 86380 86390 1
525251 99525251 1001 86380 86390 1
525252 99525252 1001 86380 86390 1
525369 99525369 1001 86380 86390 1
525100 99525100 1001 86380 86390 1
524983 99524983 1001 86380 86390 1
525658 99525658 1001 86380 86390 1
525762 99525762 1001 86380 86390 1
525694 99525694 1001 86380 86390 1
526284 99526284 1001 86380 86390 1
526323 99526323 1001 86380 86390 1
526379 99526379 1001 86380 86390 1
526412 99526412 1001 86380 86390 1
526416 99526416 1001 86380 86390 1
526049 99526049 1001 86380 86390 1
526192 99526192 1001 86380 86390 1
526218 99526218 1001 86380 86390 1
525842 99525842 1001 86380 86390 1
525922 99525922 1001 86380 86390 1
525838 99525838 1001 86380 86390 1
525943 99525943 1001 86380 86390 1
526603 99526603 1001 86380 86390 1
527085 99527085 1001 86380 86390 1
527151 99527151 1001 86380 86390 1
527225 99527225 1001 86380 86390 1
527166 99527166 1001 86380 86390 1
527076 99527076 1001 86380 86390 1
527104 99527104 1001 86380 86390 1
526866 99526866 1001 86380 86390 1
526682 99526682 1001 86380 86390 1
526708 99526708 1001 86380 86390 1
526657 99526657 1001 86380 86390 1
526710 99526710 1001 86380 86390 1
526751 99526751 1001 86380 86390 1
526777 99526777 1001 86380 86390 1
526791 99526791 1001 86380 86390 1
526740 99526740 1001 86380 86390 1
527275 99527275 1001 86380 86390 1
527280 99527280 1001 86380 86390 1
527347 99527347 1001 86380 86390 1
527426 99527426 1001 86380 86390 1
527882 99527882 1001 86380 86390 1
527897 99527897 1001 86380 86390 1
527978 99527978 1001 86380 86390 1
527702 99527702 1001 86380 86390 1
527808 99527808 1001 86380 86390 1
527824 99527824 1001 86380 86390 1
527851 99527851 1001 86380 86390 1
527506 99527506 1001 86380 86390 1
527525 99527525 1001 86380 86390 1
528115 99528115 1001 86380 86390 1
528194 99528194 1001 86380 86390 1
528200 99528200 1001 86380 86390 1
528735 99528735 1001 86380 86390 1
528870 99528870 1001 86380 86390 1
528699 99528699 1001 86380 86390 1
528595 99528595 1001 86380 86390 1
528545 99528545 1001 86380 86390 1
528482 99528482 1001 86380 86390 1
528446 99528446 1001 86380 86390 1
528408 99528408 1001 86380 86390 1
528989 99528989 1001 86380 86390 1
528489 99528489 1001 86380 86390 1
529049 99529049 1001 86380 86390 1
529024 99529024 1001 86380 86390 1
529702 99529702 1001 86380 86390 1
529541 99529541 1001 86380 86390 1
529374 99529374 1001 86380 86390 1
529210 99529210 1001 86380 86390 1
529110 99529110 1001 86380 86390 1
529191 99529191 1001 86380 86390 1
529230 99529230 1001 86380 86390 1
529905 99529905 1001 86380 86390 1
529857 99529857 1001 86380 86390 1
529909 99529909 1001 86380 86390 1
529811 99529811 1001 86380 86390 1
529825 99529825 1001 86380 86390 1
530374 99530374 1001 86380 86390 1
530414 99530414 1001 86380 86390 1
530402 99530402 1001 86380 86390 1
530480 99530480 1001 86380 86390 1
530390 99530390 1001 86380 86390 1
530365 99530365 1001 86380 86390 1
530421 99530421 1001 86380 86390 1
530143 99530143 1001 86380 86390 1
530238 99530238 1001 86380 86390 1
530277 99530277 1001 86380 86390 1
530148 99530148 1001 86380 86390 1
530292 99530292 1001 86380 86390 1
530108 99530108 1001 86380 86390 1
530137 99530137 1001 86380 86390 1
530567 99530567 1001 86380 86390 1
530649 99530649 1001 86380 86390 1
530614 99530614 1001 86380 86390 1
531378 99531378 1001 86380 86390 1
531213 99531213 1001 86380 86390 1
531307 99531307 1001 86380 86390 1
531217 99531217 1001 86380 86390 1
531362 99531362 1001 86380 86390 1
531234 99531234 1001 86380 86390 1
531372 99531372 1001 86380 86390 1
530976 99530976 1001 86380 86390 1
530863 99530863 1001 86380 86390 1
530779 99530779 1001 86380 86390 1
531404 99531404 1001 86380 86390 1
531417 99531417 1001 86380 86390 1
531399 99531399 1001 86380 86390 1
532042 99532042 1001 86380 86390 1
532165 99532165 1001 86380 86390 1
532075 99532075 1001 86380 86390 1
531987 99531987 1001 86380 86390 1
532000 99532000 1001 86380 86390 1
531871 99531871 1001 86380 86390 1
531884 99531884 1001 86380 86390 1
531887 99531887 1001 86380 86390 1
531953 99531953 1001 86380 86390 1
531863 99531863 1001 86380 86390 1
531812 99531812 1001 86380 86390 1
531699 99531699 1001 86380 86390 1
531713 99531713 1001 86380 86390 1
531739 99531739 1001 86380 86390 1
532218 99532218 1001 86380 86390 1
532362 99532362 1001 86380 86390 1
532955 99532955 1001 86380 86390 1
532829 99532829 1001 86380 86390 1
533017 99533017 1001 86380 86390 1
532699 99532699 1001 86380 86390 1
532726 99532726 1001 86380 86390 1
532667 99532667 1001 86380 86390 1
532569 99532569 1001 86380 86390 1
532596 99532596 1001 86380 86390 1
532497 99532497 1001 86380 86390 1
532420 99532420 1001 86380 86390 1
533504 99533504 1001 86380 86390 1
533508 99533508 1001 86380 86390 1
533435 99533435 1001 86380 86390 1
533307 99533307 1001 86380 86390 1
533950 99533950 1001 86380 86390 1
534054 99534054 1001 86380 86390 1
534517 99534517 1001 86380 86390 1
534569 99534569 1001 86380 86390 1
534656 99534656 1001 86380 86390 1
534297 99534297 1001 86380 86390 1
534114 99534114 1001 86380 86390 1
534260 99534260 1001 86380 86390 1
534196 99534196 1001 86380 86390 1
534135 99534135 1001 86380 86390 1
534228 99534228 1001 86380 86390 1
534243 99534243 1001 86380 86390 1
534806 99534806 1001 86380 86390 1
535447 99535447 1001 86380 86390 1
535344 99535344 1001 86380 86390 1
535490 99535490 1001 86380 86390 1
535267 99535267 1001 86380 86390 1
535293 99535293 1001 86380 86390 1
535191 99535191 1001 86380 86390 1
535263 99535263 1001 86380 86390 1
535134 99535134 1001 86380 86390 1
535174 99535174 1001 86380 86390 1
535264 99535264 1001 86380 86390 1
535005 99535005 1001 86380 86390 1
535061 99535061 1001 86380 86390 1
534985 99534985 1001 86380 86390 1
534998 99534998 1001 86380 86390 1
535063 99535063 1001 86380 86390 1
535013 99535013 1001 86380 86390 1
535585 99535585 1001 86380 86390 1
535523 99535523 1001 86380 86390 1
536233 99536233 1001 86380 86390 1
536259 99536259 1001 86380 86390 1
536226 99536226 1001 86380 86390 1
536142 99536142 1001 86380 86390 1
536297 99536297 1001 86380 86390 1
536019 99536019 1001 86380 86390 1
536008 99536008 1001 86380 86390 1
536038 99536038 1001 86380 86390 1
535860 99535860 1001 86380 86390 1
535810 99535810 1001 86380 86390 1
535737 99535737 1001 86380 86390 1
535920 99535920 1001 86380 86390 1
536463 99536463 1001 86380 86390 1
536341 99536341 1001 86380 86390 1
537124 99537124 1001 86380 86390 1
536998 99536998 1001 86380 86390 1
537142 99537142 1001 86380 86390 1
537092 99537092 1001 86380 86390 1
536801 99536801 1001 86380 86390 1
536555 99536555 1001 86380 86390 1
536557 99536557 1001 86380 86390 1
537303 99537303 1001 86380 86390 1
536958 99536958 1001 86380 86390 1
537888 99537888 1001 86380 86390 1
537718 99537718 1001 86380 86390 1
537458 99537458 1001 86380 86390 1
537524 99537524 1001 86380 86390 1
537385 99537385 1001 86380 86390 1
537541 99537541 1001 86380 86390 1
537532 99537532 1001 86380 86390 1
537368 99537368 1001 86380 86390 1
538020 99538020 1001 86380 86390 1
538191 99538191 1001 86380 86390 1
538664 99538664 1001 86380 86390 1
538458 99538458 1001 86380 86390 1
538589 99538589 1001 86380 86390 1
538447 99538447 1001 86380 86390 1
538604 99538604 1001 86380 86390 1
538465 99538465 1001 86380 86390 1
538377 99538377 1001 86380 86390 1
538314 99538314 1001 86380 86390 1
538316 99538316 1001 86380 86390 1
538361 99538361 1001 86380 86390 1
538865 99538865 1001 86380 86390 1
538926 99538926 1001 86380 86390 1
539477 99539477 1001 86380 86390 1
539409 99539409 1001 86380 86390 1
539287 99539287 1001 86380 86390 1
539263 99539263 1001 86380 86390 1
539277 99539277 1001 86380 86390 1
539185 99539185 1001 86380 86390 1
539755 99539755 1001 86380 86390 1
539785 99539785 1001 86380 86390 1
539736 99539736 1001 86380 86390 1
539698 99539698 1001 86380 86390 1
540364 99540364 1001 86380 86390 1
540407 99540407 1001 86380 86390 1
540295 99540295 1001 86380 86390 1
540412 99540412 1001 86380 86390 1
540363 99540363 1001 86380 86390 1
540209 99540209 1001 86380 86390 1
540214 99540214 1001 86380 86390 1
540242 99540242 1001 86380 86390 1
539950 99539950 1001 86380 86390 1
539862 99539862 1001 86380 86390 1
540023 99540023 1001 86380 86390 1
539974 99539974 1001 86380 86390 1
540568 99540568 1001 86380 86390 1
540570 99540570 1001 86380 86390 1
540523 99540523 1001 86380 86390 1
540563 99540563 1001 86380 86390 1
540485 99540485 1001 86380 86390 1
541292 99541292 1001 86380 86390 1
541257 99541257 1001 86380 86390 1
541258 99541258 1001 86380 86390 1
541105 99541105 1001 86380 86390 1
541134 99541134 1001 86380 86390 1
540933 99540933 1001 86380 86390 1
540694 99540694 1001 86380 86390 1
541437 99541437 1001 86380 86390 1
541295 99541295 1001 86380 86390 1
541348 99541348 1001 86380 86390 1
541402 99541402 1001 86380 86390 1
541417 99541417 1001 86380 86390 1
541418 99541418 1001 86380 86390 1
541977 99541977 1001 86380 86390 1
541707 99541707 1001 86380 86390 1
541552 99541552 1001 86380 86390 1
541703 99541703 1001 86380 86390 1
542312 99542312 1001 86380 86390 1
542132 99542132 1001 86380 86390 1
542315 99542315 1001 86380 86390 1
542150 99542150 1001 86380 86390 1
542945 99542945 1001 86380 86390 1
542794 99542794 1001 86380 86390 1
542872 99542872 1001 86380 86390 1
542809 99542809 1001 86380 86390 1
542849 99542849 1001 86380 86390 1
542867 99542867 1001 86380 86390 1
542620 99542620 1001 86380 86390 1
542724 99542724 1001 86380 86390 1
542325 99542325 1001 86380 86390 1
542329 99542329 1001 86380 86390 1
542473 99542473 1001 86380 86390 1
542435 99542435 1001 86380 86390 1
542513 99542513 1001 86380 86390 1
542359 99542359 1001 86380 86390 1
543011 99543011 1001 86380 86390 1
543013 99543013 1001 86380 86390 1
543096 99543096 1001 86380 86390 1
543709 99543709 1001 86380 86390 1
543576 99543576 1001 86380 86390 1
543477 99543477 1001 86380 86390 1
543519 99543519 1001 86380 86390 1
543443 99543443 1001 86380 86390 1
543482 99543482 1001 86380 86390 1
543470 99543470 1001 86380 86390 1
543220 99543220 1001 86380 86390 1
543201 99543201 1001 86380 86390 1
543975 99543975 1001 86380 86390 1
543968 99543968 1001 86380 86390 1
543854 99543854 1001 86380 86390 1
543972 99543972 1001 86380 86390 1
543934 99543934 1001 86380 86390 1
544485 99544485 1001 86380 86390 1
544492 99544492 1001 86380 86390 1
544292 99544292 1001 86380 86390 1
544069 99544069 1001 86380 86390 1
544137 99544137 1001 86380 86390 1
544699 99544699 1001 86380 86390 1
544678 99544678 1001 86380 86390 1
544602 99544602 1001 86380 86390 1
422220 215 1001 46800 47157 1
506015 992 1001 55166 55466 1
400265 99400265 1001 86380 86390 1
400709 99400709 1001 86380 86390 1
400633 99400633 1001 86380 86390 1
400766 99400766 1001 86380 86390 1
400723 99400723 1001 86380 86390 1
401226 99401226 1001 86380 86390 1
401254 99401254 1001 86380 86390 1
401175 99401175 1001 86380 86390 1
401437 99401437 1001 86380 86390 1
401483 99401483 1001 86380 86390 1
401723 99401723 1001 86380 86390 1
401847 99401847 1001 86380 86390 1
401958 99401958 1001 86380 86390 1
402113 99402113 1001 86380 86390 1
402717 99402717 1001 86380 86390 1
403322 99403322 1001 86380 86390 1
403327 99403327 1001 86380 86390 1
403367 99403367 1001 86380 86390 1
403593 99403593 1001 86380 86390 1
403970 99403970 1001 86380 86390 1
404204 99404204 1001 86380 86390 1
404152 99404152 1001 86380 86390 1
404294 99404294 1001 86380 86390 1
404571 99404571 1001 86380 86390 1
404637 99404637 1001 86380 86390 1
404734 99404734 1001 86380 86390 1
404861 99404861 1001 86380 86390 1
404864 99404864 1001 86380 86390 1
404982 99404982 1001 86380 86390 1
405092 99405092 1001 86380 86390 1
405144 99405144 1001 86380 86390 1
405152 99405152 1001 86380 86390 1
405388 99405388 1001 86380 86390 1
405581 99405581 1001 86380 86390 1
405777 99405777 1001 86380 86390 1
405962 99405962 1001 86380 86390 1
405974 99405974 1001 86380 86390 1
405925 99405925 1001 86380 86390 1
406065 99406065 1001 86380 86390 1
406067 99406067 1001 86380 86390 1
406171 99406171 1001 86380 86390 1
406127 99406127 1001 86380 86390 1
406339 99406339 1001 86380 86390 1
406510 99406510 1001 86380 86390 1
406722 99406722 1001 86380 86390 1
406679 99406679 1001 86380 86390 1
406643 99406643 1001 86380 86390 1
406854 99406854 1001 86380 86390 1
406906 99406906 1001 86380 86390 1
406953 99406953 1001 86380 86390 1
406942 99406942 1001 86380 86390 1
407095 99407095 1001 86380 86390 1
407493 99407493 1001 86380 86390 1
407609 99407609 1001 86380 86390 1
407913 99407913 1001 86380 86390 1
407971 99407971 1001 86380 86390 1
408292 99408292 1001 86380 86390 1
408388 99408388 1001 86380 86390 1
408329 99408329 1001 86380 86390 1
408406 99408406 1001 86380 86390 1
408378 99408378 1001 86380 86390 1
408486 99408486 1001 86380 86390 1
408756 99408756 1001 86380 86390 1
408741 99408741 1001 86380 86390 1
408965 99408965 1001 86380 86390 1
408879 99408879 1001 86380 86390 1
408935 99408935 1001 86380 86390 1
408871 99408871 1001 86380 86390 1
409460 99409460 1001 86380 86390 1
409479 99409479 1001 86380 86390 1
409436 99409436 1001 86380 86390 1
409650 99409650 1001 86380 86390 1
409668 99409668 1001 86380 86390 1
409729 99409729 1001 86380 86390 1
409797 99409797 1001 86380 86390 1
409854 99409854 1001 86380 86390 1
409964 99409964 1001 86380 86390 1
409922 99409922 1001 86380 86390 1
410199 99410199 1001 86380 86390 1
410245 99410245 1001 86380 86390 1
410696 99410696 1001 86380 86390 1
410676 99410676 1001 86380 86390 1
410795 99410795 1001 86380 86390 1
410975 99410975 1001 86380 86390 1
411133 99411133 1001 86380 86390 1
411308 99411308 1001 86380 86390 1
411360 99411360 1001 86380 86390 1
411572 99411572 1001 86380 86390 1
411737 99411737 1001 86380 86390 1
411954 99411954 1001 86380 86390 1
411880 99411880 1001 86380 86390 1
411975 99411975 1001 86380 86390 1
412188 99412188 1001 86380 86390 1
412429 99412429 1001 86380 86390 1
412408 99412408 1001 86380 86390 1
413334 99413334 1001 86380 86390 1
413531 99413531 1001 86380 86390 1
413357 99413357 1001 86380 86390 1
413026 99413026 1001 86380 86390 1
412865 99412865 1001 86380 86390 1
412826 99412826 1001 86380 86390 1
413802 99413802 1001 86380 86390 1
413806 99413806 1001 86380 86390 1
415068 99415068 1001 86380 86390 1
414955 99414955 1001 86380 86390 1
415137 99415137 1001 86380 86390 1
414668 99414668 1001 86380 86390 1
414700 99414700 1001 86380 86390 1
415699 99415699 1001 86380 86390 1
415515 99415515 1001 86380 86390 1
415613 99415613 1001 86380 86390 1
416860 99416860 1001 86380 86390 1
417000 99417000 1001 86380 86390 1
416938 99416938 1001 86380 86390 1
416977 99416977 1001 86380 86390 1
416189 99416189 1001 86380 86390 1
416162 99416162 1001 86380 86390 1
416527 99416527 1001 86380 86390 1
416445 99416445 1001 86380 86390 1
416393 99416393 1001 86380 86390 1
416277 99416277 1001 86380 86390 1
415839 99415839 1001 86380 86390 1
417116 99417116 1001 86380 86390 1
417336 99417336 1001 86380 86390 1
417130 99417130 1001 86380 86390 1
417499 99417499 1001 86380 86390 1
418486 99418486 1001 86380 86390 1
418782 99418782 1001 86380 86390 1
418572 99418572 1001 86380 86390 1
418342 99418342 1001 86380 86390 1
417961 99417961 1001 86380 86390 1
417748 99417748 1001 86380 86390 1
417778 99417778 1001 86380 86390 1
417672 99417672 1001 86380 86390 1
417914 99417914 1001 86380 86390 1
418859 99418859 1001 86380 86390 1
419085 99419085 1001 86380 86390 1
419041 99419041 1001 86380 86390 1
418919 99418919 1001 86380 86390 1
419066 99419066 1001 86380 86390 1
419045 99419045 1001 86380 86390 1
420355 99420355 1001 86380 86390 1
420416 99420416 1001 86380 86390 1
420211 99420211 1001 86380 86390 1
419699 99419699 1001 86380 86390 1
419851 99419851 1001 86380 86390 1
419710 99419710 1001 86380 86390 1
420048 99420048 1001 86380 86390 1
419993 99419993 1001 86380 86390 1
419292 99419292 1001 86380 86390 1
419496 99419496 1001 86380 86390 1
419274 99419274 1001 86380 86390 1
419393 99419393 1001 86380 86390 1
420675 99420675 1001 86380 86390 1
420677 99420677 1001 86380 86390 1
420515 99420515 1001 86380 86390 1
420678 99420678 1001 86380 86390 1
420731 99420731 1001 86380 86390 1
420732 99420732 1001 86380 86390 1
420827 99420827 1001 86380 86390 1
421814 99421814 1001 86380 86390 1
421799 99421799 1001 86380 86390 1
421853 99421853 1001 86380 86390 1
421570 99421570 1001 86380 86390 1
421598 99421598 1001 86380 86390 1
421084 99421084 1001 86380 86390 1
422385 99422385 1001 86380 86390 1
423684 99423684 1001 86380 86390 1
423513 99423513 1001 86380 86390 1
423653 99423653 1001 86380 86390 1
423491 99423491 1001 86380 86390 1
423448 99423448 1001 86380 86390 1
423493 99423493 1001 86380 86390 1
423320 99423320 1001 86380 86390 1
423499 99423499 1001 86380 86390 1
422944 99422944 1001 86380 86390 1
422979 99422979 1001 86380 86390 1
422559 99422559 1001 86380 86390 1
422785 99422785 1001 86380 86390 1
422812 99422812 1001 86380 86390 1
424021 99424021 1001 86380 86390 1
425152 99425152 1001 86380 86390 1
425093 99425093 1001 86380 86390 1
425349 99425349 1001 86380 86390 1
425186 99425186 1001 86380 86390 1
425212 99425212 1001 86380 86390 1
425072 99425072 1001 86380 86390 1
424711 99424711 1001 86380 86390 1
424675 99424675 1001 86380 86390 1
424652 99424652 1001 86380 86390 1
424999 99424999 1001 86380 86390 1
424818 99424818 1001 86380 86390 1
424950 99424950 1001 86380 86390 1
424456 99424456 1001 86380 86390 1
424399 99424399 1001 86380 86390 1
424375 99424375 1001 86380 86390 1
424259 99424259 1001 86380 86390 1
425775 99425775 1001 86380 86390 1
426604 99426604 1001 86380 86390 1
426289 99426289 1001 86380 86390 1
426290 99426290 1001 86380 86390 1
426194 99426194 1001 86380 86390 1
425953 99425953 1001 86380 86390 1
426061 99426061 1001 86380 86390 1
428625 99428625 1001 86380 86390 1
428143 99428143 1001 86380 86390 1
427754 99427754 1001 86380 86390 1
427740 99427740 1001 86380 86390 1
427548 99427548 1001 86380 86390 1
427918 99427918 1001 86380 86390 1
428906 99428906 1001 86380 86390 1
428855 99428855 1001 86380 86390 1
430330 99430330 1001 86380 86390 1
429567 99429567 1001 86380 86390 1
429832 99429832 1001 86380 86390 1
429937 99429937 1001 86380 86390 1
429721 99429721 1001 86380 86390 1
429938 99429938 1001 86380 86390 1
429840 99429840 1001 86380 86390 1
429798 99429798 1001 86380 86390 1
429387 99429387 1001 86380 86390 1
429395 99429395 1001 86380 86390 1
430798 99430798 1001 86380 86390 1
430482 99430482 1001 86380 86390 1
430572 99430572 1001 86380 86390 1
431984 99431984 1001 86380 86390 1
431937 99431937 1001 86380 86390 1
431679 99431679 1001 86380 86390 1
431735 99431735 1001 86380 86390 1
431263 99431263 1001 86380 86390 1
431434 99431434 1001 86380 86390 1
431508 99431508 1001 86380 86390 1
431541 99431541 1001 86380 86390 1
431023 99431023 1001 86380 86390 1
430832 99430832 1001 86380 86390 1
431020 99431020 1001 86380 86390 1
432116 99432116 1001 86380 86390 1
432375 99432375 1001 86380 86390 1
432349 99432349 1001 86380 86390 1
432061 99432061 1001 86380 86390 1
432365 99432365 1001 86380 86390 1
433396 99433396 1001 86380 86390 1
433489 99433489 1001 86380 86390 1
433357 99433357 1001 86380 86390 1
432944 99432944 1001 86380 86390 1
432999 99432999 1001 86380 86390 1
433007 99433007 1001 86380 86390 1
433065 99433065 1001 86380 86390 1
432962 99432962 1001 86380 86390 1
432651 99432651 1001 86380 86390 1
432564 99432564 1001 86380 86390 1
432620 99432620 1001 86380 86390 1
434088 99434088 1001 86380 86390 1
434040 99434040 1001 86380 86390 1
433745 99433745 1001 86380 86390 1
433994 99433994 1001 86380 86390 1
435106 99435106 1001 86380 86390 1
435260 99435260 1001 86380 86390 1
435070 99435070 1001 86380 86390 1
434984 99434984 1001 86380 86390 1
434269 99434269 1001 86380 86390 1
435563 99435563 1001 86380 86390 1
436860 99436860 1001 86380 86390 1
437057 99437057 1001 86380 86390 1
436460 99436460 1001 86380 86390 1
436477 99436477 1001 86380 86390 1
436745 99436745 1001 86380 86390 1
436438 99436438 1001 86380 86390 1
436235 99436235 1001 86380 86390 1
436258 99436258 1001 86380 86390 1
436125 99436125 1001 86380 86390 1
437289 99437289 1001 86380 86390 1
300728 99300728 1001 86380 86390 1
300659 99300659 1001 86380 86390 1
300321 99300321 1001 86380 86390 1
300451 99300451 1001 86380 86390 1
300304 99300304 1001 86380 86390 1
300181 99300181 1001 86380 86390 1
300284 99300284 1001 86380 86390 1
300932 99300932 1001 86380 86390 1
300769 99300769 1001 86380 86390 1
300913 99300913 1001 86380 86390 1
300771 99300771 1001 86380 86390 1
301446 99301446 1001 86380 86390 1
301459 99301459 1001 86380 86390 1
301536 99301536 1001 86380 86390 1
301342 99301342 1001 86380 86390 1
301268 99301268 1001 86380 86390 1
301244 99301244 1001 86380 86390 1
300938 99300938 1001 86380 86390 1
300971 99300971 1001 86380 86390 1
300997 99300997 1001 86380 86390 1
301577 99301577 1001 86380 86390 1
301707 99301707 1001 86380 86390 1
301611 99301611 1001 86380 86390 1
301561 99301561 1001 86380 86390 1
302362 99302362 1001 86380 86390 1
302197 99302197 1001 86380 86390 1
302341 99302341 1001 86380 86390 1
302087 99302087 1001 86380 86390 1
301999 99301999 1001 86380 86390 1
302147 99302147 1001 86380 86390 1
301923 99301923 1001 86380 86390 1
301940 99301940 1001 86380 86390 1
302548 99302548 1001 86380 86390 1
302472 99302472 1001 86380 86390 1
303158 99303158 1001 86380 86390 1
303177 99303177 1001 86380 86390 1
303056 99303056 1001 86380 86390 1
302872 99302872 1001 86380 86390 1
302924 99302924 1001 86380 86390 1
302913 99302913 1001 86380 86390 1
302867 99302867 1001 86380 86390 1
302803 99302803 1001 86380 86390 1
302603 99302603 1001 86380 86390 1
302684 99302684 1001 86380 86390 1
302776 99302776 1001 86380 86390 1
303386 99303386 1001 86380 86390 1
303227 99303227 1001 86380 86390 1
303397 99303397 1001 86380 86390 1
304032 99304032 1001 86380 86390 1
303997 99303997 1001 86380 86390 1
303970 99303970 1001 86380 86390 1
303945 99303945 1001 86380 86390 1
304004 99304004 1001 86380 86390 1
303962 99303962 1001 86380 86390 1
303876 99303876 1001 86380 86390 1
303916 99303916 1001 86380 86390 1
303660 99303660 1001 86380 86390 1
303765 99303765 1001 86380 86390 1
303715 99303715 1001 86380 86390 1
303757 99303757 1001 86380 86390 1
303721 99303721 1001 86380 86390 1
303567 99303567 1001 86380 86390 1
303456 99303456 1001 86380 86390 1
304044 99304044 1001 86380 86390 1
304104 99304104 1001 86380 86390 1
304695 99304695 1001 86380 86390 1
304842 99304842 1001 86380 86390 1
304665 99304665 1001 86380 86390 1
304594 99304594 1001 86380 86390 1
304546 99304546 1001 86380 86390 1
304252 99304252 1001 86380 86390 1
304422 99304422 1001 86380 86390 1
304322 99304322 1001 86380 86390 1
304298 99304298 1001 86380 86390 1
304923 99304923 1001 86380 86390 1
305026 99305026 1001 86380 86390 1
304963 99304963 1001 86380 86390 1
304964 99304964 1001 86380 86390 1
304945 99304945 1001 86380 86390 1
305663 99305663 1001 86380 86390 1
305526 99305526 1001 86380 86390 1
305349 99305349 1001 86380 86390 1
500079 99500079 1001 86380 86390 1
500158 99500158 1001 86380 86390 1
500009 99500009 1001 86380 86390 1
500702 99500702 1001 86380 86390 1
500679 99500679 1001 86380 86390 1
500692 99500692 1001 86380 86390 1
500429 99500429 1001 86380 86390 1
500470 99500470 1001 86380 86390 1
500432 99500432 1001 86380 86390 1
500412 99500412 1001 86380 86390 1
500425 99500425 1001 86380 86390 1
500363 99500363 1001 86380 86390 1
500312 99500312 1001 86380 86390 1
500327 99500327 1001 86380 86390 1
500250 99500250 1001 86380 86390 1
500204 99500204 1001 86380 86390 1
500996 99500996 1001 86380 86390 1
500854 99500854 1001 86380 86390 1
500997 99500997 1001 86380 86390 1
500962 99500962 1001 86380 86390 1
501562 99501562 1001 86380 86390 1
501449 99501449 1001 86380 86390 1
501469 99501469 1001 86380 86390 1
501411 99501411 1001 86380 86390 1
501427 99501427 1001 86380 86390 1
501338 99501338 1001 86380 86390 1
501365 99501365 1001 86380 86390 1
501391 99501391 1001 86380 86390 1
501096 99501096 1001 86380 86390 1
501182 99501182 1001 86380 86390 1
501769 99501769 1001 86380 86390 1
501823 99501823 1001 86380 86390 1
502391 99502391 1001 86380 86390 1
502269 99502269 1001 86380 86390 1
502128 99502128 1001 86380 86390 1
502233 99502233 1001 86380 86390 1
501925 99501925 1001 86380 86390 1
501953 99501953 1001 86380 86390 1
501881 99501881 1001 86380 86390 1
502024 99502024 1001 86380 86390 1
502569 99502569 1001 86380 86390 1
502639 99502639 1001 86380 86390 1
502486 99502486 1001 86380 86390 1
503191 99503191 1001 86380 86390 1
503154 99503154 1001 86380 86390 1
502895 99502895 1001 86380 86390 1
502831 99502831 1001 86380 86390 1
502728 99502728 1001 86380 86390 1
502863 99502863 1001 86380 86390 1
503421 99503421 1001 86380 86390 1
503473 99503473 1001 86380 86390 1
503292 99503292 1001 86380 86390 1
503412 99503412 1001 86380 86390 1
503336 99503336 1001 86380 86390 1
503414 99503414 1001 86380 86390 1
503403 99503403 1001 86380 86390 1
503430 99503430 1001 86380 86390 1
504022 99504022 1001 86380 86390 1
503708 99503708 1001 86380 86390 1
503736 99503736 1001 86380 86390 1
503817 99503817 1001 86380 86390 1
503564 99503564 1001 86380 86390 1
503529 99503529 1001 86380 86390 1
503607 99503607 1001 86380 86390 1
503557 99503557 1001 86380 86390 1
503546 99503546 1001 86380 86390 1
503623 99503623 1001 86380 86390 1
503559 99503559 1001 86380 86390 1
504232 99504232 1001 86380 86390 1
504168 99504168 1001 86380 86390 1
504145 99504145 1001 86380 86390 1
504268 99504268 1001 86380 86390 1
504871 99504871 1001 86380 86390 1
504681 99504681 1001 86380 86390 1
504630 99504630 1001 86380 86390 1
504670 99504670 1001 86380 86390 1
504521 99504521 1001 86380 86390 1
504360 99504360 1001 86380 86390 1
504451 99504451 1001 86380 86390 1
505109 99505109 1001 86380 86390 1
505010 99505010 1001 86380 86390 1
505590 99505590 1001 86380 86390 1
505617 99505617 1001 86380 86390 1
505648 99505648 1001 86380 86390 1
505715 99505715 1001 86380 86390 1
505767 99505767 1001 86380 86390 1
505463 99505463 1001 86380 86390 1
505543 99505543 1001 86380 86390 1
505444 99505444 1001 86380 86390 1
505200 99505200 1001 86380 86390 1
505780 99505780 1001 86380 86390 1
505810 99505810 1001 86380 86390 1
505919 99505919 1001 86380 86390 1
505973 99505973 1001 86380 86390 1
506568 99506568 1001 86380 86390 1
506569 99506569 1001 86380 86390 1
506505 99506505 1001 86380 86390 1
506187 99506187 1001 86380 86390 1
506079 99506079 1001 86380 86390 1
506145 99506145 1001 86380 86390 1
505986 99505986 1001 86380 86390 1
506671 99506671 1001 86380 86390 1
506659 99506659 1001 86380 86390 1
506674 99506674 1001 86380 86390 1
506728 99506728 1001 86380 86390 1
506640 99506640 1001 86380 86390 1
506656 99506656 1001 86380 86390 1
507255 99507255 1001 86380 86390 1
507272 99507272 1001 86380 86390 1
507363 99507363 1001 86380 86390 1
507367 99507367 1001 86380 86390 1
507126 99507126 1001 86380 86390 1
507032 99507032 1001 86380 86390 1
506989 99506989 1001 86380 86390 1
506835 99506835 1001 86380 86390 1
506964 99506964 1001 86380 86390 1
506913 99506913 1001 86380 86390 1
506876 99506876 1001 86380 86390 1
507500 99507500 1001 86380 86390 1
507542 99507542 1001 86380 86390 1
507583 99507583 1001 86380 86390 1
507961 99507961 1001 86380 86390 1
507696 99507696 1001 86380 86390 1
507722 99507722 1001 86380 86390 1
507761 99507761 1001 86380 86390 1
507633 99507633 1001 86380 86390 1
508433 99508433 1001 86380 86390 1
508295 99508295 1001 86380 86390 1
508308 99508308 1001 86380 86390 1
508269 99508269 1001 86380 86390 1
508923 99508923 1001 86380 86390 1
509014 99509014 1001 86380 86390 1
508886 99508886 1001 86380 86390 1
508744 99508744 1001 86380 86390 1
508547 99508547 1001 86380 86390 1
508605 99508605 1001 86380 86390 1
508569 99508569 1001 86380 86390 1
509191 99509191 1001 86380 86390 1
509101 99509101 1001 86380 86390 1
509243 99509243 1001 86380 86390 1
509271 99509271 1001 86380 86390 1
509208 99509208 1001 86380 86390 1
509824 99509824 1001 86380 86390 1
509853 99509853 1001 86380 86390 1
509885 99509885 1001 86380 86390 1
509608 99509608 1001 86380 86390 1
509372 99509372 1001 86380 86390 1
509385 99509385 1001 86380 86390 1
510056 99510056 1001 86380 86390 1
510088 99510088 1001 86380 86390 1
510660 99510660 1001 86380 86390 1
510434 99510434 1001 86380 86390 1
510398 99510398 1001 86380 86390 1
510204 99510204 1001 86380 86390 1
510797 99510797 1001 86380 86390 1
511395 99511395 1001 86380 86390 1
511311 99511311 1001 86380 86390 1
511236 99511236 1001 86380 86390 1
511160 99511160 1001 86380 86390 1
511290 99511290 1001 86380 86390 1
511053 99511053 1001 86380 86390 1
510966 99510966 1001 86380 86390 1
511057 99511057 1001 86380 86390 1
511553 99511553 1001 86380 86390 1
511570 99511570 1001 86380 86390 1
511560 99511560 1001 86380 86390 1
512197 99512197 1001 86380 86390 1
512019 99512019 1001 86380 86390 1
512125 99512125 1001 86380 86390 1
512036 99512036 1001 86380 86390 1
512144 99512144 1001 86380 86390 1
511902 99511902 1001 86380 86390 1
511955 99511955 1001 86380 86390 1
511763 99511763 1001 86380 86390 1
511776 99511776 1001 86380 86390 1
511906 99511906 1001 86380 86390 1
512430 99512430 1001 86380 86390 1
512547 99512547 1001 86380 86390 1
512566 99512566 1001 86380 86390 1
513004 99513004 1001 86380 86390 1
513179 99513179 1001 86380 86390 1
512909 99512909 1001 86380 86390 1
512859 99512859 1001 86380 86390 1
512965 99512965 1001 86380 86390 1
512914 99512914 1001 86380 86390 1
512942 99512942 1001 86380 86390 1
512624 99512624 1001 86380 86390 1
512625 99512625 1001 86380 86390 1
513275 99513275 1001 86380 86390 1
513291 99513291 1001 86380 86390 1
513856 99513856 1001 86380 86390 1
513491 99513491 1001 86380 86390 1
513550 99513550 1001 86380 86390 1
514205 99514205 1001 86380 86390 1
514757 99514757 1001 86380 86390 1
514721 99514721 1001 86380 86390 1
514696 99514696 1001 86380 86390 1
514319 99514319 1001 86380 86390 1
514258 99514258 1001 86380 86390 1
514908 99514908 1001 86380 86390 1
515051 99515051 1001 86380 86390 1
514887 99514887 1001 86380 86390 1
514967 99514967 1001 86380 86390 1
515006 99515006 1001 86380 86390 1
515580 99515580 1001 86380 86390 1
515570 99515570 1001 86380 86390 1
515662 99515662 1001 86380 86390 1
515667 99515667 1001 86380 86390 1
515311 99515311 1001 86380 86390 1
515300 99515300 1001 86380 86390 1
515274 99515274 1001 86380 86390 1
515289 99515289 1001 86380 86390 1
515346 99515346 1001 86380 86390 1
515256 99515256 1001 86380 86390 1
515182 99515182 1001 86380 86390 1
515092 99515092 1001 86380 86390 1
515083 99515083 1001 86380 86390 1
515111 99515111 1001 86380 86390 1
515137 99515137 1001 86380 86390 1
515189 99515189 1001 86380 86390 1
515228 99515228 1001 86380 86390 1
515784 99515784 1001 86380 86390 1
515879 99515879 1001 86380 86390 1
515828 99515828 1001 86380 86390 1
515751 99515751 1001 86380 86390 1
516395 99516395 1001 86380 86390 1
516396 99516396 1001 86380 86390 1
516311 99516311 1001 86380 86390 1
516388 99516388 1001 86380 86390 1
516401 99516401 1001 86380 86390 1
516493 99516493 1001 86380 86390 1
516350 99516350 1001 86380 86390 1
516499 99516499 1001 86380 86390 1
516243 99516243 1001 86380 86390 1
516102 99516102 1001 86380 86390 1
516297 99516297 1001 86380 86390 1
515941 99515941 1001 86380 86390 1
516681 99516681 1001 86380 86390 1
517245 99517245 1001 86380 86390 1
517289 99517289 1001 86380 86390 1
517240 99517240 1001 86380 86390 1
517293 99517293 1001 86380 86390 1
517023 99517023 1001 86380 86390 1
516883 99516883 1001 86380 86390 1
516729 99516729 1001 86380 86390 1
516911 99516911 1001 86380 86390 1
516756 99516756 1001 86380 86390 1
516839 99516839 1001 86380 86390 1
517363 99517363 1001 86380 86390 1
517448 99517448 1001 86380 86390 1
517997 99517997 1001 86380 86390 1
518095 99518095 1001 86380 86390 1
517804 99517804 1001 86380 86390 1
517845 99517845 1001 86380 86390 1
517847 99517847 1001 86380 86390 1
517658 99517658 1001 86380 86390 1
517555 99517555 1001 86380 86390 1
517559 99517559 1001 86380 86390 1
517654 99517654 1001 86380 86390 1
517693 99517693 1001 86380 86390 1
517719 99517719 1001 86380 86390 1
517656 99517656 1001 86380 86390 1
518361 99518361 1001 86380 86390 1
518246 99518246 1001 86380 86390 1
518326 99518326 1001 86380 86390 1
518938 99518938 1001 86380 86390 1
518942 99518942 1001 86380 86390 1
518731 99518731 1001 86380 86390 1
518726 99518726 1001 86380 86390 1
518638 99518638 1001 86380 86390 1
518651 99518651 1001 86380 86390 1
518436 99518436 1001 86380 86390 1
519079 99519079 1001 86380 86390 1
519158 99519158 1001 86380 86390 1
519633 99519633 1001 86380 86390 1
519673 99519673 1001 86380 86390 1
519618 99519618 1001 86380 86390 1
519682 99519682 1001 86380 86390 1
519543 99519543 1001 86380 86390 1
519270 99519270 1001 86380 86390 1
519349 99519349 1001 86380 86390 1
519285 99519285 1001 86380 86390 1
519200 99519200 1001 86380 86390 1
519940 99519940 1001 86380 86390 1
519902 99519902 1001 86380 86390 1
519881 99519881 1001 86380 86390 1
520013 99520013 1001 86380 86390 1
519859 99519859 1001 86380 86390 1
520582 99520582 1001 86380 86390 1
520599 99520599 1001 86380 86390 1
520348 99520348 1001 86380 86390 1
520284 99520284 1001 86380 86390 1
520137 99520137 1001 86380 86390 1
520151 99520151 1001 86380 86390 1
520052 99520052 1001 86380 86390 1
520689 99520689 1001 86380 86390 1
520651 99520651 1001 86380 86390 1
520691 99520691 1001 86380 86390 1
520746 99520746 1001 86380 86390 1
520838 99520838 1001 86380 86390 1
521170 99521170 1001 86380 86390 1
521261 99521261 1001 86380 86390 1
521093 99521093 1001 86380 86390 1
521108 99521108 1001 86380 86390 1
521227 99521227 1001 86380 86390 1
521061 99521061 1001 86380 86390 1
520975 99520975 1001 86380 86390 1
520872 99520872 1001 86380 86390 1
520939 99520939 1001 86380 86390 1
521033 99521033 1001 86380 86390 1
520999 99520999 1001 86380 86390 1
521622 99521622 1001 86380 86390 1
521623 99521623 1001 86380 86390 1
522220 99522220 1001 86380 86390 1
521987 99521987 1001 86380 86390 1
522029 99522029 1001 86380 86390 1
521900 99521900 1001 86380 86390 1
521697 99521697 1001 86380 86390 1
521805 99521805 1001 86380 86390 1
521729 99521729 1001 86380 86390 1
521692 99521692 1001 86380 86390 1
522407 99522407 1001 86380 86390 1
523067 99523067 1001 86380 86390 1
522964 99522964 1001 86380 86390 1
522999 99522999 1001 86380 86390 1
522949 99522949 1001 86380 86390 1
523066 99523066 1001 86380 86390 1
522825 99522825 1001 86380 86390 1
522909 99522909 1001 86380 86390 1
522653 99522653 1001 86380 86390 1
522655 99522655 1001 86380 86390 1
522514 99522514 1001 86380 86390 1
522660 99522660 1001 86380 86390 1
523234 99523234 1001 86380 86390 1
523186 99523186 1001 86380 86390 1
523253 99523253 1001 86380 86390 1
523812 99523812 1001 86380 86390 1
523571 99523571 1001 86380 86390 1
523716 99523716 1001 86380 86390 1
523699 99523699 1001 86380 86390 1
523427 99523427 1001 86380 86390 1
523385 99523385 1001 86380 86390 1
523425 99523425 1001 86380 86390 1
523954 99523954 1001 86380 86390 1
523957 99523957 1001 86380 86390 1
523946 99523946 1001 86380 86390 1
524645 99524645 1001 86380 86390 1
524648 99524648 1001 86380 86390 1
524623 99524623 1001 86380 86390 1
524757 99524757 1001 86380 86390 1
524625 99524625 1001 86380 86390 1
524600 99524600 1001 86380 86390 1
524423 99524423 1001 86380 86390 1
524553 99524553 1001 86380 86390 1
524463 99524463 1001 86380 86390 1
524515 99524515 1001 86380 86390 1
524457 99524457 1001 86380 86390 1
524333 99524333 1001 86380 86390 1
524220 99524220 1001 86380 86390 1
524823 99524823 1001 86380 86390 1
524800 99524800 1001 86380 86390 1
524919 99524919 1001 86380 86390 1
524804 99524804 1001 86380 86390 1
524843 99524843 1001 86380 86390 1
524870 99524870 1001 86380 86390 1
525459 99525459 1001 86380 86390 1
525326 99525326 1001 86380 86390 1
525332 99525332 1001 86380 86390 1
525256 99525256 1001 86380 86390 1
525324 99525324 1001 86380 86390 1
525014 99525014 1001 86380 86390 1
525076 99525076 1001 86380 86390 1
524985 99524985 1001 86380 86390 1
525767 99525767 1001 86380 86390 1
525605 99525605 1001 86380 86390 1
526254 99526254 1001 86380 86390 1
526193 99526193 1001 86380 86390 1
526040 99526040 1001 86380 86390 1
526014 99526014 1001 86380 86390 1
525959 99525959 1001 86380 86390 1
525873 99525873 1001 86380 86390 1
526614 99526614 1001 86380 86390 1
527110 99527110 1001 86380 86390 1
527101 99527101 1001 86380 86390 1
527239 99527239 1001 86380 86390 1
527243 99527243 1001 86380 86390 1
527157 99527157 1001 86380 86390 1
526991 99526991 1001 86380 86390 1
526850 99526850 1001 86380 86390 1
526956 99526956 1001 86380 86390 1
526894 99526894 1001 86380 86390 1
526935 99526935 1001 86380 86390 1
526987 99526987 1001 86380 86390 1
526718 99526718 1001 86380 86390 1
526796 99526796 1001 86380 86390 1
526629 99526629 1001 86380 86390 1
526760 99526760 1001 86380 86390 1
526767 99526767 1001 86380 86390 1
526794 99526794 1001 86380 86390 1
527441 99527441 1001 86380 86390 1
527393 99527393 1001 86380 86390 1
527320 99527320 1001 86380 86390 1
527884 99527884 1001 86380 86390 1
528063 99528063 1001 86380 86390 1
527917 99527917 1001 86380 86390 1
527905 99527905 1001 86380 86390 1
527881 99527881 1001 86380 86390 1
527586 99527586 1001 86380 86390 1
527484 99527484 1001 86380 86390 1
527487 99527487 1001 86380 86390 1
527463 99527463 1001 86380 86390 1
528236 99528236 1001 86380 86390 1
528161 99528161 1001 86380 86390 1
528733 99528733 1001 86380 86390 1
528712 99528712 1001 86380 86390 1
528729 99528729 1001 86380 86390 1
528676 99528676 1001 86380 86390 1
528409 99528409 1001 86380 86390 1
528323 99528323 1001 86380 86390 1
528478 99528478 1001 86380 86390 1
528289 99528289 1001 86380 86390 1
528302 99528302 1001 86380 86390 1
528382 99528382 1001 86380 86390 1
528990 99528990 1001 86380 86390 1
529094 99529094 1001 86380 86390 1
528943 99528943 1001 86380 86390 1
529076 99529076 1001 86380 86390 1
529701 99529701 1001 86380 86390 1
529706 99529706 1001 86380 86390 1
529435 99529435 1001 86380 86390 1
529410 99529410 1001 86380 86390 1
529334 99529334 1001 86380 86390 1
529517 99529517 1001 86380 86390 1
529314 99529314 1001 86380 86390 1
529241 99529241 1001 86380 86390 1
529881 99529881 1001 86380 86390 1
529752 99529752 1001 86380 86390 1
530503 99530503 1001 86380 86390 1
530516 99530516 1001 86380 86390 1
530504 99530504 1001 86380 86390 1
530487 99530487 1001 86380 86390 1
530551 99530551 1001 86380 86390 1
530514 99530514 1001 86380 86390 1
530155 99530155 1001 86380 86390 1
530242 99530242 1001 86380 86390 1
530152 99530152 1001 86380 86390 1
530139 99530139 1001 86380 86390 1
529988 99529988 1001 86380 86390 1
529949 99529949 1001 86380 86390 1
530030 99530030 1001 86380 86390 1
529953 99529953 1001 86380 86390 1
530006 99530006 1001 86380 86390 1
530111 99530111 1001 86380 86390 1
530590 99530590 1001 86380 86390 1
531349 99531349 1001 86380 86390 1
531268 99531268 1001 86380 86390 1
531299 99531299 1001 86380 86390 1
531222 99531222 1001 86380 86390 1
531135 99531135 1001 86380 86390 1
531058 99531058 1001 86380 86390 1
531101 99531101 1001 86380 86390 1
531114 99531114 1001 86380 86390 1
531153 99531153 1001 86380 86390 1
530866 99530866 1001 86380 86390 1
530790 99530790 1001 86380 86390 1
530764 99530764 1001 86380 86390 1
531454 99531454 1001 86380 86390 1
531509 99531509 1001 86380 86390 1
531475 99531475 1001 86380 86390 1
531581 99531581 1001 86380 86390 1
531556 99531556 1001 86380 86390 1
531569 99531569 1001 86380 86390 1
531505 99531505 1001 86380 86390 1
532077 99532077 1001 86380 86390 1
531818 99531818 1001 86380 86390 1
531858 99531858 1001 86380 86390 1
531966 99531966 1001 86380 86390 1
531827 99531827 1001 86380 86390 1
531704 99531704 1001 86380 86390 1
531630 99531630 1001 86380 86390 1
531708 99531708 1001 86380 86390 1
531723 99531723 1001 86380 86390 1
531738 99531738 1001 86380 86390 1
532229 99532229 1001 86380 86390 1
532494 99532494 1001 86380 86390 1
532589 99532589 1001 86380 86390 1
533696 99533696 1001 86380 86390 1
533787 99533787 1001 86380 86390 1
533848 99533848 1001 86380 86390 1
533740 99533740 1001 86380 86390 1
533576 99533576 1001 86380 86390 1
533630 99533630 1001 86380 86390 1
533579 99533579 1001 86380 86390 1
533645 99533645 1001 86380 86390 1
533491 99533491 1001 86380 86390 1
533340 99533340 1001 86380 86390 1
533276 99533276 1001 86380 86390 1
533416 99533416 1001 86380 86390 1
533895 99533895 1001 86380 86390 1
533979 99533979 1001 86380 86390 1
534031 99534031 1001 86380 86390 1
534505 99534505 1001 86380 86390 1
534598 99534598 1001 86380 86390 1
534668 99534668 1001 86380 86390 1
534405 99534405 1001 86380 86390 1
534342 99534342 1001 86380 86390 1
534407 99534407 1001 86380 86390 1
534447 99534447 1001 86380 86390 1
534218 99534218 1001 86380 86390 1
534257 99534257 1001 86380 86390 1
534232 99534232 1001 86380 86390 1
534156 99534156 1001 86380 86390 1
534096 99534096 1001 86380 86390 1
534238 99534238 1001 86380 86390 1
534785 99534785 1001 86380 86390 1
534714 99534714 1001 86380 86390 1
535364 99535364 1001 86380 86390 1
535429 99535429 1001 86380 86390 1
535352 99535352 1001 86380 86390 1
535175 99535175 1001 86380 86390 1
535214 99535214 1001 86380 86390 1
535246 99535246 1001 86380 86390 1
535118 99535118 1001 86380 86390 1
535160 99535160 1001 86380 86390 1
535212 99535212 1001 86380 86390 1
535121 99535121 1001 86380 86390 1
534981 99534981 1001 86380 86390 1
534890 99534890 1001 86380 86390 1
534923 99534923 1001 86380 86390 1
535052 99535052 1001 86380 86390 1
535054 99535054 1001 86380 86390 1
535675 99535675 1001 86380 86390 1
535668 99535668 1001 86380 86390 1
535517 99535517 1001 86380 86390 1
536203 99536203 1001 86380 86390 1
535949 99535949 1001 86380 86390 1
536117 99536117 1001 86380 86390 1
536040 99536040 1001 86380 86390 1
535980 99535980 1001 86380 86390 1
536007 99536007 1001 86380 86390 1
536023 99536023 1001 86380 86390 1
536000 99536000 1001 86380 86390 1
535821 99535821 1001 86380 86390 1
535734 99535734 1001 86380 86390 1
535813 99535813 1001 86380 86390 1
536360 99536360 1001 86380 86390 1
536337 99536337 1001 86380 86390 1
536367 99536367 1001 86380 86390 1
536406 99536406 1001 86380 86390 1
536407 99536407 1001 86380 86390 1
536485 99536485 1001 86380 86390 1
537085 99537085 1001 86380 86390 1
536997 99536997 1001 86380 86390 1
536779 99536779 1001 86380 86390 1
536845 99536845 1001 86380 86390 1
536886 99536886 1001 86380 86390 1
536604 99536604 1001 86380 86390 1
537327 99537327 1001 86380 86390 1
537341 99537341 1001 86380 86390 1
537166 99537166 1001 86380 86390 1
537797 99537797 1001 86380 86390 1
537837 99537837 1001 86380 86390 1
537812 99537812 1001 86380 86390 1
537667 99537667 1001 86380 86390 1
537712 99537712 1001 86380 86390 1
537596 99537596 1001 86380 86390 1
537715 99537715 1001 86380 86390 1
537448 99537448 1001 86380 86390 1
537552 99537552 1001 86380 86390 1
537555 99537555 1001 86380 86390 1
537521 99537521 1001 86380 86390 1
537996 99537996 1001 86380 86390 1
538080 99538080 1001 86380 86390 1
538031 99538031 1001 86380 86390 1
538085 99538085 1001 86380 86390 1
538099 99538099 1001 86380 86390 1
538154 99538154 1001 86380 86390 1
538647 99538647 1001 86380 86390 1
538671 99538671 1001 86380 86390 1
538468 99538468 1001 86380 86390 1
538499 99538499 1001 86380 86390 1
538452 99538452 1001 86380 86390 1
538360 99538360 1001 86380 86390 1
538954 99538954 1001 86380 86390 1
538929 99538929 1001 86380 86390 1
538821 99538821 1001 86380 86390 1
538913 99538913 1001 86380 86390 1
539469 99539469 1001 86380 86390 1
539562 99539562 1001 86380 86390 1
539256 99539256 1001 86380 86390 1
539417 99539417 1001 86380 86390 1
539201 99539201 1001 86380 86390 1
539046 99539046 1001 86380 86390 1
539111 99539111 1001 86380 86390 1
539150 99539150 1001 86380 86390 1
539166 99539166 1001 86380 86390 1
539208 99539208 1001 86380 86390 1
539132 99539132 1001 86380 86390 1
539197 99539197 1001 86380 86390 1
539813 99539813 1001 86380 86390 1
539778 99539778 1001 86380 86390 1
540264 99540264 1001 86380 86390 1
540441 99540441 1001 86380 86390 1
540160 99540160 1001 86380 86390 1
539965 99539965 1001 86380 86390 1
539908 99539908 1001 86380 86390 1
541177 99541177 1001 86380 86390 1
541127 99541127 1001 86380 86390 1
541225 99541225 1001 86380 86390 1
541239 99541239 1001 86380 86390 1
540909 99540909 1001 86380 86390 1
540974 99540974 1001 86380 86390 1
541066 99541066 1001 86380 86390 1
540967 99540967 1001 86380 86390 1
540801 99540801 1001 86380 86390 1
540747 99540747 1001 86380 86390 1
540773 99540773 1001 86380 86390 1
540839 99540839 1001 86380 86390 1
541305 99541305 1001 86380 86390 1
542068 99542068 1001 86380 86390 1
541983 99541983 1001 86380 86390 1
542048 99542048 1001 86380 86390 1
541824 99541824 1001 86380 86390 1
541800 99541800 1001 86380 86390 1
541899 99541899 1001 86380 86390 1
541602 99541602 1001 86380 86390 1
541683 99541683 1001 86380 86390 1
541632 99541632 1001 86380 86390 1
541620 99541620 1001 86380 86390 1
541531 99541531 1001 86380 86390 1
541690 99541690 1001 86380 86390 1
542235 99542235 1001 86380 86390 1
542868 99542868 1001 86380 86390 1
542746 99542746 1001 86380 86390 1
542366 99542366 1001 86380 86390 1
542394 99542394 1001 86380 86390 1
543150 99543150 1001 86380 86390 1
543074 99543074 1001 86380 86390 1
543088 99543088 1001 86380 86390 1
543117 99543117 1001 86380 86390 1
543002 99543002 1001 86380 86390 1
543056 99543056 1001 86380 86390 1
543647 99543647 1001 86380 86390 1
543728 99543728 1001 86380 86390 1
543693 99543693 1001 86380 86390 1
543424 99543424 1001 86380 86390 1
543262 99543262 1001 86380 86390 1
543303 99543303 1001 86380 86390 1
543772 99543772 1001 86380 86390 1
543864 99543864 1001 86380 86390 1
544474 99544474 1001 86380 86390 1
544450 99544450 1001 86380 86390 1
544493 99544493 1001 86380 86390 1
544558 99544558 1001 86380 86390 1
544199 99544199 1001 86380 86390 1
544226 99544226 1001 86380 86390 1
544306 99544306 1001 86380 86390 1
544348 99544348 1001 86380 86390 1
544363 99544363 1001 86380 86390 1
544084 99544084 1001 86380 86390 1
544088 99544088 1001 86380 86390 1
544039 99544039 1001 86380 86390 1
544092 99544092 1001 86380 86390 1
544738 99544738 1001 86380 86390 1
544700 99544700 1001 86380 86390 1
544740 99544740 1001 86380 86390 1
544626 99544626 1001 86380 86390 1
544693 99544693 1001 86380 86390 1
417263 215 1001 75720 76077 1
402334 972 1001 58440 58857 1
500569 1029 1001 58910 59209 1
536881 1036 1001 59392 59491 1
400123 99400123 1001 86380 86390 1
400155 99400155 1001 86380 86390 1
400293 99400293 1001 86380 86390 1
400399 99400399 1001 86380 86390 1
400362 99400362 1001 86380 86390 1
400461 99400461 1001 86380 86390 1
400565 99400565 1001 86380 86390 1
400907 99400907 1001 86380 86390 1
401026 99401026 1001 86380 86390 1
401184 99401184 1001 86380 86390 1
401464 99401464 1001 86380 86390 1
401436 99401436 1001 86380 86390 1
401444 99401444 1001 86380 86390 1
401580 99401580 1001 86380 86390 1
401613 99401613 1001 86380 86390 1
401796 99401796 1001 86380 86390 1
401901 99401901 1001 86380 86390 1
402233 99402233 1001 86380 86390 1
402472 99402472 1001 86380 86390 1
402453 99402453 1001 86380 86390 1
402396 99402396 1001 86380 86390 1
402499 99402499 1001 86380 86390 1
402586 99402586 1001 86380 86390 1
402983 99402983 1001 86380 86390 1
402964 99402964 1001 86380 86390 1
403010 99403010 1001 86380 86390 1
403272 99403272 1001 86380 86390 1
403476 99403476 1001 86380 86390 1
403527 99403527 1001 86380 86390 1
403491 99403491 1001 86380 86390 1
403599 99403599 1001 86380 86390 1
403643 99403643 1001 86380 86390 1
403684 99403684 1001 86380 86390 1
403668 99403668 1001 86380 86390 1
403917 99403917 1001 86380 86390 1
403836 99403836 1001 86380 86390 1
404009 99404009 1001 86380 86390 1
404472 99404472 1001 86380 86390 1
404404 99404404 1001 86380 86390 1
404461 99404461 1001 86380 86390 1
404552 99404552 1001 86380 86390 1
404635 99404635 1001 86380 86390 1
404603 99404603 1001 86380 86390 1
404638 99404638 1001 86380 86390 1
404733 99404733 1001 86380 86390 1
404969 99404969 1001 86380 86390 1
405055 99405055 1001 86380 86390 1
405188 99405188 1001 86380 86390 1
405420 99405420 1001 86380 86390 1
405567 99405567 1001 86380 86390 1
405515 99405515 1001 86380 86390 1
405633 99405633 1001 86380 86390 1
405638 99405638 1001 86380 86390 1
405585 99405585 1001 86380 86390 1
406163 99406163 1001 86380 86390 1
406102 99406102 1001 86380 86390 1
406248 99406248 1001 86380 86390 1
406312 99406312 1001 86380 86390 1
406423 99406423 1001 86380 86390 1
406693 99406693 1001 86380 86390 1
406668 99406668 1001 86380 86390 1
407329 99407329 1001 86380 86390 1
407416 99407416 1001 86380 86390 1
407440 99407440 1001 86380 86390 1
407381 99407381 1001 86380 86390 1
407527 99407527 1001 86380 86390 1
407531 99407531 1001 86380 86390 1
407660 99407660 1001 86380 86390 1
407952 99407952 1001 86380 86390 1
407967 99407967 1001 86380 86390 1
408178 99408178 1001 86380 86390 1
408295 99408295 1001 86380 86390 1
408602 99408602 1001 86380 86390 1
408543 99408543 1001 86380 86390 1
408611 99408611 1001 86380 86390 1
408912 99408912 1001 86380 86390 1
408906 99408906 1001 86380 86390 1
409074 99409074 1001 86380 86390 1
409241 99409241 1001 86380 86390 1
409324 99409324 1001 86380 86390 1
409545 99409545 1001 86380 86390 1
409626 99409626 1001 86380 86390 1
409872 99409872 1001 86380 86390 1
409890 99409890 1001 86380 86390 1
409904 99409904 1001 86380 86390 1
410072 99410072 1001 86380 86390 1
410111 99410111 1001 86380 86390 1
410291 99410291 1001 86380 86390 1
410279 99410279 1001 86380 86390 1
410390 99410390 1001 86380 86390 1
410393 99410393 1001 86380 86390 1
410508 99410508 1001 86380 86390 1
410935 99410935 1001 86380 86390 1
411286 99411286 1001 86380 86390 1
411375 99411375 1001 86380 86390 1
411458 99411458 1001 86380 86390 1
411465 99411465 1001 86380 86390 1
411498 99411498 1001 86380 86390 1
412219 99412219 1001 86380 86390 1
412213 99412213 1001 86380 86390 1
412345 99412345 1001 86380 86390 1
413471 99413471 1001 86380 86390 1
413056 99413056 1001 86380 86390 1
413133 99413133 1001 86380 86390 1
413260 99413260 1001 86380 86390 1
413061 99413061 1001 86380 86390 1
412992 99412992 1001 86380 86390 1
412946 99412946 1001 86380 86390 1
412757 99412757 1001 86380 86390 1
413942 99413942 1001 86380 86390 1
413946 99413946 1001 86380 86390 1
414059 99414059 1001 86380 86390 1
414037 99414037 1001 86380 86390 1
413972 99413972 1001 86380 86390 1
413876 99413876 1001 86380 86390 1
415058 99415058 1001 86380 86390 1
415069 99415069 1001 86380 86390 1
415289 99415289 1001 86380 86390 1
415132 99415132 1001 86380 86390 1
415205 99415205 1001 86380 86390 1
415022 99415022 1001 86380 86390 1
414616 99414616 1001 86380 86390 1
414766 99414766 1001 86380 86390 1
414809 99414809 1001 86380 86390 1
414753 99414753 1001 86380 86390 1
414212 99414212 1001 86380 86390 1
414414 99414414 1001 86380 86390 1
415532 99415532 1001 86380 86390 1
415325 99415325 1001 86380 86390 1
415660 99415660 1001 86380 86390 1
416813 99416813 1001 86380 86390 1
416815 99416815 1001 86380 86390 1
416842 99416842 1001 86380 86390 1
416758 99416758 1001 86380 86390 1
416843 99416843 1001 86380 86390 1
416509 99416509 1001 86380 86390 1
415838 99415838 1001 86380 86390 1
416002 99416002 1001 86380 86390 1
417256 99417256 1001 86380 86390 1
417573 99417573 1001 86380 86390 1
417408 99417408 1001 86380 86390 1
417455 99417455 1001 86380 86390 1
417437 99417437 1001 86380 86390 1
418712 99418712 1001 86380 86390 1
418449 99418449 1001 86380 86390 1
418725 99418725 1001 86380 86390 1
418085 99418085 1001 86380 86390 1
418313 99418313 1001 86380 86390 1
418258 99418258 1001 86380 86390 1
418383 99418383 1001 86380 86390 1
417931 99417931 1001 86380 86390 1
418843 99418843 1001 86380 86390 1
418890 99418890 1001 86380 86390 1
419148 99419148 1001 86380 86390 1
419201 99419201 1001 86380 86390 1
418832 99418832 1001 86380 86390 1
420235 99420235 1001 86380 86390 1
420220 99420220 1001 86380 86390 1
420205 99420205 1001 86380 86390 1
419866 99419866 1001 86380 86390 1
419838 99419838 1001 86380 86390 1
419815 99419815 1001 86380 86390 1
420029 99420029 1001 86380 86390 1
419625 99419625 1001 86380 86390 1
419352 99419352 1001 86380 86390 1
419409 99419409 1001 86380 86390 1
419508 99419508 1001 86380 86390 1
420516 99420516 1001 86380 86390 1
420608 99420608 1001 86380 86390 1
421947 99421947 1001 86380 86390 1
421959 99421959 1001 86380 86390 1
421505 99421505 1001 86380 86390 1
421371 99421371 1001 86380 86390 1
421353 99421353 1001 86380 86390 1
421331 99421331 1001 86380 86390 1
421313 99421313 1001 86380 86390 1
420837 99420837 1001 86380 86390 1
421240 99421240 1001 86380 86390 1
422330 99422330 1001 86380 86390 1
422384 99422384 1001 86380 86390 1
423386 99423386 1001 86380 86390 1
423724 99423724 1001 86380 86390 1
423747 99423747 1001 86380 86390 1
423281 99423281 1001 86380 86390 1
422697 99422697 1001 86380 86390 1
422703 99422703 1001 86380 86390 1
422865 99422865 1001 86380 86390 1
424121 99424121 1001 86380 86390 1
424042 99424042 1001 86380 86390 1
424133 99424133 1001 86380 86390 1
423863 99423863 1001 86380 86390 1
424904 99424904 1001 86380 86390 1
424810 99424810 1001 86380 86390 1
424793 99424793 1001 86380 86390 1
424369 99424369 1001 86380 86390 1
424462 99424462 1001 86380 86390 1
424515 99424515 1001 86380 86390 1
424427 99424427 1001 86380 86390 1
424234 99424234 1001 86380 86390 1
425711 99425711 1001 86380 86390 1
425518 99425518 1001 86380 86390 1
425417 99425417 1001 86380 86390 1
425677 99425677 1001 86380 86390 1
425555 99425555 1001 86380 86390 1
425886 99425886 1001 86380 86390 1
425900 99425900 1001 86380 86390 1
426076 99426076 1001 86380 86390 1
425995 99425995 1001 86380 86390 1
425932 99425932 1001 86380 86390 1
427456 99427456 1001 86380 86390 1
427323 99427323 1001 86380 86390 1
427466 99427466 1001 86380 86390 1
428490 99428490 1001 86380 86390 1
428551 99428551 1001 86380 86390 1
428725 99428725 1001 86380 86390 1
428094 99428094 1001 86380 86390 1
428191 99428191 1001 86380 86390 1
427952 99427952 1001 86380 86390 1
428295 99428295 1001 86380 86390 1
428252 99428252 1001 86380 86390 1
427774 99427774 1001 86380 86390 1
427552 99427552 1001 86380 86390 1
427833 99427833 1001 86380 86390 1
429156 99429156 1001 86380 86390 1
429064 99429064 1001 86380 86390 1
430012 99430012 1001 86380 86390 1
429629 99429629 1001 86380 86390 1
429411 99429411 1001 86380 86390 1
429503 99429503 1001 86380 86390 1
429275 99429275 1001 86380 86390 1
429492 99429492 1001 86380 86390 1
429461 99429461 1001 86380 86390 1
429493 99429493 1001 86380 86390 1
430737 99430737 1001 86380 86390 1
430593 99430593 1001 86380 86390 1
431366 99431366 1001 86380 86390 1
431542 99431542 1001 86380 86390 1
431068 99431068 1001 86380 86390 1
430829 99430829 1001 86380 86390 1
432266 99432266 1001 86380 86390 1
432227 99432227 1001 86380 86390 1
433525 99433525 1001 86380 86390 1
433556 99433556 1001 86380 86390 1
433421 99433421 1001 86380 86390 1
433387 99433387 1001 86380 86390 1
433159 99433159 1001 86380 86390 1
432931 99432931 1001 86380 86390 1
432932 99432932 1001 86380 86390 1
433093 99433093 1001 86380 86390 1
433312 99433312 1001 86380 86390 1
432674 99432674 1001 86380 86390 1
432576 99432576 1001 86380 86390 1
433858 99433858 1001 86380 86390 1
434127 99434127 1001 86380 86390 1
433770 99433770 1001 86380 86390 1
435179 99435179 1001 86380 86390 1
435252 99435252 1001 86380 86390 1
435160 99435160 1001 86380 86390 1
435229 99435229 1001 86380 86390 1
435166 99435166 1001 86380 86390 1
434877 99434877 1001 86380 86390 1
434937 99434937 1001 86380 86390 1
434472 99434472 1001 86380 86390 1
434528 99434528 1001 86380 86390 1
435439 99435439 1001 86380 86390 1
435600 99435600 1001 86380 86390 1
435886 99435886 1001 86380 86390 1
436977 99436977 1001 86380 86390 1
436931 99436931 1001 86380 86390 1
436555 99436555 1001 86380 86390 1
436381 99436381 1001 86380 86390 1
436328 99436328 1001 86380 86390 1
300080 99300080 1001 86380 86390 1
437362 99437362 1001 86380 86390 1
437179 99437179 1001 86380 86390 1
300577 99300577 1001 86380 86390 1
300718 99300718 1001 86380 86390 1
300560 99300560 1001 86380 86390 1
300516 99300516 1001 86380 86390 1
300517 99300517 1001 86380 86390 1
300135 99300135 1001 86380 86390 1
300870 99300870 1001 86380 86390 1
300846 99300846 1001 86380 86390 1
300861 99300861 1001 86380 86390 1
301390 99301390 1001 86380 86390 1
301525 99301525 1001 86380 86390 1
301460 99301460 1001 86380 86390 1
301383 99301383 1001 86380 86390 1
301273 99301273 1001 86380 86390 1
301186 99301186 1001 86380 86390 1
301242 99301242 1001 86380 86390 1
301283 99301283 1001 86380 86390 1
301037 99301037 1001 86380 86390 1
301140 99301140 1001 86380 86390 1
301041 99301041 1001 86380 86390 1
301019 99301019 1001 86380 86390 1
301709 99301709 1001 86380 86390 1
301624 99301624 1001 86380 86390 1
301702 99301702 1001 86380 86390 1
301628 99301628 1001 86380 86390 1
301719 99301719 1001 86380 86390 1
302252 99302252 1001 86380 86390 1
302266 99302266 1001 86380 86390 1
302154 99302154 1001 86380 86390 1
301990 99301990 1001 86380 86390 1
302082 99302082 1001 86380 86390 1
301812 99301812 1001 86380 86390 1
301769 99301769 1001 86380 86390 1
302468 99302468 1001 86380 86390 1
303105 99303105 1001 86380 86390 1
303146 99303146 1001 86380 86390 1
303109 99303109 1001 86380 86390 1
303135 99303135 1001 86380 86390 1
303050 99303050 1001 86380 86390 1
302795 99302795 1001 86380 86390 1
302914 99302914 1001 86380 86390 1
302967 99302967 1001 86380 86390 1
302904 99302904 1001 86380 86390 1
302815 99302815 1001 86380 86390 1
302895 99302895 1001 86380 86390 1
302909 99302909 1001 86380 86390 1
302702 99302702 1001 86380 86390 1
302626 99302626 1001 86380 86390 1
302744 99302744 1001 86380 86390 1
303307 99303307 1001 86380 86390 1
303321 99303321 1001 86380 86390 1
303348 99303348 1001 86380 86390 1
303247 99303247 1001 86380 86390 1
303327 99303327 1001 86380 86390 1
303226 99303226 1001 86380 86390 1
303999 99303999 1001 86380 86390 1
304003 99304003 1001 86380 86390 1
303803 99303803 1001 86380 86390 1
303728 99303728 1001 86380 86390 1
303653 99303653 1001 86380 86390 1
303759 99303759 1001 86380 86390 1
303515 99303515 1001 86380 86390 1
303479 99303479 1001 86380 86390 1
303473 99303473 1001 86380 86390 1
303435 99303435 1001 86380 86390 1
303565 99303565 1001 86380 86390 1
303617 99303617 1001 86380 86390 1
304107 99304107 1001 86380 86390 1
304151 99304151 1001 86380 86390 1
304063 99304063 1001 86380 86390 1
304038 99304038 1001 86380 86390 1
304782 99304782 1001 86380 86390 1
304859 99304859 1001 86380 86390 1
304735 99304735 1001 86380 86390 1
304748 99304748 1001 86380 86390 1
304801 99304801 1001 86380 86390 1
304750 99304750 1001 86380 86390 1
304840 99304840 1001 86380 86390 1
304639 99304639 1001 86380 86390 1
304304 99304304 1001 86380 86390 1
304361 99304361 1001 86380 86390 1
304387 99304387 1001 86380 86390 1
304260 99304260 1001 86380 86390 1
304340 99304340 1001 86380 86390 1
304998 99304998 1001 86380 86390 1
304961 99304961 1001 86380 86390 1
305058 99305058 1001 86380 86390 1
305575 99305575 1001 86380 86390 1
305337 99305337 1001 86380 86390 1
305424 99305424 1001 86380 86390 1
305321 99305321 1001 86380 86390 1
305156 99305156 1001 86380 86390 1
305146 99305146 1001 86380 86390 1
305187 99305187 1001 86380 86390 1
305230 99305230 1001 86380 86390 1
500034 99500034 1001 86380 86390 1
500659 99500659 1001 86380 86390 1
500662 99500662 1001 86380 86390 1
500639 99500639 1001 86380 86390 1
500666 99500666 1001 86380 86390 1
500497 99500497 1001 86380 86390 1
500588 99500588 1001 86380 86390 1
500589 99500589 1001 86380 86390 1
500515 99500515 1001 86380 86390 1
500390 99500390 1001 86380 86390 1
500315 99500315 1001 86380 86390 1
500269 99500269 1001 86380 86390 1
500828 99500828 1001 86380 86390 1
500950 99500950 1001 86380 86390 1
501577 99501577 1001 86380 86390 1
501496 99501496 1001 86380 86390 1
501370 99501370 1001 86380 86390 1
501400 99501400 1001 86380 86390 1
501152 99501152 1001 86380 86390 1
501217 99501217 1001 86380 86390 1
501195 99501195 1001 86380 86390 1
501041 99501041 1001 86380 86390 1
501716 99501716 1001 86380 86390 1
501842 99501842 1001 86380 86390 1
502299 99502299 1001 86380 86390 1
502210 99502210 1001 86380 86390 1
502135 99502135 1001 86380 86390 1
502123 99502123 1001 86380 86390 1
502112 99502112 1001 86380 86390 1
502229 99502229 1001 86380 86390 1
502231 99502231 1001 86380 86390 1
501870 99501870 1001 86380 86390 1
501977 99501977 1001 86380 86390 1
502050 99502050 1001 86380 86390 1
502634 99502634 1001 86380 86390 1
502588 99502588 1001 86380 86390 1
503219 99503219 1001 86380 86390 1
503072 99503072 1001 86380 86390 1
502806 99502806 1001 86380 86390 1
502874 99502874 1001 86380 86390 1
503459 99503459 1001 86380 86390 1
503408 99503408 1001 86380 86390 1
503925 99503925 1001 86380 86390 1
503919 99503919 1001 86380 86390 1
504065 99504065 1001 86380 86390 1
503860 99503860 1001 86380 86390 1
503787 99503787 1001 86380 86390 1
503788 99503788 1001 86380 86390 1
503739 99503739 1001 86380 86390 1
503523 99503523 1001 86380 86390 1
503527 99503527 1001 86380 86390 1
503605 99503605 1001 86380 86390 1
503528 99503528 1001 86380 86390 1
504192 99504192 1001 86380 86390 1
504300 99504300 1001 86380 86390 1
504249 99504249 1001 86380 86390 1
504314 99504314 1001 86380 86390 1
504815 99504815 1001 86380 86390 1
504841 99504841 1001 86380 86390 1
504842 99504842 1001 86380 86390 1
504830 99504830 1001 86380 86390 1
504921 99504921 1001 86380 86390 1
504833 99504833 1001 86380 86390 1
504746 99504746 1001 86380 86390 1
504649 99504649 1001 86380 86390 1
504629 99504629 1001 86380 86390 1
504733 99504733 1001 86380 86390 1
504565 99504565 1001 86380 86390 1
504351 99504351 1001 86380 86390 1
504467 99504467 1001 86380 86390 1
504436 99504436 1001 86380 86390 1
504359 99504359 1001 86380 86390 1
504502 99504502 1001 86380 86390 1
505019 99505019 1001 86380 86390 1
505694 99505694 1001 86380 86390 1
505566 99505566 1001 86380 86390 1
505658 99505658 1001 86380 86390 1
505763 99505763 1001 86380 86390 1
505412 99505412 1001 86380 86390 1
505451 99505451 1001 86380 86390 1
505389 99505389 1001 86380 86390 1
505404 99505404 1001 86380 86390 1
505231 99505231 1001 86380 86390 1
505221 99505221 1001 86380 86390 1
505326 99505326 1001 86380 86390 1
506526 99506526 1001 86380 86390 1
506584 99506584 1001 86380 86390 1
506426 99506426 1001 86380 86390 1
506517 99506517 1001 86380 86390 1
506291 99506291 1001 86380 86390 1
506266 99506266 1001 86380 86390 1
506322 99506322 1001 86380 86390 1
506284 99506284 1001 86380 86390 1
506375 99506375 1001 86380 86390 1
506143 99506143 1001 86380 86390 1
506142 99506142 1001 86380 86390 1
506752 99506752 1001 86380 86390 1
506669 99506669 1001 86380 86390 1
507377 99507377 1001 86380 86390 1
507109 99507109 1001 86380 86390 1
506828 99506828 1001 86380 86390 1
506927 99506927 1001 86380 86390 1
506992 99506992 1001 86380 86390 1
507537 99507537 1001 86380 86390 1
507464 99507464 1001 86380 86390 1
507609 99507609 1001 86380 86390 1
508043 99508043 1001 86380 86390 1
507656 99507656 1001 86380 86390 1
507748 99507748 1001 86380 86390 1
507673 99507673 1001 86380 86390 1
507699 99507699 1001 86380 86390 1
507805 99507805 1001 86380 86390 1
507638 99507638 1001 86380 86390 1
507652 99507652 1001 86380 86390 1
508315 99508315 1001 86380 86390 1
508448 99508448 1001 86380 86390 1
508309 99508309 1001 86380 86390 1
509011 99509011 1001 86380 86390 1
508883 99508883 1001 86380 86390 1
508987 99508987 1001 86380 86390 1
508989 99508989 1001 86380 86390 1
509052 99509052 1001 86380 86390 1
508902 99508902 1001 86380 86390 1
508916 99508916 1001 86380 86390 1
508981 99508981 1001 86380 86390 1
508932 99508932 1001 86380 86390 1
508698 99508698 1001 86380 86390 1
508750 99508750 1001 86380 86390 1
508495 99508495 1001 86380 86390 1
508522 99508522 1001 86380 86390 1
508458 99508458 1001 86380 86390 1
508525 99508525 1001 86380 86390 1
509149 99509149 1001 86380 86390 1
509188 99509188 1001 86380 86390 1
509240 99509240 1001 86380 86390 1
509245 99509245 1001 86380 86390 1
509870 99509870 1001 86380 86390 1
509698 99509698 1001 86380 86390 1
509724 99509724 1001 86380 86390 1
509763 99509763 1001 86380 86390 1
509581 99509581 1001 86380 86390 1
509664 99509664 1001 86380 86390 1
509575 99509575 1001 86380 86390 1
509476 99509476 1001 86380 86390 1
509389 99509389 1001 86380 86390 1
509365 99509365 1001 86380 86390 1
510078 99510078 1001 86380 86390 1
509937 99509937 1001 86380 86390 1
510040 99510040 1001 86380 86390 1
510069 99510069 1001 86380 86390 1
510021 99510021 1001 86380 86390 1
510062 99510062 1001 86380 86390 1
510563 99510563 1001 86380 86390 1
510643 99510643 1001 86380 86390 1
510646 99510646 1001 86380 86390 1
510673 99510673 1001 86380 86390 1
510379 99510379 1001 86380 86390 1
510473 99510473 1001 86380 86390 1
510462 99510462 1001 86380 86390 1
510426 99510426 1001 86380 86390 1
510136 99510136 1001 86380 86390 1
510269 99510269 1001 86380 86390 1
510778 99510778 1001 86380 86390 1
510809 99510809 1001 86380 86390 1
510849 99510849 1001 86380 86390 1
511516 99511516 1001 86380 86390 1
511453 99511453 1001 86380 86390 1
511454 99511454 1001 86380 86390 1
511496 99511496 1001 86380 86390 1
511347 99511347 1001 86380 86390 1
510961 99510961 1001 86380 86390 1
511066 99511066 1001 86380 86390 1
511016 99511016 1001 86380 86390 1
511137 99511137 1001 86380 86390 1
511112 99511112 1001 86380 86390 1
511719 99511719 1001 86380 86390 1
511694 99511694 1001 86380 86390 1
511716 99511716 1001 86380 86390 1
512345 99512345 1001 86380 86390 1
512030 99512030 1001 86380 86390 1
512012 99512012 1001 86380 86390 1
512118 99512118 1001 86380 86390 1
511848 99511848 1001 86380 86390 1
511887 99511887 1001 86380 86390 1
511826 99511826 1001 86380 86390 1
511930 99511930 1001 86380 86390 1
511858 99511858 1001 86380 86390 1
512429 99512429 1001 86380 86390 1
512407 99512407 1001 86380 86390 1
512433 99512433 1001 86380 86390 1
512563 99512563 1001 86380 86390 1
512450 99512450 1001 86380 86390 1
512569 99512569 1001 86380 86390 1
513144 99513144 1001 86380 86390 1
513162 99513162 1001 86380 86390 1
513072 99513072 1001 86380 86390 1
512908 99512908 1001 86380 86390 1
512810 99512810 1001 86380 86390 1
512812 99512812 1001 86380 86390 1
512701 99512701 1001 86380 86390 1
512781 99512781 1001 86380 86390 1
512616 99512616 1001 86380 86390 1
512647 99512647 1001 86380 86390 1
513241 99513241 1001 86380 86390 1
513293 99513293 1001 86380 86390 1
513403 99513403 1001 86380 86390 1
513264 99513264 1001 86380 86390 1
513406 99513406 1001 86380 86390 1
513852 99513852 1001 86380 86390 1
513840 99513840 1001 86380 86390 1
513912 99513912 1001 86380 86390 1
513940 99513940 1001 86380 86390 1
513711 99513711 1001 86380 86390 1
513677 99513677 1001 86380 86390 1
513665 99513665 1001 86380 86390 1
513424 99513424 1001 86380 86390 1
513466 99513466 1001 86380 86390 1
514119 99514119 1001 86380 86390 1
514108 99514108 1001 86380 86390 1
514150 99514150 1001 86380 86390 1
514066 99514066 1001 86380 86390 1
514820 99514820 1001 86380 86390 1
514692 99514692 1001 86380 86390 1
514837 99514837 1001 86380 86390 1
514846 99514846 1001 86380 86390 1
514483 99514483 1001 86380 86390 1
514651 99514651 1001 86380 86390 1
514523 99514523 1001 86380 86390 1
514487 99514487 1001 86380 86390 1
514554 99514554 1001 86380 86390 1
514480 99514480 1001 86380 86390 1
514571 99514571 1001 86380 86390 1
514912 99514912 1001 86380 86390 1
515042 99515042 1001 86380 86390 1
514991 99514991 1001 86380 86390 1
514862 99514862 1001 86380 86390 1
515528 99515528 1001 86380 86390 1
515541 99515541 1001 86380 86390 1
515491 99515491 1001 86380 86390 1
515601 99515601 1001 86380 86390 1
515403 99515403 1001 86380 86390 1
515455 99515455 1001 86380 86390 1
515747 99515747 1001 86380 86390 1
515864 99515864 1001 86380 86390 1
515800 99515800 1001 86380 86390 1
516420 99516420 1001 86380 86390 1
516436 99516436 1001 86380 86390 1
516449 99516449 1001 86380 86390 1
516444 99516444 1001 86380 86390 1
516140 99516140 1001 86380 86390 1
515984 99515984 1001 86380 86390 1
516026 99516026 1001 86380 86390 1
515926 99515926 1001 86380 86390 1
516658 99516658 1001 86380 86390 1
517175 99517175 1001 86380 86390 1
517329 99517329 1001 86380 86390 1
517117 99517117 1001 86380 86390 1
516937 99516937 1001 86380 86390 1
516943 99516943 1001 86380 86390 1
516773 99516773 1001 86380 86390 1
517347 99517347 1001 86380 86390 1
517492 99517492 1001 86380 86390 1
518115 99518115 1001 86380 86390 1
518084 99518084 1001 86380 86390 1
517828 99517828 1001 86380 86390 1
517896 99517896 1001 86380 86390 1
517782 99517782 1001 86380 86390 1
517835 99517835 1001 86380 86390 1
517916 99517916 1001 86380 86390 1
517670 99517670 1001 86380 86390 1
517588 99517588 1001 86380 86390 1
518358 99518358 1001 86380 86390 1
518192 99518192 1001 86380 86390 1
518864 99518864 1001 86380 86390 1
518827 99518827 1001 86380 86390 1
518931 99518931 1001 86380 86390 1
518854 99518854 1001 86380 86390 1
518725 99518725 1001 86380 86390 1
518727 99518727 1001 86380 86390 1
518625 99518625 1001 86380 86390 1
518522 99518522 1001 86380 86390 1
518477 99518477 1001 86380 86390 1
518439 99518439 1001 86380 86390 1
519010 99519010 1001 86380 86390 1
519088 99519088 1001 86380 86390 1
519116 99519116 1001 86380 86390 1
519096 99519096 1001 86380 86390 1
519033 99519033 1001 86380 86390 1
519072 99519072 1001 86380 86390 1
519061 99519061 1001 86380 86390 1
519784 99519784 1001 86380 86390 1
519727 99519727 1001 86380 86390 1
519517 99519517 1001 86380 86390 1
519410 99519410 1001 86380 86390 1
519252 99519252 1001 86380 86390 1
519229 99519229 1001 86380 86390 1
519294 99519294 1001 86380 86390 1
519929 99519929 1001 86380 86390 1
519193 99519193 1001 86380 86390 1
519843 99519843 1001 86380 86390 1
520539 99520539 1001 86380 86390 1
520449 99520449 1001 86380 86390 1
520438 99520438 1001 86380 86390 1
520347 99520347 1001 86380 86390 1
520413 99520413 1001 86380 86390 1
520401 99520401 1001 86380 86390 1
520063 99520063 1001 86380 86390 1
520055 99520055 1001 86380 86390 1
520082 99520082 1001 86380 86390 1
520753 99520753 1001 86380 86390 1
520766 99520766 1001 86380 86390 1
520663 99520663 1001 86380 86390 1
521299 99521299 1001 86380 86390 1
521314 99521314 1001 86380 86390 1
521440 99521440 1001 86380 86390 1
521442 99521442 1001 86380 86390 1
521211 99521211 1001 86380 86390 1
521114 99521114 1001 86380 86390 1
521014 99521014 1001 86380 86390 1
520951 99520951 1001 86380 86390 1
520942 99520942 1001 86380 86390 1
520865 99520865 1001 86380 86390 1
520896 99520896 1001 86380 86390 1
521560 99521560 1001 86380 86390 1
522228 99522228 1001 86380 86390 1
522115 99522115 1001 86380 86390 1
522264 99522264 1001 86380 86390 1
522130 99522130 1001 86380 86390 1
522172 99522172 1001 86380 86390 1
522214 99522214 1001 86380 86390 1
522240 99522240 1001 86380 86390 1
522009 99522009 1001 86380 86390 1
522050 99522050 1001 86380 86390 1
521954 99521954 1001 86380 86390 1
521775 99521775 1001 86380 86390 1
521844 99521844 1001 86380 86390 1
521703 99521703 1001 86380 86390 1
521755 99521755 1001 86380 86390 1
521717 99521717 1001 86380 86390 1
521679 99521679 1001 86380 86390 1
521822 99521822 1001 86380 86390 1
521785 99521785 1001 86380 86390 1
522341 99522341 1001 86380 86390 1
522461 99522461 1001 86380 86390 1
522450 99522450 1001 86380 86390 1
522399 99522399 1001 86380 86390 1
523083 99523083 1001 86380 86390 1
523013 99523013 1001 86380 86390 1
522899 99522899 1001 86380 86390 1
522849 99522849 1001 86380 86390 1
522798 99522798 1001 86380 86390 1
522880 99522880 1001 86380 86390 1
522570 99522570 1001 86380 86390 1
522574 99522574 1001 86380 86390 1
523132 99523132 1001 86380 86390 1
523225 99523225 1001 86380 86390 1
523293 99523293 1001 86380 86390 1
523906 99523906 1001 86380 86390 1
523754 99523754 1001 86380 86390 1
523858 99523858 1001 86380 86390 1
523799 99523799 1001 86380 86390 1
523661 99523661 1001 86380 86390 1
523610 99523610 1001 86380 86390 1
523688 99523688 1001 86380 86390 1
523573 99523573 1001 86380 86390 1
523732 99523732 1001 86380 86390 1
523590 99523590 1001 86380 86390 1
523604 99523604 1001 86380 86390 1
523631 99523631 1001 86380 86390 1
523510 99523510 1001 86380 86390 1
524059 99524059 1001 86380 86390 1
523950 99523950 1001 86380 86390 1
524094 99524094 1001 86380 86390 1
524630 99524630 1001 86380 86390 1
524708 99524708 1001 86380 86390 1
524632 99524632 1001 86380 86390 1
524676 99524676 1001 86380 86390 1
524666 99524666 1001 86380 86390 1
524382 99524382 1001 86380 86390 1
524541 99524541 1001 86380 86390 1
524517 99524517 1001 86380 86390 1
524467 99524467 1001 86380 86390 1
524456 99524456 1001 86380 86390 1
524366 99524366 1001 86380 86390 1
524305 99524305 1001 86380 86390 1
524189 99524189 1001 86380 86390 1
524243 99524243 1001 86380 86390 1
524160 99524160 1001 86380 86390 1
524798 99524798 1001 86380 86390 1
524892 99524892 1001 86380 86390 1
525563 99525563 1001 86380 86390 1
525576 99525576 1001 86380 86390 1
525502 99525502 1001 86380 86390 1
525301 99525301 1001 86380 86390 1
525212 99525212 1001 86380 86390 1
525240 99525240 1001 86380 86390 1
525336 99525336 1001 86380 86390 1
525207 99525207 1001 86380 86390 1
525350 99525350 1001 86380 86390 1
525080 99525080 1001 86380 86390 1
524989 99524989 1001 86380 86390 1
525158 99525158 1001 86380 86390 1
525109 99525109 1001 86380 86390 1
525036 99525036 1001 86380 86390 1
525634 99525634 1001 86380 86390 1
525724 99525724 1001 86380 86390 1
525680 99525680 1001 86380 86390 1
525602 99525602 1001 86380 86390 1
526333 99526333 1001 86380 86390 1
526231 99526231 1001 86380 86390 1
526233 99526233 1001 86380 86390 1
526115 99526115 1001 86380 86390 1
526206 99526206 1001 86380 86390 1
526012 99526012 1001 86380 86390 1
526142 99526142 1001 86380 86390 1
526045 99526045 1001 86380 86390 1
526060 99526060 1001 86380 86390 1
525818 99525818 1001 86380 86390 1
525910 99525910 1001 86380 86390 1
525924 99525924 1001 86380 86390 1
526510 99526510 1001 86380 86390 1
526435 99526435 1001 86380 86390 1
527056 99527056 1001 86380 86390 1
527108 99527108 1001 86380 86390 1
527062 99527062 1001 86380 86390 1
527130 99527130 1001 86380 86390 1
526902 99526902 1001 86380 86390 1
526905 99526905 1001 86380 86390 1
527009 99527009 1001 86380 86390 1
527011 99527011 1001 86380 86390 1
526989 99526989 1001 86380 86390 1
526756 99526756 1001 86380 86390 1
527453 99527453 1001 86380 86390 1
527429 99527429 1001 86380 86390 1
527365 99527365 1001 86380 86390 1
527250 99527250 1001 86380 86390 1
527972 99527972 1001 86380 86390 1
527927 99527927 1001 86380 86390 1
527904 99527904 1001 86380 86390 1
527918 99527918 1001 86380 86390 1
528008 99528008 1001 86380 86390 1
528035 99528035 1001 86380 86390 1
527729 99527729 1001 86380 86390 1
527813 99527813 1001 86380 86390 1
527519 99527519 1001 86380 86390 1
527638 99527638 1001 86380 86390 1
527535 99527535 1001 86380 86390 1
527652 99527652 1001 86380 86390 1
527601 99527601 1001 86380 86390 1
527459 99527459 1001 86380 86390 1
528128 99528128 1001 86380 86390 1
528277 99528277 1001 86380 86390 1
528811 99528811 1001 86380 86390 1
528698 99528698 1001 86380 86390 1
528566 99528566 1001 86380 86390 1
528621 99528621 1001 86380 86390 1
528602 99528602 1001 86380 86390 1
528500 99528500 1001 86380 86390 1
528364 99528364 1001 86380 86390 1
528458 99528458 1001 86380 86390 1
528926 99528926 1001 86380 86390 1
529061 99529061 1001 86380 86390 1
528919 99528919 1001 86380 86390 1
529062 99529062 1001 86380 86390 1
529612 99529612 1001 86380 86390 1
529684 99529684 1001 86380 86390 1
529582 99529582 1001 86380 86390 1
529496 99529496 1001 86380 86390 1
529328 99529328 1001 86380 86390 1
529407 99529407 1001 86380 86390 1
529370 99529370 1001 86380 86390 1
529500 99529500 1001 86380 86390 1
529146 99529146 1001 86380 86390 1
529302 99529302 1001 86380 86390 1
529125 99529125 1001 86380 86390 1
529806 99529806 1001 86380 86390 1
529824 99529824 1001 86380 86390 1
529929 99529929 1001 86380 86390 1
530464 99530464 1001 86380 86390 1
530553 99530553 1001 86380 86390 1
530354 99530354 1001 86380 86390 1
530534 99530534 1001 86380 86390 1
530260 99530260 1001 86380 86390 1
530230 99530230 1001 86380 86390 1
530109 99530109 1001 86380 86390 1
530688 99530688 1001 86380 86390 1
531233 99531233 1001 86380 86390 1
531088 99531088 1001 86380 86390 1
531065 99531065 1001 86380 86390 1
530841 99530841 1001 86380 86390 1
531520 99531520 1001 86380 86390 1
531445 99531445 1001 86380 86390 1
531489 99531489 1001 86380 86390 1
532004 99532004 1001 86380 86390 1
532147 99532147 1001 86380 86390 1
532033 99532033 1001 86380 86390 1
532111 99532111 1001 86380 86390 1
531804 99531804 1001 86380 86390 1
531652 99531652 1001 86380 86390 1
531760 99531760 1001 86380 86390 1
531634 99531634 1001 86380 86390 1
532268 99532268 1001 86380 86390 1
532372 99532372 1001 86380 86390 1
532335 99532335 1001 86380 86390 1
532252 99532252 1001 86380 86390 1
532994 99532994 1001 86380 86390 1
532943 99532943 1001 86380 86390 1
532683 99532683 1001 86380 86390 1
532817 99532817 1001 86380 86390 1
532636 99532636 1001 86380 86390 1
532824 99532824 1001 86380 86390 1
532464 99532464 1001 86380 86390 1
532530 99532530 1001 86380 86390 1
533071 99533071 1001 86380 86390 1
533124 99533124 1001 86380 86390 1
533191 99533191 1001 86380 86390 1
533678 99533678 1001 86380 86390 1
533810 99533810 1001 86380 86390 1
533656 99533656 1001 86380 86390 1
533834 99533834 1001 86380 86390 1
533855 99533855 1001 86380 86390 1
533819 99533819 1001 86380 86390 1
533629 99533629 1001 86380 86390 1
533290 99533290 1001 86380 86390 1
533378 99533378 1001 86380 86390 1
534062 99534062 1001 86380 86390 1
533974 99533974 1001 86380 86390 1
534028 99534028 1001 86380 86390 1
533952 99533952 1001 86380 86390 1
533902 99533902 1001 86380 86390 1
533954 99533954 1001 86380 86390 1
534599 99534599 1001 86380 86390 1
534603 99534603 1001 86380 86390 1
534356 99534356 1001 86380 86390 1
534449 99534449 1001 86380 86390 1
534412 99534412 1001 86380 86390 1
534231 99534231 1001 86380 86390 1
534067 99534067 1001 86380 86390 1
534148 99534148 1001 86380 86390 1
534746 99534746 1001 86380 86390 1
534737 99534737 1001 86380 86390 1
535433 99535433 1001 86380 86390 1
535360 99535360 1001 86380 86390 1
535455 99535455 1001 86380 86390 1
535268 99535268 1001 86380 86390 1
535281 99535281 1001 86380 86390 1
535269 99535269 1001 86380 86390 1
535270 99535270 1001 86380 86390 1
535210 99535210 1001 86380 86390 1
535238 99535238 1001 86380 86390 1
534989 99534989 1001 86380 86390 1
535631 99535631 1001 86380 86390 1
536171 99536171 1001 86380 86390 1
536210 99536210 1001 86380 86390 1
536290 99536290 1001 86380 86390 1
536228 99536228 1001 86380 86390 1
535996 99535996 1001 86380 86390 1
535728 99535728 1001 86380 86390 1
535760 99535760 1001 86380 86390 1
536527 99536527 1001 86380 86390 1
536376 99536376 1001 86380 86390 1
536353 99536353 1001 86380 86390 1
537020 99537020 1001 86380 86390 1
536986 99536986 1001 86380 86390 1
537079 99537079 1001 86380 86390 1
537005 99537005 1001 86380 86390 1
536792 99536792 1001 86380 86390 1
536935 99536935 1001 86380 86390 1
536887 99536887 1001 86380 86390 1
536851 99536851 1001 86380 86390 1
536671 99536671 1001 86380 86390 1
536656 99536656 1001 86380 86390 1
536747 99536747 1001 86380 86390 1
536750 99536750 1001 86380 86390 1
537323 99537323 1001 86380 86390 1
537285 99537285 1001 86380 86390 1
537221 99537221 1001 86380 86390 1
537325 99537325 1001 86380 86390 1
537838 99537838 1001 86380 86390 1
537880 99537880 1001 86380 86390 1
537829 99537829 1001 86380 86390 1
537945 99537945 1001 86380 86390 1
537855 99537855 1001 86380 86390 1
537921 99537921 1001 86380 86390 1
537818 99537818 1001 86380 86390 1
537857 99537857 1001 86380 86390 1
537684 99537684 1001 86380 86390 1
537554 99537554 1001 86380 86390 1
537509 99537509 1001 86380 86390 1
538061 99538061 1001 86380 86390 1
538063 99538063 1001 86380 86390 1
538100 99538100 1001 86380 86390 1
538168 99538168 1001 86380 86390 1
538133 99538133 1001 86380 86390 1
538683 99538683 1001 86380 86390 1
538672 99538672 1001 86380 86390 1
538479 99538479 1001 86380 86390 1
538494 99538494 1001 86380 86390 1
538524 99538524 1001 86380 86390 1
538593 99538593 1001 86380 86390 1
538311 99538311 1001 86380 86390 1
538338 99538338 1001 86380 86390 1
538303 99538303 1001 86380 86390 1
538227 99538227 1001 86380 86390 1
538280 99538280 1001 86380 86390 1
538293 99538293 1001 86380 86390 1
538917 99538917 1001 86380 86390 1
539539 99539539 1001 86380 86390 1
539514 99539514 1001 86380 86390 1
539615 99539615 1001 86380 86390 1
539583 99539583 1001 86380 86390 1
539519 99539519 1001 86380 86390 1
539244 99539244 1001 86380 86390 1
539428 99539428 1001 86380 86390 1
539072 99539072 1001 86380 86390 1
539205 99539205 1001 86380 86390 1
539089 99539089 1001 86380 86390 1
539716 99539716 1001 86380 86390 1
539825 99539825 1001 86380 86390 1
539709 99539709 1001 86380 86390 1
540425 99540425 1001 86380 86390 1
540120 99540120 1001 86380 86390 1
540108 99540108 1001 86380 86390 1
540135 99540135 1001 86380 86390 1
540189 99540189 1001 86380 86390 1
540126 99540126 1001 86380 86390 1
540129 99540129 1001 86380 86390 1
540259 99540259 1001 86380 86390 1
540195 99540195 1001 86380 86390 1
539926 99539926 1001 86380 86390 1
540021 99540021 1001 86380 86390 1
540000 99540000 1001 86380 86390 1
540564 99540564 1001 86380 86390 1
540642 99540642 1001 86380 86390 1
541218 99541218 1001 86380 86390 1
541238 99541238 1001 86380 86390 1
541162 99541162 1001 86380 86390 1
541189 99541189 1001 86380 86390 1
541000 99541000 1001 86380 86390 1
541029 99541029 1001 86380 86390 1
540712 99540712 1001 86380 86390 1
540831 99540831 1001 86380 86390 1
540870 99540870 1001 86380 86390 1
540781 99540781 1001 86380 86390 1
540859 99540859 1001 86380 86390 1
540861 99540861 1001 86380 86390 1
541497 99541497 1001 86380 86390 1
541420 99541420 1001 86380 86390 1
541330 99541330 1001 86380 86390 1
541359 99541359 1001 86380 86390 1
541400 99541400 1001 86380 86390 1
541389 99541389 1001 86380 86390 1
541352 99541352 1001 86380 86390 1
542094 99542094 1001 86380 86390 1
541931 99541931 1001 86380 86390 1
542098 99542098 1001 86380 86390 1
542105 99542105 1001 86380 86390 1
541829 99541829 1001 86380 86390 1
541695 99541695 1001 86380 86390 1
541663 99541663 1001 86380 86390 1
541677 99541677 1001 86380 86390 1
542196 99542196 1001 86380 86390 1
542137 99542137 1001 86380 86390 1
542796 99542796 1001 86380 86390 1
542839 99542839 1001 86380 86390 1
542610 99542610 1001 86380 86390 1
542701 99542701 1001 86380 86390 1
542665 99542665 1001 86380 86390 1
542564 99542564 1001 86380 86390 1
542350 99542350 1001 86380 86390 1
542507 99542507 1001 86380 86390 1
542482 99542482 1001 86380 86390 1
542327 99542327 1001 86380 86390 1
542426 99542426 1001 86380 86390 1
543029 99543029 1001 86380 86390 1
543095 99543095 1001 86380 86390 1
543612 99543612 1001 86380 86390 1
543678 99543678 1001 86380 86390 1
543506 99543506 1001 86380 86390 1
543403 99543403 1001 86380 86390 1
543563 99543563 1001 86380 86390 1
543164 99543164 1001 86380 86390 1
543322 99543322 1001 86380 86390 1
543233 99543233 1001 86380 86390 1
543196 99543196 1001 86380 86390 1
543352 99543352 1001 86380 86390 1
543803 99543803 1001 86380 86390 1
543961 99543961 1001 86380 86390 1
544420 99544420 1001 86380 86390 1
544511 99544511 1001 86380 86390 1
544165 99544165 1001 86380 86390 1
544674 99544674 1001 86380 86390 1
544636 99544636 1001 86380 86390 1
544656 99544656 1001 86380 86390 1
544605 99544605 1001 86380 86390 1
511603 982 1001 48058 48358 1
531203 766 1001 34260 34559 1
400037 99400037 1001 86380 86390 1
400044 99400044 1001 86380 86390 1
400055 99400055 1001 86380 86390 1
400333 99400333 1001 86380 86390 1
400719 99400719 1001 86380 86390 1
400775 99400775 1001 86380 86390 1
400944 99400944 1001 86380 86390 1
400986 99400986 1001 86380 86390 1
401050 99401050 1001 86380 86390 1
401356 99401356 1001 86380 86390 1
401363 99401363 1001 86380 86390 1
401451 99401451 1001 86380 86390 1
401685 99401685 1001 86380 86390 1
402020 99402020 1001 86380 86390 1
402357 99402357 1001 86380 86390 1
402343 99402343 1001 86380 86390 1
402847 99402847 1001 86380 86390 1
402849 99402849 1001 86380 86390 1
402897 99402897 1001 86380 86390 1
402949 99402949 1001 86380 86390 1
403228 99403228 1001 86380 86390 1
403303 99403303 1001 86380 86390 1
403373 99403373 1001 86380 86390 1
403413 99403413 1001 86380 86390 1
403691 99403691 1001 86380 86390 1
403738 99403738 1001 86380 86390 1
403889 99403889 1001 86380 86390 1
403940 99403940 1001 86380 86390 1
403996 99403996 1001 86380 86390 1
404104 99404104 1001 86380 86390 1
404334 99404334 1001 86380 86390 1
404460 99404460 1001 86380 86390 1
404553 99404553 1001 86380 86390 1
404596 99404596 1001 86380 86390 1
404679 99404679 1001 86380 86390 1
404798 99404798 1001 86380 86390 1
404901 99404901 1001 86380 86390 1
405194 99405194 1001 86380 86390 1
405362 99405362 1001 86380 86390 1
405542 99405542 1001 86380 86390 1
406030 99406030 1001 86380 86390 1
406126 99406126 1001 86380 86390 1
406343 99406343 1001 86380 86390 1
406333 99406333 1001 86380 86390 1
406582 99406582 1001 86380 86390 1
406801 99406801 1001 86380 86390 1
406966 99406966 1001 86380 86390 1
407123 99407123 1001 86380 86390 1
407804 99407804 1001 86380 86390 1
408140 99408140 1001 86380 86390 1
408134 99408134 1001 86380 86390 1
408332 99408332 1001 86380 86390 1
408459 99408459 1001 86380 86390 1
408580 99408580 1001 86380 86390 1
408547 99408547 1001 86380 86390 1
408729 99408729 1001 86380 86390 1
408948 99408948 1001 86380 86390 1
409039 99409039 1001 86380 86390 1
409233 99409233 1001 86380 86390 1
409284 99409284 1001 86380 86390 1
409453 99409453 1001 86380 86390 1
409458 99409458 1001 86380 86390 1
409611 99409611 1001 86380 86390 1
410267 99410267 1001 86380 86390 1
410339 99410339 1001 86380 86390 1
410984 99410984 1001 86380 86390 1
411072 99411072 1001 86380 86390 1
411079 99411079 1001 86380 86390 1
411087 99411087 1001 86380 86390 1
411252 99411252 1001 86380 86390 1
411336 99411336 1001 86380 86390 1
411436 99411436 1001 86380 86390 1
411445 99411445 1001 86380 86390 1
411574 99411574 1001 86380 86390 1
411564 99411564 1001 86380 86390 1
411715 99411715 1001 86380 86390 1
411686 99411686 1001 86380 86390 1
411841 99411841 1001 86380 86390 1
412263 99412263 1001 86380 86390 1
412339 99412339 1001 86380 86390 1
412341 99412341 1001 86380 86390 1
412301 99412301 1001 86380 86390 1
412334 99412334 1001 86380 86390 1
413480 99413480 1001 86380 86390 1
413610 99413610 1001 86380 86390 1
413059 99413059 1001 86380 86390 1
413192 99413192 1001 86380 86390 1
413092 99413092 1001 86380 86390 1
413274 99413274 1001 86380 86390 1
412547 99412547 1001 86380 86390 1
412579 99412579 1001 86380 86390 1
412677 99412677 1001 86380 86390 1
412513 99412513 1001 86380 86390 1
412788 99412788 1001 86380 86390 1
412633 99412633 1001 86380 86390 1
412573 99412573 1001 86380 86390 1
413833 99413833 1001 86380 86390 1
413828 99413828 1001 86380 86390 1
415275 99415275 1001 86380 86390 1
414894 99414894 1001 86380 86390 1
414741 99414741 1001 86380 86390 1
414645 99414645 1001 86380 86390 1
414160 99414160 1001 86380 86390 1
414463 99414463 1001 86380 86390 1
414281 99414281 1001 86380 86390 1
414260 99414260 1001 86380 86390 1
414174 99414174 1001 86380 86390 1
415644 99415644 1001 86380 86390 1
415478 99415478 1001 86380 86390 1
415373 99415373 1001 86380 86390 1
415511 99415511 1001 86380 86390 1
415713 99415713 1001 86380 86390 1
415590 99415590 1001 86380 86390 1
416729 99416729 1001 86380 86390 1
416756 99416756 1001 86380 86390 1
416962 99416962 1001 86380 86390 1
416392 99416392 1001 86380 86390 1
416276 99416276 1001 86380 86390 1
416490 99416490 1001 86380 86390 1
415858 99415858 1001 86380 86390 1
415862 99415862 1001 86380 86390 1
415941 99415941 1001 86380 86390 1
417140 99417140 1001 86380 86390 1
417111 99417111 1001 86380 86390 1
417042 99417042 1001 86380 86390 1
417549 99417549 1001 86380 86390 1
418697 99418697 1001 86380 86390 1
418443 99418443 1001 86380 86390 1
418051 99418051 1001 86380 86390 1
418094 99418094 1001 86380 86390 1
417685 99417685 1001 86380 86390 1
418016 99418016 1001 86380 86390 1
418827 99418827 1001 86380 86390 1
419040 99419040 1001 86380 86390 1
420122 99420122 1001 86380 86390 1
420415 99420415 1001 86380 86390 1
420372 99420372 1001 86380 86390 1
419777 99419777 1001 86380 86390 1
419987 99419987 1001 86380 86390 1
420015 99420015 1001 86380 86390 1
419512 99419512 1001 86380 86390 1
419262 99419262 1001 86380 86390 1
420692 99420692 1001 86380 86390 1
420629 99420629 1001 86380 86390 1
420760 99420760 1001 86380 86390 1
422042 99422042 1001 86380 86390 1
421748 99421748 1001 86380 86390 1
422011 99422011 1001 86380 86390 1
421783 99421783 1001 86380 86390 1
421653 99421653 1001 86380 86390 1
420937 99420937 1001 86380 86390 1
420907 99420907 1001 86380 86390 1
421168 99421168 1001 86380 86390 1
422359 99422359 1001 86380 86390 1
422326 99422326 1001 86380 86390 1
423505 99423505 1001 86380 86390 1
423702 99423702 1001 86380 86390 1
423662 99423662 1001 86380 86390 1
423638 99423638 1001 86380 86390 1
423119 99423119 1001 86380 86390 1
423212 99423212 1001 86380 86390 1
423998 99423998 1001 86380 86390 1
423853 99423853 1001 86380 86390 1
423787 99423787 1001 86380 86390 1
425272 99425272 1001 86380 86390 1
424894 99424894 1001 86380 86390 1
424590 99424590 1001 86380 86390 1
424186 99424186 1001 86380 86390 1
424380 99424380 1001 86380 86390 1
424231 99424231 1001 86380 86390 1
424285 99424285 1001 86380 86390 1
425752 99425752 1001 86380 86390 1
425427 99425427 1001 86380 86390 1
426868 99426868 1001 86380 86390 1
426974 99426974 1001 86380 86390 1
426420 99426420 1001 86380 86390 1
426628 99426628 1001 86380 86390 1
426652 99426652 1001 86380 86390 1
426415 99426415 1001 86380 86390 1
426541 99426541 1001 86380 86390 1
425937 99425937 1001 86380 86390 1
426095 99426095 1001 86380 86390 1
425950 99425950 1001 86380 86390 1
428675 99428675 1001 86380 86390 1
428638 99428638 1001 86380 86390 1
428595 99428595 1001 86380 86390 1
428712 99428712 1001 86380 86390 1
428511 99428511 1001 86380 86390 1
428026 99428026 1001 86380 86390 1
428093 99428093 1001 86380 86390 1
427924 99427924 1001 86380 86390 1
427974 99427974 1001 86380 86390 1
428335 99428335 1001 86380 86390 1
427805 99427805 1001 86380 86390 1
427551 99427551 1001 86380 86390 1
427531 99427531 1001 86380 86390 1
428897 99428897 1001 86380 86390 1
428838 99428838 1001 86380 86390 1
430094 99430094 1001 86380 86390 1
430225 99430225 1001 86380 86390 1
430288 99430288 1001 86380 86390 1
429676 99429676 1001 86380 86390 1
429496 99429496 1001 86380 86390 1
429345 99429345 1001 86380 86390 1
429247 99429247 1001 86380 86390 1
429330 99429330 1001 86380 86390 1
429210 99429210 1001 86380 86390 1
429383 99429383 1001 86380 86390 1
430511 99430511 1001 86380 86390 1
430555 99430555 1001 86380 86390 1
430785 99430785 1001 86380 86390 1
431942 99431942 1001 86380 86390 1
431702 99431702 1001 86380 86390 1
432037 99432037 1001 86380 86390 1
431606 99431606 1001 86380 86390 1
432485 99432485 1001 86380 86390 1
432350 99432350 1001 86380 86390 1
433412 99433412 1001 86380 86390 1
433350 99433350 1001 86380 86390 1
433577 99433577 1001 86380 86390 1
433240 99433240 1001 86380 86390 1
433052 99433052 1001 86380 86390 1
432915 99432915 1001 86380 86390 1
432730 99432730 1001 86380 86390 1
433818 99433818 1001 86380 86390 1
433819 99433819 1001 86380 86390 1
433825 99433825 1001 86380 86390 1
435362 99435362 1001 86380 86390 1
435365 99435365 1001 86380 86390 1
435056 99435056 1001 86380 86390 1
435193 99435193 1001 86380 86390 1
434656 99434656 1001 86380 86390 1
434817 99434817 1001 86380 86390 1
434643 99434643 1001 86380 86390 1
434928 99434928 1001 86380 86390 1
434866 99434866 1001 86380 86390 1
434938 99434938 1001 86380 86390 1
434734 99434734 1001 86380 86390 1
434570 99434570 1001 86380 86390 1
434550 99434550 1001 86380 86390 1
434414 99434414 1001 86380 86390 1
435730 99435730 1001 86380 86390 1
435651 99435651 1001 86380 86390 1
435839 99435839 1001 86380 86390 1
436475 99436475 1001 86380 86390 1
436556 99436556 1001 86380 86390 1
436378 99436378 1001 86380 86390 1
435951 99435951 1001 86380 86390 1
436216 99436216 1001 86380 86390 1
436144 99436144 1001 86380 86390 1
435964 99435964 1001 86380 86390 1
300030 99300030 1001 86380 86390 1
437253 99437253 1001 86380 86390 1
300103 99300103 1001 86380 86390 1
300026 99300026 1001 86380 86390 1
300079 99300079 1001 86380 86390 1
300105 99300105 1001 86380 86390 1
300625 99300625 1001 86380 86390 1
300627 99300627 1001 86380 86390 1
300694 99300694 1001 86380 86390 1
300591 99300591 1001 86380 86390 1
300528 99300528 1001 86380 86390 1
300343 99300343 1001 86380 86390 1
300443 99300443 1001 86380 86390 1
300151 99300151 1001 86380 86390 1
300294 99300294 1001 86380 86390 1
300273 99300273 1001 86380 86390 1
300825 99300825 1001 86380 86390 1
301505 99301505 1001 86380 86390 1
301392 99301392 1001 86380 86390 1
301550 99301550 1001 86380 86390 1
301185 99301185 1001 86380 86390 1
301201 99301201 1001 86380 86390 1
301040 99301040 1001 86380 86390 1
301592 99301592 1001 86380 86390 1
301555 99301555 1001 86380 86390 1
301739 99301739 1001 86380 86390 1
301663 99301663 1001 86380 86390 1
301704 99301704 1001 86380 86390 1
302212 99302212 1001 86380 86390 1
302107 99302107 1001 86380 86390 1
301837 99301837 1001 86380 86390 1
301876 99301876 1001 86380 86390 1
301891 99301891 1001 86380 86390 1
301840 99301840 1001 86380 86390 1
301765 99301765 1001 86380 86390 1
302436 99302436 1001 86380 86390 1
302569 99302569 1001 86380 86390 1
303078 99303078 1001 86380 86390 1
303174 99303174 1001 86380 86390 1
303042 99303042 1001 86380 86390 1
303108 99303108 1001 86380 86390 1
302827 99302827 1001 86380 86390 1
302959 99302959 1001 86380 86390 1
302870 99302870 1001 86380 86390 1
302961 99302961 1001 86380 86390 1
302692 99302692 1001 86380 86390 1
302616 99302616 1001 86380 86390 1
302682 99302682 1001 86380 86390 1
302785 99302785 1001 86380 86390 1
302724 99302724 1001 86380 86390 1
302686 99302686 1001 86380 86390 1
302794 99302794 1001 86380 86390 1
303259 99303259 1001 86380 86390 1
303313 99303313 1001 86380 86390 1
303395 99303395 1001 86380 86390 1
303852 99303852 1001 86380 86390 1
303891 99303891 1001 86380 86390 1
303676 99303676 1001 86380 86390 1
303637 99303637 1001 86380 86390 1
303677 99303677 1001 86380 86390 1
303417 99303417 1001 86380 86390 1
304082 99304082 1001 86380 86390 1
304180 99304180 1001 86380 86390 1
304219 99304219 1001 86380 86390 1
304065 99304065 1001 86380 86390 1
304210 99304210 1001 86380 86390 1
304827 99304827 1001 86380 86390 1
304708 99304708 1001 86380 86390 1
304763 99304763 1001 86380 86390 1
304765 99304765 1001 86380 86390 1
304851 99304851 1001 86380 86390 1
304820 99304820 1001 86380 86390 1
304647 99304647 1001 86380 86390 1
304483 99304483 1001 86380 86390 1
304325 99304325 1001 86380 86390 1
304287 99304287 1001 86380 86390 1
305000 99305000 1001 86380 86390 1
305046 99305046 1001 86380 86390 1
304906 99304906 1001 86380 86390 1
305670 99305670 1001 86380 86390 1
305444 99305444 1001 86380 86390 1
305329 99305329 1001 86380 86390 1
305412 99305412 1001 86380 86390 1
305249 99305249 1001 86380 86390 1
305134 99305134 1001 86380 86390 1
305252 99305252 1001 86380 86390 1
305202 99305202 1001 86380 86390 1
305151 99305151 1001 86380 86390 1
500735 99500735 1001 86380 86390 1
500601 99500601 1001 86380 86390 1
500502 99500502 1001 86380 86390 1
500340 99500340 1001 86380 86390 1
500318 99500318 1001 86380 86390 1
500991 99500991 1001 86380 86390 1
500838 99500838 1001 86380 86390 1
501013 99501013 1001 86380 86390 1
500936 99500936 1001 86380 86390 1
500988 99500988 1001 86380 86390 1
501636 99501636 1001 86380 86390 1
501542 99501542 1001 86380 86390 1
501595 99501595 1001 86380 86390 1
501320 99501320 1001 86380 86390 1
501282 99501282 1001 86380 86390 1
501350 99501350 1001 86380 86390 1
501300 99501300 1001 86380 86390 1
501093 99501093 1001 86380 86390 1
501779 99501779 1001 86380 86390 1
501794 99501794 1001 86380 86390 1
501828 99501828 1001 86380 86390 1
502454 99502454 1001 86380 86390 1
502183 99502183 1001 86380 86390 1
502070 99502070 1001 86380 86390 1
501924 99501924 1001 86380 86390 1
501879 99501879 1001 86380 86390 1
502021 99502021 1001 86380 86390 1
502619 99502619 1001 86380 86390 1
502490 99502490 1001 86380 86390 1
502651 99502651 1001 86380 86390 1
502563 99502563 1001 86380 86390 1
503288 99503288 1001 86380 86390 1
503179 99503179 1001 86380 86390 1
503205 99503205 1001 86380 86390 1
503186 99503186 1001 86380 86390 1
503110 99503110 1001 86380 86390 1
502998 99502998 1001 86380 86390 1
502910 99502910 1001 86380 86390 1
502683 99502683 1001 86380 86390 1
502685 99502685 1001 86380 86390 1
502713 99502713 1001 86380 86390 1
502766 99502766 1001 86380 86390 1
502873 99502873 1001 86380 86390 1
503298 99503298 1001 86380 86390 1
503389 99503389 1001 86380 86390 1
503325 99503325 1001 86380 86390 1
503978 99503978 1001 86380 86390 1
503922 99503922 1001 86380 86390 1
503850 99503850 1001 86380 86390 1
503709 99503709 1001 86380 86390 1
503829 99503829 1001 86380 86390 1
503884 99503884 1001 86380 86390 1
503872 99503872 1001 86380 86390 1
503601 99503601 1001 86380 86390 1
503686 99503686 1001 86380 86390 1
503625 99503625 1001 86380 86390 1
504270 99504270 1001 86380 86390 1
504258 99504258 1001 86380 86390 1
504195 99504195 1001 86380 86390 1
504157 99504157 1001 86380 86390 1
504158 99504158 1001 86380 86390 1
504239 99504239 1001 86380 86390 1
504216 99504216 1001 86380 86390 1
504900 99504900 1001 86380 86390 1
504785 99504785 1001 86380 86390 1
504935 99504935 1001 86380 86390 1
504577 99504577 1001 86380 86390 1
504593 99504593 1001 86380 86390 1
504606 99504606 1001 86380 86390 1
504710 99504710 1001 86380 86390 1
504443 99504443 1001 86380 86390 1
504408 99504408 1001 86380 86390 1
504370 99504370 1001 86380 86390 1
504383 99504383 1001 86380 86390 1
504992 99504992 1001 86380 86390 1
505032 99505032 1001 86380 86390 1
505087 99505087 1001 86380 86390 1
504946 99504946 1001 86380 86390 1
505051 99505051 1001 86380 86390 1
505091 99505091 1001 86380 86390 1
505107 99505107 1001 86380 86390 1
505722 99505722 1001 86380 86390 1
505749 99505749 1001 86380 86390 1
505691 99505691 1001 86380 86390 1
505514 99505514 1001 86380 86390 1
505293 99505293 1001 86380 86390 1
505818 99505818 1001 86380 86390 1
505886 99505886 1001 86380 86390 1
505841 99505841 1001 86380 86390 1
506423 99506423 1001 86380 86390 1
506299 99506299 1001 86380 86390 1
506369 99506369 1001 86380 86390 1
506232 99506232 1001 86380 86390 1
506362 99506362 1001 86380 86390 1
506193 99506193 1001 86380 86390 1
506285 99506285 1001 86380 86390 1
505977 99505977 1001 86380 86390 1
506126 99506126 1001 86380 86390 1
506152 99506152 1001 86380 86390 1
506789 99506789 1001 86380 86390 1
506726 99506726 1001 86380 86390 1
506676 99506676 1001 86380 86390 1
506677 99506677 1001 86380 86390 1
507379 99507379 1001 86380 86390 1
507250 99507250 1001 86380 86390 1
507211 99507211 1001 86380 86390 1
507137 99507137 1001 86380 86390 1
506805 99506805 1001 86380 86390 1
506870 99506870 1001 86380 86390 1
506896 99506896 1001 86380 86390 1
507001 99507001 1001 86380 86390 1
506821 99506821 1001 86380 86390 1
506890 99506890 1001 86380 86390 1
506865 99506865 1001 86380 86390 1
507525 99507525 1001 86380 86390 1
508147 99508147 1001 86380 86390 1
508191 99508191 1001 86380 86390 1
508192 99508192 1001 86380 86390 1
507913 99507913 1001 86380 86390 1
507966 99507966 1001 86380 86390 1
507928 99507928 1001 86380 86390 1
508037 99508037 1001 86380 86390 1
507989 99507989 1001 86380 86390 1
507720 99507720 1001 86380 86390 1
507650 99507650 1001 86380 86390 1
508387 99508387 1001 86380 86390 1
508261 99508261 1001 86380 86390 1
508432 99508432 1001 86380 86390 1
508320 99508320 1001 86380 86390 1
508951 99508951 1001 86380 86390 1
508913 99508913 1001 86380 86390 1
508928 99508928 1001 86380 86390 1
508994 99508994 1001 86380 86390 1
508918 99508918 1001 86380 86390 1
509068 99509068 1001 86380 86390 1
509022 99509022 1001 86380 86390 1
508809 99508809 1001 86380 86390 1
508825 99508825 1001 86380 86390 1
508751 99508751 1001 86380 86390 1
508603 99508603 1001 86380 86390 1
508553 99508553 1001 86380 86390 1
509189 99509189 1001 86380 86390 1
509232 99509232 1001 86380 86390 1
509080 99509080 1001 86380 86390 1
509777 99509777 1001 86380 86390 1
509727 99509727 1001 86380 86390 1
509754 99509754 1001 86380 86390 1
509858 99509858 1001 86380 86390 1
509553 99509553 1001 86380 86390 1
509543 99509543 1001 86380 86390 1
509550 99509550 1001 86380 86390 1
509615 99509615 1001 86380 86390 1
509577 99509577 1001 86380 86390 1
509318 99509318 1001 86380 86390 1
509310 99509310 1001 86380 86390 1
509299 99509299 1001 86380 86390 1
509379 99509379 1001 86380 86390 1
509408 99509408 1001 86380 86390 1
510022 99510022 1001 86380 86390 1
509946 99509946 1001 86380 86390 1
510600 99510600 1001 86380 86390 1
510654 99510654 1001 86380 86390 1
510667 99510667 1001 86380 86390 1
510579 99510579 1001 86380 86390 1
510544 99510544 1001 86380 86390 1
510512 99510512 1001 86380 86390 1
510479 99510479 1001 86380 86390 1
510324 99510324 1001 86380 86390 1
510187 99510187 1001 86380 86390 1
510176 99510176 1001 86380 86390 1
510254 99510254 1001 86380 86390 1
510151 99510151 1001 86380 86390 1
510141 99510141 1001 86380 86390 1
510881 99510881 1001 86380 86390 1
510909 99510909 1001 86380 86390 1
510743 99510743 1001 86380 86390 1
511415 99511415 1001 86380 86390 1
511457 99511457 1001 86380 86390 1
511368 99511368 1001 86380 86390 1
511474 99511474 1001 86380 86390 1
511184 99511184 1001 86380 86390 1
511254 99511254 1001 86380 86390 1
511012 99511012 1001 86380 86390 1
510988 99510988 1001 86380 86390 1
511124 99511124 1001 86380 86390 1
511666 99511666 1001 86380 86390 1
511597 99511597 1001 86380 86390 1
511701 99511701 1001 86380 86390 1
512364 99512364 1001 86380 86390 1
512128 99512128 1001 86380 86390 1
512079 99512079 1001 86380 86390 1
511773 99511773 1001 86380 86390 1
511881 99511881 1001 86380 86390 1
511817 99511817 1001 86380 86390 1
511924 99511924 1001 86380 86390 1
512404 99512404 1001 86380 86390 1
512405 99512405 1001 86380 86390 1
512564 99512564 1001 86380 86390 1
512577 99512577 1001 86380 86390 1
513090 99513090 1001 86380 86390 1
513106 99513106 1001 86380 86390 1
513180 99513180 1001 86380 86390 1
513073 99513073 1001 86380 86390 1
512935 99512935 1001 86380 86390 1
512858 99512858 1001 86380 86390 1
512872 99512872 1001 86380 86390 1
512725 99512725 1001 86380 86390 1
513230 99513230 1001 86380 86390 1
513387 99513387 1001 86380 86390 1
513208 99513208 1001 86380 86390 1
513252 99513252 1001 86380 86390 1
513850 99513850 1001 86380 86390 1
514004 99514004 1001 86380 86390 1
513898 99513898 1001 86380 86390 1
514028 99514028 1001 86380 86390 1
513725 99513725 1001 86380 86390 1
513819 99513819 1001 86380 86390 1
513637 99513637 1001 86380 86390 1
513797 99513797 1001 86380 86390 1
513759 99513759 1001 86380 86390 1
513554 99513554 1001 86380 86390 1
513506 99513506 1001 86380 86390 1
513572 99513572 1001 86380 86390 1
513612 99513612 1001 86380 86390 1
513535 99513535 1001 86380 86390 1
514185 99514185 1001 86380 86390 1
514704 99514704 1001 86380 86390 1
514822 99514822 1001 86380 86390 1
514732 99514732 1001 86380 86390 1
514682 99514682 1001 86380 86390 1
514799 99514799 1001 86380 86390 1
514661 99514661 1001 86380 86390 1
514753 99514753 1001 86380 86390 1
514475 99514475 1001 86380 86390 1
514515 99514515 1001 86380 86390 1
514492 99514492 1001 86380 86390 1
514532 99514532 1001 86380 86390 1
514624 99514624 1001 86380 86390 1
514343 99514343 1001 86380 86390 1
514357 99514357 1001 86380 86390 1
514423 99514423 1001 86380 86390 1
514390 99514390 1001 86380 86390 1
514248 99514248 1001 86380 86390 1
515035 99515035 1001 86380 86390 1
515061 99515061 1001 86380 86390 1
514445 99514445 1001 86380 86390 1
514869 99514869 1001 86380 86390 1
515028 99515028 1001 86380 86390 1
514942 99514942 1001 86380 86390 1
515538 99515538 1001 86380 86390 1
515672 99515672 1001 86380 86390 1
515539 99515539 1001 86380 86390 1
515678 99515678 1001 86380 86390 1
515296 99515296 1001 86380 86390 1
515335 99515335 1001 86380 86390 1
515286 99515286 1001 86380 86390 1
515293 99515293 1001 86380 86390 1
515308 99515308 1001 86380 86390 1
515136 99515136 1001 86380 86390 1
515203 99515203 1001 86380 86390 1
515255 99515255 1001 86380 86390 1
515857 99515857 1001 86380 86390 1
516397 99516397 1001 86380 86390 1
516467 99516467 1001 86380 86390 1
516136 99516136 1001 86380 86390 1
516099 99516099 1001 86380 86390 1
516119 99516119 1001 86380 86390 1
516134 99516134 1001 86380 86390 1
516225 99516225 1001 86380 86390 1
515902 99515902 1001 86380 86390 1
516020 99516020 1001 86380 86390 1
515944 99515944 1001 86380 86390 1
515999 99515999 1001 86380 86390 1
516025 99516025 1001 86380 86390 1
515899 99515899 1001 86380 86390 1
516538 99516538 1001 86380 86390 1
516670 99516670 1001 86380 86390 1
516557 99516557 1001 86380 86390 1
517198 99517198 1001 86380 86390 1
517238 99517238 1001 86380 86390 1
517162 99517162 1001 86380 86390 1
517192 99517192 1001 86380 86390 1
516989 99516989 1001 86380 86390 1
517115 99517115 1001 86380 86390 1
516909 99516909 1001 86380 86390 1
516823 99516823 1001 86380 86390 1
516798 99516798 1001 86380 86390 1
516726 99516726 1001 86380 86390 1
517358 99517358 1001 86380 86390 1
517469 99517469 1001 86380 86390 1
517392 99517392 1001 86380 86390 1
517342 99517342 1001 86380 86390 1
517421 99517421 1001 86380 86390 1
518110 99518110 1001 86380 86390 1
518034 99518034 1001 86380 86390 1
518130 99518130 1001 86380 86390 1
517961 99517961 1001 86380 86390 1
517999 99517999 1001 86380 86390 1
518053 99518053 1001 86380 86390 1
518068 99518068 1001 86380 86390 1
518152 99518152 1001 86380 86390 1
518045 99518045 1001 86380 86390 1
517814 99517814 1001 86380 86390 1
517893 99517893 1001 86380 86390 1
517870 99517870 1001 86380 86390 1
517922 99517922 1001 86380 86390 1
517910 99517910 1001 86380 86390 1
517773 99517773 1001 86380 86390 1
517624 99517624 1001 86380 86390 1
517741 99517741 1001 86380 86390 1
517641 99517641 1001 86380 86390 1
517590 99517590 1001 86380 86390 1
517629 99517629 1001 86380 86390 1
517669 99517669 1001 86380 86390 1
518210 99518210 1001 86380 86390 1
518223 99518223 1001 86380 86390 1
518253 99518253 1001 86380 86390 1
518292 99518292 1001 86380 86390 1
518335 99518335 1001 86380 86390 1
518166 99518166 1001 86380 86390 1
518339 99518339 1001 86380 86390 1
518959 99518959 1001 86380 86390 1
518804 99518804 1001 86380 86390 1
518420 99518420 1001 86380 86390 1
518517 99518517 1001 86380 86390 1
519039 99519039 1001 86380 86390 1
519176 99519176 1001 86380 86390 1
519623 99519623 1001 86380 86390 1
519690 99519690 1001 86380 86390 1
519427 99519427 1001 86380 86390 1
519435 99519435 1001 86380 86390 1
519253 99519253 1001 86380 86390 1
519863 99519863 1001 86380 86390 1
519844 99519844 1001 86380 86390 1
520569 99520569 1001 86380 86390 1
520510 99520510 1001 86380 86390 1
520346 99520346 1001 86380 86390 1
520258 99520258 1001 86380 86390 1
520298 99520298 1001 86380 86390 1
520273 99520273 1001 86380 86390 1
520275 99520275 1001 86380 86390 1
520072 99520072 1001 86380 86390 1
520091 99520091 1001 86380 86390 1
520069 99520069 1001 86380 86390 1
520108 99520108 1001 86380 86390 1
520690 99520690 1001 86380 86390 1
520745 99520745 1001 86380 86390 1
521350 99521350 1001 86380 86390 1
521300 99521300 1001 86380 86390 1
521229 99521229 1001 86380 86390 1
521003 99521003 1001 86380 86390 1
520914 99520914 1001 86380 86390 1
520945 99520945 1001 86380 86390 1
520971 99520971 1001 86380 86390 1
520998 99520998 1001 86380 86390 1
521606 99521606 1001 86380 86390 1
521659 99521659 1001 86380 86390 1
521660 99521660 1001 86380 86390 1
521665 99521665 1001 86380 86390 1
521617 99521617 1001 86380 86390 1
522227 99522227 1001 86380 86390 1
522077 99522077 1001 86380 86390 1
521910 99521910 1001 86380 86390 1
521912 99521912 1001 86380 86390 1
522068 99522068 1001 86380 86390 1
521829 99521829 1001 86380 86390 1
521830 99521830 1001 86380 86390 1
521743 99521743 1001 86380 86390 1
521678 99521678 1001 86380 86390 1
522393 99522393 1001 86380 86390 1
522394 99522394 1001 86380 86390 1
522388 99522388 1001 86380 86390 1
523018 99523018 1001 86380 86390 1
522921 99522921 1001 86380 86390 1
522905 99522905 1001 86380 86390 1
522579 99522579 1001 86380 86390 1
522702 99522702 1001 86380 86390 1
523285 99523285 1001 86380 86390 1
523277 99523277 1001 86380 86390 1
523294 99523294 1001 86380 86390 1
523192 99523192 1001 86380 86390 1
523777 99523777 1001 86380 86390 1
523747 99523747 1001 86380 86390 1
523692 99523692 1001 86380 86390 1
523654 99523654 1001 86380 86390 1
523404 99523404 1001 86380 86390 1
523522 99523522 1001 86380 86390 1
523370 99523370 1001 86380 86390 1
523397 99523397 1001 86380 86390 1
523491 99523491 1001 86380 86390 1
524050 99524050 1001 86380 86390 1
524706 99524706 1001 86380 86390 1
524759 99524759 1001 86380 86390 1
524464 99524464 1001 86380 86390 1
524393 99524393 1001 86380 86390 1
524335 99524335 1001 86380 86390 1
524250 99524250 1001 86380 86390 1
524252 99524252 1001 86380 86390 1
524780 99524780 1001 86380 86390 1
524808 99524808 1001 86380 86390 1
524929 99524929 1001 86380 86390 1
524968 99524968 1001 86380 86390 1
525394 99525394 1001 86380 86390 1
525445 99525445 1001 86380 86390 1
525579 99525579 1001 86380 86390 1
525476 99525476 1001 86380 86390 1
525451 99525451 1001 86380 86390 1
525585 99525585 1001 86380 86390 1
525209 99525209 1001 86380 86390 1
525257 99525257 1001 86380 86390 1
525017 99525017 1001 86380 86390 1
525069 99525069 1001 86380 86390 1
524992 99524992 1001 86380 86390 1
525077 99525077 1001 86380 86390 1
525181 99525181 1001 86380 86390 1
525601 99525601 1001 86380 86390 1
526388 99526388 1001 86380 86390 1
526219 99526219 1001 86380 86390 1
526396 99526396 1001 86380 86390 1
526329 99526329 1001 86380 86390 1
526075 99526075 1001 86380 86390 1
526077 99526077 1001 86380 86390 1
526047 99526047 1001 86380 86390 1
526203 99526203 1001 86380 86390 1
525909 99525909 1001 86380 86390 1
525948 99525948 1001 86380 86390 1
525846 99525846 1001 86380 86390 1
525809 99525809 1001 86380 86390 1
525887 99525887 1001 86380 86390 1
525953 99525953 1001 86380 86390 1
525993 99525993 1001 86380 86390 1
525982 99525982 1001 86380 86390 1
526448 99526448 1001 86380 86390 1
526466 99526466 1001 86380 86390 1
527081 99527081 1001 86380 86390 1
527224 99527224 1001 86380 86390 1
526993 99526993 1001 86380 86390 1
526899 99526899 1001 86380 86390 1
527352 99527352 1001 86380 86390 1
527383 99527383 1001 86380 86390 1
527396 99527396 1001 86380 86390 1
528012 99528012 1001 86380 86390 1
527856 99527856 1001 86380 86390 1
527710 99527710 1001 86380 86390 1
527816 99527816 1001 86380 86390 1
527544 99527544 1001 86380 86390 1
527583 99527583 1001 86380 86390 1
527609 99527609 1001 86380 86390 1
527648 99527648 1001 86380 86390 1
527597 99527597 1001 86380 86390 1
527564 99527564 1001 86380 86390 1
527539 99527539 1001 86380 86390 1
527462 99527462 1001 86380 86390 1
527580 99527580 1001 86380 86390 1
527647 99527647 1001 86380 86390 1
527660 99527660 1001 86380 86390 1
528216 99528216 1001 86380 86390 1
528899 99528899 1001 86380 86390 1
528826 99528826 1001 86380 86390 1
528775 99528775 1001 86380 86390 1
528814 99528814 1001 86380 86390 1
528849 99528849 1001 86380 86390 1
528661 99528661 1001 86380 86390 1
528558 99528558 1001 86380 86390 1
528692 99528692 1001 86380 86390 1
528422 99528422 1001 86380 86390 1
528372 99528372 1001 86380 86390 1
528308 99528308 1001 86380 86390 1
528387 99528387 1001 86380 86390 1
528285 99528285 1001 86380 86390 1
528468 99528468 1001 86380 86390 1
528342 99528342 1001 86380 86390 1
528420 99528420 1001 86380 86390 1
528485 99528485 1001 86380 86390 1
528304 99528304 1001 86380 86390 1
528460 99528460 1001 86380 86390 1
529079 99529079 1001 86380 86390 1
528977 99528977 1001 86380 86390 1
529057 99529057 1001 86380 86390 1
529020 99529020 1001 86380 86390 1
529063 99529063 1001 86380 86390 1
529654 99529654 1001 86380 86390 1
529605 99529605 1001 86380 86390 1
529618 99529618 1001 86380 86390 1
529713 99529713 1001 86380 86390 1
529545 99529545 1001 86380 86390 1
529687 99529687 1001 86380 86390 1
529394 99529394 1001 86380 86390 1
529318 99529318 1001 86380 86390 1
529385 99529385 1001 86380 86390 1
529465 99529465 1001 86380 86390 1
529263 99529263 1001 86380 86390 1
529188 99529188 1001 86380 86390 1
529150 99529150 1001 86380 86390 1
529116 99529116 1001 86380 86390 1
529855 99529855 1001 86380 86390 1
529757 99529757 1001 86380 86390 1
530438 99530438 1001 86380 86390 1
530441 99530441 1001 86380 86390 1
530528 99530528 1001 86380 86390 1
530314 99530314 1001 86380 86390 1
530303 99530303 1001 86380 86390 1
530293 99530293 1001 86380 86390 1
530136 99530136 1001 86380 86390 1
529942 99529942 1001 86380 86390 1
530059 99530059 1001 86380 86390 1
530565 99530565 1001 86380 86390 1
530556 99530556 1001 86380 86390 1
530600 99530600 1001 86380 86390 1
530743 99530743 1001 86380 86390 1
530653 99530653 1001 86380 86390 1
531364 99531364 1001 86380 86390 1
530797 99530797 1001 86380 86390 1
530892 99530892 1001 86380 86390 1
530886 99530886 1001 86380 86390 1
531390 99531390 1001 86380 86390 1
531561 99531561 1001 86380 86390 1
531387 99531387 1001 86380 86390 1
532051 99532051 1001 86380 86390 1
532026 99532026 1001 86380 86390 1
532039 99532039 1001 86380 86390 1
532205 99532205 1001 86380 86390 1
532174 99532174 1001 86380 86390 1
532054 99532054 1001 86380 86390 1
532055 99532055 1001 86380 86390 1
532160 99532160 1001 86380 86390 1
532072 99532072 1001 86380 86390 1
532191 99532191 1001 86380 86390 1
532047 99532047 1001 86380 86390 1
532022 99532022 1001 86380 86390 1
531678 99531678 1001 86380 86390 1
531756 99531756 1001 86380 86390 1
531757 99531757 1001 86380 86390 1
531646 99531646 1001 86380 86390 1
532321 99532321 1001 86380 86390 1
532373 99532373 1001 86380 86390 1
532404 99532404 1001 86380 86390 1
532394 99532394 1001 86380 86390 1
532409 99532409 1001 86380 86390 1
532956 99532956 1001 86380 86390 1
532999 99532999 1001 86380 86390 1
533000 99533000 1001 86380 86390 1
532914 99532914 1001 86380 86390 1
532992 99532992 1001 86380 86390 1
532767 99532767 1001 86380 86390 1
532466 99532466 1001 86380 86390 1
532574 99532574 1001 86380 86390 1
533158 99533158 1001 86380 86390 1
533212 99533212 1001 86380 86390 1
533174 99533174 1001 86380 86390 1
533136 99533136 1001 86380 86390 1
533514 99533514 1001 86380 86390 1
533619 99533619 1001 86380 86390 1
533249 99533249 1001 86380 86390 1
533401 99533401 1001 86380 86390 1
533246 99533246 1001 86380 86390 1
533883 99533883 1001 86380 86390 1
533936 99533936 1001 86380 86390 1
533912 99533912 1001 86380 86390 1
534055 99534055 1001 86380 86390 1
533901 99533901 1001 86380 86390 1
533904 99533904 1001 86380 86390 1
534022 99534022 1001 86380 86390 1
534035 99534035 1001 86380 86390 1
534439 99534439 1001 86380 86390 1
534441 99534441 1001 86380 86390 1
534397 99534397 1001 86380 86390 1
534131 99534131 1001 86380 86390 1
534264 99534264 1001 86380 86390 1
534253 99534253 1001 86380 86390 1
534759 99534759 1001 86380 86390 1
534798 99534798 1001 86380 86390 1
534867 99534867 1001 86380 86390 1
534685 99534685 1001 86380 86390 1
534796 99534796 1001 86380 86390 1
535510 99535510 1001 86380 86390 1
535424 99535424 1001 86380 86390 1
535190 99535190 1001 86380 86390 1
535208 99535208 1001 86380 86390 1
535224 99535224 1001 86380 86390 1
535088 99535088 1001 86380 86390 1
534973 99534973 1001 86380 86390 1
535078 99535078 1001 86380 86390 1
535002 99535002 1001 86380 86390 1
535028 99535028 1001 86380 86390 1
535533 99535533 1001 86380 86390 1
535683 99535683 1001 86380 86390 1
535542 99535542 1001 86380 86390 1
536184 99536184 1001 86380 86390 1
536192 99536192 1001 86380 86390 1
536218 99536218 1001 86380 86390 1
535970 99535970 1001 86380 86390 1
536026 99536026 1001 86380 86390 1
535807 99535807 1001 86380 86390 1
536385 99536385 1001 86380 86390 1
536461 99536461 1001 86380 86390 1
537047 99537047 1001 86380 86390 1
537156 99537156 1001 86380 86390 1
536816 99536816 1001 86380 86390 1
536821 99536821 1001 86380 86390 1
536836 99536836 1001 86380 86390 1
536940 99536940 1001 86380 86390 1
536798 99536798 1001 86380 86390 1
536773 99536773 1001 86380 86390 1
536685 99536685 1001 86380 86390 1
536688 99536688 1001 86380 86390 1
536727 99536727 1001 86380 86390 1
536730 99536730 1001 86380 86390 1
536641 99536641 1001 86380 86390 1
536708 99536708 1001 86380 86390 1
536631 99536631 1001 86380 86390 1
537231 99537231 1001 86380 86390 1
537814 99537814 1001 86380 86390 1
537967 99537967 1001 86380 86390 1
537881 99537881 1001 86380 86390 1
537869 99537869 1001 86380 86390 1
537909 99537909 1001 86380 86390 1
537579 99537579 1001 86380 86390 1
537583 99537583 1001 86380 86390 1
537436 99537436 1001 86380 86390 1
538000 99538000 1001 86380 86390 1
538627 99538627 1001 86380 86390 1
538642 99538642 1001 86380 86390 1
538761 99538761 1001 86380 86390 1
538506 99538506 1001 86380 86390 1
538417 99538417 1001 86380 86390 1
538588 99538588 1001 86380 86390 1
538258 99538258 1001 86380 86390 1
538233 99538233 1001 86380 86390 1
538388 99538388 1001 86380 86390 1
538398 99538398 1001 86380 86390 1
538296 99538296 1001 86380 86390 1
538912 99538912 1001 86380 86390 1
539594 99539594 1001 86380 86390 1
539530 99539530 1001 86380 86390 1
539622 99539622 1001 86380 86390 1
539573 99539573 1001 86380 86390 1
539485 99539485 1001 86380 86390 1
539280 99539280 1001 86380 86390 1
539408 99539408 1001 86380 86390 1
539175 99539175 1001 86380 86390 1
539073 99539073 1001 86380 86390 1
539061 99539061 1001 86380 86390 1
539644 99539644 1001 86380 86390 1
539828 99539828 1001 86380 86390 1
540435 99540435 1001 86380 86390 1
540451 99540451 1001 86380 86390 1
540359 99540359 1001 86380 86390 1
540071 99540071 1001 86380 86390 1
540015 99540015 1001 86380 86390 1
539863 99539863 1001 86380 86390 1
539932 99539932 1001 86380 86390 1
539895 99539895 1001 86380 86390 1
540491 99540491 1001 86380 86390 1
540544 99540544 1001 86380 86390 1
540664 99540664 1001 86380 86390 1
540470 99540470 1001 86380 86390 1
540561 99540561 1001 86380 86390 1
540601 99540601 1001 86380 86390 1
540643 99540643 1001 86380 86390 1
540540 99540540 1001 86380 86390 1
541140 99541140 1001 86380 86390 1
541280 99541280 1001 86380 86390 1
541228 99541228 1001 86380 86390 1
540958 99540958 1001 86380 86390 1
540971 99540971 1001 86380 86390 1
540972 99540972 1001 86380 86390 1
540895 99540895 1001 86380 86390 1
540913 99540913 1001 86380 86390 1
541008 99541008 1001 86380 86390 1
540787 99540787 1001 86380 86390 1
541436 99541436 1001 86380 86390 1
541347 99541347 1001 86380 86390 1
541337 99541337 1001 86380 86390 1
541353 99541353 1001 86380 86390 1
542058 99542058 1001 86380 86390 1
542020 99542020 1001 86380 86390 1
541949 99541949 1001 86380 86390 1
542054 99542054 1001 86380 86390 1
541838 99541838 1001 86380 86390 1
541721 99541721 1001 86380 86390 1
541789 99541789 1001 86380 86390 1
541716 99541716 1001 86380 86390 1
541591 99541591 1001 86380 86390 1
541699 99541699 1001 86380 86390 1
541574 99541574 1001 86380 86390 1
542222 99542222 1001 86380 86390 1
542189 99542189 1001 86380 86390 1
542270 99542270 1001 86380 86390 1
542834 99542834 1001 86380 86390 1
542892 99542892 1001 86380 86390 1
542893 99542893 1001 86380 86390 1
542563 99542563 1001 86380 86390 1
542681 99542681 1001 86380 86390 1
542531 99542531 1001 86380 86390 1
542417 99542417 1001 86380 86390 1
543053 99543053 1001 86380 86390 1
543031 99543031 1001 86380 86390 1
543148 99543148 1001 86380 86390 1
543673 99543673 1001 86380 86390 1
543747 99543747 1001 86380 86390 1
543584 99543584 1001 86380 86390 1
543764 99543764 1001 86380 86390 1
543388 99543388 1001 86380 86390 1
543428 99543428 1001 86380 86390 1
543485 99543485 1001 86380 86390 1
543228 99543228 1001 86380 86390 1
543293 99543293 1001 86380 86390 1
543271 99543271 1001 86380 86390 1
543221 99543221 1001 86380 86390 1
543353 99543353 1001 86380 86390 1
543328 99543328 1001 86380 86390 1
543187 99543187 1001 86380 86390 1
543910 99543910 1001 86380 86390 1
543926 99543926 1001 86380 86390 1
543779 99543779 1001 86380 86390 1
544224 99544224 1001 86380 86390 1
544290 99544290 1001 86380 86390 1
544317 99544317 1001 86380 86390 1
544345 99544345 1001 86380 86390 1
544346 99544346 1001 86380 86390 1
544298 99544298 1001 86380 86390 1
544108 99544108 1001 86380 86390 1
544109 99544109 1001 86380 86390 1
544135 99544135 1001 86380 86390 1
544179 99544179 1001 86380 86390 1
544130 99544130 1001 86380 86390 1
544721 99544721 1001 86380 86390 1
544632 99544632 1001 86380 86390 1
430925 376 1001 2460 2817 1
514268 1060 1001 43698 43997 1
400124 99400124 1001 86380 86390 1
400264 99400264 1001 86380 86390 1
400357 99400357 1001 86380 86390 1
400873 99400873 1001 86380 86390 1
400946 99400946 1001 86380 86390 1
400999 99400999 1001 86380 86390 1
400943 99400943 1001 86380 86390 1
401267 99401267 1001 86380 86390 1
401224 99401224 1001 86380 86390 1
401289 99401289 1001 86380 86390 1
401313 99401313 1001 86380 86390 1
401374 99401374 1001 86380 86390 1
401790 99401790 1001 86380 86390 1
401944 99401944 1001 86380 86390 1
401858 99401858 1001 86380 86390 1
402121 99402121 1001 86380 86390 1
402208 99402208 1001 86380 86390 1
402364 99402364 1001 86380 86390 1
402373 99402373 1001 86380 86390 1
402440 99402440 1001 86380 86390 1
402958 99402958 1001 86380 86390 1
402892 99402892 1001 86380 86390 1
403003 99403003 1001 86380 86390 1
403504 99403504 1001 86380 86390 1
403798 99403798 1001 86380 86390 1
403850 99403850 1001 86380 86390 1
403860 99403860 1001 86380 86390 1
404092 99404092 1001 86380 86390 1
404324 99404324 1001 86380 86390 1
404361 99404361 1001 86380 86390 1
404421 99404421 1001 86380 86390 1
404504 99404504 1001 86380 86390 1
404512 99404512 1001 86380 86390 1
404753 99404753 1001 86380 86390 1
404743 99404743 1001 86380 86390 1
404933 99404933 1001 86380 86390 1
405268 99405268 1001 86380 86390 1
405497 99405497 1001 86380 86390 1
405899 99405899 1001 86380 86390 1
406081 99406081 1001 86380 86390 1
406017 99406017 1001 86380 86390 1
406139 99406139 1001 86380 86390 1
406252 99406252 1001 86380 86390 1
406231 99406231 1001 86380 86390 1
406474 99406474 1001 86380 86390 1
406806 99406806 1001 86380 86390 1
406786 99406786 1001 86380 86390 1
406760 99406760 1001 86380 86390 1
406889 99406889 1001 86380 86390 1
407150 99407150 1001 86380 86390 1
407185 99407185 1001 86380 86390 1
407214 99407214 1001 86380 86390 1
407323 99407323 1001 86380 86390 1
407546 99407546 1001 86380 86390 1
407759 99407759 1001 86380 86390 1
407883 99407883 1001 86380 86390 1
408087 99408087 1001 86380 86390 1
408462 99408462 1001 86380 86390 1
408659 99408659 1001 86380 86390 1
408866 99408866 1001 86380 86390 1
408983 99408983 1001 86380 86390 1
409058 99409058 1001 86380 86390 1
409128 99409128 1001 86380 86390 1
409190 99409190 1001 86380 86390 1
409398 99409398 1001 86380 86390 1
409484 99409484 1001 86380 86390 1
409401 99409401 1001 86380 86390 1
409542 99409542 1001 86380 86390 1
409651 99409651 1001 86380 86390 1
409663 99409663 1001 86380 86390 1
409877 99409877 1001 86380 86390 1
410077 99410077 1001 86380 86390 1
410411 99410411 1001 86380 86390 1
410541 99410541 1001 86380 86390 1
410782 99410782 1001 86380 86390 1
411412 99411412 1001 86380 86390 1
411595 99411595 1001 86380 86390 1
411536 99411536 1001 86380 86390 1
411810 99411810 1001 86380 86390 1
411878 99411878 1001 86380 86390 1
412338 99412338 1001 86380 86390 1
412453 99412453 1001 86380 86390 1
412462 99412462 1001 86380 86390 1
412470 99412470 1001 86380 86390 1
413421 99413421 1001 86380 86390 1
413647 99413647 1001 86380 86390 1
413505 99413505 1001 86380 86390 1
413683 99413683 1001 86380 86390 1
412527 99412527 1001 86380 86390 1
412777 99412777 1001 86380 86390 1
412723 99412723 1001 86380 86390 1
412850 99412850 1001 86380 86390 1
413861 99413861 1001 86380 86390 1
413921 99413921 1001 86380 86390 1
413759 99413759 1001 86380 86390 1
413951 99413951 1001 86380 86390 1
413960 99413960 1001 86380 86390 1
413981 99413981 1001 86380 86390 1
413799 99413799 1001 86380 86390 1
415116 99415116 1001 86380 86390 1
415258 99415258 1001 86380 86390 1
415277 99415277 1001 86380 86390 1
415019 99415019 1001 86380 86390 1
415296 99415296 1001 86380 86390 1
415161 99415161 1001 86380 86390 1
414530 99414530 1001 86380 86390 1
414663 99414663 1001 86380 86390 1
414850 99414850 1001 86380 86390 1
414880 99414880 1001 86380 86390 1
414608 99414608 1001 86380 86390 1
414421 99414421 1001 86380 86390 1
414408 99414408 1001 86380 86390 1
414412 99414412 1001 86380 86390 1
414311 99414311 1001 86380 86390 1
414153 99414153 1001 86380 86390 1
414372 99414372 1001 86380 86390 1
415678 99415678 1001 86380 86390 1
415455 99415455 1001 86380 86390 1
415587 99415587 1001 86380 86390 1
415330 99415330 1001 86380 86390 1
415409 99415409 1001 86380 86390 1
416935 99416935 1001 86380 86390 1
416784 99416784 1001 86380 86390 1
416291 99416291 1001 86380 86390 1
416327 99416327 1001 86380 86390 1
416151 99416151 1001 86380 86390 1
416339 99416339 1001 86380 86390 1
415860 99415860 1001 86380 86390 1
416040 99416040 1001 86380 86390 1
416049 99416049 1001 86380 86390 1
417147 99417147 1001 86380 86390 1
417034 99417034 1001 86380 86390 1
417604 99417604 1001 86380 86390 1
417500 99417500 1001 86380 86390 1
417593 99417593 1001 86380 86390 1
418739 99418739 1001 86380 86390 1
418578 99418578 1001 86380 86390 1
418452 99418452 1001 86380 86390 1
418795 99418795 1001 86380 86390 1
418145 99418145 1001 86380 86390 1
418186 99418186 1001 86380 86390 1
418259 99418259 1001 86380 86390 1
418405 99418405 1001 86380 86390 1
418246 99418246 1001 86380 86390 1
417780 99417780 1001 86380 86390 1
417673 99417673 1001 86380 86390 1
420216 99420216 1001 86380 86390 1
420083 99420083 1001 86380 86390 1
419847 99419847 1001 86380 86390 1
420005 99420005 1001 86380 86390 1
419886 99419886 1001 86380 86390 1
419890 99419890 1001 86380 86390 1
419652 99419652 1001 86380 86390 1
419630 99419630 1001 86380 86390 1
419349 99419349 1001 86380 86390 1
419382 99419382 1001 86380 86390 1
419392 99419392 1001 86380 86390 1
419582 99419582 1001 86380 86390 1
419419 99419419 1001 86380 86390 1
420590 99420590 1001 86380 86390 1
420558 99420558 1001 86380 86390 1
421863 99421863 1001 86380 86390 1
421889 99421889 1001 86380 86390 1
421967 99421967 1001 86380 86390 1
421930 99421930 1001 86380 86390 1
421729 99421729 1001 86380 86390 1
422020 99422020 1001 86380 86390 1
421914 99421914 1001 86380 86390 1
421735 99421735 1001 86380 86390 1
421708 99421708 1001 86380 86390 1
421314 99421314 1001 86380 86390 1
421548 99421548 1001 86380 86390 1
421446 99421446 1001 86380 86390 1
421387 99421387 1001 86380 86390 1
421120 99421120 1001 86380 86390 1
422222 99422222 1001 86380 86390 1
422285 99422285 1001 86380 86390 1
422130 99422130 1001 86380 86390 1
422432 99422432 1001 86380 86390 1
423650 99423650 1001 86380 86390 1
423547 99423547 1001 86380 86390 1
423374 99423374 1001 86380 86390 1
423319 99423319 1001 86380 86390 1
423570 99423570 1001 86380 86390 1
422700 99422700 1001 86380 86390 1
422683 99422683 1001 86380 86390 1
422732 99422732 1001 86380 86390 1
422640 99422640 1001 86380 86390 1
422897 99422897 1001 86380 86390 1
422650 99422650 1001 86380 86390 1
423829 99423829 1001 86380 86390 1
423782 99423782 1001 86380 86390 1
425326 99425326 1001 86380 86390 1
425339 99425339 1001 86380 86390 1
424646 99424646 1001 86380 86390 1
424648 99424648 1001 86380 86390 1
424869 99424869 1001 86380 86390 1
424895 99424895 1001 86380 86390 1
424271 99424271 1001 86380 86390 1
424370 99424370 1001 86380 86390 1
424158 99424158 1001 86380 86390 1
424206 99424206 1001 86380 86390 1
425794 99425794 1001 86380 86390 1
425421 99425421 1001 86380 86390 1
427036 99427036 1001 86380 86390 1
426897 99426897 1001 86380 86390 1
426851 99426851 1001 86380 86390 1
426991 99426991 1001 86380 86390 1
427073 99427073 1001 86380 86390 1
426839 99426839 1001 86380 86390 1
426862 99426862 1001 86380 86390 1
426622 99426622 1001 86380 86390 1
426453 99426453 1001 86380 86390 1
426491 99426491 1001 86380 86390 1
426063 99426063 1001 86380 86390 1
425938 99425938 1001 86380 86390 1
425959 99425959 1001 86380 86390 1
425922 99425922 1001 86380 86390 1
425903 99425903 1001 86380 86390 1
427171 99427171 1001 86380 86390 1
427263 99427263 1001 86380 86390 1
427177 99427177 1001 86380 86390 1
427376 99427376 1001 86380 86390 1
427248 99427248 1001 86380 86390 1
427361 99427361 1001 86380 86390 1
428477 99428477 1001 86380 86390 1
428361 99428361 1001 86380 86390 1
428009 99428009 1001 86380 86390 1
427534 99427534 1001 86380 86390 1
427683 99427683 1001 86380 86390 1
427535 99427535 1001 86380 86390 1
429128 99429128 1001 86380 86390 1
428737 99428737 1001 86380 86390 1
428742 99428742 1001 86380 86390 1
428973 99428973 1001 86380 86390 1
429009 99429009 1001 86380 86390 1
429169 99429169 1001 86380 86390 1
430194 99430194 1001 86380 86390 1
430103 99430103 1001 86380 86390 1
430185 99430185 1001 86380 86390 1
429780 99429780 1001 86380 86390 1
429598 99429598 1001 86380 86390 1
429628 99429628 1001 86380 86390 1
429410 99429410 1001 86380 86390 1
430483 99430483 1001 86380 86390 1
430806 99430806 1001 86380 86390 1
431661 99431661 1001 86380 86390 1
431755 99431755 1001 86380 86390 1
431930 99431930 1001 86380 86390 1
431465 99431465 1001 86380 86390 1
431121 99431121 1001 86380 86390 1
430906 99430906 1001 86380 86390 1
432396 99432396 1001 86380 86390 1
432242 99432242 1001 86380 86390 1
432434 99432434 1001 86380 86390 1
433442 99433442 1001 86380 86390 1
433646 99433646 1001 86380 86390 1
433707 99433707 1001 86380 86390 1
433715 99433715 1001 86380 86390 1
433214 99433214 1001 86380 86390 1
433204 99433204 1001 86380 86390 1
433232 99433232 1001 86380 86390 1
432698 99432698 1001 86380 86390 1
432632 99432632 1001 86380 86390 1
432893 99432893 1001 86380 86390 1
434037 99434037 1001 86380 86390 1
433749 99433749 1001 86380 86390 1
433792 99433792 1001 86380 86390 1
433755 99433755 1001 86380 86390 1
434057 99434057 1001 86380 86390 1
435281 99435281 1001 86380 86390 1
435282 99435282 1001 86380 86390 1
435111 99435111 1001 86380 86390 1
434681 99434681 1001 86380 86390 1
434900 99434900 1001 86380 86390 1
434748 99434748 1001 86380 86390 1
434957 99434957 1001 86380 86390 1
434613 99434613 1001 86380 86390 1
434169 99434169 1001 86380 86390 1
434139 99434139 1001 86380 86390 1
434251 99434251 1001 86380 86390 1
434529 99434529 1001 86380 86390 1
435802 99435802 1001 86380 86390 1
435489 99435489 1001 86380 86390 1
435693 99435693 1001 86380 86390 1
435565 99435565 1001 86380 86390 1
435592 99435592 1001 86380 86390 1
437018 99437018 1001 86380 86390 1
437122 99437122 1001 86380 86390 1
436422 99436422 1001 86380 86390 1
436476 99436476 1001 86380 86390 1
436430 99436430 1001 86380 86390 1
436512 99436512 1001 86380 86390 1
436287 99436287 1001 86380 86390 1
436264 99436264 1001 86380 86390 1
435967 99435967 1001 86380 86390 1
300018 99300018 1001 86380 86390 1
437346 99437346 1001 86380 86390 1
437329 99437329 1001 86380 86390 1
300594 99300594 1001 86380 86390 1
300674 99300674 1001 86380 86390 1
300534 99300534 1001 86380 86390 1
300438 99300438 1001 86380 86390 1
300404 99300404 1001 86380 86390 1
300353 99300353 1001 86380 86390 1
300444 99300444 1001 86380 86390 1
300291 99300291 1001 86380 86390 1
300162 99300162 1001 86380 86390 1
300231 99300231 1001 86380 86390 1
300222 99300222 1001 86380 86390 1
300778 99300778 1001 86380 86390 1
300745 99300745 1001 86380 86390 1
300814 99300814 1001 86380 86390 1
301433 99301433 1001 86380 86390 1
301511 99301511 1001 86380 86390 1
301543 99301543 1001 86380 86390 1
301276 99301276 1001 86380 86390 1
301251 99301251 1001 86380 86390 1
301215 99301215 1001 86380 86390 1
300975 99300975 1001 86380 86390 1
300943 99300943 1001 86380 86390 1
302310 99302310 1001 86380 86390 1
302336 99302336 1001 86380 86390 1
302312 99302312 1001 86380 86390 1
302032 99302032 1001 86380 86390 1
302129 99302129 1001 86380 86390 1
301941 99301941 1001 86380 86390 1
302534 99302534 1001 86380 86390 1
303171 99303171 1001 86380 86390 1
303058 99303058 1001 86380 86390 1
303189 99303189 1001 86380 86390 1
302720 99302720 1001 86380 86390 1
302786 99302786 1001 86380 86390 1
302607 99302607 1001 86380 86390 1
303243 99303243 1001 86380 86390 1
303930 99303930 1001 86380 86390 1
303841 99303841 1001 86380 86390 1
303986 99303986 1001 86380 86390 1
303928 99303928 1001 86380 86390 1
304030 99304030 1001 86380 86390 1
303775 99303775 1001 86380 86390 1
303687 99303687 1001 86380 86390 1
303805 99303805 1001 86380 86390 1
303722 99303722 1001 86380 86390 1
303826 99303826 1001 86380 86390 1
303502 99303502 1001 86380 86390 1
303483 99303483 1001 86380 86390 1
303562 99303562 1001 86380 86390 1
304178 99304178 1001 86380 86390 1
304197 99304197 1001 86380 86390 1
304822 99304822 1001 86380 86390 1
304705 99304705 1001 86380 86390 1
304699 99304699 1001 86380 86390 1
304653 99304653 1001 86380 86390 1
304552 99304552 1001 86380 86390 1
304570 99304570 1001 86380 86390 1
304559 99304559 1001 86380 86390 1
304470 99304470 1001 86380 86390 1
304280 99304280 1001 86380 86390 1
305038 99305038 1001 86380 86390 1
304975 99304975 1001 86380 86390 1
305521 99305521 1001 86380 86390 1
305645 99305645 1001 86380 86390 1
305568 99305568 1001 86380 86390 1
305340 99305340 1001 86380 86390 1
305193 99305193 1001 86380 86390 1
305077 99305077 1001 86380 86390 1
305198 99305198 1001 86380 86390 1
305211 99305211 1001 86380 86390 1
305264 99305264 1001 86380 86390 1
305114 99305114 1001 86380 86390 1
500013 99500013 1001 86380 86390 1
500132 99500132 1001 86380 86390 1
500120 99500120 1001 86380 86390 1
500796 99500796 1001 86380 86390 1
500731 99500731 1001 86380 86390 1
500709 99500709 1001 86380 86390 1
500774 99500774 1001 86380 86390 1
500418 99500418 1001 86380 86390 1
500471 99500471 1001 86380 86390 1
500564 99500564 1001 86380 86390 1
500501 99500501 1001 86380 86390 1
500310 99500310 1001 86380 86390 1
500286 99500286 1001 86380 86390 1
500238 99500238 1001 86380 86390 1
500397 99500397 1001 86380 86390 1
500856 99500856 1001 86380 86390 1
500870 99500870 1001 86380 86390 1
501474 99501474 1001 86380 86390 1
501540 99501540 1001 86380 86390 1
501399 99501399 1001 86380 86390 1
501412 99501412 1001 86380 86390 1
501274 99501274 1001 86380 86390 1
501314 99501314 1001 86380 86390 1
501407 99501407 1001 86380 86390 1
501149 99501149 1001 86380 86390 1
501107 99501107 1001 86380 86390 1
501043 99501043 1001 86380 86390 1
501825 99501825 1001 86380 86390 1
501801 99501801 1001 86380 86390 1
502326 99502326 1001 86380 86390 1
502431 99502431 1001 86380 86390 1
502437 99502437 1001 86380 86390 1
502222 99502222 1001 86380 86390 1
502197 99502197 1001 86380 86390 1
502178 99502178 1001 86380 86390 1
502062 99502062 1001 86380 86390 1
502142 99502142 1001 86380 86390 1
502259 99502259 1001 86380 86390 1
502014 99502014 1001 86380 86390 1
501970 99501970 1001 86380 86390 1
502658 99502658 1001 86380 86390 1
502659 99502659 1001 86380 86390 1
502616 99502616 1001 86380 86390 1
503138 99503138 1001 86380 86390 1
503271 99503271 1001 86380 86390 1
503182 99503182 1001 86380 86390 1
503132 99503132 1001 86380 86390 1
503024 99503024 1001 86380 86390 1
503014 99503014 1001 86380 86390 1
502899 99502899 1001 86380 86390 1
502820 99502820 1001 86380 86390 1
502861 99502861 1001 86380 86390 1
502785 99502785 1001 86380 86390 1
502838 99502838 1001 86380 86390 1
503488 99503488 1001 86380 86390 1
504056 99504056 1001 86380 86390 1
503927 99503927 1001 86380 86390 1
504095 99504095 1001 86380 86390 1
504097 99504097 1001 86380 86390 1
504074 99504074 1001 86380 86390 1
503945 99503945 1001 86380 86390 1
503875 99503875 1001 86380 86390 1
503892 99503892 1001 86380 86390 1
503805 99503805 1001 86380 86390 1
503883 99503883 1001 86380 86390 1
503567 99503567 1001 86380 86390 1
503542 99503542 1001 86380 86390 1
504309 99504309 1001 86380 86390 1
504221 99504221 1001 86380 86390 1
504313 99504313 1001 86380 86390 1
504236 99504236 1001 86380 86390 1
504191 99504191 1001 86380 86390 1
504126 99504126 1001 86380 86390 1
504664 99504664 1001 86380 86390 1
504706 99504706 1001 86380 86390 1
504568 99504568 1001 86380 86390 1
504685 99504685 1001 86380 86390 1
504378 99504378 1001 86380 86390 1
504509 99504509 1001 86380 86390 1
504472 99504472 1001 86380 86390 1
504512 99504512 1001 86380 86390 1
504449 99504449 1001 86380 86390 1
505135 99505135 1001 86380 86390 1
505100 99505100 1001 86380 86390 1
505016 99505016 1001 86380 86390 1
505602 99505602 1001 86380 86390 1
505629 99505629 1001 86380 86390 1
505608 99505608 1001 86380 86390 1
505585 99505585 1001 86380 86390 1
505637 99505637 1001 86380 86390 1
505435 99505435 1001 86380 86390 1
505528 99505528 1001 86380 86390 1
505477 99505477 1001 86380 86390 1
505439 99505439 1001 86380 86390 1
505402 99505402 1001 86380 86390 1
505415 99505415 1001 86380 86390 1
505418 99505418 1001 86380 86390 1
505281 99505281 1001 86380 86390 1
505321 99505321 1001 86380 86390 1
505890 99505890 1001 86380 86390 1
506596 99506596 1001 86380 86390 1
506447 99506447 1001 86380 86390 1
506527 99506527 1001 86380 86390 1
506554 99506554 1001 86380 86390 1
506400 99506400 1001 86380 86390 1
506248 99506248 1001 86380 86390 1
506249 99506249 1001 86380 86390 1
506279 99506279 1001 86380 86390 1
506373 99506373 1001 86380 86390 1
506148 99506148 1001 86380 86390 1
506072 99506072 1001 86380 86390 1
506775 99506775 1001 86380 86390 1
506783 99506783 1001 86380 86390 1
506629 99506629 1001 86380 86390 1
506720 99506720 1001 86380 86390 1
507321 99507321 1001 86380 86390 1
507394 99507394 1001 86380 86390 1
507234 99507234 1001 86380 86390 1
507237 99507237 1001 86380 86390 1
507354 99507354 1001 86380 86390 1
507413 99507413 1001 86380 86390 1
507100 99507100 1001 86380 86390 1
507023 99507023 1001 86380 86390 1
507123 99507123 1001 86380 86390 1
507125 99507125 1001 86380 86390 1
506920 99506920 1001 86380 86390 1
506946 99506946 1001 86380 86390 1
506816 99506816 1001 86380 86390 1
506844 99506844 1001 86380 86390 1
506924 99506924 1001 86380 86390 1
507523 99507523 1001 86380 86390 1
507426 99507426 1001 86380 86390 1
508119 99508119 1001 86380 86390 1
508214 99508214 1001 86380 86390 1
507916 99507916 1001 86380 86390 1
507893 99507893 1001 86380 86390 1
507855 99507855 1001 86380 86390 1
508028 99508028 1001 86380 86390 1
507677 99507677 1001 86380 86390 1
508444 99508444 1001 86380 86390 1
509074 99509074 1001 86380 86390 1
508922 99508922 1001 86380 86390 1
508948 99508948 1001 86380 86390 1
508978 99508978 1001 86380 86390 1
509031 99509031 1001 86380 86390 1
508869 99508869 1001 86380 86390 1
508782 99508782 1001 86380 86390 1
508665 99508665 1001 86380 86390 1
508866 99508866 1001 86380 86390 1
508558 99508558 1001 86380 86390 1
508588 99508588 1001 86380 86390 1
508633 99508633 1001 86380 86390 1
508595 99508595 1001 86380 86390 1
509278 99509278 1001 86380 86390 1
509151 99509151 1001 86380 86390 1
509106 99509106 1001 86380 86390 1
509261 99509261 1001 86380 86390 1
509862 99509862 1001 86380 86390 1
509746 99509746 1001 86380 86390 1
509759 99509759 1001 86380 86390 1
509837 99509837 1001 86380 86390 1
509708 99509708 1001 86380 86390 1
509799 99509799 1001 86380 86390 1
509725 99509725 1001 86380 86390 1
509778 99509778 1001 86380 86390 1
509728 99509728 1001 86380 86390 1
509846 99509846 1001 86380 86390 1
509566 99509566 1001 86380 86390 1
509592 99509592 1001 86380 86390 1
509609 99509609 1001 86380 86390 1
509464 99509464 1001 86380 86390 1
509403 99509403 1001 86380 86390 1
509468 99509468 1001 86380 86390 1
509302 99509302 1001 86380 86390 1
509342 99509342 1001 86380 86390 1
509421 99509421 1001 86380 86390 1
510033 99510033 1001 86380 86390 1
510698 99510698 1001 86380 86390 1
510339 99510339 1001 86380 86390 1
510469 99510469 1001 86380 86390 1
510510 99510510 1001 86380 86390 1
510437 99510437 1001 86380 86390 1
510515 99510515 1001 86380 86390 1
510438 99510438 1001 86380 86390 1
510304 99510304 1001 86380 86390 1
510217 99510217 1001 86380 86390 1
510830 99510830 1001 86380 86390 1
510910 99510910 1001 86380 86390 1
511464 99511464 1001 86380 86390 1
511528 99511528 1001 86380 86390 1
511481 99511481 1001 86380 86390 1
511407 99511407 1001 86380 86390 1
511231 99511231 1001 86380 86390 1
511195 99511195 1001 86380 86390 1
511159 99511159 1001 86380 86390 1
511129 99511129 1001 86380 86390 1
511562 99511562 1001 86380 86390 1
510932 99510932 1001 86380 86390 1
511670 99511670 1001 86380 86390 1
511585 99511585 1001 86380 86390 1
511703 99511703 1001 86380 86390 1
512187 99512187 1001 86380 86390 1
512291 99512291 1001 86380 86390 1
512266 99512266 1001 86380 86390 1
512274 99512274 1001 86380 86390 1
512060 99512060 1001 86380 86390 1
511810 99511810 1001 86380 86390 1
511877 99511877 1001 86380 86390 1
511894 99511894 1001 86380 86390 1
511805 99511805 1001 86380 86390 1
511923 99511923 1001 86380 86390 1
512380 99512380 1001 86380 86390 1
512575 99512575 1001 86380 86390 1
512475 99512475 1001 86380 86390 1
512542 99512542 1001 86380 86390 1
512439 99512439 1001 86380 86390 1
513204 99513204 1001 86380 86390 1
513173 99513173 1001 86380 86390 1
513196 99513196 1001 86380 86390 1
512821 99512821 1001 86380 86390 1
512809 99512809 1001 86380 86390 1
512877 99512877 1001 86380 86390 1
512817 99512817 1001 86380 86390 1
512663 99512663 1001 86380 86390 1
512598 99512598 1001 86380 86390 1
513306 99513306 1001 86380 86390 1
513295 99513295 1001 86380 86390 1
513297 99513297 1001 86380 86390 1
513302 99513302 1001 86380 86390 1
513315 99513315 1001 86380 86390 1
513902 99513902 1001 86380 86390 1
513877 99513877 1001 86380 86390 1
513903 99513903 1001 86380 86390 1
513921 99513921 1001 86380 86390 1
513738 99513738 1001 86380 86390 1
513634 99513634 1001 86380 86390 1
513661 99513661 1001 86380 86390 1
513701 99513701 1001 86380 86390 1
513638 99513638 1001 86380 86390 1
513733 99513733 1001 86380 86390 1
513569 99513569 1001 86380 86390 1
513432 99513432 1001 86380 86390 1
513577 99513577 1001 86380 86390 1
514048 99514048 1001 86380 86390 1
514062 99514062 1001 86380 86390 1
514810 99514810 1001 86380 86390 1
514550 99514550 1001 86380 86390 1
514499 99514499 1001 86380 86390 1
514632 99514632 1001 86380 86390 1
514542 99514542 1001 86380 86390 1
514251 99514251 1001 86380 86390 1
514283 99514283 1001 86380 86390 1
514416 99514416 1001 86380 86390 1
514951 99514951 1001 86380 86390 1
514982 99514982 1001 86380 86390 1
514892 99514892 1001 86380 86390 1
515503 99515503 1001 86380 86390 1
515583 99515583 1001 86380 86390 1
515519 99515519 1001 86380 86390 1
515609 99515609 1001 86380 86390 1
515545 99515545 1001 86380 86390 1
515610 99515610 1001 86380 86390 1
515655 99515655 1001 86380 86390 1
515487 99515487 1001 86380 86390 1
515230 99515230 1001 86380 86390 1
515193 99515193 1001 86380 86390 1
515079 99515079 1001 86380 86390 1
515242 99515242 1001 86380 86390 1
515823 99515823 1001 86380 86390 1
515837 99515837 1001 86380 86390 1
515750 99515750 1001 86380 86390 1
515816 99515816 1001 86380 86390 1
515792 99515792 1001 86380 86390 1
515768 99515768 1001 86380 86390 1
515781 99515781 1001 86380 86390 1
516509 99516509 1001 86380 86390 1
516428 99516428 1001 86380 86390 1
516338 99516338 1001 86380 86390 1
516110 99516110 1001 86380 86390 1
516254 99516254 1001 86380 86390 1
516256 99516256 1001 86380 86390 1
516284 99516284 1001 86380 86390 1
516183 99516183 1001 86380 86390 1
516248 99516248 1001 86380 86390 1
516022 99516022 1001 86380 86390 1
516051 99516051 1001 86380 86390 1
516015 99516015 1001 86380 86390 1
516601 99516601 1001 86380 86390 1
516605 99516605 1001 86380 86390 1
517232 99517232 1001 86380 86390 1
517191 99517191 1001 86380 86390 1
516990 99516990 1001 86380 86390 1
516958 99516958 1001 86380 86390 1
516998 99516998 1001 86380 86390 1
516887 99516887 1001 86380 86390 1
517384 99517384 1001 86380 86390 1
517508 99517508 1001 86380 86390 1
517498 99517498 1001 86380 86390 1
517512 99517512 1001 86380 86390 1
518062 99518062 1001 86380 86390 1
518134 99518134 1001 86380 86390 1
517759 99517759 1001 86380 86390 1
517683 99517683 1001 86380 86390 1
517697 99517697 1001 86380 86390 1
517715 99517715 1001 86380 86390 1
517742 99517742 1001 86380 86390 1
517682 99517682 1001 86380 86390 1
518263 99518263 1001 86380 86390 1
517749 99517749 1001 86380 86390 1
518240 99518240 1001 86380 86390 1
518305 99518305 1001 86380 86390 1
518873 99518873 1001 86380 86390 1
518691 99518691 1001 86380 86390 1
518745 99518745 1001 86380 86390 1
518578 99518578 1001 86380 86390 1
518755 99518755 1001 86380 86390 1
518419 99518419 1001 86380 86390 1
518445 99518445 1001 86380 86390 1
518536 99518536 1001 86380 86390 1
518540 99518540 1001 86380 86390 1
518427 99518427 1001 86380 86390 1
519036 99519036 1001 86380 86390 1
519179 99519179 1001 86380 86390 1
519111 99519111 1001 86380 86390 1
519810 99519810 1001 86380 86390 1
519766 99519766 1001 86380 86390 1
519720 99519720 1001 86380 86390 1
519464 99519464 1001 86380 86390 1
519529 99519529 1001 86380 86390 1
519327 99519327 1001 86380 86390 1
519393 99519393 1001 86380 86390 1
519279 99519279 1001 86380 86390 1
519889 99519889 1001 86380 86390 1
520009 99520009 1001 86380 86390 1
520638 99520638 1001 86380 86390 1
520521 99520521 1001 86380 86390 1
520632 99520632 1001 86380 86390 1
520310 99520310 1001 86380 86390 1
520183 99520183 1001 86380 86390 1
520054 99520054 1001 86380 86390 1
520831 99520831 1001 86380 86390 1
520807 99520807 1001 86380 86390 1
520760 99520760 1001 86380 86390 1
520700 99520700 1001 86380 86390 1
520817 99520817 1001 86380 86390 1
521274 99521274 1001 86380 86390 1
521293 99521293 1001 86380 86390 1
521400 99521400 1001 86380 86390 1
521159 99521159 1001 86380 86390 1
521125 99521125 1001 86380 86390 1
521165 99521165 1001 86380 86390 1
521089 99521089 1001 86380 86390 1
521154 99521154 1001 86380 86390 1
521156 99521156 1001 86380 86390 1
520946 99520946 1001 86380 86390 1
521633 99521633 1001 86380 86390 1
521613 99521613 1001 86380 86390 1
521627 99521627 1001 86380 86390 1
522118 99522118 1001 86380 86390 1
522096 99522096 1001 86380 86390 1
522110 99522110 1001 86380 86390 1
521950 99521950 1001 86380 86390 1
521865 99521865 1001 86380 86390 1
521685 99521685 1001 86380 86390 1
522405 99522405 1001 86380 86390 1
522408 99522408 1001 86380 86390 1
523003 99523003 1001 86380 86390 1
523050 99523050 1001 86380 86390 1
522923 99522923 1001 86380 86390 1
522900 99522900 1001 86380 86390 1
522711 99522711 1001 86380 86390 1
522895 99522895 1001 86380 86390 1
522910 99522910 1001 86380 86390 1
522781 99522781 1001 86380 86390 1
523194 99523194 1001 86380 86390 1
523246 99523246 1001 86380 86390 1
523161 99523161 1001 86380 86390 1
523307 99523307 1001 86380 86390 1
523911 99523911 1001 86380 86390 1
523870 99523870 1001 86380 86390 1
523834 99523834 1001 86380 86390 1
523848 99523848 1001 86380 86390 1
523761 99523761 1001 86380 86390 1
523570 99523570 1001 86380 86390 1
523687 99523687 1001 86380 86390 1
523629 99523629 1001 86380 86390 1
523724 99523724 1001 86380 86390 1
523377 99523377 1001 86380 86390 1
523447 99523447 1001 86380 86390 1
523371 99523371 1001 86380 86390 1
523993 99523993 1001 86380 86390 1
524087 99524087 1001 86380 86390 1
524141 99524141 1001 86380 86390 1
523961 99523961 1001 86380 86390 1
523977 99523977 1001 86380 86390 1
524746 99524746 1001 86380 86390 1
524650 99524650 1001 86380 86390 1
524758 99524758 1001 86380 86390 1
524421 99524421 1001 86380 86390 1
524474 99524474 1001 86380 86390 1
524531 99524531 1001 86380 86390 1
524470 99524470 1001 86380 86390 1
524205 99524205 1001 86380 86390 1
524812 99524812 1001 86380 86390 1
524890 99524890 1001 86380 86390 1
525522 99525522 1001 86380 86390 1
525352 99525352 1001 86380 86390 1
525329 99525329 1001 86380 86390 1
525381 99525381 1001 86380 86390 1
525213 99525213 1001 86380 86390 1
525194 99525194 1001 86380 86390 1
525133 99525133 1001 86380 86390 1
525082 99525082 1001 86380 86390 1
525123 99525123 1001 86380 86390 1
525673 99525673 1001 86380 86390 1
525623 99525623 1001 86380 86390 1
525689 99525689 1001 86380 86390 1
525732 99525732 1001 86380 86390 1
526259 99526259 1001 86380 86390 1
526364 99526364 1001 86380 86390 1
526304 99526304 1001 86380 86390 1
526076 99526076 1001 86380 86390 1
526052 99526052 1001 86380 86390 1
526059 99526059 1001 86380 86390 1
525816 99525816 1001 86380 86390 1
525936 99525936 1001 86380 86390 1
526475 99526475 1001 86380 86390 1
526490 99526490 1001 86380 86390 1
526620 99526620 1001 86380 86390 1
526583 99526583 1001 86380 86390 1
527226 99527226 1001 86380 86390 1
527039 99527039 1001 86380 86390 1
526938 99526938 1001 86380 86390 1
526771 99526771 1001 86380 86390 1
527428 99527428 1001 86380 86390 1
527408 99527408 1001 86380 86390 1
527437 99527437 1001 86380 86390 1
527894 99527894 1001 86380 86390 1
527896 99527896 1001 86380 86390 1
527911 99527911 1001 86380 86390 1
527741 99527741 1001 86380 86390 1
528138 99528138 1001 86380 86390 1
528122 99528122 1001 86380 86390 1
528825 99528825 1001 86380 86390 1
528828 99528828 1001 86380 86390 1
528714 99528714 1001 86380 86390 1
528681 99528681 1001 86380 86390 1
528384 99528384 1001 86380 86390 1
528462 99528462 1001 86380 86390 1
528321 99528321 1001 86380 86390 1
528373 99528373 1001 86380 86390 1
528341 99528341 1001 86380 86390 1
529080 99529080 1001 86380 86390 1
529068 99529068 1001 86380 86390 1
528957 99528957 1001 86380 86390 1
529026 99529026 1001 86380 86390 1
529562 99529562 1001 86380 86390 1
529616 99529616 1001 86380 86390 1
529655 99529655 1001 86380 86390 1
529670 99529670 1001 86380 86390 1
529330 99529330 1001 86380 86390 1
529436 99529436 1001 86380 86390 1
529236 99529236 1001 86380 86390 1
529275 99529275 1001 86380 86390 1
529137 99529137 1001 86380 86390 1
529129 99529129 1001 86380 86390 1
529222 99529222 1001 86380 86390 1
529790 99529790 1001 86380 86390 1
529765 99529765 1001 86380 86390 1
529845 99529845 1001 86380 86390 1
529887 99529887 1001 86380 86390 1
529901 99529901 1001 86380 86390 1
529850 99529850 1001 86380 86390 1
529812 99529812 1001 86380 86390 1
530362 99530362 1001 86380 86390 1
530193 99530193 1001 86380 86390 1
530344 99530344 1001 86380 86390 1
530102 99530102 1001 86380 86390 1
529960 99529960 1001 86380 86390 1
529977 99529977 1001 86380 86390 1
530055 99530055 1001 86380 86390 1
530702 99530702 1001 86380 86390 1
531344 99531344 1001 86380 86390 1
531259 99531259 1001 86380 86390 1
531248 99531248 1001 86380 86390 1
531163 99531163 1001 86380 86390 1
530982 99530982 1001 86380 86390 1
530796 99530796 1001 86380 86390 1
531512 99531512 1001 86380 86390 1
532040 99532040 1001 86380 86390 1
532161 99532161 1001 86380 86390 1
532113 99532113 1001 86380 86390 1
531927 99531927 1001 86380 86390 1
531956 99531956 1001 86380 86390 1
531866 99531866 1001 86380 86390 1
531931 99531931 1001 86380 86390 1
531842 99531842 1001 86380 86390 1
531599 99531599 1001 86380 86390 1
531759 99531759 1001 86380 86390 1
531776 99531776 1001 86380 86390 1
532219 99532219 1001 86380 86390 1
532376 99532376 1001 86380 86390 1
532276 99532276 1001 86380 86390 1
532251 99532251 1001 86380 86390 1
532993 99532993 1001 86380 86390 1
532908 99532908 1001 86380 86390 1
532977 99532977 1001 86380 86390 1
532528 99532528 1001 86380 86390 1
532467 99532467 1001 86380 86390 1
532584 99532584 1001 86380 86390 1
532444 99532444 1001 86380 86390 1
532448 99532448 1001 86380 86390 1
533189 99533189 1001 86380 86390 1
533089 99533089 1001 86380 86390 1
533667 99533667 1001 86380 86390 1
533724 99533724 1001 86380 86390 1
533751 99533751 1001 86380 86390 1
533498 99533498 1001 86380 86390 1
533487 99533487 1001 86380 86390 1
533543 99533543 1001 86380 86390 1
533534 99533534 1001 86380 86390 1
533651 99533651 1001 86380 86390 1
533382 99533382 1001 86380 86390 1
533253 99533253 1001 86380 86390 1
533388 99533388 1001 86380 86390 1
533896 99533896 1001 86380 86390 1
533948 99533948 1001 86380 86390 1
533977 99533977 1001 86380 86390 1
533939 99533939 1001 86380 86390 1
533953 99533953 1001 86380 86390 1
533878 99533878 1001 86380 86390 1
534521 99534521 1001 86380 86390 1
534305 99534305 1001 86380 86390 1
534436 99534436 1001 86380 86390 1
534476 99534476 1001 86380 86390 1
534747 99534747 1001 86380 86390 1
534740 99534740 1001 86380 86390 1
534833 99534833 1001 86380 86390 1
535336 99535336 1001 86380 86390 1
535454 99535454 1001 86380 86390 1
535339 99535339 1001 86380 86390 1
535216 99535216 1001 86380 86390 1
534953 99534953 1001 86380 86390 1
535006 99535006 1001 86380 86390 1
535033 99535033 1001 86380 86390 1
535649 99535649 1001 86380 86390 1
535537 99535537 1001 86380 86390 1
535706 99535706 1001 86380 86390 1
535655 99535655 1001 86380 86390 1
536149 99536149 1001 86380 86390 1
536270 99536270 1001 86380 86390 1
535941 99535941 1001 86380 86390 1
536036 99536036 1001 86380 86390 1
536039 99536039 1001 86380 86390 1
536439 99536439 1001 86380 86390 1
536491 99536491 1001 86380 86390 1
536362 99536362 1001 86380 86390 1
536495 99536495 1001 86380 86390 1
536472 99536472 1001 86380 86390 1
536345 99536345 1001 86380 86390 1
537099 99537099 1001 86380 86390 1
537088 99537088 1001 86380 86390 1
537155 99537155 1001 86380 86390 1
536900 99536900 1001 86380 86390 1
536825 99536825 1001 86380 86390 1
536774 99536774 1001 86380 86390 1
536731 99536731 1001 86380 86390 1
536579 99536579 1001 86380 86390 1
537353 99537353 1001 86380 86390 1
537216 99537216 1001 86380 86390 1
537307 99537307 1001 86380 86390 1
537180 99537180 1001 86380 86390 1
537834 99537834 1001 86380 86390 1
537903 99537903 1001 86380 86390 1
537813 99537813 1001 86380 86390 1
537833 99537833 1001 86380 86390 1
537762 99537762 1001 86380 86390 1
537661 99537661 1001 86380 86390 1
537768 99537768 1001 86380 86390 1
537639 99537639 1001 86380 86390 1
537476 99537476 1001 86380 86390 1
538035 99538035 1001 86380 86390 1
537995 99537995 1001 86380 86390 1
538178 99538178 1001 86380 86390 1
538105 99538105 1001 86380 86390 1
538110 99538110 1001 86380 86390 1
538163 99538163 1001 86380 86390 1
538739 99538739 1001 86380 86390 1
538784 99538784 1001 86380 86390 1
538624 99538624 1001 86380 86390 1
538734 99538734 1001 86380 86390 1
538723 99538723 1001 86380 86390 1
538518 99538518 1001 86380 86390 1
538460 99538460 1001 86380 86390 1
538500 99538500 1001 86380 86390 1
538565 99538565 1001 86380 86390 1
538491 99538491 1001 86380 86390 1
538399 99538399 1001 86380 86390 1
539013 99539013 1001 86380 86390 1
539461 99539461 1001 86380 86390 1
539452 99539452 1001 86380 86390 1
539259 99539259 1001 86380 86390 1
539365 99539365 1001 86380 86390 1
539290 99539290 1001 86380 86390 1
539291 99539291 1001 86380 86390 1
539162 99539162 1001 86380 86390 1
539050 99539050 1001 86380 86390 1
539130 99539130 1001 86380 86390 1
539146 99539146 1001 86380 86390 1
539161 99539161 1001 86380 86390 1
539741 99539741 1001 86380 86390 1
540343 99540343 1001 86380 86390 1
540396 99540396 1001 86380 86390 1
540306 99540306 1001 86380 86390 1
540428 99540428 1001 86380 86390 1
540197 99540197 1001 86380 86390 1
540224 99540224 1001 86380 86390 1
540110 99540110 1001 86380 86390 1
540060 99540060 1001 86380 86390 1
540243 99540243 1001 86380 86390 1
539938 99539938 1001 86380 86390 1
539903 99539903 1001 86380 86390 1
539917 99539917 1001 86380 86390 1
539969 99539969 1001 86380 86390 1
540009 99540009 1001 86380 86390 1
540525 99540525 1001 86380 86390 1
541233 99541233 1001 86380 86390 1
541223 99541223 1001 86380 86390 1
541224 99541224 1001 86380 86390 1
541122 99541122 1001 86380 86390 1
541214 99541214 1001 86380 86390 1
541286 99541286 1001 86380 86390 1
541049 99541049 1001 86380 86390 1
540937 99540937 1001 86380 86390 1
540756 99540756 1001 86380 86390 1
540782 99540782 1001 86380 86390 1
540761 99540761 1001 86380 86390 1
541944 99541944 1001 86380 86390 1
542095 99542095 1001 86380 86390 1
542113 99542113 1001 86380 86390 1
541745 99541745 1001 86380 86390 1
541576 99541576 1001 86380 86390 1
541567 99541567 1001 86380 86390 1
541658 99541658 1001 86380 86390 1
541613 99541613 1001 86380 86390 1
542314 99542314 1001 86380 86390 1
542172 99542172 1001 86380 86390 1
542173 99542173 1001 86380 86390 1
542135 99542135 1001 86380 86390 1
542571 99542571 1001 86380 86390 1
542674 99542674 1001 86380 86390 1
542616 99542616 1001 86380 86390 1
542673 99542673 1001 86380 86390 1
542354 99542354 1001 86380 86390 1
542407 99542407 1001 86380 86390 1
542448 99542448 1001 86380 86390 1
542424 99542424 1001 86380 86390 1
542529 99542529 1001 86380 86390 1
542362 99542362 1001 86380 86390 1
543006 99543006 1001 86380 86390 1
542958 99542958 1001 86380 86390 1
543042 99543042 1001 86380 86390 1
543030 99543030 1001 86380 86390 1
543663 99543663 1001 86380 86390 1
543599 99543599 1001 86380 86390 1
543398 99543398 1001 86380 86390 1
543432 99543432 1001 86380 86390 1
543154 99543154 1001 86380 86390 1
543236 99543236 1001 86380 86390 1
543878 99543878 1001 86380 86390 1
543943 99543943 1001 86380 86390 1
544536 99544536 1001 86380 86390 1
544487 99544487 1001 86380 86390 1
544411 99544411 1001 86380 86390 1
544589 99544589 1001 86380 86390 1
544132 99544132 1001 86380 86390 1
544042 99544042 1001 86380 86390 1
544007 99544007 1001 86380 86390 1
544021 99544021 1001 86380 86390 1
544139 99544139 1001 86380 86390 1
544050 99544050 1001 86380 86390 1
544167 99544167 1001 86380 86390 1
544129 99544129 1001 86380 86390 1
544142 99544142 1001 86380 86390 1
544393 99544393 1001 86380 86390 1
544628 99544628 1001 86380 86390 1
544658 99544658 1001 86380 86390 1
401124 995 1001 65280 67617 1
539684 757 1002 51859 63559 1
536881 1036 1001 46438 46737 1
400039 99400039 1001 86380 86390 1
400158 99400158 1001 86380 86390 1
400221 99400221 1001 86380 86390 1
400228 99400228 1001 86380 86390 1
400506 99400506 1001 86380 86390 1
400613 99400613 1001 86380 86390 1
400573 99400573 1001 86380 86390 1
400597 99400597 1001 86380 86390 1
400893 99400893 1001 86380 86390 1
401016 99401016 1001 86380 86390 1
401020 99401020 1001 86380 86390 1
401410 99401410 1001 86380 86390 1
401609 99401609 1001 86380 86390 1
401781 99401781 1001 86380 86390 1
401753 99401753 1001 86380 86390 1
401814 99401814 1001 86380 86390 1
401742 99401742 1001 86380 86390 1
401710 99401710 1001 86380 86390 1
401839 99401839 1001 86380 86390 1
402021 99402021 1001 86380 86390 1
402045 99402045 1001 86380 86390 1
402093 99402093 1001 86380 86390 1
402191 99402191 1001 86380 86390 1
402779 99402779 1001 86380 86390 1
402819 99402819 1001 86380 86390 1
402820 99402820 1001 86380 86390 1
402853 99402853 1001 86380 86390 1
402856 99402856 1001 86380 86390 1
402813 99402813 1001 86380 86390 1
403421 99403421 1001 86380 86390 1
403338 99403338 1001 86380 86390 1
403644 99403644 1001 86380 86390 1
404274 99404274 1001 86380 86390 1
404304 99404304 1001 86380 86390 1
404319 99404319 1001 86380 86390 1
404558 99404558 1001 86380 86390 1
404670 99404670 1001 86380 86390 1
404790 99404790 1001 86380 86390 1
404935 99404935 1001 86380 86390 1
405483 99405483 1001 86380 86390 1
405518 99405518 1001 86380 86390 1
405577 99405577 1001 86380 86390 1
405736 99405736 1001 86380 86390 1
406054 99406054 1001 86380 86390 1
406088 99406088 1001 86380 86390 1
406187 99406187 1001 86380 86390 1
406220 99406220 1001 86380 86390 1
406426 99406426 1001 86380 86390 1
406632 99406632 1001 86380 86390 1
406873 99406873 1001 86380 86390 1
407199 99407199 1001 86380 86390 1
407421 99407421 1001 86380 86390 1
407423 99407423 1001 86380 86390 1
407409 99407409 1001 86380 86390 1
407501 99407501 1001 86380 86390 1
407573 99407573 1001 86380 86390 1
407680 99407680 1001 86380 86390 1
407745 99407745 1001 86380 86390 1
407845 99407845 1001 86380 86390 1
408102 99408102 1001 86380 86390 1
408253 99408253 1001 86380 86390 1
408287 99408287 1001 86380 86390 1
408603 99408603 1001 86380 86390 1
408529 99408529 1001 86380 86390 1
408870 99408870 1001 86380 86390 1
409105 99409105 1001 86380 86390 1
409109 99409109 1001 86380 86390 1
409297 99409297 1001 86380 86390 1
409441 99409441 1001 86380 86390 1
409649 99409649 1001 86380 86390 1
409973 99409973 1001 86380 86390 1
410069 99410069 1001 86380 86390 1
410160 99410160 1001 86380 86390 1
410222 99410222 1001 86380 86390 1
410319 99410319 1001 86380 86390 1
410360 99410360 1001 86380 86390 1
410705 99410705 1001 86380 86390 1
410789 99410789 1001 86380 86390 1
410872 99410872 1001 86380 86390 1
410912 99410912 1001 86380 86390 1
411276 99411276 1001 86380 86390 1
411230 99411230 1001 86380 86390 1
411271 99411271 1001 86380 86390 1
411227 99411227 1001 86380 86390 1
411778 99411778 1001 86380 86390 1
411752 99411752 1001 86380 86390 1
412013 99412013 1001 86380 86390 1
412025 99412025 1001 86380 86390 1
412112 99412112 1001 86380 86390 1
412252 99412252 1001 86380 86390 1
412208 99412208 1001 86380 86390 1
412300 99412300 1001 86380 86390 1
412332 99412332 1001 86380 86390 1
413476 99413476 1001 86380 86390 1
413527 99413527 1001 86380 86390 1
413470 99413470 1001 86380 86390 1
413132 99413132 1001 86380 86390 1
412607 99412607 1001 86380 86390 1
412665 99412665 1001 86380 86390 1
412529 99412529 1001 86380 86390 1
412585 99412585 1001 86380 86390 1
412871 99412871 1001 86380 86390 1
412710 99412710 1001 86380 86390 1
413920 99413920 1001 86380 86390 1
413888 99413888 1001 86380 86390 1
413842 99413842 1001 86380 86390 1
415247 99415247 1001 86380 86390 1
415222 99415222 1001 86380 86390 1
415196 99415196 1001 86380 86390 1
415042 99415042 1001 86380 86390 1
414830 99414830 1001 86380 86390 1
414381 99414381 1001 86380 86390 1
414430 99414430 1001 86380 86390 1
414455 99414455 1001 86380 86390 1
414232 99414232 1001 86380 86390 1
415422 99415422 1001 86380 86390 1
415656 99415656 1001 86380 86390 1
416883 99416883 1001 86380 86390 1
416905 99416905 1001 86380 86390 1
416965 99416965 1001 86380 86390 1
416805 99416805 1001 86380 86390 1
416748 99416748 1001 86380 86390 1
416878 99416878 1001 86380 86390 1
416550 99416550 1001 86380 86390 1
415932 99415932 1001 86380 86390 1
415819 99415819 1001 86380 86390 1
417222 99417222 1001 86380 86390 1
417010 99417010 1001 86380 86390 1
417350 99417350 1001 86380 86390 1
417307 99417307 1001 86380 86390 1
417484 99417484 1001 86380 86390 1
417485 99417485 1001 86380 86390 1
418461 99418461 1001 86380 86390 1
418519 99418519 1001 86380 86390 1
418470 99418470 1001 86380 86390 1
418593 99418593 1001 86380 86390 1
418689 99418689 1001 86380 86390 1
418191 99418191 1001 86380 86390 1
418062 99418062 1001 86380 86390 1
418291 99418291 1001 86380 86390 1
417677 99417677 1001 86380 86390 1
417866 99417866 1001 86380 86390 1
419076 99419076 1001 86380 86390 1
419105 99419105 1001 86380 86390 1
418943 99418943 1001 86380 86390 1
420183 99420183 1001 86380 86390 1
420070 99420070 1001 86380 86390 1
420420 99420420 1001 86380 86390 1
419822 99419822 1001 86380 86390 1
419971 99419971 1001 86380 86390 1
419888 99419888 1001 86380 86390 1
419268 99419268 1001 86380 86390 1
419463 99419463 1001 86380 86390 1
419339 99419339 1001 86380 86390 1
419510 99419510 1001 86380 86390 1
419631 99419631 1001 86380 86390 1
420501 99420501 1001 86380 86390 1
421803 99421803 1001 86380 86390 1
422080 99422080 1001 86380 86390 1
422102 99422102 1001 86380 86390 1
421484 99421484 1001 86380 86390 1
421465 99421465 1001 86380 86390 1
421489 99421489 1001 86380 86390 1
421064 99421064 1001 86380 86390 1
421016 99421016 1001 86380 86390 1
421197 99421197 1001 86380 86390 1
421225 99421225 1001 86380 86390 1
422489 99422489 1001 86380 86390 1
422415 99422415 1001 86380 86390 1
422495 99422495 1001 86380 86390 1
423307 99423307 1001 86380 86390 1
423634 99423634 1001 86380 86390 1
423483 99423483 1001 86380 86390 1
422551 99422551 1001 86380 86390 1
422906 99422906 1001 86380 86390 1
422573 99422573 1001 86380 86390 1
424147 99424147 1001 86380 86390 1
423803 99423803 1001 86380 86390 1
424754 99424754 1001 86380 86390 1
424592 99424592 1001 86380 86390 1
424605 99424605 1001 86380 86390 1
424635 99424635 1001 86380 86390 1
424608 99424608 1001 86380 86390 1
424729 99424729 1001 86380 86390 1
424414 99424414 1001 86380 86390 1
425495 99425495 1001 86380 86390 1
425710 99425710 1001 86380 86390 1
425664 99425664 1001 86380 86390 1
425670 99425670 1001 86380 86390 1
425649 99425649 1001 86380 86390 1
425578 99425578 1001 86380 86390 1
425626 99425626 1001 86380 86390 1
426931 99426931 1001 86380 86390 1
426956 99426956 1001 86380 86390 1
426456 99426456 1001 86380 86390 1
426569 99426569 1001 86380 86390 1
425917 99425917 1001 86380 86390 1
427184 99427184 1001 86380 86390 1
427504 99427504 1001 86380 86390 1
427133 99427133 1001 86380 86390 1
428391 99428391 1001 86380 86390 1
428678 99428678 1001 86380 86390 1
428655 99428655 1001 86380 86390 1
428706 99428706 1001 86380 86390 1
428721 99428721 1001 86380 86390 1
428663 99428663 1001 86380 86390 1
428228 99428228 1001 86380 86390 1
428039 99428039 1001 86380 86390 1
428132 99428132 1001 86380 86390 1
427541 99427541 1001 86380 86390 1
427547 99427547 1001 86380 86390 1
428776 99428776 1001 86380 86390 1
429062 99429062 1001 86380 86390 1
430373 99430373 1001 86380 86390 1
430144 99430144 1001 86380 86390 1
430122 99430122 1001 86380 86390 1
430286 99430286 1001 86380 86390 1
430366 99430366 1001 86380 86390 1
429630 99429630 1001 86380 86390 1
429857 99429857 1001 86380 86390 1
429826 99429826 1001 86380 86390 1
429612 99429612 1001 86380 86390 1
430644 99430644 1001 86380 86390 1
430495 99430495 1001 86380 86390 1
431818 99431818 1001 86380 86390 1
431990 99431990 1001 86380 86390 1
431771 99431771 1001 86380 86390 1
431925 99431925 1001 86380 86390 1
431550 99431550 1001 86380 86390 1
431459 99431459 1001 86380 86390 1
431480 99431480 1001 86380 86390 1
431415 99431415 1001 86380 86390 1
431498 99431498 1001 86380 86390 1
430945 99430945 1001 86380 86390 1
431007 99431007 1001 86380 86390 1
431095 99431095 1001 86380 86390 1
430907 99430907 1001 86380 86390 1
430994 99430994 1001 86380 86390 1
432374 99432374 1001 86380 86390 1
432382 99432382 1001 86380 86390 1
432420 99432420 1001 86380 86390 1
433548 99433548 1001 86380 86390 1
433627 99433627 1001 86380 86390 1
432956 99432956 1001 86380 86390 1
433208 99433208 1001 86380 86390 1
432829 99432829 1001 86380 86390 1
432776 99432776 1001 86380 86390 1
432808 99432808 1001 86380 86390 1
433977 99433977 1001 86380 86390 1
435094 99435094 1001 86380 86390 1
434997 99434997 1001 86380 86390 1
434924 99434924 1001 86380 86390 1
434690 99434690 1001 86380 86390 1
434614 99434614 1001 86380 86390 1
434396 99434396 1001 86380 86390 1
434412 99434412 1001 86380 86390 1
434572 99434572 1001 86380 86390 1
434276 99434276 1001 86380 86390 1
434448 99434448 1001 86380 86390 1
435831 99435831 1001 86380 86390 1
435561 99435561 1001 86380 86390 1
436890 99436890 1001 86380 86390 1
436772 99436772 1001 86380 86390 1
437129 99437129 1001 86380 86390 1
436682 99436682 1001 86380 86390 1
436728 99436728 1001 86380 86390 1
436450 99436450 1001 86380 86390 1
436462 99436462 1001 86380 86390 1
436574 99436574 1001 86380 86390 1
436561 99436561 1001 86380 86390 1
436621 99436621 1001 86380 86390 1
436040 99436040 1001 86380 86390 1
436270 99436270 1001 86380 86390 1
436173 99436173 1001 86380 86390 1
436005 99436005 1001 86380 86390 1
437194 99437194 1001 86380 86390 1
300075 99300075 1001 86380 86390 1
300078 99300078 1001 86380 86390 1
437181 99437181 1001 86380 86390 1
300680 99300680 1001 86380 86390 1
300488 99300488 1001 86380 86390 1
300336 99300336 1001 86380 86390 1
300403 99300403 1001 86380 86390 1
300212 99300212 1001 86380 86390 1
300239 99300239 1001 86380 86390 1
300271 99300271 1001 86380 86390 1
300790 99300790 1001 86380 86390 1
300919 99300919 1001 86380 86390 1
300754 99300754 1001 86380 86390 1
300755 99300755 1001 86380 86390 1
300821 99300821 1001 86380 86390 1
300811 99300811 1001 86380 86390 1
301521 99301521 1001 86380 86390 1
301453 99301453 1001 86380 86390 1
301524 99301524 1001 86380 86390 1
301530 99301530 1001 86380 86390 1
301435 99301435 1001 86380 86390 1
301461 99301461 1001 86380 86390 1
301263 99301263 1001 86380 86390 1
301317 99301317 1001 86380 86390 1
301176 99301176 1001 86380 86390 1
301307 99301307 1001 86380 86390 1
301129 99301129 1001 86380 86390 1
301065 99301065 1001 86380 86390 1
301027 99301027 1001 86380 86390 1
301070 99301070 1001 86380 86390 1
302307 99302307 1001 86380 86390 1
302322 99302322 1001 86380 86390 1
302300 99302300 1001 86380 86390 1
302136 99302136 1001 86380 86390 1
301771 99301771 1001 86380 86390 1
302552 99302552 1001 86380 86390 1
303186 99303186 1001 86380 86390 1
303098 99303098 1001 86380 86390 1
302994 99302994 1001 86380 86390 1
302840 99302840 1001 86380 86390 1
302688 99302688 1001 86380 86390 1
303368 99303368 1001 86380 86390 1
303931 99303931 1001 86380 86390 1
303932 99303932 1001 86380 86390 1
303975 99303975 1001 86380 86390 1
304026 99304026 1001 86380 86390 1
303646 99303646 1001 86380 86390 1
303622 99303622 1001 86380 86390 1
303675 99303675 1001 86380 86390 1
303729 99303729 1001 86380 86390 1
303626 99303626 1001 86380 86390 1
303463 99303463 1001 86380 86390 1
303442 99303442 1001 86380 86390 1
303481 99303481 1001 86380 86390 1
303432 99303432 1001 86380 86390 1
303474 99303474 1001 86380 86390 1
303590 99303590 1001 86380 86390 1
303592 99303592 1001 86380 86390 1
304174 99304174 1001 86380 86390 1
304175 99304175 1001 86380 86390 1
304064 99304064 1001 86380 86390 1
304105 99304105 1001 86380 86390 1
304093 99304093 1001 86380 86390 1
304678 99304678 1001 86380 86390 1
304770 99304770 1001 86380 86390 1
304802 99304802 1001 86380 86390 1
304790 99304790 1001 86380 86390 1
304687 99304687 1001 86380 86390 1
304648 99304648 1001 86380 86390 1
304245 99304245 1001 86380 86390 1
304440 99304440 1001 86380 86390 1
304402 99304402 1001 86380 86390 1
304415 99304415 1001 86380 86390 1
304895 99304895 1001 86380 86390 1
304908 99304908 1001 86380 86390 1
305051 99305051 1001 86380 86390 1
304987 99304987 1001 86380 86390 1
305052 99305052 1001 86380 86390 1
304889 99304889 1001 86380 86390 1
305494 99305494 1001 86380 86390 1
305668 99305668 1001 86380 86390 1
305453 99305453 1001 86380 86390 1
305480 99305480 1001 86380 86390 1
305338 99305338 1001 86380 86390 1
305457 99305457 1001 86380 86390 1
305458 99305458 1001 86380 86390 1
305342 99305342 1001 86380 86390 1
305279 99305279 1001 86380 86390 1
305332 99305332 1001 86380 86390 1
305452 99305452 1001 86380 86390 1
305234 99305234 1001 86380 86390 1
305164 99305164 1001 86380 86390 1
500067 99500067 1001 86380 86390 1
500160 99500160 1001 86380 86390 1
500770 99500770 1001 86380 86390 1
500628 99500628 1001 86380 86390 1
500719 99500719 1001 86380 86390 1
500669 99500669 1001 86380 86390 1
500584 99500584 1001 86380 86390 1
500585 99500585 1001 86380 86390 1
500576 99500576 1001 86380 86390 1
500335 99500335 1001 86380 86390 1
500206 99500206 1001 86380 86390 1
500221 99500221 1001 86380 86390 1
500213 99500213 1001 86380 86390 1
500331 99500331 1001 86380 86390 1
500293 99500293 1001 86380 86390 1
500229 99500229 1001 86380 86390 1
500849 99500849 1001 86380 86390 1
500826 99500826 1001 86380 86390 1
500982 99500982 1001 86380 86390 1
500896 99500896 1001 86380 86390 1
501580 99501580 1001 86380 86390 1
501568 99501568 1001 86380 86390 1
501492 99501492 1001 86380 86390 1
501433 99501433 1001 86380 86390 1
501331 99501331 1001 86380 86390 1
501431 99501431 1001 86380 86390 1
501303 99501303 1001 86380 86390 1
501201 99501201 1001 86380 86390 1
501021 99501021 1001 86380 86390 1
501166 99501166 1001 86380 86390 1
501095 99501095 1001 86380 86390 1
501818 99501818 1001 86380 86390 1
501663 99501663 1001 86380 86390 1
501757 99501757 1001 86380 86390 1
501772 99501772 1001 86380 86390 1
502406 99502406 1001 86380 86390 1
502279 99502279 1001 86380 86390 1
502284 99502284 1001 86380 86390 1
502192 99502192 1001 86380 86390 1
502141 99502141 1001 86380 86390 1
502040 99502040 1001 86380 86390 1
501991 99501991 1001 86380 86390 1
501849 99501849 1001 86380 86390 1
501893 99501893 1001 86380 86390 1
502501 99502501 1001 86380 86390 1
502656 99502656 1001 86380 86390 1
502610 99502610 1001 86380 86390 1
502611 99502611 1001 86380 86390 1
502512 99502512 1001 86380 86390 1
503260 99503260 1001 86380 86390 1
503251 99503251 1001 86380 86390 1
502922 99502922 1001 86380 86390 1
503080 99503080 1001 86380 86390 1
502952 99502952 1001 86380 86390 1
502865 99502865 1001 86380 86390 1
502801 99502801 1001 86380 86390 1
502868 99502868 1001 86380 86390 1
502843 99502843 1001 86380 86390 1
502675 99502675 1001 86380 86390 1
502768 99502768 1001 86380 86390 1
503431 99503431 1001 86380 86390 1
503407 99503407 1001 86380 86390 1
503472 99503472 1001 86380 86390 1
503426 99503426 1001 86380 86390 1
504044 99504044 1001 86380 86390 1
504091 99504091 1001 86380 86390 1
504025 99504025 1001 86380 86390 1
504115 99504115 1001 86380 86390 1
504014 99504014 1001 86380 86390 1
503904 99503904 1001 86380 86390 1
503766 99503766 1001 86380 86390 1
503832 99503832 1001 86380 86390 1
503755 99503755 1001 86380 86390 1
503781 99503781 1001 86380 86390 1
503641 99503641 1001 86380 86390 1
503608 99503608 1001 86380 86390 1
503702 99503702 1001 86380 86390 1
504166 99504166 1001 86380 86390 1
504118 99504118 1001 86380 86390 1
504210 99504210 1001 86380 86390 1
504185 99504185 1001 86380 86390 1
504916 99504916 1001 86380 86390 1
504623 99504623 1001 86380 86390 1
504619 99504619 1001 86380 86390 1
504422 99504422 1001 86380 86390 1
504331 99504331 1001 86380 86390 1
505126 99505126 1001 86380 86390 1
505075 99505075 1001 86380 86390 1
505103 99505103 1001 86380 86390 1
505142 99505142 1001 86380 86390 1
505040 99505040 1001 86380 86390 1
505734 99505734 1001 86380 86390 1
505657 99505657 1001 86380 86390 1
505664 99505664 1001 86380 86390 1
505396 99505396 1001 86380 86390 1
505426 99505426 1001 86380 86390 1
505433 99505433 1001 86380 86390 1
505344 99505344 1001 86380 86390 1
505203 99505203 1001 86380 86390 1
505314 99505314 1001 86380 86390 1
505785 99505785 1001 86380 86390 1
505944 99505944 1001 86380 86390 1
505815 99505815 1001 86380 86390 1
506442 99506442 1001 86380 86390 1
506560 99506560 1001 86380 86390 1
506431 99506431 1001 86380 86390 1
506409 99506409 1001 86380 86390 1
506593 99506593 1001 86380 86390 1
506518 99506518 1001 86380 86390 1
506592 99506592 1001 86380 86390 1
506351 99506351 1001 86380 86390 1
506386 99506386 1001 86380 86390 1
506044 99506044 1001 86380 86390 1
506057 99506057 1001 86380 86390 1
505982 99505982 1001 86380 86390 1
506077 99506077 1001 86380 86390 1
506599 99506599 1001 86380 86390 1
506604 99506604 1001 86380 86390 1
507337 99507337 1001 86380 86390 1
507318 99507318 1001 86380 86390 1
507168 99507168 1001 86380 86390 1
507171 99507171 1001 86380 86390 1
506907 99506907 1001 86380 86390 1
506863 99506863 1001 86380 86390 1
507437 99507437 1001 86380 86390 1
507623 99507623 1001 86380 86390 1
508136 99508136 1001 86380 86390 1
508176 99508176 1001 86380 86390 1
508204 99508204 1001 86380 86390 1
508206 99508206 1001 86380 86390 1
508077 99508077 1001 86380 86390 1
508182 99508182 1001 86380 86390 1
507889 99507889 1001 86380 86390 1
507837 99507837 1001 86380 86390 1
507996 99507996 1001 86380 86390 1
507799 99507799 1001 86380 86390 1
507723 99507723 1001 86380 86390 1
507753 99507753 1001 86380 86390 1
507779 99507779 1001 86380 86390 1
508404 99508404 1001 86380 86390 1
508405 99508405 1001 86380 86390 1
508934 99508934 1001 86380 86390 1
509026 99509026 1001 86380 86390 1
508988 99508988 1001 86380 86390 1
508703 99508703 1001 86380 86390 1
508756 99508756 1001 86380 86390 1
508587 99508587 1001 86380 86390 1
509749 99509749 1001 86380 86390 1
509702 99509702 1001 86380 86390 1
509781 99509781 1001 86380 86390 1
509717 99509717 1001 86380 86390 1
509782 99509782 1001 86380 86390 1
509515 99509515 1001 86380 86390 1
509569 99509569 1001 86380 86390 1
509562 99509562 1001 86380 86390 1
509305 99509305 1001 86380 86390 1
509396 99509396 1001 86380 86390 1
509398 99509398 1001 86380 86390 1
509354 99509354 1001 86380 86390 1
510104 99510104 1001 86380 86390 1
510029 99510029 1001 86380 86390 1
509959 99509959 1001 86380 86390 1
510037 99510037 1001 86380 86390 1
510587 99510587 1001 86380 86390 1
510617 99510617 1001 86380 86390 1
510630 99510630 1001 86380 86390 1
510682 99510682 1001 86380 86390 1
510633 99510633 1001 86380 86390 1
510400 99510400 1001 86380 86390 1
510125 99510125 1001 86380 86390 1
510270 99510270 1001 86380 86390 1
510219 99510219 1001 86380 86390 1
510232 99510232 1001 86380 86390 1
510895 99510895 1001 86380 86390 1
510818 99510818 1001 86380 86390 1
510837 99510837 1001 86380 86390 1
511455 99511455 1001 86380 86390 1
511535 99511535 1001 86380 86390 1
511369 99511369 1001 86380 86390 1
511191 99511191 1001 86380 86390 1
511280 99511280 1001 86380 86390 1
511000 99511000 1001 86380 86390 1
511721 99511721 1001 86380 86390 1
511556 99511556 1001 86380 86390 1
511621 99511621 1001 86380 86390 1
511689 99511689 1001 86380 86390 1
511754 99511754 1001 86380 86390 1
511677 99511677 1001 86380 86390 1
512192 99512192 1001 86380 86390 1
512336 99512336 1001 86380 86390 1
512049 99512049 1001 86380 86390 1
512026 99512026 1001 86380 86390 1
511914 99511914 1001 86380 86390 1
511916 99511916 1001 86380 86390 1
511787 99511787 1001 86380 86390 1
511963 99511963 1001 86380 86390 1
511758 99511758 1001 86380 86390 1
512523 99512523 1001 86380 86390 1
512452 99512452 1001 86380 86390 1
513038 99513038 1001 86380 86390 1
513013 99513013 1001 86380 86390 1
513117 99513117 1001 86380 86390 1
513123 99513123 1001 86380 86390 1
513061 99513061 1001 86380 86390 1
512981 99512981 1001 86380 86390 1
512662 99512662 1001 86380 86390 1
512705 99512705 1001 86380 86390 1
512759 99512759 1001 86380 86390 1
513385 99513385 1001 86380 86390 1
513373 99513373 1001 86380 86390 1
513323 99513323 1001 86380 86390 1
513219 99513219 1001 86380 86390 1
513224 99513224 1001 86380 86390 1
513839 99513839 1001 86380 86390 1
513936 99513936 1001 86380 86390 1
513710 99513710 1001 86380 86390 1
513782 99513782 1001 86380 86390 1
513567 99513567 1001 86380 86390 1
513606 99513606 1001 86380 86390 1
513443 99513443 1001 86380 86390 1
513431 99513431 1001 86380 86390 1
513562 99513562 1001 86380 86390 1
514768 99514768 1001 86380 86390 1
514680 99514680 1001 86380 86390 1
514656 99514656 1001 86380 86390 1
514812 99514812 1001 86380 86390 1
514451 99514451 1001 86380 86390 1
514530 99514530 1001 86380 86390 1
514452 99514452 1001 86380 86390 1
514595 99514595 1001 86380 86390 1
514634 99514634 1001 86380 86390 1
514295 99514295 1001 86380 86390 1
514412 99514412 1001 86380 86390 1
515024 99515024 1001 86380 86390 1
514909 99514909 1001 86380 86390 1
514888 99514888 1001 86380 86390 1
515030 99515030 1001 86380 86390 1
514994 99514994 1001 86380 86390 1
515506 99515506 1001 86380 86390 1
515508 99515508 1001 86380 86390 1
515540 99515540 1001 86380 86390 1
515349 99515349 1001 86380 86390 1
515405 99515405 1001 86380 86390 1
515342 99515342 1001 86380 86390 1
515237 99515237 1001 86380 86390 1
515810 99515810 1001 86380 86390 1
515063 99515063 1001 86380 86390 1
515786 99515786 1001 86380 86390 1
516335 99516335 1001 86380 86390 1
516253 99516253 1001 86380 86390 1
516111 99516111 1001 86380 86390 1
516034 99516034 1001 86380 86390 1
515893 99515893 1001 86380 86390 1
516023 99516023 1001 86380 86390 1
515998 99515998 1001 86380 86390 1
515976 99515976 1001 86380 86390 1
516532 99516532 1001 86380 86390 1
516520 99516520 1001 86380 86390 1
516559 99516559 1001 86380 86390 1
517234 99517234 1001 86380 86390 1
517303 99517303 1001 86380 86390 1
517201 99517201 1001 86380 86390 1
517150 99517150 1001 86380 86390 1
517163 99517163 1001 86380 86390 1
517087 99517087 1001 86380 86390 1
517049 99517049 1001 86380 86390 1
516860 99516860 1001 86380 86390 1
516717 99516717 1001 86380 86390 1
516747 99516747 1001 86380 86390 1
516904 99516904 1001 86380 86390 1
517360 99517360 1001 86380 86390 1
517452 99517452 1001 86380 86390 1
517428 99517428 1001 86380 86390 1
517532 99517532 1001 86380 86390 1
518099 99518099 1001 86380 86390 1
518042 99518042 1001 86380 86390 1
517830 99517830 1001 86380 86390 1
517792 99517792 1001 86380 86390 1
517883 99517883 1001 86380 86390 1
517897 99517897 1001 86380 86390 1
517631 99517631 1001 86380 86390 1
517632 99517632 1001 86380 86390 1
517544 99517544 1001 86380 86390 1
517702 99517702 1001 86380 86390 1
517639 99517639 1001 86380 86390 1
518289 99518289 1001 86380 86390 1
518296 99518296 1001 86380 86390 1
518859 99518859 1001 86380 86390 1
518951 99518951 1001 86380 86390 1
518591 99518591 1001 86380 86390 1
518500 99518500 1001 86380 86390 1
519128 99519128 1001 86380 86390 1
519013 99519013 1001 86380 86390 1
519054 99519054 1001 86380 86390 1
518992 99518992 1001 86380 86390 1
519034 99519034 1001 86380 86390 1
519661 99519661 1001 86380 86390 1
519799 99519799 1001 86380 86390 1
519759 99519759 1001 86380 86390 1
519749 99519749 1001 86380 86390 1
519455 99519455 1001 86380 86390 1
519577 99519577 1001 86380 86390 1
519603 99519603 1001 86380 86390 1
519578 99519578 1001 86380 86390 1
519579 99519579 1001 86380 86390 1
519593 99519593 1001 86380 86390 1
519426 99519426 1001 86380 86390 1
519352 99519352 1001 86380 86390 1
519197 99519197 1001 86380 86390 1
519827 99519827 1001 86380 86390 1
519974 99519974 1001 86380 86390 1
520506 99520506 1001 86380 86390 1
520470 99520470 1001 86380 86390 1
520317 99520317 1001 86380 86390 1
520396 99520396 1001 86380 86390 1
520400 99520400 1001 86380 86390 1
520427 99520427 1001 86380 86390 1
520315 99520315 1001 86380 86390 1
520110 99520110 1001 86380 86390 1
520094 99520094 1001 86380 86390 1
520019 99520019 1001 86380 86390 1
520824 99520824 1001 86380 86390 1
520843 99520843 1001 86380 86390 1
521365 99521365 1001 86380 86390 1
521331 99521331 1001 86380 86390 1
521396 99521396 1001 86380 86390 1
521158 99521158 1001 86380 86390 1
521069 99521069 1001 86380 86390 1
521111 99521111 1001 86380 86390 1
521523 99521523 1001 86380 86390 1
522263 99522263 1001 86380 86390 1
522207 99522207 1001 86380 86390 1
521908 99521908 1001 86380 86390 1
521975 99521975 1001 86380 86390 1
521804 99521804 1001 86380 86390 1
521715 99521715 1001 86380 86390 1
521693 99521693 1001 86380 86390 1
522448 99522448 1001 86380 86390 1
522296 99522296 1001 86380 86390 1
522482 99522482 1001 86380 86390 1
522917 99522917 1001 86380 86390 1
523060 99523060 1001 86380 86390 1
523102 99523102 1001 86380 86390 1
522986 99522986 1001 86380 86390 1
523110 99523110 1001 86380 86390 1
523112 99523112 1001 86380 86390 1
522732 99522732 1001 86380 86390 1
522819 99522819 1001 86380 86390 1
522692 99522692 1001 86380 86390 1
523263 99523263 1001 86380 86390 1
523134 99523134 1001 86380 86390 1
523771 99523771 1001 86380 86390 1
523811 99523811 1001 86380 86390 1
523408 99523408 1001 86380 86390 1
523463 99523463 1001 86380 86390 1
524701 99524701 1001 86380 86390 1
524692 99524692 1001 86380 86390 1
524465 99524465 1001 86380 86390 1
524518 99524518 1001 86380 86390 1
524376 99524376 1001 86380 86390 1
524546 99524546 1001 86380 86390 1
524381 99524381 1001 86380 86390 1
524345 99524345 1001 86380 86390 1
524268 99524268 1001 86380 86390 1
524194 99524194 1001 86380 86390 1
524246 99524246 1001 86380 86390 1
524337 99524337 1001 86380 86390 1
524289 99524289 1001 86380 86390 1
524860 99524860 1001 86380 86390 1
524866 99524866 1001 86380 86390 1
524879 99524879 1001 86380 86390 1
524857 99524857 1001 86380 86390 1
525455 99525455 1001 86380 86390 1
525469 99525469 1001 86380 86390 1
525474 99525474 1001 86380 86390 1
525541 99525541 1001 86380 86390 1
525368 99525368 1001 86380 86390 1
525242 99525242 1001 86380 86390 1
525255 99525255 1001 86380 86390 1
525307 99525307 1001 86380 86390 1
525333 99525333 1001 86380 86390 1
525335 99525335 1001 86380 86390 1
525606 99525606 1001 86380 86390 1
525788 99525788 1001 86380 86390 1
526387 99526387 1001 86380 86390 1
526313 99526313 1001 86380 86390 1
526263 99526263 1001 86380 86390 1
526306 99526306 1001 86380 86390 1
526050 99526050 1001 86380 86390 1
526209 99526209 1001 86380 86390 1
525966 99525966 1001 86380 86390 1
526008 99526008 1001 86380 86390 1
526522 99526522 1001 86380 86390 1
527185 99527185 1001 86380 86390 1
527201 99527201 1001 86380 86390 1
527115 99527115 1001 86380 86390 1
527090 99527090 1001 86380 86390 1
527242 99527242 1001 86380 86390 1
527171 99527171 1001 86380 86390 1
526913 99526913 1001 86380 86390 1
526780 99526780 1001 86380 86390 1
526742 99526742 1001 86380 86390 1
526832 99526832 1001 86380 86390 1
527298 99527298 1001 86380 86390 1
527667 99527667 1001 86380 86390 1
527722 99527722 1001 86380 86390 1
527661 99527661 1001 86380 86390 1
527587 99527587 1001 86380 86390 1
528163 99528163 1001 86380 86390 1
528243 99528243 1001 86380 86390 1
528120 99528120 1001 86380 86390 1
528800 99528800 1001 86380 86390 1
528540 99528540 1001 86380 86390 1
528643 99528643 1001 86380 86390 1
528662 99528662 1001 86380 86390 1
528389 99528389 1001 86380 86390 1
528339 99528339 1001 86380 86390 1
529004 99529004 1001 86380 86390 1
528974 99528974 1001 86380 86390 1
529666 99529666 1001 86380 86390 1
529680 99529680 1001 86380 86390 1
529569 99529569 1001 86380 86390 1
529382 99529382 1001 86380 86390 1
529376 99529376 1001 86380 86390 1
529416 99529416 1001 86380 86390 1
529148 99529148 1001 86380 86390 1
529227 99529227 1001 86380 86390 1
529924 99529924 1001 86380 86390 1
529783 99529783 1001 86380 86390 1
529809 99529809 1001 86380 86390 1
529799 99529799 1001 86380 86390 1
529735 99529735 1001 86380 86390 1
530437 99530437 1001 86380 86390 1
530425 99530425 1001 86380 86390 1
530508 99530508 1001 86380 86390 1
530546 99530546 1001 86380 86390 1
530436 99530436 1001 86380 86390 1
530180 99530180 1001 86380 86390 1
530337 99530337 1001 86380 86390 1
530234 99530234 1001 86380 86390 1
530304 99530304 1001 86380 86390 1
530130 99530130 1001 86380 86390 1
530731 99530731 1001 86380 86390 1
530686 99530686 1001 86380 86390 1
530574 99530574 1001 86380 86390 1
531241 99531241 1001 86380 86390 1
531262 99531262 1001 86380 86390 1
531149 99531149 1001 86380 86390 1
531033 99531033 1001 86380 86390 1
531125 99531125 1001 86380 86390 1
530943 99530943 1001 86380 86390 1
530774 99530774 1001 86380 86390 1
530899 99530899 1001 86380 86390 1
531446 99531446 1001 86380 86390 1
531575 99531575 1001 86380 86390 1
532064 99532064 1001 86380 86390 1
532186 99532186 1001 86380 86390 1
531954 99531954 1001 86380 86390 1
531903 99531903 1001 86380 86390 1
531882 99531882 1001 86380 86390 1
531758 99531758 1001 86380 86390 1
531681 99531681 1001 86380 86390 1
531591 99531591 1001 86380 86390 1
531609 99531609 1001 86380 86390 1
532383 99532383 1001 86380 86390 1
532917 99532917 1001 86380 86390 1
532893 99532893 1001 86380 86390 1
532833 99532833 1001 86380 86390 1
532989 99532989 1001 86380 86390 1
532837 99532837 1001 86380 86390 1
532648 99532648 1001 86380 86390 1
532757 99532757 1001 86380 86390 1
532822 99532822 1001 86380 86390 1
532431 99532431 1001 86380 86390 1
533093 99533093 1001 86380 86390 1
533224 99533224 1001 86380 86390 1
533135 99533135 1001 86380 86390 1
533074 99533074 1001 86380 86390 1
533139 99533139 1001 86380 86390 1
533165 99533165 1001 86380 86390 1
533075 99533075 1001 86380 86390 1
533180 99533180 1001 86380 86390 1
533209 99533209 1001 86380 86390 1
533731 99533731 1001 86380 86390 1
533796 99533796 1001 86380 86390 1
533809 99533809 1001 86380 86390 1
533655 99533655 1001 86380 86390 1
533784 99533784 1001 86380 86390 1
533684 99533684 1001 86380 86390 1
533522 99533522 1001 86380 86390 1
533631 99533631 1001 86380 86390 1
533636 99533636 1001 86380 86390 1
533481 99533481 1001 86380 86390 1
533406 99533406 1001 86380 86390 1
533280 99533280 1001 86380 86390 1
533309 99533309 1001 86380 86390 1
533338 99533338 1001 86380 86390 1
533352 99533352 1001 86380 86390 1
533959 99533959 1001 86380 86390 1
533921 99533921 1001 86380 86390 1
533949 99533949 1001 86380 86390 1
533962 99533962 1001 86380 86390 1
533965 99533965 1001 86380 86390 1
534032 99534032 1001 86380 86390 1
534573 99534573 1001 86380 86390 1
534625 99534625 1001 86380 86390 1
534676 99534676 1001 86380 86390 1
534065 99534065 1001 86380 86390 1
534837 99534837 1001 86380 86390 1
534819 99534819 1001 86380 86390 1
535459 99535459 1001 86380 86390 1
535317 99535317 1001 86380 86390 1
535477 99535477 1001 86380 86390 1
535318 99535318 1001 86380 86390 1
535370 99535370 1001 86380 86390 1
535448 99535448 1001 86380 86390 1
535494 99535494 1001 86380 86390 1
535204 99535204 1001 86380 86390 1
535286 99535286 1001 86380 86390 1
535248 99535248 1001 86380 86390 1
535172 99535172 1001 86380 86390 1
534942 99534942 1001 86380 86390 1
534918 99534918 1001 86380 86390 1
535036 99535036 1001 86380 86390 1
535024 99535024 1001 86380 86390 1
535069 99535069 1001 86380 86390 1
535636 99535636 1001 86380 86390 1
535548 99535548 1001 86380 86390 1
536213 99536213 1001 86380 86390 1
536257 99536257 1001 86380 86390 1
536245 99536245 1001 86380 86390 1
536271 99536271 1001 86380 86390 1
536120 99536120 1001 86380 86390 1
535884 99535884 1001 86380 86390 1
535722 99535722 1001 86380 86390 1
536515 99536515 1001 86380 86390 1
536347 99536347 1001 86380 86390 1
536400 99536400 1001 86380 86390 1
536520 99536520 1001 86380 86390 1
536357 99536357 1001 86380 86390 1
536384 99536384 1001 86380 86390 1
537053 99537053 1001 86380 86390 1
537057 99537057 1001 86380 86390 1
536709 99536709 1001 86380 86390 1
536689 99536689 1001 86380 86390 1
536575 99536575 1001 86380 86390 1
536627 99536627 1001 86380 86390 1
537289 99537289 1001 86380 86390 1
537329 99537329 1001 86380 86390 1
537173 99537173 1001 86380 86390 1
537228 99537228 1001 86380 86390 1
537194 99537194 1001 86380 86390 1
537311 99537311 1001 86380 86390 1
537363 99537363 1001 86380 86390 1
537208 99537208 1001 86380 86390 1
537924 99537924 1001 86380 86390 1
537860 99537860 1001 86380 86390 1
537879 99537879 1001 86380 86390 1
537944 99537944 1001 86380 86390 1
537978 99537978 1001 86380 86390 1
537819 99537819 1001 86380 86390 1
537983 99537983 1001 86380 86390 1
537616 99537616 1001 86380 86390 1
537670 99537670 1001 86380 86390 1
537619 99537619 1001 86380 86390 1
537738 99537738 1001 86380 86390 1
537688 99537688 1001 86380 86390 1
537397 99537397 1001 86380 86390 1
537566 99537566 1001 86380 86390 1
537482 99537482 1001 86380 86390 1
538037 99538037 1001 86380 86390 1
538081 99538081 1001 86380 86390 1
538097 99538097 1001 86380 86390 1
538674 99538674 1001 86380 86390 1
538441 99538441 1001 86380 86390 1
538496 99538496 1001 86380 86390 1
538405 99538405 1001 86380 86390 1
538426 99538426 1001 86380 86390 1
538221 99538221 1001 86380 86390 1
538326 99538326 1001 86380 86390 1
538356 99538356 1001 86380 86390 1
538242 99538242 1001 86380 86390 1
539018 99539018 1001 86380 86390 1
539008 99539008 1001 86380 86390 1
538402 99538402 1001 86380 86390 1
538858 99538858 1001 86380 86390 1
538897 99538897 1001 86380 86390 1
538988 99538988 1001 86380 86390 1
538925 99538925 1001 86380 86390 1
538953 99538953 1001 86380 86390 1
539450 99539450 1001 86380 86390 1
539569 99539569 1001 86380 86390 1
539441 99539441 1001 86380 86390 1
539532 99539532 1001 86380 86390 1
539631 99539631 1001 86380 86390 1
539459 99539459 1001 86380 86390 1
539359 99539359 1001 86380 86390 1
539339 99539339 1001 86380 86390 1
539378 99539378 1001 86380 86390 1
539430 99539430 1001 86380 86390 1
539302 99539302 1001 86380 86390 1
539380 99539380 1001 86380 86390 1
539126 99539126 1001 86380 86390 1
539179 99539179 1001 86380 86390 1
539052 99539052 1001 86380 86390 1
539725 99539725 1001 86380 86390 1
540300 99540300 1001 86380 86390 1
540378 99540378 1001 86380 86390 1
540317 99540317 1001 86380 86390 1
540373 99540373 1001 86380 86390 1
540248 99540248 1001 86380 86390 1
540115 99540115 1001 86380 86390 1
539881 99539881 1001 86380 86390 1
540659 99540659 1001 86380 86390 1
540635 99540635 1001 86380 86390 1
540636 99540636 1001 86380 86390 1
540652 99540652 1001 86380 86390 1
541100 99541100 1001 86380 86390 1
541165 99541165 1001 86380 86390 1
541226 99541226 1001 86380 86390 1
540963 99540963 1001 86380 86390 1
540901 99540901 1001 86380 86390 1
541057 99541057 1001 86380 86390 1
540968 99540968 1001 86380 86390 1
540803 99540803 1001 86380 86390 1
540768 99540768 1001 86380 86390 1
540783 99540783 1001 86380 86390 1
540771 99540771 1001 86380 86390 1
541459 99541459 1001 86380 86390 1
541464 99541464 1001 86380 86390 1
542100 99542100 1001 86380 86390 1
542109 99542109 1001 86380 86390 1
541850 99541850 1001 86380 86390 1
541876 99541876 1001 86380 86390 1
541851 99541851 1001 86380 86390 1
541549 99541549 1001 86380 86390 1
541618 99541618 1001 86380 86390 1
541595 99541595 1001 86380 86390 1
541598 99541598 1001 86380 86390 1
542285 99542285 1001 86380 86390 1
542247 99542247 1001 86380 86390 1
542141 99542141 1001 86380 86390 1
542941 99542941 1001 86380 86390 1
542662 99542662 1001 86380 86390 1
542737 99542737 1001 86380 86390 1
542454 99542454 1001 86380 86390 1
542467 99542467 1001 86380 86390 1
542380 99542380 1001 86380 86390 1
542420 99542420 1001 86380 86390 1
542423 99542423 1001 86380 86390 1
542412 99542412 1001 86380 86390 1
543071 99543071 1001 86380 86390 1
542970 99542970 1001 86380 86390 1
542998 99542998 1001 86380 86390 1
543102 99543102 1001 86380 86390 1
543065 99543065 1001 86380 86390 1
543005 99543005 1001 86380 86390 1
543634 99543634 1001 86380 86390 1
543611 99543611 1001 86380 86390 1
543760 99543760 1001 86380 86390 1
543614 99543614 1001 86380 86390 1
543514 99543514 1001 86380 86390 1
543399 99543399 1001 86380 86390 1
543377 99543377 1001 86380 86390 1
543247 99543247 1001 86380 86390 1
543782 99543782 1001 86380 86390 1
543970 99543970 1001 86380 86390 1
544432 99544432 1001 86380 86390 1
544567 99544567 1001 86380 86390 1
544459 99544459 1001 86380 86390 1
544414 99544414 1001 86380 86390 1
544557 99544557 1001 86380 86390 1
544593 99544593 1001 86380 86390 1
544251 99544251 1001 86380 86390 1
544321 99544321 1001 86380 86390 1
544028 99544028 1001 86380 86390 1
543982 99543982 1001 86380 86390 1
544624 99544624 1001 86380 86390 1
416679 1141 1001 29100 29577 1
427587 845 1001 2400 6657 1
417533 216 1001 14460 14997 1
400350 99400350 1001 86380 86390 1
400330 99400330 1001 86380 86390 1
400670 99400670 1001 86380 86390 1
400922 99400922 1001 86380 86390 1
400900 99400900 1001 86380 86390 1
400960 99400960 1001 86380 86390 1
401022 99401022 1001 86380 86390 1
401324 99401324 1001 86380 86390 1
401470 99401470 1001 86380 86390 1
401505 99401505 1001 86380 86390 1
401552 99401552 1001 86380 86390 1
401597 99401597 1001 86380 86390 1
401789 99401789 1001 86380 86390 1
401704 99401704 1001 86380 86390 1
402038 99402038 1001 86380 86390 1
402137 99402137 1001 86380 86390 1
402223 99402223 1001 86380 86390 1
402548 99402548 1001 86380 86390 1
402655 99402655 1001 86380 86390 1
402670 99402670 1001 86380 86390 1
402985 99402985 1001 86380 86390 1
403192 99403192 1001 86380 86390 1
403225 99403225 1001 86380 86390 1
403395 99403395 1001 86380 86390 1
403536 99403536 1001 86380 86390 1
403820 99403820 1001 86380 86390 1
403907 99403907 1001 86380 86390 1
403910 99403910 1001 86380 86390 1
404119 99404119 1001 86380 86390 1
404181 99404181 1001 86380 86390 1
404285 99404285 1001 86380 86390 1
404464 99404464 1001 86380 86390 1
404706 99404706 1001 86380 86390 1
404757 99404757 1001 86380 86390 1
404953 99404953 1001 86380 86390 1
405110 99405110 1001 86380 86390 1
405128 99405128 1001 86380 86390 1
405132 99405132 1001 86380 86390 1
405234 99405234 1001 86380 86390 1
405359 99405359 1001 86380 86390 1
405460 99405460 1001 86380 86390 1
405616 99405616 1001 86380 86390 1
405746 99405746 1001 86380 86390 1
405835 99405835 1001 86380 86390 1
405837 99405837 1001 86380 86390 1
405912 99405912 1001 86380 86390 1
405942 99405942 1001 86380 86390 1
406075 99406075 1001 86380 86390 1
406061 99406061 1001 86380 86390 1
405987 99405987 1001 86380 86390 1
406193 99406193 1001 86380 86390 1
406380 99406380 1001 86380 86390 1
406782 99406782 1001 86380 86390 1
406869 99406869 1001 86380 86390 1
406918 99406918 1001 86380 86390 1
407003 99407003 1001 86380 86390 1
407012 99407012 1001 86380 86390 1
407069 99407069 1001 86380 86390 1
407108 99407108 1001 86380 86390 1
407354 99407354 1001 86380 86390 1
407465 99407465 1001 86380 86390 1
407513 99407513 1001 86380 86390 1
407708 99407708 1001 86380 86390 1
407848 99407848 1001 86380 86390 1
407939 99407939 1001 86380 86390 1
408004 99408004 1001 86380 86390 1
408303 99408303 1001 86380 86390 1
408290 99408290 1001 86380 86390 1
408380 99408380 1001 86380 86390 1
408321 99408321 1001 86380 86390 1
408425 99408425 1001 86380 86390 1
408632 99408632 1001 86380 86390 1
408607 99408607 1001 86380 86390 1
408806 99408806 1001 86380 86390 1
408815 99408815 1001 86380 86390 1
408986 99408986 1001 86380 86390 1
409071 99409071 1001 86380 86390 1
409118 99409118 1001 86380 86390 1
409113 99409113 1001 86380 86390 1
409208 99409208 1001 86380 86390 1
409377 99409377 1001 86380 86390 1
409318 99409318 1001 86380 86390 1
409640 99409640 1001 86380 86390 1
409714 99409714 1001 86380 86390 1
409738 99409738 1001 86380 86390 1
409799 99409799 1001 86380 86390 1
409829 99409829 1001 86380 86390 1
409808 99409808 1001 86380 86390 1
410096 99410096 1001 86380 86390 1
410059 99410059 1001 86380 86390 1
410197 99410197 1001 86380 86390 1
410254 99410254 1001 86380 86390 1
410341 99410341 1001 86380 86390 1
410376 99410376 1001 86380 86390 1
410416 99410416 1001 86380 86390 1
410592 99410592 1001 86380 86390 1
410515 99410515 1001 86380 86390 1
410615 99410615 1001 86380 86390 1
410524 99410524 1001 86380 86390 1
410644 99410644 1001 86380 86390 1
410672 99410672 1001 86380 86390 1
410757 99410757 1001 86380 86390 1
411092 99411092 1001 86380 86390 1
411238 99411238 1001 86380 86390 1
411508 99411508 1001 86380 86390 1
411588 99411588 1001 86380 86390 1
411749 99411749 1001 86380 86390 1
412041 99412041 1001 86380 86390 1
412032 99412032 1001 86380 86390 1
412428 99412428 1001 86380 86390 1
412441 99412441 1001 86380 86390 1
413322 99413322 1001 86380 86390 1
413362 99413362 1001 86380 86390 1
413195 99413195 1001 86380 86390 1
412896 99412896 1001 86380 86390 1
412824 99412824 1001 86380 86390 1
412555 99412555 1001 86380 86390 1
414113 99414113 1001 86380 86390 1
413805 99413805 1001 86380 86390 1
413738 99413738 1001 86380 86390 1
413706 99413706 1001 86380 86390 1
413937 99413937 1001 86380 86390 1
415095 99415095 1001 86380 86390 1
415320 99415320 1001 86380 86390 1
415077 99415077 1001 86380 86390 1
415062 99415062 1001 86380 86390 1
415088 99415088 1001 86380 86390 1
415089 99415089 1001 86380 86390 1
414651 99414651 1001 86380 86390 1
414567 99414567 1001 86380 86390 1
414694 99414694 1001 86380 86390 1
414149 99414149 1001 86380 86390 1
414131 99414131 1001 86380 86390 1
416636 99416636 1001 86380 86390 1
416936 99416936 1001 86380 86390 1
416160 99416160 1001 86380 86390 1
416411 99416411 1001 86380 86390 1
416352 99416352 1001 86380 86390 1
415886 99415886 1001 86380 86390 1
416074 99416074 1001 86380 86390 1
417009 99417009 1001 86380 86390 1
417393 99417393 1001 86380 86390 1
417190 99417190 1001 86380 86390 1
417548 99417548 1001 86380 86390 1
417533 99417533 1001 86380 86390 1
418655 99418655 1001 86380 86390 1
418512 99418512 1001 86380 86390 1
418719 99418719 1001 86380 86390 1
418468 99418468 1001 86380 86390 1
418648 99418648 1001 86380 86390 1
417915 99417915 1001 86380 86390 1
417744 99417744 1001 86380 86390 1
419032 99419032 1001 86380 86390 1
418965 99418965 1001 86380 86390 1
419009 99419009 1001 86380 86390 1
419181 99419181 1001 86380 86390 1
420381 99420381 1001 86380 86390 1
419880 99419880 1001 86380 86390 1
419746 99419746 1001 86380 86390 1
419923 99419923 1001 86380 86390 1
419414 99419414 1001 86380 86390 1
419488 99419488 1001 86380 86390 1
420613 99420613 1001 86380 86390 1
420618 99420618 1001 86380 86390 1
420680 99420680 1001 86380 86390 1
421758 99421758 1001 86380 86390 1
421929 99421929 1001 86380 86390 1
421955 99421955 1001 86380 86390 1
421537 99421537 1001 86380 86390 1
421381 99421381 1001 86380 86390 1
421448 99421448 1001 86380 86390 1
421041 99421041 1001 86380 86390 1
420839 99420839 1001 86380 86390 1
420844 99420844 1001 86380 86390 1
421091 99421091 1001 86380 86390 1
421163 99421163 1001 86380 86390 1
421200 99421200 1001 86380 86390 1
421095 99421095 1001 86380 86390 1
422507 99422507 1001 86380 86390 1
422460 99422460 1001 86380 86390 1
422344 99422344 1001 86380 86390 1
422181 99422181 1001 86380 86390 1
422451 99422451 1001 86380 86390 1
422470 99422470 1001 86380 86390 1
423544 99423544 1001 86380 86390 1
423699 99423699 1001 86380 86390 1
423719 99423719 1001 86380 86390 1
422945 99422945 1001 86380 86390 1
422987 99422987 1001 86380 86390 1
423019 99423019 1001 86380 86390 1
422679 99422679 1001 86380 86390 1
424024 99424024 1001 86380 86390 1
425372 99425372 1001 86380 86390 1
424736 99424736 1001 86380 86390 1
424826 99424826 1001 86380 86390 1
424982 99424982 1001 86380 86390 1
424868 99424868 1001 86380 86390 1
424690 99424690 1001 86380 86390 1
424772 99424772 1001 86380 86390 1
424292 99424292 1001 86380 86390 1
424184 99424184 1001 86380 86390 1
424441 99424441 1001 86380 86390 1
425776 99425776 1001 86380 86390 1
425476 99425476 1001 86380 86390 1
425566 99425566 1001 86380 86390 1
425619 99425619 1001 86380 86390 1
427113 99427113 1001 86380 86390 1
427012 99427012 1001 86380 86390 1
427055 99427055 1001 86380 86390 1
427057 99427057 1001 86380 86390 1
426758 99426758 1001 86380 86390 1
426740 99426740 1001 86380 86390 1
426908 99426908 1001 86380 86390 1
426574 99426574 1001 86380 86390 1
426476 99426476 1001 86380 86390 1
426580 99426580 1001 86380 86390 1
426459 99426459 1001 86380 86390 1
426655 99426655 1001 86380 86390 1
426065 99426065 1001 86380 86390 1
426119 99426119 1001 86380 86390 1
426085 99426085 1001 86380 86390 1
425954 99425954 1001 86380 86390 1
427208 99427208 1001 86380 86390 1
427180 99427180 1001 86380 86390 1
427383 99427383 1001 86380 86390 1
427410 99427410 1001 86380 86390 1
428665 99428665 1001 86380 86390 1
428554 99428554 1001 86380 86390 1
428722 99428722 1001 86380 86390 1
427633 99427633 1001 86380 86390 1
427570 99427570 1001 86380 86390 1
429020 99429020 1001 86380 86390 1
429158 99429158 1001 86380 86390 1
429055 99429055 1001 86380 86390 1
429085 99429085 1001 86380 86390 1
429059 99429059 1001 86380 86390 1
430161 99430161 1001 86380 86390 1
429831 99429831 1001 86380 86390 1
429919 99429919 1001 86380 86390 1
429314 99429314 1001 86380 86390 1
429433 99429433 1001 86380 86390 1
430502 99430502 1001 86380 86390 1
430636 99430636 1001 86380 86390 1
430802 99430802 1001 86380 86390 1
430746 99430746 1001 86380 86390 1
430807 99430807 1001 86380 86390 1
431651 99431651 1001 86380 86390 1
431707 99431707 1001 86380 86390 1
431329 99431329 1001 86380 86390 1
431477 99431477 1001 86380 86390 1
431359 99431359 1001 86380 86390 1
431628 99431628 1001 86380 86390 1
431130 99431130 1001 86380 86390 1
430928 99430928 1001 86380 86390 1
431247 99431247 1001 86380 86390 1
431168 99431168 1001 86380 86390 1
432321 99432321 1001 86380 86390 1
432435 99432435 1001 86380 86390 1
432277 99432277 1001 86380 86390 1
433411 99433411 1001 86380 86390 1
433631 99433631 1001 86380 86390 1
433087 99433087 1001 86380 86390 1
432649 99432649 1001 86380 86390 1
432772 99432772 1001 86380 86390 1
432738 99432738 1001 86380 86390 1
432872 99432872 1001 86380 86390 1
432662 99432662 1001 86380 86390 1
433826 99433826 1001 86380 86390 1
433752 99433752 1001 86380 86390 1
434021 99434021 1001 86380 86390 1
435042 99435042 1001 86380 86390 1
435390 99435390 1001 86380 86390 1
435392 99435392 1001 86380 86390 1
435310 99435310 1001 86380 86390 1
434715 99434715 1001 86380 86390 1
434861 99434861 1001 86380 86390 1
434909 99434909 1001 86380 86390 1
434321 99434321 1001 86380 86390 1
434408 99434408 1001 86380 86390 1
434477 99434477 1001 86380 86390 1
434364 99434364 1001 86380 86390 1
434464 99434464 1001 86380 86390 1
435574 99435574 1001 86380 86390 1
435679 99435679 1001 86380 86390 1
435772 99435772 1001 86380 86390 1
436851 99436851 1001 86380 86390 1
436888 99436888 1001 86380 86390 1
436445 99436445 1001 86380 86390 1
436433 99436433 1001 86380 86390 1
436724 99436724 1001 86380 86390 1
436442 99436442 1001 86380 86390 1
436488 99436488 1001 86380 86390 1
436336 99436336 1001 86380 86390 1
436211 99436211 1001 86380 86390 1
436233 99436233 1001 86380 86390 1
435921 99435921 1001 86380 86390 1
437332 99437332 1001 86380 86390 1
300679 99300679 1001 86380 86390 1
300565 99300565 1001 86380 86390 1
300568 99300568 1001 86380 86390 1
300723 99300723 1001 86380 86390 1
300319 99300319 1001 86380 86390 1
300469 99300469 1001 86380 86390 1
300253 99300253 1001 86380 86390 1
300166 99300166 1001 86380 86390 1
300923 99300923 1001 86380 86390 1
300757 99300757 1001 86380 86390 1
300815 99300815 1001 86380 86390 1
301532 99301532 1001 86380 86390 1
301369 99301369 1001 86380 86390 1
301183 99301183 1001 86380 86390 1
301330 99301330 1001 86380 86390 1
300959 99300959 1001 86380 86390 1
301004 99301004 1001 86380 86390 1
301043 99301043 1001 86380 86390 1
300993 99300993 1001 86380 86390 1
300996 99300996 1001 86380 86390 1
301696 99301696 1001 86380 86390 1
301557 99301557 1001 86380 86390 1
301623 99301623 1001 86380 86390 1
302229 99302229 1001 86380 86390 1
302046 99302046 1001 86380 86390 1
302127 99302127 1001 86380 86390 1
302063 99302063 1001 86380 86390 1
301846 99301846 1001 86380 86390 1
302530 99302530 1001 86380 86390 1
303054 99303054 1001 86380 86390 1
303087 99303087 1001 86380 86390 1
303025 99303025 1001 86380 86390 1
302936 99302936 1001 86380 86390 1
302822 99302822 1001 86380 86390 1
302916 99302916 1001 86380 86390 1
302841 99302841 1001 86380 86390 1
302997 99302997 1001 86380 86390 1
302771 99302771 1001 86380 86390 1
302629 99302629 1001 86380 86390 1
302590 99302590 1001 86380 86390 1
303258 99303258 1001 86380 86390 1
303904 99303904 1001 86380 86390 1
303870 99303870 1001 86380 86390 1
304020 99304020 1001 86380 86390 1
303633 99303633 1001 86380 86390 1
303764 99303764 1001 86380 86390 1
303730 99303730 1001 86380 86390 1
303810 99303810 1001 86380 86390 1
303658 99303658 1001 86380 86390 1
304108 99304108 1001 86380 86390 1
304114 99304114 1001 86380 86390 1
304092 99304092 1001 86380 86390 1
304717 99304717 1001 86380 86390 1
304797 99304797 1001 86380 86390 1
304849 99304849 1001 86380 86390 1
304729 99304729 1001 86380 86390 1
304368 99304368 1001 86380 86390 1
304381 99304381 1001 86380 86390 1
304346 99304346 1001 86380 86390 1
305040 99305040 1001 86380 86390 1
305017 99305017 1001 86380 86390 1
304917 99304917 1001 86380 86390 1
304957 99304957 1001 86380 86390 1
305485 99305485 1001 86380 86390 1
305564 99305564 1001 86380 86390 1
305681 99305681 1001 86380 86390 1
305479 99305479 1001 86380 86390 1
305287 99305287 1001 86380 86390 1
305459 99305459 1001 86380 86390 1
305278 99305278 1001 86380 86390 1
305232 99305232 1001 86380 86390 1
305123 99305123 1001 86380 86390 1
305124 99305124 1001 86380 86390 1
500152 99500152 1001 86380 86390 1
500023 99500023 1001 86380 86390 1
500094 99500094 1001 86380 86390 1
500621 99500621 1001 86380 86390 1
500638 99500638 1001 86380 86390 1
500678 99500678 1001 86380 86390 1
500482 99500482 1001 86380 86390 1
500423 99500423 1001 86380 86390 1
500373 99500373 1001 86380 86390 1
500283 99500283 1001 86380 86390 1
500892 99500892 1001 86380 86390 1
500971 99500971 1001 86380 86390 1
500907 99500907 1001 86380 86390 1
500963 99500963 1001 86380 86390 1
501003 99501003 1001 86380 86390 1
501620 99501620 1001 86380 86390 1
501627 99501627 1001 86380 86390 1
501457 99501457 1001 86380 86390 1
501346 99501346 1001 86380 86390 1
501251 99501251 1001 86380 86390 1
501060 99501060 1001 86380 86390 1
501076 99501076 1001 86380 86390 1
501038 99501038 1001 86380 86390 1
501080 99501080 1001 86380 86390 1
501658 99501658 1001 86380 86390 1
502339 99502339 1001 86380 86390 1
502366 99502366 1001 86380 86390 1
502395 99502395 1001 86380 86390 1
502444 99502444 1001 86380 86390 1
502372 99502372 1001 86380 86390 1
502398 99502398 1001 86380 86390 1
502374 99502374 1001 86380 86390 1
502248 99502248 1001 86380 86390 1
502051 99502051 1001 86380 86390 1
501846 99501846 1001 86380 86390 1
501969 99501969 1001 86380 86390 1
502502 99502502 1001 86380 86390 1
502621 99502621 1001 86380 86390 1
502482 99502482 1001 86380 86390 1
502575 99502575 1001 86380 86390 1
503180 99503180 1001 86380 86390 1
503174 99503174 1001 86380 86390 1
502945 99502945 1001 86380 86390 1
502948 99502948 1001 86380 86390 1
502884 99502884 1001 86380 86390 1
502787 99502787 1001 86380 86390 1
502705 99502705 1001 86380 86390 1
502809 99502809 1001 86380 86390 1
502810 99502810 1001 86380 86390 1
503301 99503301 1001 86380 86390 1
503447 99503447 1001 86380 86390 1
503332 99503332 1001 86380 86390 1
503474 99503474 1001 86380 86390 1
503453 99503453 1001 86380 86390 1
503365 99503365 1001 86380 86390 1
503469 99503469 1001 86380 86390 1
503965 99503965 1001 86380 86390 1
503730 99503730 1001 86380 86390 1
503745 99503745 1001 86380 86390 1
503812 99503812 1001 86380 86390 1
503890 99503890 1001 86380 86390 1
503714 99503714 1001 86380 86390 1
503639 99503639 1001 86380 86390 1
503584 99503584 1001 86380 86390 1
504220 99504220 1001 86380 86390 1
504160 99504160 1001 86380 86390 1
504186 99504186 1001 86380 86390 1
504277 99504277 1001 86380 86390 1
504226 99504226 1001 86380 86390 1
504774 99504774 1001 86380 86390 1
504676 99504676 1001 86380 86390 1
504535 99504535 1001 86380 86390 1
504350 99504350 1001 86380 86390 1
504468 99504468 1001 86380 86390 1
504372 99504372 1001 86380 86390 1
505021 99505021 1001 86380 86390 1
505012 99505012 1001 86380 86390 1
505130 99505130 1001 86380 86390 1
504950 99504950 1001 86380 86390 1
505706 99505706 1001 86380 86390 1
505719 99505719 1001 86380 86390 1
505766 99505766 1001 86380 86390 1
505737 99505737 1001 86380 86390 1
505673 99505673 1001 86380 86390 1
505597 99505597 1001 86380 86390 1
505652 99505652 1001 86380 86390 1
505576 99505576 1001 86380 86390 1
505371 99505371 1001 86380 86390 1
505438 99505438 1001 86380 86390 1
505283 99505283 1001 86380 86390 1
505298 99505298 1001 86380 86390 1
505264 99505264 1001 86380 86390 1
505819 99505819 1001 86380 86390 1
505884 99505884 1001 86380 86390 1
505833 99505833 1001 86380 86390 1
505834 99505834 1001 86380 86390 1
505796 99505796 1001 86380 86390 1
506394 99506394 1001 86380 86390 1
506536 99506536 1001 86380 86390 1
506433 99506433 1001 86380 86390 1
506460 99506460 1001 86380 86390 1
506501 99506501 1001 86380 86390 1
506399 99506399 1001 86380 86390 1
506542 99506542 1001 86380 86390 1
506427 99506427 1001 86380 86390 1
506210 99506210 1001 86380 86390 1
506327 99506327 1001 86380 86390 1
506380 99506380 1001 86380 86390 1
506303 99506303 1001 86380 86390 1
506305 99506305 1001 86380 86390 1
506204 99506204 1001 86380 86390 1
506080 99506080 1001 86380 86390 1
506069 99506069 1001 86380 86390 1
506019 99506019 1001 86380 86390 1
505995 99505995 1001 86380 86390 1
506166 99506166 1001 86380 86390 1
505987 99505987 1001 86380 86390 1
506645 99506645 1001 86380 86390 1
506622 99506622 1001 86380 86390 1
506751 99506751 1001 86380 86390 1
506777 99506777 1001 86380 86390 1
506785 99506785 1001 86380 86390 1
507261 99507261 1001 86380 86390 1
507051 99507051 1001 86380 86390 1
507214 99507214 1001 86380 86390 1
506810 99506810 1001 86380 86390 1
506993 99506993 1001 86380 86390 1
507603 99507603 1001 86380 86390 1
507591 99507591 1001 86380 86390 1
508172 99508172 1001 86380 86390 1
508148 99508148 1001 86380 86390 1
508074 99508074 1001 86380 86390 1
507929 99507929 1001 86380 86390 1
508034 99508034 1001 86380 86390 1
507758 99507758 1001 86380 86390 1
507709 99507709 1001 86380 86390 1
507674 99507674 1001 86380 86390 1
507716 99507716 1001 86380 86390 1
508292 99508292 1001 86380 86390 1
508386 99508386 1001 86380 86390 1
509040 99509040 1001 86380 86390 1
508991 99508991 1001 86380 86390 1
508781 99508781 1001 86380 86390 1
508745 99508745 1001 86380 86390 1
508651 99508651 1001 86380 86390 1
508653 99508653 1001 86380 86390 1
508503 99508503 1001 86380 86390 1
508662 99508662 1001 86380 86390 1
509273 99509273 1001 86380 86390 1
509274 99509274 1001 86380 86390 1
509722 99509722 1001 86380 86390 1
509840 99509840 1001 86380 86390 1
509828 99509828 1001 86380 86390 1
509715 99509715 1001 86380 86390 1
509783 99509783 1001 86380 86390 1
509638 99509638 1001 86380 86390 1
509574 99509574 1001 86380 86390 1
509681 99509681 1001 86380 86390 1
509300 99509300 1001 86380 86390 1
509327 99509327 1001 86380 86390 1
509328 99509328 1001 86380 86390 1
509989 99509989 1001 86380 86390 1
509925 99509925 1001 86380 86390 1
509909 99509909 1001 86380 86390 1
510598 99510598 1001 86380 86390 1
510577 99510577 1001 86380 86390 1
510456 99510456 1001 86380 86390 1
510317 99510317 1001 86380 86390 1
510422 99510422 1001 86380 86390 1
510423 99510423 1001 86380 86390 1
510475 99510475 1001 86380 86390 1
510215 99510215 1001 86380 86390 1
510142 99510142 1001 86380 86390 1
510234 99510234 1001 86380 86390 1
510522 99510522 1001 86380 86390 1
510897 99510897 1001 86380 86390 1
510756 99510756 1001 86380 86390 1
511468 99511468 1001 86380 86390 1
511396 99511396 1001 86380 86390 1
511306 99511306 1001 86380 86390 1
510976 99510976 1001 86380 86390 1
511106 99511106 1001 86380 86390 1
511069 99511069 1001 86380 86390 1
510939 99510939 1001 86380 86390 1
[truncated: 4,046,081 more chars]
