# Supplementary material for: Fast and near-optimal monitoring for healthcare acquired infection outbreaks
Source: PLoS Comput Biol. 2019 Sep 16;15(9):e1007284. doi: 10.1371/journal.pcbi.1007284 (PMC6762212; doi:10.1371/journal.pcbi.1007284)
Supplement: S1 Data — (ZIP) [file pcbi.1007284.s006.zip › MobilityLogs1/HAISE_Carilion_all_visits_day_92.txt]

#Person location Sublocation StartTime EndTime Type
426305 212 1001 81060 81417 1
431699 241 1001 43740 44097 1
525583 886 1001 58345 58645 1
400060 99400060 1001 86380 86390 1
400111 99400111 1001 86380 86390 1
400258 99400258 1001 86380 86390 1
400306 99400306 1001 86380 86390 1
400318 99400318 1001 86380 86390 1
400350 99400350 1001 86380 86390 1
400365 99400365 1001 86380 86390 1
400487 99400487 1001 86380 86390 1
400501 99400501 1001 86380 86390 1
400571 99400571 1001 86380 86390 1
400529 99400529 1001 86380 86390 1
400801 99400801 1001 86380 86390 1
400722 99400722 1001 86380 86390 1
400910 99400910 1001 86380 86390 1
401117 99401117 1001 86380 86390 1
401226 99401226 1001 86380 86390 1
401302 99401302 1001 86380 86390 1
401323 99401323 1001 86380 86390 1
401962 99401962 1001 86380 86390 1
402075 99402075 1001 86380 86390 1
402121 99402121 1001 86380 86390 1
402191 99402191 1001 86380 86390 1
402284 99402284 1001 86380 86390 1
402499 99402499 1001 86380 86390 1
402626 99402626 1001 86380 86390 1
402742 99402742 1001 86380 86390 1
402811 99402811 1001 86380 86390 1
402984 99402984 1001 86380 86390 1
403077 99403077 1001 86380 86390 1
403251 99403251 1001 86380 86390 1
403256 99403256 1001 86380 86390 1
403696 99403696 1001 86380 86390 1
403684 99403684 1001 86380 86390 1
403837 99403837 1001 86380 86390 1
403832 99403832 1001 86380 86390 1
404151 99404151 1001 86380 86390 1
404126 99404126 1001 86380 86390 1
404344 99404344 1001 86380 86390 1
404377 99404377 1001 86380 86390 1
404523 99404523 1001 86380 86390 1
404508 99404508 1001 86380 86390 1
404654 99404654 1001 86380 86390 1
404865 99404865 1001 86380 86390 1
404975 99404975 1001 86380 86390 1
404931 99404931 1001 86380 86390 1
405101 99405101 1001 86380 86390 1
405042 99405042 1001 86380 86390 1
405172 99405172 1001 86380 86390 1
405631 99405631 1001 86380 86390 1
405737 99405737 1001 86380 86390 1
405783 99405783 1001 86380 86390 1
405973 99405973 1001 86380 86390 1
405950 99405950 1001 86380 86390 1
406157 99406157 1001 86380 86390 1
406473 99406473 1001 86380 86390 1
406589 99406589 1001 86380 86390 1
406500 99406500 1001 86380 86390 1
406733 99406733 1001 86380 86390 1
406695 99406695 1001 86380 86390 1
406892 99406892 1001 86380 86390 1
407062 99407062 1001 86380 86390 1
407081 99407081 1001 86380 86390 1
407252 99407252 1001 86380 86390 1
407245 99407245 1001 86380 86390 1
407427 99407427 1001 86380 86390 1
407415 99407415 1001 86380 86390 1
407377 99407377 1001 86380 86390 1
407527 99407527 1001 86380 86390 1
407528 99407528 1001 86380 86390 1
407689 99407689 1001 86380 86390 1
407693 99407693 1001 86380 86390 1
407802 99407802 1001 86380 86390 1
407893 99407893 1001 86380 86390 1
408167 99408167 1001 86380 86390 1
408145 99408145 1001 86380 86390 1
408224 99408224 1001 86380 86390 1
408371 99408371 1001 86380 86390 1
408447 99408447 1001 86380 86390 1
408409 99408409 1001 86380 86390 1
408637 99408637 1001 86380 86390 1
409039 99409039 1001 86380 86390 1
409069 99409069 1001 86380 86390 1
409438 99409438 1001 86380 86390 1
409742 99409742 1001 86380 86390 1
409774 99409774 1001 86380 86390 1
409598 99409598 1001 86380 86390 1
409942 99409942 1001 86380 86390 1
410015 99410015 1001 86380 86390 1
409993 99409993 1001 86380 86390 1
410287 99410287 1001 86380 86390 1
410333 99410333 1001 86380 86390 1
410309 99410309 1001 86380 86390 1
410342 99410342 1001 86380 86390 1
410608 99410608 1001 86380 86390 1
410587 99410587 1001 86380 86390 1
410778 99410778 1001 86380 86390 1
411057 99411057 1001 86380 86390 1
411398 99411398 1001 86380 86390 1
411474 99411474 1001 86380 86390 1
411694 99411694 1001 86380 86390 1
411708 99411708 1001 86380 86390 1
411660 99411660 1001 86380 86390 1
411823 99411823 1001 86380 86390 1
411910 99411910 1001 86380 86390 1
412071 99412071 1001 86380 86390 1
412041 99412041 1001 86380 86390 1
412077 99412077 1001 86380 86390 1
412105 99412105 1001 86380 86390 1
412165 99412165 1001 86380 86390 1
412089 99412089 1001 86380 86390 1
412314 99412314 1001 86380 86390 1
412392 99412392 1001 86380 86390 1
412431 99412431 1001 86380 86390 1
412438 99412438 1001 86380 86390 1
413552 99413552 1001 86380 86390 1
413466 99413466 1001 86380 86390 1
413489 99413489 1001 86380 86390 1
413195 99413195 1001 86380 86390 1
412501 99412501 1001 86380 86390 1
412668 99412668 1001 86380 86390 1
412723 99412723 1001 86380 86390 1
412881 99412881 1001 86380 86390 1
414013 99414013 1001 86380 86390 1
414098 99414098 1001 86380 86390 1
414925 99414925 1001 86380 86390 1
415293 99415293 1001 86380 86390 1
414690 99414690 1001 86380 86390 1
414672 99414672 1001 86380 86390 1
414436 99414436 1001 86380 86390 1
414207 99414207 1001 86380 86390 1
414313 99414313 1001 86380 86390 1
415581 99415581 1001 86380 86390 1
416674 99416674 1001 86380 86390 1
416971 99416971 1001 86380 86390 1
416979 99416979 1001 86380 86390 1
416856 99416856 1001 86380 86390 1
416291 99416291 1001 86380 86390 1
416555 99416555 1001 86380 86390 1
416534 99416534 1001 86380 86390 1
416201 99416201 1001 86380 86390 1
415778 99415778 1001 86380 86390 1
415975 99415975 1001 86380 86390 1
415896 99415896 1001 86380 86390 1
415982 99415982 1001 86380 86390 1
417376 99417376 1001 86380 86390 1
417284 99417284 1001 86380 86390 1
417358 99417358 1001 86380 86390 1
417343 99417343 1001 86380 86390 1
417303 99417303 1001 86380 86390 1
417061 99417061 1001 86380 86390 1
417583 99417583 1001 86380 86390 1
417485 99417485 1001 86380 86390 1
418712 99418712 1001 86380 86390 1
418731 99418731 1001 86380 86390 1
418674 99418674 1001 86380 86390 1
418622 99418622 1001 86380 86390 1
418556 99418556 1001 86380 86390 1
418765 99418765 1001 86380 86390 1
418659 99418659 1001 86380 86390 1
418056 99418056 1001 86380 86390 1
418282 99418282 1001 86380 86390 1
418377 99418377 1001 86380 86390 1
418284 99418284 1001 86380 86390 1
418234 99418234 1001 86380 86390 1
418174 99418174 1001 86380 86390 1
418155 99418155 1001 86380 86390 1
417672 99417672 1001 86380 86390 1
418952 99418952 1001 86380 86390 1
418822 99418822 1001 86380 86390 1
420196 99420196 1001 86380 86390 1
420079 99420079 1001 86380 86390 1
420197 99420197 1001 86380 86390 1
420030 99420030 1001 86380 86390 1
419822 99419822 1001 86380 86390 1
419977 99419977 1001 86380 86390 1
419873 99419873 1001 86380 86390 1
419577 99419577 1001 86380 86390 1
419433 99419433 1001 86380 86390 1
419220 99419220 1001 86380 86390 1
419252 99419252 1001 86380 86390 1
419312 99419312 1001 86380 86390 1
420499 99420499 1001 86380 86390 1
420569 99420569 1001 86380 86390 1
420797 99420797 1001 86380 86390 1
420553 99420553 1001 86380 86390 1
420704 99420704 1001 86380 86390 1
420804 99420804 1001 86380 86390 1
422032 99422032 1001 86380 86390 1
421965 99421965 1001 86380 86390 1
422004 99422004 1001 86380 86390 1
421958 99421958 1001 86380 86390 1
421204 99421204 1001 86380 86390 1
420944 99420944 1001 86380 86390 1
420861 99420861 1001 86380 86390 1
420922 99420922 1001 86380 86390 1
420978 99420978 1001 86380 86390 1
420847 99420847 1001 86380 86390 1
421034 99421034 1001 86380 86390 1
422385 99422385 1001 86380 86390 1
422201 99422201 1001 86380 86390 1
423458 99423458 1001 86380 86390 1
423697 99423697 1001 86380 86390 1
422945 99422945 1001 86380 86390 1
423083 99423083 1001 86380 86390 1
422835 99422835 1001 86380 86390 1
422578 99422578 1001 86380 86390 1
422686 99422686 1001 86380 86390 1
424067 99424067 1001 86380 86390 1
423805 99423805 1001 86380 86390 1
425095 99425095 1001 86380 86390 1
425289 99425289 1001 86380 86390 1
424957 99424957 1001 86380 86390 1
424807 99424807 1001 86380 86390 1
424599 99424599 1001 86380 86390 1
424833 99424833 1001 86380 86390 1
425000 99425000 1001 86380 86390 1
424242 99424242 1001 86380 86390 1
424532 99424532 1001 86380 86390 1
424228 99424228 1001 86380 86390 1
425417 99425417 1001 86380 86390 1
425626 99425626 1001 86380 86390 1
427060 99427060 1001 86380 86390 1
427016 99427016 1001 86380 86390 1
426112 99426112 1001 86380 86390 1
426243 99426243 1001 86380 86390 1
426094 99426094 1001 86380 86390 1
425969 99425969 1001 86380 86390 1
426206 99426206 1001 86380 86390 1
425883 99425883 1001 86380 86390 1
427202 99427202 1001 86380 86390 1
427146 99427146 1001 86380 86390 1
428680 99428680 1001 86380 86390 1
428486 99428486 1001 86380 86390 1
428532 99428532 1001 86380 86390 1
428722 99428722 1001 86380 86390 1
428436 99428436 1001 86380 86390 1
428536 99428536 1001 86380 86390 1
428289 99428289 1001 86380 86390 1
428292 99428292 1001 86380 86390 1
428336 99428336 1001 86380 86390 1
427603 99427603 1001 86380 86390 1
427807 99427807 1001 86380 86390 1
427645 99427645 1001 86380 86390 1
428834 99428834 1001 86380 86390 1
430190 99430190 1001 86380 86390 1
430331 99430331 1001 86380 86390 1
430253 99430253 1001 86380 86390 1
429247 99429247 1001 86380 86390 1
429530 99429530 1001 86380 86390 1
429263 99429263 1001 86380 86390 1
430707 99430707 1001 86380 86390 1
430564 99430564 1001 86380 86390 1
431693 99431693 1001 86380 86390 1
431943 99431943 1001 86380 86390 1
431307 99431307 1001 86380 86390 1
431271 99431271 1001 86380 86390 1
431419 99431419 1001 86380 86390 1
431122 99431122 1001 86380 86390 1
430824 99430824 1001 86380 86390 1
431242 99431242 1001 86380 86390 1
431035 99431035 1001 86380 86390 1
431103 99431103 1001 86380 86390 1
430994 99430994 1001 86380 86390 1
432219 99432219 1001 86380 86390 1
432270 99432270 1001 86380 86390 1
432271 99432271 1001 86380 86390 1
432101 99432101 1001 86380 86390 1
432476 99432476 1001 86380 86390 1
432393 99432393 1001 86380 86390 1
433726 99433726 1001 86380 86390 1
433442 99433442 1001 86380 86390 1
433251 99433251 1001 86380 86390 1
432933 99432933 1001 86380 86390 1
432918 99432918 1001 86380 86390 1
433264 99433264 1001 86380 86390 1
433046 99433046 1001 86380 86390 1
432845 99432845 1001 86380 86390 1
432876 99432876 1001 86380 86390 1
432575 99432575 1001 86380 86390 1
432576 99432576 1001 86380 86390 1
434022 99434022 1001 86380 86390 1
434126 99434126 1001 86380 86390 1
434030 99434030 1001 86380 86390 1
433806 99433806 1001 86380 86390 1
434132 99434132 1001 86380 86390 1
435227 99435227 1001 86380 86390 1
435356 99435356 1001 86380 86390 1
435416 99435416 1001 86380 86390 1
434820 99434820 1001 86380 86390 1
434622 99434622 1001 86380 86390 1
434648 99434648 1001 86380 86390 1
434794 99434794 1001 86380 86390 1
434632 99434632 1001 86380 86390 1
434694 99434694 1001 86380 86390 1
434263 99434263 1001 86380 86390 1
434242 99434242 1001 86380 86390 1
434274 99434274 1001 86380 86390 1
434255 99434255 1001 86380 86390 1
435642 99435642 1001 86380 86390 1
435623 99435623 1001 86380 86390 1
436897 99436897 1001 86380 86390 1
437099 99437099 1001 86380 86390 1
436517 99436517 1001 86380 86390 1
436066 99436066 1001 86380 86390 1
436174 99436174 1001 86380 86390 1
436206 99436206 1001 86380 86390 1
435947 99435947 1001 86380 86390 1
300031 99300031 1001 86380 86390 1
300669 99300669 1001 86380 86390 1
300529 99300529 1001 86380 86390 1
300530 99300530 1001 86380 86390 1
300424 99300424 1001 86380 86390 1
300466 99300466 1001 86380 86390 1
300159 99300159 1001 86380 86390 1
300231 99300231 1001 86380 86390 1
300273 99300273 1001 86380 86390 1
300158 99300158 1001 86380 86390 1
300741 99300741 1001 86380 86390 1
300742 99300742 1001 86380 86390 1
300924 99300924 1001 86380 86390 1
300835 99300835 1001 86380 86390 1
300879 99300879 1001 86380 86390 1
301144 99301144 1001 86380 86390 1
301214 99301214 1001 86380 86390 1
301319 99301319 1001 86380 86390 1
300976 99300976 1001 86380 86390 1
301111 99301111 1001 86380 86390 1
301629 99301629 1001 86380 86390 1
301749 99301749 1001 86380 86390 1
301755 99301755 1001 86380 86390 1
302149 99302149 1001 86380 86390 1
302112 99302112 1001 86380 86390 1
302164 99302164 1001 86380 86390 1
302050 99302050 1001 86380 86390 1
302051 99302051 1001 86380 86390 1
302096 99302096 1001 86380 86390 1
301955 99301955 1001 86380 86390 1
301855 99301855 1001 86380 86390 1
302575 99302575 1001 86380 86390 1
302563 99302563 1001 86380 86390 1
302449 99302449 1001 86380 86390 1
303151 99303151 1001 86380 86390 1
303195 99303195 1001 86380 86390 1
303129 99303129 1001 86380 86390 1
302848 99302848 1001 86380 86390 1
302870 99302870 1001 86380 86390 1
302624 99302624 1001 86380 86390 1
303410 99303410 1001 86380 86390 1
303833 99303833 1001 86380 86390 1
303988 99303988 1001 86380 86390 1
304025 99304025 1001 86380 86390 1
303877 99303877 1001 86380 86390 1
303685 99303685 1001 86380 86390 1
303766 99303766 1001 86380 86390 1
303666 99303666 1001 86380 86390 1
303441 99303441 1001 86380 86390 1
304122 99304122 1001 86380 86390 1
304165 99304165 1001 86380 86390 1
304166 99304166 1001 86380 86390 1
304038 99304038 1001 86380 86390 1
304758 99304758 1001 86380 86390 1
304814 99304814 1001 86380 86390 1
304611 99304611 1001 86380 86390 1
304360 99304360 1001 86380 86390 1
304258 99304258 1001 86380 86390 1
304301 99304301 1001 86380 86390 1
305053 99305053 1001 86380 86390 1
305032 99305032 1001 86380 86390 1
304867 99304867 1001 86380 86390 1
305648 99305648 1001 86380 86390 1
305495 99305495 1001 86380 86390 1
305668 99305668 1001 86380 86390 1
305580 99305580 1001 86380 86390 1
305442 99305442 1001 86380 86390 1
305091 99305091 1001 86380 86390 1
305078 99305078 1001 86380 86390 1
500048 99500048 1001 86380 86390 1
500100 99500100 1001 86380 86390 1
500113 99500113 1001 86380 86390 1
500145 99500145 1001 86380 86390 1
500042 99500042 1001 86380 86390 1
500095 99500095 1001 86380 86390 1
500742 99500742 1001 86380 86390 1
500678 99500678 1001 86380 86390 1
500691 99500691 1001 86380 86390 1
500800 99500800 1001 86380 86390 1
500507 99500507 1001 86380 86390 1
500419 99500419 1001 86380 86390 1
500475 99500475 1001 86380 86390 1
500554 99500554 1001 86380 86390 1
500227 99500227 1001 86380 86390 1
500305 99500305 1001 86380 86390 1
500359 99500359 1001 86380 86390 1
500372 99500372 1001 86380 86390 1
500204 99500204 1001 86380 86390 1
500939 99500939 1001 86380 86390 1
500992 99500992 1001 86380 86390 1
500864 99500864 1001 86380 86390 1
500986 99500986 1001 86380 86390 1
500987 99500987 1001 86380 86390 1
501003 99501003 1001 86380 86390 1
500835 99500835 1001 86380 86390 1
501570 99501570 1001 86380 86390 1
501305 99501305 1001 86380 86390 1
501371 99501371 1001 86380 86390 1
501310 99501310 1001 86380 86390 1
501365 99501365 1001 86380 86390 1
501378 99501378 1001 86380 86390 1
501250 99501250 1001 86380 86390 1
501034 99501034 1001 86380 86390 1
501203 99501203 1001 86380 86390 1
501093 99501093 1001 86380 86390 1
501081 99501081 1001 86380 86390 1
501766 99501766 1001 86380 86390 1
501676 99501676 1001 86380 86390 1
501786 99501786 1001 86380 86390 1
501739 99501739 1001 86380 86390 1
502287 99502287 1001 86380 86390 1
502372 99502372 1001 86380 86390 1
502505 99502505 1001 86380 86390 1
502508 99502508 1001 86380 86390 1
502562 99502562 1001 86380 86390 1
502627 99502627 1001 86380 86390 1
503163 99503163 1001 86380 86390 1
503165 99503165 1001 86380 86390 1
503166 99503166 1001 86380 86390 1
503149 99503149 1001 86380 86390 1
503086 99503086 1001 86380 86390 1
502909 99502909 1001 86380 86390 1
503072 99503072 1001 86380 86390 1
502763 99502763 1001 86380 86390 1
502730 99502730 1001 86380 86390 1
502743 99502743 1001 86380 86390 1
503422 99503422 1001 86380 86390 1
503388 99503388 1001 86380 86390 1
504084 99504084 1001 86380 86390 1
503914 99503914 1001 86380 86390 1
504004 99504004 1001 86380 86390 1
504069 99504069 1001 86380 86390 1
503718 99503718 1001 86380 86390 1
503824 99503824 1001 86380 86390 1
503853 99503853 1001 86380 86390 1
503790 99503790 1001 86380 86390 1
503807 99503807 1001 86380 86390 1
503680 99503680 1001 86380 86390 1
503500 99503500 1001 86380 86390 1
503540 99503540 1001 86380 86390 1
503514 99503514 1001 86380 86390 1
503595 99503595 1001 86380 86390 1
503545 99503545 1001 86380 86390 1
504127 99504127 1001 86380 86390 1
504274 99504274 1001 86380 86390 1
504313 99504313 1001 86380 86390 1
504320 99504320 1001 86380 86390 1
504571 99504571 1001 86380 86390 1
504588 99504588 1001 86380 86390 1
504550 99504550 1001 86380 86390 1
504620 99504620 1001 86380 86390 1
504479 99504479 1001 86380 86390 1
504518 99504518 1001 86380 86390 1
505070 99505070 1001 86380 86390 1
505032 99505032 1001 86380 86390 1
505043 99505043 1001 86380 86390 1
505121 99505121 1001 86380 86390 1
505621 99505621 1001 86380 86390 1
505713 99505713 1001 86380 86390 1
505485 99505485 1001 86380 86390 1
505164 99505164 1001 86380 86390 1
505870 99505870 1001 86380 86390 1
505897 99505897 1001 86380 86390 1
505950 99505950 1001 86380 86390 1
506456 99506456 1001 86380 86390 1
506521 99506521 1001 86380 86390 1
506510 99506510 1001 86380 86390 1
506413 99506413 1001 86380 86390 1
506339 99506339 1001 86380 86390 1
506251 99506251 1001 86380 86390 1
506186 99506186 1001 86380 86390 1
506228 99506228 1001 86380 86390 1
506254 99506254 1001 86380 86390 1
506192 99506192 1001 86380 86390 1
506270 99506270 1001 86380 86390 1
506234 99506234 1001 86380 86390 1
506183 99506183 1001 86380 86390 1
506055 99506055 1001 86380 86390 1
505984 99505984 1001 86380 86390 1
506751 99506751 1001 86380 86390 1
506701 99506701 1001 86380 86390 1
506757 99506757 1001 86380 86390 1
506759 99506759 1001 86380 86390 1
507310 99507310 1001 86380 86390 1
507396 99507396 1001 86380 86390 1
507275 99507275 1001 86380 86390 1
507036 99507036 1001 86380 86390 1
507104 99507104 1001 86380 86390 1
507117 99507117 1001 86380 86390 1
507208 99507208 1001 86380 86390 1
507040 99507040 1001 86380 86390 1
507099 99507099 1001 86380 86390 1
506934 99506934 1001 86380 86390 1
506885 99506885 1001 86380 86390 1
506952 99506952 1001 86380 86390 1
507487 99507487 1001 86380 86390 1
507477 99507477 1001 86380 86390 1
508197 99508197 1001 86380 86390 1
508220 99508220 1001 86380 86390 1
508181 99508181 1001 86380 86390 1
508207 99508207 1001 86380 86390 1
507887 99507887 1001 86380 86390 1
507983 99507983 1001 86380 86390 1
507899 99507899 1001 86380 86390 1
507787 99507787 1001 86380 86390 1
507636 99507636 1001 86380 86390 1
507753 99507753 1001 86380 86390 1
507831 99507831 1001 86380 86390 1
508258 99508258 1001 86380 86390 1
508351 99508351 1001 86380 86390 1
508262 99508262 1001 86380 86390 1
508410 99508410 1001 86380 86390 1
509012 99509012 1001 86380 86390 1
509049 99509049 1001 86380 86390 1
509009 99509009 1001 86380 86390 1
508820 99508820 1001 86380 86390 1
508682 99508682 1001 86380 86390 1
508684 99508684 1001 86380 86390 1
508775 99508775 1001 86380 86390 1
508854 99508854 1001 86380 86390 1
508559 99508559 1001 86380 86390 1
508650 99508650 1001 86380 86390 1
508591 99508591 1001 86380 86390 1
508478 99508478 1001 86380 86390 1
509217 99509217 1001 86380 86390 1
509079 99509079 1001 86380 86390 1
509094 99509094 1001 86380 86390 1
509772 99509772 1001 86380 86390 1
509883 99509883 1001 86380 86390 1
509703 99509703 1001 86380 86390 1
509793 99509793 1001 86380 86390 1
509847 99509847 1001 86380 86390 1
509579 99509579 1001 86380 86390 1
509493 99509493 1001 86380 86390 1
509506 99509506 1001 86380 86390 1
509611 99509611 1001 86380 86390 1
509561 99509561 1001 86380 86390 1
509962 99509962 1001 86380 86390 1
510079 99510079 1001 86380 86390 1
509925 99509925 1001 86380 86390 1
509901 99509901 1001 86380 86390 1
510006 99510006 1001 86380 86390 1
510592 99510592 1001 86380 86390 1
510430 99510430 1001 86380 86390 1
510487 99510487 1001 86380 86390 1
510412 99510412 1001 86380 86390 1
510492 99510492 1001 86380 86390 1
510390 99510390 1001 86380 86390 1
510148 99510148 1001 86380 86390 1
510110 99510110 1001 86380 86390 1
510176 99510176 1001 86380 86390 1
510764 99510764 1001 86380 86390 1
510908 99510908 1001 86380 86390 1
510756 99510756 1001 86380 86390 1
511549 99511549 1001 86380 86390 1
511179 99511179 1001 86380 86390 1
511192 99511192 1001 86380 86390 1
511195 99511195 1001 86380 86390 1
511247 99511247 1001 86380 86390 1
511036 99511036 1001 86380 86390 1
510985 99510985 1001 86380 86390 1
511050 99511050 1001 86380 86390 1
510964 99510964 1001 86380 86390 1
511057 99511057 1001 86380 86390 1
511734 99511734 1001 86380 86390 1
511567 99511567 1001 86380 86390 1
511584 99511584 1001 86380 86390 1
512292 99512292 1001 86380 86390 1
512194 99512194 1001 86380 86390 1
512149 99512149 1001 86380 86390 1
512011 99512011 1001 86380 86390 1
512001 99512001 1001 86380 86390 1
511976 99511976 1001 86380 86390 1
512171 99512171 1001 86380 86390 1
511810 99511810 1001 86380 86390 1
511849 99511849 1001 86380 86390 1
511888 99511888 1001 86380 86390 1
511771 99511771 1001 86380 86390 1
511878 99511878 1001 86380 86390 1
511829 99511829 1001 86380 86390 1
511909 99511909 1001 86380 86390 1
512442 99512442 1001 86380 86390 1
512434 99512434 1001 86380 86390 1
513041 99513041 1001 86380 86390 1
513182 99513182 1001 86380 86390 1
513194 99513194 1001 86380 86390 1
512994 99512994 1001 86380 86390 1
512943 99512943 1001 86380 86390 1
512946 99512946 1001 86380 86390 1
512609 99512609 1001 86380 86390 1
512751 99512751 1001 86380 86390 1
513214 99513214 1001 86380 86390 1
513284 99513284 1001 86380 86390 1
513272 99513272 1001 86380 86390 1
513916 99513916 1001 86380 86390 1
513930 99513930 1001 86380 86390 1
513984 99513984 1001 86380 86390 1
513987 99513987 1001 86380 86390 1
513861 99513861 1001 86380 86390 1
513992 99513992 1001 86380 86390 1
513644 99513644 1001 86380 86390 1
513727 99513727 1001 86380 86390 1
513755 99513755 1001 86380 86390 1
513665 99513665 1001 86380 86390 1
513720 99513720 1001 86380 86390 1
513695 99513695 1001 86380 86390 1
513543 99513543 1001 86380 86390 1
513440 99513440 1001 86380 86390 1
513454 99513454 1001 86380 86390 1
514068 99514068 1001 86380 86390 1
514215 99514215 1001 86380 86390 1
514165 99514165 1001 86380 86390 1
514178 99514178 1001 86380 86390 1
514101 99514101 1001 86380 86390 1
514720 99514720 1001 86380 86390 1
514834 99514834 1001 86380 86390 1
514697 99514697 1001 86380 86390 1
514626 99514626 1001 86380 86390 1
514590 99514590 1001 86380 86390 1
514357 99514357 1001 86380 86390 1
514973 99514973 1001 86380 86390 1
514986 99514986 1001 86380 86390 1
514885 99514885 1001 86380 86390 1
515031 99515031 1001 86380 86390 1
514993 99514993 1001 86380 86390 1
515619 99515619 1001 86380 86390 1
515584 99515584 1001 86380 86390 1
515638 99515638 1001 86380 86390 1
515484 99515484 1001 86380 86390 1
515550 99515550 1001 86380 86390 1
515617 99515617 1001 86380 86390 1
515429 99515429 1001 86380 86390 1
515422 99515422 1001 86380 86390 1
515476 99515476 1001 86380 86390 1
515132 99515132 1001 86380 86390 1
515147 99515147 1001 86380 86390 1
515111 99515111 1001 86380 86390 1
515798 99515798 1001 86380 86390 1
515770 99515770 1001 86380 86390 1
515886 99515886 1001 86380 86390 1
516382 99516382 1001 86380 86390 1
516503 99516503 1001 86380 86390 1
516112 99516112 1001 86380 86390 1
516141 99516141 1001 86380 86390 1
515914 99515914 1001 86380 86390 1
515901 99515901 1001 86380 86390 1
516631 99516631 1001 86380 86390 1
517288 99517288 1001 86380 86390 1
516938 99516938 1001 86380 86390 1
516754 99516754 1001 86380 86390 1
516881 99516881 1001 86380 86390 1
517410 99517410 1001 86380 86390 1
517359 99517359 1001 86380 86390 1
517375 99517375 1001 86380 86390 1
517377 99517377 1001 86380 86390 1
517443 99517443 1001 86380 86390 1
517394 99517394 1001 86380 86390 1
517343 99517343 1001 86380 86390 1
517344 99517344 1001 86380 86390 1
518134 99518134 1001 86380 86390 1
517974 99517974 1001 86380 86390 1
518078 99518078 1001 86380 86390 1
518041 99518041 1001 86380 86390 1
517776 99517776 1001 86380 86390 1
517841 99517841 1001 86380 86390 1
517906 99517906 1001 86380 86390 1
517871 99517871 1001 86380 86390 1
517950 99517950 1001 86380 86390 1
517847 99517847 1001 86380 86390 1
517770 99517770 1001 86380 86390 1
517631 99517631 1001 86380 86390 1
517743 99517743 1001 86380 86390 1
518171 99518171 1001 86380 86390 1
518295 99518295 1001 86380 86390 1
518875 99518875 1001 86380 86390 1
518827 99518827 1001 86380 86390 1
518641 99518641 1001 86380 86390 1
518592 99518592 1001 86380 86390 1
518762 99518762 1001 86380 86390 1
518598 99518598 1001 86380 86390 1
518498 99518498 1001 86380 86390 1
519091 99519091 1001 86380 86390 1
519146 99519146 1001 86380 86390 1
519176 99519176 1001 86380 86390 1
519074 99519074 1001 86380 86390 1
519178 99519178 1001 86380 86390 1
519672 99519672 1001 86380 86390 1
519696 99519696 1001 86380 86390 1
519469 99519469 1001 86380 86390 1
519605 99519605 1001 86380 86390 1
519284 99519284 1001 86380 86390 1
519375 99519375 1001 86380 86390 1
520007 99520007 1001 86380 86390 1
519999 99519999 1001 86380 86390 1
519923 99519923 1001 86380 86390 1
519976 99519976 1001 86380 86390 1
520460 99520460 1001 86380 86390 1
520528 99520528 1001 86380 86390 1
520616 99520616 1001 86380 86390 1
520637 99520637 1001 86380 86390 1
520337 99520337 1001 86380 86390 1
520376 99520376 1001 86380 86390 1
520405 99520405 1001 86380 86390 1
520064 99520064 1001 86380 86390 1
520184 99520184 1001 86380 86390 1
520159 99520159 1001 86380 86390 1
520211 99520211 1001 86380 86390 1
520147 99520147 1001 86380 86390 1
520212 99520212 1001 86380 86390 1
520670 99520670 1001 86380 86390 1
520749 99520749 1001 86380 86390 1
520763 99520763 1001 86380 86390 1
521445 99521445 1001 86380 86390 1
521411 99521411 1001 86380 86390 1
521452 99521452 1001 86380 86390 1
521387 99521387 1001 86380 86390 1
521087 99521087 1001 86380 86390 1
521154 99521154 1001 86380 86390 1
521143 99521143 1001 86380 86390 1
520952 99520952 1001 86380 86390 1
520919 99520919 1001 86380 86390 1
521579 99521579 1001 86380 86390 1
521618 99521618 1001 86380 86390 1
521621 99521621 1001 86380 86390 1
522207 99522207 1001 86380 86390 1
522195 99522195 1001 86380 86390 1
522222 99522222 1001 86380 86390 1
522287 99522287 1001 86380 86390 1
521919 99521919 1001 86380 86390 1
521971 99521971 1001 86380 86390 1
521986 99521986 1001 86380 86390 1
522064 99522064 1001 86380 86390 1
521943 99521943 1001 86380 86390 1
522008 99522008 1001 86380 86390 1
521787 99521787 1001 86380 86390 1
521744 99521744 1001 86380 86390 1
521861 99521861 1001 86380 86390 1
521680 99521680 1001 86380 86390 1
522329 99522329 1001 86380 86390 1
522460 99522460 1001 86380 86390 1
522409 99522409 1001 86380 86390 1
523005 99523005 1001 86380 86390 1
522888 99522888 1001 86380 86390 1
522867 99522867 1001 86380 86390 1
522594 99522594 1001 86380 86390 1
523219 99523219 1001 86380 86390 1
523197 99523197 1001 86380 86390 1
523830 99523830 1001 86380 86390 1
523598 99523598 1001 86380 86390 1
523638 99523638 1001 86380 86390 1
523730 99523730 1001 86380 86390 1
523340 99523340 1001 86380 86390 1
523355 99523355 1001 86380 86390 1
523371 99523371 1001 86380 86390 1
523345 99523345 1001 86380 86390 1
524138 99524138 1001 86380 86390 1
524128 99524128 1001 86380 86390 1
524103 99524103 1001 86380 86390 1
524028 99524028 1001 86380 86390 1
524768 99524768 1001 86380 86390 1
524681 99524681 1001 86380 86390 1
524447 99524447 1001 86380 86390 1
524373 99524373 1001 86380 86390 1
524253 99524253 1001 86380 86390 1
524357 99524357 1001 86380 86390 1
524231 99524231 1001 86380 86390 1
524338 99524338 1001 86380 86390 1
524209 99524209 1001 86380 86390 1
524884 99524884 1001 86380 86390 1
524820 99524820 1001 86380 86390 1
524966 99524966 1001 86380 86390 1
524934 99524934 1001 86380 86390 1
524909 99524909 1001 86380 86390 1
525567 99525567 1001 86380 86390 1
525525 99525525 1001 86380 86390 1
525316 99525316 1001 86380 86390 1
525320 99525320 1001 86380 86390 1
525217 99525217 1001 86380 86390 1
525312 99525312 1001 86380 86390 1
525053 99525053 1001 86380 86390 1
525015 99525015 1001 86380 86390 1
525142 99525142 1001 86380 86390 1
525065 99525065 1001 86380 86390 1
525713 99525713 1001 86380 86390 1
525623 99525623 1001 86380 86390 1
526255 99526255 1001 86380 86390 1
526235 99526235 1001 86380 86390 1
526377 99526377 1001 86380 86390 1
526314 99526314 1001 86380 86390 1
526315 99526315 1001 86380 86390 1
526371 99526371 1001 86380 86390 1
526183 99526183 1001 86380 86390 1
526111 99526111 1001 86380 86390 1
525959 99525959 1001 86380 86390 1
525978 99525978 1001 86380 86390 1
525941 99525941 1001 86380 86390 1
526008 99526008 1001 86380 86390 1
526461 99526461 1001 86380 86390 1
526465 99526465 1001 86380 86390 1
527127 99527127 1001 86380 86390 1
527117 99527117 1001 86380 86390 1
527194 99527194 1001 86380 86390 1
527119 99527119 1001 86380 86390 1
527184 99527184 1001 86380 86390 1
526889 99526889 1001 86380 86390 1
526877 99526877 1001 86380 86390 1
526895 99526895 1001 86380 86390 1
527000 99527000 1001 86380 86390 1
526744 99526744 1001 86380 86390 1
526696 99526696 1001 86380 86390 1
526715 99526715 1001 86380 86390 1
526638 99526638 1001 86380 86390 1
527277 99527277 1001 86380 86390 1
527446 99527446 1001 86380 86390 1
527436 99527436 1001 86380 86390 1
527912 99527912 1001 86380 86390 1
527915 99527915 1001 86380 86390 1
528063 99528063 1001 86380 86390 1
527982 99527982 1001 86380 86390 1
528036 99528036 1001 86380 86390 1
527812 99527812 1001 86380 86390 1
527579 99527579 1001 86380 86390 1
528227 99528227 1001 86380 86390 1
528215 99528215 1001 86380 86390 1
528216 99528216 1001 86380 86390 1
528178 99528178 1001 86380 86390 1
528260 99528260 1001 86380 86390 1
528869 99528869 1001 86380 86390 1
528830 99528830 1001 86380 86390 1
528879 99528879 1001 86380 86390 1
528704 99528704 1001 86380 86390 1
528633 99528633 1001 86380 86390 1
528505 99528505 1001 86380 86390 1
528534 99528534 1001 86380 86390 1
528338 99528338 1001 86380 86390 1
528444 99528444 1001 86380 86390 1
528318 99528318 1001 86380 86390 1
529075 99529075 1001 86380 86390 1
529039 99529039 1001 86380 86390 1
529650 99529650 1001 86380 86390 1
529700 99529700 1001 86380 86390 1
529702 99529702 1001 86380 86390 1
529581 99529581 1001 86380 86390 1
529485 99529485 1001 86380 86390 1
529421 99529421 1001 86380 86390 1
529357 99529357 1001 86380 86390 1
529199 99529199 1001 86380 86390 1
529295 99529295 1001 86380 86390 1
529234 99529234 1001 86380 86390 1
529802 99529802 1001 86380 86390 1
529752 99529752 1001 86380 86390 1
529779 99529779 1001 86380 86390 1
529760 99529760 1001 86380 86390 1
530390 99530390 1001 86380 86390 1
530416 99530416 1001 86380 86390 1
530431 99530431 1001 86380 86390 1
530368 99530368 1001 86380 86390 1
530500 99530500 1001 86380 86390 1
530209 99530209 1001 86380 86390 1
530264 99530264 1001 86380 86390 1
530329 99530329 1001 86380 86390 1
530240 99530240 1001 86380 86390 1
530318 99530318 1001 86380 86390 1
530320 99530320 1001 86380 86390 1
530135 99530135 1001 86380 86390 1
530141 99530141 1001 86380 86390 1
530670 99530670 1001 86380 86390 1
530710 99530710 1001 86380 86390 1
530570 99530570 1001 86380 86390 1
530688 99530688 1001 86380 86390 1
530651 99530651 1001 86380 86390 1
531363 99531363 1001 86380 86390 1
531338 99531338 1001 86380 86390 1
531373 99531373 1001 86380 86390 1
531075 99531075 1001 86380 86390 1
531130 99531130 1001 86380 86390 1
531160 99531160 1001 86380 86390 1
530802 99530802 1001 86380 86390 1
530899 99530899 1001 86380 86390 1
531440 99531440 1001 86380 86390 1
532136 99532136 1001 86380 86390 1
532009 99532009 1001 86380 86390 1
532165 99532165 1001 86380 86390 1
532037 99532037 1001 86380 86390 1
532063 99532063 1001 86380 86390 1
531885 99531885 1001 86380 86390 1
531649 99531649 1001 86380 86390 1
531688 99531688 1001 86380 86390 1
531614 99531614 1001 86380 86390 1
531680 99531680 1001 86380 86390 1
531720 99531720 1001 86380 86390 1
531617 99531617 1001 86380 86390 1
531696 99531696 1001 86380 86390 1
531778 99531778 1001 86380 86390 1
532377 99532377 1001 86380 86390 1
532353 99532353 1001 86380 86390 1
532278 99532278 1001 86380 86390 1
533001 99533001 1001 86380 86390 1
532989 99532989 1001 86380 86390 1
532780 99532780 1001 86380 86390 1
532457 99532457 1001 86380 86390 1
532500 99532500 1001 86380 86390 1
533184 99533184 1001 86380 86390 1
533213 99533213 1001 86380 86390 1
533045 99533045 1001 86380 86390 1
533116 99533116 1001 86380 86390 1
533807 99533807 1001 86380 86390 1
533749 99533749 1001 86380 86390 1
533711 99533711 1001 86380 86390 1
533790 99533790 1001 86380 86390 1
533525 99533525 1001 86380 86390 1
533629 99533629 1001 86380 86390 1
533500 99533500 1001 86380 86390 1
533477 99533477 1001 86380 86390 1
533392 99533392 1001 86380 86390 1
533367 99533367 1001 86380 86390 1
533357 99533357 1001 86380 86390 1
533283 99533283 1001 86380 86390 1
533248 99533248 1001 86380 86390 1
533417 99533417 1001 86380 86390 1
533933 99533933 1001 86380 86390 1
534039 99534039 1001 86380 86390 1
533858 99533858 1001 86380 86390 1
533872 99533872 1001 86380 86390 1
533992 99533992 1001 86380 86390 1
533891 99533891 1001 86380 86390 1
534570 99534570 1001 86380 86390 1
534522 99534522 1001 86380 86390 1
534565 99534565 1001 86380 86390 1
534400 99534400 1001 86380 86390 1
534310 99534310 1001 86380 86390 1
534469 99534469 1001 86380 86390 1
534303 99534303 1001 86380 86390 1
534342 99534342 1001 86380 86390 1
534433 99534433 1001 86380 86390 1
534382 99534382 1001 86380 86390 1
534397 99534397 1001 86380 86390 1
534070 99534070 1001 86380 86390 1
535371 99535371 1001 86380 86390 1
535492 99535492 1001 86380 86390 1
535466 99535466 1001 86380 86390 1
535493 99535493 1001 86380 86390 1
535304 99535304 1001 86380 86390 1
535191 99535191 1001 86380 86390 1
535100 99535100 1001 86380 86390 1
535295 99535295 1001 86380 86390 1
535210 99535210 1001 86380 86390 1
535522 99535522 1001 86380 86390 1
535652 99535652 1001 86380 86390 1
535620 99535620 1001 86380 86390 1
535699 99535699 1001 86380 86390 1
536199 99536199 1001 86380 86390 1
536291 99536291 1001 86380 86390 1
536266 99536266 1001 86380 86390 1
536327 99536327 1001 86380 86390 1
536017 99536017 1001 86380 86390 1
535957 99535957 1001 86380 86390 1
535985 99535985 1001 86380 86390 1
535845 99535845 1001 86380 86390 1
535885 99535885 1001 86380 86390 1
535770 99535770 1001 86380 86390 1
535876 99535876 1001 86380 86390 1
535865 99535865 1001 86380 86390 1
536398 99536398 1001 86380 86390 1
536504 99536504 1001 86380 86390 1
536448 99536448 1001 86380 86390 1
537126 99537126 1001 86380 86390 1
536983 99536983 1001 86380 86390 1
537024 99537024 1001 86380 86390 1
537002 99537002 1001 86380 86390 1
536778 99536778 1001 86380 86390 1
536934 99536934 1001 86380 86390 1
536759 99536759 1001 86380 86390 1
536555 99536555 1001 86380 86390 1
536739 99536739 1001 86380 86390 1
536705 99536705 1001 86380 86390 1
536592 99536592 1001 86380 86390 1
536553 99536553 1001 86380 86390 1
537228 99537228 1001 86380 86390 1
537164 99537164 1001 86380 86390 1
537295 99537295 1001 86380 86390 1
537272 99537272 1001 86380 86390 1
537898 99537898 1001 86380 86390 1
537890 99537890 1001 86380 86390 1
537969 99537969 1001 86380 86390 1
537978 99537978 1001 86380 86390 1
537675 99537675 1001 86380 86390 1
537553 99537553 1001 86380 86390 1
537476 99537476 1001 86380 86390 1
537400 99537400 1001 86380 86390 1
537517 99537517 1001 86380 86390 1
537557 99537557 1001 86380 86390 1
537496 99537496 1001 86380 86390 1
538067 99538067 1001 86380 86390 1
538136 99538136 1001 86380 86390 1
538629 99538629 1001 86380 86390 1
538588 99538588 1001 86380 86390 1
538475 99538475 1001 86380 86390 1
538349 99538349 1001 86380 86390 1
538366 99538366 1001 86380 86390 1
538843 99538843 1001 86380 86390 1
538920 99538920 1001 86380 86390 1
538965 99538965 1001 86380 86390 1
539483 99539483 1001 86380 86390 1
539410 99539410 1001 86380 86390 1
539231 99539231 1001 86380 86390 1
539429 99539429 1001 86380 86390 1
539275 99539275 1001 86380 86390 1
539277 99539277 1001 86380 86390 1
539303 99539303 1001 86380 86390 1
539221 99539221 1001 86380 86390 1
539080 99539080 1001 86380 86390 1
539042 99539042 1001 86380 86390 1
539069 99539069 1001 86380 86390 1
539795 99539795 1001 86380 86390 1
539801 99539801 1001 86380 86390 1
540326 99540326 1001 86380 86390 1
540440 99540440 1001 86380 86390 1
540292 99540292 1001 86380 86390 1
540396 99540396 1001 86380 86390 1
540399 99540399 1001 86380 86390 1
540427 99540427 1001 86380 86390 1
540198 99540198 1001 86380 86390 1
540127 99540127 1001 86380 86390 1
540258 99540258 1001 86380 86390 1
540028 99540028 1001 86380 86390 1
539882 99539882 1001 86380 86390 1
541274 99541274 1001 86380 86390 1
541159 99541159 1001 86380 86390 1
540893 99540893 1001 86380 86390 1
540948 99540948 1001 86380 86390 1
540928 99540928 1001 86380 86390 1
540891 99540891 1001 86380 86390 1
540796 99540796 1001 86380 86390 1
540811 99540811 1001 86380 86390 1
541420 99541420 1001 86380 86390 1
541467 99541467 1001 86380 86390 1
541430 99541430 1001 86380 86390 1
542042 99542042 1001 86380 86390 1
542119 99542119 1001 86380 86390 1
542005 99542005 1001 86380 86390 1
541993 99541993 1001 86380 86390 1
542046 99542046 1001 86380 86390 1
542095 99542095 1001 86380 86390 1
542022 99542022 1001 86380 86390 1
542099 99542099 1001 86380 86390 1
542108 99542108 1001 86380 86390 1
542110 99542110 1001 86380 86390 1
542115 99542115 1001 86380 86390 1
541838 99541838 1001 86380 86390 1
541814 99541814 1001 86380 86390 1
541712 99541712 1001 86380 86390 1
541681 99541681 1001 86380 86390 1
541555 99541555 1001 86380 86390 1
541516 99541516 1001 86380 86390 1
541583 99541583 1001 86380 86390 1
541571 99541571 1001 86380 86390 1
541548 99541548 1001 86380 86390 1
542221 99542221 1001 86380 86390 1
542281 99542281 1001 86380 86390 1
542243 99542243 1001 86380 86390 1
542780 99542780 1001 86380 86390 1
542795 99542795 1001 86380 86390 1
542834 99542834 1001 86380 86390 1
542899 99542899 1001 86380 86390 1
542762 99542762 1001 86380 86390 1
542802 99542802 1001 86380 86390 1
542584 99542584 1001 86380 86390 1
542650 99542650 1001 86380 86390 1
542615 99542615 1001 86380 86390 1
542582 99542582 1001 86380 86390 1
542518 99542518 1001 86380 86390 1
542378 99542378 1001 86380 86390 1
542443 99542443 1001 86380 86390 1
542444 99542444 1001 86380 86390 1
542460 99542460 1001 86380 86390 1
543020 99543020 1001 86380 86390 1
543034 99543034 1001 86380 86390 1
543037 99543037 1001 86380 86390 1
542963 99542963 1001 86380 86390 1
543082 99543082 1001 86380 86390 1
543700 99543700 1001 86380 86390 1
543636 99543636 1001 86380 86390 1
543389 99543389 1001 86380 86390 1
543467 99543467 1001 86380 86390 1
543482 99543482 1001 86380 86390 1
543392 99543392 1001 86380 86390 1
543457 99543457 1001 86380 86390 1
543548 99543548 1001 86380 86390 1
543460 99543460 1001 86380 86390 1
543179 99543179 1001 86380 86390 1
543270 99543270 1001 86380 86390 1
543153 99543153 1001 86380 86390 1
543275 99543275 1001 86380 86390 1
543291 99543291 1001 86380 86390 1
543863 99543863 1001 86380 86390 1
544461 99544461 1001 86380 86390 1
544327 99544327 1001 86380 86390 1
544316 99544316 1001 86380 86390 1
544217 99544217 1001 86380 86390 1
544259 99544259 1001 86380 86390 1
544363 99544363 1001 86380 86390 1
544299 99544299 1001 86380 86390 1
543989 99543989 1001 86380 86390 1
544069 99544069 1001 86380 86390 1
543991 99543991 1001 86380 86390 1
544019 99544019 1001 86380 86390 1
544058 99544058 1001 86380 86390 1
544101 99544101 1001 86380 86390 1
544687 99544687 1001 86380 86390 1
544662 99544662 1001 86380 86390 1
500626 705 1002 61671 68345 1
519860 599 1001 62037 62337 1
536823 517 1001 56513 56813 1
400022 99400022 1001 86380 86390 1
400218 99400218 1001 86380 86390 1
400496 99400496 1001 86380 86390 1
400709 99400709 1001 86380 86390 1
400679 99400679 1001 86380 86390 1
400833 99400833 1001 86380 86390 1
400966 99400966 1001 86380 86390 1
401013 99401013 1001 86380 86390 1
401367 99401367 1001 86380 86390 1
401500 99401500 1001 86380 86390 1
401562 99401562 1001 86380 86390 1
401496 99401496 1001 86380 86390 1
401701 99401701 1001 86380 86390 1
401788 99401788 1001 86380 86390 1
401744 99401744 1001 86380 86390 1
402167 99402167 1001 86380 86390 1
402364 99402364 1001 86380 86390 1
402279 99402279 1001 86380 86390 1
402386 99402386 1001 86380 86390 1
402642 99402642 1001 86380 86390 1
402583 99402583 1001 86380 86390 1
403285 99403285 1001 86380 86390 1
403641 99403641 1001 86380 86390 1
403725 99403725 1001 86380 86390 1
403820 99403820 1001 86380 86390 1
403734 99403734 1001 86380 86390 1
403920 99403920 1001 86380 86390 1
404031 99404031 1001 86380 86390 1
403993 99403993 1001 86380 86390 1
404167 99404167 1001 86380 86390 1
404154 99404154 1001 86380 86390 1
404757 99404757 1001 86380 86390 1
404811 99404811 1001 86380 86390 1
405311 99405311 1001 86380 86390 1
405419 99405419 1001 86380 86390 1
405477 99405477 1001 86380 86390 1
405576 99405576 1001 86380 86390 1
405755 99405755 1001 86380 86390 1
405820 99405820 1001 86380 86390 1
405891 99405891 1001 86380 86390 1
405927 99405927 1001 86380 86390 1
406014 99406014 1001 86380 86390 1
406279 99406279 1001 86380 86390 1
406315 99406315 1001 86380 86390 1
406287 99406287 1001 86380 86390 1
406398 99406398 1001 86380 86390 1
406728 99406728 1001 86380 86390 1
406746 99406746 1001 86380 86390 1
407151 99407151 1001 86380 86390 1
407469 99407469 1001 86380 86390 1
407470 99407470 1001 86380 86390 1
407609 99407609 1001 86380 86390 1
407615 99407615 1001 86380 86390 1
407698 99407698 1001 86380 86390 1
407930 99407930 1001 86380 86390 1
408111 99408111 1001 86380 86390 1
408208 99408208 1001 86380 86390 1
408496 99408496 1001 86380 86390 1
408579 99408579 1001 86380 86390 1
408828 99408828 1001 86380 86390 1
409042 99409042 1001 86380 86390 1
409035 99409035 1001 86380 86390 1
409115 99409115 1001 86380 86390 1
409207 99409207 1001 86380 86390 1
409298 99409298 1001 86380 86390 1
409433 99409433 1001 86380 86390 1
409565 99409565 1001 86380 86390 1
409546 99409546 1001 86380 86390 1
409571 99409571 1001 86380 86390 1
409984 99409984 1001 86380 86390 1
410115 99410115 1001 86380 86390 1
410187 99410187 1001 86380 86390 1
410192 99410192 1001 86380 86390 1
410290 99410290 1001 86380 86390 1
410241 99410241 1001 86380 86390 1
410390 99410390 1001 86380 86390 1
410496 99410496 1001 86380 86390 1
410668 99410668 1001 86380 86390 1
410799 99410799 1001 86380 86390 1
410620 99410620 1001 86380 86390 1
411009 99411009 1001 86380 86390 1
411306 99411306 1001 86380 86390 1
411284 99411284 1001 86380 86390 1
411287 99411287 1001 86380 86390 1
411386 99411386 1001 86380 86390 1
411456 99411456 1001 86380 86390 1
411469 99411469 1001 86380 86390 1
411574 99411574 1001 86380 86390 1
411683 99411683 1001 86380 86390 1
411805 99411805 1001 86380 86390 1
411893 99411893 1001 86380 86390 1
411861 99411861 1001 86380 86390 1
412018 99412018 1001 86380 86390 1
412135 99412135 1001 86380 86390 1
412093 99412093 1001 86380 86390 1
412234 99412234 1001 86380 86390 1
413619 99413619 1001 86380 86390 1
413337 99413337 1001 86380 86390 1
413434 99413434 1001 86380 86390 1
413322 99413322 1001 86380 86390 1
413238 99413238 1001 86380 86390 1
412984 99412984 1001 86380 86390 1
412774 99412774 1001 86380 86390 1
412617 99412617 1001 86380 86390 1
412780 99412780 1001 86380 86390 1
412677 99412677 1001 86380 86390 1
412858 99412858 1001 86380 86390 1
414056 99414056 1001 86380 86390 1
415320 99415320 1001 86380 86390 1
414983 99414983 1001 86380 86390 1
415305 99415305 1001 86380 86390 1
415306 99415306 1001 86380 86390 1
414138 99414138 1001 86380 86390 1
414406 99414406 1001 86380 86390 1
414280 99414280 1001 86380 86390 1
415703 99415703 1001 86380 86390 1
415659 99415659 1001 86380 86390 1
416694 99416694 1001 86380 86390 1
416859 99416859 1001 86380 86390 1
416870 99416870 1001 86380 86390 1
416977 99416977 1001 86380 86390 1
416983 99416983 1001 86380 86390 1
416195 99416195 1001 86380 86390 1
416309 99416309 1001 86380 86390 1
416250 99416250 1001 86380 86390 1
415964 99415964 1001 86380 86390 1
415874 99415874 1001 86380 86390 1
417090 99417090 1001 86380 86390 1
417051 99417051 1001 86380 86390 1
417035 99417035 1001 86380 86390 1
417549 99417549 1001 86380 86390 1
418452 99418452 1001 86380 86390 1
418147 99418147 1001 86380 86390 1
418350 99418350 1001 86380 86390 1
418072 99418072 1001 86380 86390 1
417884 99417884 1001 86380 86390 1
419181 99419181 1001 86380 86390 1
418834 99418834 1001 86380 86390 1
418902 99418902 1001 86380 86390 1
420251 99420251 1001 86380 86390 1
419937 99419937 1001 86380 86390 1
419726 99419726 1001 86380 86390 1
419316 99419316 1001 86380 86390 1
419424 99419424 1001 86380 86390 1
419356 99419356 1001 86380 86390 1
419507 99419507 1001 86380 86390 1
420787 99420787 1001 86380 86390 1
420708 99420708 1001 86380 86390 1
420639 99420639 1001 86380 86390 1
420764 99420764 1001 86380 86390 1
421818 99421818 1001 86380 86390 1
421784 99421784 1001 86380 86390 1
422024 99422024 1001 86380 86390 1
421488 99421488 1001 86380 86390 1
421675 99421675 1001 86380 86390 1
421603 99421603 1001 86380 86390 1
421146 99421146 1001 86380 86390 1
420933 99420933 1001 86380 86390 1
422258 99422258 1001 86380 86390 1
422397 99422397 1001 86380 86390 1
423448 99423448 1001 86380 86390 1
423494 99423494 1001 86380 86390 1
423475 99423475 1001 86380 86390 1
423497 99423497 1001 86380 86390 1
423643 99423643 1001 86380 86390 1
423148 99423148 1001 86380 86390 1
422990 99422990 1001 86380 86390 1
423039 99423039 1001 86380 86390 1
422573 99422573 1001 86380 86390 1
422783 99422783 1001 86380 86390 1
422859 99422859 1001 86380 86390 1
422925 99422925 1001 86380 86390 1
423845 99423845 1001 86380 86390 1
422941 99422941 1001 86380 86390 1
424071 99424071 1001 86380 86390 1
423877 99423877 1001 86380 86390 1
424005 99424005 1001 86380 86390 1
425062 99425062 1001 86380 86390 1
425206 99425206 1001 86380 86390 1
425039 99425039 1001 86380 86390 1
425208 99425208 1001 86380 86390 1
425101 99425101 1001 86380 86390 1
425147 99425147 1001 86380 86390 1
424646 99424646 1001 86380 86390 1
424808 99424808 1001 86380 86390 1
424603 99424603 1001 86380 86390 1
424637 99424637 1001 86380 86390 1
424368 99424368 1001 86380 86390 1
424193 99424193 1001 86380 86390 1
424528 99424528 1001 86380 86390 1
425827 99425827 1001 86380 86390 1
425710 99425710 1001 86380 86390 1
425664 99425664 1001 86380 86390 1
425474 99425474 1001 86380 86390 1
425804 99425804 1001 86380 86390 1
425418 99425418 1001 86380 86390 1
426943 99426943 1001 86380 86390 1
427005 99427005 1001 86380 86390 1
426800 99426800 1001 86380 86390 1
427085 99427085 1001 86380 86390 1
426690 99426690 1001 86380 86390 1
426521 99426521 1001 86380 86390 1
426549 99426549 1001 86380 86390 1
426677 99426677 1001 86380 86390 1
426218 99426218 1001 86380 86390 1
425841 99425841 1001 86380 86390 1
425974 99425974 1001 86380 86390 1
426081 99426081 1001 86380 86390 1
426061 99426061 1001 86380 86390 1
427347 99427347 1001 86380 86390 1
427274 99427274 1001 86380 86390 1
427276 99427276 1001 86380 86390 1
427381 99427381 1001 86380 86390 1
427366 99427366 1001 86380 86390 1
428577 99428577 1001 86380 86390 1
428511 99428511 1001 86380 86390 1
427587 99427587 1001 86380 86390 1
428789 99428789 1001 86380 86390 1
429003 99429003 1001 86380 86390 1
429030 99429030 1001 86380 86390 1
428750 99428750 1001 86380 86390 1
429116 99429116 1001 86380 86390 1
428934 99428934 1001 86380 86390 1
430051 99430051 1001 86380 86390 1
430149 99430149 1001 86380 86390 1
430283 99430283 1001 86380 86390 1
430182 99430182 1001 86380 86390 1
430202 99430202 1001 86380 86390 1
429875 99429875 1001 86380 86390 1
429938 99429938 1001 86380 86390 1
429868 99429868 1001 86380 86390 1
429292 99429292 1001 86380 86390 1
429296 99429296 1001 86380 86390 1
429542 99429542 1001 86380 86390 1
430453 99430453 1001 86380 86390 1
430713 99430713 1001 86380 86390 1
430752 99430752 1001 86380 86390 1
430788 99430788 1001 86380 86390 1
431959 99431959 1001 86380 86390 1
431329 99431329 1001 86380 86390 1
431434 99431434 1001 86380 86390 1
431415 99431415 1001 86380 86390 1
431280 99431280 1001 86380 86390 1
430911 99430911 1001 86380 86390 1
430947 99430947 1001 86380 86390 1
430851 99430851 1001 86380 86390 1
432427 99432427 1001 86380 86390 1
433338 99433338 1001 86380 86390 1
433412 99433412 1001 86380 86390 1
433322 99433322 1001 86380 86390 1
433589 99433589 1001 86380 86390 1
433470 99433470 1001 86380 86390 1
433716 99433716 1001 86380 86390 1
432932 99432932 1001 86380 86390 1
433034 99433034 1001 86380 86390 1
432960 99432960 1001 86380 86390 1
433312 99433312 1001 86380 86390 1
434114 99434114 1001 86380 86390 1
433795 99433795 1001 86380 86390 1
434014 99434014 1001 86380 86390 1
434082 99434082 1001 86380 86390 1
435077 99435077 1001 86380 86390 1
435375 99435375 1001 86380 86390 1
435008 99435008 1001 86380 86390 1
435101 99435101 1001 86380 86390 1
435419 99435419 1001 86380 86390 1
434924 99434924 1001 86380 86390 1
434829 99434829 1001 86380 86390 1
434572 99434572 1001 86380 86390 1
435594 99435594 1001 86380 86390 1
435546 99435546 1001 86380 86390 1
435841 99435841 1001 86380 86390 1
435504 99435504 1001 86380 86390 1
435453 99435453 1001 86380 86390 1
436802 99436802 1001 86380 86390 1
436805 99436805 1001 86380 86390 1
437007 99437007 1001 86380 86390 1
436879 99436879 1001 86380 86390 1
436965 99436965 1001 86380 86390 1
436907 99436907 1001 86380 86390 1
436388 99436388 1001 86380 86390 1
436456 99436456 1001 86380 86390 1
436687 99436687 1001 86380 86390 1
437264 99437264 1001 86380 86390 1
437321 99437321 1001 86380 86390 1
437217 99437217 1001 86380 86390 1
300034 99300034 1001 86380 86390 1
300451 99300451 1001 86380 86390 1
300165 99300165 1001 86380 86390 1
300296 99300296 1001 86380 86390 1
300830 99300830 1001 86380 86390 1
300756 99300756 1001 86380 86390 1
300824 99300824 1001 86380 86390 1
300812 99300812 1001 86380 86390 1
301395 99301395 1001 86380 86390 1
301474 99301474 1001 86380 86390 1
301247 99301247 1001 86380 86390 1
301249 99301249 1001 86380 86390 1
301201 99301201 1001 86380 86390 1
300988 99300988 1001 86380 86390 1
300936 99300936 1001 86380 86390 1
301068 99301068 1001 86380 86390 1
300978 99300978 1001 86380 86390 1
301110 99301110 1001 86380 86390 1
300995 99300995 1001 86380 86390 1
301086 99301086 1001 86380 86390 1
301555 99301555 1001 86380 86390 1
301561 99301561 1001 86380 86390 1
301576 99301576 1001 86380 86390 1
302319 99302319 1001 86380 86390 1
302354 99302354 1001 86380 86390 1
302183 99302183 1001 86380 86390 1
302376 99302376 1001 86380 86390 1
302059 99302059 1001 86380 86390 1
302127 99302127 1001 86380 86390 1
302057 99302057 1001 86380 86390 1
302122 99302122 1001 86380 86390 1
301929 99301929 1001 86380 86390 1
301920 99301920 1001 86380 86390 1
301766 99301766 1001 86380 86390 1
301923 99301923 1001 86380 86390 1
301862 99301862 1001 86380 86390 1
302499 99302499 1001 86380 86390 1
302489 99302489 1001 86380 86390 1
302580 99302580 1001 86380 86390 1
303092 99303092 1001 86380 86390 1
303080 99303080 1001 86380 86390 1
303095 99303095 1001 86380 86390 1
303185 99303185 1001 86380 86390 1
302852 99302852 1001 86380 86390 1
302784 99302784 1001 86380 86390 1
302590 99302590 1001 86380 86390 1
303411 99303411 1001 86380 86390 1
303225 99303225 1001 86380 86390 1
303383 99303383 1001 86380 86390 1
303892 99303892 1001 86380 86390 1
303998 99303998 1001 86380 86390 1
303919 99303919 1001 86380 86390 1
304003 99304003 1001 86380 86390 1
303674 99303674 1001 86380 86390 1
303688 99303688 1001 86380 86390 1
303627 99303627 1001 86380 86390 1
303607 99303607 1001 86380 86390 1
303416 99303416 1001 86380 86390 1
303443 99303443 1001 86380 86390 1
304133 99304133 1001 86380 86390 1
304200 99304200 1001 86380 86390 1
304691 99304691 1001 86380 86390 1
304756 99304756 1001 86380 86390 1
304667 99304667 1001 86380 86390 1
304504 99304504 1001 86380 86390 1
304308 99304308 1001 86380 86390 1
304425 99304425 1001 86380 86390 1
304400 99304400 1001 86380 86390 1
304362 99304362 1001 86380 86390 1
304416 99304416 1001 86380 86390 1
305031 99305031 1001 86380 86390 1
304983 99304983 1001 86380 86390 1
305653 99305653 1001 86380 86390 1
305548 99305548 1001 86380 86390 1
305485 99305485 1001 86380 86390 1
305631 99305631 1001 86380 86390 1
305676 99305676 1001 86380 86390 1
305325 99305325 1001 86380 86390 1
305338 99305338 1001 86380 86390 1
305323 99305323 1001 86380 86390 1
305284 99305284 1001 86380 86390 1
305132 99305132 1001 86380 86390 1
305164 99305164 1001 86380 86390 1
305204 99305204 1001 86380 86390 1
500078 99500078 1001 86380 86390 1
500156 99500156 1001 86380 86390 1
500106 99500106 1001 86380 86390 1
500160 99500160 1001 86380 86390 1
500712 99500712 1001 86380 86390 1
500757 99500757 1001 86380 86390 1
500557 99500557 1001 86380 86390 1
500420 99500420 1001 86380 86390 1
500577 99500577 1001 86380 86390 1
500591 99500591 1001 86380 86390 1
500345 99500345 1001 86380 86390 1
500978 99500978 1001 86380 86390 1
500839 99500839 1001 86380 86390 1
501010 99501010 1001 86380 86390 1
500830 99500830 1001 86380 86390 1
501538 99501538 1001 86380 86390 1
501564 99501564 1001 86380 86390 1
501495 99501495 1001 86380 86390 1
501281 99501281 1001 86380 86390 1
501242 99501242 1001 86380 86390 1
501373 99501373 1001 86380 86390 1
501142 99501142 1001 86380 86390 1
501108 99501108 1001 86380 86390 1
501721 99501721 1001 86380 86390 1
501697 99501697 1001 86380 86390 1
501763 99501763 1001 86380 86390 1
501725 99501725 1001 86380 86390 1
501738 99501738 1001 86380 86390 1
501765 99501765 1001 86380 86390 1
502432 99502432 1001 86380 86390 1
502325 99502325 1001 86380 86390 1
502417 99502417 1001 86380 86390 1
502317 99502317 1001 86380 86390 1
502457 99502457 1001 86380 86390 1
502461 99502461 1001 86380 86390 1
502252 99502252 1001 86380 86390 1
502241 99502241 1001 86380 86390 1
502086 99502086 1001 86380 86390 1
502255 99502255 1001 86380 86390 1
502100 99502100 1001 86380 86390 1
501980 99501980 1001 86380 86390 1
501893 99501893 1001 86380 86390 1
502580 99502580 1001 86380 86390 1
502494 99502494 1001 86380 86390 1
502524 99502524 1001 86380 86390 1
503089 99503089 1001 86380 86390 1
503205 99503205 1001 86380 86390 1
503115 99503115 1001 86380 86390 1
503047 99503047 1001 86380 86390 1
502908 99502908 1001 86380 86390 1
502934 99502934 1001 86380 86390 1
503069 99503069 1001 86380 86390 1
503045 99503045 1001 86380 86390 1
502916 99502916 1001 86380 86390 1
502780 99502780 1001 86380 86390 1
502707 99502707 1001 86380 86390 1
503356 99503356 1001 86380 86390 1
503424 99503424 1001 86380 86390 1
504066 99504066 1001 86380 86390 1
504005 99504005 1001 86380 86390 1
504057 99504057 1001 86380 86390 1
503764 99503764 1001 86380 86390 1
503522 99503522 1001 86380 86390 1
503652 99503652 1001 86380 86390 1
503509 99503509 1001 86380 86390 1
503693 99503693 1001 86380 86390 1
503571 99503571 1001 86380 86390 1
504220 99504220 1001 86380 86390 1
504311 99504311 1001 86380 86390 1
504156 99504156 1001 86380 86390 1
504301 99504301 1001 86380 86390 1
504225 99504225 1001 86380 86390 1
504850 99504850 1001 86380 86390 1
504890 99504890 1001 86380 86390 1
504813 99504813 1001 86380 86390 1
504558 99504558 1001 86380 86390 1
504638 99504638 1001 86380 86390 1
504718 99504718 1001 86380 86390 1
504682 99504682 1001 86380 86390 1
504696 99504696 1001 86380 86390 1
504427 99504427 1001 86380 86390 1
504509 99504509 1001 86380 86390 1
504343 99504343 1001 86380 86390 1
504359 99504359 1001 86380 86390 1
504399 99504399 1001 86380 86390 1
504976 99504976 1001 86380 86390 1
505030 99505030 1001 86380 86390 1
505360 99505360 1001 86380 86390 1
505343 99505343 1001 86380 86390 1
505202 99505202 1001 86380 86390 1
505872 99505872 1001 86380 86390 1
505782 99505782 1001 86380 86390 1
505952 99505952 1001 86380 86390 1
506417 99506417 1001 86380 86390 1
506439 99506439 1001 86380 86390 1
506377 99506377 1001 86380 86390 1
506276 99506276 1001 86380 86390 1
506229 99506229 1001 86380 86390 1
506001 99506001 1001 86380 86390 1
506040 99506040 1001 86380 86390 1
506067 99506067 1001 86380 86390 1
506006 99506006 1001 86380 86390 1
506021 99506021 1001 86380 86390 1
506749 99506749 1001 86380 86390 1
506654 99506654 1001 86380 86390 1
506615 99506615 1001 86380 86390 1
507388 99507388 1001 86380 86390 1
507164 99507164 1001 86380 86390 1
507026 99507026 1001 86380 86390 1
507132 99507132 1001 86380 86390 1
507184 99507184 1001 86380 86390 1
507056 99507056 1001 86380 86390 1
507070 99507070 1001 86380 86390 1
507150 99507150 1001 86380 86390 1
507008 99507008 1001 86380 86390 1
506965 99506965 1001 86380 86390 1
506825 99506825 1001 86380 86390 1
507576 99507576 1001 86380 86390 1
507551 99507551 1001 86380 86390 1
507010 99507010 1001 86380 86390 1
507608 99507608 1001 86380 86390 1
507457 99507457 1001 86380 86390 1
508184 99508184 1001 86380 86390 1
508245 99508245 1001 86380 86390 1
507874 99507874 1001 86380 86390 1
507850 99507850 1001 86380 86390 1
507931 99507931 1001 86380 86390 1
507961 99507961 1001 86380 86390 1
507975 99507975 1001 86380 86390 1
507912 99507912 1001 86380 86390 1
507832 99507832 1001 86380 86390 1
507820 99507820 1001 86380 86390 1
508363 99508363 1001 86380 86390 1
509001 99509001 1001 86380 86390 1
508903 99508903 1001 86380 86390 1
508968 99508968 1001 86380 86390 1
508778 99508778 1001 86380 86390 1
508791 99508791 1001 86380 86390 1
508467 99508467 1001 86380 86390 1
508482 99508482 1001 86380 86390 1
508521 99508521 1001 86380 86390 1
508461 99508461 1001 86380 86390 1
509136 99509136 1001 86380 86390 1
509170 99509170 1001 86380 86390 1
509798 99509798 1001 86380 86390 1
509728 99509728 1001 86380 86390 1
509835 99509835 1001 86380 86390 1
509651 99509651 1001 86380 86390 1
509616 99509616 1001 86380 86390 1
509385 99509385 1001 86380 86390 1
509317 99509317 1001 86380 86390 1
509369 99509369 1001 86380 86390 1
509928 99509928 1001 86380 86390 1
509922 99509922 1001 86380 86390 1
510651 99510651 1001 86380 86390 1
510712 99510712 1001 86380 86390 1
510581 99510581 1001 86380 86390 1
510569 99510569 1001 86380 86390 1
510317 99510317 1001 86380 86390 1
510295 99510295 1001 86380 86390 1
510309 99510309 1001 86380 86390 1
510298 99510298 1001 86380 86390 1
510854 99510854 1001 86380 86390 1
510893 99510893 1001 86380 86390 1
510869 99510869 1001 86380 86390 1
510770 99510770 1001 86380 86390 1
510875 99510875 1001 86380 86390 1
511460 99511460 1001 86380 86390 1
511208 99511208 1001 86380 86390 1
511338 99511338 1001 86380 86390 1
511288 99511288 1001 86380 86390 1
511062 99511062 1001 86380 86390 1
511139 99511139 1001 86380 86390 1
511032 99511032 1001 86380 86390 1
511696 99511696 1001 86380 86390 1
512342 99512342 1001 86380 86390 1
512212 99512212 1001 86380 86390 1
512226 99512226 1001 86380 86390 1
512349 99512349 1001 86380 86390 1
512204 99512204 1001 86380 86390 1
512296 99512296 1001 86380 86390 1
512181 99512181 1001 86380 86390 1
511982 99511982 1001 86380 86390 1
511970 99511970 1001 86380 86390 1
511990 99511990 1001 86380 86390 1
511916 99511916 1001 86380 86390 1
511931 99511931 1001 86380 86390 1
512502 99512502 1001 86380 86390 1
512528 99512528 1001 86380 86390 1
513122 99513122 1001 86380 86390 1
512847 99512847 1001 86380 86390 1
512941 99512941 1001 86380 86390 1
512781 99512781 1001 86380 86390 1
512589 99512589 1001 86380 86390 1
513244 99513244 1001 86380 86390 1
513232 99513232 1001 86380 86390 1
513310 99513310 1001 86380 86390 1
513378 99513378 1001 86380 86390 1
513891 99513891 1001 86380 86390 1
513892 99513892 1001 86380 86390 1
514010 99514010 1001 86380 86390 1
513965 99513965 1001 86380 86390 1
513619 99513619 1001 86380 86390 1
513753 99513753 1001 86380 86390 1
513754 99513754 1001 86380 86390 1
513823 99513823 1001 86380 86390 1
513438 99513438 1001 86380 86390 1
513466 99513466 1001 86380 86390 1
513433 99513433 1001 86380 86390 1
514225 99514225 1001 86380 86390 1
514032 99514032 1001 86380 86390 1
514058 99514058 1001 86380 86390 1
514073 99514073 1001 86380 86390 1
514155 99514155 1001 86380 86390 1
514169 99514169 1001 86380 86390 1
514742 99514742 1001 86380 86390 1
514830 99514830 1001 86380 86390 1
514548 99514548 1001 86380 86390 1
514549 99514549 1001 86380 86390 1
514552 99514552 1001 86380 86390 1
514565 99514565 1001 86380 86390 1
514330 99514330 1001 86380 86390 1
514867 99514867 1001 86380 86390 1
514964 99514964 1001 86380 86390 1
515636 99515636 1001 86380 86390 1
515539 99515539 1001 86380 86390 1
515540 99515540 1001 86380 86390 1
515413 99515413 1001 86380 86390 1
515409 99515409 1001 86380 86390 1
515423 99515423 1001 86380 86390 1
515088 99515088 1001 86380 86390 1
515076 99515076 1001 86380 86390 1
515080 99515080 1001 86380 86390 1
515251 99515251 1001 86380 86390 1
515242 99515242 1001 86380 86390 1
515784 99515784 1001 86380 86390 1
515717 99515717 1001 86380 86390 1
516419 99516419 1001 86380 86390 1
516434 99516434 1001 86380 86390 1
516489 99516489 1001 86380 86390 1
516500 99516500 1001 86380 86390 1
516138 99516138 1001 86380 86390 1
516152 99516152 1001 86380 86390 1
516090 99516090 1001 86380 86390 1
515898 99515898 1001 86380 86390 1
516054 99516054 1001 86380 86390 1
515951 99515951 1001 86380 86390 1
516663 99516663 1001 86380 86390 1
516616 99516616 1001 86380 86390 1
516513 99516513 1001 86380 86390 1
517162 99517162 1001 86380 86390 1
517056 99517056 1001 86380 86390 1
517087 99517087 1001 86380 86390 1
516837 99516837 1001 86380 86390 1
516842 99516842 1001 86380 86390 1
517382 99517382 1001 86380 86390 1
518117 99518117 1001 86380 86390 1
518028 99518028 1001 86380 86390 1
518153 99518153 1001 86380 86390 1
517751 99517751 1001 86380 86390 1
517948 99517948 1001 86380 86390 1
517623 99517623 1001 86380 86390 1
517689 99517689 1001 86380 86390 1
517601 99517601 1001 86380 86390 1
517667 99517667 1001 86380 86390 1
518288 99518288 1001 86380 86390 1
518318 99518318 1001 86380 86390 1
518229 99518229 1001 86380 86390 1
518255 99518255 1001 86380 86390 1
518321 99518321 1001 86380 86390 1
518705 99518705 1001 86380 86390 1
518696 99518696 1001 86380 86390 1
518595 99518595 1001 86380 86390 1
518623 99518623 1001 86380 86390 1
518638 99518638 1001 86380 86390 1
518392 99518392 1001 86380 86390 1
518561 99518561 1001 86380 86390 1
518409 99518409 1001 86380 86390 1
518375 99518375 1001 86380 86390 1
518547 99518547 1001 86380 86390 1
519154 99519154 1001 86380 86390 1
519004 99519004 1001 86380 86390 1
519099 99519099 1001 86380 86390 1
519611 99519611 1001 86380 86390 1
519798 99519798 1001 86380 86390 1
519628 99519628 1001 86380 86390 1
519440 99519440 1001 86380 86390 1
519583 99519583 1001 86380 86390 1
519417 99519417 1001 86380 86390 1
519513 99519513 1001 86380 86390 1
519322 99519322 1001 86380 86390 1
519391 99519391 1001 86380 86390 1
519197 99519197 1001 86380 86390 1
519315 99519315 1001 86380 86390 1
519303 99519303 1001 86380 86390 1
519266 99519266 1001 86380 86390 1
519202 99519202 1001 86380 86390 1
519875 99519875 1001 86380 86390 1
519842 99519842 1001 86380 86390 1
519933 99519933 1001 86380 86390 1
520580 99520580 1001 86380 86390 1
520532 99520532 1001 86380 86390 1
520305 99520305 1001 86380 86390 1
520357 99520357 1001 86380 86390 1
520403 99520403 1001 86380 86390 1
520102 99520102 1001 86380 86390 1
520167 99520167 1001 86380 86390 1
520095 99520095 1001 86380 86390 1
520806 99520806 1001 86380 86390 1
520782 99520782 1001 86380 86390 1
520801 99520801 1001 86380 86390 1
520673 99520673 1001 86380 86390 1
520829 99520829 1001 86380 86390 1
521288 99521288 1001 86380 86390 1
521283 99521283 1001 86380 86390 1
521460 99521460 1001 86380 86390 1
521095 99521095 1001 86380 86390 1
521104 99521104 1001 86380 86390 1
521156 99521156 1001 86380 86390 1
520948 99520948 1001 86380 86390 1
520911 99520911 1001 86380 86390 1
521045 99521045 1001 86380 86390 1
521033 99521033 1001 86380 86390 1
521476 99521476 1001 86380 86390 1
521572 99521572 1001 86380 86390 1
521508 99521508 1001 86380 86390 1
522150 99522150 1001 86380 86390 1
522219 99522219 1001 86380 86390 1
521939 99521939 1001 86380 86390 1
521978 99521978 1001 86380 86390 1
521903 99521903 1001 86380 86390 1
521697 99521697 1001 86380 86390 1
521858 99521858 1001 86380 86390 1
521783 99521783 1001 86380 86390 1
521722 99521722 1001 86380 86390 1
521774 99521774 1001 86380 86390 1
523069 99523069 1001 86380 86390 1
522919 99522919 1001 86380 86390 1
522958 99522958 1001 86380 86390 1
523075 99523075 1001 86380 86390 1
522935 99522935 1001 86380 86390 1
522974 99522974 1001 86380 86390 1
523065 99523065 1001 86380 86390 1
522864 99522864 1001 86380 86390 1
522827 99522827 1001 86380 86390 1
522803 99522803 1001 86380 86390 1
522855 99522855 1001 86380 86390 1
522756 99522756 1001 86380 86390 1
522634 99522634 1001 86380 86390 1
522648 99522648 1001 86380 86390 1
522688 99522688 1001 86380 86390 1
522677 99522677 1001 86380 86390 1
523290 99523290 1001 86380 86390 1
523827 99523827 1001 86380 86390 1
523702 99523702 1001 86380 86390 1
523651 99523651 1001 86380 86390 1
523613 99523613 1001 86380 86390 1
523336 99523336 1001 86380 86390 1
523493 99523493 1001 86380 86390 1
523501 99523501 1001 86380 86390 1
523385 99523385 1001 86380 86390 1
523398 99523398 1001 86380 86390 1
523399 99523399 1001 86380 86390 1
524032 99524032 1001 86380 86390 1
524045 99524045 1001 86380 86390 1
524071 99524071 1001 86380 86390 1
523946 99523946 1001 86380 86390 1
524115 99524115 1001 86380 86390 1
523963 99523963 1001 86380 86390 1
524018 99524018 1001 86380 86390 1
524070 99524070 1001 86380 86390 1
524590 99524590 1001 86380 86390 1
524648 99524648 1001 86380 86390 1
524760 99524760 1001 86380 86390 1
524412 99524412 1001 86380 86390 1
524524 99524524 1001 86380 86390 1
524270 99524270 1001 86380 86390 1
524336 99524336 1001 86380 86390 1
524276 99524276 1001 86380 86390 1
524863 99524863 1001 86380 86390 1
525202 99525202 1001 86380 86390 1
525309 99525309 1001 86380 86390 1
525067 99525067 1001 86380 86390 1
525146 99525146 1001 86380 86390 1
525044 99525044 1001 86380 86390 1
525057 99525057 1001 86380 86390 1
525000 99525000 1001 86380 86390 1
525678 99525678 1001 86380 86390 1
525746 99525746 1001 86380 86390 1
525787 99525787 1001 86380 86390 1
526300 99526300 1001 86380 86390 1
526380 99526380 1001 86380 86390 1
526152 99526152 1001 86380 86390 1
526192 99526192 1001 86380 86390 1
526106 99526106 1001 86380 86390 1
526068 99526068 1001 86380 86390 1
526135 99526135 1001 86380 86390 1
526020 99526020 1001 86380 86390 1
525879 99525879 1001 86380 86390 1
525806 99525806 1001 86380 86390 1
525995 99525995 1001 86380 86390 1
526488 99526488 1001 86380 86390 1
527146 99527146 1001 86380 86390 1
526856 99526856 1001 86380 86390 1
526846 99526846 1001 86380 86390 1
526745 99526745 1001 86380 86390 1
526684 99526684 1001 86380 86390 1
526672 99526672 1001 86380 86390 1
526821 99526821 1001 86380 86390 1
527287 99527287 1001 86380 86390 1
527416 99527416 1001 86380 86390 1
527341 99527341 1001 86380 86390 1
528045 99528045 1001 86380 86390 1
527976 99527976 1001 86380 86390 1
528016 99528016 1001 86380 86390 1
528069 99528069 1001 86380 86390 1
527716 99527716 1001 86380 86390 1
527707 99527707 1001 86380 86390 1
527670 99527670 1001 86380 86390 1
527481 99527481 1001 86380 86390 1
527650 99527650 1001 86380 86390 1
527477 99527477 1001 86380 86390 1
528128 99528128 1001 86380 86390 1
528258 99528258 1001 86380 86390 1
528838 99528838 1001 86380 86390 1
528776 99528776 1001 86380 86390 1
528877 99528877 1001 86380 86390 1
528831 99528831 1001 86380 86390 1
528665 99528665 1001 86380 86390 1
528537 99528537 1001 86380 86390 1
528641 99528641 1001 86380 86390 1
528337 99528337 1001 86380 86390 1
528481 99528481 1001 86380 86390 1
528329 99528329 1001 86380 86390 1
529017 99529017 1001 86380 86390 1
528916 99528916 1001 86380 86390 1
529565 99529565 1001 86380 86390 1
529591 99529591 1001 86380 86390 1
529369 99529369 1001 86380 86390 1
529346 99529346 1001 86380 86390 1
529463 99529463 1001 86380 86390 1
529476 99529476 1001 86380 86390 1
529373 99529373 1001 86380 86390 1
529469 99529469 1001 86380 86390 1
529119 99529119 1001 86380 86390 1
529185 99529185 1001 86380 86390 1
529174 99529174 1001 86380 86390 1
529214 99529214 1001 86380 86390 1
529256 99529256 1001 86380 86390 1
529913 99529913 1001 86380 86390 1
529813 99529813 1001 86380 86390 1
529748 99529748 1001 86380 86390 1
530449 99530449 1001 86380 86390 1
530336 99530336 1001 86380 86390 1
530285 99530285 1001 86380 86390 1
530276 99530276 1001 86380 86390 1
530265 99530265 1001 86380 86390 1
530214 99530214 1001 86380 86390 1
530177 99530177 1001 86380 86390 1
530069 99530069 1001 86380 86390 1
530035 99530035 1001 86380 86390 1
530577 99530577 1001 86380 86390 1
530654 99530654 1001 86380 86390 1
530734 99530734 1001 86380 86390 1
530586 99530586 1001 86380 86390 1
531253 99531253 1001 86380 86390 1
531358 99531358 1001 86380 86390 1
531244 99531244 1001 86380 86390 1
531247 99531247 1001 86380 86390 1
531020 99531020 1001 86380 86390 1
531098 99531098 1001 86380 86390 1
531064 99531064 1001 86380 86390 1
531116 99531116 1001 86380 86390 1
530957 99530957 1001 86380 86390 1
530792 99530792 1001 86380 86390 1
531496 99531496 1001 86380 86390 1
531550 99531550 1001 86380 86390 1
531909 99531909 1001 86380 86390 1
531836 99531836 1001 86380 86390 1
531968 99531968 1001 86380 86390 1
531893 99531893 1001 86380 86390 1
531612 99531612 1001 86380 86390 1
531780 99531780 1001 86380 86390 1
531586 99531586 1001 86380 86390 1
531743 99531743 1001 86380 86390 1
531706 99531706 1001 86380 86390 1
532259 99532259 1001 86380 86390 1
532363 99532363 1001 86380 86390 1
532391 99532391 1001 86380 86390 1
532405 99532405 1001 86380 86390 1
532382 99532382 1001 86380 86390 1
532918 99532918 1001 86380 86390 1
532895 99532895 1001 86380 86390 1
532923 99532923 1001 86380 86390 1
532914 99532914 1001 86380 86390 1
532641 99532641 1001 86380 86390 1
532734 99532734 1001 86380 86390 1
532470 99532470 1001 86380 86390 1
532511 99532511 1001 86380 86390 1
533171 99533171 1001 86380 86390 1
533088 99533088 1001 86380 86390 1
533101 99533101 1001 86380 86390 1
533077 99533077 1001 86380 86390 1
533103 99533103 1001 86380 86390 1
533195 99533195 1001 86380 86390 1
533144 99533144 1001 86380 86390 1
533669 99533669 1001 86380 86390 1
533588 99533588 1001 86380 86390 1
533492 99533492 1001 86380 86390 1
533432 99533432 1001 86380 86390 1
533331 99533331 1001 86380 86390 1
533254 99533254 1001 86380 86390 1
533413 99533413 1001 86380 86390 1
533880 99533880 1001 86380 86390 1
534040 99534040 1001 86380 86390 1
533989 99533989 1001 86380 86390 1
534003 99534003 1001 86380 86390 1
534582 99534582 1001 86380 86390 1
534545 99534545 1001 86380 86390 1
534637 99534637 1001 86380 86390 1
534541 99534541 1001 86380 86390 1
534363 99534363 1001 86380 86390 1
534389 99534389 1001 86380 86390 1
534338 99534338 1001 86380 86390 1
534384 99534384 1001 86380 86390 1
534194 99534194 1001 86380 86390 1
534104 99534104 1001 86380 86390 1
534252 99534252 1001 86380 86390 1
534150 99534150 1001 86380 86390 1
534139 99534139 1001 86380 86390 1
534784 99534784 1001 86380 86390 1
534836 99534836 1001 86380 86390 1
534717 99534717 1001 86380 86390 1
535413 99535413 1001 86380 86390 1
535313 99535313 1001 86380 86390 1
535178 99535178 1001 86380 86390 1
535297 99535297 1001 86380 86390 1
535211 99535211 1001 86380 86390 1
535109 99535109 1001 86380 86390 1
535047 99535047 1001 86380 86390 1
534946 99534946 1001 86380 86390 1
535041 99535041 1001 86380 86390 1
535056 99535056 1001 86380 86390 1
535667 99535667 1001 86380 86390 1
535595 99535595 1001 86380 86390 1
536265 99536265 1001 86380 86390 1
536293 99536293 1001 86380 86390 1
536270 99536270 1001 86380 86390 1
535978 99535978 1001 86380 86390 1
536124 99536124 1001 86380 86390 1
536051 99536051 1001 86380 86390 1
536064 99536064 1001 86380 86390 1
535974 99535974 1001 86380 86390 1
535987 99535987 1001 86380 86390 1
535862 99535862 1001 86380 86390 1
535723 99535723 1001 86380 86390 1
535801 99535801 1001 86380 86390 1
536406 99536406 1001 86380 86390 1
536355 99536355 1001 86380 86390 1
536370 99536370 1001 86380 86390 1
536961 99536961 1001 86380 86390 1
537155 99537155 1001 86380 86390 1
536932 99536932 1001 86380 86390 1
536898 99536898 1001 86380 86390 1
536938 99536938 1001 86380 86390 1
536758 99536758 1001 86380 86390 1
536941 99536941 1001 86380 86390 1
536642 99536642 1001 86380 86390 1
536644 99536644 1001 86380 86390 1
537223 99537223 1001 86380 86390 1
537803 99537803 1001 86380 86390 1
537793 99537793 1001 86380 86390 1
537551 99537551 1001 86380 86390 1
537409 99537409 1001 86380 86390 1
537501 99537501 1001 86380 86390 1
537450 99537450 1001 86380 86390 1
537494 99537494 1001 86380 86390 1
538022 99538022 1001 86380 86390 1
538127 99538127 1001 86380 86390 1
538121 99538121 1001 86380 86390 1
538699 99538699 1001 86380 86390 1
538755 99538755 1001 86380 86390 1
538480 99538480 1001 86380 86390 1
538546 99538546 1001 86380 86390 1
538444 99538444 1001 86380 86390 1
538471 99538471 1001 86380 86390 1
538590 99538590 1001 86380 86390 1
538565 99538565 1001 86380 86390 1
538245 99538245 1001 86380 86390 1
538272 99538272 1001 86380 86390 1
538838 99538838 1001 86380 86390 1
539503 99539503 1001 86380 86390 1
539444 99539444 1001 86380 86390 1
539522 99539522 1001 86380 86390 1
539260 99539260 1001 86380 86390 1
539301 99539301 1001 86380 86390 1
539137 99539137 1001 86380 86390 1
539100 99539100 1001 86380 86390 1
539091 99539091 1001 86380 86390 1
539158 99539158 1001 86380 86390 1
539186 99539186 1001 86380 86390 1
539673 99539673 1001 86380 86390 1
539701 99539701 1001 86380 86390 1
540299 99540299 1001 86380 86390 1
540461 99540461 1001 86380 86390 1
540073 99540073 1001 86380 86390 1
540061 99540061 1001 86380 86390 1
540143 99540143 1001 86380 86390 1
539937 99539937 1001 86380 86390 1
539887 99539887 1001 86380 86390 1
539846 99539846 1001 86380 86390 1
540493 99540493 1001 86380 86390 1
540655 99540655 1001 86380 86390 1
540475 99540475 1001 86380 86390 1
541234 99541234 1001 86380 86390 1
541133 99541133 1001 86380 86390 1
541121 99541121 1001 86380 86390 1
541147 99541147 1001 86380 86390 1
541037 99541037 1001 86380 86390 1
540961 99540961 1001 86380 86390 1
540697 99540697 1001 86380 86390 1
540742 99540742 1001 86380 86390 1
540683 99540683 1001 86380 86390 1
541316 99541316 1001 86380 86390 1
541404 99541404 1001 86380 86390 1
541952 99541952 1001 86380 86390 1
542044 99542044 1001 86380 86390 1
541971 99541971 1001 86380 86390 1
542107 99542107 1001 86380 86390 1
541720 99541720 1001 86380 86390 1
541830 99541830 1001 86380 86390 1
541588 99541588 1001 86380 86390 1
541543 99541543 1001 86380 86390 1
541704 99541704 1001 86380 86390 1
542167 99542167 1001 86380 86390 1
542323 99542323 1001 86380 86390 1
542918 99542918 1001 86380 86390 1
542809 99542809 1001 86380 86390 1
542861 99542861 1001 86380 86390 1
542823 99542823 1001 86380 86390 1
542567 99542567 1001 86380 86390 1
542736 99542736 1001 86380 86390 1
542633 99542633 1001 86380 86390 1
542514 99542514 1001 86380 86390 1
543026 99543026 1001 86380 86390 1
543107 99543107 1001 86380 86390 1
543031 99543031 1001 86380 86390 1
543633 99543633 1001 86380 86390 1
543674 99543674 1001 86380 86390 1
543599 99543599 1001 86380 86390 1
543555 99543555 1001 86380 86390 1
543383 99543383 1001 86380 86390 1
543269 99543269 1001 86380 86390 1
543298 99543298 1001 86380 86390 1
543882 99543882 1001 86380 86390 1
543778 99543778 1001 86380 86390 1
544486 99544486 1001 86380 86390 1
544223 99544223 1001 86380 86390 1
544288 99544288 1001 86380 86390 1
544353 99544353 1001 86380 86390 1
544367 99544367 1001 86380 86390 1
544385 99544385 1001 86380 86390 1
544204 99544204 1001 86380 86390 1
544325 99544325 1001 86380 86390 1
544036 99544036 1001 86380 86390 1
544128 99544128 1001 86380 86390 1
544742 99544742 1001 86380 86390 1
544653 99544653 1001 86380 86390 1
528403 1005 1001 55002 55301 1
400046 99400046 1001 86380 86390 1
400053 99400053 1001 86380 86390 1
400216 99400216 1001 86380 86390 1
400320 99400320 1001 86380 86390 1
400349 99400349 1001 86380 86390 1
400616 99400616 1001 86380 86390 1
400599 99400599 1001 86380 86390 1
400711 99400711 1001 86380 86390 1
400746 99400746 1001 86380 86390 1
401002 99401002 1001 86380 86390 1
401072 99401072 1001 86380 86390 1
401401 99401401 1001 86380 86390 1
401414 99401414 1001 86380 86390 1
401458 99401458 1001 86380 86390 1
401533 99401533 1001 86380 86390 1
401515 99401515 1001 86380 86390 1
402268 99402268 1001 86380 86390 1
402331 99402331 1001 86380 86390 1
402425 99402425 1001 86380 86390 1
402575 99402575 1001 86380 86390 1
402503 99402503 1001 86380 86390 1
402539 99402539 1001 86380 86390 1
402679 99402679 1001 86380 86390 1
402717 99402717 1001 86380 86390 1
402807 99402807 1001 86380 86390 1
403062 99403062 1001 86380 86390 1
403798 99403798 1001 86380 86390 1
404153 99404153 1001 86380 86390 1
404340 99404340 1001 86380 86390 1
404361 99404361 1001 86380 86390 1
404461 99404461 1001 86380 86390 1
404536 99404536 1001 86380 86390 1
404483 99404483 1001 86380 86390 1
404720 99404720 1001 86380 86390 1
405114 99405114 1001 86380 86390 1
405146 99405146 1001 86380 86390 1
405279 99405279 1001 86380 86390 1
405272 99405272 1001 86380 86390 1
405402 99405402 1001 86380 86390 1
405461 99405461 1001 86380 86390 1
405648 99405648 1001 86380 86390 1
405700 99405700 1001 86380 86390 1
405838 99405838 1001 86380 86390 1
405870 99405870 1001 86380 86390 1
406072 99406072 1001 86380 86390 1
405999 99405999 1001 86380 86390 1
406064 99406064 1001 86380 86390 1
406105 99406105 1001 86380 86390 1
406231 99406231 1001 86380 86390 1
406608 99406608 1001 86380 86390 1
406683 99406683 1001 86380 86390 1
406995 99406995 1001 86380 86390 1
407306 99407306 1001 86380 86390 1
407297 99407297 1001 86380 86390 1
407467 99407467 1001 86380 86390 1
407592 99407592 1001 86380 86390 1
407854 99407854 1001 86380 86390 1
407952 99407952 1001 86380 86390 1
408280 99408280 1001 86380 86390 1
408406 99408406 1001 86380 86390 1
408459 99408459 1001 86380 86390 1
408625 99408625 1001 86380 86390 1
408530 99408530 1001 86380 86390 1
408532 99408532 1001 86380 86390 1
408780 99408780 1001 86380 86390 1
409006 99409006 1001 86380 86390 1
409204 99409204 1001 86380 86390 1
409255 99409255 1001 86380 86390 1
409439 99409439 1001 86380 86390 1
409569 99409569 1001 86380 86390 1
409600 99409600 1001 86380 86390 1
409775 99409775 1001 86380 86390 1
410001 99410001 1001 86380 86390 1
410014 99410014 1001 86380 86390 1
410017 99410017 1001 86380 86390 1
410331 99410331 1001 86380 86390 1
410484 99410484 1001 86380 86390 1
410491 99410491 1001 86380 86390 1
410544 99410544 1001 86380 86390 1
410632 99410632 1001 86380 86390 1
411044 99411044 1001 86380 86390 1
411148 99411148 1001 86380 86390 1
411405 99411405 1001 86380 86390 1
411804 99411804 1001 86380 86390 1
411809 99411809 1001 86380 86390 1
411872 99411872 1001 86380 86390 1
411928 99411928 1001 86380 86390 1
412040 99412040 1001 86380 86390 1
411972 99411972 1001 86380 86390 1
412174 99412174 1001 86380 86390 1
412257 99412257 1001 86380 86390 1
412189 99412189 1001 86380 86390 1
412474 99412474 1001 86380 86390 1
412290 99412290 1001 86380 86390 1
412459 99412459 1001 86380 86390 1
412348 99412348 1001 86380 86390 1
413473 99413473 1001 86380 86390 1
413458 99413458 1001 86380 86390 1
413611 99413611 1001 86380 86390 1
413017 99413017 1001 86380 86390 1
412768 99412768 1001 86380 86390 1
413921 99413921 1001 86380 86390 1
413900 99413900 1001 86380 86390 1
413799 99413799 1001 86380 86390 1
415184 99415184 1001 86380 86390 1
414651 99414651 1001 86380 86390 1
414622 99414622 1001 86380 86390 1
414317 99414317 1001 86380 86390 1
414231 99414231 1001 86380 86390 1
415690 99415690 1001 86380 86390 1
416628 99416628 1001 86380 86390 1
416948 99416948 1001 86380 86390 1
416914 99416914 1001 86380 86390 1
416850 99416850 1001 86380 86390 1
416882 99416882 1001 86380 86390 1
416293 99416293 1001 86380 86390 1
416221 99416221 1001 86380 86390 1
416240 99416240 1001 86380 86390 1
416390 99416390 1001 86380 86390 1
416244 99416244 1001 86380 86390 1
415721 99415721 1001 86380 86390 1
416035 99416035 1001 86380 86390 1
415914 99415914 1001 86380 86390 1
415869 99415869 1001 86380 86390 1
415817 99415817 1001 86380 86390 1
415822 99415822 1001 86380 86390 1
416031 99416031 1001 86380 86390 1
416078 99416078 1001 86380 86390 1
417024 99417024 1001 86380 86390 1
417155 99417155 1001 86380 86390 1
417132 99417132 1001 86380 86390 1
417193 99417193 1001 86380 86390 1
418548 99418548 1001 86380 86390 1
418532 99418532 1001 86380 86390 1
418535 99418535 1001 86380 86390 1
418449 99418449 1001 86380 86390 1
418615 99418615 1001 86380 86390 1
418163 99418163 1001 86380 86390 1
418068 99418068 1001 86380 86390 1
417667 99417667 1001 86380 86390 1
417830 99417830 1001 86380 86390 1
417619 99417619 1001 86380 86390 1
417901 99417901 1001 86380 86390 1
417914 99417914 1001 86380 86390 1
419007 99419007 1001 86380 86390 1
419010 99419010 1001 86380 86390 1
418837 99418837 1001 86380 86390 1
419189 99419189 1001 86380 86390 1
420174 99420174 1001 86380 86390 1
420355 99420355 1001 86380 86390 1
419477 99419477 1001 86380 86390 1
419333 99419333 1001 86380 86390 1
420833 99420833 1001 86380 86390 1
420661 99420661 1001 86380 86390 1
421938 99421938 1001 86380 86390 1
422040 99422040 1001 86380 86390 1
421712 99421712 1001 86380 86390 1
421889 99421889 1001 86380 86390 1
421892 99421892 1001 86380 86390 1
421812 99421812 1001 86380 86390 1
421476 99421476 1001 86380 86390 1
421560 99421560 1001 86380 86390 1
421012 99421012 1001 86380 86390 1
420883 99420883 1001 86380 86390 1
420855 99420855 1001 86380 86390 1
422149 99422149 1001 86380 86390 1
422253 99422253 1001 86380 86390 1
422378 99422378 1001 86380 86390 1
423693 99423693 1001 86380 86390 1
423186 99423186 1001 86380 86390 1
422773 99422773 1001 86380 86390 1
422605 99422605 1001 86380 86390 1
422762 99422762 1001 86380 86390 1
422674 99422674 1001 86380 86390 1
423893 99423893 1001 86380 86390 1
423974 99423974 1001 86380 86390 1
424054 99424054 1001 86380 86390 1
425161 99425161 1001 86380 86390 1
424562 99424562 1001 86380 86390 1
424329 99424329 1001 86380 86390 1
425450 99425450 1001 86380 86390 1
425589 99425589 1001 86380 86390 1
425672 99425672 1001 86380 86390 1
425813 99425813 1001 86380 86390 1
425794 99425794 1001 86380 86390 1
426948 99426948 1001 86380 86390 1
426810 99426810 1001 86380 86390 1
426557 99426557 1001 86380 86390 1
425897 99425897 1001 86380 86390 1
426087 99426087 1001 86380 86390 1
427316 99427316 1001 86380 86390 1
427462 99427462 1001 86380 86390 1
427443 99427443 1001 86380 86390 1
427523 99427523 1001 86380 86390 1
427135 99427135 1001 86380 86390 1
428715 99428715 1001 86380 86390 1
428600 99428600 1001 86380 86390 1
427588 99427588 1001 86380 86390 1
427547 99427547 1001 86380 86390 1
428847 99428847 1001 86380 86390 1
430167 99430167 1001 86380 86390 1
429971 99429971 1001 86380 86390 1
429790 99429790 1001 86380 86390 1
429826 99429826 1001 86380 86390 1
429345 99429345 1001 86380 86390 1
429415 99429415 1001 86380 86390 1
429188 99429188 1001 86380 86390 1
430758 99430758 1001 86380 86390 1
430425 99430425 1001 86380 86390 1
430770 99430770 1001 86380 86390 1
430456 99430456 1001 86380 86390 1
430641 99430641 1001 86380 86390 1
430645 99430645 1001 86380 86390 1
430787 99430787 1001 86380 86390 1
431689 99431689 1001 86380 86390 1
431976 99431976 1001 86380 86390 1
432045 99432045 1001 86380 86390 1
431606 99431606 1001 86380 86390 1
431507 99431507 1001 86380 86390 1
431385 99431385 1001 86380 86390 1
431439 99431439 1001 86380 86390 1
431387 99431387 1001 86380 86390 1
431369 99431369 1001 86380 86390 1
431346 99431346 1001 86380 86390 1
430871 99430871 1001 86380 86390 1
431245 99431245 1001 86380 86390 1
430930 99430930 1001 86380 86390 1
430843 99430843 1001 86380 86390 1
432245 99432245 1001 86380 86390 1
432308 99432308 1001 86380 86390 1
432419 99432419 1001 86380 86390 1
432103 99432103 1001 86380 86390 1
432141 99432141 1001 86380 86390 1
433662 99433662 1001 86380 86390 1
433437 99433437 1001 86380 86390 1
433489 99433489 1001 86380 86390 1
433619 99433619 1001 86380 86390 1
433384 99433384 1001 86380 86390 1
433449 99433449 1001 86380 86390 1
433191 99433191 1001 86380 86390 1
432899 99432899 1001 86380 86390 1
433056 99433056 1001 86380 86390 1
432580 99432580 1001 86380 86390 1
432588 99432588 1001 86380 86390 1
434038 99434038 1001 86380 86390 1
434044 99434044 1001 86380 86390 1
433840 99433840 1001 86380 86390 1
434076 99434076 1001 86380 86390 1
435107 99435107 1001 86380 86390 1
435098 99435098 1001 86380 86390 1
434719 99434719 1001 86380 86390 1
434770 99434770 1001 86380 86390 1
434562 99434562 1001 86380 86390 1
434402 99434402 1001 86380 86390 1
434537 99434537 1001 86380 86390 1
434440 99434440 1001 86380 86390 1
434276 99434276 1001 86380 86390 1
434463 99434463 1001 86380 86390 1
434224 99434224 1001 86380 86390 1
435837 99435837 1001 86380 86390 1
437031 99437031 1001 86380 86390 1
436843 99436843 1001 86380 86390 1
436564 99436564 1001 86380 86390 1
436683 99436683 1001 86380 86390 1
436475 99436475 1001 86380 86390 1
436367 99436367 1001 86380 86390 1
436638 99436638 1001 86380 86390 1
436656 99436656 1001 86380 86390 1
436680 99436680 1001 86380 86390 1
436272 99436272 1001 86380 86390 1
436328 99436328 1001 86380 86390 1
435964 99435964 1001 86380 86390 1
437184 99437184 1001 86380 86390 1
437327 99437327 1001 86380 86390 1
437173 99437173 1001 86380 86390 1
300594 99300594 1001 86380 86390 1
300532 99300532 1001 86380 86390 1
300663 99300663 1001 86380 86390 1
300449 99300449 1001 86380 86390 1
300347 99300347 1001 86380 86390 1
300239 99300239 1001 86380 86390 1
300130 99300130 1001 86380 86390 1
300778 99300778 1001 86380 86390 1
300883 99300883 1001 86380 86390 1
300849 99300849 1001 86380 86390 1
300865 99300865 1001 86380 86390 1
300762 99300762 1001 86380 86390 1
301516 99301516 1001 86380 86390 1
301405 99301405 1001 86380 86390 1
301406 99301406 1001 86380 86390 1
301544 99301544 1001 86380 86390 1
301361 99301361 1001 86380 86390 1
301232 99301232 1001 86380 86390 1
301197 99301197 1001 86380 86390 1
301327 99301327 1001 86380 86390 1
301177 99301177 1001 86380 86390 1
301151 99301151 1001 86380 86390 1
302267 99302267 1001 86380 86390 1
302270 99302270 1001 86380 86390 1
302362 99302362 1001 86380 86390 1
302009 99302009 1001 86380 86390 1
302140 99302140 1001 86380 86390 1
302089 99302089 1001 86380 86390 1
302025 99302025 1001 86380 86390 1
302081 99302081 1001 86380 86390 1
301979 99301979 1001 86380 86390 1
301880 99301880 1001 86380 86390 1
301912 99301912 1001 86380 86390 1
302516 99302516 1001 86380 86390 1
302452 99302452 1001 86380 86390 1
302401 99302401 1001 86380 86390 1
302414 99302414 1001 86380 86390 1
302518 99302518 1001 86380 86390 1
303053 99303053 1001 86380 86390 1
303047 99303047 1001 86380 86390 1
303076 99303076 1001 86380 86390 1
302874 99302874 1001 86380 86390 1
302990 99302990 1001 86380 86390 1
302979 99302979 1001 86380 86390 1
302915 99302915 1001 86380 86390 1
302815 99302815 1001 86380 86390 1
302663 99302663 1001 86380 86390 1
302662 99302662 1001 86380 86390 1
303282 99303282 1001 86380 86390 1
303361 99303361 1001 86380 86390 1
303904 99303904 1001 86380 86390 1
303973 99303973 1001 86380 86390 1
303922 99303922 1001 86380 86390 1
303926 99303926 1001 86380 86390 1
304030 99304030 1001 86380 86390 1
303739 99303739 1001 86380 86390 1
303622 99303622 1001 86380 86390 1
303754 99303754 1001 86380 86390 1
303768 99303768 1001 86380 86390 1
303652 99303652 1001 86380 86390 1
303691 99303691 1001 86380 86390 1
303784 99303784 1001 86380 86390 1
303599 99303599 1001 86380 86390 1
303513 99303513 1001 86380 86390 1
304173 99304173 1001 86380 86390 1
304154 99304154 1001 86380 86390 1
304841 99304841 1001 86380 86390 1
304791 99304791 1001 86380 86390 1
304753 99304753 1001 86380 86390 1
304601 99304601 1001 86380 86390 1
304640 99304640 1001 86380 86390 1
304573 99304573 1001 86380 86390 1
304548 99304548 1001 86380 86390 1
304651 99304651 1001 86380 86390 1
304239 99304239 1001 86380 86390 1
304293 99304293 1001 86380 86390 1
304908 99304908 1001 86380 86390 1
304886 99304886 1001 86380 86390 1
305034 99305034 1001 86380 86390 1
304957 99304957 1001 86380 86390 1
305575 99305575 1001 86380 86390 1
305601 99305601 1001 86380 86390 1
305646 99305646 1001 86380 86390 1
305453 99305453 1001 86380 86390 1
305480 99305480 1001 86380 86390 1
305273 99305273 1001 86380 86390 1
305301 99305301 1001 86380 86390 1
305333 99305333 1001 86380 86390 1
305425 99305425 1001 86380 86390 1
305309 99305309 1001 86380 86390 1
305220 99305220 1001 86380 86390 1
305224 99305224 1001 86380 86390 1
305190 99305190 1001 86380 86390 1
305256 99305256 1001 86380 86390 1
500093 99500093 1001 86380 86390 1
500172 99500172 1001 86380 86390 1
500161 99500161 1001 86380 86390 1
500187 99500187 1001 86380 86390 1
500786 99500786 1001 86380 86390 1
500656 99500656 1001 86380 86390 1
500596 99500596 1001 86380 86390 1
500296 99500296 1001 86380 86390 1
500342 99500342 1001 86380 86390 1
500875 99500875 1001 86380 86390 1
500927 99500927 1001 86380 86390 1
500954 99500954 1001 86380 86390 1
501007 99501007 1001 86380 86390 1
500853 99500853 1001 86380 86390 1
500854 99500854 1001 86380 86390 1
500975 99500975 1001 86380 86390 1
500989 99500989 1001 86380 86390 1
500847 99500847 1001 86380 86390 1
501549 99501549 1001 86380 86390 1
501498 99501498 1001 86380 86390 1
501524 99501524 1001 86380 86390 1
501319 99501319 1001 86380 86390 1
501049 99501049 1001 86380 86390 1
501168 99501168 1001 86380 86390 1
501759 99501759 1001 86380 86390 1
501659 99501659 1001 86380 86390 1
502429 99502429 1001 86380 86390 1
502262 99502262 1001 86380 86390 1
502152 99502152 1001 86380 86390 1
502102 99502102 1001 86380 86390 1
501940 99501940 1001 86380 86390 1
501916 99501916 1001 86380 86390 1
501891 99501891 1001 86380 86390 1
501866 99501866 1001 86380 86390 1
501947 99501947 1001 86380 86390 1
502012 99502012 1001 86380 86390 1
502644 99502644 1001 86380 86390 1
502530 99502530 1001 86380 86390 1
502261 99502261 1001 86380 86390 1
502597 99502597 1001 86380 86390 1
502637 99502637 1001 86380 86390 1
502513 99502513 1001 86380 86390 1
503206 99503206 1001 86380 86390 1
503195 99503195 1001 86380 86390 1
503196 99503196 1001 86380 86390 1
503211 99503211 1001 86380 86390 1
503200 99503200 1001 86380 86390 1
503013 99503013 1001 86380 86390 1
503053 99503053 1001 86380 86390 1
503002 99503002 1001 86380 86390 1
503044 99503044 1001 86380 86390 1
503057 99503057 1001 86380 86390 1
502735 99502735 1001 86380 86390 1
503453 99503453 1001 86380 86390 1
503391 99503391 1001 86380 86390 1
504003 99504003 1001 86380 86390 1
504068 99504068 1001 86380 86390 1
504058 99504058 1001 86380 86390 1
504053 99504053 1001 86380 86390 1
503836 99503836 1001 86380 86390 1
503800 99503800 1001 86380 86390 1
503904 99503904 1001 86380 86390 1
503893 99503893 1001 86380 86390 1
504181 99504181 1001 86380 86390 1
504293 99504293 1001 86380 86390 1
504764 99504764 1001 86380 86390 1
504842 99504842 1001 86380 86390 1
504752 99504752 1001 86380 86390 1
504882 99504882 1001 86380 86390 1
504857 99504857 1001 86380 86390 1
504883 99504883 1001 86380 86390 1
504917 99504917 1001 86380 86390 1
504935 99504935 1001 86380 86390 1
504699 99504699 1001 86380 86390 1
504573 99504573 1001 86380 86390 1
504731 99504731 1001 86380 86390 1
504591 99504591 1001 86380 86390 1
504606 99504606 1001 86380 86390 1
504633 99504633 1001 86380 86390 1
504400 99504400 1001 86380 86390 1
504491 99504491 1001 86380 86390 1
504392 99504392 1001 86380 86390 1
504470 99504470 1001 86380 86390 1
504522 99504522 1001 86380 86390 1
504408 99504408 1001 86380 86390 1
505025 99505025 1001 86380 86390 1
505672 99505672 1001 86380 86390 1
505576 99505576 1001 86380 86390 1
505614 99505614 1001 86380 86390 1
505358 99505358 1001 86380 86390 1
505394 99505394 1001 86380 86390 1
505562 99505562 1001 86380 86390 1
505269 99505269 1001 86380 86390 1
505335 99505335 1001 86380 86390 1
505324 99505324 1001 86380 86390 1
505224 99505224 1001 86380 86390 1
505888 99505888 1001 86380 86390 1
506527 99506527 1001 86380 86390 1
506518 99506518 1001 86380 86390 1
506207 99506207 1001 86380 86390 1
506065 99506065 1001 86380 86390 1
506107 99506107 1001 86380 86390 1
506045 99506045 1001 86380 86390 1
507258 99507258 1001 86380 86390 1
507377 99507377 1001 86380 86390 1
507138 99507138 1001 86380 86390 1
507152 99507152 1001 86380 86390 1
507018 99507018 1001 86380 86390 1
507516 99507516 1001 86380 86390 1
507624 99507624 1001 86380 86390 1
508158 99508158 1001 86380 86390 1
508154 99508154 1001 86380 86390 1
508237 99508237 1001 86380 86390 1
507966 99507966 1001 86380 86390 1
507878 99507878 1001 86380 86390 1
507855 99507855 1001 86380 86390 1
508012 99508012 1001 86380 86390 1
507935 99507935 1001 86380 86390 1
507845 99507845 1001 86380 86390 1
507644 99507644 1001 86380 86390 1
507737 99507737 1001 86380 86390 1
507780 99507780 1001 86380 86390 1
507716 99507716 1001 86380 86390 1
507742 99507742 1001 86380 86390 1
508365 99508365 1001 86380 86390 1
508295 99508295 1001 86380 86390 1
508308 99508308 1001 86380 86390 1
508882 99508882 1001 86380 86390 1
509016 99509016 1001 86380 86390 1
508981 99508981 1001 86380 86390 1
508728 99508728 1001 86380 86390 1
508771 99508771 1001 86380 86390 1
508798 99508798 1001 86380 86390 1
508535 99508535 1001 86380 86390 1
508616 99508616 1001 86380 86390 1
508504 99508504 1001 86380 86390 1
509149 99509149 1001 86380 86390 1
509118 99509118 1001 86380 86390 1
509897 99509897 1001 86380 86390 1
509710 99509710 1001 86380 86390 1
509887 99509887 1001 86380 86390 1
509716 99509716 1001 86380 86390 1
509620 99509620 1001 86380 86390 1
509674 99509674 1001 86380 86390 1
509636 99509636 1001 86380 86390 1
509357 99509357 1001 86380 86390 1
509422 99509422 1001 86380 86390 1
509475 99509475 1001 86380 86390 1
509476 99509476 1001 86380 86390 1
509297 99509297 1001 86380 86390 1
509391 99509391 1001 86380 86390 1
509991 99509991 1001 86380 86390 1
509902 99509902 1001 86380 86390 1
509974 99509974 1001 86380 86390 1
510643 99510643 1001 86380 86390 1
510621 99510621 1001 86380 86390 1
510673 99510673 1001 86380 86390 1
510571 99510571 1001 86380 86390 1
510364 99510364 1001 86380 86390 1
510507 99510507 1001 86380 86390 1
510173 99510173 1001 86380 86390 1
510241 99510241 1001 86380 86390 1
510763 99510763 1001 86380 86390 1
510887 99510887 1001 86380 86390 1
510812 99510812 1001 86380 86390 1
511372 99511372 1001 86380 86390 1
511451 99511451 1001 86380 86390 1
511518 99511518 1001 86380 86390 1
511308 99511308 1001 86380 86390 1
511219 99511219 1001 86380 86390 1
511299 99511299 1001 86380 86390 1
511274 99511274 1001 86380 86390 1
511304 99511304 1001 86380 86390 1
511242 99511242 1001 86380 86390 1
510936 99510936 1001 86380 86390 1
511030 99511030 1001 86380 86390 1
511007 99511007 1001 86380 86390 1
511718 99511718 1001 86380 86390 1
511589 99511589 1001 86380 86390 1
511604 99511604 1001 86380 86390 1
511579 99511579 1001 86380 86390 1
511634 99511634 1001 86380 86390 1
511636 99511636 1001 86380 86390 1
511612 99511612 1001 86380 86390 1
512255 99512255 1001 86380 86390 1
512314 99512314 1001 86380 86390 1
511968 99511968 1001 86380 86390 1
512168 99512168 1001 86380 86390 1
512013 99512013 1001 86380 86390 1
512117 99512117 1001 86380 86390 1
512120 99512120 1001 86380 86390 1
511815 99511815 1001 86380 86390 1
511856 99511856 1001 86380 86390 1
511795 99511795 1001 86380 86390 1
511912 99511912 1001 86380 86390 1
512534 99512534 1001 86380 86390 1
512523 99512523 1001 86380 86390 1
512576 99512576 1001 86380 86390 1
512422 99512422 1001 86380 86390 1
512527 99512527 1001 86380 86390 1
512580 99512580 1001 86380 86390 1
513078 99513078 1001 86380 86390 1
513031 99513031 1001 86380 86390 1
513166 99513166 1001 86380 86390 1
512906 99512906 1001 86380 86390 1
512650 99512650 1001 86380 86390 1
512703 99512703 1001 86380 86390 1
513357 99513357 1001 86380 86390 1
513306 99513306 1001 86380 86390 1
513374 99513374 1001 86380 86390 1
513407 99513407 1001 86380 86390 1
513854 99513854 1001 86380 86390 1
513960 99513960 1001 86380 86390 1
514013 99514013 1001 86380 86390 1
514016 99514016 1001 86380 86390 1
514023 99514023 1001 86380 86390 1
514024 99514024 1001 86380 86390 1
513940 99513940 1001 86380 86390 1
513760 99513760 1001 86380 86390 1
513687 99513687 1001 86380 86390 1
513805 99513805 1001 86380 86390 1
513809 99513809 1001 86380 86390 1
513595 99513595 1001 86380 86390 1
513601 99513601 1001 86380 86390 1
514081 99514081 1001 86380 86390 1
514044 99514044 1001 86380 86390 1
514204 99514204 1001 86380 86390 1
514102 99514102 1001 86380 86390 1
514219 99514219 1001 86380 86390 1
514586 99514586 1001 86380 86390 1
514612 99514612 1001 86380 86390 1
514555 99514555 1001 86380 86390 1
514264 99514264 1001 86380 86390 1
514309 99514309 1001 86380 86390 1
514259 99514259 1001 86380 86390 1
515036 99515036 1001 86380 86390 1
514976 99514976 1001 86380 86390 1
514899 99514899 1001 86380 86390 1
514991 99514991 1001 86380 86390 1
515047 99515047 1001 86380 86390 1
515482 99515482 1001 86380 86390 1
515483 99515483 1001 86380 86390 1
515096 99515096 1001 86380 86390 1
515087 99515087 1001 86380 86390 1
515755 99515755 1001 86380 86390 1
515731 99515731 1001 86380 86390 1
516307 99516307 1001 86380 86390 1
516485 99516485 1001 86380 86390 1
516349 99516349 1001 86380 86390 1
516441 99516441 1001 86380 86390 1
516326 99516326 1001 86380 86390 1
516431 99516431 1001 86380 86390 1
516162 99516162 1001 86380 86390 1
516191 99516191 1001 86380 86390 1
516153 99516153 1001 86380 86390 1
516246 99516246 1001 86380 86390 1
516070 99516070 1001 86380 86390 1
516019 99516019 1001 86380 86390 1
516013 99516013 1001 86380 86390 1
516065 99516065 1001 86380 86390 1
515925 99515925 1001 86380 86390 1
516649 99516649 1001 86380 86390 1
516566 99516566 1001 86380 86390 1
516542 99516542 1001 86380 86390 1
516529 99516529 1001 86380 86390 1
516569 99516569 1001 86380 86390 1
516583 99516583 1001 86380 86390 1
517263 99517263 1001 86380 86390 1
517175 99517175 1001 86380 86390 1
517228 99517228 1001 86380 86390 1
517216 99517216 1001 86380 86390 1
516974 99516974 1001 86380 86390 1
516992 99516992 1001 86380 86390 1
517098 99517098 1001 86380 86390 1
517089 99517089 1001 86380 86390 1
516742 99516742 1001 86380 86390 1
516794 99516794 1001 86380 86390 1
516786 99516786 1001 86380 86390 1
516734 99516734 1001 86380 86390 1
517496 99517496 1001 86380 86390 1
518156 99518156 1001 86380 86390 1
517700 99517700 1001 86380 86390 1
518191 99518191 1001 86380 86390 1
518235 99518235 1001 86380 86390 1
518849 99518849 1001 86380 86390 1
518890 99518890 1001 86380 86390 1
518804 99518804 1001 86380 86390 1
518985 99518985 1001 86380 86390 1
518936 99518936 1001 86380 86390 1
518736 99518736 1001 86380 86390 1
518724 99518724 1001 86380 86390 1
518650 99518650 1001 86380 86390 1
518716 99518716 1001 86380 86390 1
518493 99518493 1001 86380 86390 1
519140 99519140 1001 86380 86390 1
519077 99519077 1001 86380 86390 1
518989 99518989 1001 86380 86390 1
519030 99519030 1001 86380 86390 1
519096 99519096 1001 86380 86390 1
519189 99519189 1001 86380 86390 1
519778 99519778 1001 86380 86390 1
519610 99519610 1001 86380 86390 1
519613 99519613 1001 86380 86390 1
519658 99519658 1001 86380 86390 1
519518 99519518 1001 86380 86390 1
519480 99519480 1001 86380 86390 1
519599 99519599 1001 86380 86390 1
519496 99519496 1001 86380 86390 1
519460 99519460 1001 86380 86390 1
519244 99519244 1001 86380 86390 1
519352 99519352 1001 86380 86390 1
519862 99519862 1001 86380 86390 1
519854 99519854 1001 86380 86390 1
519869 99519869 1001 86380 86390 1
519974 99519974 1001 86380 86390 1
520003 99520003 1001 86380 86390 1
519926 99519926 1001 86380 86390 1
520561 99520561 1001 86380 86390 1
520497 99520497 1001 86380 86390 1
520389 99520389 1001 86380 86390 1
520239 99520239 1001 86380 86390 1
520161 99520161 1001 86380 86390 1
520150 99520150 1001 86380 86390 1
520035 99520035 1001 86380 86390 1
520768 99520768 1001 86380 86390 1
520732 99520732 1001 86380 86390 1
520788 99520788 1001 86380 86390 1
521086 99521086 1001 86380 86390 1
521192 99521192 1001 86380 86390 1
521489 99521489 1001 86380 86390 1
521510 99521510 1001 86380 86390 1
521564 99521564 1001 86380 86390 1
522176 99522176 1001 86380 86390 1
522190 99522190 1001 86380 86390 1
522230 99522230 1001 86380 86390 1
522243 99522243 1001 86380 86390 1
522105 99522105 1001 86380 86390 1
522284 99522284 1001 86380 86390 1
522252 99522252 1001 86380 86390 1
521935 99521935 1001 86380 86390 1
521914 99521914 1001 86380 86390 1
521771 99521771 1001 86380 86390 1
522447 99522447 1001 86380 86390 1
522358 99522358 1001 86380 86390 1
522464 99522464 1001 86380 86390 1
522494 99522494 1001 86380 86390 1
522326 99522326 1001 86380 86390 1
522938 99522938 1001 86380 86390 1
522990 99522990 1001 86380 86390 1
522930 99522930 1001 86380 86390 1
523105 99523105 1001 86380 86390 1
523051 99523051 1001 86380 86390 1
523108 99523108 1001 86380 86390 1
523116 99523116 1001 86380 86390 1
522816 99522816 1001 86380 86390 1
522536 99522536 1001 86380 86390 1
522641 99522641 1001 86380 86390 1
522515 99522515 1001 86380 86390 1
522582 99522582 1001 86380 86390 1
522596 99522596 1001 86380 86390 1
522625 99522625 1001 86380 86390 1
523158 99523158 1001 86380 86390 1
523225 99523225 1001 86380 86390 1
523264 99523264 1001 86380 86390 1
523227 99523227 1001 86380 86390 1
523742 99523742 1001 86380 86390 1
523932 99523932 1001 86380 86390 1
523662 99523662 1001 86380 86390 1
523562 99523562 1001 86380 86390 1
523389 99523389 1001 86380 86390 1
523384 99523384 1001 86380 86390 1
523489 99523489 1001 86380 86390 1
523465 99523465 1001 86380 86390 1
524047 99524047 1001 86380 86390 1
524074 99524074 1001 86380 86390 1
523740 99523740 1001 86380 86390 1
524023 99524023 1001 86380 86390 1
524014 99524014 1001 86380 86390 1
524655 99524655 1001 86380 86390 1
524695 99524695 1001 86380 86390 1
524665 99524665 1001 86380 86390 1
524383 99524383 1001 86380 86390 1
524426 99524426 1001 86380 86390 1
524479 99524479 1001 86380 86390 1
524215 99524215 1001 86380 86390 1
524262 99524262 1001 86380 86390 1
524301 99524301 1001 86380 86390 1
524199 99524199 1001 86380 86390 1
524873 99524873 1001 86380 86390 1
524928 99524928 1001 86380 86390 1
524942 99524942 1001 86380 86390 1
524831 99524831 1001 86380 86390 1
525430 99525430 1001 86380 86390 1
525564 99525564 1001 86380 86390 1
525457 99525457 1001 86380 86390 1
525540 99525540 1001 86380 86390 1
525516 99525516 1001 86380 86390 1
525081 99525081 1001 86380 86390 1
525165 99525165 1001 86380 86390 1
524984 99524984 1001 86380 86390 1
525701 99525701 1001 86380 86390 1
526242 99526242 1001 86380 86390 1
526321 99526321 1001 86380 86390 1
526362 99526362 1001 86380 86390 1
526246 99526246 1001 86380 86390 1
526275 99526275 1001 86380 86390 1
526263 99526263 1001 86380 86390 1
526207 99526207 1001 86380 86390 1
526117 99526117 1001 86380 86390 1
526177 99526177 1001 86380 86390 1
525958 99525958 1001 86380 86390 1
525964 99525964 1001 86380 86390 1
525850 99525850 1001 86380 86390 1
525876 99525876 1001 86380 86390 1
526487 99526487 1001 86380 86390 1
526594 99526594 1001 86380 86390 1
526522 99526522 1001 86380 86390 1
526587 99526587 1001 86380 86390 1
527160 99527160 1001 86380 86390 1
527173 99527173 1001 86380 86390 1
527228 99527228 1001 86380 86390 1
527178 99527178 1001 86380 86390 1
527064 99527064 1001 86380 86390 1
526878 99526878 1001 86380 86390 1
527013 99527013 1001 86380 86390 1
526629 99526629 1001 86380 86390 1
526799 99526799 1001 86380 86390 1
526813 99526813 1001 86380 86390 1
527323 99527323 1001 86380 86390 1
527388 99527388 1001 86380 86390 1
527312 99527312 1001 86380 86390 1
527429 99527429 1001 86380 86390 1
527290 99527290 1001 86380 86390 1
527292 99527292 1001 86380 86390 1
527399 99527399 1001 86380 86390 1
528040 99528040 1001 86380 86390 1
527818 99527818 1001 86380 86390 1
527680 99527680 1001 86380 86390 1
527814 99527814 1001 86380 86390 1
527613 99527613 1001 86380 86390 1
527502 99527502 1001 86380 86390 1
527621 99527621 1001 86380 86390 1
528142 99528142 1001 86380 86390 1
528104 99528104 1001 86380 86390 1
528873 99528873 1001 86380 86390 1
528779 99528779 1001 86380 86390 1
528754 99528754 1001 86380 86390 1
528571 99528571 1001 86380 86390 1
528585 99528585 1001 86380 86390 1
528495 99528495 1001 86380 86390 1
528433 99528433 1001 86380 86390 1
529106 99529106 1001 86380 86390 1
529094 99529094 1001 86380 86390 1
529663 99529663 1001 86380 86390 1
529616 99529616 1001 86380 86390 1
529634 99529634 1001 86380 86390 1
529484 99529484 1001 86380 86390 1
529342 99529342 1001 86380 86390 1
529461 99529461 1001 86380 86390 1
529332 99529332 1001 86380 86390 1
529149 99529149 1001 86380 86390 1
529265 99529265 1001 86380 86390 1
529291 99529291 1001 86380 86390 1
529140 99529140 1001 86380 86390 1
529131 99529131 1001 86380 86390 1
529756 99529756 1001 86380 86390 1
529916 99529916 1001 86380 86390 1
530439 99530439 1001 86380 86390 1
530350 99530350 1001 86380 86390 1
530249 99530249 1001 86380 86390 1
530344 99530344 1001 86380 86390 1
529984 99529984 1001 86380 86390 1
530064 99530064 1001 86380 86390 1
530117 99530117 1001 86380 86390 1
529976 99529976 1001 86380 86390 1
530138 99530138 1001 86380 86390 1
530746 99530746 1001 86380 86390 1
531317 99531317 1001 86380 86390 1
531254 99531254 1001 86380 86390 1
531274 99531274 1001 86380 86390 1
531092 99531092 1001 86380 86390 1
530903 99530903 1001 86380 86390 1
530839 99530839 1001 86380 86390 1
530959 99530959 1001 86380 86390 1
530895 99530895 1001 86380 86390 1
531469 99531469 1001 86380 86390 1
531521 99531521 1001 86380 86390 1
531525 99531525 1001 86380 86390 1
531384 99531384 1001 86380 86390 1
531503 99531503 1001 86380 86390 1
532106 99532106 1001 86380 86390 1
531924 99531924 1001 86380 86390 1
531899 99531899 1001 86380 86390 1
531970 99531970 1001 86380 86390 1
531880 99531880 1001 86380 86390 1
531945 99531945 1001 86380 86390 1
531610 99531610 1001 86380 86390 1
531758 99531758 1001 86380 86390 1
531708 99531708 1001 86380 86390 1
531607 99531607 1001 86380 86390 1
531750 99531750 1001 86380 86390 1
531608 99531608 1001 86380 86390 1
532223 99532223 1001 86380 86390 1
532224 99532224 1001 86380 86390 1
532291 99532291 1001 86380 86390 1
533003 99533003 1001 86380 86390 1
532947 99532947 1001 86380 86390 1
532698 99532698 1001 86380 86390 1
532751 99532751 1001 86380 86390 1
532623 99532623 1001 86380 86390 1
532637 99532637 1001 86380 86390 1
532528 99532528 1001 86380 86390 1
532438 99532438 1001 86380 86390 1
532477 99532477 1001 86380 86390 1
532569 99532569 1001 86380 86390 1
532572 99532572 1001 86380 86390 1
532585 99532585 1001 86380 86390 1
532549 99532549 1001 86380 86390 1
532433 99532433 1001 86380 86390 1
532563 99532563 1001 86380 86390 1
533150 99533150 1001 86380 86390 1
533047 99533047 1001 86380 86390 1
533153 99533153 1001 86380 86390 1
533716 99533716 1001 86380 86390 1
533822 99533822 1001 86380 86390 1
533694 99533694 1001 86380 86390 1
533846 99533846 1001 86380 86390 1
533494 99533494 1001 86380 86390 1
533861 99533861 1001 86380 86390 1
533970 99533970 1001 86380 86390 1
534048 99534048 1001 86380 86390 1
534553 99534553 1001 86380 86390 1
534416 99534416 1001 86380 86390 1
534477 99534477 1001 86380 86390 1
534131 99534131 1001 86380 86390 1
534122 99534122 1001 86380 86390 1
534123 99534123 1001 86380 86390 1
534227 99534227 1001 86380 86390 1
534124 99534124 1001 86380 86390 1
534152 99534152 1001 86380 86390 1
534822 99534822 1001 86380 86390 1
535508 99535508 1001 86380 86390 1
535463 99535463 1001 86380 86390 1
535352 99535352 1001 86380 86390 1
535365 99535365 1001 86380 86390 1
535240 99535240 1001 86380 86390 1
535204 99535204 1001 86380 86390 1
535154 99535154 1001 86380 86390 1
534981 99534981 1001 86380 86390 1
534918 99534918 1001 86380 86390 1
535035 99535035 1001 86380 86390 1
535038 99535038 1001 86380 86390 1
535001 99535001 1001 86380 86390 1
535042 99535042 1001 86380 86390 1
535715 99535715 1001 86380 86390 1
535521 99535521 1001 86380 86390 1
535635 99535635 1001 86380 86390 1
535532 99535532 1001 86380 86390 1
536322 99536322 1001 86380 86390 1
536329 99536329 1001 86380 86390 1
536003 99536003 1001 86380 86390 1
536032 99536032 1001 86380 86390 1
535994 99535994 1001 86380 86390 1
535970 99535970 1001 86380 86390 1
535751 99535751 1001 86380 86390 1
536529 99536529 1001 86380 86390 1
536520 99536520 1001 86380 86390 1
536443 99536443 1001 86380 86390 1
536366 99536366 1001 86380 86390 1
536444 99536444 1001 86380 86390 1
536445 99536445 1001 86380 86390 1
537007 99537007 1001 86380 86390 1
537050 99537050 1001 86380 86390 1
537109 99537109 1001 86380 86390 1
536801 99536801 1001 86380 86390 1
536749 99536749 1001 86380 86390 1
536572 99536572 1001 86380 86390 1
536715 99536715 1001 86380 86390 1
537265 99537265 1001 86380 86390 1
537209 99537209 1001 86380 86390 1
537872 99537872 1001 86380 86390 1
537864 99537864 1001 86380 86390 1
537707 99537707 1001 86380 86390 1
537717 99537717 1001 86380 86390 1
537561 99537561 1001 86380 86390 1
537415 99537415 1001 86380 86390 1
537495 99537495 1001 86380 86390 1
538034 99538034 1001 86380 86390 1
538013 99538013 1001 86380 86390 1
538005 99538005 1001 86380 86390 1
538116 99538116 1001 86380 86390 1
538183 99538183 1001 86380 86390 1
538751 99538751 1001 86380 86390 1
538789 99538789 1001 86380 86390 1
538799 99538799 1001 86380 86390 1
538487 99538487 1001 86380 86390 1
538488 99538488 1001 86380 86390 1
538555 99538555 1001 86380 86390 1
538861 99538861 1001 86380 86390 1
539476 99539476 1001 86380 86390 1
539528 99539528 1001 86380 86390 1
539557 99539557 1001 86380 86390 1
539320 99539320 1001 86380 86390 1
539386 99539386 1001 86380 86390 1
539366 99539366 1001 86380 86390 1
539022 99539022 1001 86380 86390 1
539049 99539049 1001 86380 86390 1
539219 99539219 1001 86380 86390 1
539169 99539169 1001 86380 86390 1
539132 99539132 1001 86380 86390 1
539185 99539185 1001 86380 86390 1
539684 99539684 1001 86380 86390 1
539830 99539830 1001 86380 86390 1
539649 99539649 1001 86380 86390 1
540395 99540395 1001 86380 86390 1
540124 99540124 1001 86380 86390 1
540076 99540076 1001 86380 86390 1
540015 99540015 1001 86380 86390 1
539964 99539964 1001 86380 86390 1
540555 99540555 1001 86380 86390 1
540634 99540634 1001 86380 86390 1
540639 99540639 1001 86380 86390 1
540472 99540472 1001 86380 86390 1
540512 99540512 1001 86380 86390 1
541091 99541091 1001 86380 86390 1
541221 99541221 1001 86380 86390 1
541252 99541252 1001 86380 86390 1
541162 99541162 1001 86380 86390 1
541214 99541214 1001 86380 86390 1
541241 99541241 1001 86380 86390 1
541010 99541010 1001 86380 86390 1
541077 99541077 1001 86380 86390 1
540816 99540816 1001 86380 86390 1
540781 99540781 1001 86380 86390 1
540875 99540875 1001 86380 86390 1
540707 99540707 1001 86380 86390 1
541408 99541408 1001 86380 86390 1
541344 99541344 1001 86380 86390 1
541309 99541309 1001 86380 86390 1
541366 99541366 1001 86380 86390 1
541938 99541938 1001 86380 86390 1
542078 99542078 1001 86380 86390 1
541963 99541963 1001 86380 86390 1
541797 99541797 1001 86380 86390 1
541786 99541786 1001 86380 86390 1
541827 99541827 1001 86380 86390 1
541866 99541866 1001 86380 86390 1
541857 99541857 1001 86380 86390 1
541834 99541834 1001 86380 86390 1
541595 99541595 1001 86380 86390 1
541505 99541505 1001 86380 86390 1
541509 99541509 1001 86380 86390 1
542233 99542233 1001 86380 86390 1
542278 99542278 1001 86380 86390 1
542292 99542292 1001 86380 86390 1
542908 99542908 1001 86380 86390 1
542856 99542856 1001 86380 86390 1
542695 99542695 1001 86380 86390 1
542580 99542580 1001 86380 86390 1
542568 99542568 1001 86380 86390 1
542737 99542737 1001 86380 86390 1
542364 99542364 1001 86380 86390 1
542522 99542522 1001 86380 86390 1
542357 99542357 1001 86380 86390 1
542527 99542527 1001 86380 86390 1
542982 99542982 1001 86380 86390 1
543036 99543036 1001 86380 86390 1
542961 99542961 1001 86380 86390 1
543094 99543094 1001 86380 86390 1
543603 99543603 1001 86380 86390 1
543768 99543768 1001 86380 86390 1
543619 99543619 1001 86380 86390 1
543710 99543710 1001 86380 86390 1
543583 99543583 1001 86380 86390 1
543574 99543574 1001 86380 86390 1
543600 99543600 1001 86380 86390 1
543717 99543717 1001 86380 86390 1
543539 99543539 1001 86380 86390 1
543501 99543501 1001 86380 86390 1
543468 99543468 1001 86380 86390 1
543500 99543500 1001 86380 86390 1
543336 99543336 1001 86380 86390 1
543168 99543168 1001 86380 86390 1
543236 99543236 1001 86380 86390 1
543952 99543952 1001 86380 86390 1
543786 99543786 1001 86380 86390 1
543920 99543920 1001 86380 86390 1
543806 99543806 1001 86380 86390 1
544565 99544565 1001 86380 86390 1
544485 99544485 1001 86380 86390 1
544473 99544473 1001 86380 86390 1
544525 99544525 1001 86380 86390 1
544370 99544370 1001 86380 86390 1
544270 99544270 1001 86380 86390 1
544287 99544287 1001 86380 86390 1
543993 99543993 1001 86380 86390 1
544023 99544023 1001 86380 86390 1
544127 99544127 1001 86380 86390 1
544130 99544130 1001 86380 86390 1
544607 99544607 1001 86380 86390 1
544682 99544682 1001 86380 86390 1
422542 766 1001 47160 51477 1
517166 859 1002 38433 39778 1
400772 99400772 1001 86380 86390 1
400928 99400928 1001 86380 86390 1
400860 99400860 1001 86380 86390 1
401093 99401093 1001 86380 86390 1
401253 99401253 1001 86380 86390 1
401541 99401541 1001 86380 86390 1
401625 99401625 1001 86380 86390 1
401723 99401723 1001 86380 86390 1
401812 99401812 1001 86380 86390 1
401746 99401746 1001 86380 86390 1
401866 99401866 1001 86380 86390 1
402028 99402028 1001 86380 86390 1
402155 99402155 1001 86380 86390 1
402226 99402226 1001 86380 86390 1
402357 99402357 1001 86380 86390 1
402329 99402329 1001 86380 86390 1
402461 99402461 1001 86380 86390 1
402622 99402622 1001 86380 86390 1
402662 99402662 1001 86380 86390 1
402730 99402730 1001 86380 86390 1
402773 99402773 1001 86380 86390 1
403097 99403097 1001 86380 86390 1
403149 99403149 1001 86380 86390 1
403381 99403381 1001 86380 86390 1
403505 99403505 1001 86380 86390 1
403565 99403565 1001 86380 86390 1
403719 99403719 1001 86380 86390 1
403879 99403879 1001 86380 86390 1
404069 99404069 1001 86380 86390 1
404363 99404363 1001 86380 86390 1
404390 99404390 1001 86380 86390 1
404475 99404475 1001 86380 86390 1
404403 99404403 1001 86380 86390 1
404560 99404560 1001 86380 86390 1
404668 99404668 1001 86380 86390 1
404733 99404733 1001 86380 86390 1
405077 99405077 1001 86380 86390 1
405204 99405204 1001 86380 86390 1
405208 99405208 1001 86380 86390 1
405303 99405303 1001 86380 86390 1
405349 99405349 1001 86380 86390 1
405485 99405485 1001 86380 86390 1
405459 99405459 1001 86380 86390 1
405544 99405544 1001 86380 86390 1
405586 99405586 1001 86380 86390 1
405694 99405694 1001 86380 86390 1
405772 99405772 1001 86380 86390 1
406020 99406020 1001 86380 86390 1
406162 99406162 1001 86380 86390 1
406360 99406360 1001 86380 86390 1
406314 99406314 1001 86380 86390 1
406414 99406414 1001 86380 86390 1
406591 99406591 1001 86380 86390 1
406571 99406571 1001 86380 86390 1
406672 99406672 1001 86380 86390 1
406819 99406819 1001 86380 86390 1
407010 99407010 1001 86380 86390 1
406944 99406944 1001 86380 86390 1
407064 99407064 1001 86380 86390 1
407121 99407121 1001 86380 86390 1
407419 99407419 1001 86380 86390 1
407565 99407565 1001 86380 86390 1
407962 99407962 1001 86380 86390 1
407964 99407964 1001 86380 86390 1
408169 99408169 1001 86380 86390 1
408196 99408196 1001 86380 86390 1
408126 99408126 1001 86380 86390 1
408156 99408156 1001 86380 86390 1
408098 99408098 1001 86380 86390 1
408257 99408257 1001 86380 86390 1
408249 99408249 1001 86380 86390 1
408602 99408602 1001 86380 86390 1
408609 99408609 1001 86380 86390 1
408749 99408749 1001 86380 86390 1
408704 99408704 1001 86380 86390 1
408741 99408741 1001 86380 86390 1
408775 99408775 1001 86380 86390 1
408939 99408939 1001 86380 86390 1
409074 99409074 1001 86380 86390 1
409424 99409424 1001 86380 86390 1
409973 99409973 1001 86380 86390 1
409931 99409931 1001 86380 86390 1
410018 99410018 1001 86380 86390 1
409994 99409994 1001 86380 86390 1
410196 99410196 1001 86380 86390 1
410521 99410521 1001 86380 86390 1
410640 99410640 1001 86380 86390 1
410783 99410783 1001 86380 86390 1
410766 99410766 1001 86380 86390 1
411172 99411172 1001 86380 86390 1
411191 99411191 1001 86380 86390 1
411195 99411195 1001 86380 86390 1
411483 99411483 1001 86380 86390 1
411909 99411909 1001 86380 86390 1
412210 99412210 1001 86380 86390 1
412417 99412417 1001 86380 86390 1
413565 99413565 1001 86380 86390 1
413653 99413653 1001 86380 86390 1
413306 99413306 1001 86380 86390 1
412941 99412941 1001 86380 86390 1
413071 99413071 1001 86380 86390 1
413246 99413246 1001 86380 86390 1
412944 99412944 1001 86380 86390 1
412638 99412638 1001 86380 86390 1
412527 99412527 1001 86380 86390 1
412553 99412553 1001 86380 86390 1
412489 99412489 1001 86380 86390 1
412786 99412786 1001 86380 86390 1
415061 99415061 1001 86380 86390 1
415122 99415122 1001 86380 86390 1
414953 99414953 1001 86380 86390 1
415022 99415022 1001 86380 86390 1
414536 99414536 1001 86380 86390 1
414526 99414526 1001 86380 86390 1
414586 99414586 1001 86380 86390 1
414251 99414251 1001 86380 86390 1
414389 99414389 1001 86380 86390 1
414196 99414196 1001 86380 86390 1
415564 99415564 1001 86380 86390 1
416590 99416590 1001 86380 86390 1
416955 99416955 1001 86380 86390 1
416721 99416721 1001 86380 86390 1
416369 99416369 1001 86380 86390 1
416255 99416255 1001 86380 86390 1
416439 99416439 1001 86380 86390 1
415886 99415886 1001 86380 86390 1
416122 99416122 1001 86380 86390 1
415820 99415820 1001 86380 86390 1
416047 99416047 1001 86380 86390 1
416132 99416132 1001 86380 86390 1
417317 99417317 1001 86380 86390 1
417223 99417223 1001 86380 86390 1
417153 99417153 1001 86380 86390 1
417395 99417395 1001 86380 86390 1
417015 99417015 1001 86380 86390 1
418726 99418726 1001 86380 86390 1
418593 99418593 1001 86380 86390 1
417793 99417793 1001 86380 86390 1
417942 99417942 1001 86380 86390 1
417874 99417874 1001 86380 86390 1
417695 99417695 1001 86380 86390 1
418978 99418978 1001 86380 86390 1
418877 99418877 1001 86380 86390 1
419008 99419008 1001 86380 86390 1
420158 99420158 1001 86380 86390 1
420341 99420341 1001 86380 86390 1
419797 99419797 1001 86380 86390 1
419547 99419547 1001 86380 86390 1
419417 99419417 1001 86380 86390 1
420514 99420514 1001 86380 86390 1
420448 99420448 1001 86380 86390 1
420456 99420456 1001 86380 86390 1
420668 99420668 1001 86380 86390 1
422042 99422042 1001 86380 86390 1
421720 99421720 1001 86380 86390 1
421805 99421805 1001 86380 86390 1
421993 99421993 1001 86380 86390 1
421937 99421937 1001 86380 86390 1
421576 99421576 1001 86380 86390 1
421608 99421608 1001 86380 86390 1
421583 99421583 1001 86380 86390 1
421018 99421018 1001 86380 86390 1
421061 99421061 1001 86380 86390 1
423672 99423672 1001 86380 86390 1
423108 99423108 1001 86380 86390 1
423297 99423297 1001 86380 86390 1
423242 99423242 1001 86380 86390 1
423286 99423286 1001 86380 86390 1
422747 99422747 1001 86380 86390 1
422729 99422729 1001 86380 86390 1
423835 99423835 1001 86380 86390 1
423931 99423931 1001 86380 86390 1
423910 99423910 1001 86380 86390 1
425032 99425032 1001 86380 86390 1
425336 99425336 1001 86380 86390 1
424707 99424707 1001 86380 86390 1
424755 99424755 1001 86380 86390 1
424962 99424962 1001 86380 86390 1
424728 99424728 1001 86380 86390 1
424923 99424923 1001 86380 86390 1
424315 99424315 1001 86380 86390 1
424345 99424345 1001 86380 86390 1
424523 99424523 1001 86380 86390 1
425604 99425604 1001 86380 86390 1
425709 99425709 1001 86380 86390 1
425814 99425814 1001 86380 86390 1
425684 99425684 1001 86380 86390 1
426972 99426972 1001 86380 86390 1
427003 99427003 1001 86380 86390 1
426719 99426719 1001 86380 86390 1
426875 99426875 1001 86380 86390 1
426801 99426801 1001 86380 86390 1
426831 99426831 1001 86380 86390 1
426399 99426399 1001 86380 86390 1
426310 99426310 1001 86380 86390 1
426288 99426288 1001 86380 86390 1
426681 99426681 1001 86380 86390 1
426290 99426290 1001 86380 86390 1
425942 99425942 1001 86380 86390 1
425991 99425991 1001 86380 86390 1
425848 99425848 1001 86380 86390 1
427487 99427487 1001 86380 86390 1
427448 99427448 1001 86380 86390 1
427158 99427158 1001 86380 86390 1
427449 99427449 1001 86380 86390 1
428612 99428612 1001 86380 86390 1
428506 99428506 1001 86380 86390 1
427946 99427946 1001 86380 86390 1
427953 99427953 1001 86380 86390 1
427741 99427741 1001 86380 86390 1
427809 99427809 1001 86380 86390 1
428827 99428827 1001 86380 86390 1
429129 99429129 1001 86380 86390 1
429169 99429169 1001 86380 86390 1
430114 99430114 1001 86380 86390 1
429801 99429801 1001 86380 86390 1
429693 99429693 1001 86380 86390 1
429844 99429844 1001 86380 86390 1
429870 99429870 1001 86380 86390 1
429278 99429278 1001 86380 86390 1
429456 99429456 1001 86380 86390 1
429537 99429537 1001 86380 86390 1
429383 99429383 1001 86380 86390 1
429405 99429405 1001 86380 86390 1
430607 99430607 1001 86380 86390 1
430609 99430609 1001 86380 86390 1
430639 99430639 1001 86380 86390 1
432054 99432054 1001 86380 86390 1
432015 99432015 1001 86380 86390 1
432039 99432039 1001 86380 86390 1
431372 99431372 1001 86380 86390 1
431361 99431361 1001 86380 86390 1
431465 99431465 1001 86380 86390 1
430849 99430849 1001 86380 86390 1
431098 99431098 1001 86380 86390 1
431191 99431191 1001 86380 86390 1
430882 99430882 1001 86380 86390 1
431088 99431088 1001 86380 86390 1
432443 99432443 1001 86380 86390 1
432068 99432068 1001 86380 86390 1
433395 99433395 1001 86380 86390 1
433397 99433397 1001 86380 86390 1
433474 99433474 1001 86380 86390 1
433357 99433357 1001 86380 86390 1
433454 99433454 1001 86380 86390 1
433515 99433515 1001 86380 86390 1
433214 99433214 1001 86380 86390 1
432970 99432970 1001 86380 86390 1
433223 99433223 1001 86380 86390 1
432956 99432956 1001 86380 86390 1
433304 99433304 1001 86380 86390 1
433089 99433089 1001 86380 86390 1
432962 99432962 1001 86380 86390 1
433047 99433047 1001 86380 86390 1
433069 99433069 1001 86380 86390 1
432678 99432678 1001 86380 86390 1
434021 99434021 1001 86380 86390 1
434066 99434066 1001 86380 86390 1
434104 99434104 1001 86380 86390 1
433933 99433933 1001 86380 86390 1
435003 99435003 1001 86380 86390 1
435184 99435184 1001 86380 86390 1
435063 99435063 1001 86380 86390 1
435230 99435230 1001 86380 86390 1
435074 99435074 1001 86380 86390 1
434969 99434969 1001 86380 86390 1
434796 99434796 1001 86380 86390 1
434700 99434700 1001 86380 86390 1
434287 99434287 1001 86380 86390 1
434268 99434268 1001 86380 86390 1
434456 99434456 1001 86380 86390 1
434186 99434186 1001 86380 86390 1
434313 99434313 1001 86380 86390 1
434529 99434529 1001 86380 86390 1
435637 99435637 1001 86380 86390 1
435817 99435817 1001 86380 86390 1
436835 99436835 1001 86380 86390 1
436788 99436788 1001 86380 86390 1
436911 99436911 1001 86380 86390 1
436949 99436949 1001 86380 86390 1
436445 99436445 1001 86380 86390 1
436727 99436727 1001 86380 86390 1
436728 99436728 1001 86380 86390 1
436287 99436287 1001 86380 86390 1
436164 99436164 1001 86380 86390 1
436290 99436290 1001 86380 86390 1
436097 99436097 1001 86380 86390 1
436011 99436011 1001 86380 86390 1
436279 99436279 1001 86380 86390 1
300029 99300029 1001 86380 86390 1
437212 99437212 1001 86380 86390 1
437240 99437240 1001 86380 86390 1
300087 99300087 1001 86380 86390 1
300037 99300037 1001 86380 86390 1
300651 99300651 1001 86380 86390 1
300685 99300685 1001 86380 86390 1
300718 99300718 1001 86380 86390 1
300429 99300429 1001 86380 86390 1
300391 99300391 1001 86380 86390 1
300201 99300201 1001 86380 86390 1
300280 99300280 1001 86380 86390 1
300294 99300294 1001 86380 86390 1
300858 99300858 1001 86380 86390 1
300885 99300885 1001 86380 86390 1
300874 99300874 1001 86380 86390 1
300875 99300875 1001 86380 86390 1
300734 99300734 1001 86380 86390 1
300864 99300864 1001 86380 86390 1
300854 99300854 1001 86380 86390 1
301413 99301413 1001 86380 86390 1
301467 99301467 1001 86380 86390 1
301506 99301506 1001 86380 86390 1
301353 99301353 1001 86380 86390 1
301443 99301443 1001 86380 86390 1
301509 99301509 1001 86380 86390 1
301549 99301549 1001 86380 86390 1
301297 99301297 1001 86380 86390 1
301349 99301349 1001 86380 86390 1
301262 99301262 1001 86380 86390 1
301146 99301146 1001 86380 86390 1
301266 99301266 1001 86380 86390 1
300980 99300980 1001 86380 86390 1
300981 99300981 1001 86380 86390 1
301564 99301564 1001 86380 86390 1
301630 99301630 1001 86380 86390 1
301748 99301748 1001 86380 86390 1
301710 99301710 1001 86380 86390 1
301597 99301597 1001 86380 86390 1
302191 99302191 1001 86380 86390 1
302206 99302206 1001 86380 86390 1
302374 99302374 1001 86380 86390 1
302036 99302036 1001 86380 86390 1
301998 99301998 1001 86380 86390 1
302090 99302090 1001 86380 86390 1
302091 99302091 1001 86380 86390 1
301839 99301839 1001 86380 86390 1
301777 99301777 1001 86380 86390 1
301872 99301872 1001 86380 86390 1
301913 99301913 1001 86380 86390 1
302486 99302486 1001 86380 86390 1
303132 99303132 1001 86380 86390 1
303186 99303186 1001 86380 86390 1
303192 99303192 1001 86380 86390 1
302914 99302914 1001 86380 86390 1
302800 99302800 1001 86380 86390 1
302956 99302956 1001 86380 86390 1
302921 99302921 1001 86380 86390 1
302759 99302759 1001 86380 86390 1
302788 99302788 1001 86380 86390 1
302791 99302791 1001 86380 86390 1
303271 99303271 1001 86380 86390 1
303396 99303396 1001 86380 86390 1
303844 99303844 1001 86380 86390 1
303939 99303939 1001 86380 86390 1
303837 99303837 1001 86380 86390 1
303849 99303849 1001 86380 86390 1
304024 99304024 1001 86380 86390 1
303723 99303723 1001 86380 86390 1
303621 99303621 1001 86380 86390 1
303626 99303626 1001 86380 86390 1
303631 99303631 1001 86380 86390 1
303491 99303491 1001 86380 86390 1
303427 99303427 1001 86380 86390 1
303519 99303519 1001 86380 86390 1
303472 99303472 1001 86380 86390 1
304072 99304072 1001 86380 86390 1
304085 99304085 1001 86380 86390 1
304219 99304219 1001 86380 86390 1
304828 99304828 1001 86380 86390 1
304842 99304842 1001 86380 86390 1
304764 99304764 1001 86380 86390 1
304447 99304447 1001 86380 86390 1
304505 99304505 1001 86380 86390 1
304636 99304636 1001 86380 86390 1
304367 99304367 1001 86380 86390 1
304375 99304375 1001 86380 86390 1
304262 99304262 1001 86380 86390 1
304379 99304379 1001 86380 86390 1
304946 99304946 1001 86380 86390 1
304896 99304896 1001 86380 86390 1
305014 99305014 1001 86380 86390 1
304976 99304976 1001 86380 86390 1
304860 99304860 1001 86380 86390 1
304968 99304968 1001 86380 86390 1
304931 99304931 1001 86380 86390 1
305504 99305504 1001 86380 86390 1
305645 99305645 1001 86380 86390 1
305568 99305568 1001 86380 86390 1
305302 99305302 1001 86380 86390 1
305361 99305361 1001 86380 86390 1
305249 99305249 1001 86380 86390 1
305226 99305226 1001 86380 86390 1
305151 99305151 1001 86380 86390 1
500088 99500088 1001 86380 86390 1
500011 99500011 1001 86380 86390 1
500012 99500012 1001 86380 86390 1
500040 99500040 1001 86380 86390 1
500778 99500778 1001 86380 86390 1
500622 99500622 1001 86380 86390 1
500662 99500662 1001 86380 86390 1
500637 99500637 1001 86380 86390 1
500791 99500791 1001 86380 86390 1
500484 99500484 1001 86380 86390 1
500360 99500360 1001 86380 86390 1
500283 99500283 1001 86380 86390 1
500314 99500314 1001 86380 86390 1
500371 99500371 1001 86380 86390 1
500243 99500243 1001 86380 86390 1
500878 99500878 1001 86380 86390 1
500907 99500907 1001 86380 86390 1
500990 99500990 1001 86380 86390 1
500822 99500822 1001 86380 86390 1
501536 99501536 1001 86380 86390 1
501437 99501437 1001 86380 86390 1
501450 99501450 1001 86380 86390 1
501441 99501441 1001 86380 86390 1
501548 99501548 1001 86380 86390 1
501362 99501362 1001 86380 86390 1
501248 99501248 1001 86380 86390 1
501264 99501264 1001 86380 86390 1
501114 99501114 1001 86380 86390 1
501679 99501679 1001 86380 86390 1
501694 99501694 1001 86380 86390 1
501837 99501837 1001 86380 86390 1
502388 99502388 1001 86380 86390 1
502337 99502337 1001 86380 86390 1
502407 99502407 1001 86380 86390 1
502333 99502333 1001 86380 86390 1
502091 99502091 1001 86380 86390 1
501952 99501952 1001 86380 86390 1
502514 99502514 1001 86380 86390 1
502631 99502631 1001 86380 86390 1
502670 99502670 1001 86380 86390 1
502536 99502536 1001 86380 86390 1
502614 99502614 1001 86380 86390 1
503125 99503125 1001 86380 86390 1
503091 99503091 1001 86380 86390 1
503275 99503275 1001 86380 86390 1
503133 99503133 1001 86380 86390 1
503109 99503109 1001 86380 86390 1
503074 99503074 1001 86380 86390 1
502953 99502953 1001 86380 86390 1
502981 99502981 1001 86380 86390 1
502868 99502868 1001 86380 86390 1
503431 99503431 1001 86380 86390 1
503461 99503461 1001 86380 86390 1
503439 99503439 1001 86380 86390 1
503365 99503365 1001 86380 86390 1
504089 99504089 1001 86380 86390 1
504092 99504092 1001 86380 86390 1
503936 99503936 1001 86380 86390 1
503774 99503774 1001 86380 86390 1
503852 99503852 1001 86380 86390 1
503723 99503723 1001 86380 86390 1
503752 99503752 1001 86380 86390 1
503857 99503857 1001 86380 86390 1
503601 99503601 1001 86380 86390 1
503696 99503696 1001 86380 86390 1
503517 99503517 1001 86380 86390 1
503597 99503597 1001 86380 86390 1
504777 99504777 1001 86380 86390 1
504843 99504843 1001 86380 86390 1
504784 99504784 1001 86380 86390 1
504602 99504602 1001 86380 86390 1
504694 99504694 1001 86380 86390 1
504579 99504579 1001 86380 86390 1
504328 99504328 1001 86380 86390 1
504433 99504433 1001 86380 86390 1
504967 99504967 1001 86380 86390 1
505035 99505035 1001 86380 86390 1
505012 99505012 1001 86380 86390 1
505670 99505670 1001 86380 86390 1
505685 99505685 1001 86380 86390 1
505724 99505724 1001 86380 86390 1
505752 99505752 1001 86380 86390 1
505397 99505397 1001 86380 86390 1
505465 99505465 1001 86380 86390 1
505549 99505549 1001 86380 86390 1
505252 99505252 1001 86380 86390 1
505345 99505345 1001 86380 86390 1
505181 99505181 1001 86380 86390 1
505326 99505326 1001 86380 86390 1
505794 99505794 1001 86380 86390 1
505956 99505956 1001 86380 86390 1
505803 99505803 1001 86380 86390 1
506559 99506559 1001 86380 86390 1
506568 99506568 1001 86380 86390 1
506475 99506475 1001 86380 86390 1
506514 99506514 1001 86380 86390 1
506225 99506225 1001 86380 86390 1
506239 99506239 1001 86380 86390 1
506383 99506383 1001 86380 86390 1
506087 99506087 1001 86380 86390 1
506090 99506090 1001 86380 86390 1
506657 99506657 1001 86380 86390 1
506753 99506753 1001 86380 86390 1
507422 99507422 1001 86380 86390 1
507351 99507351 1001 86380 86390 1
507364 99507364 1001 86380 86390 1
507228 99507228 1001 86380 86390 1
507331 99507331 1001 86380 86390 1
507065 99507065 1001 86380 86390 1
507071 99507071 1001 86380 86390 1
507098 99507098 1001 86380 86390 1
506944 99506944 1001 86380 86390 1
506974 99506974 1001 86380 86390 1
506860 99506860 1001 86380 86390 1
507432 99507432 1001 86380 86390 1
507454 99507454 1001 86380 86390 1
507598 99507598 1001 86380 86390 1
507430 99507430 1001 86380 86390 1
508094 99508094 1001 86380 86390 1
508133 99508133 1001 86380 86390 1
508216 99508216 1001 86380 86390 1
508174 99508174 1001 86380 86390 1
508152 99508152 1001 86380 86390 1
508103 99508103 1001 86380 86390 1
508042 99508042 1001 86380 86390 1
507980 99507980 1001 86380 86390 1
507800 99507800 1001 86380 86390 1
507635 99507635 1001 86380 86390 1
507726 99507726 1001 86380 86390 1
508285 99508285 1001 86380 86390 1
508328 99508328 1001 86380 86390 1
508872 99508872 1001 86380 86390 1
509070 99509070 1001 86380 86390 1
508674 99508674 1001 86380 86390 1
508734 99508734 1001 86380 86390 1
508536 99508536 1001 86380 86390 1
508537 99508537 1001 86380 86390 1
508603 99508603 1001 86380 86390 1
508644 99508644 1001 86380 86390 1
508871 99508871 1001 86380 86390 1
509104 99509104 1001 86380 86390 1
509260 99509260 1001 86380 86390 1
509093 99509093 1001 86380 86390 1
509224 99509224 1001 86380 86390 1
509824 99509824 1001 86380 86390 1
509814 99509814 1001 86380 86390 1
509566 99509566 1001 86380 86390 1
509686 99509686 1001 86380 86390 1
509688 99509688 1001 86380 86390 1
509354 99509354 1001 86380 86390 1
510043 99510043 1001 86380 86390 1
510044 99510044 1001 86380 86390 1
509968 99509968 1001 86380 86390 1
509945 99509945 1001 86380 86390 1
510000 99510000 1001 86380 86390 1
510065 99510065 1001 86380 86390 1
510560 99510560 1001 86380 86390 1
510641 99510641 1001 86380 86390 1
510564 99510564 1001 86380 86390 1
510394 99510394 1001 86380 86390 1
510420 99510420 1001 86380 86390 1
510330 99510330 1001 86380 86390 1
510461 99510461 1001 86380 86390 1
510410 99510410 1001 86380 86390 1
510462 99510462 1001 86380 86390 1
510480 99510480 1001 86380 86390 1
510325 99510325 1001 86380 86390 1
510145 99510145 1001 86380 86390 1
510167 99510167 1001 86380 86390 1
510232 99510232 1001 86380 86390 1
510271 99510271 1001 86380 86390 1
510182 99510182 1001 86380 86390 1
510734 99510734 1001 86380 86390 1
511456 99511456 1001 86380 86390 1
511496 99511496 1001 86380 86390 1
511393 99511393 1001 86380 86390 1
511484 99511484 1001 86380 86390 1
511245 99511245 1001 86380 86390 1
511181 99511181 1001 86380 86390 1
511199 99511199 1001 86380 86390 1
510941 99510941 1001 86380 86390 1
511705 99511705 1001 86380 86390 1
511694 99511694 1001 86380 86390 1
511631 99511631 1001 86380 86390 1
511658 99511658 1001 86380 86390 1
511569 99511569 1001 86380 86390 1
512251 99512251 1001 86380 86390 1
512346 99512346 1001 86380 86390 1
512227 99512227 1001 86380 86390 1
512191 99512191 1001 86380 86390 1
512197 99512197 1001 86380 86390 1
512153 99512153 1001 86380 86390 1
511843 99511843 1001 86380 86390 1
512506 99512506 1001 86380 86390 1
512468 99512468 1001 86380 86390 1
512513 99512513 1001 86380 86390 1
513176 99513176 1001 86380 86390 1
512820 99512820 1001 86380 86390 1
512752 99512752 1001 86380 86390 1
512680 99512680 1001 86380 86390 1
512693 99512693 1001 86380 86390 1
512709 99512709 1001 86380 86390 1
512684 99512684 1001 86380 86390 1
512710 99512710 1001 86380 86390 1
512736 99512736 1001 86380 86390 1
513307 99513307 1001 86380 86390 1
513231 99513231 1001 86380 86390 1
513322 99513322 1001 86380 86390 1
513337 99513337 1001 86380 86390 1
513329 99513329 1001 86380 86390 1
513967 99513967 1001 86380 86390 1
513839 99513839 1001 86380 86390 1
513969 99513969 1001 86380 86390 1
513881 99513881 1001 86380 86390 1
513654 99513654 1001 86380 86390 1
513629 99513629 1001 86380 86390 1
513462 99513462 1001 86380 86390 1
514041 99514041 1001 86380 86390 1
514202 99514202 1001 86380 86390 1
514807 99514807 1001 86380 86390 1
514525 99514525 1001 86380 86390 1
514463 99514463 1001 86380 86390 1
514328 99514328 1001 86380 86390 1
514393 99514393 1001 86380 86390 1
514305 99514305 1001 86380 86390 1
514437 99514437 1001 86380 86390 1
515028 99515028 1001 86380 86390 1
514951 99514951 1001 86380 86390 1
515543 99515543 1001 86380 86390 1
515657 99515657 1001 86380 86390 1
515604 99515604 1001 86380 86390 1
515402 99515402 1001 86380 86390 1
515379 99515379 1001 86380 86390 1
515457 99515457 1001 86380 86390 1
515446 99515446 1001 86380 86390 1
515155 99515155 1001 86380 86390 1
515233 99515233 1001 86380 86390 1
515105 99515105 1001 86380 86390 1
515237 99515237 1001 86380 86390 1
515835 99515835 1001 86380 86390 1
515723 99515723 1001 86380 86390 1
515697 99515697 1001 86380 86390 1
515801 99515801 1001 86380 86390 1
515816 99515816 1001 86380 86390 1
515781 99515781 1001 86380 86390 1
516400 99516400 1001 86380 86390 1
516389 99516389 1001 86380 86390 1
516338 99516338 1001 86380 86390 1
516207 99516207 1001 86380 86390 1
516057 99516057 1001 86380 86390 1
515931 99515931 1001 86380 86390 1
516026 99516026 1001 86380 86390 1
516587 99516587 1001 86380 86390 1
516562 99516562 1001 86380 86390 1
516691 99516691 1001 86380 86390 1
516698 99516698 1001 86380 86390 1
516543 99516543 1001 86380 86390 1
517247 99517247 1001 86380 86390 1
517188 99517188 1001 86380 86390 1
517230 99517230 1001 86380 86390 1
516948 99516948 1001 86380 86390 1
516983 99516983 1001 86380 86390 1
516833 99516833 1001 86380 86390 1
517501 99517501 1001 86380 86390 1
517478 99517478 1001 86380 86390 1
517401 99517401 1001 86380 86390 1
517408 99517408 1001 86380 86390 1
517473 99517473 1001 86380 86390 1
517383 99517383 1001 86380 86390 1
517969 99517969 1001 86380 86390 1
518126 99518126 1001 86380 86390 1
518034 99518034 1001 86380 86390 1
518104 99518104 1001 86380 86390 1
518148 99518148 1001 86380 86390 1
518082 99518082 1001 86380 86390 1
517992 99517992 1001 86380 86390 1
518122 99518122 1001 86380 86390 1
518058 99518058 1001 86380 86390 1
517801 99517801 1001 86380 86390 1
517947 99517947 1001 86380 86390 1
517796 99517796 1001 86380 86390 1
517557 99517557 1001 86380 86390 1
517590 99517590 1001 86380 86390 1
517629 99517629 1001 86380 86390 1
518265 99518265 1001 86380 86390 1
518218 99518218 1001 86380 86390 1
518167 99518167 1001 86380 86390 1
518362 99518362 1001 86380 86390 1
518287 99518287 1001 86380 86390 1
518313 99518313 1001 86380 86390 1
518803 99518803 1001 86380 86390 1
518639 99518639 1001 86380 86390 1
518744 99518744 1001 86380 86390 1
518707 99518707 1001 86380 86390 1
518397 99518397 1001 86380 86390 1
518533 99518533 1001 86380 86390 1
519117 99519117 1001 86380 86390 1
519135 99519135 1001 86380 86390 1
519690 99519690 1001 86380 86390 1
519789 99519789 1001 86380 86390 1
519680 99519680 1001 86380 86390 1
519577 99519577 1001 86380 86390 1
519256 99519256 1001 86380 86390 1
519984 99519984 1001 86380 86390 1
519959 99519959 1001 86380 86390 1
519938 99519938 1001 86380 86390 1
520640 99520640 1001 86380 86390 1
520592 99520592 1001 86380 86390 1
520626 99520626 1001 86380 86390 1
520484 99520484 1001 86380 86390 1
520510 99520510 1001 86380 86390 1
520410 99520410 1001 86380 86390 1
520321 99520321 1001 86380 86390 1
520057 99520057 1001 86380 86390 1
520219 99520219 1001 86380 86390 1
520704 99520704 1001 86380 86390 1
520785 99520785 1001 86380 86390 1
520764 99520764 1001 86380 86390 1
521299 99521299 1001 86380 86390 1
521300 99521300 1001 86380 86390 1
521406 99521406 1001 86380 86390 1
521305 99521305 1001 86380 86390 1
521371 99521371 1001 86380 86390 1
521131 99521131 1001 86380 86390 1
521058 99521058 1001 86380 86390 1
521099 99521099 1001 86380 86390 1
520930 99520930 1001 86380 86390 1
520971 99520971 1001 86380 86390 1
520972 99520972 1001 86380 86390 1
521585 99521585 1001 86380 86390 1
521637 99521637 1001 86380 86390 1
521561 99521561 1001 86380 86390 1
521669 99521669 1001 86380 86390 1
522090 99522090 1001 86380 86390 1
522050 99522050 1001 86380 86390 1
521894 99521894 1001 86380 86390 1
521909 99521909 1001 86380 86390 1
522080 99522080 1001 86380 86390 1
521979 99521979 1001 86380 86390 1
521857 99521857 1001 86380 86390 1
521691 99521691 1001 86380 86390 1
521862 99521862 1001 86380 86390 1
521735 99521735 1001 86380 86390 1
521683 99521683 1001 86380 86390 1
522381 99522381 1001 86380 86390 1
522424 99522424 1001 86380 86390 1
522307 99522307 1001 86380 86390 1
522298 99522298 1001 86380 86390 1
523112 99523112 1001 86380 86390 1
522892 99522892 1001 86380 86390 1
522806 99522806 1001 86380 86390 1
522665 99522665 1001 86380 86390 1
522541 99522541 1001 86380 86390 1
523168 99523168 1001 86380 86390 1
523207 99523207 1001 86380 86390 1
523210 99523210 1001 86380 86390 1
523263 99523263 1001 86380 86390 1
523216 99523216 1001 86380 86390 1
523255 99523255 1001 86380 86390 1
523138 99523138 1001 86380 86390 1
523786 99523786 1001 86380 86390 1
523541 99523541 1001 86380 86390 1
523672 99523672 1001 86380 86390 1
523504 99523504 1001 86380 86390 1
524006 99524006 1001 86380 86390 1
523947 99523947 1001 86380 86390 1
523975 99523975 1001 86380 86390 1
524615 99524615 1001 86380 86390 1
524595 99524595 1001 86380 86390 1
524713 99524713 1001 86380 86390 1
524623 99524623 1001 86380 86390 1
524587 99524587 1001 86380 86390 1
524449 99524449 1001 86380 86390 1
524503 99524503 1001 86380 86390 1
524229 99524229 1001 86380 86390 1
524309 99524309 1001 86380 86390 1
524272 99524272 1001 86380 86390 1
524157 99524157 1001 86380 86390 1
524793 99524793 1001 86380 86390 1
524911 99524911 1001 86380 86390 1
524887 99524887 1001 86380 86390 1
525521 99525521 1001 86380 86390 1
525576 99525576 1001 86380 86390 1
525398 99525398 1001 86380 86390 1
525553 99525553 1001 86380 86390 1
525544 99525544 1001 86380 86390 1
525303 99525303 1001 86380 86390 1
525318 99525318 1001 86380 86390 1
525294 99525294 1001 86380 86390 1
525171 99525171 1001 86380 86390 1
524995 99524995 1001 86380 86390 1
525047 99525047 1001 86380 86390 1
525100 99525100 1001 86380 86390 1
525776 99525776 1001 86380 86390 1
525720 99525720 1001 86380 86390 1
526294 99526294 1001 86380 86390 1
526282 99526282 1001 86380 86390 1
526259 99526259 1001 86380 86390 1
526379 99526379 1001 86380 86390 1
526367 99526367 1001 86380 86390 1
526253 99526253 1001 86380 86390 1
526050 99526050 1001 86380 86390 1
526013 99526013 1001 86380 86390 1
526107 99526107 1001 86380 86390 1
525902 99525902 1001 86380 86390 1
525994 99525994 1001 86380 86390 1
525982 99525982 1001 86380 86390 1
527112 99527112 1001 86380 86390 1
527153 99527153 1001 86380 86390 1
526900 99526900 1001 86380 86390 1
527032 99527032 1001 86380 86390 1
526945 99526945 1001 86380 86390 1
526882 99526882 1001 86380 86390 1
527037 99527037 1001 86380 86390 1
526896 99526896 1001 86380 86390 1
526662 99526662 1001 86380 86390 1
526807 99526807 1001 86380 86390 1
527363 99527363 1001 86380 86390 1
527344 99527344 1001 86380 86390 1
527885 99527885 1001 86380 86390 1
527925 99527925 1001 86380 86390 1
527887 99527887 1001 86380 86390 1
527888 99527888 1001 86380 86390 1
528031 99528031 1001 86380 86390 1
528066 99528066 1001 86380 86390 1
527957 99527957 1001 86380 86390 1
527919 99527919 1001 86380 86390 1
527797 99527797 1001 86380 86390 1
527682 99527682 1001 86380 86390 1
527764 99527764 1001 86380 86390 1
528112 99528112 1001 86380 86390 1
528233 99528233 1001 86380 86390 1
528171 99528171 1001 86380 86390 1
528265 99528265 1001 86380 86390 1
528832 99528832 1001 86380 86390 1
528757 99528757 1001 86380 86390 1
528581 99528581 1001 86380 86390 1
528536 99528536 1001 86380 86390 1
528578 99528578 1001 86380 86390 1
528463 99528463 1001 86380 86390 1
528466 99528466 1001 86380 86390 1
528354 99528354 1001 86380 86390 1
529049 99529049 1001 86380 86390 1
529524 99529524 1001 86380 86390 1
529686 99529686 1001 86380 86390 1
529393 99529393 1001 86380 86390 1
529403 99529403 1001 86380 86390 1
529391 99529391 1001 86380 86390 1
529235 99529235 1001 86380 86390 1
529228 99529228 1001 86380 86390 1
529307 99529307 1001 86380 86390 1
529178 99529178 1001 86380 86390 1
529142 99529142 1001 86380 86390 1
529233 99529233 1001 86380 86390 1
529829 99529829 1001 86380 86390 1
529835 99529835 1001 86380 86390 1
529926 99529926 1001 86380 86390 1
530552 99530552 1001 86380 86390 1
530511 99530511 1001 86380 86390 1
530333 99530333 1001 86380 86390 1
530131 99530131 1001 86380 86390 1
530119 99530119 1001 86380 86390 1
530133 99530133 1001 86380 86390 1
530019 99530019 1001 86380 86390 1
529956 99529956 1001 86380 86390 1
530737 99530737 1001 86380 86390 1
530739 99530739 1001 86380 86390 1
530585 99530585 1001 86380 86390 1
530741 99530741 1001 86380 86390 1
530625 99530625 1001 86380 86390 1
531214 99531214 1001 86380 86390 1
531350 99531350 1001 86380 86390 1
531357 99531357 1001 86380 86390 1
531361 99531361 1001 86380 86390 1
531235 99531235 1001 86380 86390 1
530979 99530979 1001 86380 86390 1
530993 99530993 1001 86380 86390 1
531034 99531034 1001 86380 86390 1
531024 99531024 1001 86380 86390 1
530966 99530966 1001 86380 86390 1
530866 99530866 1001 86380 86390 1
530920 99530920 1001 86380 86390 1
530859 99530859 1001 86380 86390 1
530951 99530951 1001 86380 86390 1
531480 99531480 1001 86380 86390 1
531487 99531487 1001 86380 86390 1
532002 99532002 1001 86380 86390 1
532132 99532132 1001 86380 86390 1
531989 99531989 1001 86380 86390 1
531812 99531812 1001 86380 86390 1
531982 99531982 1001 86380 86390 1
531854 99531854 1001 86380 86390 1
531855 99531855 1001 86380 86390 1
531676 99531676 1001 86380 86390 1
531601 99531601 1001 86380 86390 1
531602 99531602 1001 86380 86390 1
531786 99531786 1001 86380 86390 1
531671 99531671 1001 86380 86390 1
532215 99532215 1001 86380 86390 1
532232 99532232 1001 86380 86390 1
532936 99532936 1001 86380 86390 1
532837 99532837 1001 86380 86390 1
532966 99532966 1001 86380 86390 1
532722 99532722 1001 86380 86390 1
532663 99532663 1001 86380 86390 1
532501 99532501 1001 86380 86390 1
532618 99532618 1001 86380 86390 1
532582 99532582 1001 86380 86390 1
532418 99532418 1001 86380 86390 1
533167 99533167 1001 86380 86390 1
533795 99533795 1001 86380 86390 1
533773 99533773 1001 86380 86390 1
533836 99533836 1001 86380 86390 1
533626 99533626 1001 86380 86390 1
533630 99533630 1001 86380 86390 1
533599 99533599 1001 86380 86390 1
533249 99533249 1001 86380 86390 1
533276 99533276 1001 86380 86390 1
533316 99533316 1001 86380 86390 1
533420 99533420 1001 86380 86390 1
533280 99533280 1001 86380 86390 1
533350 99533350 1001 86380 86390 1
533910 99533910 1001 86380 86390 1
533943 99533943 1001 86380 86390 1
533892 99533892 1001 86380 86390 1
534581 99534581 1001 86380 86390 1
534664 99534664 1001 86380 86390 1
534549 99534549 1001 86380 86390 1
534604 99534604 1001 86380 86390 1
534617 99534617 1001 86380 86390 1
534274 99534274 1001 86380 86390 1
534419 99534419 1001 86380 86390 1
534445 99534445 1001 86380 86390 1
534329 99534329 1001 86380 86390 1
534447 99534447 1001 86380 86390 1
534159 99534159 1001 86380 86390 1
534099 99534099 1001 86380 86390 1
534709 99534709 1001 86380 86390 1
534724 99534724 1001 86380 86390 1
535331 99535331 1001 86380 86390 1
535482 99535482 1001 86380 86390 1
535465 99535465 1001 86380 86390 1
535226 99535226 1001 86380 86390 1
535098 99535098 1001 86380 86390 1
535164 99535164 1001 86380 86390 1
535208 99535208 1001 86380 86390 1
535260 99535260 1001 86380 86390 1
535057 99535057 1001 86380 86390 1
535080 99535080 1001 86380 86390 1
534990 99534990 1001 86380 86390 1
534952 99534952 1001 86380 86390 1
534965 99534965 1001 86380 86390 1
535610 99535610 1001 86380 86390 1
535637 99535637 1001 86380 86390 1
535625 99535625 1001 86380 86390 1
535589 99535589 1001 86380 86390 1
535602 99535602 1001 86380 86390 1
535629 99535629 1001 86380 86390 1
535513 99535513 1001 86380 86390 1
535541 99535541 1001 86380 86390 1
536195 99536195 1001 86380 86390 1
536148 99536148 1001 86380 86390 1
536166 99536166 1001 86380 86390 1
535936 99535936 1001 86380 86390 1
536120 99536120 1001 86380 86390 1
536006 99536006 1001 86380 86390 1
535968 99535968 1001 86380 86390 1
536085 99536085 1001 86380 86390 1
536048 99536048 1001 86380 86390 1
536062 99536062 1001 86380 86390 1
536116 99536116 1001 86380 86390 1
536026 99536026 1001 86380 86390 1
535871 99535871 1001 86380 86390 1
535898 99535898 1001 86380 86390 1
535889 99535889 1001 86380 86390 1
535790 99535790 1001 86380 86390 1
535765 99535765 1001 86380 86390 1
536488 99536488 1001 86380 86390 1
536432 99536432 1001 86380 86390 1
537047 99537047 1001 86380 86390 1
536854 99536854 1001 86380 86390 1
536754 99536754 1001 86380 86390 1
536847 99536847 1001 86380 86390 1
536809 99536809 1001 86380 86390 1
536568 99536568 1001 86380 86390 1
537288 99537288 1001 86380 86390 1
537317 99537317 1001 86380 86390 1
537241 99537241 1001 86380 86390 1
537219 99537219 1001 86380 86390 1
537311 99537311 1001 86380 86390 1
537339 99537339 1001 86380 86390 1
537809 99537809 1001 86380 86390 1
537941 99537941 1001 86380 86390 1
537945 99537945 1001 86380 86390 1
537832 99537832 1001 86380 86390 1
537759 99537759 1001 86380 86390 1
537604 99537604 1001 86380 86390 1
537748 99537748 1001 86380 86390 1
537761 99537761 1001 86380 86390 1
537475 99537475 1001 86380 86390 1
537528 99537528 1001 86380 86390 1
537493 99537493 1001 86380 86390 1
538001 99538001 1001 86380 86390 1
538626 99538626 1001 86380 86390 1
538748 99538748 1001 86380 86390 1
538807 99538807 1001 86380 86390 1
538427 99538427 1001 86380 86390 1
538532 99538532 1001 86380 86390 1
538566 99538566 1001 86380 86390 1
538502 99538502 1001 86380 86390 1
538594 99538594 1001 86380 86390 1
538391 99538391 1001 86380 86390 1
538331 99538331 1001 86380 86390 1
538898 99538898 1001 86380 86390 1
539515 99539515 1001 86380 86390 1
539443 99539443 1001 86380 86390 1
539468 99539468 1001 86380 86390 1
539321 99539321 1001 86380 86390 1
539297 99539297 1001 86380 86390 1
539310 99539310 1001 86380 86390 1
539058 99539058 1001 86380 86390 1
539729 99539729 1001 86380 86390 1
539717 99539717 1001 86380 86390 1
539685 99539685 1001 86380 86390 1
540429 99540429 1001 86380 86390 1
540451 99540451 1001 86380 86390 1
540243 99540243 1001 86380 86390 1
540194 99540194 1001 86380 86390 1
540017 99540017 1001 86380 86390 1
539944 99539944 1001 86380 86390 1
540009 99540009 1001 86380 86390 1
540628 99540628 1001 86380 86390 1
541258 99541258 1001 86380 86390 1
541222 99541222 1001 86380 86390 1
541198 99541198 1001 86380 86390 1
541285 99541285 1001 86380 86390 1
541253 99541253 1001 86380 86390 1
541176 99541176 1001 86380 86390 1
540960 99540960 1001 86380 86390 1
540901 99540901 1001 86380 86390 1
540966 99540966 1001 86380 86390 1
540716 99540716 1001 86380 86390 1
540838 99540838 1001 86380 86390 1
541394 99541394 1001 86380 86390 1
541474 99541474 1001 86380 86390 1
541385 99541385 1001 86380 86390 1
541438 99541438 1001 86380 86390 1
541429 99541429 1001 86380 86390 1
542016 99542016 1001 86380 86390 1
542113 99542113 1001 86380 86390 1
541937 99541937 1001 86380 86390 1
541762 99541762 1001 86380 86390 1
541817 99541817 1001 86380 86390 1
541669 99541669 1001 86380 86390 1
541593 99541593 1001 86380 86390 1
541674 99541674 1001 86380 86390 1
541572 99541572 1001 86380 86390 1
542206 99542206 1001 86380 86390 1
542172 99542172 1001 86380 86390 1
542266 99542266 1001 86380 86390 1
542241 99542241 1001 86380 86390 1
542230 99542230 1001 86380 86390 1
542140 99542140 1001 86380 86390 1
542752 99542752 1001 86380 86390 1
542847 99542847 1001 86380 86390 1
542758 99542758 1001 86380 86390 1
542700 99542700 1001 86380 86390 1
542654 99542654 1001 86380 86390 1
542365 99542365 1001 86380 86390 1
542424 99542424 1001 86380 86390 1
542464 99542464 1001 86380 86390 1
543071 99543071 1001 86380 86390 1
543050 99543050 1001 86380 86390 1
543064 99543064 1001 86380 86390 1
543039 99543039 1001 86380 86390 1
543030 99543030 1001 86380 86390 1
543122 99543122 1001 86380 86390 1
543580 99543580 1001 86380 86390 1
543586 99543586 1001 86380 86390 1
543601 99543601 1001 86380 86390 1
543614 99543614 1001 86380 86390 1
543507 99543507 1001 86380 86390 1
543495 99543495 1001 86380 86390 1
543405 99543405 1001 86380 86390 1
543536 99543536 1001 86380 86390 1
543241 99543241 1001 86380 86390 1
543177 99543177 1001 86380 86390 1
543297 99543297 1001 86380 86390 1
543259 99543259 1001 86380 86390 1
543174 99543174 1001 86380 86390 1
544315 99544315 1001 86380 86390 1
544229 99544229 1001 86380 86390 1
544041 99544041 1001 86380 86390 1
544017 99544017 1001 86380 86390 1
544043 99544043 1001 86380 86390 1
544026 99544026 1001 86380 86390 1
544040 99544040 1001 86380 86390 1
422858 780 1001 960 2397 1
404292 981 1001 33240 33657 1
419077 236 1001 44760 45777 1
503362 743 1002 25788 30639 1
400012 99400012 1001 86380 86390 1
400098 99400098 1001 86380 86390 1
400150 99400150 1001 86380 86390 1
400180 99400180 1001 86380 86390 1
400181 99400181 1001 86380 86390 1
400278 99400278 1001 86380 86390 1
400580 99400580 1001 86380 86390 1
400657 99400657 1001 86380 86390 1
400743 99400743 1001 86380 86390 1
401445 99401445 1001 86380 86390 1
401478 99401478 1001 86380 86390 1
401448 99401448 1001 86380 86390 1
401667 99401667 1001 86380 86390 1
401791 99401791 1001 86380 86390 1
401900 99401900 1001 86380 86390 1
402131 99402131 1001 86380 86390 1
402114 99402114 1001 86380 86390 1
402206 99402206 1001 86380 86390 1
402314 99402314 1001 86380 86390 1
402446 99402446 1001 86380 86390 1
402671 99402671 1001 86380 86390 1
402699 99402699 1001 86380 86390 1
403036 99403036 1001 86380 86390 1
403128 99403128 1001 86380 86390 1
403346 99403346 1001 86380 86390 1
403407 99403407 1001 86380 86390 1
403455 99403455 1001 86380 86390 1
403582 99403582 1001 86380 86390 1
403800 99403800 1001 86380 86390 1
403903 99403903 1001 86380 86390 1
403923 99403923 1001 86380 86390 1
404227 99404227 1001 86380 86390 1
404429 99404429 1001 86380 86390 1
404824 99404824 1001 86380 86390 1
404991 99404991 1001 86380 86390 1
405026 99405026 1001 86380 86390 1
405199 99405199 1001 86380 86390 1
405462 99405462 1001 86380 86390 1
405633 99405633 1001 86380 86390 1
405773 99405773 1001 86380 86390 1
405814 99405814 1001 86380 86390 1
405945 99405945 1001 86380 86390 1
406055 99406055 1001 86380 86390 1
406099 99406099 1001 86380 86390 1
406274 99406274 1001 86380 86390 1
406670 99406670 1001 86380 86390 1
406722 99406722 1001 86380 86390 1
406681 99406681 1001 86380 86390 1
406743 99406743 1001 86380 86390 1
406922 99406922 1001 86380 86390 1
406889 99406889 1001 86380 86390 1
407123 99407123 1001 86380 86390 1
407052 99407052 1001 86380 86390 1
407350 99407350 1001 86380 86390 1
407363 99407363 1001 86380 86390 1
407381 99407381 1001 86380 86390 1
407502 99407502 1001 86380 86390 1
407572 99407572 1001 86380 86390 1
407853 99407853 1001 86380 86390 1
408000 99408000 1001 86380 86390 1
408195 99408195 1001 86380 86390 1
408198 99408198 1001 86380 86390 1
408303 99408303 1001 86380 86390 1
408517 99408517 1001 86380 86390 1
408419 99408419 1001 86380 86390 1
408810 99408810 1001 86380 86390 1
408914 99408914 1001 86380 86390 1
409127 99409127 1001 86380 86390 1
409547 99409547 1001 86380 86390 1
409683 99409683 1001 86380 86390 1
409860 99409860 1001 86380 86390 1
409929 99409929 1001 86380 86390 1
409940 99409940 1001 86380 86390 1
410255 99410255 1001 86380 86390 1
410454 99410454 1001 86380 86390 1
410948 99410948 1001 86380 86390 1
410984 99410984 1001 86380 86390 1
411024 99411024 1001 86380 86390 1
411636 99411636 1001 86380 86390 1
411587 99411587 1001 86380 86390 1
411884 99411884 1001 86380 86390 1
412010 99412010 1001 86380 86390 1
412058 99412058 1001 86380 86390 1
412231 99412231 1001 86380 86390 1
412300 99412300 1001 86380 86390 1
412352 99412352 1001 86380 86390 1
413649 99413649 1001 86380 86390 1
413579 99413579 1001 86380 86390 1
413539 99413539 1001 86380 86390 1
413213 99413213 1001 86380 86390 1
413162 99413162 1001 86380 86390 1
412981 99412981 1001 86380 86390 1
413193 99413193 1001 86380 86390 1
413146 99413146 1001 86380 86390 1
413072 99413072 1001 86380 86390 1
412669 99412669 1001 86380 86390 1
412851 99412851 1001 86380 86390 1
412485 99412485 1001 86380 86390 1
413720 99413720 1001 86380 86390 1
413798 99413798 1001 86380 86390 1
415126 99415126 1001 86380 86390 1
415201 99415201 1001 86380 86390 1
414795 99414795 1001 86380 86390 1
414778 99414778 1001 86380 86390 1
414428 99414428 1001 86380 86390 1
414120 99414120 1001 86380 86390 1
414232 99414232 1001 86380 86390 1
414150 99414150 1001 86380 86390 1
414390 99414390 1001 86380 86390 1
415557 99415557 1001 86380 86390 1
415630 99415630 1001 86380 86390 1
416887 99416887 1001 86380 86390 1
416898 99416898 1001 86380 86390 1
416748 99416748 1001 86380 86390 1
416212 99416212 1001 86380 86390 1
416472 99416472 1001 86380 86390 1
416501 99416501 1001 86380 86390 1
416262 99416262 1001 86380 86390 1
416166 99416166 1001 86380 86390 1
416267 99416267 1001 86380 86390 1
416229 99416229 1001 86380 86390 1
416341 99416341 1001 86380 86390 1
415756 99415756 1001 86380 86390 1
417113 99417113 1001 86380 86390 1
417116 99417116 1001 86380 86390 1
417219 99417219 1001 86380 86390 1
417086 99417086 1001 86380 86390 1
417425 99417425 1001 86380 86390 1
417458 99417458 1001 86380 86390 1
417516 99417516 1001 86380 86390 1
418798 99418798 1001 86380 86390 1
418653 99418653 1001 86380 86390 1
418442 99418442 1001 86380 86390 1
418413 99418413 1001 86380 86390 1
418308 99418308 1001 86380 86390 1
419027 99419027 1001 86380 86390 1
419056 99419056 1001 86380 86390 1
418831 99418831 1001 86380 86390 1
420061 99420061 1001 86380 86390 1
420337 99420337 1001 86380 86390 1
420187 99420187 1001 86380 86390 1
420373 99420373 1001 86380 86390 1
419886 99419886 1001 86380 86390 1
419643 99419643 1001 86380 86390 1
419729 99419729 1001 86380 86390 1
420011 99420011 1001 86380 86390 1
419592 99419592 1001 86380 86390 1
419545 99419545 1001 86380 86390 1
419412 99419412 1001 86380 86390 1
421944 99421944 1001 86380 86390 1
421778 99421778 1001 86380 86390 1
421570 99421570 1001 86380 86390 1
421573 99421573 1001 86380 86390 1
421422 99421422 1001 86380 86390 1
421202 99421202 1001 86380 86390 1
421188 99421188 1001 86380 86390 1
420999 99420999 1001 86380 86390 1
420900 99420900 1001 86380 86390 1
422527 99422527 1001 86380 86390 1
422488 99422488 1001 86380 86390 1
422461 99422461 1001 86380 86390 1
422293 99422293 1001 86380 86390 1
422430 99422430 1001 86380 86390 1
423317 99423317 1001 86380 86390 1
423085 99423085 1001 86380 86390 1
422896 99422896 1001 86380 86390 1
422545 99422545 1001 86380 86390 1
422937 99422937 1001 86380 86390 1
423842 99423842 1001 86380 86390 1
424130 99424130 1001 86380 86390 1
424132 99424132 1001 86380 86390 1
425175 99425175 1001 86380 86390 1
425259 99425259 1001 86380 86390 1
425209 99425209 1001 86380 86390 1
424978 99424978 1001 86380 86390 1
424825 99424825 1001 86380 86390 1
424804 99424804 1001 86380 86390 1
424764 99424764 1001 86380 86390 1
424765 99424765 1001 86380 86390 1
424816 99424816 1001 86380 86390 1
425640 99425640 1001 86380 86390 1
426768 99426768 1001 86380 86390 1
427015 99427015 1001 86380 86390 1
427066 99427066 1001 86380 86390 1
426395 99426395 1001 86380 86390 1
426607 99426607 1001 86380 86390 1
426566 99426566 1001 86380 86390 1
425970 99425970 1001 86380 86390 1
427416 99427416 1001 86380 86390 1
427422 99427422 1001 86380 86390 1
427379 99427379 1001 86380 86390 1
428587 99428587 1001 86380 86390 1
428694 99428694 1001 86380 86390 1
428561 99428561 1001 86380 86390 1
428605 99428605 1001 86380 86390 1
428118 99428118 1001 86380 86390 1
428330 99428330 1001 86380 86390 1
428272 99428272 1001 86380 86390 1
427597 99427597 1001 86380 86390 1
427648 99427648 1001 86380 86390 1
427828 99427828 1001 86380 86390 1
427671 99427671 1001 86380 86390 1
427531 99427531 1001 86380 86390 1
428994 99428994 1001 86380 86390 1
428829 99428829 1001 86380 86390 1
428802 99428802 1001 86380 86390 1
430118 99430118 1001 86380 86390 1
430222 99430222 1001 86380 86390 1
430365 99430365 1001 86380 86390 1
429858 99429858 1001 86380 86390 1
429861 99429861 1001 86380 86390 1
429869 99429869 1001 86380 86390 1
429370 99429370 1001 86380 86390 1
429557 99429557 1001 86380 86390 1
429538 99429538 1001 86380 86390 1
429430 99429430 1001 86380 86390 1
430791 99430791 1001 86380 86390 1
430488 99430488 1001 86380 86390 1
430516 99430516 1001 86380 86390 1
430451 99430451 1001 86380 86390 1
430785 99430785 1001 86380 86390 1
431777 99431777 1001 86380 86390 1
431719 99431719 1001 86380 86390 1
431501 99431501 1001 86380 86390 1
431399 99431399 1001 86380 86390 1
431628 99431628 1001 86380 86390 1
431542 99431542 1001 86380 86390 1
431601 99431601 1001 86380 86390 1
430897 99430897 1001 86380 86390 1
430985 99430985 1001 86380 86390 1
431220 99431220 1001 86380 86390 1
431020 99431020 1001 86380 86390 1
432280 99432280 1001 86380 86390 1
432444 99432444 1001 86380 86390 1
433500 99433500 1001 86380 86390 1
433703 99433703 1001 86380 86390 1
433609 99433609 1001 86380 86390 1
433159 99433159 1001 86380 86390 1
433190 99433190 1001 86380 86390 1
433173 99433173 1001 86380 86390 1
433014 99433014 1001 86380 86390 1
432826 99432826 1001 86380 86390 1
432668 99432668 1001 86380 86390 1
433998 99433998 1001 86380 86390 1
433871 99433871 1001 86380 86390 1
435337 99435337 1001 86380 86390 1
435374 99435374 1001 86380 86390 1
434656 99434656 1001 86380 86390 1
434704 99434704 1001 86380 86390 1
434739 99434739 1001 86380 86390 1
434717 99434717 1001 86380 86390 1
434931 99434931 1001 86380 86390 1
434699 99434699 1001 86380 86390 1
434408 99434408 1001 86380 86390 1
434333 99434333 1001 86380 86390 1
435756 99435756 1001 86380 86390 1
435762 99435762 1001 86380 86390 1
435733 99435733 1001 86380 86390 1
435765 99435765 1001 86380 86390 1
436986 99436986 1001 86380 86390 1
436786 99436786 1001 86380 86390 1
436381 99436381 1001 86380 86390 1
436308 99436308 1001 86380 86390 1
436239 99436239 1001 86380 86390 1
436079 99436079 1001 86380 86390 1
436177 99436177 1001 86380 86390 1
436276 99436276 1001 86380 86390 1
435917 99435917 1001 86380 86390 1
300057 99300057 1001 86380 86390 1
437337 99437337 1001 86380 86390 1
300105 99300105 1001 86380 86390 1
300535 99300535 1001 86380 86390 1
300575 99300575 1001 86380 86390 1
300619 99300619 1001 86380 86390 1
300533 99300533 1001 86380 86390 1
300446 99300446 1001 86380 86390 1
300374 99300374 1001 86380 86390 1
300403 99300403 1001 86380 86390 1
300482 99300482 1001 86380 86390 1
300168 99300168 1001 86380 86390 1
300260 99300260 1001 86380 86390 1
300119 99300119 1001 86380 86390 1
300740 99300740 1001 86380 86390 1
300796 99300796 1001 86380 86390 1
300928 99300928 1001 86380 86390 1
301446 99301446 1001 86380 86390 1
301434 99301434 1001 86380 86390 1
301206 99301206 1001 86380 86390 1
301175 99301175 1001 86380 86390 1
301322 99301322 1001 86380 86390 1
300964 99300964 1001 86380 86390 1
301098 99301098 1001 86380 86390 1
301656 99301656 1001 86380 86390 1
301698 99301698 1001 86380 86390 1
301726 99301726 1001 86380 86390 1
301572 99301572 1001 86380 86390 1
302318 99302318 1001 86380 86390 1
302179 99302179 1001 86380 86390 1
302325 99302325 1001 86380 86390 1
302210 99302210 1001 86380 86390 1
302198 99302198 1001 86380 86390 1
302187 99302187 1001 86380 86390 1
302080 99302080 1001 86380 86390 1
302158 99302158 1001 86380 86390 1
301863 99301863 1001 86380 86390 1
301941 99301941 1001 86380 86390 1
301933 99301933 1001 86380 86390 1
301821 99301821 1001 86380 86390 1
302527 99302527 1001 86380 86390 1
302582 99302582 1001 86380 86390 1
302389 99302389 1001 86380 86390 1
303183 99303183 1001 86380 86390 1
303024 99303024 1001 86380 86390 1
302903 99302903 1001 86380 86390 1
302942 99302942 1001 86380 86390 1
302830 99302830 1001 86380 86390 1
302656 99302656 1001 86380 86390 1
302723 99302723 1001 86380 86390 1
302646 99302646 1001 86380 86390 1
303242 99303242 1001 86380 86390 1
303336 99303336 1001 86380 86390 1
303289 99303289 1001 86380 86390 1
303341 99303341 1001 86380 86390 1
303345 99303345 1001 86380 86390 1
303697 99303697 1001 86380 86390 1
303646 99303646 1001 86380 86390 1
303804 99303804 1001 86380 86390 1
303758 99303758 1001 86380 86390 1
303464 99303464 1001 86380 86390 1
303544 99303544 1001 86380 86390 1
303574 99303574 1001 86380 86390 1
303486 99303486 1001 86380 86390 1
304835 99304835 1001 86380 86390 1
304715 99304715 1001 86380 86390 1
304729 99304729 1001 86380 86390 1
304550 99304550 1001 86380 86390 1
304515 99304515 1001 86380 86390 1
304529 99304529 1001 86380 86390 1
304523 99304523 1001 86380 86390 1
304471 99304471 1001 86380 86390 1
304333 99304333 1001 86380 86390 1
304376 99304376 1001 86380 86390 1
305550 99305550 1001 86380 86390 1
305488 99305488 1001 86380 86390 1
305527 99305527 1001 86380 86390 1
305247 99305247 1001 86380 86390 1
500128 99500128 1001 86380 86390 1
500051 99500051 1001 86380 86390 1
500610 99500610 1001 86380 86390 1
500636 99500636 1001 86380 86390 1
500767 99500767 1001 86380 86390 1
500773 99500773 1001 86380 86390 1
500581 99500581 1001 86380 86390 1
500574 99500574 1001 86380 86390 1
500406 99500406 1001 86380 86390 1
500422 99500422 1001 86380 86390 1
500411 99500411 1001 86380 86390 1
500208 99500208 1001 86380 86390 1
500250 99500250 1001 86380 86390 1
500211 99500211 1001 86380 86390 1
500880 99500880 1001 86380 86390 1
500833 99500833 1001 86380 86390 1
501639 99501639 1001 86380 86390 1
501526 99501526 1001 86380 86390 1
501516 99501516 1001 86380 86390 1
501581 99501581 1001 86380 86390 1
501306 99501306 1001 86380 86390 1
501375 99501375 1001 86380 86390 1
501342 99501342 1001 86380 86390 1
501174 99501174 1001 86380 86390 1
501178 99501178 1001 86380 86390 1
501740 99501740 1001 86380 86390 1
501690 99501690 1001 86380 86390 1
501705 99501705 1001 86380 86390 1
501798 99501798 1001 86380 86390 1
501839 99501839 1001 86380 86390 1
501775 99501775 1001 86380 86390 1
502324 99502324 1001 86380 86390 1
502464 99502464 1001 86380 86390 1
502403 99502403 1001 86380 86390 1
502326 99502326 1001 86380 86390 1
502265 99502265 1001 86380 86390 1
502381 99502381 1001 86380 86390 1
502411 99502411 1001 86380 86390 1
502458 99502458 1001 86380 86390 1
502180 99502180 1001 86380 86390 1
502233 99502233 1001 86380 86390 1
502051 99502051 1001 86380 86390 1
501927 99501927 1001 86380 86390 1
501983 99501983 1001 86380 86390 1
502554 99502554 1001 86380 86390 1
501845 99501845 1001 86380 86390 1
502647 99502647 1001 86380 86390 1
503229 99503229 1001 86380 86390 1
503154 99503154 1001 86380 86390 1
503009 99503009 1001 86380 86390 1
503075 99503075 1001 86380 86390 1
503025 99503025 1001 86380 86390 1
502940 99502940 1001 86380 86390 1
502954 99502954 1001 86380 86390 1
502756 99502756 1001 86380 86390 1
502708 99502708 1001 86380 86390 1
502786 99502786 1001 86380 86390 1
502695 99502695 1001 86380 86390 1
503343 99503343 1001 86380 86390 1
503476 99503476 1001 86380 86390 1
503413 99503413 1001 86380 86390 1
504016 99504016 1001 86380 86390 1
503974 99503974 1001 86380 86390 1
503782 99503782 1001 86380 86390 1
503788 99503788 1001 86380 86390 1
503881 99503881 1001 86380 86390 1
503768 99503768 1001 86380 86390 1
503510 99503510 1001 86380 86390 1
503589 99503589 1001 86380 86390 1
503590 99503590 1001 86380 86390 1
503578 99503578 1001 86380 86390 1
503643 99503643 1001 86380 86390 1
503651 99503651 1001 86380 86390 1
504142 99504142 1001 86380 86390 1
503705 99503705 1001 86380 86390 1
504222 99504222 1001 86380 86390 1
504300 99504300 1001 86380 86390 1
504133 99504133 1001 86380 86390 1
504266 99504266 1001 86380 86390 1
504779 99504779 1001 86380 86390 1
504767 99504767 1001 86380 86390 1
504609 99504609 1001 86380 86390 1
504572 99504572 1001 86380 86390 1
504534 99504534 1001 86380 86390 1
504735 99504735 1001 86380 86390 1
504659 99504659 1001 86380 86390 1
504362 99504362 1001 86380 86390 1
504367 99504367 1001 86380 86390 1
505114 99505114 1001 86380 86390 1
505106 99505106 1001 86380 86390 1
505733 99505733 1001 86380 86390 1
505650 99505650 1001 86380 86390 1
505653 99505653 1001 86380 86390 1
505473 99505473 1001 86380 86390 1
505469 99505469 1001 86380 86390 1
505472 99505472 1001 86380 86390 1
505215 99505215 1001 86380 86390 1
505219 99505219 1001 86380 86390 1
505155 99505155 1001 86380 86390 1
505259 99505259 1001 86380 86390 1
505285 99505285 1001 86380 86390 1
505170 99505170 1001 86380 86390 1
505250 99505250 1001 86380 86390 1
505792 99505792 1001 86380 86390 1
505357 99505357 1001 86380 86390 1
505850 99505850 1001 86380 86390 1
505931 99505931 1001 86380 86390 1
506569 99506569 1001 86380 86390 1
506264 99506264 1001 86380 86390 1
506230 99506230 1001 86380 86390 1
506124 99506124 1001 86380 86390 1
506061 99506061 1001 86380 86390 1
506100 99506100 1001 86380 86390 1
506166 99506166 1001 86380 86390 1
505987 99505987 1001 86380 86390 1
506697 99506697 1001 86380 86390 1
506726 99506726 1001 86380 86390 1
506677 99506677 1001 86380 86390 1
506770 99506770 1001 86380 86390 1
507312 99507312 1001 86380 86390 1
507197 99507197 1001 86380 86390 1
507111 99507111 1001 86380 86390 1
508215 99508215 1001 86380 86390 1
508173 99508173 1001 86380 86390 1
508225 99508225 1001 86380 86390 1
508191 99508191 1001 86380 86390 1
508243 99508243 1001 86380 86390 1
507863 99507863 1001 86380 86390 1
507839 99507839 1001 86380 86390 1
507758 99507758 1001 86380 86390 1
508338 99508338 1001 86380 86390 1
508442 99508442 1001 86380 86390 1
508044 99508044 1001 86380 86390 1
508386 99508386 1001 86380 86390 1
508412 99508412 1001 86380 86390 1
509038 99509038 1001 86380 86390 1
508964 99508964 1001 86380 86390 1
508893 99508893 1001 86380 86390 1
508678 99508678 1001 86380 86390 1
508827 99508827 1001 86380 86390 1
508472 99508472 1001 86380 86390 1
508513 99508513 1001 86380 86390 1
509215 99509215 1001 86380 86390 1
509114 99509114 1001 86380 86390 1
509785 99509785 1001 86380 86390 1
509838 99509838 1001 86380 86390 1
509763 99509763 1001 86380 86390 1
509778 99509778 1001 86380 86390 1
509888 99509888 1001 86380 86390 1
509860 99509860 1001 86380 86390 1
509529 99509529 1001 86380 86390 1
509691 99509691 1001 86380 86390 1
509413 99509413 1001 86380 86390 1
509482 99509482 1001 86380 86390 1
509445 99509445 1001 86380 86390 1
509978 99509978 1001 86380 86390 1
509983 99509983 1001 86380 86390 1
510656 99510656 1001 86380 86390 1
510634 99510634 1001 86380 86390 1
510395 99510395 1001 86380 86390 1
510331 99510331 1001 86380 86390 1
510440 99510440 1001 86380 86390 1
510519 99510519 1001 86380 86390 1
510262 99510262 1001 86380 86390 1
510172 99510172 1001 86380 86390 1
510304 99510304 1001 86380 86390 1
510279 99510279 1001 86380 86390 1
510124 99510124 1001 86380 86390 1
510744 99510744 1001 86380 86390 1
511147 99511147 1001 86380 86390 1
511128 99511128 1001 86380 86390 1
511068 99511068 1001 86380 86390 1
511084 99511084 1001 86380 86390 1
511085 99511085 1001 86380 86390 1
511575 99511575 1001 86380 86390 1
511596 99511596 1001 86380 86390 1
511597 99511597 1001 86380 86390 1
512378 99512378 1001 86380 86390 1
512254 99512254 1001 86380 86390 1
512282 99512282 1001 86380 86390 1
512245 99512245 1001 86380 86390 1
512221 99512221 1001 86380 86390 1
512273 99512273 1001 86380 86390 1
512154 99512154 1001 86380 86390 1
511775 99511775 1001 86380 86390 1
512483 99512483 1001 86380 86390 1
513077 99513077 1001 86380 86390 1
513011 99513011 1001 86380 86390 1
512835 99512835 1001 86380 86390 1
512812 99512812 1001 86380 86390 1
512893 99512893 1001 86380 86390 1
512729 99512729 1001 86380 86390 1
512616 99512616 1001 86380 86390 1
512711 99512711 1001 86380 86390 1
513336 99513336 1001 86380 86390 1
513375 99513375 1001 86380 86390 1
513311 99513311 1001 86380 86390 1
513314 99513314 1001 86380 86390 1
513340 99513340 1001 86380 86390 1
513263 99513263 1001 86380 86390 1
513276 99513276 1001 86380 86390 1
513993 99513993 1001 86380 86390 1
513917 99513917 1001 86380 86390 1
513848 99513848 1001 86380 86390 1
513725 99513725 1001 86380 86390 1
513780 99513780 1001 86380 86390 1
513625 99513625 1001 86380 86390 1
513772 99513772 1001 86380 86390 1
513614 99513614 1001 86380 86390 1
513486 99513486 1001 86380 86390 1
513512 99513512 1001 86380 86390 1
513461 99513461 1001 86380 86390 1
514656 99514656 1001 86380 86390 1
514681 99514681 1001 86380 86390 1
514836 99514836 1001 86380 86390 1
514509 99514509 1001 86380 86390 1
514651 99514651 1001 86380 86390 1
514487 99514487 1001 86380 86390 1
514515 99514515 1001 86380 86390 1
514624 99514624 1001 86380 86390 1
514482 99514482 1001 86380 86390 1
514431 99514431 1001 86380 86390 1
514253 99514253 1001 86380 86390 1
515022 99515022 1001 86380 86390 1
515061 99515061 1001 86380 86390 1
515025 99515025 1001 86380 86390 1
515052 99515052 1001 86380 86390 1
515541 99515541 1001 86380 86390 1
515674 99515674 1001 86380 86390 1
515364 99515364 1001 86380 86390 1
515432 99515432 1001 86380 86390 1
515304 99515304 1001 86380 86390 1
515090 99515090 1001 86380 86390 1
515124 99515124 1001 86380 86390 1
515685 99515685 1001 86380 86390 1
515764 99515764 1001 86380 86390 1
515753 99515753 1001 86380 86390 1
516463 99516463 1001 86380 86390 1
516399 99516399 1001 86380 86390 1
516377 99516377 1001 86380 86390 1
515953 99515953 1001 86380 86390 1
515932 99515932 1001 86380 86390 1
515923 99515923 1001 86380 86390 1
515963 99515963 1001 86380 86390 1
516554 99516554 1001 86380 86390 1
516518 99516518 1001 86380 86390 1
517249 99517249 1001 86380 86390 1
517310 99517310 1001 86380 86390 1
516963 99516963 1001 86380 86390 1
517032 99517032 1001 86380 86390 1
516885 99516885 1001 86380 86390 1
516765 99516765 1001 86380 86390 1
517397 99517397 1001 86380 86390 1
517360 99517360 1001 86380 86390 1
517393 99517393 1001 86380 86390 1
517536 99517536 1001 86380 86390 1
518008 99518008 1001 86380 86390 1
517980 99517980 1001 86380 86390 1
517764 99517764 1001 86380 86390 1
517753 99517753 1001 86380 86390 1
517794 99517794 1001 86380 86390 1
517884 99517884 1001 86380 86390 1
517821 99517821 1001 86380 86390 1
517838 99517838 1001 86380 86390 1
517916 99517916 1001 86380 86390 1
517545 99517545 1001 86380 86390 1
517640 99517640 1001 86380 86390 1
517694 99517694 1001 86380 86390 1
517630 99517630 1001 86380 86390 1
518257 99518257 1001 86380 86390 1
518270 99518270 1001 86380 86390 1
518273 99518273 1001 86380 86390 1
518799 99518799 1001 86380 86390 1
518802 99518802 1001 86380 86390 1
518769 99518769 1001 86380 86390 1
518631 99518631 1001 86380 86390 1
518583 99518583 1001 86380 86390 1
518664 99518664 1001 86380 86390 1
518553 99518553 1001 86380 86390 1
518534 99518534 1001 86380 86390 1
519088 99519088 1001 86380 86390 1
519128 99519128 1001 86380 86390 1
519171 99519171 1001 86380 86390 1
519017 99519017 1001 86380 86390 1
519160 99519160 1001 86380 86390 1
519163 99519163 1001 86380 86390 1
519647 99519647 1001 86380 86390 1
519715 99519715 1001 86380 86390 1
519670 99519670 1001 86380 86390 1
519671 99519671 1001 86380 86390 1
519530 99519530 1001 86380 86390 1
519453 99519453 1001 86380 86390 1
519404 99519404 1001 86380 86390 1
519553 99519553 1001 86380 86390 1
519580 99519580 1001 86380 86390 1
519220 99519220 1001 86380 86390 1
519236 99519236 1001 86380 86390 1
519953 99519953 1001 86380 86390 1
519942 99519942 1001 86380 86390 1
520001 99520001 1001 86380 86390 1
519952 99519952 1001 86380 86390 1
520472 99520472 1001 86380 86390 1
520602 99520602 1001 86380 86390 1
520474 99520474 1001 86380 86390 1
520467 99520467 1001 86380 86390 1
520286 99520286 1001 86380 86390 1
520354 99520354 1001 86380 86390 1
520250 99520250 1001 86380 86390 1
520063 99520063 1001 86380 86390 1
520051 99520051 1001 86380 86390 1
520157 99520157 1001 86380 86390 1
520068 99520068 1001 86380 86390 1
520779 99520779 1001 86380 86390 1
520702 99520702 1001 86380 86390 1
520666 99520666 1001 86380 86390 1
520721 99520721 1001 86380 86390 1
520826 99520826 1001 86380 86390 1
520711 99520711 1001 86380 86390 1
521438 99521438 1001 86380 86390 1
521407 99521407 1001 86380 86390 1
521370 99521370 1001 86380 86390 1
521321 99521321 1001 86380 86390 1
521334 99521334 1001 86380 86390 1
521412 99521412 1001 86380 86390 1
521173 99521173 1001 86380 86390 1
521110 99521110 1001 86380 86390 1
521190 99521190 1001 86380 86390 1
521153 99521153 1001 86380 86390 1
521003 99521003 1001 86380 86390 1
520901 99520901 1001 86380 86390 1
520981 99520981 1001 86380 86390 1
521046 99521046 1001 86380 86390 1
520995 99520995 1001 86380 86390 1
521631 99521631 1001 86380 86390 1
521575 99521575 1001 86380 86390 1
522204 99522204 1001 86380 86390 1
522118 99522118 1001 86380 86390 1
522108 99522108 1001 86380 86390 1
522188 99522188 1001 86380 86390 1
522288 99522288 1001 86380 86390 1
521918 99521918 1001 86380 86390 1
521983 99521983 1001 86380 86390 1
521949 99521949 1001 86380 86390 1
521927 99521927 1001 86380 86390 1
521929 99521929 1001 86380 86390 1
522046 99522046 1001 86380 86390 1
521800 99521800 1001 86380 86390 1
521685 99521685 1001 86380 86390 1
521677 99521677 1001 86380 86390 1
521747 99521747 1001 86380 86390 1
522344 99522344 1001 86380 86390 1
522309 99522309 1001 86380 86390 1
522375 99522375 1001 86380 86390 1
522955 99522955 1001 86380 86390 1
522950 99522950 1001 86380 86390 1
522809 99522809 1001 86380 86390 1
522813 99522813 1001 86380 86390 1
522801 99522801 1001 86380 86390 1
522679 99522679 1001 86380 86390 1
522617 99522617 1001 86380 86390 1
522569 99522569 1001 86380 86390 1
522559 99522559 1001 86380 86390 1
523285 99523285 1001 86380 86390 1
523311 99523311 1001 86380 86390 1
522706 99522706 1001 86380 86390 1
523159 99523159 1001 86380 86390 1
523250 99523250 1001 86380 86390 1
523793 99523793 1001 86380 86390 1
523748 99523748 1001 86380 86390 1
523691 99523691 1001 86380 86390 1
523549 99523549 1001 86380 86390 1
523641 99523641 1001 86380 86390 1
523706 99523706 1001 86380 86390 1
523429 99523429 1001 86380 86390 1
523391 99523391 1001 86380 86390 1
523357 99523357 1001 86380 86390 1
523396 99523396 1001 86380 86390 1
524054 99524054 1001 86380 86390 1
523951 99523951 1001 86380 86390 1
524654 99524654 1001 86380 86390 1
524567 99524567 1001 86380 86390 1
524673 99524673 1001 86380 86390 1
524653 99524653 1001 86380 86390 1
524410 99524410 1001 86380 86390 1
524545 99524545 1001 86380 86390 1
524507 99524507 1001 86380 86390 1
524495 99524495 1001 86380 86390 1
524293 99524293 1001 86380 86390 1
524252 99524252 1001 86380 86390 1
524783 99524783 1001 86380 86390 1
524849 99524849 1001 86380 86390 1
524954 99524954 1001 86380 86390 1
525495 99525495 1001 86380 86390 1
525535 99525535 1001 86380 86390 1
525569 99525569 1001 86380 86390 1
525513 99525513 1001 86380 86390 1
525578 99525578 1001 86380 86390 1
525424 99525424 1001 86380 86390 1
525502 99525502 1001 86380 86390 1
525504 99525504 1001 86380 86390 1
525594 99525594 1001 86380 86390 1
525276 99525276 1001 86380 86390 1
525362 99525362 1001 86380 86390 1
525094 99525094 1001 86380 86390 1
525159 99525159 1001 86380 86390 1
525169 99525169 1001 86380 86390 1
525661 99525661 1001 86380 86390 1
525636 99525636 1001 86380 86390 1
525692 99525692 1001 86380 86390 1
525770 99525770 1001 86380 86390 1
526334 99526334 1001 86380 86390 1
526312 99526312 1001 86380 86390 1
526274 99526274 1001 86380 86390 1
526340 99526340 1001 86380 86390 1
526328 99526328 1001 86380 86390 1
526356 99526356 1001 86380 86390 1
526229 99526229 1001 86380 86390 1
526037 99526037 1001 86380 86390 1
526143 99526143 1001 86380 86390 1
526081 99526081 1001 86380 86390 1
526083 99526083 1001 86380 86390 1
525906 99525906 1001 86380 86390 1
525843 99525843 1001 86380 86390 1
525962 99525962 1001 86380 86390 1
525977 99525977 1001 86380 86390 1
526562 99526562 1001 86380 86390 1
526463 99526463 1001 86380 86390 1
526504 99526504 1001 86380 86390 1
527058 99527058 1001 86380 86390 1
527243 99527243 1001 86380 86390 1
527158 99527158 1001 86380 86390 1
526897 99526897 1001 86380 86390 1
527027 99527027 1001 86380 86390 1
526938 99526938 1001 86380 86390 1
527015 99527015 1001 86380 86390 1
527003 99527003 1001 86380 86390 1
526718 99526718 1001 86380 86390 1
526811 99526811 1001 86380 86390 1
526734 99526734 1001 86380 86390 1
526683 99526683 1001 86380 86390 1
527414 99527414 1001 86380 86390 1
527328 99527328 1001 86380 86390 1
527449 99527449 1001 86380 86390 1
527385 99527385 1001 86380 86390 1
527438 99527438 1001 86380 86390 1
527348 99527348 1001 86380 86390 1
527952 99527952 1001 86380 86390 1
527904 99527904 1001 86380 86390 1
527702 99527702 1001 86380 86390 1
527780 99527780 1001 86380 86390 1
527847 99527847 1001 86380 86390 1
527809 99527809 1001 86380 86390 1
527720 99527720 1001 86380 86390 1
527787 99527787 1001 86380 86390 1
527790 99527790 1001 86380 86390 1
527631 99527631 1001 86380 86390 1
527632 99527632 1001 86380 86390 1
528150 99528150 1001 86380 86390 1
528890 99528890 1001 86380 86390 1
528782 99528782 1001 86380 86390 1
528577 99528577 1001 86380 86390 1
528681 99528681 1001 86380 86390 1
528485 99528485 1001 86380 86390 1
529599 99529599 1001 86380 86390 1
529423 99529423 1001 86380 86390 1
529347 99529347 1001 86380 86390 1
529386 99529386 1001 86380 86390 1
529465 99529465 1001 86380 86390 1
529492 99529492 1001 86380 86390 1
529110 99529110 1001 86380 86390 1
529166 99529166 1001 86380 86390 1
529282 99529282 1001 86380 86390 1
529244 99529244 1001 86380 86390 1
529803 99529803 1001 86380 86390 1
529315 99529315 1001 86380 86390 1
529911 99529911 1001 86380 86390 1
529847 99529847 1001 86380 86390 1
530493 99530493 1001 86380 86390 1
530393 99530393 1001 86380 86390 1
530497 99530497 1001 86380 86390 1
530304 99530304 1001 86380 86390 1
529951 99529951 1001 86380 86390 1
530656 99530656 1001 86380 86390 1
530559 99530559 1001 86380 86390 1
531212 99531212 1001 86380 86390 1
531344 99531344 1001 86380 86390 1
531306 99531306 1001 86380 86390 1
531242 99531242 1001 86380 86390 1
531193 99531193 1001 86380 86390 1
531288 99531288 1001 86380 86390 1
531058 99531058 1001 86380 86390 1
530982 99530982 1001 86380 86390 1
531102 99531102 1001 86380 86390 1
530973 99530973 1001 86380 86390 1
530974 99530974 1001 86380 86390 1
531170 99531170 1001 86380 86390 1
530904 99530904 1001 86380 86390 1
530883 99530883 1001 86380 86390 1
530911 99530911 1001 86380 86390 1
530835 99530835 1001 86380 86390 1
531583 99531583 1001 86380 86390 1
531531 99531531 1001 86380 86390 1
532167 99532167 1001 86380 86390 1
532040 99532040 1001 86380 86390 1
532161 99532161 1001 86380 86390 1
532153 99532153 1001 86380 86390 1
532050 99532050 1001 86380 86390 1
531826 99531826 1001 86380 86390 1
531814 99531814 1001 86380 86390 1
532228 99532228 1001 86380 86390 1
532338 99532338 1001 86380 86390 1
532944 99532944 1001 86380 86390 1
532675 99532675 1001 86380 86390 1
532714 99532714 1001 86380 86390 1
532715 99532715 1001 86380 86390 1
532703 99532703 1001 86380 86390 1
532769 99532769 1001 86380 86390 1
532771 99532771 1001 86380 86390 1
532605 99532605 1001 86380 86390 1
532608 99532608 1001 86380 86390 1
533111 99533111 1001 86380 86390 1
533035 99533035 1001 86380 86390 1
533220 99533220 1001 86380 86390 1
533156 99533156 1001 86380 86390 1
533727 99533727 1001 86380 86390 1
533853 99533853 1001 86380 86390 1
533448 99533448 1001 86380 86390 1
533508 99533508 1001 86380 86390 1
533266 99533266 1001 86380 86390 1
533436 99533436 1001 86380 86390 1
533416 99533416 1001 86380 86390 1
533339 99533339 1001 86380 86390 1
533971 99533971 1001 86380 86390 1
534607 99534607 1001 86380 86390 1
534684 99534684 1001 86380 86390 1
534511 99534511 1001 86380 86390 1
534410 99534410 1001 86380 86390 1
534295 99534295 1001 86380 86390 1
534128 99534128 1001 86380 86390 1
534168 99534168 1001 86380 86390 1
534209 99534209 1001 86380 86390 1
534238 99534238 1001 86380 86390 1
534148 99534148 1001 86380 86390 1
534253 99534253 1001 86380 86390 1
534710 99534710 1001 86380 86390 1
534852 99534852 1001 86380 86390 1
534833 99534833 1001 86380 86390 1
534861 99534861 1001 86380 86390 1
535342 99535342 1001 86380 86390 1
535407 99535407 1001 86380 86390 1
535383 99535383 1001 86380 86390 1
535165 99535165 1001 86380 86390 1
535130 99535130 1001 86380 86390 1
535276 99535276 1001 86380 86390 1
535302 99535302 1001 86380 86390 1
535134 99535134 1001 86380 86390 1
535135 99535135 1001 86380 86390 1
534927 99534927 1001 86380 86390 1
535546 99535546 1001 86380 86390 1
535614 99535614 1001 86380 86390 1
535696 99535696 1001 86380 86390 1
535621 99535621 1001 86380 86390 1
536182 99536182 1001 86380 86390 1
536310 99536310 1001 86380 86390 1
536151 99536151 1001 86380 86390 1
536205 99536205 1001 86380 86390 1
536193 99536193 1001 86380 86390 1
536081 99536081 1001 86380 86390 1
536050 99536050 1001 86380 86390 1
535758 99535758 1001 86380 86390 1
535824 99535824 1001 86380 86390 1
535840 99535840 1001 86380 86390 1
535853 99535853 1001 86380 86390 1
535776 99535776 1001 86380 86390 1
535815 99535815 1001 86380 86390 1
535803 99535803 1001 86380 86390 1
536479 99536479 1001 86380 86390 1
536468 99536468 1001 86380 86390 1
536420 99536420 1001 86380 86390 1
537046 99537046 1001 86380 86390 1
537159 99537159 1001 86380 86390 1
537008 99537008 1001 86380 86390 1
536840 99536840 1001 86380 86390 1
536776 99536776 1001 86380 86390 1
536897 99536897 1001 86380 86390 1
536927 99536927 1001 86380 86390 1
536761 99536761 1001 86380 86390 1
536562 99536562 1001 86380 86390 1
536657 99536657 1001 86380 86390 1
537312 99537312 1001 86380 86390 1
537274 99537274 1001 86380 86390 1
537886 99537886 1001 86380 86390 1
537824 99537824 1001 86380 86390 1
537852 99537852 1001 86380 86390 1
537919 99537919 1001 86380 86390 1
537856 99537856 1001 86380 86390 1
537909 99537909 1001 86380 86390 1
537744 99537744 1001 86380 86390 1
537668 99537668 1001 86380 86390 1
537775 99537775 1001 86380 86390 1
537411 99537411 1001 86380 86390 1
537478 99537478 1001 86380 86390 1
537508 99537508 1001 86380 86390 1
538186 99538186 1001 86380 86390 1
538664 99538664 1001 86380 86390 1
538757 99538757 1001 86380 86390 1
538719 99538719 1001 86380 86390 1
538646 99538646 1001 86380 86390 1
538537 99538537 1001 86380 86390 1
538259 99538259 1001 86380 86390 1
538354 99538354 1001 86380 86390 1
538941 99538941 1001 86380 86390 1
538840 99538840 1001 86380 86390 1
538841 99538841 1001 86380 86390 1
538999 99538999 1001 86380 86390 1
538846 99538846 1001 86380 86390 1
539437 99539437 1001 86380 86390 1
539545 99539545 1001 86380 86390 1
539498 99539498 1001 86380 86390 1
539511 99539511 1001 86380 86390 1
539425 99539425 1001 86380 86390 1
539257 99539257 1001 86380 86390 1
539418 99539418 1001 86380 86390 1
539263 99539263 1001 86380 86390 1
539432 99539432 1001 86380 86390 1
539126 99539126 1001 86380 86390 1
539668 99539668 1001 86380 86390 1
539751 99539751 1001 86380 86390 1
540416 99540416 1001 86380 86390 1
540322 99540322 1001 86380 86390 1
540209 99540209 1001 86380 86390 1
540132 99540132 1001 86380 86390 1
540133 99540133 1001 86380 86390 1
540130 99540130 1001 86380 86390 1
540169 99540169 1001 86380 86390 1
540195 99540195 1001 86380 86390 1
539898 99539898 1001 86380 86390 1
539873 99539873 1001 86380 86390 1
539863 99539863 1001 86380 86390 1
539942 99539942 1001 86380 86390 1
539866 99539866 1001 86380 86390 1
539907 99539907 1001 86380 86390 1
539855 99539855 1001 86380 86390 1
539973 99539973 1001 86380 86390 1
540587 99540587 1001 86380 86390 1
540500 99540500 1001 86380 86390 1
540669 99540669 1001 86380 86390 1
541110 99541110 1001 86380 86390 1
541028 99541028 1001 86380 86390 1
540903 99540903 1001 86380 86390 1
540879 99540879 1001 86380 86390 1
540790 99540790 1001 86380 86390 1
540855 99540855 1001 86380 86390 1
540678 99540678 1001 86380 86390 1
540836 99540836 1001 86380 86390 1
540849 99540849 1001 86380 86390 1
541367 99541367 1001 86380 86390 1
541410 99541410 1001 86380 86390 1
541926 99541926 1001 86380 86390 1
541719 99541719 1001 86380 86390 1
541724 99541724 1001 86380 86390 1
541907 99541907 1001 86380 86390 1
541614 99541614 1001 86380 86390 1
541615 99541615 1001 86380 86390 1
541684 99541684 1001 86380 86390 1
541519 99541519 1001 86380 86390 1
541676 99541676 1001 86380 86390 1
542156 99542156 1001 86380 86390 1
542144 99542144 1001 86380 86390 1
542242 99542242 1001 86380 86390 1
542913 99542913 1001 86380 86390 1
542939 99542939 1001 86380 86390 1
542841 99542841 1001 86380 86390 1
542642 99542642 1001 86380 86390 1
542389 99542389 1001 86380 86390 1
542371 99542371 1001 86380 86390 1
542386 99542386 1001 86380 86390 1
542388 99542388 1001 86380 86390 1
542504 99542504 1001 86380 86390 1
543104 99543104 1001 86380 86390 1
543144 99543144 1001 86380 86390 1
542991 99542991 1001 86380 86390 1
543653 99543653 1001 86380 86390 1
543765 99543765 1001 86380 86390 1
543471 99543471 1001 86380 86390 1
543395 99543395 1001 86380 86390 1
543344 99543344 1001 86380 86390 1
543157 99543157 1001 86380 86390 1
543343 99543343 1001 86380 86390 1
543945 99543945 1001 86380 86390 1
543844 99543844 1001 86380 86390 1
544542 99544542 1001 86380 86390 1
544478 99544478 1001 86380 86390 1
544212 99544212 1001 86380 86390 1
544278 99544278 1001 86380 86390 1
544376 99544376 1001 86380 86390 1
544286 99544286 1001 86380 86390 1
544352 99544352 1001 86380 86390 1
544173 99544173 1001 86380 86390 1
544165 99544165 1001 86380 86390 1
544000 99544000 1001 86380 86390 1
544638 99544638 1001 86380 86390 1
544735 99544735 1001 86380 86390 1
525548 951 1002 54980 58394 1
400007 99400007 1001 86380 86390 1
400402 99400402 1001 86380 86390 1
400347 99400347 1001 86380 86390 1
400462 99400462 1001 86380 86390 1
400466 99400466 1001 86380 86390 1
400708 99400708 1001 86380 86390 1
400825 99400825 1001 86380 86390 1
400908 99400908 1001 86380 86390 1
401127 99401127 1001 86380 86390 1
401286 99401286 1001 86380 86390 1
401369 99401369 1001 86380 86390 1
401365 99401365 1001 86380 86390 1
401542 99401542 1001 86380 86390 1
401751 99401751 1001 86380 86390 1
401930 99401930 1001 86380 86390 1
401967 99401967 1001 86380 86390 1
402298 99402298 1001 86380 86390 1
402682 99402682 1001 86380 86390 1
402640 99402640 1001 86380 86390 1
402701 99402701 1001 86380 86390 1
402716 99402716 1001 86380 86390 1
402803 99402803 1001 86380 86390 1
403161 99403161 1001 86380 86390 1
403169 99403169 1001 86380 86390 1
403119 99403119 1001 86380 86390 1
403386 99403386 1001 86380 86390 1
403528 99403528 1001 86380 86390 1
403462 99403462 1001 86380 86390 1
403702 99403702 1001 86380 86390 1
403729 99403729 1001 86380 86390 1
403862 99403862 1001 86380 86390 1
403871 99403871 1001 86380 86390 1
404246 99404246 1001 86380 86390 1
404256 99404256 1001 86380 86390 1
404738 99404738 1001 86380 86390 1
405007 99405007 1001 86380 86390 1
405211 99405211 1001 86380 86390 1
405257 99405257 1001 86380 86390 1
405222 99405222 1001 86380 86390 1
405506 99405506 1001 86380 86390 1
405516 99405516 1001 86380 86390 1
405593 99405593 1001 86380 86390 1
405746 99405746 1001 86380 86390 1
405893 99405893 1001 86380 86390 1
405997 99405997 1001 86380 86390 1
406029 99406029 1001 86380 86390 1
406011 99406011 1001 86380 86390 1
406114 99406114 1001 86380 86390 1
406154 99406154 1001 86380 86390 1
406161 99406161 1001 86380 86390 1
406543 99406543 1001 86380 86390 1
406499 99406499 1001 86380 86390 1
406720 99406720 1001 86380 86390 1
406932 99406932 1001 86380 86390 1
406956 99406956 1001 86380 86390 1
407424 99407424 1001 86380 86390 1
407518 99407518 1001 86380 86390 1
407500 99407500 1001 86380 86390 1
407590 99407590 1001 86380 86390 1
407772 99407772 1001 86380 86390 1
407872 99407872 1001 86380 86390 1
407760 99407760 1001 86380 86390 1
407912 99407912 1001 86380 86390 1
408678 99408678 1001 86380 86390 1
409458 99409458 1001 86380 86390 1
409518 99409518 1001 86380 86390 1
409524 99409524 1001 86380 86390 1
409709 99409709 1001 86380 86390 1
410150 99410150 1001 86380 86390 1
410117 99410117 1001 86380 86390 1
410244 99410244 1001 86380 86390 1
410348 99410348 1001 86380 86390 1
410441 99410441 1001 86380 86390 1
410465 99410465 1001 86380 86390 1
410665 99410665 1001 86380 86390 1
410745 99410745 1001 86380 86390 1
410986 99410986 1001 86380 86390 1
411461 99411461 1001 86380 86390 1
412032 99412032 1001 86380 86390 1
413583 99413583 1001 86380 86390 1
413443 99413443 1001 86380 86390 1
412930 99412930 1001 86380 86390 1
413042 99413042 1001 86380 86390 1
412917 99412917 1001 86380 86390 1
413279 99413279 1001 86380 86390 1
413235 99413235 1001 86380 86390 1
412644 99412644 1001 86380 86390 1
412757 99412757 1001 86380 86390 1
412482 99412482 1001 86380 86390 1
413701 99413701 1001 86380 86390 1
413793 99413793 1001 86380 86390 1
415144 99415144 1001 86380 86390 1
414955 99414955 1001 86380 86390 1
414625 99414625 1001 86380 86390 1
414630 99414630 1001 86380 86390 1
414753 99414753 1001 86380 86390 1
414400 99414400 1001 86380 86390 1
414305 99414305 1001 86380 86390 1
414153 99414153 1001 86380 86390 1
416678 99416678 1001 86380 86390 1
416138 99416138 1001 86380 86390 1
416225 99416225 1001 86380 86390 1
416429 99416429 1001 86380 86390 1
416015 99416015 1001 86380 86390 1
415840 99415840 1001 86380 86390 1
416130 99416130 1001 86380 86390 1
417356 99417356 1001 86380 86390 1
417109 99417109 1001 86380 86390 1
417326 99417326 1001 86380 86390 1
418706 99418706 1001 86380 86390 1
418572 99418572 1001 86380 86390 1
418080 99418080 1001 86380 86390 1
418310 99418310 1001 86380 86390 1
418386 99418386 1001 86380 86390 1
417745 99417745 1001 86380 86390 1
417866 99417866 1001 86380 86390 1
418026 99418026 1001 86380 86390 1
418906 99418906 1001 86380 86390 1
419199 99419199 1001 86380 86390 1
418925 99418925 1001 86380 86390 1
419071 99419071 1001 86380 86390 1
420445 99420445 1001 86380 86390 1
420379 99420379 1001 86380 86390 1
420217 99420217 1001 86380 86390 1
420302 99420302 1001 86380 86390 1
420056 99420056 1001 86380 86390 1
419982 99419982 1001 86380 86390 1
419645 99419645 1001 86380 86390 1
419474 99419474 1001 86380 86390 1
419370 99419370 1001 86380 86390 1
420799 99420799 1001 86380 86390 1
420738 99420738 1001 86380 86390 1
422053 99422053 1001 86380 86390 1
422013 99422013 1001 86380 86390 1
421766 99421766 1001 86380 86390 1
421506 99421506 1001 86380 86390 1
421549 99421549 1001 86380 86390 1
421580 99421580 1001 86380 86390 1
421685 99421685 1001 86380 86390 1
421213 99421213 1001 86380 86390 1
421083 99421083 1001 86380 86390 1
420901 99420901 1001 86380 86390 1
420846 99420846 1001 86380 86390 1
422296 99422296 1001 86380 86390 1
422159 99422159 1001 86380 86390 1
423499 99423499 1001 86380 86390 1
423738 99423738 1001 86380 86390 1
423005 99423005 1001 86380 86390 1
423134 99423134 1001 86380 86390 1
423135 99423135 1001 86380 86390 1
423251 99423251 1001 86380 86390 1
423084 99423084 1001 86380 86390 1
422828 99422828 1001 86380 86390 1
424042 99424042 1001 86380 86390 1
424072 99424072 1001 86380 86390 1
425030 99425030 1001 86380 86390 1
425244 99425244 1001 86380 86390 1
425272 99425272 1001 86380 86390 1
424655 99424655 1001 86380 86390 1
424431 99424431 1001 86380 86390 1
424387 99424387 1001 86380 86390 1
425810 99425810 1001 86380 86390 1
425419 99425419 1001 86380 86390 1
426764 99426764 1001 86380 86390 1
426842 99426842 1001 86380 86390 1
427048 99427048 1001 86380 86390 1
426752 99426752 1001 86380 86390 1
426593 99426593 1001 86380 86390 1
426578 99426578 1001 86380 86390 1
426647 99426647 1001 86380 86390 1
426386 99426386 1001 86380 86390 1
426391 99426391 1001 86380 86390 1
425949 99425949 1001 86380 86390 1
426201 99426201 1001 86380 86390 1
427482 99427482 1001 86380 86390 1
427156 99427156 1001 86380 86390 1
428426 99428426 1001 86380 86390 1
428256 99428256 1001 86380 86390 1
428065 99428065 1001 86380 86390 1
427979 99427979 1001 86380 86390 1
428107 99428107 1001 86380 86390 1
428221 99428221 1001 86380 86390 1
428179 99428179 1001 86380 86390 1
427680 99427680 1001 86380 86390 1
427885 99427885 1001 86380 86390 1
427619 99427619 1001 86380 86390 1
427702 99427702 1001 86380 86390 1
428953 99428953 1001 86380 86390 1
428982 99428982 1001 86380 86390 1
430193 99430193 1001 86380 86390 1
430276 99430276 1001 86380 86390 1
430172 99430172 1001 86380 86390 1
429365 99429365 1001 86380 86390 1
429195 99429195 1001 86380 86390 1
429497 99429497 1001 86380 86390 1
429411 99429411 1001 86380 86390 1
429353 99429353 1001 86380 86390 1
430513 99430513 1001 86380 86390 1
431675 99431675 1001 86380 86390 1
432013 99432013 1001 86380 86390 1
431686 99431686 1001 86380 86390 1
431557 99431557 1001 86380 86390 1
431626 99431626 1001 86380 86390 1
431632 99431632 1001 86380 86390 1
431494 99431494 1001 86380 86390 1
431370 99431370 1001 86380 86390 1
431281 99431281 1001 86380 86390 1
431145 99431145 1001 86380 86390 1
430827 99430827 1001 86380 86390 1
430952 99430952 1001 86380 86390 1
432242 99432242 1001 86380 86390 1
432347 99432347 1001 86380 86390 1
432206 99432206 1001 86380 86390 1
432263 99432263 1001 86380 86390 1
433404 99433404 1001 86380 86390 1
433018 99433018 1001 86380 86390 1
433081 99433081 1001 86380 86390 1
433086 99433086 1001 86380 86390 1
433235 99433235 1001 86380 86390 1
432553 99432553 1001 86380 86390 1
432629 99432629 1001 86380 86390 1
432775 99432775 1001 86380 86390 1
432621 99432621 1001 86380 86390 1
432659 99432659 1001 86380 86390 1
432661 99432661 1001 86380 86390 1
434090 99434090 1001 86380 86390 1
433877 99433877 1001 86380 86390 1
435399 99435399 1001 86380 86390 1
434904 99434904 1001 86380 86390 1
434887 99434887 1001 86380 86390 1
434468 99434468 1001 86380 86390 1
434334 99434334 1001 86380 86390 1
435644 99435644 1001 86380 86390 1
435802 99435802 1001 86380 86390 1
435465 99435465 1001 86380 86390 1
435536 99435536 1001 86380 86390 1
436383 99436383 1001 86380 86390 1
436470 99436470 1001 86380 86390 1
436544 99436544 1001 86380 86390 1
436705 99436705 1001 86380 86390 1
436548 99436548 1001 86380 86390 1
436346 99436346 1001 86380 86390 1
436465 99436465 1001 86380 86390 1
436006 99436006 1001 86380 86390 1
436235 99436235 1001 86380 86390 1
435902 99435902 1001 86380 86390 1
436245 99436245 1001 86380 86390 1
435937 99435937 1001 86380 86390 1
436028 99436028 1001 86380 86390 1
437243 99437243 1001 86380 86390 1
437326 99437326 1001 86380 86390 1
300099 99300099 1001 86380 86390 1
300074 99300074 1001 86380 86390 1
437362 99437362 1001 86380 86390 1
300699 99300699 1001 86380 86390 1
300605 99300605 1001 86380 86390 1
300722 99300722 1001 86380 86390 1
300372 99300372 1001 86380 86390 1
300398 99300398 1001 86380 86390 1
300469 99300469 1001 86380 86390 1
300135 99300135 1001 86380 86390 1
300127 99300127 1001 86380 86390 1
300128 99300128 1001 86380 86390 1
300210 99300210 1001 86380 86390 1
300262 99300262 1001 86380 86390 1
301439 99301439 1001 86380 86390 1
301494 99301494 1001 86380 86390 1
301526 99301526 1001 86380 86390 1
301373 99301373 1001 86380 86390 1
301251 99301251 1001 86380 86390 1
301342 99301342 1001 86380 86390 1
301191 99301191 1001 86380 86390 1
300974 99300974 1001 86380 86390 1
301020 99301020 1001 86380 86390 1
301099 99301099 1001 86380 86390 1
301036 99301036 1001 86380 86390 1
301088 99301088 1001 86380 86390 1
301745 99301745 1001 86380 86390 1
301697 99301697 1001 86380 86390 1
301610 99301610 1001 86380 86390 1
301560 99301560 1001 86380 86390 1
301742 99301742 1001 86380 86390 1
302182 99302182 1001 86380 86390 1
301996 99301996 1001 86380 86390 1
302026 99302026 1001 86380 86390 1
302147 99302147 1001 86380 86390 1
302109 99302109 1001 86380 86390 1
301956 99301956 1001 86380 86390 1
301831 99301831 1001 86380 86390 1
301833 99301833 1001 86380 86390 1
301782 99301782 1001 86380 86390 1
301886 99301886 1001 86380 86390 1
302536 99302536 1001 86380 86390 1
302460 99302460 1001 86380 86390 1
303006 99303006 1001 86380 86390 1
303057 99303057 1001 86380 86390 1
303086 99303086 1001 86380 86390 1
302971 99302971 1001 86380 86390 1
302881 99302881 1001 86380 86390 1
302793 99302793 1001 86380 86390 1
302734 99302734 1001 86380 86390 1
302735 99302735 1001 86380 86390 1
303229 99303229 1001 86380 86390 1
303295 99303295 1001 86380 86390 1
303259 99303259 1001 86380 86390 1
303364 99303364 1001 86380 86390 1
303394 99303394 1001 86380 86390 1
303395 99303395 1001 86380 86390 1
303332 99303332 1001 86380 86390 1
303901 99303901 1001 86380 86390 1
303927 99303927 1001 86380 86390 1
303889 99303889 1001 86380 86390 1
303660 99303660 1001 86380 86390 1
303790 99303790 1001 86380 86390 1
303683 99303683 1001 86380 86390 1
303606 99303606 1001 86380 86390 1
303424 99303424 1001 86380 86390 1
303479 99303479 1001 86380 86390 1
303456 99303456 1001 86380 86390 1
303535 99303535 1001 86380 86390 1
303484 99303484 1001 86380 86390 1
304198 99304198 1001 86380 86390 1
304211 99304211 1001 86380 86390 1
304141 99304141 1001 86380 86390 1
304796 99304796 1001 86380 86390 1
304735 99304735 1001 86380 86390 1
304813 99304813 1001 86380 86390 1
304724 99304724 1001 86380 86390 1
304540 99304540 1001 86380 86390 1
304489 99304489 1001 86380 86390 1
304490 99304490 1001 86380 86390 1
304608 99304608 1001 86380 86390 1
304347 99304347 1001 86380 86390 1
304283 99304283 1001 86380 86390 1
304296 99304296 1001 86380 86390 1
304353 99304353 1001 86380 86390 1
305042 99305042 1001 86380 86390 1
304966 99304966 1001 86380 86390 1
305534 99305534 1001 86380 86390 1
305330 99305330 1001 86380 86390 1
305360 99305360 1001 86380 86390 1
305234 99305234 1001 86380 86390 1
305176 99305176 1001 86380 86390 1
500152 99500152 1001 86380 86390 1
500002 99500002 1001 86380 86390 1
500146 99500146 1001 86380 86390 1
500671 99500671 1001 86380 86390 1
500687 99500687 1001 86380 86390 1
500586 99500586 1001 86380 86390 1
500432 99500432 1001 86380 86390 1
500308 99500308 1001 86380 86390 1
500387 99500387 1001 86380 86390 1
500310 99500310 1001 86380 86390 1
500311 99500311 1001 86380 86390 1
500301 99500301 1001 86380 86390 1
500200 99500200 1001 86380 86390 1
501018 99501018 1001 86380 86390 1
500928 99500928 1001 86380 86390 1
500981 99500981 1001 86380 86390 1
500947 99500947 1001 86380 86390 1
501550 99501550 1001 86380 86390 1
501376 99501376 1001 86380 86390 1
501276 99501276 1001 86380 86390 1
501210 99501210 1001 86380 86390 1
501043 99501043 1001 86380 86390 1
501691 99501691 1001 86380 86390 1
501720 99501720 1001 86380 86390 1
501644 99501644 1001 86380 86390 1
501674 99501674 1001 86380 86390 1
502378 99502378 1001 86380 86390 1
502315 99502315 1001 86380 86390 1
502346 99502346 1001 86380 86390 1
502270 99502270 1001 86380 86390 1
502139 99502139 1001 86380 86390 1
501870 99501870 1001 86380 86390 1
502001 99502001 1001 86380 86390 1
501989 99501989 1001 86380 86390 1
501887 99501887 1001 86380 86390 1
501926 99501926 1001 86380 86390 1
501919 99501919 1001 86380 86390 1
501998 99501998 1001 86380 86390 1
502497 99502497 1001 86380 86390 1
503259 99503259 1001 86380 86390 1
503207 99503207 1001 86380 86390 1
503246 99503246 1001 86380 86390 1
503209 99503209 1001 86380 86390 1
503278 99503278 1001 86380 86390 1
503251 99503251 1001 86380 86390 1
503037 99503037 1001 86380 86390 1
502882 99502882 1001 86380 86390 1
502913 99502913 1001 86380 86390 1
502750 99502750 1001 86380 86390 1
502766 99502766 1001 86380 86390 1
502769 99502769 1001 86380 86390 1
502862 99502862 1001 86380 86390 1
502785 99502785 1001 86380 86390 1
503321 99503321 1001 86380 86390 1
503348 99503348 1001 86380 86390 1
503400 99503400 1001 86380 86390 1
503325 99503325 1001 86380 86390 1
504117 99504117 1001 86380 86390 1
503951 99503951 1001 86380 86390 1
503955 99503955 1001 86380 86390 1
504046 99504046 1001 86380 86390 1
503919 99503919 1001 86380 86390 1
503733 99503733 1001 86380 86390 1
503801 99503801 1001 86380 86390 1
503872 99503872 1001 86380 86390 1
503626 99503626 1001 86380 86390 1
503582 99503582 1001 86380 86390 1
503622 99503622 1001 86380 86390 1
504315 99504315 1001 86380 86390 1
504228 99504228 1001 86380 86390 1
504282 99504282 1001 86380 86390 1
504745 99504745 1001 86380 86390 1
504887 99504887 1001 86380 86390 1
504364 99504364 1001 86380 86390 1
504468 99504468 1001 86380 86390 1
505122 99505122 1001 86380 86390 1
505089 99505089 1001 86380 86390 1
505066 99505066 1001 86380 86390 1
505604 99505604 1001 86380 86390 1
505721 99505721 1001 86380 86390 1
505658 99505658 1001 86380 86390 1
505671 99505671 1001 86380 86390 1
505610 99505610 1001 86380 86390 1
505701 99505701 1001 86380 86390 1
505759 99505759 1001 86380 86390 1
505424 99505424 1001 86380 86390 1
505378 99505378 1001 86380 86390 1
505496 99505496 1001 86380 86390 1
505245 99505245 1001 86380 86390 1
505287 99505287 1001 86380 86390 1
505876 99505876 1001 86380 86390 1
506545 99506545 1001 86380 86390 1
506558 99506558 1001 86380 86390 1
506482 99506482 1001 86380 86390 1
506461 99506461 1001 86380 86390 1
506449 99506449 1001 86380 86390 1
506426 99506426 1001 86380 86390 1
506402 99506402 1001 86380 86390 1
506336 99506336 1001 86380 86390 1
506083 99506083 1001 86380 86390 1
506034 99506034 1001 86380 86390 1
506714 99506714 1001 86380 86390 1
506624 99506624 1001 86380 86390 1
506793 99506793 1001 86380 86390 1
506717 99506717 1001 86380 86390 1
506732 99506732 1001 86380 86390 1
506797 99506797 1001 86380 86390 1
506602 99506602 1001 86380 86390 1
506656 99506656 1001 86380 86390 1
506682 99506682 1001 86380 86390 1
507358 99507358 1001 86380 86390 1
507371 99507371 1001 86380 86390 1
507317 99507317 1001 86380 86390 1
507266 99507266 1001 86380 86390 1
507292 99507292 1001 86380 86390 1
507023 99507023 1001 86380 86390 1
507043 99507043 1001 86380 86390 1
507030 99507030 1001 86380 86390 1
507058 99507058 1001 86380 86390 1
506829 99506829 1001 86380 86390 1
506960 99506960 1001 86380 86390 1
506898 99506898 1001 86380 86390 1
506927 99506927 1001 86380 86390 1
507486 99507486 1001 86380 86390 1
507591 99507591 1001 86380 86390 1
507610 99507610 1001 86380 86390 1
508095 99508095 1001 86380 86390 1
508175 99508175 1001 86380 86390 1
508221 99508221 1001 86380 86390 1
508126 99508126 1001 86380 86390 1
507849 99507849 1001 86380 86390 1
507979 99507979 1001 86380 86390 1
507905 99507905 1001 86380 86390 1
508023 99508023 1001 86380 86390 1
507920 99507920 1001 86380 86390 1
507909 99507909 1001 86380 86390 1
507950 99507950 1001 86380 86390 1
507760 99507760 1001 86380 86390 1
507815 99507815 1001 86380 86390 1
507637 99507637 1001 86380 86390 1
508426 99508426 1001 86380 86390 1
508335 99508335 1001 86380 86390 1
508884 99508884 1001 86380 86390 1
508989 99508989 1001 86380 86390 1
508887 99508887 1001 86380 86390 1
508888 99508888 1001 86380 86390 1
508906 99508906 1001 86380 86390 1
508984 99508984 1001 86380 86390 1
508740 99508740 1001 86380 86390 1
508865 99508865 1001 86380 86390 1
508736 99508736 1001 86380 86390 1
508601 99508601 1001 86380 86390 1
508620 99508620 1001 86380 86390 1
509099 99509099 1001 86380 86390 1
509229 99509229 1001 86380 86390 1
509141 99509141 1001 86380 86390 1
509198 99509198 1001 86380 86390 1
509876 99509876 1001 86380 86390 1
509855 99509855 1001 86380 86390 1
509752 99509752 1001 86380 86390 1
509794 99509794 1001 86380 86390 1
509673 99509673 1001 86380 86390 1
509414 99509414 1001 86380 86390 1
509429 99509429 1001 86380 86390 1
509457 99509457 1001 86380 86390 1
509303 99509303 1001 86380 86390 1
509395 99509395 1001 86380 86390 1
510001 99510001 1001 86380 86390 1
509964 99509964 1001 86380 86390 1
509966 99509966 1001 86380 86390 1
510098 99510098 1001 86380 86390 1
509959 99509959 1001 86380 86390 1
509985 99509985 1001 86380 86390 1
510586 99510586 1001 86380 86390 1
510702 99510702 1001 86380 86390 1
510527 99510527 1001 86380 86390 1
510529 99510529 1001 86380 86390 1
510531 99510531 1001 86380 86390 1
510384 99510384 1001 86380 86390 1
510426 99510426 1001 86380 86390 1
510919 99510919 1001 86380 86390 1
510907 99510907 1001 86380 86390 1
510765 99510765 1001 86380 86390 1
510739 99510739 1001 86380 86390 1
510822 99510822 1001 86380 86390 1
510825 99510825 1001 86380 86390 1
510916 99510916 1001 86380 86390 1
511399 99511399 1001 86380 86390 1
511389 99511389 1001 86380 86390 1
511528 99511528 1001 86380 86390 1
511366 99511366 1001 86380 86390 1
511355 99511355 1001 86380 86390 1
511510 99511510 1001 86380 86390 1
511313 99511313 1001 86380 86390 1
511184 99511184 1001 86380 86390 1
511176 99511176 1001 86380 86390 1
511151 99511151 1001 86380 86390 1
510996 99510996 1001 86380 86390 1
511064 99511064 1001 86380 86390 1
511119 99511119 1001 86380 86390 1
511094 99511094 1001 86380 86390 1
511098 99511098 1001 86380 86390 1
511747 99511747 1001 86380 86390 1
511672 99511672 1001 86380 86390 1
511662 99511662 1001 86380 86390 1
511690 99511690 1001 86380 86390 1
512243 99512243 1001 86380 86390 1
512271 99512271 1001 86380 86390 1
512174 99512174 1001 86380 86390 1
511993 99511993 1001 86380 86390 1
512084 99512084 1001 86380 86390 1
512072 99512072 1001 86380 86390 1
512136 99512136 1001 86380 86390 1
512026 99512026 1001 86380 86390 1
512052 99512052 1001 86380 86390 1
511953 99511953 1001 86380 86390 1
511812 99511812 1001 86380 86390 1
511839 99511839 1001 86380 86390 1
511883 99511883 1001 86380 86390 1
511898 99511898 1001 86380 86390 1
511966 99511966 1001 86380 86390 1
512430 99512430 1001 86380 86390 1
512509 99512509 1001 86380 86390 1
512463 99512463 1001 86380 86390 1
512451 99512451 1001 86380 86390 1
512556 99512556 1001 86380 86390 1
513205 99513205 1001 86380 86390 1
513172 99513172 1001 86380 86390 1
513171 99513171 1001 86380 86390 1
513199 99513199 1001 86380 86390 1
512924 99512924 1001 86380 86390 1
512860 99512860 1001 86380 86390 1
512856 99512856 1001 86380 86390 1
512602 99512602 1001 86380 86390 1
512786 99512786 1001 86380 86390 1
512763 99512763 1001 86380 86390 1
512776 99512776 1001 86380 86390 1
513397 99513397 1001 86380 86390 1
513403 99513403 1001 86380 86390 1
513343 99513343 1001 86380 86390 1
513369 99513369 1001 86380 86390 1
513997 99513997 1001 86380 86390 1
513970 99513970 1001 86380 86390 1
513952 99513952 1001 86380 86390 1
513979 99513979 1001 86380 86390 1
513773 99513773 1001 86380 86390 1
513631 99513631 1001 86380 86390 1
513684 99513684 1001 86380 86390 1
513641 99513641 1001 86380 86390 1
513518 99513518 1001 86380 86390 1
513506 99513506 1001 86380 86390 1
513508 99513508 1001 86380 86390 1
514229 99514229 1001 86380 86390 1
514116 99514116 1001 86380 86390 1
514819 99514819 1001 86380 86390 1
514828 99514828 1001 86380 86390 1
514725 99514725 1001 86380 86390 1
514627 99514627 1001 86380 86390 1
514479 99514479 1001 86380 86390 1
514303 99514303 1001 86380 86390 1
514372 99514372 1001 86380 86390 1
514283 99514283 1001 86380 86390 1
514412 99514412 1001 86380 86390 1
514415 99514415 1001 86380 86390 1
514988 99514988 1001 86380 86390 1
514905 99514905 1001 86380 86390 1
514918 99514918 1001 86380 86390 1
515504 99515504 1001 86380 86390 1
515559 99515559 1001 86380 86390 1
515501 99515501 1001 86380 86390 1
515553 99515553 1001 86380 86390 1
515427 99515427 1001 86380 86390 1
515303 99515303 1001 86380 86390 1
515330 99515330 1001 86380 86390 1
515343 99515343 1001 86380 86390 1
515356 99515356 1001 86380 86390 1
515373 99515373 1001 86380 86390 1
515192 99515192 1001 86380 86390 1
515128 99515128 1001 86380 86390 1
515215 99515215 1001 86380 86390 1
515126 99515126 1001 86380 86390 1
515721 99515721 1001 86380 86390 1
515761 99515761 1001 86380 86390 1
515736 99515736 1001 86380 86390 1
515814 99515814 1001 86380 86390 1
515790 99515790 1001 86380 86390 1
516445 99516445 1001 86380 86390 1
516448 99516448 1001 86380 86390 1
516461 99516461 1001 86380 86390 1
516350 99516350 1001 86380 86390 1
516340 99516340 1001 86380 86390 1
516367 99516367 1001 86380 86390 1
516286 99516286 1001 86380 86390 1
516186 99516186 1001 86380 86390 1
515915 99515915 1001 86380 86390 1
515980 99515980 1001 86380 86390 1
516023 99516023 1001 86380 86390 1
515936 99515936 1001 86380 86390 1
516524 99516524 1001 86380 86390 1
516607 99516607 1001 86380 86390 1
517161 99517161 1001 86380 86390 1
517176 99517176 1001 86380 86390 1
517322 99517322 1001 86380 86390 1
517192 99517192 1001 86380 86390 1
517231 99517231 1001 86380 86390 1
517044 99517044 1001 86380 86390 1
516980 99516980 1001 86380 86390 1
516968 99516968 1001 86380 86390 1
516921 99516921 1001 86380 86390 1
516756 99516756 1001 86380 86390 1
516861 99516861 1001 86380 86390 1
516900 99516900 1001 86380 86390 1
516747 99516747 1001 86380 86390 1
517514 99517514 1001 86380 86390 1
518047 99518047 1001 86380 86390 1
518015 99518015 1001 86380 86390 1
517804 99517804 1001 86380 86390 1
517897 99517897 1001 86380 86390 1
517834 99517834 1001 86380 86390 1
517862 99517862 1001 86380 86390 1
517725 99517725 1001 86380 86390 1
517626 99517626 1001 86380 86390 1
517680 99517680 1001 86380 86390 1
517616 99517616 1001 86380 86390 1
518224 99518224 1001 86380 86390 1
518331 99518331 1001 86380 86390 1
518228 99518228 1001 86380 86390 1
518309 99518309 1001 86380 86390 1
518856 99518856 1001 86380 86390 1
518858 99518858 1001 86380 86390 1
518613 99518613 1001 86380 86390 1
518671 99518671 1001 86380 86390 1
518741 99518741 1001 86380 86390 1
518457 99518457 1001 86380 86390 1
518551 99518551 1001 86380 86390 1
519136 99519136 1001 86380 86390 1
519008 99519008 1001 86380 86390 1
519751 99519751 1001 86380 86390 1
519639 99519639 1001 86380 86390 1
519719 99519719 1001 86380 86390 1
519517 99519517 1001 86380 86390 1
519441 99519441 1001 86380 86390 1
519521 99519521 1001 86380 86390 1
519472 99519472 1001 86380 86390 1
519408 99519408 1001 86380 86390 1
519565 99519565 1001 86380 86390 1
519436 99519436 1001 86380 86390 1
519477 99519477 1001 86380 86390 1
519555 99519555 1001 86380 86390 1
519313 99519313 1001 86380 86390 1
519250 99519250 1001 86380 86390 1
519394 99519394 1001 86380 86390 1
519396 99519396 1001 86380 86390 1
519841 99519841 1001 86380 86390 1
519919 99519919 1001 86380 86390 1
519932 99519932 1001 86380 86390 1
519856 99519856 1001 86380 86390 1
519885 99519885 1001 86380 86390 1
519911 99519911 1001 86380 86390 1
520508 99520508 1001 86380 86390 1
520446 99520446 1001 86380 86390 1
520338 99520338 1001 86380 86390 1
520342 99520342 1001 86380 86390 1
520112 99520112 1001 86380 86390 1
520062 99520062 1001 86380 86390 1
520218 99520218 1001 86380 86390 1
520207 99520207 1001 86380 86390 1
520093 99520093 1001 86380 86390 1
520728 99520728 1001 86380 86390 1
520690 99520690 1001 86380 86390 1
520817 99520817 1001 86380 86390 1
521442 99521442 1001 86380 86390 1
521132 99521132 1001 86380 86390 1
521187 99521187 1001 86380 86390 1
521239 99521239 1001 86380 86390 1
521201 99521201 1001 86380 86390 1
521177 99521177 1001 86380 86390 1
520976 99520976 1001 86380 86390 1
520946 99520946 1001 86380 86390 1
520908 99520908 1001 86380 86390 1
522126 99522126 1001 86380 86390 1
522101 99522101 1001 86380 86390 1
522130 99522130 1001 86380 86390 1
522143 99522143 1001 86380 86390 1
522208 99522208 1001 86380 86390 1
522133 99522133 1001 86380 86390 1
522135 99522135 1001 86380 86390 1
522061 99522061 1001 86380 86390 1
521926 99521926 1001 86380 86390 1
521780 99521780 1001 86380 86390 1
521873 99521873 1001 86380 86390 1
522367 99522367 1001 86380 86390 1
522362 99522362 1001 86380 86390 1
522403 99522403 1001 86380 86390 1
523098 99523098 1001 86380 86390 1
523048 99523048 1001 86380 86390 1
522853 99522853 1001 86380 86390 1
522713 99522713 1001 86380 86390 1
522642 99522642 1001 86380 86390 1
522661 99522661 1001 86380 86390 1
522600 99522600 1001 86380 86390 1
523180 99523180 1001 86380 86390 1
523155 99523155 1001 86380 86390 1
523944 99523944 1001 86380 86390 1
523847 99523847 1001 86380 86390 1
523927 99523927 1001 86380 86390 1
523863 99523863 1001 86380 86390 1
523942 99523942 1001 86380 86390 1
523602 99523602 1001 86380 86390 1
523654 99523654 1001 86380 86390 1
523492 99523492 1001 86380 86390 1
523483 99523483 1001 86380 86390 1
523974 99523974 1001 86380 86390 1
524091 99524091 1001 86380 86390 1
524643 99524643 1001 86380 86390 1
524525 99524525 1001 86380 86390 1
524439 99524439 1001 86380 86390 1
524504 99524504 1001 86380 86390 1
524414 99524414 1001 86380 86390 1
524453 99524453 1001 86380 86390 1
524416 99524416 1001 86380 86390 1
524405 99524405 1001 86380 86390 1
524457 99524457 1001 86380 86390 1
524302 99524302 1001 86380 86390 1
524860 99524860 1001 86380 86390 1
524888 99524888 1001 86380 86390 1
524960 99524960 1001 86380 86390 1
525431 99525431 1001 86380 86390 1
525484 99525484 1001 86380 86390 1
525433 99525433 1001 86380 86390 1
525447 99525447 1001 86380 86390 1
525543 99525543 1001 86380 86390 1
525079 99525079 1001 86380 86390 1
525042 99525042 1001 86380 86390 1
525095 99525095 1001 86380 86390 1
525075 99525075 1001 86380 86390 1
525755 99525755 1001 86380 86390 1
525756 99525756 1001 86380 86390 1
525782 99525782 1001 86380 86390 1
526234 99526234 1001 86380 86390 1
526289 99526289 1001 86380 86390 1
526341 99526341 1001 86380 86390 1
526170 99526170 1001 86380 86390 1
526015 99526015 1001 86380 86390 1
526136 99526136 1001 86380 86390 1
525933 99525933 1001 86380 86390 1
525844 99525844 1001 86380 86390 1
525967 99525967 1001 86380 86390 1
526566 99526566 1001 86380 86390 1
526559 99526559 1001 86380 86390 1
526574 99526574 1001 86380 86390 1
527100 99527100 1001 86380 86390 1
527062 99527062 1001 86380 86390 1
527155 99527155 1001 86380 86390 1
527238 99527238 1001 86380 86390 1
526952 99526952 1001 86380 86390 1
526891 99526891 1001 86380 86390 1
526892 99526892 1001 86380 86390 1
526884 99526884 1001 86380 86390 1
526937 99526937 1001 86380 86390 1
526747 99526747 1001 86380 86390 1
526748 99526748 1001 86380 86390 1
527453 99527453 1001 86380 86390 1
527381 99527381 1001 86380 86390 1
527308 99527308 1001 86380 86390 1
527374 99527374 1001 86380 86390 1
527882 99527882 1001 86380 86390 1
527980 99527980 1001 86380 86390 1
527917 99527917 1001 86380 86390 1
528067 99528067 1001 86380 86390 1
528034 99528034 1001 86380 86390 1
527807 99527807 1001 86380 86390 1
527681 99527681 1001 86380 86390 1
527527 99527527 1001 86380 86390 1
527582 99527582 1001 86380 86390 1
528111 99528111 1001 86380 86390 1
528087 99528087 1001 86380 86390 1
528102 99528102 1001 86380 86390 1
528120 99528120 1001 86380 86390 1
528839 99528839 1001 86380 86390 1
528885 99528885 1001 86380 86390 1
528834 99528834 1001 86380 86390 1
528593 99528593 1001 86380 86390 1
528635 99528635 1001 86380 86390 1
528560 99528560 1001 86380 86390 1
528690 99528690 1001 86380 86390 1
528626 99528626 1001 86380 86390 1
528562 99528562 1001 86380 86390 1
528283 99528283 1001 86380 86390 1
529041 99529041 1001 86380 86390 1
529016 99529016 1001 86380 86390 1
529096 99529096 1001 86380 86390 1
529598 99529598 1001 86380 86390 1
529579 99529579 1001 86380 86390 1
529568 99529568 1001 86380 86390 1
529533 99529533 1001 86380 86390 1
529392 99529392 1001 86380 86390 1
529449 99529449 1001 86380 86390 1
529424 99529424 1001 86380 86390 1
529364 99529364 1001 86380 86390 1
529390 99529390 1001 86380 86390 1
529163 99529163 1001 86380 86390 1
529784 99529784 1001 86380 86390 1
529850 99529850 1001 86380 86390 1
529773 99529773 1001 86380 86390 1
530430 99530430 1001 86380 86390 1
530154 99530154 1001 86380 86390 1
530194 99530194 1001 86380 86390 1
530185 99530185 1001 86380 86390 1
530327 99530327 1001 86380 86390 1
530263 99530263 1001 86380 86390 1
529960 99529960 1001 86380 86390 1
530129 99530129 1001 86380 86390 1
529980 99529980 1001 86380 86390 1
530111 99530111 1001 86380 86390 1
530580 99530580 1001 86380 86390 1
530730 99530730 1001 86380 86390 1
531213 99531213 1001 86380 86390 1
531256 99531256 1001 86380 86390 1
531359 99531359 1001 86380 86390 1
531010 99531010 1001 86380 86390 1
530786 99530786 1001 86380 86390 1
530955 99530955 1001 86380 86390 1
530931 99530931 1001 86380 86390 1
530934 99530934 1001 86380 86390 1
530857 99530857 1001 86380 86390 1
530887 99530887 1001 86380 86390 1
531402 99531402 1001 86380 86390 1
531524 99531524 1001 86380 86390 1
531512 99531512 1001 86380 86390 1
532129 99532129 1001 86380 86390 1
532155 99532155 1001 86380 86390 1
532105 99532105 1001 86380 86390 1
532124 99532124 1001 86380 86390 1
531874 99531874 1001 86380 86390 1
531797 99531797 1001 86380 86390 1
531830 99531830 1001 86380 86390 1
531792 99531792 1001 86380 86390 1
531775 99531775 1001 86380 86390 1
531596 99531596 1001 86380 86390 1
532399 99532399 1001 86380 86390 1
532364 99532364 1001 86380 86390 1
532926 99532926 1001 86380 86390 1
532620 99532620 1001 86380 86390 1
532803 99532803 1001 86380 86390 1
532720 99532720 1001 86380 86390 1
532529 99532529 1001 86380 86390 1
532530 99532530 1001 86380 86390 1
533056 99533056 1001 86380 86390 1
533198 99533198 1001 86380 86390 1
533202 99533202 1001 86380 86390 1
533747 99533747 1001 86380 86390 1
533697 99533697 1001 86380 86390 1
533736 99533736 1001 86380 86390 1
533535 99533535 1001 86380 86390 1
533622 99533622 1001 86380 86390 1
533482 99533482 1001 86380 86390 1
533638 99533638 1001 86380 86390 1
533320 99533320 1001 86380 86390 1
533296 99533296 1001 86380 86390 1
533323 99533323 1001 86380 86390 1
533952 99533952 1001 86380 86390 1
534059 99534059 1001 86380 86390 1
533879 99533879 1001 86380 86390 1
534501 99534501 1001 86380 86390 1
534579 99534579 1001 86380 86390 1
534388 99534388 1001 86380 86390 1
534352 99534352 1001 86380 86390 1
534430 99534430 1001 86380 86390 1
534282 99534282 1001 86380 86390 1
534322 99534322 1001 86380 86390 1
534101 99534101 1001 86380 86390 1
534221 99534221 1001 86380 86390 1
534196 99534196 1001 86380 86390 1
534135 99534135 1001 86380 86390 1
534187 99534187 1001 86380 86390 1
535410 99535410 1001 86380 86390 1
535436 99535436 1001 86380 86390 1
535374 99535374 1001 86380 86390 1
535176 99535176 1001 86380 86390 1
535111 99535111 1001 86380 86390 1
535152 99535152 1001 86380 86390 1
535289 99535289 1001 86380 86390 1
534984 99534984 1001 86380 86390 1
534959 99534959 1001 86380 86390 1
534985 99534985 1001 86380 86390 1
535039 99535039 1001 86380 86390 1
535690 99535690 1001 86380 86390 1
535661 99535661 1001 86380 86390 1
536285 99536285 1001 86380 86390 1
536170 99536170 1001 86380 86390 1
536262 99536262 1001 86380 86390 1
536174 99536174 1001 86380 86390 1
536176 99536176 1001 86380 86390 1
535963 99535963 1001 86380 86390 1
535999 99535999 1001 86380 86390 1
535798 99535798 1001 86380 86390 1
535830 99535830 1001 86380 86390 1
536524 99536524 1001 86380 86390 1
536434 99536434 1001 86380 86390 1
536972 99536972 1001 86380 86390 1
536973 99536973 1001 86380 86390 1
537041 99537041 1001 86380 86390 1
537148 99537148 1001 86380 86390 1
536802 99536802 1001 86380 86390 1
536872 99536872 1001 86380 86390 1
536888 99536888 1001 86380 86390 1
536799 99536799 1001 86380 86390 1
536851 99536851 1001 86380 86390 1
536684 99536684 1001 86380 86390 1
536711 99536711 1001 86380 86390 1
536585 99536585 1001 86380 86390 1
537344 99537344 1001 86380 86390 1
537357 99537357 1001 86380 86390 1
537901 99537901 1001 86380 86390 1
537960 99537960 1001 86380 86390 1
537801 99537801 1001 86380 86390 1
537879 99537879 1001 86380 86390 1
537936 99537936 1001 86380 86390 1
537655 99537655 1001 86380 86390 1
537623 99537623 1001 86380 86390 1
537781 99537781 1001 86380 86390 1
537730 99537730 1001 86380 86390 1
537382 99537382 1001 86380 86390 1
537500 99537500 1001 86380 86390 1
537502 99537502 1001 86380 86390 1
537401 99537401 1001 86380 86390 1
538074 99538074 1001 86380 86390 1
538012 99538012 1001 86380 86390 1
538032 99538032 1001 86380 86390 1
538100 99538100 1001 86380 86390 1
538167 99538167 1001 86380 86390 1
538184 99538184 1001 86380 86390 1
538163 99538163 1001 86380 86390 1
538811 99538811 1001 86380 86390 1
538712 99538712 1001 86380 86390 1
538730 99538730 1001 86380 86390 1
538794 99538794 1001 86380 86390 1
538680 99538680 1001 86380 86390 1
538479 99538479 1001 86380 86390 1
538443 99538443 1001 86380 86390 1
538509 99538509 1001 86380 86390 1
538420 99538420 1001 86380 86390 1
538602 99538602 1001 86380 86390 1
538408 99538408 1001 86380 86390 1
538528 99538528 1001 86380 86390 1
538580 99538580 1001 86380 86390 1
538452 99538452 1001 86380 86390 1
538517 99538517 1001 86380 86390 1
538351 99538351 1001 86380 86390 1
538368 99538368 1001 86380 86390 1
538322 99538322 1001 86380 86390 1
538904 99538904 1001 86380 86390 1
538957 99538957 1001 86380 86390 1
538975 99538975 1001 86380 86390 1
538820 99538820 1001 86380 86390 1
538925 99538925 1001 86380 86390 1
538966 99538966 1001 86380 86390 1
539486 99539486 1001 86380 86390 1
539567 99539567 1001 86380 86390 1
539621 99539621 1001 86380 86390 1
539383 99539383 1001 86380 86390 1
539280 99539280 1001 86380 86390 1
539286 99539286 1001 86380 86390 1
539393 99539393 1001 86380 86390 1
539278 99539278 1001 86380 86390 1
539222 99539222 1001 86380 86390 1
539705 99539705 1001 86380 86390 1
539771 99539771 1001 86380 86390 1
540264 99540264 1001 86380 86390 1
540222 99540222 1001 86380 86390 1
540106 99540106 1001 86380 86390 1
540140 99540140 1001 86380 86390 1
540231 99540231 1001 86380 86390 1
540029 99540029 1001 86380 86390 1
540476 99540476 1001 86380 86390 1
540608 99540608 1001 86380 86390 1
540586 99540586 1001 86380 86390 1
540640 99540640 1001 86380 86390 1
541244 99541244 1001 86380 86390 1
540933 99540933 1001 86380 86390 1
540776 99540776 1001 86380 86390 1
540732 99540732 1001 86380 86390 1
541419 99541419 1001 86380 86390 1
541458 99541458 1001 86380 86390 1
541423 99541423 1001 86380 86390 1
542020 99542020 1001 86380 86390 1
541956 99541956 1001 86380 86390 1
541998 99541998 1001 86380 86390 1
541962 99541962 1001 86380 86390 1
541869 99541869 1001 86380 86390 1
541896 99541896 1001 86380 86390 1
541512 99541512 1001 86380 86390 1
541643 99541643 1001 86380 86390 1
541683 99541683 1001 86380 86390 1
541635 99541635 1001 86380 86390 1
541637 99541637 1001 86380 86390 1
541587 99541587 1001 86380 86390 1
542161 99542161 1001 86380 86390 1
542322 99542322 1001 86380 86390 1
542923 99542923 1001 86380 86390 1
542902 99542902 1001 86380 86390 1
542760 99542760 1001 86380 86390 1
542629 99542629 1001 86380 86390 1
542643 99542643 1001 86380 86390 1
542412 99542412 1001 86380 86390 1
542348 99542348 1001 86380 86390 1
542960 99542960 1001 86380 86390 1
543013 99543013 1001 86380 86390 1
542975 99542975 1001 86380 86390 1
543722 99543722 1001 86380 86390 1
543742 99543742 1001 86380 86390 1
543676 99543676 1001 86380 86390 1
543761 99543761 1001 86380 86390 1
543552 99543552 1001 86380 86390 1
543462 99543462 1001 86380 86390 1
543429 99543429 1001 86380 86390 1
543522 99543522 1001 86380 86390 1
543561 99543561 1001 86380 86390 1
543381 99543381 1001 86380 86390 1
543281 99543281 1001 86380 86390 1
543296 99543296 1001 86380 86390 1
543233 99543233 1001 86380 86390 1
543317 99543317 1001 86380 86390 1
543871 99543871 1001 86380 86390 1
543975 99543975 1001 86380 86390 1
543969 99543969 1001 86380 86390 1
543854 99543854 1001 86380 86390 1
544475 99544475 1001 86380 86390 1
544276 99544276 1001 86380 86390 1
544303 99544303 1001 86380 86390 1
544390 99544390 1001 86380 86390 1
544002 99544002 1001 86380 86390 1
544623 99544623 1001 86380 86390 1
544689 99544689 1001 86380 86390 1
544630 99544630 1001 86380 86390 1
544618 99544618 1001 86380 86390 1
517162 1008 1002 33300 38614 1
528403 1005 1002 55312 63291 1
534007 706 1001 59708 60008 1
400073 99400073 1001 86380 86390 1
400036 99400036 1001 86380 86390 1
400140 99400140 1001 86380 86390 1
400322 99400322 1001 86380 86390 1
400339 99400339 1001 86380 86390 1
400626 99400626 1001 86380 86390 1
401240 99401240 1001 86380 86390 1
401165 99401165 1001 86380 86390 1
401312 99401312 1001 86380 86390 1
401527 99401527 1001 86380 86390 1
401642 99401642 1001 86380 86390 1
402110 99402110 1001 86380 86390 1
402475 99402475 1001 86380 86390 1
402550 99402550 1001 86380 86390 1
402689 99402689 1001 86380 86390 1
402728 99402728 1001 86380 86390 1
402977 99402977 1001 86380 86390 1
402933 99402933 1001 86380 86390 1
402911 99402911 1001 86380 86390 1
403015 99403015 1001 86380 86390 1
403035 99403035 1001 86380 86390 1
403504 99403504 1001 86380 86390 1
403679 99403679 1001 86380 86390 1
403710 99403710 1001 86380 86390 1
403787 99403787 1001 86380 86390 1
403916 99403916 1001 86380 86390 1
404044 99404044 1001 86380 86390 1
404186 99404186 1001 86380 86390 1
404322 99404322 1001 86380 86390 1
404684 99404684 1001 86380 86390 1
404905 99404905 1001 86380 86390 1
405031 99405031 1001 86380 86390 1
405163 99405163 1001 86380 86390 1
405308 99405308 1001 86380 86390 1
405288 99405288 1001 86380 86390 1
405289 99405289 1001 86380 86390 1
405371 99405371 1001 86380 86390 1
405467 99405467 1001 86380 86390 1
405469 99405469 1001 86380 86390 1
405641 99405641 1001 86380 86390 1
405846 99405846 1001 86380 86390 1
405917 99405917 1001 86380 86390 1
406050 99406050 1001 86380 86390 1
406073 99406073 1001 86380 86390 1
406348 99406348 1001 86380 86390 1
406475 99406475 1001 86380 86390 1
406994 99406994 1001 86380 86390 1
407092 99407092 1001 86380 86390 1
407038 99407038 1001 86380 86390 1
407226 99407226 1001 86380 86390 1
407184 99407184 1001 86380 86390 1
407417 99407417 1001 86380 86390 1
407641 99407641 1001 86380 86390 1
408058 99408058 1001 86380 86390 1
408253 99408253 1001 86380 86390 1
408233 99408233 1001 86380 86390 1
408292 99408292 1001 86380 86390 1
408319 99408319 1001 86380 86390 1
408428 99408428 1001 86380 86390 1
408429 99408429 1001 86380 86390 1
408543 99408543 1001 86380 86390 1
408605 99408605 1001 86380 86390 1
408717 99408717 1001 86380 86390 1
408856 99408856 1001 86380 86390 1
409010 99409010 1001 86380 86390 1
409033 99409033 1001 86380 86390 1
408984 99408984 1001 86380 86390 1
409116 99409116 1001 86380 86390 1
409225 99409225 1001 86380 86390 1
409331 99409331 1001 86380 86390 1
409468 99409468 1001 86380 86390 1
409740 99409740 1001 86380 86390 1
409985 99409985 1001 86380 86390 1
410291 99410291 1001 86380 86390 1
410274 99410274 1001 86380 86390 1
410382 99410382 1001 86380 86390 1
410558 99410558 1001 86380 86390 1
410539 99410539 1001 86380 86390 1
410803 99410803 1001 86380 86390 1
410797 99410797 1001 86380 86390 1
410875 99410875 1001 86380 86390 1
411012 99411012 1001 86380 86390 1
411171 99411171 1001 86380 86390 1
411135 99411135 1001 86380 86390 1
411276 99411276 1001 86380 86390 1
411259 99411259 1001 86380 86390 1
411237 99411237 1001 86380 86390 1
411291 99411291 1001 86380 86390 1
411508 99411508 1001 86380 86390 1
411717 99411717 1001 86380 86390 1
411713 99411713 1001 86380 86390 1
412044 99412044 1001 86380 86390 1
411999 99411999 1001 86380 86390 1
412230 99412230 1001 86380 86390 1
412353 99412353 1001 86380 86390 1
412366 99412366 1001 86380 86390 1
413339 99413339 1001 86380 86390 1
413647 99413647 1001 86380 86390 1
413183 99413183 1001 86380 86390 1
413038 99413038 1001 86380 86390 1
412988 99412988 1001 86380 86390 1
413247 99413247 1001 86380 86390 1
413129 99413129 1001 86380 86390 1
413255 99413255 1001 86380 86390 1
412748 99412748 1001 86380 86390 1
412554 99412554 1001 86380 86390 1
413801 99413801 1001 86380 86390 1
413971 99413971 1001 86380 86390 1
414023 99414023 1001 86380 86390 1
413879 99413879 1001 86380 86390 1
413982 99413982 1001 86380 86390 1
415222 99415222 1001 86380 86390 1
415212 99415212 1001 86380 86390 1
414707 99414707 1001 86380 86390 1
414642 99414642 1001 86380 86390 1
414669 99414669 1001 86380 86390 1
414297 99414297 1001 86380 86390 1
414155 99414155 1001 86380 86390 1
415621 99415621 1001 86380 86390 1
415606 99415606 1001 86380 86390 1
415713 99415713 1001 86380 86390 1
415382 99415382 1001 86380 86390 1
416729 99416729 1001 86380 86390 1
416865 99416865 1001 86380 86390 1
416592 99416592 1001 86380 86390 1
416189 99416189 1001 86380 86390 1
416559 99416559 1001 86380 86390 1
416044 99416044 1001 86380 86390 1
416024 99416024 1001 86380 86390 1
416105 99416105 1001 86380 86390 1
417304 99417304 1001 86380 86390 1
417427 99417427 1001 86380 86390 1
417454 99417454 1001 86380 86390 1
418559 99418559 1001 86380 86390 1
418034 99418034 1001 86380 86390 1
418107 99418107 1001 86380 86390 1
418336 99418336 1001 86380 86390 1
418242 99418242 1001 86380 86390 1
417819 99417819 1001 86380 86390 1
417979 99417979 1001 86380 86390 1
418949 99418949 1001 86380 86390 1
419206 99419206 1001 86380 86390 1
418890 99418890 1001 86380 86390 1
420170 99420170 1001 86380 86390 1
420421 99420421 1001 86380 86390 1
419964 99419964 1001 86380 86390 1
419374 99419374 1001 86380 86390 1
419306 99419306 1001 86380 86390 1
419615 99419615 1001 86380 86390 1
420707 99420707 1001 86380 86390 1
420565 99420565 1001 86380 86390 1
420453 99420453 1001 86380 86390 1
421871 99421871 1001 86380 86390 1
421903 99421903 1001 86380 86390 1
421764 99421764 1001 86380 86390 1
421316 99421316 1001 86380 86390 1
421539 99421539 1001 86380 86390 1
421352 99421352 1001 86380 86390 1
421515 99421515 1001 86380 86390 1
421283 99421283 1001 86380 86390 1
421195 99421195 1001 86380 86390 1
421247 99421247 1001 86380 86390 1
421009 99421009 1001 86380 86390 1
422356 99422356 1001 86380 86390 1
422443 99422443 1001 86380 86390 1
422473 99422473 1001 86380 86390 1
423684 99423684 1001 86380 86390 1
423374 99423374 1001 86380 86390 1
423320 99423320 1001 86380 86390 1
423567 99423567 1001 86380 86390 1
423247 99423247 1001 86380 86390 1
423014 99423014 1001 86380 86390 1
422860 99422860 1001 86380 86390 1
422562 99422562 1001 86380 86390 1
424102 99424102 1001 86380 86390 1
423838 99423838 1001 86380 86390 1
425283 99425283 1001 86380 86390 1
425317 99425317 1001 86380 86390 1
424823 99424823 1001 86380 86390 1
424934 99424934 1001 86380 86390 1
424785 99424785 1001 86380 86390 1
424967 99424967 1001 86380 86390 1
424790 99424790 1001 86380 86390 1
424742 99424742 1001 86380 86390 1
424691 99424691 1001 86380 86390 1
424215 99424215 1001 86380 86390 1
424427 99424427 1001 86380 86390 1
425558 99425558 1001 86380 86390 1
424591 99424591 1001 86380 86390 1
425505 99425505 1001 86380 86390 1
425570 99425570 1001 86380 86390 1
425456 99425456 1001 86380 86390 1
426865 99426865 1001 86380 86390 1
426817 99426817 1001 86380 86390 1
426769 99426769 1001 86380 86390 1
426991 99426991 1001 86380 86390 1
426756 99426756 1001 86380 86390 1
426758 99426758 1001 86380 86390 1
427083 99427083 1001 86380 86390 1
427089 99427089 1001 86380 86390 1
426907 99426907 1001 86380 86390 1
426490 99426490 1001 86380 86390 1
426335 99426335 1001 86380 86390 1
426591 99426591 1001 86380 86390 1
425981 99425981 1001 86380 86390 1
425903 99425903 1001 86380 86390 1
426208 99426208 1001 86380 86390 1
427346 99427346 1001 86380 86390 1
427171 99427171 1001 86380 86390 1
427518 99427518 1001 86380 86390 1
428574 99428574 1001 86380 86390 1
428525 99428525 1001 86380 86390 1
428553 99428553 1001 86380 86390 1
428414 99428414 1001 86380 86390 1
428582 99428582 1001 86380 86390 1
428138 99428138 1001 86380 86390 1
427652 99427652 1001 86380 86390 1
427791 99427791 1001 86380 86390 1
427570 99427570 1001 86380 86390 1
430054 99430054 1001 86380 86390 1
430204 99430204 1001 86380 86390 1
430161 99430161 1001 86380 86390 1
430371 99430371 1001 86380 86390 1
430162 99430162 1001 86380 86390 1
429839 99429839 1001 86380 86390 1
429576 99429576 1001 86380 86390 1
429946 99429946 1001 86380 86390 1
429730 99429730 1001 86380 86390 1
429222 99429222 1001 86380 86390 1
429368 99429368 1001 86380 86390 1
429346 99429346 1001 86380 86390 1
429348 99429348 1001 86380 86390 1
429532 99429532 1001 86380 86390 1
429379 99429379 1001 86380 86390 1
429402 99429402 1001 86380 86390 1
430527 99430527 1001 86380 86390 1
430529 99430529 1001 86380 86390 1
430375 99430375 1001 86380 86390 1
431456 99431456 1001 86380 86390 1
431310 99431310 1001 86380 86390 1
431608 99431608 1001 86380 86390 1
431537 99431537 1001 86380 86390 1
431303 99431303 1001 86380 86390 1
430872 99430872 1001 86380 86390 1
430963 99430963 1001 86380 86390 1
430864 99430864 1001 86380 86390 1
432356 99432356 1001 86380 86390 1
432384 99432384 1001 86380 86390 1
432195 99432195 1001 86380 86390 1
432285 99432285 1001 86380 86390 1
433020 99433020 1001 86380 86390 1
433053 99433053 1001 86380 86390 1
433262 99433262 1001 86380 86390 1
432606 99432606 1001 86380 86390 1
432851 99432851 1001 86380 86390 1
432786 99432786 1001 86380 86390 1
432547 99432547 1001 86380 86390 1
432549 99432549 1001 86380 86390 1
433941 99433941 1001 86380 86390 1
434026 99434026 1001 86380 86390 1
433767 99433767 1001 86380 86390 1
433908 99433908 1001 86380 86390 1
435153 99435153 1001 86380 86390 1
435427 99435427 1001 86380 86390 1
435259 99435259 1001 86380 86390 1
435391 99435391 1001 86380 86390 1
435046 99435046 1001 86380 86390 1
435102 99435102 1001 86380 86390 1
434755 99434755 1001 86380 86390 1
434765 99434765 1001 86380 86390 1
434866 99434866 1001 86380 86390 1
434431 99434431 1001 86380 86390 1
434354 99434354 1001 86380 86390 1
434555 99434555 1001 86380 86390 1
434390 99434390 1001 86380 86390 1
435544 99435544 1001 86380 86390 1
437151 99437151 1001 86380 86390 1
437032 99437032 1001 86380 86390 1
436794 99436794 1001 86380 86390 1
436711 99436711 1001 86380 86390 1
436553 99436553 1001 86380 86390 1
436675 99436675 1001 86380 86390 1
436698 99436698 1001 86380 86390 1
436359 99436359 1001 86380 86390 1
436158 99436158 1001 86380 86390 1
437304 99437304 1001 86380 86390 1
300088 99300088 1001 86380 86390 1
300631 99300631 1001 86380 86390 1
300708 99300708 1001 86380 86390 1
300368 99300368 1001 86380 86390 1
300484 99300484 1001 86380 86390 1
300370 99300370 1001 86380 86390 1
300412 99300412 1001 86380 86390 1
300477 99300477 1001 86380 86390 1
300507 99300507 1001 86380 86390 1
300237 99300237 1001 86380 86390 1
300214 99300214 1001 86380 86390 1
300257 99300257 1001 86380 86390 1
300193 99300193 1001 86380 86390 1
300249 99300249 1001 86380 86390 1
300751 99300751 1001 86380 86390 1
300788 99300788 1001 86380 86390 1
300853 99300853 1001 86380 86390 1
300802 99300802 1001 86380 86390 1
301519 99301519 1001 86380 86390 1
301390 99301390 1001 86380 86390 1
301354 99301354 1001 86380 86390 1
301510 99301510 1001 86380 86390 1
301540 99301540 1001 86380 86390 1
301051 99301051 1001 86380 86390 1
301016 99301016 1001 86380 86390 1
301133 99301133 1001 86380 86390 1
300956 99300956 1001 86380 86390 1
301692 99301692 1001 86380 86390 1
302306 99302306 1001 86380 86390 1
302193 99302193 1001 86380 86390 1
302041 99302041 1001 86380 86390 1
302082 99302082 1001 86380 86390 1
301907 99301907 1001 86380 86390 1
301845 99301845 1001 86380 86390 1
301858 99301858 1001 86380 86390 1
302434 99302434 1001 86380 86390 1
302501 99302501 1001 86380 86390 1
303166 99303166 1001 86380 86390 1
302820 99302820 1001 86380 86390 1
302911 99302911 1001 86380 86390 1
302853 99302853 1001 86380 86390 1
302866 99302866 1001 86380 86390 1
302960 99302960 1001 86380 86390 1
302612 99302612 1001 86380 86390 1
302600 99302600 1001 86380 86390 1
302607 99302607 1001 86380 86390 1
302789 99302789 1001 86380 86390 1
302701 99302701 1001 86380 86390 1
302753 99302753 1001 86380 86390 1
303232 99303232 1001 86380 86390 1
303313 99303313 1001 86380 86390 1
303239 99303239 1001 86380 86390 1
303319 99303319 1001 86380 86390 1
303358 99303358 1001 86380 86390 1
303918 99303918 1001 86380 86390 1
303896 99303896 1001 86380 86390 1
303899 99303899 1001 86380 86390 1
303942 99303942 1001 86380 86390 1
303765 99303765 1001 86380 86390 1
303636 99303636 1001 86380 86390 1
303759 99303759 1001 86380 86390 1
303547 99303547 1001 86380 86390 1
303539 99303539 1001 86380 86390 1
303553 99303553 1001 86380 86390 1
304186 99304186 1001 86380 86390 1
304161 99304161 1001 86380 86390 1
304188 99304188 1001 86380 86390 1
304181 99304181 1001 86380 86390 1
304170 99304170 1001 86380 86390 1
304196 99304196 1001 86380 86390 1
304803 99304803 1001 86380 86390 1
304538 99304538 1001 86380 86390 1
304590 99304590 1001 86380 86390 1
304302 99304302 1001 86380 86390 1
304393 99304393 1001 86380 86390 1
304255 99304255 1001 86380 86390 1
304256 99304256 1001 86380 86390 1
304974 99304974 1001 86380 86390 1
305029 99305029 1001 86380 86390 1
304861 99304861 1001 86380 86390 1
305033 99305033 1001 86380 86390 1
305562 99305562 1001 86380 86390 1
305511 99305511 1001 86380 86390 1
305605 99305605 1001 86380 86390 1
305675 99305675 1001 86380 86390 1
305681 99305681 1001 86380 86390 1
305444 99305444 1001 86380 86390 1
305289 99305289 1001 86380 86390 1
305255 99305255 1001 86380 86390 1
305128 99305128 1001 86380 86390 1
500091 99500091 1001 86380 86390 1
500031 99500031 1001 86380 86390 1
500763 99500763 1001 86380 86390 1
500726 99500726 1001 86380 86390 1
500456 99500456 1001 86380 86390 1
500560 99500560 1001 86380 86390 1
500388 99500388 1001 86380 86390 1
500246 99500246 1001 86380 86390 1
500221 99500221 1001 86380 86390 1
500366 99500366 1001 86380 86390 1
500198 99500198 1001 86380 86390 1
500943 99500943 1001 86380 86390 1
500949 99500949 1001 86380 86390 1
500872 99500872 1001 86380 86390 1
501484 99501484 1001 86380 86390 1
501575 99501575 1001 86380 86390 1
501487 99501487 1001 86380 86390 1
501552 99501552 1001 86380 86390 1
501517 99501517 1001 86380 86390 1
501453 99501453 1001 86380 86390 1
501363 99501363 1001 86380 86390 1
501060 99501060 1001 86380 86390 1
501729 99501729 1001 86380 86390 1
501774 99501774 1001 86380 86390 1
502433 99502433 1001 86380 86390 1
502340 99502340 1001 86380 86390 1
502017 99502017 1001 86380 86390 1
502009 99502009 1001 86380 86390 1
501984 99501984 1001 86380 86390 1
501960 99501960 1001 86380 86390 1
502478 99502478 1001 86380 86390 1
502661 99502661 1001 86380 86390 1
502587 99502587 1001 86380 86390 1
502641 99502641 1001 86380 86390 1
503128 99503128 1001 86380 86390 1
502904 99502904 1001 86380 86390 1
502931 99502931 1001 86380 86390 1
502984 99502984 1001 86380 86390 1
502950 99502950 1001 86380 86390 1
502749 99502749 1001 86380 86390 1
502718 99502718 1001 86380 86390 1
502747 99502747 1001 86380 86390 1
503418 99503418 1001 86380 86390 1
503409 99503409 1001 86380 86390 1
503319 99503319 1001 86380 86390 1
503437 99503437 1001 86380 86390 1
503981 99503981 1001 86380 86390 1
503997 99503997 1001 86380 86390 1
503760 99503760 1001 86380 86390 1
503812 99503812 1001 86380 86390 1
503729 99503729 1001 86380 86390 1
503628 99503628 1001 86380 86390 1
503525 99503525 1001 86380 86390 1
503584 99503584 1001 86380 86390 1
503598 99503598 1001 86380 86390 1
504207 99504207 1001 86380 86390 1
504187 99504187 1001 86380 86390 1
504304 99504304 1001 86380 86390 1
504242 99504242 1001 86380 86390 1
504281 99504281 1001 86380 86390 1
504920 99504920 1001 86380 86390 1
504758 99504758 1001 86380 86390 1
504771 99504771 1001 86380 86390 1
504584 99504584 1001 86380 86390 1
504665 99504665 1001 86380 86390 1
504548 99504548 1001 86380 86390 1
504653 99504653 1001 86380 86390 1
504723 99504723 1001 86380 86390 1
504480 99504480 1001 86380 86390 1
504394 99504394 1001 86380 86390 1
504438 99504438 1001 86380 86390 1
504951 99504951 1001 86380 86390 1
505654 99505654 1001 86380 86390 1
505770 99505770 1001 86380 86390 1
505740 99505740 1001 86380 86390 1
505426 99505426 1001 86380 86390 1
505556 99505556 1001 86380 86390 1
505557 99505557 1001 86380 86390 1
505391 99505391 1001 86380 86390 1
505445 99505445 1001 86380 86390 1
505498 99505498 1001 86380 86390 1
505227 99505227 1001 86380 86390 1
505314 99505314 1001 86380 86390 1
505186 99505186 1001 86380 86390 1
505845 99505845 1001 86380 86390 1
505873 99505873 1001 86380 86390 1
505964 99505964 1001 86380 86390 1
506560 99506560 1001 86380 86390 1
506576 99506576 1001 86380 86390 1
506435 99506435 1001 86380 86390 1
506450 99506450 1001 86380 86390 1
506531 99506531 1001 86380 86390 1
506301 99506301 1001 86380 86390 1
506201 99506201 1001 86380 86390 1
506233 99506233 1001 86380 86390 1
505977 99505977 1001 86380 86390 1
506084 99506084 1001 86380 86390 1
506035 99506035 1001 86380 86390 1
506631 99506631 1001 86380 86390 1
506748 99506748 1001 86380 86390 1
506700 99506700 1001 86380 86390 1
506702 99506702 1001 86380 86390 1
506741 99506741 1001 86380 86390 1
506666 99506666 1001 86380 86390 1
506605 99506605 1001 86380 86390 1
507346 99507346 1001 86380 86390 1
507397 99507397 1001 86380 86390 1
507305 99507305 1001 86380 86390 1
507035 99507035 1001 86380 86390 1
507216 99507216 1001 86380 86390 1
507028 99507028 1001 86380 86390 1
507123 99507123 1001 86380 86390 1
506971 99506971 1001 86380 86390 1
506830 99506830 1001 86380 86390 1
506857 99506857 1001 86380 86390 1
507553 99507553 1001 86380 86390 1
507593 99507593 1001 86380 86390 1
507606 99507606 1001 86380 86390 1
507556 99507556 1001 86380 86390 1
508224 99508224 1001 86380 86390 1
508232 99508232 1001 86380 86390 1
508063 99508063 1001 86380 86390 1
508182 99508182 1001 86380 86390 1
507969 99507969 1001 86380 86390 1
507951 99507951 1001 86380 86390 1
507692 99507692 1001 86380 86390 1
507685 99507685 1001 86380 86390 1
508404 99508404 1001 86380 86390 1
508250 99508250 1001 86380 86390 1
508341 99508341 1001 86380 86390 1
508292 99508292 1001 86380 86390 1
508398 99508398 1001 86380 86390 1
508322 99508322 1001 86380 86390 1
508972 99508972 1001 86380 86390 1
508951 99508951 1001 86380 86390 1
508757 99508757 1001 86380 86390 1
508770 99508770 1001 86380 86390 1
508836 99508836 1001 86380 86390 1
508735 99508735 1001 86380 86390 1
508519 99508519 1001 86380 86390 1
508558 99508558 1001 86380 86390 1
508516 99508516 1001 86380 86390 1
509138 99509138 1001 86380 86390 1
509143 99509143 1001 86380 86390 1
509199 99509199 1001 86380 86390 1
509238 99509238 1001 86380 86390 1
509708 99509708 1001 86380 86390 1
509800 99509800 1001 86380 86390 1
509712 99509712 1001 86380 86390 1
509619 99509619 1001 86380 86390 1
509671 99509671 1001 86380 86390 1
509597 99509597 1001 86380 86390 1
509585 99509585 1001 86380 86390 1
509360 99509360 1001 86380 86390 1
509356 99509356 1001 86380 86390 1
509992 99509992 1001 86380 86390 1
509904 99509904 1001 86380 86390 1
510013 99510013 1001 86380 86390 1
510585 99510585 1001 86380 86390 1
510689 99510689 1001 86380 86390 1
510536 99510536 1001 86380 86390 1
510593 99510593 1001 86380 86390 1
510716 99510716 1001 86380 86390 1
510375 99510375 1001 86380 86390 1
510337 99510337 1001 86380 86390 1
510186 99510186 1001 86380 86390 1
510278 99510278 1001 86380 86390 1
510256 99510256 1001 86380 86390 1
510308 99510308 1001 86380 86390 1
510154 99510154 1001 86380 86390 1
510194 99510194 1001 86380 86390 1
510311 99510311 1001 86380 86390 1
510130 99510130 1001 86380 86390 1
510801 99510801 1001 86380 86390 1
510921 99510921 1001 86380 86390 1
510910 99510910 1001 86380 86390 1
511516 99511516 1001 86380 86390 1
511477 99511477 1001 86380 86390 1
511475 99511475 1001 86380 86390 1
511191 99511191 1001 86380 86390 1
511221 99511221 1001 86380 86390 1
511303 99511303 1001 86380 86390 1
511346 99511346 1001 86380 86390 1
510994 99510994 1001 86380 86390 1
511581 99511581 1001 86380 86390 1
511660 99511660 1001 86380 86390 1
511725 99511725 1001 86380 86390 1
511623 99511623 1001 86380 86390 1
511755 99511755 1001 86380 86390 1
512253 99512253 1001 86380 86390 1
512352 99512352 1001 86380 86390 1
512230 99512230 1001 86380 86390 1
512207 99512207 1001 86380 86390 1
512371 99512371 1001 86380 86390 1
512373 99512373 1001 86380 86390 1
512057 99512057 1001 86380 86390 1
512020 99512020 1001 86380 86390 1
511972 99511972 1001 86380 86390 1
512141 99512141 1001 86380 86390 1
512028 99512028 1001 86380 86390 1
511862 99511862 1001 86380 86390 1
511954 99511954 1001 86380 86390 1
511945 99511945 1001 86380 86390 1
511886 99511886 1001 86380 86390 1
512461 99512461 1001 86380 86390 1
512410 99512410 1001 86380 86390 1
513050 99513050 1001 86380 86390 1
513141 99513141 1001 86380 86390 1
513079 99513079 1001 86380 86390 1
513180 99513180 1001 86380 86390 1
513033 99513033 1001 86380 86390 1
512896 99512896 1001 86380 86390 1
512884 99512884 1001 86380 86390 1
512867 99512867 1001 86380 86390 1
512816 99512816 1001 86380 86390 1
512675 99512675 1001 86380 86390 1
512779 99512779 1001 86380 86390 1
512689 99512689 1001 86380 86390 1
512618 99512618 1001 86380 86390 1
512761 99512761 1001 86380 86390 1
513305 99513305 1001 86380 86390 1
513346 99513346 1001 86380 86390 1
513233 99513233 1001 86380 86390 1
513246 99513246 1001 86380 86390 1
513380 99513380 1001 86380 86390 1
513941 99513941 1001 86380 86390 1
513932 99513932 1001 86380 86390 1
513959 99513959 1001 86380 86390 1
513898 99513898 1001 86380 86390 1
514021 99514021 1001 86380 86390 1
513825 99513825 1001 86380 86390 1
513464 99513464 1001 86380 86390 1
513413 99513413 1001 86380 86390 1
513569 99513569 1001 86380 86390 1
513427 99513427 1001 86380 86390 1
513467 99513467 1001 86380 86390 1
513575 99513575 1001 86380 86390 1
514091 99514091 1001 86380 86390 1
514704 99514704 1001 86380 86390 1
514695 99514695 1001 86380 86390 1
514843 99514843 1001 86380 86390 1
514818 99514818 1001 86380 86390 1
514457 99514457 1001 86380 86390 1
514592 99514592 1001 86380 86390 1
514356 99514356 1001 86380 86390 1
514282 99514282 1001 86380 86390 1
514311 99514311 1001 86380 86390 1
514890 99514890 1001 86380 86390 1
515580 99515580 1001 86380 86390 1
515632 99515632 1001 86380 86390 1
515521 99515521 1001 86380 86390 1
515575 99515575 1001 86380 86390 1
515525 99515525 1001 86380 86390 1
515288 99515288 1001 86380 86390 1
515419 99515419 1001 86380 86390 1
515369 99515369 1001 86380 86390 1
515245 99515245 1001 86380 86390 1
515221 99515221 1001 86380 86390 1
515706 99515706 1001 86380 86390 1
515861 99515861 1001 86380 86390 1
515737 99515737 1001 86380 86390 1
515817 99515817 1001 86380 86390 1
515844 99515844 1001 86380 86390 1
516428 99516428 1001 86380 86390 1
516417 99516417 1001 86380 86390 1
516161 99516161 1001 86380 86390 1
516174 99516174 1001 86380 86390 1
516278 99516278 1001 86380 86390 1
516268 99516268 1001 86380 86390 1
516269 99516269 1001 86380 86390 1
516115 99516115 1001 86380 86390 1
516144 99516144 1001 86380 86390 1
516082 99516082 1001 86380 86390 1
516007 99516007 1001 86380 86390 1
515976 99515976 1001 86380 86390 1
516003 99516003 1001 86380 86390 1
516511 99516511 1001 86380 86390 1
516641 99516641 1001 86380 86390 1
517223 99517223 1001 86380 86390 1
516955 99516955 1001 86380 86390 1
516972 99516972 1001 86380 86390 1
516770 99516770 1001 86380 86390 1
516887 99516887 1001 86380 86390 1
517371 99517371 1001 86380 86390 1
517526 99517526 1001 86380 86390 1
517414 99517414 1001 86380 86390 1
517405 99517405 1001 86380 86390 1
518066 99518066 1001 86380 86390 1
517966 99517966 1001 86380 86390 1
517826 99517826 1001 86380 86390 1
517933 99517933 1001 86380 86390 1
517921 99517921 1001 86380 86390 1
517860 99517860 1001 86380 86390 1
517738 99517738 1001 86380 86390 1
517728 99517728 1001 86380 86390 1
518353 99518353 1001 86380 86390 1
518294 99518294 1001 86380 86390 1
518812 99518812 1001 86380 86390 1
518864 99518864 1001 86380 86390 1
518916 99518916 1001 86380 86390 1
518819 99518819 1001 86380 86390 1
518526 99518526 1001 86380 86390 1
519170 99519170 1001 86380 86390 1
519709 99519709 1001 86380 86390 1
519458 99519458 1001 86380 86390 1
519485 99519485 1001 86380 86390 1
519287 99519287 1001 86380 86390 1
519251 99519251 1001 86380 86390 1
519252 99519252 1001 86380 86390 1
519888 99519888 1001 86380 86390 1
519916 99519916 1001 86380 86390 1
520011 99520011 1001 86380 86390 1
519988 99519988 1001 86380 86390 1
520524 99520524 1001 86380 86390 1
520589 99520589 1001 86380 86390 1
520543 99520543 1001 86380 86390 1
520535 99520535 1001 86380 86390 1
520414 99520414 1001 86380 86390 1
520350 99520350 1001 86380 86390 1
520129 99520129 1001 86380 86390 1
520130 99520130 1001 86380 86390 1
520832 99520832 1001 86380 86390 1
520821 99520821 1001 86380 86390 1
520797 99520797 1001 86380 86390 1
520686 99520686 1001 86380 86390 1
521298 99521298 1001 86380 86390 1
521376 99521376 1001 86380 86390 1
521392 99521392 1001 86380 86390 1
521317 99521317 1001 86380 86390 1
521096 99521096 1001 86380 86390 1
521207 99521207 1001 86380 86390 1
520859 99520859 1001 86380 86390 1
520862 99520862 1001 86380 86390 1
520867 99520867 1001 86380 86390 1
522263 99522263 1001 86380 86390 1
522232 99522232 1001 86380 86390 1
522196 99522196 1001 86380 86390 1
522122 99522122 1001 86380 86390 1
521893 99521893 1001 86380 86390 1
521922 99521922 1001 86380 86390 1
522066 99522066 1001 86380 86390 1
521700 99521700 1001 86380 86390 1
521759 99521759 1001 86380 86390 1
521850 99521850 1001 86380 86390 1
522355 99522355 1001 86380 86390 1
522306 99522306 1001 86380 86390 1
522320 99522320 1001 86380 86390 1
522385 99522385 1001 86380 86390 1
522402 99522402 1001 86380 86390 1
523003 99523003 1001 86380 86390 1
522953 99522953 1001 86380 86390 1
522928 99522928 1001 86380 86390 1
522769 99522769 1001 86380 86390 1
522717 99522717 1001 86380 86390 1
522609 99522609 1001 86380 86390 1
522584 99522584 1001 86380 86390 1
522703 99522703 1001 86380 86390 1
523144 99523144 1001 86380 86390 1
523136 99523136 1001 86380 86390 1
523318 99523318 1001 86380 86390 1
523779 99523779 1001 86380 86390 1
523783 99523783 1001 86380 86390 1
523822 99523822 1001 86380 86390 1
523665 99523665 1001 86380 86390 1
523603 99523603 1001 86380 86390 1
523629 99523629 1001 86380 86390 1
523376 99523376 1001 86380 86390 1
523443 99523443 1001 86380 86390 1
523523 99523523 1001 86380 86390 1
523420 99523420 1001 86380 86390 1
523516 99523516 1001 86380 86390 1
524100 99524100 1001 86380 86390 1
523948 99523948 1001 86380 86390 1
523952 99523952 1001 86380 86390 1
524628 99524628 1001 86380 86390 1
524700 99524700 1001 86380 86390 1
524348 99524348 1001 86380 86390 1
524271 99524271 1001 86380 86390 1
524924 99524924 1001 86380 86390 1
524835 99524835 1001 86380 86390 1
524905 99524905 1001 86380 86390 1
524893 99524893 1001 86380 86390 1
524855 99524855 1001 86380 86390 1
524778 99524778 1001 86380 86390 1
525551 99525551 1001 86380 86390 1
525451 99525451 1001 86380 86390 1
525591 99525591 1001 86380 86390 1
525284 99525284 1001 86380 86390 1
525041 99525041 1001 86380 86390 1
525174 99525174 1001 86380 86390 1
524981 99524981 1001 86380 86390 1
525117 99525117 1001 86380 86390 1
525789 99525789 1001 86380 86390 1
525725 99525725 1001 86380 86390 1
525757 99525757 1001 86380 86390 1
525668 99525668 1001 86380 86390 1
526270 99526270 1001 86380 86390 1
526395 99526395 1001 86380 86390 1
526287 99526287 1001 86380 86390 1
526291 99526291 1001 86380 86390 1
526343 99526343 1001 86380 86390 1
526113 99526113 1001 86380 86390 1
526165 99526165 1001 86380 86390 1
526217 99526217 1001 86380 86390 1
526024 99526024 1001 86380 86390 1
526180 99526180 1001 86380 86390 1
526162 99526162 1001 86380 86390 1
525908 99525908 1001 86380 86390 1
525820 99525820 1001 86380 86390 1
525823 99525823 1001 86380 86390 1
526576 99526576 1001 86380 86390 1
526448 99526448 1001 86380 86390 1
526569 99526569 1001 86380 86390 1
526428 99526428 1001 86380 86390 1
526600 99526600 1001 86380 86390 1
527072 99527072 1001 86380 86390 1
527204 99527204 1001 86380 86390 1
527206 99527206 1001 86380 86390 1
527244 99527244 1001 86380 86390 1
526991 99526991 1001 86380 86390 1
527005 99527005 1001 86380 86390 1
526840 99526840 1001 86380 86390 1
527028 99527028 1001 86380 86390 1
526655 99526655 1001 86380 86390 1
526698 99526698 1001 86380 86390 1
526728 99526728 1001 86380 86390 1
527442 99527442 1001 86380 86390 1
527391 99527391 1001 86380 86390 1
527422 99527422 1001 86380 86390 1
527666 99527666 1001 86380 86390 1
527827 99527827 1001 86380 86390 1
527558 99527558 1001 86380 86390 1
527662 99527662 1001 86380 86390 1
527549 99527549 1001 86380 86390 1
527575 99527575 1001 86380 86390 1
527539 99527539 1001 86380 86390 1
527606 99527606 1001 86380 86390 1
527658 99527658 1001 86380 86390 1
528240 99528240 1001 86380 86390 1
528219 99528219 1001 86380 86390 1
528220 99528220 1001 86380 86390 1
528133 99528133 1001 86380 86390 1
528146 99528146 1001 86380 86390 1
528749 99528749 1001 86380 86390 1
528818 99528818 1001 86380 86390 1
528844 99528844 1001 86380 86390 1
528569 99528569 1001 86380 86390 1
528506 99528506 1001 86380 86390 1
528574 99528574 1001 86380 86390 1
528589 99528589 1001 86380 86390 1
528526 99528526 1001 86380 86390 1
528284 99528284 1001 86380 86390 1
528471 99528471 1001 86380 86390 1
529050 99529050 1001 86380 86390 1
529600 99529600 1001 86380 86390 1
529679 99529679 1001 86380 86390 1
529709 99529709 1001 86380 86390 1
529570 99529570 1001 86380 86390 1
529623 99529623 1001 86380 86390 1
529380 99529380 1001 86380 86390 1
529356 99529356 1001 86380 86390 1
529451 99529451 1001 86380 86390 1
529429 99529429 1001 86380 86390 1
529262 99529262 1001 86380 86390 1
529146 99529146 1001 86380 86390 1
529278 99529278 1001 86380 86390 1
529201 99529201 1001 86380 86390 1
529141 99529141 1001 86380 86390 1
529258 99529258 1001 86380 86390 1
529895 99529895 1001 86380 86390 1
529744 99529744 1001 86380 86390 1
530424 99530424 1001 86380 86390 1
530520 99530520 1001 86380 86390 1
530374 99530374 1001 86380 86390 1
530484 99530484 1001 86380 86390 1
529966 99529966 1001 86380 86390 1
530709 99530709 1001 86380 86390 1
530582 99530582 1001 86380 86390 1
530560 99530560 1001 86380 86390 1
531289 99531289 1001 86380 86390 1
531241 99531241 1001 86380 86390 1
531203 99531203 1001 86380 86390 1
531236 99531236 1001 86380 86390 1
531044 99531044 1001 86380 86390 1
531033 99531033 1001 86380 86390 1
531049 99531049 1001 86380 86390 1
530978 99530978 1001 86380 86390 1
530810 99530810 1001 86380 86390 1
530942 99530942 1001 86380 86390 1
530944 99530944 1001 86380 86390 1
530816 99530816 1001 86380 86390 1
530833 99530833 1001 86380 86390 1
530848 99530848 1001 86380 86390 1
531533 99531533 1001 86380 86390 1
531546 99531546 1001 86380 86390 1
531456 99531456 1001 86380 86390 1
531485 99531485 1001 86380 86390 1
531421 99531421 1001 86380 86390 1
531451 99531451 1001 86380 86390 1
532025 99532025 1001 86380 86390 1
532054 99532054 1001 86380 86390 1
532095 99532095 1001 86380 86390 1
532197 99532197 1001 86380 86390 1
531897 99531897 1001 86380 86390 1
531979 99531979 1001 86380 86390 1
531843 99531843 1001 86380 86390 1
531882 99531882 1001 86380 86390 1
531779 99531779 1001 86380 86390 1
531718 99531718 1001 86380 86390 1
531732 99531732 1001 86380 86390 1
531660 99531660 1001 86380 86390 1
531777 99531777 1001 86380 86390 1
531791 99531791 1001 86380 86390 1
532309 99532309 1001 86380 86390 1
532336 99532336 1001 86380 86390 1
532261 99532261 1001 86380 86390 1
532407 99532407 1001 86380 86390 1
532877 99532877 1001 86380 86390 1
533002 99533002 1001 86380 86390 1
532645 99532645 1001 86380 86390 1
532718 99532718 1001 86380 86390 1
532494 99532494 1001 86380 86390 1
532521 99532521 1001 86380 86390 1
532485 99532485 1001 86380 86390 1
533068 99533068 1001 86380 86390 1
533123 99533123 1001 86380 86390 1
533233 99533233 1001 86380 86390 1
533683 99533683 1001 86380 86390 1
533660 99533660 1001 86380 86390 1
533780 99533780 1001 86380 86390 1
533553 99533553 1001 86380 86390 1
533592 99533592 1001 86380 86390 1
533517 99533517 1001 86380 86390 1
533466 99533466 1001 86380 86390 1
533252 99533252 1001 86380 86390 1
533305 99533305 1001 86380 86390 1
533318 99533318 1001 86380 86390 1
533321 99533321 1001 86380 86390 1
533348 99533348 1001 86380 86390 1
533934 99533934 1001 86380 86390 1
533986 99533986 1001 86380 86390 1
533974 99533974 1001 86380 86390 1
533860 99533860 1001 86380 86390 1
533928 99533928 1001 86380 86390 1
533969 99533969 1001 86380 86390 1
534493 99534493 1001 86380 86390 1
534653 99534653 1001 86380 86390 1
534381 99534381 1001 86380 86390 1
534102 99534102 1001 86380 86390 1
534076 99534076 1001 86380 86390 1
534143 99534143 1001 86380 86390 1
534160 99534160 1001 86380 86390 1
534263 99534263 1001 86380 86390 1
534096 99534096 1001 86380 86390 1
534191 99534191 1001 86380 86390 1
534075 99534075 1001 86380 86390 1
534711 99534711 1001 86380 86390 1
534835 99534835 1001 86380 86390 1
535381 99535381 1001 86380 86390 1
535416 99535416 1001 86380 86390 1
535429 99535429 1001 86380 86390 1
535141 99535141 1001 86380 86390 1
535259 99535259 1001 86380 86390 1
535145 99535145 1001 86380 86390 1
535007 99535007 1001 86380 86390 1
535024 99535024 1001 86380 86390 1
534895 99534895 1001 86380 86390 1
534909 99534909 1001 86380 86390 1
535002 99535002 1001 86380 86390 1
535560 99535560 1001 86380 86390 1
536233 99536233 1001 86380 86390 1
536298 99536298 1001 86380 86390 1
536306 99536306 1001 86380 86390 1
536165 99536165 1001 86380 86390 1
535951 99535951 1001 86380 86390 1
535940 99535940 1001 86380 86390 1
535982 99535982 1001 86380 86390 1
536021 99536021 1001 86380 86390 1
536022 99536022 1001 86380 86390 1
535781 99535781 1001 86380 86390 1
535769 99535769 1001 86380 86390 1
535839 99535839 1001 86380 86390 1
536437 99536437 1001 86380 86390 1
536491 99536491 1001 86380 86390 1
537021 99537021 1001 86380 86390 1
537127 99537127 1001 86380 86390 1
537119 99537119 1001 86380 86390 1
536965 99536965 1001 86380 86390 1
537151 99537151 1001 86380 86390 1
536771 99536771 1001 86380 86390 1
536864 99536864 1001 86380 86390 1
536546 99536546 1001 86380 86390 1
536652 99536652 1001 86380 86390 1
536564 99536564 1001 86380 86390 1
536695 99536695 1001 86380 86390 1
537173 99537173 1001 86380 86390 1
537202 99537202 1001 86380 86390 1
537244 99537244 1001 86380 86390 1
537788 99537788 1001 86380 86390 1
537802 99537802 1001 86380 86390 1
537842 99537842 1001 86380 86390 1
537981 99537981 1001 86380 86390 1
537680 99537680 1001 86380 86390 1
537631 99537631 1001 86380 86390 1
537637 99537637 1001 86380 86390 1
537702 99537702 1001 86380 86390 1
537442 99537442 1001 86380 86390 1
538049 99538049 1001 86380 86390 1
538006 99538006 1001 86380 86390 1
538724 99538724 1001 86380 86390 1
538622 99538622 1001 86380 86390 1
538661 99538661 1001 86380 86390 1
538624 99538624 1001 86380 86390 1
538681 99538681 1001 86380 86390 1
538573 99538573 1001 86380 86390 1
538222 99538222 1001 86380 86390 1
538300 99538300 1001 86380 86390 1
538275 99538275 1001 86380 86390 1
538380 99538380 1001 86380 86390 1
538317 99538317 1001 86380 86390 1
538866 99538866 1001 86380 86390 1
538947 99538947 1001 86380 86390 1
539583 99539583 1001 86380 86390 1
539480 99539480 1001 86380 86390 1
539584 99539584 1001 86380 86390 1
539494 99539494 1001 86380 86390 1
539470 99539470 1001 86380 86390 1
539633 99539633 1001 86380 86390 1
539256 99539256 1001 86380 86390 1
539385 99539385 1001 86380 86390 1
539243 99539243 1001 86380 86390 1
539343 99539343 1001 86380 86390 1
539189 99539189 1001 86380 86390 1
539151 99539151 1001 86380 86390 1
539094 99539094 1001 86380 86390 1
539706 99539706 1001 86380 86390 1
539773 99539773 1001 86380 86390 1
539813 99539813 1001 86380 86390 1
539844 99539844 1001 86380 86390 1
540313 99540313 1001 86380 86390 1
540390 99540390 1001 86380 86390 1
540365 99540365 1001 86380 86390 1
540144 99540144 1001 86380 86390 1
540230 99540230 1001 86380 86390 1
539993 99539993 1001 86380 86390 1
539857 99539857 1001 86380 86390 1
539974 99539974 1001 86380 86390 1
541132 99541132 1001 86380 86390 1
540899 99540899 1001 86380 86390 1
541017 99541017 1001 86380 86390 1
541057 99541057 1001 86380 86390 1
540778 99540778 1001 86380 86390 1
540714 99540714 1001 86380 86390 1
541336 99541336 1001 86380 86390 1
541337 99541337 1001 86380 86390 1
541493 99541493 1001 86380 86390 1
541992 99541992 1001 86380 86390 1
542104 99542104 1001 86380 86390 1
541823 99541823 1001 86380 86390 1
541839 99541839 1001 86380 86390 1
541879 99541879 1001 86380 86390 1
541504 99541504 1001 86380 86390 1
541623 99541623 1001 86380 86390 1
542129 99542129 1001 86380 86390 1
542287 99542287 1001 86380 86390 1
542275 99542275 1001 86380 86390 1
542276 99542276 1001 86380 86390 1
542928 99542928 1001 86380 86390 1
542785 99542785 1001 86380 86390 1
542801 99542801 1001 86380 86390 1
542561 99542561 1001 86380 86390 1
542381 99542381 1001 86380 86390 1
542446 99542446 1001 86380 86390 1
542384 99542384 1001 86380 86390 1
543055 99543055 1001 86380 86390 1
543057 99543057 1001 86380 86390 1
543696 99543696 1001 86380 86390 1
543741 99543741 1001 86380 86390 1
543571 99543571 1001 86380 86390 1
543515 99543515 1001 86380 86390 1
543544 99543544 1001 86380 86390 1
543292 99543292 1001 86380 86390 1
543164 99543164 1001 86380 86390 1
543339 99543339 1001 86380 86390 1
543158 99543158 1001 86380 86390 1
543315 99543315 1001 86380 86390 1
543936 99543936 1001 86380 86390 1
543789 99543789 1001 86380 86390 1
544397 99544397 1001 86380 86390 1
544410 99544410 1001 86380 86390 1
544489 99544489 1001 86380 86390 1
544464 99544464 1001 86380 86390 1
544504 99544504 1001 86380 86390 1
544505 99544505 1001 86380 86390 1
544518 99544518 1001 86380 86390 1
544262 99544262 1001 86380 86390 1
544186 99544186 1001 86380 86390 1
544347 99544347 1001 86380 86390 1
544360 99544360 1001 86380 86390 1
544245 99544245 1001 86380 86390 1
544222 99544222 1001 86380 86390 1
544066 99544066 1001 86380 86390 1
544671 99544671 1001 86380 86390 1
401077 781 1001 12180 14577 1
430114 210 1001 36180 36717 1
542497 733 1001 36132 36431 1
400092 99400092 1001 86380 86390 1
400102 99400102 1001 86380 86390 1
400330 99400330 1001 86380 86390 1
400677 99400677 1001 86380 86390 1
400635 99400635 1001 86380 86390 1
400639 99400639 1001 86380 86390 1
401040 99401040 1001 86380 86390 1
400988 99400988 1001 86380 86390 1
401235 99401235 1001 86380 86390 1
401184 99401184 1001 86380 86390 1
401195 99401195 1001 86380 86390 1
401158 99401158 1001 86380 86390 1
401381 99401381 1001 86380 86390 1
401418 99401418 1001 86380 86390 1
401731 99401731 1001 86380 86390 1
402128 99402128 1001 86380 86390 1
402237 99402237 1001 86380 86390 1
402249 99402249 1001 86380 86390 1
402250 99402250 1001 86380 86390 1
402450 99402450 1001 86380 86390 1
402463 99402463 1001 86380 86390 1
402872 99402872 1001 86380 86390 1
402826 99402826 1001 86380 86390 1
402926 99402926 1001 86380 86390 1
403093 99403093 1001 86380 86390 1
403181 99403181 1001 86380 86390 1
403096 99403096 1001 86380 86390 1
403521 99403521 1001 86380 86390 1
403475 99403475 1001 86380 86390 1
403571 99403571 1001 86380 86390 1
403581 99403581 1001 86380 86390 1
403703 99403703 1001 86380 86390 1
403826 99403826 1001 86380 86390 1
404062 99404062 1001 86380 86390 1
404163 99404163 1001 86380 86390 1
404300 99404300 1001 86380 86390 1
404415 99404415 1001 86380 86390 1
404626 99404626 1001 86380 86390 1
404761 99404761 1001 86380 86390 1
404876 99404876 1001 86380 86390 1
404878 99404878 1001 86380 86390 1
404956 99404956 1001 86380 86390 1
404987 99404987 1001 86380 86390 1
405032 99405032 1001 86380 86390 1
405157 99405157 1001 86380 86390 1
405395 99405395 1001 86380 86390 1
405524 99405524 1001 86380 86390 1
405606 99405606 1001 86380 86390 1
405650 99405650 1001 86380 86390 1
405640 99405640 1001 86380 86390 1
405960 99405960 1001 86380 86390 1
406148 99406148 1001 86380 86390 1
406257 99406257 1001 86380 86390 1
406410 99406410 1001 86380 86390 1
406431 99406431 1001 86380 86390 1
406569 99406569 1001 86380 86390 1
406801 99406801 1001 86380 86390 1
406969 99406969 1001 86380 86390 1
407175 99407175 1001 86380 86390 1
407212 99407212 1001 86380 86390 1
407027 99407027 1001 86380 86390 1
407733 99407733 1001 86380 86390 1
407838 99407838 1001 86380 86390 1
407965 99407965 1001 86380 86390 1
408026 99408026 1001 86380 86390 1
408002 99408002 1001 86380 86390 1
408394 99408394 1001 86380 86390 1
408433 99408433 1001 86380 86390 1
408634 99408634 1001 86380 86390 1
408757 99408757 1001 86380 86390 1
408758 99408758 1001 86380 86390 1
408902 99408902 1001 86380 86390 1
409026 99409026 1001 86380 86390 1
409282 99409282 1001 86380 86390 1
409467 99409467 1001 86380 86390 1
409472 99409472 1001 86380 86390 1
409904 99409904 1001 86380 86390 1
410143 99410143 1001 86380 86390 1
410259 99410259 1001 86380 86390 1
410686 99410686 1001 86380 86390 1
410744 99410744 1001 86380 86390 1
411085 99411085 1001 86380 86390 1
411206 99411206 1001 86380 86390 1
411231 99411231 1001 86380 86390 1
411401 99411401 1001 86380 86390 1
411610 99411610 1001 86380 86390 1
411528 99411528 1001 86380 86390 1
411942 99411942 1001 86380 86390 1
411925 99411925 1001 86380 86390 1
412070 99412070 1001 86380 86390 1
412166 99412166 1001 86380 86390 1
412170 99412170 1001 86380 86390 1
412243 99412243 1001 86380 86390 1
413317 99413317 1001 86380 86390 1
413340 99413340 1001 86380 86390 1
413656 99413656 1001 86380 86390 1
413462 99413462 1001 86380 86390 1
413612 99413612 1001 86380 86390 1
413684 99413684 1001 86380 86390 1
413109 99413109 1001 86380 86390 1
412977 99412977 1001 86380 86390 1
412978 99412978 1001 86380 86390 1
413244 99413244 1001 86380 86390 1
412904 99412904 1001 86380 86390 1
412719 99412719 1001 86380 86390 1
412861 99412861 1001 86380 86390 1
412484 99412484 1001 86380 86390 1
414031 99414031 1001 86380 86390 1
413804 99413804 1001 86380 86390 1
413759 99413759 1001 86380 86390 1
413843 99413843 1001 86380 86390 1
413918 99413918 1001 86380 86390 1
415249 99415249 1001 86380 86390 1
415076 99415076 1001 86380 86390 1
415084 99415084 1001 86380 86390 1
414755 99414755 1001 86380 86390 1
414549 99414549 1001 86380 86390 1
414582 99414582 1001 86380 86390 1
414180 99414180 1001 86380 86390 1
414298 99414298 1001 86380 86390 1
414460 99414460 1001 86380 86390 1
414171 99414171 1001 86380 86390 1
414287 99414287 1001 86380 86390 1
415498 99415498 1001 86380 86390 1
415589 99415589 1001 86380 86390 1
416698 99416698 1001 86380 86390 1
416643 99416643 1001 86380 86390 1
416185 99416185 1001 86380 86390 1
416140 99416140 1001 86380 86390 1
416305 99416305 1001 86380 86390 1
416423 99416423 1001 86380 86390 1
415848 99415848 1001 86380 86390 1
417263 99417263 1001 86380 86390 1
417080 99417080 1001 86380 86390 1
417324 99417324 1001 86380 86390 1
417408 99417408 1001 86380 86390 1
417586 99417586 1001 86380 86390 1
417511 99417511 1001 86380 86390 1
418744 99418744 1001 86380 86390 1
418761 99418761 1001 86380 86390 1
418586 99418586 1001 86380 86390 1
418720 99418720 1001 86380 86390 1
418685 99418685 1001 86380 86390 1
418276 99418276 1001 86380 86390 1
418420 99418420 1001 86380 86390 1
418167 99418167 1001 86380 86390 1
418051 99418051 1001 86380 86390 1
417625 99417625 1001 86380 86390 1
417651 99417651 1001 86380 86390 1
420146 99420146 1001 86380 86390 1
420303 99420303 1001 86380 86390 1
420150 99420150 1001 86380 86390 1
420351 99420351 1001 86380 86390 1
419681 99419681 1001 86380 86390 1
419427 99419427 1001 86380 86390 1
419328 99419328 1001 86380 86390 1
420677 99420677 1001 86380 86390 1
420603 99420603 1001 86380 86390 1
420760 99420760 1001 86380 86390 1
420581 99420581 1001 86380 86390 1
421743 99421743 1001 86380 86390 1
421717 99421717 1001 86380 86390 1
421758 99421758 1001 86380 86390 1
421979 99421979 1001 86380 86390 1
422017 99422017 1001 86380 86390 1
421830 99421830 1001 86380 86390 1
421297 99421297 1001 86380 86390 1
421475 99421475 1001 86380 86390 1
420947 99420947 1001 86380 86390 1
421135 99421135 1001 86380 86390 1
422228 99422228 1001 86380 86390 1
422322 99422322 1001 86380 86390 1
422185 99422185 1001 86380 86390 1
422396 99422396 1001 86380 86390 1
423550 99423550 1001 86380 86390 1
423436 99423436 1001 86380 86390 1
423413 99423413 1001 86380 86390 1
423617 99423617 1001 86380 86390 1
423638 99423638 1001 86380 86390 1
423110 99423110 1001 86380 86390 1
423068 99423068 1001 86380 86390 1
423212 99423212 1001 86380 86390 1
422915 99422915 1001 86380 86390 1
423780 99423780 1001 86380 86390 1
423898 99423898 1001 86380 86390 1
424000 99424000 1001 86380 86390 1
424084 99424084 1001 86380 86390 1
423880 99423880 1001 86380 86390 1
425124 99425124 1001 86380 86390 1
425172 99425172 1001 86380 86390 1
424729 99424729 1001 86380 86390 1
424385 99424385 1001 86380 86390 1
426984 99426984 1001 86380 86390 1
426891 99426891 1001 86380 86390 1
426742 99426742 1001 86380 86390 1
426573 99426573 1001 86380 86390 1
426611 99426611 1001 86380 86390 1
426007 99426007 1001 86380 86390 1
425938 99425938 1001 86380 86390 1
426187 99426187 1001 86380 86390 1
426189 99426189 1001 86380 86390 1
425964 99425964 1001 86380 86390 1
426070 99426070 1001 86380 86390 1
427159 99427159 1001 86380 86390 1
428390 99428390 1001 86380 86390 1
428630 99428630 1001 86380 86390 1
428489 99428489 1001 86380 86390 1
428039 99428039 1001 86380 86390 1
428139 99428139 1001 86380 86390 1
428070 99428070 1001 86380 86390 1
428295 99428295 1001 86380 86390 1
428154 99428154 1001 86380 86390 1
427777 99427777 1001 86380 86390 1
427708 99427708 1001 86380 86390 1
427829 99427829 1001 86380 86390 1
427696 99427696 1001 86380 86390 1
429156 99429156 1001 86380 86390 1
429084 99429084 1001 86380 86390 1
429165 99429165 1001 86380 86390 1
429872 99429872 1001 86380 86390 1
429840 99429840 1001 86380 86390 1
429704 99429704 1001 86380 86390 1
429923 99429923 1001 86380 86390 1
429178 99429178 1001 86380 86390 1
429297 99429297 1001 86380 86390 1
429234 99429234 1001 86380 86390 1
430464 99430464 1001 86380 86390 1
431818 99431818 1001 86380 86390 1
431661 99431661 1001 86380 86390 1
431687 99431687 1001 86380 86390 1
431509 99431509 1001 86380 86390 1
431362 99431362 1001 86380 86390 1
431199 99431199 1001 86380 86390 1
431225 99431225 1001 86380 86390 1
432266 99432266 1001 86380 86390 1
432207 99432207 1001 86380 86390 1
432436 99432436 1001 86380 86390 1
432167 99432167 1001 86380 86390 1
433676 99433676 1001 86380 86390 1
433533 99433533 1001 86380 86390 1
433621 99433621 1001 86380 86390 1
433029 99433029 1001 86380 86390 1
432578 99432578 1001 86380 86390 1
432703 99432703 1001 86380 86390 1
432686 99432686 1001 86380 86390 1
432839 99432839 1001 86380 86390 1
434035 99434035 1001 86380 86390 1
434134 99434134 1001 86380 86390 1
433996 99433996 1001 86380 86390 1
432486 99432486 1001 86380 86390 1
433815 99433815 1001 86380 86390 1
433735 99433735 1001 86380 86390 1
435108 99435108 1001 86380 86390 1
435370 99435370 1001 86380 86390 1
435195 99435195 1001 86380 86390 1
435044 99435044 1001 86380 86390 1
435262 99435262 1001 86380 86390 1
435406 99435406 1001 86380 86390 1
434512 99434512 1001 86380 86390 1
434380 99434380 1001 86380 86390 1
434568 99434568 1001 86380 86390 1
434291 99434291 1001 86380 86390 1
434281 99434281 1001 86380 86390 1
435824 99435824 1001 86380 86390 1
435461 99435461 1001 86380 86390 1
435868 99435868 1001 86380 86390 1
435553 99435553 1001 86380 86390 1
435818 99435818 1001 86380 86390 1
435509 99435509 1001 86380 86390 1
436996 99436996 1001 86380 86390 1
436433 99436433 1001 86380 86390 1
435952 99435952 1001 86380 86390 1
436194 99436194 1001 86380 86390 1
436205 99436205 1001 86380 86390 1
435965 99435965 1001 86380 86390 1
437309 99437309 1001 86380 86390 1
300066 99300066 1001 86380 86390 1
437181 99437181 1001 86380 86390 1
437256 99437256 1001 86380 86390 1
300002 99300002 1001 86380 86390 1
300678 99300678 1001 86380 86390 1
300628 99300628 1001 86380 86390 1
300703 99300703 1001 86380 86390 1
300592 99300592 1001 86380 86390 1
300713 99300713 1001 86380 86390 1
300674 99300674 1001 86380 86390 1
300624 99300624 1001 86380 86390 1
300512 99300512 1001 86380 86390 1
300500 99300500 1001 86380 86390 1
300371 99300371 1001 86380 86390 1
300348 99300348 1001 86380 86390 1
300379 99300379 1001 86380 86390 1
300315 99300315 1001 86380 86390 1
300226 99300226 1001 86380 86390 1
300265 99300265 1001 86380 86390 1
300240 99300240 1001 86380 86390 1
300219 99300219 1001 86380 86390 1
300118 99300118 1001 86380 86390 1
300197 99300197 1001 86380 86390 1
301454 99301454 1001 86380 86390 1
301493 99301493 1001 86380 86390 1
301459 99301459 1001 86380 86390 1
301488 99301488 1001 86380 86390 1
301360 99301360 1001 86380 86390 1
301246 99301246 1001 86380 86390 1
301260 99301260 1001 86380 86390 1
301314 99301314 1001 86380 86390 1
301316 99301316 1001 86380 86390 1
301331 99301331 1001 86380 86390 1
301256 99301256 1001 86380 86390 1
300959 99300959 1001 86380 86390 1
300973 99300973 1001 86380 86390 1
301080 99301080 1001 86380 86390 1
301042 99301042 1001 86380 86390 1
300952 99300952 1001 86380 86390 1
301017 99301017 1001 86380 86390 1
301073 99301073 1001 86380 86390 1
301696 99301696 1001 86380 86390 1
301735 99301735 1001 86380 86390 1
301675 99301675 1001 86380 86390 1
301558 99301558 1001 86380 86390 1
301652 99301652 1001 86380 86390 1
301757 99301757 1001 86380 86390 1
301575 99301575 1001 86380 86390 1
301680 99301680 1001 86380 86390 1
301693 99301693 1001 86380 86390 1
302213 99302213 1001 86380 86390 1
302311 99302311 1001 86380 86390 1
301790 99301790 1001 86380 86390 1
301869 99301869 1001 86380 86390 1
301834 99301834 1001 86380 86390 1
302442 99302442 1001 86380 86390 1
302418 99302418 1001 86380 86390 1
302511 99302511 1001 86380 86390 1
302564 99302564 1001 86380 86390 1
302475 99302475 1001 86380 86390 1
303171 99303171 1001 86380 86390 1
303005 99303005 1001 86380 86390 1
303180 99303180 1001 86380 86390 1
303020 99303020 1001 86380 86390 1
302845 99302845 1001 86380 86390 1
302949 99302949 1001 86380 86390 1
302807 99302807 1001 86380 86390 1
302860 99302860 1001 86380 86390 1
302851 99302851 1001 86380 86390 1
302611 99302611 1001 86380 86390 1
302775 99302775 1001 86380 86390 1
303230 99303230 1001 86380 86390 1
303322 99303322 1001 86380 86390 1
304000 99304000 1001 86380 86390 1
303780 99303780 1001 86380 86390 1
303529 99303529 1001 86380 86390 1
303504 99303504 1001 86380 86390 1
303595 99303595 1001 86380 86390 1
303454 99303454 1001 86380 86390 1
303614 99303614 1001 86380 86390 1
304138 99304138 1001 86380 86390 1
304129 99304129 1001 86380 86390 1
304194 99304194 1001 86380 86390 1
304040 99304040 1001 86380 86390 1
304747 99304747 1001 86380 86390 1
304847 99304847 1001 86380 86390 1
304459 99304459 1001 86380 86390 1
304468 99304468 1001 86380 86390 1
304359 99304359 1001 86380 86390 1
304386 99304386 1001 86380 86390 1
304378 99304378 1001 86380 86390 1
304871 99304871 1001 86380 86390 1
304873 99304873 1001 86380 86390 1
305057 99305057 1001 86380 86390 1
304877 99304877 1001 86380 86390 1
305622 99305622 1001 86380 86390 1
305586 99305586 1001 86380 86390 1
305629 99305629 1001 86380 86390 1
305339 99305339 1001 86380 86390 1
305353 99305353 1001 86380 86390 1
305379 99305379 1001 86380 86390 1
305408 99305408 1001 86380 86390 1
305332 99305332 1001 86380 86390 1
305085 99305085 1001 86380 86390 1
305231 99305231 1001 86380 86390 1
500149 99500149 1001 86380 86390 1
500138 99500138 1001 86380 86390 1
500659 99500659 1001 86380 86390 1
500607 99500607 1001 86380 86390 1
500479 99500479 1001 86380 86390 1
500349 99500349 1001 86380 86390 1
500369 99500369 1001 86380 86390 1
500888 99500888 1001 86380 86390 1
501011 99501011 1001 86380 86390 1
501461 99501461 1001 86380 86390 1
501579 99501579 1001 86380 86390 1
501442 99501442 1001 86380 86390 1
501334 99501334 1001 86380 86390 1
501418 99501418 1001 86380 86390 1
501341 99501341 1001 86380 86390 1
501329 99501329 1001 86380 86390 1
501153 99501153 1001 86380 86390 1
501076 99501076 1001 86380 86390 1
501065 99501065 1001 86380 86390 1
501675 99501675 1001 86380 86390 1
501843 99501843 1001 86380 86390 1
501828 99501828 1001 86380 86390 1
501646 99501646 1001 86380 86390 1
502401 99502401 1001 86380 86390 1
502328 99502328 1001 86380 86390 1
502354 99502354 1001 86380 86390 1
502079 99502079 1001 86380 86390 1
502200 99502200 1001 86380 86390 1
502202 99502202 1001 86380 86390 1
502073 99502073 1001 86380 86390 1
501964 99501964 1001 86380 86390 1
501860 99501860 1001 86380 86390 1
501908 99501908 1001 86380 86390 1
502664 99502664 1001 86380 86390 1
502575 99502575 1001 86380 86390 1
502628 99502628 1001 86380 86390 1
503220 99503220 1001 86380 86390 1
503271 99503271 1001 86380 86390 1
503286 99503286 1001 86380 86390 1
503000 99503000 1001 86380 86390 1
502993 99502993 1001 86380 86390 1
502759 99502759 1001 86380 86390 1
503432 99503432 1001 86380 86390 1
503460 99503460 1001 86380 86390 1
503440 99503440 1001 86380 86390 1
503363 99503363 1001 86380 86390 1
503950 99503950 1001 86380 86390 1
503979 99503979 1001 86380 86390 1
503934 99503934 1001 86380 86390 1
503796 99503796 1001 86380 86390 1
503736 99503736 1001 86380 86390 1
503829 99503829 1001 86380 86390 1
503549 99503549 1001 86380 86390 1
504178 99504178 1001 86380 86390 1
504855 99504855 1001 86380 86390 1
504894 99504894 1001 86380 86390 1
504804 99504804 1001 86380 86390 1
504869 99504869 1001 86380 86390 1
504924 99504924 1001 86380 86390 1
504826 99504826 1001 86380 86390 1
504673 99504673 1001 86380 86390 1
504586 99504586 1001 86380 86390 1
504645 99504645 1001 86380 86390 1
504401 99504401 1001 86380 86390 1
504422 99504422 1001 86380 86390 1
504488 99504488 1001 86380 86390 1
504993 99504993 1001 86380 86390 1
505595 99505595 1001 86380 86390 1
505409 99505409 1001 86380 86390 1
505488 99505488 1001 86380 86390 1
505476 99505476 1001 86380 86390 1
505361 99505361 1001 86380 86390 1
505401 99505401 1001 86380 86390 1
505430 99505430 1001 86380 86390 1
505536 99505536 1001 86380 86390 1
505174 99505174 1001 86380 86390 1
505154 99505154 1001 86380 86390 1
505194 99505194 1001 86380 86390 1
505312 99505312 1001 86380 86390 1
505340 99505340 1001 86380 86390 1
505303 99505303 1001 86380 86390 1
505828 99505828 1001 86380 86390 1
506467 99506467 1001 86380 86390 1
506405 99506405 1001 86380 86390 1
506549 99506549 1001 86380 86390 1
506588 99506588 1001 86380 86390 1
506466 99506466 1001 86380 86390 1
506211 99506211 1001 86380 86390 1
506363 99506363 1001 86380 86390 1
506169 99506169 1001 86380 86390 1
506693 99506693 1001 86380 86390 1
507237 99507237 1001 86380 86390 1
507341 99507341 1001 86380 86390 1
507381 99507381 1001 86380 86390 1
507061 99507061 1001 86380 86390 1
507103 99507103 1001 86380 86390 1
507182 99507182 1001 86380 86390 1
507188 99507188 1001 86380 86390 1
506919 99506919 1001 86380 86390 1
506959 99506959 1001 86380 86390 1
506948 99506948 1001 86380 86390 1
506923 99506923 1001 86380 86390 1
506990 99506990 1001 86380 86390 1
506939 99506939 1001 86380 86390 1
506838 99506838 1001 86380 86390 1
507488 99507488 1001 86380 86390 1
507424 99507424 1001 86380 86390 1
507555 99507555 1001 86380 86390 1
507426 99507426 1001 86380 86390 1
507595 99507595 1001 86380 86390 1
508106 99508106 1001 86380 86390 1
508097 99508097 1001 86380 86390 1
507939 99507939 1001 86380 86390 1
507953 99507953 1001 86380 86390 1
507985 99507985 1001 86380 86390 1
508026 99508026 1001 86380 86390 1
507747 99507747 1001 86380 86390 1
507662 99507662 1001 86380 86390 1
507740 99507740 1001 86380 86390 1
507702 99507702 1001 86380 86390 1
508415 99508415 1001 86380 86390 1
508266 99508266 1001 86380 86390 1
508435 99508435 1001 86380 86390 1
508923 99508923 1001 86380 86390 1
508994 99508994 1001 86380 86390 1
508793 99508793 1001 86380 86390 1
508732 99508732 1001 86380 86390 1
508761 99508761 1001 86380 86390 1
508763 99508763 1001 86380 86390 1
508685 99508685 1001 86380 86390 1
509084 99509084 1001 86380 86390 1
509246 99509246 1001 86380 86390 1
509132 99509132 1001 86380 86390 1
509080 99509080 1001 86380 86390 1
509262 99509262 1001 86380 86390 1
509095 99509095 1001 86380 86390 1
509187 99509187 1001 86380 86390 1
509277 99509277 1001 86380 86390 1
509836 99509836 1001 86380 86390 1
509748 99509748 1001 86380 86390 1
509852 99509852 1001 86380 86390 1
509872 99509872 1001 86380 86390 1
509782 99509782 1001 86380 86390 1
509489 99509489 1001 86380 86390 1
509554 99509554 1001 86380 86390 1
509661 99509661 1001 86380 86390 1
509521 99509521 1001 86380 86390 1
509535 99509535 1001 86380 86390 1
509496 99509496 1001 86380 86390 1
509666 99509666 1001 86380 86390 1
509466 99509466 1001 86380 86390 1
509442 99509442 1001 86380 86390 1
509301 99509301 1001 86380 86390 1
510524 99510524 1001 86380 86390 1
510525 99510525 1001 86380 86390 1
510550 99510550 1001 86380 86390 1
510647 99510647 1001 86380 86390 1
510721 99510721 1001 86380 86390 1
510369 99510369 1001 86380 86390 1
510320 99510320 1001 86380 86390 1
510437 99510437 1001 86380 86390 1
510476 99510476 1001 86380 86390 1
510336 99510336 1001 86380 86390 1
510494 99510494 1001 86380 86390 1
510289 99510289 1001 86380 86390 1
510240 99510240 1001 86380 86390 1
510880 99510880 1001 86380 86390 1
510837 99510837 1001 86380 86390 1
510838 99510838 1001 86380 86390 1
510787 99510787 1001 86380 86390 1
511427 99511427 1001 86380 86390 1
511522 99511522 1001 86380 86390 1
511524 99511524 1001 86380 86390 1
511442 99511442 1001 86380 86390 1
511406 99511406 1001 86380 86390 1
511513 99511513 1001 86380 86390 1
511168 99511168 1001 86380 86390 1
511029 99511029 1001 86380 86390 1
511577 99511577 1001 86380 86390 1
511752 99511752 1001 86380 86390 1
511675 99511675 1001 86380 86390 1
512265 99512265 1001 86380 86390 1
512201 99512201 1001 86380 86390 1
512353 99512353 1001 86380 86390 1
512272 99512272 1001 86380 86390 1
512140 99512140 1001 86380 86390 1
511941 99511941 1001 86380 86390 1
511904 99511904 1001 86380 86390 1
512559 99512559 1001 86380 86390 1
512484 99512484 1001 86380 86390 1
512397 99512397 1001 86380 86390 1
512450 99512450 1001 86380 86390 1
513014 99513014 1001 86380 86390 1
513081 99513081 1001 86380 86390 1
513109 99513109 1001 86380 86390 1
513032 99513032 1001 86380 86390 1
513125 99513125 1001 86380 86390 1
513061 99513061 1001 86380 86390 1
512911 99512911 1001 86380 86390 1
512795 99512795 1001 86380 86390 1
512928 99512928 1001 86380 86390 1
512954 99512954 1001 86380 86390 1
512814 99512814 1001 86380 86390 1
512621 99512621 1001 86380 86390 1
513285 99513285 1001 86380 86390 1
513640 99513640 1001 86380 86390 1
513744 99513744 1001 86380 86390 1
513785 99513785 1001 86380 86390 1
513450 99513450 1001 86380 86390 1
513544 99513544 1001 86380 86390 1
514222 99514222 1001 86380 86390 1
514130 99514130 1001 86380 86390 1
514800 99514800 1001 86380 86390 1
514790 99514790 1001 86380 86390 1
514484 99514484 1001 86380 86390 1
514575 99514575 1001 86380 86390 1
514460 99514460 1001 86380 86390 1
514604 99514604 1001 86380 86390 1
514492 99514492 1001 86380 86390 1
514407 99514407 1001 86380 86390 1
514271 99514271 1001 86380 86390 1
514957 99514957 1001 86380 86390 1
514974 99514974 1001 86380 86390 1
514990 99514990 1001 86380 86390 1
515042 99515042 1001 86380 86390 1
515652 99515652 1001 86380 86390 1
515658 99515658 1001 86380 86390 1
515500 99515500 1001 86380 86390 1
515426 99515426 1001 86380 86390 1
515380 99515380 1001 86380 86390 1
515420 99515420 1001 86380 86390 1
515398 99515398 1001 86380 86390 1
515208 99515208 1001 86380 86390 1
515184 99515184 1001 86380 86390 1
515135 99515135 1001 86380 86390 1
515252 99515252 1001 86380 86390 1
515201 99515201 1001 86380 86390 1
515734 99515734 1001 86380 86390 1
516483 99516483 1001 86380 86390 1
516239 99516239 1001 86380 86390 1
516240 99516240 1001 86380 86390 1
516100 99516100 1001 86380 86390 1
516273 99516273 1001 86380 86390 1
515940 99515940 1001 86380 86390 1
516032 99516032 1001 86380 86390 1
516053 99516053 1001 86380 86390 1
516041 99516041 1001 86380 86390 1
516081 99516081 1001 86380 86390 1
516588 99516588 1001 86380 86390 1
516705 99516705 1001 86380 86390 1
516552 99516552 1001 86380 86390 1
516657 99516657 1001 86380 86390 1
517133 99517133 1001 86380 86390 1
517252 99517252 1001 86380 86390 1
517085 99517085 1001 86380 86390 1
517048 99517048 1001 86380 86390 1
516845 99516845 1001 86380 86390 1
516820 99516820 1001 86380 86390 1
516761 99516761 1001 86380 86390 1
516735 99516735 1001 86380 86390 1
517398 99517398 1001 86380 86390 1
517516 99517516 1001 86380 86390 1
517453 99517453 1001 86380 86390 1
517431 99517431 1001 86380 86390 1
517995 99517995 1001 86380 86390 1
518127 99518127 1001 86380 86390 1
518142 99518142 1001 86380 86390 1
517975 99517975 1001 86380 86390 1
518069 99518069 1001 86380 86390 1
517811 99517811 1001 86380 86390 1
517914 99517914 1001 86380 86390 1
517672 99517672 1001 86380 86390 1
517582 99517582 1001 86380 86390 1
517647 99517647 1001 86380 86390 1
517551 99517551 1001 86380 86390 1
517708 99517708 1001 86380 86390 1
518256 99518256 1001 86380 86390 1
518209 99518209 1001 86380 86390 1
518786 99518786 1001 86380 86390 1
518981 99518981 1001 86380 86390 1
518576 99518576 1001 86380 86390 1
518765 99518765 1001 86380 86390 1
518779 99518779 1001 86380 86390 1
518422 99518422 1001 86380 86390 1
518476 99518476 1001 86380 86390 1
518555 99518555 1001 86380 86390 1
518465 99518465 1001 86380 86390 1
519102 99519102 1001 86380 86390 1
519141 99519141 1001 86380 86390 1
519052 99519052 1001 86380 86390 1
519118 99519118 1001 86380 86390 1
519015 99519015 1001 86380 86390 1
519098 99519098 1001 86380 86390 1
519652 99519652 1001 86380 86390 1
519641 99519641 1001 86380 86390 1
519642 99519642 1001 86380 86390 1
519527 99519527 1001 86380 86390 1
519348 99519348 1001 86380 86390 1
519292 99519292 1001 86380 86390 1
519901 99519901 1001 86380 86390 1
519928 99519928 1001 86380 86390 1
519873 99519873 1001 86380 86390 1
520445 99520445 1001 86380 86390 1
520434 99520434 1001 86380 86390 1
520283 99520283 1001 86380 86390 1
520312 99520312 1001 86380 86390 1
520203 99520203 1001 86380 86390 1
520107 99520107 1001 86380 86390 1
520043 99520043 1001 86380 86390 1
520703 99520703 1001 86380 86390 1
520682 99520682 1001 86380 86390 1
520713 99520713 1001 86380 86390 1
520842 99520842 1001 86380 86390 1
521312 99521312 1001 86380 86390 1
521295 99521295 1001 86380 86390 1
521161 99521161 1001 86380 86390 1
521111 99521111 1001 86380 86390 1
521102 99521102 1001 86380 86390 1
521557 99521557 1001 86380 86390 1
521586 99521586 1001 86380 86390 1
522182 99522182 1001 86380 86390 1
522172 99522172 1001 86380 86390 1
522173 99522173 1001 86380 86390 1
521957 99521957 1001 86380 86390 1
522074 99522074 1001 86380 86390 1
521900 99521900 1001 86380 86390 1
522031 99522031 1001 86380 86390 1
521878 99521878 1001 86380 86390 1
521684 99521684 1001 86380 86390 1
521794 99521794 1001 86380 86390 1
521795 99521795 1001 86380 86390 1
521848 99521848 1001 86380 86390 1
521758 99521758 1001 86380 86390 1
521761 99521761 1001 86380 86390 1
522331 99522331 1001 86380 86390 1
522476 99522476 1001 86380 86390 1
523028 99523028 1001 86380 86390 1
523083 99523083 1001 86380 86390 1
522969 99522969 1001 86380 86390 1
522945 99522945 1001 86380 86390 1
522868 99522868 1001 86380 86390 1
522726 99522726 1001 86380 86390 1
522727 99522727 1001 86380 86390 1
523181 99523181 1001 86380 86390 1
523273 99523273 1001 86380 86390 1
523150 99523150 1001 86380 86390 1
523153 99523153 1001 86380 86390 1
523166 99523166 1001 86380 86390 1
523908 99523908 1001 86380 86390 1
523843 99523843 1001 86380 86390 1
523768 99523768 1001 86380 86390 1
523761 99523761 1001 86380 86390 1
523776 99523776 1001 86380 86390 1
523547 99523547 1001 86380 86390 1
523644 99523644 1001 86380 86390 1
523709 99523709 1001 86380 86390 1
523710 99523710 1001 86380 86390 1
523431 99523431 1001 86380 86390 1
523422 99523422 1001 86380 86390 1
523451 99523451 1001 86380 86390 1
524050 99524050 1001 86380 86390 1
524012 99524012 1001 86380 86390 1
523964 99523964 1001 86380 86390 1
524107 99524107 1001 86380 86390 1
523978 99523978 1001 86380 86390 1
523965 99523965 1001 86380 86390 1
524667 99524667 1001 86380 86390 1
524706 99524706 1001 86380 86390 1
524593 99524593 1001 86380 86390 1
524636 99524636 1001 86380 86390 1
524520 99524520 1001 86380 86390 1
524381 99524381 1001 86380 86390 1
524205 99524205 1001 86380 86390 1
525562 99525562 1001 86380 86390 1
525436 99525436 1001 86380 86390 1
525378 99525378 1001 86380 86390 1
525223 99525223 1001 86380 86390 1
525029 99525029 1001 86380 86390 1
524993 99524993 1001 86380 86390 1
525175 99525175 1001 86380 86390 1
525076 99525076 1001 86380 86390 1
526390 99526390 1001 86380 86390 1
526225 99526225 1001 86380 86390 1
526266 99526266 1001 86380 86390 1
526064 99526064 1001 86380 86390 1
526155 99526155 1001 86380 86390 1
526197 99526197 1001 86380 86390 1
526198 99526198 1001 86380 86390 1
526058 99526058 1001 86380 86390 1
525867 99525867 1001 86380 86390 1
525810 99525810 1001 86380 86390 1
526007 99526007 1001 86380 86390 1
526423 99526423 1001 86380 86390 1
526606 99526606 1001 86380 86390 1
526622 99526622 1001 86380 86390 1
526785 99526785 1001 86380 86390 1
526686 99526686 1001 86380 86390 1
526712 99526712 1001 86380 86390 1
526805 99526805 1001 86380 86390 1
526690 99526690 1001 86380 86390 1
526742 99526742 1001 86380 86390 1
526836 99526836 1001 86380 86390 1
527318 99527318 1001 86380 86390 1
527383 99527383 1001 86380 86390 1
527410 99527410 1001 86380 86390 1
527335 99527335 1001 86380 86390 1
527891 99527891 1001 86380 86390 1
527746 99527746 1001 86380 86390 1
527507 99527507 1001 86380 86390 1
527647 99527647 1001 86380 86390 1
528181 99528181 1001 86380 86390 1
528131 99528131 1001 86380 86390 1
528096 99528096 1001 86380 86390 1
528746 99528746 1001 86380 86390 1
528762 99528762 1001 86380 86390 1
528768 99528768 1001 86380 86390 1
528706 99528706 1001 86380 86390 1
528707 99528707 1001 86380 86390 1
528549 99528549 1001 86380 86390 1
528628 99528628 1001 86380 86390 1
528450 99528450 1001 86380 86390 1
528294 99528294 1001 86380 86390 1
528457 99528457 1001 86380 86390 1
528316 99528316 1001 86380 86390 1
528291 99528291 1001 86380 86390 1
528953 99528953 1001 86380 86390 1
529031 99529031 1001 86380 86390 1
529087 99529087 1001 86380 86390 1
529062 99529062 1001 86380 86390 1
528908 99528908 1001 86380 86390 1
529725 99529725 1001 86380 86390 1
529553 99529553 1001 86380 86390 1
529658 99529658 1001 86380 86390 1
529584 99529584 1001 86380 86390 1
529486 99529486 1001 86380 86390 1
529359 99529359 1001 86380 86390 1
529246 99529246 1001 86380 86390 1
529776 99529776 1001 86380 86390 1
529828 99529828 1001 86380 86390 1
529880 99529880 1001 86380 86390 1
529855 99529855 1001 86380 86390 1
529888 99529888 1001 86380 86390 1
529733 99529733 1001 86380 86390 1
530376 99530376 1001 86380 86390 1
530468 99530468 1001 86380 86390 1
530471 99530471 1001 86380 86390 1
530298 99530298 1001 86380 86390 1
530148 99530148 1001 86380 86390 1
530268 99530268 1001 86380 86390 1
530294 99530294 1001 86380 86390 1
530093 99530093 1001 86380 86390 1
530689 99530689 1001 86380 86390 1
530573 99530573 1001 86380 86390 1
530678 99530678 1001 86380 86390 1
531226 99531226 1001 86380 86390 1
531347 99531347 1001 86380 86390 1
531281 99531281 1001 86380 86390 1
531208 99531208 1001 86380 86390 1
531222 99531222 1001 86380 86390 1
531275 99531275 1001 86380 86390 1
530983 99530983 1001 86380 86390 1
530863 99530863 1001 86380 86390 1
530832 99530832 1001 86380 86390 1
530962 99530962 1001 86380 86390 1
531573 99531573 1001 86380 86390 1
531483 99531483 1001 86380 86390 1
532118 99532118 1001 86380 86390 1
532041 99532041 1001 86380 86390 1
532093 99532093 1001 86380 86390 1
532046 99532046 1001 86380 86390 1
532089 99532089 1001 86380 86390 1
532102 99532102 1001 86380 86390 1
531947 99531947 1001 86380 86390 1
531744 99531744 1001 86380 86390 1
531589 99531589 1001 86380 86390 1
531737 99531737 1001 86380 86390 1
532385 99532385 1001 86380 86390 1
532258 99532258 1001 86380 86390 1
532221 99532221 1001 86380 86390 1
532394 99532394 1001 86380 86390 1
532213 99532213 1001 86380 86390 1
532931 99532931 1001 86380 86390 1
532829 99532829 1001 86380 86390 1
532934 99532934 1001 86380 86390 1
532977 99532977 1001 86380 86390 1
532806 99532806 1001 86380 86390 1
532756 99532756 1001 86380 86390 1
532798 99532798 1001 86380 86390 1
532463 99532463 1001 86380 86390 1
532542 99532542 1001 86380 86390 1
532583 99532583 1001 86380 86390 1
532454 99532454 1001 86380 86390 1
532444 99532444 1001 86380 86390 1
532614 99532614 1001 86380 86390 1
533210 99533210 1001 86380 86390 1
532619 99532619 1001 86380 86390 1
533044 99533044 1001 86380 86390 1
533188 99533188 1001 86380 86390 1
533235 99533235 1001 86380 86390 1
533855 99533855 1001 86380 86390 1
533528 99533528 1001 86380 86390 1
533596 99533596 1001 86380 86390 1
533635 99533635 1001 86380 86390 1
533381 99533381 1001 86380 86390 1
533269 99533269 1001 86380 86390 1
533309 99533309 1001 86380 86390 1
534020 99534020 1001 86380 86390 1
534503 99534503 1001 86380 86390 1
534568 99534568 1001 86380 86390 1
534610 99534610 1001 86380 86390 1
534602 99534602 1001 86380 86390 1
534390 99534390 1001 86380 86390 1
534328 99534328 1001 86380 86390 1
534368 99534368 1001 86380 86390 1
534321 99534321 1001 86380 86390 1
534386 99534386 1001 86380 86390 1
534260 99534260 1001 86380 86390 1
534112 99534112 1001 86380 86390 1
534792 99534792 1001 86380 86390 1
535483 99535483 1001 86380 86390 1
535427 99535427 1001 86380 86390 1
535351 99535351 1001 86380 86390 1
535379 99535379 1001 86380 86390 1
535189 99535189 1001 86380 86390 1
535298 99535298 1001 86380 86390 1
535116 99535116 1001 86380 86390 1
535224 99535224 1001 86380 86390 1
534948 99534948 1001 86380 86390 1
534925 99534925 1001 86380 86390 1
534912 99534912 1001 86380 86390 1
535638 99535638 1001 86380 86390 1
535550 99535550 1001 86380 86390 1
535524 99535524 1001 86380 86390 1
535568 99535568 1001 86380 86390 1
536234 99536234 1001 86380 86390 1
536213 99536213 1001 86380 86390 1
536189 99536189 1001 86380 86390 1
536067 99536067 1001 86380 86390 1
536016 99536016 1001 86380 86390 1
535932 99535932 1001 86380 86390 1
536036 99536036 1001 86380 86390 1
536000 99536000 1001 86380 86390 1
535832 99535832 1001 86380 86390 1
535795 99535795 1001 86380 86390 1
535875 99535875 1001 86380 86390 1
535734 99535734 1001 86380 86390 1
536541 99536541 1001 86380 86390 1
536438 99536438 1001 86380 86390 1
536442 99536442 1001 86380 86390 1
536455 99536455 1001 86380 86390 1
536522 99536522 1001 86380 86390 1
537069 99537069 1001 86380 86390 1
536694 99536694 1001 86380 86390 1
537172 99537172 1001 86380 86390 1
537199 99537199 1001 86380 86390 1
537212 99537212 1001 86380 86390 1
537303 99537303 1001 86380 86390 1
537346 99537346 1001 86380 86390 1
537205 99537205 1001 86380 86390 1
537184 99537184 1001 86380 86390 1
537877 99537877 1001 86380 86390 1
537971 99537971 1001 86380 86390 1
537818 99537818 1001 86380 86390 1
537653 99537653 1001 86380 86390 1
537733 99537733 1001 86380 86390 1
537779 99537779 1001 86380 86390 1
537780 99537780 1001 86380 86390 1
537704 99537704 1001 86380 86390 1
537743 99537743 1001 86380 86390 1
537587 99537587 1001 86380 86390 1
537556 99537556 1001 86380 86390 1
538026 99538026 1001 86380 86390 1
538046 99538046 1001 86380 86390 1
538090 99538090 1001 86380 86390 1
538784 99538784 1001 86380 86390 1
538689 99538689 1001 86380 86390 1
538615 99538615 1001 86380 86390 1
538683 99538683 1001 86380 86390 1
538510 99538510 1001 86380 86390 1
538446 99538446 1001 86380 86390 1
538489 99538489 1001 86380 86390 1
538323 99538323 1001 86380 86390 1
538304 99538304 1001 86380 86390 1
538279 99538279 1001 86380 86390 1
538361 99538361 1001 86380 86390 1
538882 99538882 1001 86380 86390 1
539441 99539441 1001 86380 86390 1
539628 99539628 1001 86380 86390 1
539361 99539361 1001 86380 86390 1
539391 99539391 1001 86380 86390 1
539330 99539330 1001 86380 86390 1
539114 99539114 1001 86380 86390 1
539119 99539119 1001 86380 86390 1
539808 99539808 1001 86380 86390 1
539759 99539759 1001 86380 86390 1
539839 99539839 1001 86380 86390 1
540420 99540420 1001 86380 86390 1
540370 99540370 1001 86380 86390 1
540191 99540191 1001 86380 86390 1
540245 99540245 1001 86380 86390 1
539878 99539878 1001 86380 86390 1
540537 99540537 1001 86380 86390 1
540514 99540514 1001 86380 86390 1
541112 99541112 1001 86380 86390 1
541235 99541235 1001 86380 86390 1
541236 99541236 1001 86380 86390 1
541097 99541097 1001 86380 86390 1
541286 99541286 1001 86380 86390 1
541087 99541087 1001 86380 86390 1
541023 99541023 1001 86380 86390 1
541068 99541068 1001 86380 86390 1
540991 99540991 1001 86380 86390 1
540841 99540841 1001 86380 86390 1
540830 99540830 1001 86380 86390 1
540792 99540792 1001 86380 86390 1
540820 99540820 1001 86380 86390 1
540874 99540874 1001 86380 86390 1
540837 99540837 1001 86380 86390 1
541382 99541382 1001 86380 86390 1
541307 99541307 1001 86380 86390 1
541425 99541425 1001 86380 86390 1
542021 99542021 1001 86380 86390 1
542079 99542079 1001 86380 86390 1
541773 99541773 1001 86380 86390 1
541826 99541826 1001 86380 86390 1
541855 99541855 1001 86380 86390 1
541753 99541753 1001 86380 86390 1
541860 99541860 1001 86380 86390 1
541524 99541524 1001 86380 86390 1
541680 99541680 1001 86380 86390 1
541578 99541578 1001 86380 86390 1
542204 99542204 1001 86380 86390 1
542192 99542192 1001 86380 86390 1
542842 99542842 1001 86380 86390 1
542865 99542865 1001 86380 86390 1
542906 99542906 1001 86380 86390 1
542637 99542637 1001 86380 86390 1
542703 99542703 1001 86380 86390 1
542587 99542587 1001 86380 86390 1
542705 99542705 1001 86380 86390 1
542377 99542377 1001 86380 86390 1
542385 99542385 1001 86380 86390 1
542374 99542374 1001 86380 86390 1
543100 99543100 1001 86380 86390 1
543077 99543077 1001 86380 86390 1
542978 99542978 1001 86380 86390 1
543610 99543610 1001 86380 86390 1
543623 99543623 1001 86380 86390 1
543663 99543663 1001 86380 86390 1
543730 99543730 1001 86380 86390 1
543267 99543267 1001 86380 86390 1
543217 99543217 1001 86380 86390 1
543284 99543284 1001 86380 86390 1
543352 99543352 1001 86380 86390 1
543925 99543925 1001 86380 86390 1
543889 99543889 1001 86380 86390 1
543826 99543826 1001 86380 86390 1
543832 99543832 1001 86380 86390 1
544534 99544534 1001 86380 86390 1
544401 99544401 1001 86380 86390 1
544426 99544426 1001 86380 86390 1
544519 99544519 1001 86380 86390 1
544131 99544131 1001 86380 86390 1
544035 99544035 1001 86380 86390 1
544725 99544725 1001 86380 86390 1
544704 99544704 1001 86380 86390 1
544668 99544668 1001 86380 86390 1
544734 99544734 1001 86380 86390 1
400034 99400034 1001 86380 86390 1
400215 99400215 1001 86380 86390 1
400204 99400204 1001 86380 86390 1
400234 99400234 1001 86380 86390 1
400283 99400283 1001 86380 86390 1
400308 99400308 1001 86380 86390 1
400381 99400381 1001 86380 86390 1
400389 99400389 1001 86380 86390 1
400479 99400479 1001 86380 86390 1
400564 99400564 1001 86380 86390 1
400821 99400821 1001 86380 86390 1
400798 99400798 1001 86380 86390 1
401026 99401026 1001 86380 86390 1
400943 99400943 1001 86380 86390 1
401207 99401207 1001 86380 86390 1
401551 99401551 1001 86380 86390 1
401586 99401586 1001 86380 86390 1
401785 99401785 1001 86380 86390 1
401847 99401847 1001 86380 86390 1
402030 99402030 1001 86380 86390 1
401974 99401974 1001 86380 86390 1
402095 99402095 1001 86380 86390 1
402273 99402273 1001 86380 86390 1
402418 99402418 1001 86380 86390 1
402635 99402635 1001 86380 86390 1
402612 99402612 1001 86380 86390 1
402781 99402781 1001 86380 86390 1
402842 99402842 1001 86380 86390 1
402875 99402875 1001 86380 86390 1
403133 99403133 1001 86380 86390 1
403123 99403123 1001 86380 86390 1
403440 99403440 1001 86380 86390 1
403526 99403526 1001 86380 86390 1
403467 99403467 1001 86380 86390 1
403620 99403620 1001 86380 86390 1
403728 99403728 1001 86380 86390 1
403712 99403712 1001 86380 86390 1
403823 99403823 1001 86380 86390 1
403760 99403760 1001 86380 86390 1
403836 99403836 1001 86380 86390 1
403839 99403839 1001 86380 86390 1
403978 99403978 1001 86380 86390 1
403967 99403967 1001 86380 86390 1
404119 99404119 1001 86380 86390 1
404043 99404043 1001 86380 86390 1
404442 99404442 1001 86380 86390 1
404514 99404514 1001 86380 86390 1
405387 99405387 1001 86380 86390 1
405334 99405334 1001 86380 86390 1
405337 99405337 1001 86380 86390 1
405391 99405391 1001 86380 86390 1
405412 99405412 1001 86380 86390 1
405397 99405397 1001 86380 86390 1
405453 99405453 1001 86380 86390 1
405619 99405619 1001 86380 86390 1
405697 99405697 1001 86380 86390 1
405863 99405863 1001 86380 86390 1
405872 99405872 1001 86380 86390 1
406087 99406087 1001 86380 86390 1
406326 99406326 1001 86380 86390 1
406339 99406339 1001 86380 86390 1
406488 99406488 1001 86380 86390 1
406501 99406501 1001 86380 86390 1
406643 99406643 1001 86380 86390 1
406714 99406714 1001 86380 86390 1
406796 99406796 1001 86380 86390 1
406760 99406760 1001 86380 86390 1
406907 99406907 1001 86380 86390 1
406911 99406911 1001 86380 86390 1
406957 99406957 1001 86380 86390 1
407199 99407199 1001 86380 86390 1
407346 99407346 1001 86380 86390 1
407325 99407325 1001 86380 86390 1
407401 99407401 1001 86380 86390 1
407425 99407425 1001 86380 86390 1
407556 99407556 1001 86380 86390 1
407616 99407616 1001 86380 86390 1
407626 99407626 1001 86380 86390 1
408069 99408069 1001 86380 86390 1
408203 99408203 1001 86380 86390 1
408242 99408242 1001 86380 86390 1
408388 99408388 1001 86380 86390 1
408518 99408518 1001 86380 86390 1
408501 99408501 1001 86380 86390 1
408599 99408599 1001 86380 86390 1
408748 99408748 1001 86380 86390 1
408848 99408848 1001 86380 86390 1
408882 99408882 1001 86380 86390 1
408958 99408958 1001 86380 86390 1
409179 99409179 1001 86380 86390 1
409140 99409140 1001 86380 86390 1
409252 99409252 1001 86380 86390 1
409241 99409241 1001 86380 86390 1
409423 99409423 1001 86380 86390 1
409626 99409626 1001 86380 86390 1
409703 99409703 1001 86380 86390 1
409811 99409811 1001 86380 86390 1
410174 99410174 1001 86380 86390 1
410297 99410297 1001 86380 86390 1
410508 99410508 1001 86380 86390 1
410687 99410687 1001 86380 86390 1
410692 99410692 1001 86380 86390 1
410786 99410786 1001 86380 86390 1
410983 99410983 1001 86380 86390 1
411121 99411121 1001 86380 86390 1
411443 99411443 1001 86380 86390 1
411846 99411846 1001 86380 86390 1
411808 99411808 1001 86380 86390 1
411894 99411894 1001 86380 86390 1
412084 99412084 1001 86380 86390 1
412387 99412387 1001 86380 86390 1
412278 99412278 1001 86380 86390 1
412907 99412907 1001 86380 86390 1
413006 99413006 1001 86380 86390 1
413215 99413215 1001 86380 86390 1
413221 99413221 1001 86380 86390 1
413122 99413122 1001 86380 86390 1
414036 99414036 1001 86380 86390 1
414020 99414020 1001 86380 86390 1
415078 99415078 1001 86380 86390 1
415007 99415007 1001 86380 86390 1
415042 99415042 1001 86380 86390 1
414893 99414893 1001 86380 86390 1
414821 99414821 1001 86380 86390 1
414617 99414617 1001 86380 86390 1
414593 99414593 1001 86380 86390 1
414824 99414824 1001 86380 86390 1
414897 99414897 1001 86380 86390 1
414721 99414721 1001 86380 86390 1
414905 99414905 1001 86380 86390 1
414731 99414731 1001 86380 86390 1
414368 99414368 1001 86380 86390 1
415675 99415675 1001 86380 86390 1
416939 99416939 1001 86380 86390 1
416863 99416863 1001 86380 86390 1
416842 99416842 1001 86380 86390 1
416743 99416743 1001 86380 86390 1
416897 99416897 1001 86380 86390 1
416231 99416231 1001 86380 86390 1
416355 99416355 1001 86380 86390 1
416038 99416038 1001 86380 86390 1
415877 99415877 1001 86380 86390 1
417141 99417141 1001 86380 86390 1
417173 99417173 1001 86380 86390 1
417010 99417010 1001 86380 86390 1
417351 99417351 1001 86380 86390 1
417593 99417593 1001 86380 86390 1
418619 99418619 1001 86380 86390 1
418477 99418477 1001 86380 86390 1
418461 99418461 1001 86380 86390 1
418462 99418462 1001 86380 86390 1
418058 99418058 1001 86380 86390 1
418091 99418091 1001 86380 86390 1
418172 99418172 1001 86380 86390 1
418354 99418354 1001 86380 86390 1
418385 99418385 1001 86380 86390 1
417869 99417869 1001 86380 86390 1
417685 99417685 1001 86380 86390 1
417801 99417801 1001 86380 86390 1
418011 99418011 1001 86380 86390 1
418012 99418012 1001 86380 86390 1
419080 99419080 1001 86380 86390 1
418828 99418828 1001 86380 86390 1
419746 99419746 1001 86380 86390 1
419984 99419984 1001 86380 86390 1
419971 99419971 1001 86380 86390 1
419919 99419919 1001 86380 86390 1
419683 99419683 1001 86380 86390 1
419900 99419900 1001 86380 86390 1
419594 99419594 1001 86380 86390 1
419472 99419472 1001 86380 86390 1
419497 99419497 1001 86380 86390 1
419274 99419274 1001 86380 86390 1
419279 99419279 1001 86380 86390 1
419479 99419479 1001 86380 86390 1
419509 99419509 1001 86380 86390 1
419464 99419464 1001 86380 86390 1
420697 99420697 1001 86380 86390 1
420524 99420524 1001 86380 86390 1
420800 99420800 1001 86380 86390 1
421828 99421828 1001 86380 86390 1
421353 99421353 1001 86380 86390 1
421465 99421465 1001 86380 86390 1
421489 99421489 1001 86380 86390 1
421447 99421447 1001 86380 86390 1
421310 99421310 1001 86380 86390 1
420839 99420839 1001 86380 86390 1
422307 99422307 1001 86380 86390 1
422369 99422369 1001 86380 86390 1
422427 99422427 1001 86380 86390 1
423461 99423461 1001 86380 86390 1
423689 99423689 1001 86380 86390 1
423614 99423614 1001 86380 86390 1
423724 99423724 1001 86380 86390 1
422943 99422943 1001 86380 86390 1
423219 99423219 1001 86380 86390 1
423008 99423008 1001 86380 86390 1
422669 99422669 1001 86380 86390 1
422548 99422548 1001 86380 86390 1
423306 99423306 1001 86380 86390 1
424043 99424043 1001 86380 86390 1
423858 99423858 1001 86380 86390 1
424838 99424838 1001 86380 86390 1
424608 99424608 1001 86380 86390 1
424314 99424314 1001 86380 86390 1
424245 99424245 1001 86380 86390 1
424516 99424516 1001 86380 86390 1
425777 99425777 1001 86380 86390 1
426868 99426868 1001 86380 86390 1
426956 99426956 1001 86380 86390 1
426649 99426649 1001 86380 86390 1
426342 99426342 1001 86380 86390 1
426046 99426046 1001 86380 86390 1
425940 99425940 1001 86380 86390 1
425902 99425902 1001 86380 86390 1
427145 99427145 1001 86380 86390 1
427420 99427420 1001 86380 86390 1
427241 99427241 1001 86380 86390 1
427358 99427358 1001 86380 86390 1
427280 99427280 1001 86380 86390 1
427528 99427528 1001 86380 86390 1
428497 99428497 1001 86380 86390 1
428608 99428608 1001 86380 86390 1
428377 99428377 1001 86380 86390 1
428229 99428229 1001 86380 86390 1
428189 99428189 1001 86380 86390 1
428284 99428284 1001 86380 86390 1
428262 99428262 1001 86380 86390 1
428223 99428223 1001 86380 86390 1
427624 99427624 1001 86380 86390 1
427779 99427779 1001 86380 86390 1
427566 99427566 1001 86380 86390 1
427907 99427907 1001 86380 86390 1
428981 99428981 1001 86380 86390 1
428863 99428863 1001 86380 86390 1
430119 99430119 1001 86380 86390 1
430083 99430083 1001 86380 86390 1
429738 99429738 1001 86380 86390 1
429623 99429623 1001 86380 86390 1
429624 99429624 1001 86380 86390 1
429612 99429612 1001 86380 86390 1
429431 99429431 1001 86380 86390 1
429293 99429293 1001 86380 86390 1
429321 99429321 1001 86380 86390 1
429300 99429300 1001 86380 86390 1
429289 99429289 1001 86380 86390 1
430531 99430531 1001 86380 86390 1
430555 99430555 1001 86380 86390 1
430593 99430593 1001 86380 86390 1
430720 99430720 1001 86380 86390 1
431839 99431839 1001 86380 86390 1
431807 99431807 1001 86380 86390 1
431903 99431903 1001 86380 86390 1
431510 99431510 1001 86380 86390 1
431573 99431573 1001 86380 86390 1
431496 99431496 1001 86380 86390 1
431641 99431641 1001 86380 86390 1
431423 99431423 1001 86380 86390 1
431620 99431620 1001 86380 86390 1
431068 99431068 1001 86380 86390 1
431100 99431100 1001 86380 86390 1
430881 99430881 1001 86380 86390 1
432120 99432120 1001 86380 86390 1
432382 99432382 1001 86380 86390 1
432383 99432383 1001 86380 86390 1
432233 99432233 1001 86380 86390 1
433634 99433634 1001 86380 86390 1
433330 99433330 1001 86380 86390 1
433631 99433631 1001 86380 86390 1
433212 99433212 1001 86380 86390 1
432963 99432963 1001 86380 86390 1
432566 99432566 1001 86380 86390 1
432762 99432762 1001 86380 86390 1
435243 99435243 1001 86380 86390 1
435286 99435286 1001 86380 86390 1
435346 99435346 1001 86380 86390 1
435402 99435402 1001 86380 86390 1
434615 99434615 1001 86380 86390 1
434138 99434138 1001 86380 86390 1
434566 99434566 1001 86380 86390 1
434143 99434143 1001 86380 86390 1
434571 99434571 1001 86380 86390 1
435805 99435805 1001 86380 86390 1
435688 99435688 1001 86380 86390 1
435632 99435632 1001 86380 86390 1
436950 99436950 1001 86380 86390 1
437005 99437005 1001 86380 86390 1
437009 99437009 1001 86380 86390 1
436462 99436462 1001 86380 86390 1
436379 99436379 1001 86380 86390 1
436074 99436074 1001 86380 86390 1
435907 99435907 1001 86380 86390 1
436055 99436055 1001 86380 86390 1
300033 99300033 1001 86380 86390 1
300015 99300015 1001 86380 86390 1
300550 99300550 1001 86380 86390 1
300439 99300439 1001 86380 86390 1
300274 99300274 1001 86380 86390 1
300759 99300759 1001 86380 86390 1
300927 99300927 1001 86380 86390 1
301553 99301553 1001 86380 86390 1
301416 99301416 1001 86380 86390 1
301380 99301380 1001 86380 86390 1
301398 99301398 1001 86380 86390 1
301245 99301245 1001 86380 86390 1
301299 99301299 1001 86380 86390 1
301189 99301189 1001 86380 86390 1
300939 99300939 1001 86380 86390 1
301032 99301032 1001 86380 86390 1
301747 99301747 1001 86380 86390 1
301624 99301624 1001 86380 86390 1
302346 99302346 1001 86380 86390 1
302231 99302231 1001 86380 86390 1
302283 99302283 1001 86380 86390 1
302008 99302008 1001 86380 86390 1
302021 99302021 1001 86380 86390 1
302053 99302053 1001 86380 86390 1
301786 99301786 1001 86380 86390 1
301778 99301778 1001 86380 86390 1
301793 99301793 1001 86380 86390 1
301832 99301832 1001 86380 86390 1
301823 99301823 1001 86380 86390 1
302561 99302561 1001 86380 86390 1
302526 99302526 1001 86380 86390 1
302581 99302581 1001 86380 86390 1
302517 99302517 1001 86380 86390 1
303173 99303173 1001 86380 86390 1
302923 99302923 1001 86380 86390 1
302899 99302899 1001 86380 86390 1
302835 99302835 1001 86380 86390 1
302964 99302964 1001 86380 86390 1
302836 99302836 1001 86380 86390 1
302902 99302902 1001 86380 86390 1
302745 99302745 1001 86380 86390 1
302618 99302618 1001 86380 86390 1
302671 99302671 1001 86380 86390 1
302593 99302593 1001 86380 86390 1
302764 99302764 1001 86380 86390 1
303247 99303247 1001 86380 86390 1
303312 99303312 1001 86380 86390 1
303317 99303317 1001 86380 86390 1
303280 99303280 1001 86380 86390 1
303989 99303989 1001 86380 86390 1
303874 99303874 1001 86380 86390 1
303903 99303903 1001 86380 86390 1
303814 99303814 1001 86380 86390 1
303676 99303676 1001 86380 86390 1
303794 99303794 1001 86380 86390 1
303704 99303704 1001 86380 86390 1
303582 99303582 1001 86380 86390 1
303565 99303565 1001 86380 86390 1
304110 99304110 1001 86380 86390 1
304231 99304231 1001 86380 86390 1
304093 99304093 1001 86380 86390 1
304808 99304808 1001 86380 86390 1
304692 99304692 1001 86380 86390 1
304477 99304477 1001 86380 86390 1
304439 99304439 1001 86380 86390 1
304391 99304391 1001 86380 86390 1
305024 99305024 1001 86380 86390 1
305051 99305051 1001 86380 86390 1
305026 99305026 1001 86380 86390 1
305017 99305017 1001 86380 86390 1
305537 99305537 1001 86380 86390 1
305641 99305641 1001 86380 86390 1
305515 99305515 1001 86380 86390 1
305342 99305342 1001 86380 86390 1
305358 99305358 1001 86380 86390 1
305435 99305435 1001 86380 86390 1
305349 99305349 1001 86380 86390 1
305180 99305180 1001 86380 86390 1
305225 99305225 1001 86380 86390 1
305242 99305242 1001 86380 86390 1
305139 99305139 1001 86380 86390 1
305244 99305244 1001 86380 86390 1
500026 99500026 1001 86380 86390 1
500661 99500661 1001 86380 86390 1
500788 99500788 1001 86380 86390 1
500679 99500679 1001 86380 86390 1
500667 99500667 1001 86380 86390 1
500706 99500706 1001 86380 86390 1
500694 99500694 1001 86380 86390 1
500760 99500760 1001 86380 86390 1
500588 99500588 1001 86380 86390 1
500563 99500563 1001 86380 86390 1
500400 99500400 1001 86380 86390 1
500836 99500836 1001 86380 86390 1
500866 99500866 1001 86380 86390 1
500884 99500884 1001 86380 86390 1
501619 99501619 1001 86380 86390 1
501623 99501623 1001 86380 86390 1
501532 99501532 1001 86380 86390 1
501471 99501471 1001 86380 86390 1
501356 99501356 1001 86380 86390 1
501427 99501427 1001 86380 86390 1
501393 99501393 1001 86380 86390 1
501221 99501221 1001 86380 86390 1
501170 99501170 1001 86380 86390 1
501692 99501692 1001 86380 86390 1
501684 99501684 1001 86380 86390 1
501723 99501723 1001 86380 86390 1
501661 99501661 1001 86380 86390 1
502313 99502313 1001 86380 86390 1
502436 99502436 1001 86380 86390 1
502310 99502310 1001 86380 86390 1
502413 99502413 1001 86380 86390 1
502216 99502216 1001 86380 86390 1
501923 99501923 1001 86380 86390 1
503100 99503100 1001 86380 86390 1
502891 99502891 1001 86380 86390 1
502997 99502997 1001 86380 86390 1
502914 99502914 1001 86380 86390 1
502832 99502832 1001 86380 86390 1
502861 99502861 1001 86380 86390 1
502760 99502760 1001 86380 86390 1
502864 99502864 1001 86380 86390 1
503484 99503484 1001 86380 86390 1
503087 99503087 1001 86380 86390 1
503492 99503492 1001 86380 86390 1
503969 99503969 1001 86380 86390 1
504010 99504010 1001 86380 86390 1
504065 99504065 1001 86380 86390 1
503770 99503770 1001 86380 86390 1
503865 99503865 1001 86380 86390 1
503762 99503762 1001 86380 86390 1
503645 99503645 1001 86380 86390 1
503697 99503697 1001 86380 86390 1
503570 99503570 1001 86380 86390 1
503583 99503583 1001 86380 86390 1
504322 99504322 1001 86380 86390 1
504118 99504118 1001 86380 86390 1
504172 99504172 1001 86380 86390 1
504275 99504275 1001 86380 86390 1
504224 99504224 1001 86380 86390 1
504942 99504942 1001 86380 86390 1
504808 99504808 1001 86380 86390 1
504939 99504939 1001 86380 86390 1
504715 99504715 1001 86380 86390 1
504729 99504729 1001 86380 86390 1
504576 99504576 1001 86380 86390 1
504478 99504478 1001 86380 86390 1
504474 99504474 1001 86380 86390 1
504347 99504347 1001 86380 86390 1
504969 99504969 1001 86380 86390 1
505037 99505037 1001 86380 86390 1
505683 99505683 1001 86380 86390 1
505696 99505696 1001 86380 86390 1
505632 99505632 1001 86380 86390 1
505633 99505633 1001 86380 86390 1
505705 99505705 1001 86380 86390 1
505490 99505490 1001 86380 86390 1
505431 99505431 1001 86380 86390 1
505524 99505524 1001 86380 86390 1
505257 99505257 1001 86380 86390 1
505322 99505322 1001 86380 86390 1
505197 99505197 1001 86380 86390 1
505859 99505859 1001 86380 86390 1
505863 99505863 1001 86380 86390 1
505774 99505774 1001 86380 86390 1
506520 99506520 1001 86380 86390 1
506525 99506525 1001 86380 86390 1
506249 99506249 1001 86380 86390 1
506345 99506345 1001 86380 86390 1
506385 99506385 1001 86380 86390 1
506386 99506386 1001 86380 86390 1
506135 99506135 1001 86380 86390 1
506032 99506032 1001 86380 86390 1
506632 99506632 1001 86380 86390 1
506736 99506736 1001 86380 86390 1
506752 99506752 1001 86380 86390 1
506641 99506641 1001 86380 86390 1
506720 99506720 1001 86380 86390 1
507219 99507219 1001 86380 86390 1
507169 99507169 1001 86380 86390 1
507183 99507183 1001 86380 86390 1
507081 99507081 1001 86380 86390 1
507060 99507060 1001 86380 86390 1
507445 99507445 1001 86380 86390 1
507517 99507517 1001 86380 86390 1
507531 99507531 1001 86380 86390 1
507596 99507596 1001 86380 86390 1
507560 99507560 1001 86380 86390 1
508057 99508057 1001 86380 86390 1
508047 99508047 1001 86380 86390 1
508155 99508155 1001 86380 86390 1
507864 99507864 1001 86380 86390 1
507929 99507929 1001 86380 86390 1
507812 99507812 1001 86380 86390 1
507743 99507743 1001 86380 86390 1
508344 99508344 1001 86380 86390 1
508347 99508347 1001 86380 86390 1
508942 99508942 1001 86380 86390 1
508716 99508716 1001 86380 86390 1
508544 99508544 1001 86380 86390 1
508608 99508608 1001 86380 86390 1
508462 99508462 1001 86380 86390 1
509278 99509278 1001 86380 86390 1
509159 99509159 1001 86380 86390 1
509121 99509121 1001 86380 86390 1
509225 99509225 1001 86380 86390 1
509844 99509844 1001 86380 86390 1
509729 99509729 1001 86380 86390 1
509717 99509717 1001 86380 86390 1
509821 99509821 1001 86380 86390 1
509553 99509553 1001 86380 86390 1
509607 99509607 1001 86380 86390 1
509590 99509590 1001 86380 86390 1
509339 99509339 1001 86380 86390 1
509406 99509406 1001 86380 86390 1
509342 99509342 1001 86380 86390 1
510041 99510041 1001 86380 86390 1
509930 99509930 1001 86380 86390 1
509969 99509969 1001 86380 86390 1
509909 99509909 1001 86380 86390 1
510530 99510530 1001 86380 86390 1
510482 99510482 1001 86380 86390 1
510380 99510380 1001 86380 86390 1
510470 99510470 1001 86380 86390 1
510479 99510479 1001 86380 86390 1
510131 99510131 1001 86380 86390 1
510216 99510216 1001 86380 86390 1
510180 99510180 1001 86380 86390 1
510895 99510895 1001 86380 86390 1
510793 99510793 1001 86380 86390 1
510863 99510863 1001 86380 86390 1
511437 99511437 1001 86380 86390 1
511503 99511503 1001 86380 86390 1
511544 99511544 1001 86380 86390 1
511157 99511157 1001 86380 86390 1
511290 99511290 1001 86380 86390 1
511039 99511039 1001 86380 86390 1
511118 99511118 1001 86380 86390 1
510939 99510939 1001 86380 86390 1
511005 99511005 1001 86380 86390 1
511645 99511645 1001 86380 86390 1
511700 99511700 1001 86380 86390 1
511557 99511557 1001 86380 86390 1
511598 99511598 1001 86380 86390 1
511740 99511740 1001 86380 86390 1
512186 99512186 1001 86380 86390 1
512343 99512343 1001 86380 86390 1
512330 99512330 1001 86380 86390 1
512358 99512358 1001 86380 86390 1
512335 99512335 1001 86380 86390 1
512311 99512311 1001 86380 86390 1
512374 99512374 1001 86380 86390 1
512092 99512092 1001 86380 86390 1
512170 99512170 1001 86380 86390 1
511833 99511833 1001 86380 86390 1
511885 99511885 1001 86380 86390 1
512482 99512482 1001 86380 86390 1
512457 99512457 1001 86380 86390 1
512564 99512564 1001 86380 86390 1
512398 99512398 1001 86380 86390 1
512530 99512530 1001 86380 86390 1
513024 99513024 1001 86380 86390 1
513103 99513103 1001 86380 86390 1
512822 99512822 1001 86380 86390 1
512836 99512836 1001 86380 86390 1
512862 99512862 1001 86380 86390 1
512992 99512992 1001 86380 86390 1
512636 99512636 1001 86380 86390 1
512662 99512662 1001 86380 86390 1
512626 99512626 1001 86380 86390 1
512756 99512756 1001 86380 86390 1
512633 99512633 1001 86380 86390 1
513281 99513281 1001 86380 86390 1
512584 99512584 1001 86380 86390 1
513275 99513275 1001 86380 86390 1
513368 99513368 1001 86380 86390 1
513291 99513291 1001 86380 86390 1
513991 99513991 1001 86380 86390 1
513862 99513862 1001 86380 86390 1
513822 99513822 1001 86380 86390 1
513453 99513453 1001 86380 86390 1
514079 99514079 1001 86380 86390 1
514158 99514158 1001 86380 86390 1
514231 99514231 1001 86380 86390 1
514707 99514707 1001 86380 86390 1
514459 99514459 1001 86380 86390 1
514610 99514610 1001 86380 86390 1
514637 99514637 1001 86380 86390 1
514250 99514250 1001 86380 86390 1
514368 99514368 1001 86380 86390 1
514343 99514343 1001 86380 86390 1
514358 99514358 1001 86380 86390 1
514360 99514360 1001 86380 86390 1
515053 99515053 1001 86380 86390 1
514889 99514889 1001 86380 86390 1
514879 99514879 1001 86380 86390 1
515528 99515528 1001 86380 86390 1
515480 99515480 1001 86380 86390 1
515599 99515599 1001 86380 86390 1
515477 99515477 1001 86380 86390 1
515470 99515470 1001 86380 86390 1
515302 99515302 1001 86380 86390 1
515460 99515460 1001 86380 86390 1
515410 99515410 1001 86380 86390 1
515182 99515182 1001 86380 86390 1
515224 99515224 1001 86380 86390 1
515265 99515265 1001 86380 86390 1
515214 99515214 1001 86380 86390 1
515827 99515827 1001 86380 86390 1
515724 99515724 1001 86380 86390 1
515884 99515884 1001 86380 86390 1
516331 99516331 1001 86380 86390 1
516423 99516423 1001 86380 86390 1
516398 99516398 1001 86380 86390 1
516387 99516387 1001 86380 86390 1
516453 99516453 1001 86380 86390 1
516208 99516208 1001 86380 86390 1
516221 99516221 1001 86380 86390 1
516301 99516301 1001 86380 86390 1
516015 99516015 1001 86380 86390 1
516651 99516651 1001 86380 86390 1
516644 99516644 1001 86380 86390 1
516661 99516661 1001 86380 86390 1
517307 99517307 1001 86380 86390 1
517325 99517325 1001 86380 86390 1
517281 99517281 1001 86380 86390 1
517328 99517328 1001 86380 86390 1
517042 99517042 1001 86380 86390 1
516909 99516909 1001 86380 86390 1
516720 99516720 1001 86380 86390 1
516777 99516777 1001 86380 86390 1
517490 99517490 1001 86380 86390 1
517456 99517456 1001 86380 86390 1
517370 99517370 1001 86380 86390 1
518009 99518009 1001 86380 86390 1
518037 99518037 1001 86380 86390 1
518150 99518150 1001 86380 86390 1
517790 99517790 1001 86380 86390 1
517783 99517783 1001 86380 86390 1
517822 99517822 1001 86380 86390 1
517798 99517798 1001 86380 86390 1
517697 99517697 1001 86380 86390 1
517570 99517570 1001 86380 86390 1
517702 99517702 1001 86380 86390 1
518216 99518216 1001 86380 86390 1
518798 99518798 1001 86380 86390 1
518944 99518944 1001 86380 86390 1
518972 99518972 1001 86380 86390 1
518842 99518842 1001 86380 86390 1
518621 99518621 1001 86380 86390 1
518535 99518535 1001 86380 86390 1
518381 99518381 1001 86380 86390 1
518473 99518473 1001 86380 86390 1
518423 99518423 1001 86380 86390 1
518481 99518481 1001 86380 86390 1
519114 99519114 1001 86380 86390 1
519124 99519124 1001 86380 86390 1
519781 99519781 1001 86380 86390 1
519691 99519691 1001 86380 86390 1
519695 99519695 1001 86380 86390 1
519350 99519350 1001 86380 86390 1
519363 99519363 1001 86380 86390 1
519365 99519365 1001 86380 86390 1
519249 99519249 1001 86380 86390 1
519227 99519227 1001 86380 86390 1
519321 99519321 1001 86380 86390 1
519980 99519980 1001 86380 86390 1
519897 99519897 1001 86380 86390 1
520461 99520461 1001 86380 86390 1
520608 99520608 1001 86380 86390 1
520443 99520443 1001 86380 86390 1
520308 99520308 1001 86380 86390 1
520386 99520386 1001 86380 86390 1
520377 99520377 1001 86380 86390 1
520122 99520122 1001 86380 86390 1
520220 99520220 1001 86380 86390 1
520195 99520195 1001 86380 86390 1
520794 99520794 1001 86380 86390 1
520835 99520835 1001 86380 86390 1
520776 99520776 1001 86380 86390 1
520804 99520804 1001 86380 86390 1
521338 99521338 1001 86380 86390 1
521267 99521267 1001 86380 86390 1
521399 99521399 1001 86380 86390 1
521133 99521133 1001 86380 86390 1
521057 99521057 1001 86380 86390 1
521015 99521015 1001 86380 86390 1
521005 99521005 1001 86380 86390 1
520894 99520894 1001 86380 86390 1
521600 99521600 1001 86380 86390 1
521616 99521616 1001 86380 86390 1
522137 99522137 1001 86380 86390 1
522248 99522248 1001 86380 86390 1
522280 99522280 1001 86380 86390 1
522227 99522227 1001 86380 86390 1
521750 99521750 1001 86380 86390 1
521767 99521767 1001 86380 86390 1
522497 99522497 1001 86380 86390 1
522485 99522485 1001 86380 86390 1
522330 99522330 1001 86380 86390 1
522332 99522332 1001 86380 86390 1
522345 99522345 1001 86380 86390 1
522437 99522437 1001 86380 86390 1
522374 99522374 1001 86380 86390 1
523024 99523024 1001 86380 86390 1
523000 99523000 1001 86380 86390 1
522924 99522924 1001 86380 86390 1
522814 99522814 1001 86380 86390 1
522834 99522834 1001 86380 86390 1
522538 99522538 1001 86380 86390 1
522552 99522552 1001 86380 86390 1
522684 99522684 1001 86380 86390 1
522622 99522622 1001 86380 86390 1
523170 99523170 1001 86380 86390 1
523315 99523315 1001 86380 86390 1
523316 99523316 1001 86380 86390 1
523201 99523201 1001 86380 86390 1
523242 99523242 1001 86380 86390 1
523815 99523815 1001 86380 86390 1
523535 99523535 1001 86380 86390 1
523362 99523362 1001 86380 86390 1
523531 99523531 1001 86380 86390 1
523520 99523520 1001 86380 86390 1
523419 99523419 1001 86380 86390 1
524008 99524008 1001 86380 86390 1
523986 99523986 1001 86380 86390 1
524737 99524737 1001 86380 86390 1
524586 99524586 1001 86380 86390 1
524692 99524692 1001 86380 86390 1
524513 99524513 1001 86380 86390 1
524553 99524553 1001 86380 86390 1
524356 99524356 1001 86380 86390 1
524174 99524174 1001 86380 86390 1
524897 99524897 1001 86380 86390 1
524809 99524809 1001 86380 86390 1
524770 99524770 1001 86380 86390 1
525585 99525585 1001 86380 86390 1
525403 99525403 1001 86380 86390 1
525102 99525102 1001 86380 86390 1
525026 99525026 1001 86380 86390 1
525749 99525749 1001 86380 86390 1
525606 99525606 1001 86380 86390 1
526307 99526307 1001 86380 86390 1
526389 99526389 1001 86380 86390 1
526392 99526392 1001 86380 86390 1
526181 99526181 1001 86380 86390 1
526134 99526134 1001 86380 86390 1
526046 99526046 1001 86380 86390 1
526216 99526216 1001 86380 86390 1
525815 99525815 1001 86380 86390 1
525830 99525830 1001 86380 86390 1
525972 99525972 1001 86380 86390 1
526498 99526498 1001 86380 86390 1
527070 99527070 1001 86380 86390 1
527219 99527219 1001 86380 86390 1
527223 99527223 1001 86380 86390 1
527165 99527165 1001 86380 86390 1
527050 99527050 1001 86380 86390 1
527031 99527031 1001 86380 86390 1
526849 99526849 1001 86380 86390 1
526657 99526657 1001 86380 86390 1
526750 99526750 1001 86380 86390 1
526815 99526815 1001 86380 86390 1
526738 99526738 1001 86380 86390 1
527362 99527362 1001 86380 86390 1
527326 99527326 1001 86380 86390 1
527359 99527359 1001 86380 86390 1
527999 99527999 1001 86380 86390 1
527935 99527935 1001 86380 86390 1
527860 99527860 1001 86380 86390 1
527494 99527494 1001 86380 86390 1
527534 99527534 1001 86380 86390 1
527642 99527642 1001 86380 86390 1
527488 99527488 1001 86380 86390 1
528176 99528176 1001 86380 86390 1
528222 99528222 1001 86380 86390 1
528238 99528238 1001 86380 86390 1
528759 99528759 1001 86380 86390 1
528787 99528787 1001 86380 86390 1
528802 99528802 1001 86380 86390 1
528835 99528835 1001 86380 86390 1
528644 99528644 1001 86380 86390 1
528556 99528556 1001 86380 86390 1
528600 99528600 1001 86380 86390 1
528654 99528654 1001 86380 86390 1
528693 99528693 1001 86380 86390 1
529081 99529081 1001 86380 86390 1
529044 99529044 1001 86380 86390 1
528954 99528954 1001 86380 86390 1
529084 99529084 1001 86380 86390 1
528971 99528971 1001 86380 86390 1
529624 99529624 1001 86380 86390 1
529534 99529534 1001 86380 86390 1
529647 99529647 1001 86380 86390 1
529719 99529719 1001 86380 86390 1
529189 99529189 1001 86380 86390 1
529164 99529164 1001 86380 86390 1
529309 99529309 1001 86380 86390 1
529886 99529886 1001 86380 86390 1
529810 99529810 1001 86380 86390 1
530463 99530463 1001 86380 86390 1
530438 99530438 1001 86380 86390 1
530440 99530440 1001 86380 86390 1
530483 99530483 1001 86380 86390 1
530534 99530534 1001 86380 86390 1
530536 99530536 1001 86380 86390 1
530359 99530359 1001 86380 86390 1
530206 99530206 1001 86380 86390 1
530172 99530172 1001 86380 86390 1
530188 99530188 1001 86380 86390 1
530266 99530266 1001 86380 86390 1
530256 99530256 1001 86380 86390 1
530105 99530105 1001 86380 86390 1
530085 99530085 1001 86380 86390 1
529957 99529957 1001 86380 86390 1
530676 99530676 1001 86380 86390 1
531308 99531308 1001 86380 86390 1
531298 99531298 1001 86380 86390 1
531260 99531260 1001 86380 86390 1
531046 99531046 1001 86380 86390 1
531126 99531126 1001 86380 86390 1
531026 99531026 1001 86380 86390 1
531001 99531001 1001 86380 86390 1
531133 99531133 1001 86380 86390 1
530828 99530828 1001 86380 86390 1
530830 99530830 1001 86380 86390 1
530936 99530936 1001 86380 86390 1
531560 99531560 1001 86380 86390 1
531577 99531577 1001 86380 86390 1
531566 99531566 1001 86380 86390 1
531528 99531528 1001 86380 86390 1
531516 99531516 1001 86380 86390 1
532205 99532205 1001 86380 86390 1
532147 99532147 1001 86380 86390 1
532150 99532150 1001 86380 86390 1
531831 99531831 1001 86380 86390 1
531623 99531623 1001 86380 86390 1
531598 99531598 1001 86380 86390 1
531781 99531781 1001 86380 86390 1
531769 99531769 1001 86380 86390 1
531760 99531760 1001 86380 86390 1
532359 99532359 1001 86380 86390 1
532314 99532314 1001 86380 86390 1
532303 99532303 1001 86380 86390 1
532865 99532865 1001 86380 86390 1
532886 99532886 1001 86380 86390 1
532952 99532952 1001 86380 86390 1
532902 99532902 1001 86380 86390 1
532761 99532761 1001 86380 86390 1
532750 99532750 1001 86380 86390 1
532719 99532719 1001 86380 86390 1
532708 99532708 1001 86380 86390 1
532773 99532773 1001 86380 86390 1
532574 99532574 1001 86380 86390 1
532587 99532587 1001 86380 86390 1
533138 99533138 1001 86380 86390 1
533820 99533820 1001 86380 86390 1
533825 99533825 1001 86380 86390 1
533839 99533839 1001 86380 86390 1
533842 99533842 1001 86380 86390 1
533817 99533817 1001 86380 86390 1
533514 99533514 1001 86380 86390 1
533455 99533455 1001 86380 86390 1
533262 99533262 1001 86380 86390 1
533343 99533343 1001 86380 86390 1
533308 99533308 1001 86380 86390 1
533894 99533894 1001 86380 86390 1
533967 99533967 1001 86380 86390 1
534516 99534516 1001 86380 86390 1
534583 99534583 1001 86380 86390 1
534609 99534609 1001 86380 86390 1
534656 99534656 1001 86380 86390 1
534495 99534495 1001 86380 86390 1
534586 99534586 1001 86380 86390 1
534485 99534485 1001 86380 86390 1
534387 99534387 1001 86380 86390 1
534362 99534362 1001 86380 86390 1
534417 99534417 1001 86380 86390 1
534346 99534346 1001 86380 86390 1
534205 99534205 1001 86380 86390 1
534257 99534257 1001 86380 86390 1
534157 99534157 1001 86380 86390 1
534766 99534766 1001 86380 86390 1
534794 99534794 1001 86380 86390 1
534770 99534770 1001 86380 86390 1
534783 99534783 1001 86380 86390 1
535385 99535385 1001 86380 86390 1
535488 99535488 1001 86380 86390 1
535380 99535380 1001 86380 86390 1
535432 99535432 1001 86380 86390 1
535506 99535506 1001 86380 86390 1
535190 99535190 1001 86380 86390 1
535183 99535183 1001 86380 86390 1
535235 99535235 1001 86380 86390 1
534982 99534982 1001 86380 86390 1
534938 99534938 1001 86380 86390 1
535679 99535679 1001 86380 86390 1
535693 99535693 1001 86380 86390 1
535657 99535657 1001 86380 86390 1
535531 99535531 1001 86380 86390 1
536160 99536160 1001 86380 86390 1
536042 99536042 1001 86380 86390 1
536101 99536101 1001 86380 86390 1
536102 99536102 1001 86380 86390 1
536077 99536077 1001 86380 86390 1
535818 99535818 1001 86380 86390 1
535745 99535745 1001 86380 86390 1
535739 99535739 1001 86380 86390 1
536514 99536514 1001 86380 86390 1
536447 99536447 1001 86380 86390 1
536974 99536974 1001 86380 86390 1
537027 99537027 1001 86380 86390 1
536966 99536966 1001 86380 86390 1
537095 99537095 1001 86380 86390 1
537188 99537188 1001 86380 86390 1
537253 99537253 1001 86380 86390 1
537230 99537230 1001 86380 86390 1
537334 99537334 1001 86380 86390 1
537297 99537297 1001 86380 86390 1
537873 99537873 1001 86380 86390 1
537954 99537954 1001 86380 86390 1
537791 99537791 1001 86380 86390 1
537979 99537979 1001 86380 86390 1
537794 99537794 1001 86380 86390 1
537708 99537708 1001 86380 86390 1
537722 99537722 1001 86380 86390 1
537595 99537595 1001 86380 86390 1
537716 99537716 1001 86380 86390 1
537729 99537729 1001 86380 86390 1
537523 99537523 1001 86380 86390 1
537549 99537549 1001 86380 86390 1
537434 99537434 1001 86380 86390 1
537518 99537518 1001 86380 86390 1
537521 99537521 1001 86380 86390 1
537391 99537391 1001 86380 86390 1
538075 99538075 1001 86380 86390 1
538164 99538164 1001 86380 86390 1
538099 99538099 1001 86380 86390 1
538686 99538686 1001 86380 86390 1
538782 99538782 1001 86380 86390 1
538623 99538623 1001 86380 86390 1
538761 99538761 1001 86380 86390 1
538559 99538559 1001 86380 86390 1
538495 99538495 1001 86380 86390 1
538484 99538484 1001 86380 86390 1
538284 99538284 1001 86380 86390 1
538200 99538200 1001 86380 86390 1
538227 99538227 1001 86380 86390 1
538281 99538281 1001 86380 86390 1
538837 99538837 1001 86380 86390 1
538987 99538987 1001 86380 86390 1
538862 99538862 1001 86380 86390 1
539603 99539603 1001 86380 86390 1
539627 99539627 1001 86380 86390 1
539312 99539312 1001 86380 86390 1
539364 99539364 1001 86380 86390 1
539086 99539086 1001 86380 86390 1
539116 99539116 1001 86380 86390 1
539212 99539212 1001 86380 86390 1
539809 99539809 1001 86380 86390 1
539687 99539687 1001 86380 86390 1
540392 99540392 1001 86380 86390 1
540342 99540342 1001 86380 86390 1
540388 99540388 1001 86380 86390 1
540113 99540113 1001 86380 86390 1
539989 99539989 1001 86380 86390 1
539864 99539864 1001 86380 86390 1
539983 99539983 1001 86380 86390 1
539867 99539867 1001 86380 86390 1
540039 99540039 1001 86380 86390 1
539870 99539870 1001 86380 86390 1
540554 99540554 1001 86380 86390 1
540595 99540595 1001 86380 86390 1
540648 99540648 1001 86380 86390 1
540470 99540470 1001 86380 86390 1
540510 99540510 1001 86380 86390 1
540562 99540562 1001 86380 86390 1
540524 99540524 1001 86380 86390 1
540592 99540592 1001 86380 86390 1
541103 99541103 1001 86380 86390 1
541270 99541270 1001 86380 86390 1
541273 99541273 1001 86380 86390 1
541122 99541122 1001 86380 86390 1
540967 99540967 1001 86380 86390 1
541032 99541032 1001 86380 86390 1
540762 99540762 1001 86380 86390 1
540871 99540871 1001 86380 86390 1
541319 99541319 1001 86380 86390 1
541436 99541436 1001 86380 86390 1
541294 99541294 1001 86380 86390 1
541349 99541349 1001 86380 86390 1
542083 99542083 1001 86380 86390 1
542072 99542072 1001 86380 86390 1
542103 99542103 1001 86380 86390 1
542105 99542105 1001 86380 86390 1
541924 99541924 1001 86380 86390 1
542027 99542027 1001 86380 86390 1
541809 99541809 1001 86380 86390 1
541784 99541784 1001 86380 86390 1
541864 99541864 1001 86380 86390 1
541868 99541868 1001 86380 86390 1
541831 99541831 1001 86380 86390 1
541715 99541715 1001 86380 86390 1
541619 99541619 1001 86380 86390 1
541568 99541568 1001 86380 86390 1
542177 99542177 1001 86380 86390 1
542166 99542166 1001 86380 86390 1
542805 99542805 1001 86380 86390 1
542929 99542929 1001 86380 86390 1
542799 99542799 1001 86380 86390 1
542814 99542814 1001 86380 86390 1
542854 99542854 1001 86380 86390 1
542662 99542662 1001 86380 86390 1
542727 99542727 1001 86380 86390 1
542679 99542679 1001 86380 86390 1
542707 99542707 1001 86380 86390 1
542596 99542596 1001 86380 86390 1
542429 99542429 1001 86380 86390 1
542328 99542328 1001 86380 86390 1
542955 99542955 1001 86380 86390 1
543022 99543022 1001 86380 86390 1
542974 99542974 1001 86380 86390 1
543135 99543135 1001 86380 86390 1
543739 99543739 1001 86380 86390 1
543581 99543581 1001 86380 86390 1
543725 99543725 1001 86380 86390 1
543529 99543529 1001 86380 86390 1
543494 99543494 1001 86380 86390 1
543533 99543533 1001 86380 86390 1
543496 99543496 1001 86380 86390 1
543484 99543484 1001 86380 86390 1
543348 99543348 1001 86380 86390 1
543258 99543258 1001 86380 86390 1
543898 99543898 1001 86380 86390 1
543891 99543891 1001 86380 86390 1
544423 99544423 1001 86380 86390 1
544267 99544267 1001 86380 86390 1
544294 99544294 1001 86380 86390 1
544070 99544070 1001 86380 86390 1
544123 99544123 1001 86380 86390 1
544688 99544688 1001 86380 86390 1
544692 99544692 1001 86380 86390 1
544616 99544616 1001 86380 86390 1
536863 1010 1002 39728 48089 1
400103 99400103 1001 86380 86390 1
400105 99400105 1001 86380 86390 1
400078 99400078 1001 86380 86390 1
400260 99400260 1001 86380 86390 1
400581 99400581 1001 86380 86390 1
400734 99400734 1001 86380 86390 1
400807 99400807 1001 86380 86390 1
400987 99400987 1001 86380 86390 1
401087 99401087 1001 86380 86390 1
401219 99401219 1001 86380 86390 1
401556 99401556 1001 86380 86390 1
401646 99401646 1001 86380 86390 1
401876 99401876 1001 86380 86390 1
401905 99401905 1001 86380 86390 1
402039 99402039 1001 86380 86390 1
402043 99402043 1001 86380 86390 1
402424 99402424 1001 86380 86390 1
402586 99402586 1001 86380 86390 1
402720 99402720 1001 86380 86390 1
402847 99402847 1001 86380 86390 1
402971 99402971 1001 86380 86390 1
403472 99403472 1001 86380 86390 1
403593 99403593 1001 86380 86390 1
403602 99403602 1001 86380 86390 1
403559 99403559 1001 86380 86390 1
403676 99403676 1001 86380 86390 1
403860 99403860 1001 86380 86390 1
403845 99403845 1001 86380 86390 1
403942 99403942 1001 86380 86390 1
403953 99403953 1001 86380 86390 1
404391 99404391 1001 86380 86390 1
404412 99404412 1001 86380 86390 1
404555 99404555 1001 86380 86390 1
404603 99404603 1001 86380 86390 1
404663 99404663 1001 86380 86390 1
404592 99404592 1001 86380 86390 1
404858 99404858 1001 86380 86390 1
405000 99405000 1001 86380 86390 1
405210 99405210 1001 86380 86390 1
405182 99405182 1001 86380 86390 1
405414 99405414 1001 86380 86390 1
405562 99405562 1001 86380 86390 1
405588 99405588 1001 86380 86390 1
406127 99406127 1001 86380 86390 1
406248 99406248 1001 86380 86390 1
406197 99406197 1001 86380 86390 1
406203 99406203 1001 86380 86390 1
406343 99406343 1001 86380 86390 1
406448 99406448 1001 86380 86390 1
406424 99406424 1001 86380 86390 1
406472 99406472 1001 86380 86390 1
406596 99406596 1001 86380 86390 1
406539 99406539 1001 86380 86390 1
406734 99406734 1001 86380 86390 1
406689 99406689 1001 86380 86390 1
406777 99406777 1001 86380 86390 1
406631 99406631 1001 86380 86390 1
406905 99406905 1001 86380 86390 1
407070 99407070 1001 86380 86390 1
407573 99407573 1001 86380 86390 1
407704 99407704 1001 86380 86390 1
407725 99407725 1001 86380 86390 1
407770 99407770 1001 86380 86390 1
407938 99407938 1001 86380 86390 1
407939 99407939 1001 86380 86390 1
408090 99408090 1001 86380 86390 1
408076 99408076 1001 86380 86390 1
408105 99408105 1001 86380 86390 1
408238 99408238 1001 86380 86390 1
408328 99408328 1001 86380 86390 1
408598 99408598 1001 86380 86390 1
409233 99409233 1001 86380 86390 1
409333 99409333 1001 86380 86390 1
409398 99409398 1001 86380 86390 1
409420 99409420 1001 86380 86390 1
409587 99409587 1001 86380 86390 1
409588 99409588 1001 86380 86390 1
409641 99409641 1001 86380 86390 1
409813 99409813 1001 86380 86390 1
409788 99409788 1001 86380 86390 1
410480 99410480 1001 86380 86390 1
410647 99410647 1001 86380 86390 1
410782 99410782 1001 86380 86390 1
410867 99410867 1001 86380 86390 1
411092 99411092 1001 86380 86390 1
411030 99411030 1001 86380 86390 1
411066 99411066 1001 86380 86390 1
411208 99411208 1001 86380 86390 1
411253 99411253 1001 86380 86390 1
411260 99411260 1001 86380 86390 1
411336 99411336 1001 86380 86390 1
411370 99411370 1001 86380 86390 1
411440 99411440 1001 86380 86390 1
411551 99411551 1001 86380 86390 1
411681 99411681 1001 86380 86390 1
411904 99411904 1001 86380 86390 1
411924 99411924 1001 86380 86390 1
412277 99412277 1001 86380 86390 1
412205 99412205 1001 86380 86390 1
412192 99412192 1001 86380 86390 1
413258 99413258 1001 86380 86390 1
413149 99413149 1001 86380 86390 1
413052 99413052 1001 86380 86390 1
412878 99412878 1001 86380 86390 1
413834 99413834 1001 86380 86390 1
413810 99413810 1001 86380 86390 1
413815 99413815 1001 86380 86390 1
414009 99414009 1001 86380 86390 1
415000 99415000 1001 86380 86390 1
415118 99415118 1001 86380 86390 1
415100 99415100 1001 86380 86390 1
415266 99415266 1001 86380 86390 1
415272 99415272 1001 86380 86390 1
414984 99414984 1001 86380 86390 1
415105 99415105 1001 86380 86390 1
414570 99414570 1001 86380 86390 1
414571 99414571 1001 86380 86390 1
414621 99414621 1001 86380 86390 1
414641 99414641 1001 86380 86390 1
414750 99414750 1001 86380 86390 1
414474 99414474 1001 86380 86390 1
414201 99414201 1001 86380 86390 1
414363 99414363 1001 86380 86390 1
414132 99414132 1001 86380 86390 1
415547 99415547 1001 86380 86390 1
415671 99415671 1001 86380 86390 1
416726 99416726 1001 86380 86390 1
416779 99416779 1001 86380 86390 1
416401 99416401 1001 86380 86390 1
416241 99416241 1001 86380 86390 1
416277 99416277 1001 86380 86390 1
416072 99416072 1001 86380 86390 1
417045 99417045 1001 86380 86390 1
416582 99416582 1001 86380 86390 1
417186 99417186 1001 86380 86390 1
417571 99417571 1001 86380 86390 1
418759 99418759 1001 86380 86390 1
418628 99418628 1001 86380 86390 1
418766 99418766 1001 86380 86390 1
418639 99418639 1001 86380 86390 1
418724 99418724 1001 86380 86390 1
418177 99418177 1001 86380 86390 1
418249 99418249 1001 86380 86390 1
418135 99418135 1001 86380 86390 1
418048 99418048 1001 86380 86390 1
418427 99418427 1001 86380 86390 1
417661 99417661 1001 86380 86390 1
417826 99417826 1001 86380 86390 1
417945 99417945 1001 86380 86390 1
417902 99417902 1001 86380 86390 1
417781 99417781 1001 86380 86390 1
417864 99417864 1001 86380 86390 1
417959 99417959 1001 86380 86390 1
419193 99419193 1001 86380 86390 1
419058 99419058 1001 86380 86390 1
420249 99420249 1001 86380 86390 1
420185 99420185 1001 86380 86390 1
419701 99419701 1001 86380 86390 1
419749 99419749 1001 86380 86390 1
419730 99419730 1001 86380 86390 1
420044 99420044 1001 86380 86390 1
419976 99419976 1001 86380 86390 1
419565 99419565 1001 86380 86390 1
420464 99420464 1001 86380 86390 1
420632 99420632 1001 86380 86390 1
420607 99420607 1001 86380 86390 1
420480 99420480 1001 86380 86390 1
421693 99421693 1001 86380 86390 1
421804 99421804 1001 86380 86390 1
421618 99421618 1001 86380 86390 1
421322 99421322 1001 86380 86390 1
421379 99421379 1001 86380 86390 1
421420 99421420 1001 86380 86390 1
420858 99420858 1001 86380 86390 1
421127 99421127 1001 86380 86390 1
421110 99421110 1001 86380 86390 1
422232 99422232 1001 86380 86390 1
422326 99422326 1001 86380 86390 1
423508 99423508 1001 86380 86390 1
423608 99423608 1001 86380 86390 1
422952 99422952 1001 86380 86390 1
422883 99422883 1001 86380 86390 1
422559 99422559 1001 86380 86390 1
422731 99422731 1001 86380 86390 1
424118 99424118 1001 86380 86390 1
423895 99423895 1001 86380 86390 1
425036 99425036 1001 86380 86390 1
424969 99424969 1001 86380 86390 1
424681 99424681 1001 86380 86390 1
424973 99424973 1001 86380 86390 1
424459 99424459 1001 86380 86390 1
424308 99424308 1001 86380 86390 1
425389 99425389 1001 86380 86390 1
425482 99425482 1001 86380 86390 1
427063 99427063 1001 86380 86390 1
426890 99426890 1001 86380 86390 1
426597 99426597 1001 86380 86390 1
426536 99426536 1001 86380 86390 1
426569 99426569 1001 86380 86390 1
425842 99425842 1001 86380 86390 1
426022 99426022 1001 86380 86390 1
426103 99426103 1001 86380 86390 1
425931 99425931 1001 86380 86390 1
426111 99426111 1001 86380 86390 1
427411 99427411 1001 86380 86390 1
427258 99427258 1001 86380 86390 1
428573 99428573 1001 86380 86390 1
428352 99428352 1001 86380 86390 1
428579 99428579 1001 86380 86390 1
428195 99428195 1001 86380 86390 1
427957 99427957 1001 86380 86390 1
427985 99427985 1001 86380 86390 1
427730 99427730 1001 86380 86390 1
427558 99427558 1001 86380 86390 1
427856 99427856 1001 86380 86390 1
427904 99427904 1001 86380 86390 1
427630 99427630 1001 86380 86390 1
427672 99427672 1001 86380 86390 1
428960 99428960 1001 86380 86390 1
429957 99429957 1001 86380 86390 1
429660 99429660 1001 86380 86390 1
429886 99429886 1001 86380 86390 1
429650 99429650 1001 86380 86390 1
429180 99429180 1001 86380 86390 1
429555 99429555 1001 86380 86390 1
431688 99431688 1001 86380 86390 1
431998 99431998 1001 86380 86390 1
431889 99431889 1001 86380 86390 1
431654 99431654 1001 86380 86390 1
431772 99431772 1001 86380 86390 1
431870 99431870 1001 86380 86390 1
432033 99432033 1001 86380 86390 1
431316 99431316 1001 86380 86390 1
431579 99431579 1001 86380 86390 1
431091 99431091 1001 86380 86390 1
432434 99432434 1001 86380 86390 1
432166 99432166 1001 86380 86390 1
433670 99433670 1001 86380 86390 1
433694 99433694 1001 86380 86390 1
433646 99433646 1001 86380 86390 1
433547 99433547 1001 86380 86390 1
432946 99432946 1001 86380 86390 1
432972 99432972 1001 86380 86390 1
433193 99433193 1001 86380 86390 1
433083 99433083 1001 86380 86390 1
432954 99432954 1001 86380 86390 1
432609 99432609 1001 86380 86390 1
432590 99432590 1001 86380 86390 1
433745 99433745 1001 86380 86390 1
435183 99435183 1001 86380 86390 1
435009 99435009 1001 86380 86390 1
435114 99435114 1001 86380 86390 1
435311 99435311 1001 86380 86390 1
435423 99435423 1001 86380 86390 1
434918 99434918 1001 86380 86390 1
434941 99434941 1001 86380 86390 1
434849 99434849 1001 86380 86390 1
434921 99434921 1001 86380 86390 1
434630 99434630 1001 86380 86390 1
434520 99434520 1001 86380 86390 1
434215 99434215 1001 86380 86390 1
434558 99434558 1001 86380 86390 1
435840 99435840 1001 86380 86390 1
436983 99436983 1001 86380 86390 1
437006 99437006 1001 86380 86390 1
436933 99436933 1001 86380 86390 1
436964 99436964 1001 86380 86390 1
436791 99436791 1001 86380 86390 1
437107 99437107 1001 86380 86390 1
436657 99436657 1001 86380 86390 1
436566 99436566 1001 86380 86390 1
436508 99436508 1001 86380 86390 1
436738 99436738 1001 86380 86390 1
436277 99436277 1001 86380 86390 1
437311 99437311 1001 86380 86390 1
300574 99300574 1001 86380 86390 1
300602 99300602 1001 86380 86390 1
300649 99300649 1001 86380 86390 1
300662 99300662 1001 86380 86390 1
300445 99300445 1001 86380 86390 1
300519 99300519 1001 86380 86390 1
300338 99300338 1001 86380 86390 1
300390 99300390 1001 86380 86390 1
300340 99300340 1001 86380 86390 1
300198 99300198 1001 86380 86390 1
300288 99300288 1001 86380 86390 1
300289 99300289 1001 86380 86390 1
300125 99300125 1001 86380 86390 1
300255 99300255 1001 86380 86390 1
300269 99300269 1001 86380 86390 1
300235 99300235 1001 86380 86390 1
300313 99300313 1001 86380 86390 1
300831 99300831 1001 86380 86390 1
301363 99301363 1001 86380 86390 1
301513 99301513 1001 86380 86390 1
301161 99301161 1001 86380 86390 1
301216 99301216 1001 86380 86390 1
301348 99301348 1001 86380 86390 1
301064 99301064 1001 86380 86390 1
301091 99301091 1001 86380 86390 1
300971 99300971 1001 86380 86390 1
301659 99301659 1001 86380 86390 1
301649 99301649 1001 86380 86390 1
302343 99302343 1001 86380 86390 1
302202 99302202 1001 86380 86390 1
302324 99302324 1001 86380 86390 1
302195 99302195 1001 86380 86390 1
302184 99302184 1001 86380 86390 1
302378 99302378 1001 86380 86390 1
302116 99302116 1001 86380 86390 1
302068 99302068 1001 86380 86390 1
301785 99301785 1001 86380 86390 1
301838 99301838 1001 86380 86390 1
302394 99302394 1001 86380 86390 1
303031 99303031 1001 86380 86390 1
303036 99303036 1001 86380 86390 1
303012 99303012 1001 86380 86390 1
302901 99302901 1001 86380 86390 1
302841 99302841 1001 86380 86390 1
302781 99302781 1001 86380 86390 1
302756 99302756 1001 86380 86390 1
302758 99302758 1001 86380 86390 1
303320 99303320 1001 86380 86390 1
303270 99303270 1001 86380 86390 1
303233 99303233 1001 86380 86390 1
303246 99303246 1001 86380 86390 1
303299 99303299 1001 86380 86390 1
303221 99303221 1001 86380 86390 1
303250 99303250 1001 86380 86390 1
303356 99303356 1001 86380 86390 1
303318 99303318 1001 86380 86390 1
303894 99303894 1001 86380 86390 1
303964 99303964 1001 86380 86390 1
303836 99303836 1001 86380 86390 1
304022 99304022 1001 86380 86390 1
303763 99303763 1001 86380 86390 1
303803 99303803 1001 86380 86390 1
303744 99303744 1001 86380 86390 1
303588 99303588 1001 86380 86390 1
303538 99303538 1001 86380 86390 1
303422 99303422 1001 86380 86390 1
303449 99303449 1001 86380 86390 1
304224 99304224 1001 86380 86390 1
304044 99304044 1001 86380 86390 1
304080 99304080 1001 86380 86390 1
304657 99304657 1001 86380 86390 1
304711 99304711 1001 86380 86390 1
304815 99304815 1001 86380 86390 1
304853 99304853 1001 86380 86390 1
304703 99304703 1001 86380 86390 1
304653 99304653 1001 86380 86390 1
304461 99304461 1001 86380 86390 1
304631 99304631 1001 86380 86390 1
304644 99304644 1001 86380 86390 1
304518 99304518 1001 86380 86390 1
304547 99304547 1001 86380 86390 1
304368 99304368 1001 86380 86390 1
304369 99304369 1001 86380 86390 1
304279 99304279 1001 86380 86390 1
304934 99304934 1001 86380 86390 1
305002 99305002 1001 86380 86390 1
304965 99304965 1001 86380 86390 1
304876 99304876 1001 86380 86390 1
305544 99305544 1001 86380 86390 1
305649 99305649 1001 86380 86390 1
305520 99305520 1001 86380 86390 1
305536 99305536 1001 86380 86390 1
305432 99305432 1001 86380 86390 1
305459 99305459 1001 86380 86390 1
305291 99305291 1001 86380 86390 1
305334 99305334 1001 86380 86390 1
305438 99305438 1001 86380 86390 1
305120 99305120 1001 86380 86390 1
305211 99305211 1001 86380 86390 1
305122 99305122 1001 86380 86390 1
305243 99305243 1001 86380 86390 1
305089 99305089 1001 86380 86390 1
500189 99500189 1001 86380 86390 1
500766 99500766 1001 86380 86390 1
500454 99500454 1001 86380 86390 1
500489 99500489 1001 86380 86390 1
500391 99500391 1001 86380 86390 1
500379 99500379 1001 86380 86390 1
500280 99500280 1001 86380 86390 1
500893 99500893 1001 86380 86390 1
500946 99500946 1001 86380 86390 1
500858 99500858 1001 86380 86390 1
501603 99501603 1001 86380 86390 1
501525 99501525 1001 86380 86390 1
501612 99501612 1001 86380 86390 1
501535 99501535 1001 86380 86390 1
501332 99501332 1001 86380 86390 1
501149 99501149 1001 86380 86390 1
501075 99501075 1001 86380 86390 1
501181 99501181 1001 86380 86390 1
501106 99501106 1001 86380 86390 1
501654 99501654 1001 86380 86390 1
501816 99501816 1001 86380 86390 1
501829 99501829 1001 86380 86390 1
502274 99502274 1001 86380 86390 1
502431 99502431 1001 86380 86390 1
502277 99502277 1001 86380 86390 1
502359 99502359 1001 86380 86390 1
502296 99502296 1001 86380 86390 1
502182 99502182 1001 86380 86390 1
502056 99502056 1001 86380 86390 1
502083 99502083 1001 86380 86390 1
502239 99502239 1001 86380 86390 1
502214 99502214 1001 86380 86390 1
502166 99502166 1001 86380 86390 1
502193 99502193 1001 86380 86390 1
501962 99501962 1001 86380 86390 1
501850 99501850 1001 86380 86390 1
501929 99501929 1001 86380 86390 1
501932 99501932 1001 86380 86390 1
501868 99501868 1001 86380 86390 1
502467 99502467 1001 86380 86390 1
502550 99502550 1001 86380 86390 1
502578 99502578 1001 86380 86390 1
502591 99502591 1001 86380 86390 1
503214 99503214 1001 86380 86390 1
503129 99503129 1001 86380 86390 1
503143 99503143 1001 86380 86390 1
503281 99503281 1001 86380 86390 1
503284 99503284 1001 86380 86390 1
503034 99503034 1001 86380 86390 1
502983 99502983 1001 86380 86390 1
502919 99502919 1001 86380 86390 1
502992 99502992 1001 86380 86390 1
502852 99502852 1001 86380 86390 1
502715 99502715 1001 86380 86390 1
502793 99502793 1001 86380 86390 1
503335 99503335 1001 86380 86390 1
504015 99504015 1001 86380 86390 1
503964 99503964 1001 86380 86390 1
503929 99503929 1001 86380 86390 1
503970 99503970 1001 86380 86390 1
503921 99503921 1001 86380 86390 1
503710 99503710 1001 86380 86390 1
503767 99503767 1001 86380 86390 1
503704 99503704 1001 86380 86390 1
503530 99503530 1001 86380 86390 1
503700 99503700 1001 86380 86390 1
503624 99503624 1001 86380 86390 1
504218 99504218 1001 86380 86390 1
504198 99504198 1001 86380 86390 1
504940 99504940 1001 86380 86390 1
504751 99504751 1001 86380 86390 1
504810 99504810 1001 86380 86390 1
504759 99504759 1001 86380 86390 1
504786 99504786 1001 86380 86390 1
504702 99504702 1001 86380 86390 1
504716 99504716 1001 86380 86390 1
504652 99504652 1001 86380 86390 1
504614 99504614 1001 86380 86390 1
504643 99504643 1001 86380 86390 1
504619 99504619 1001 86380 86390 1
504513 99504513 1001 86380 86390 1
504437 99504437 1001 86380 86390 1
505071 99505071 1001 86380 86390 1
505021 99505021 1001 86380 86390 1
504945 99504945 1001 86380 86390 1
504964 99504964 1001 86380 86390 1
505693 99505693 1001 86380 86390 1
505697 99505697 1001 86380 86390 1
505743 99505743 1001 86380 86390 1
505582 99505582 1001 86380 86390 1
505674 99505674 1001 86380 86390 1
505702 99505702 1001 86380 86390 1
505587 99505587 1001 86380 86390 1
505651 99505651 1001 86380 86390 1
505306 99505306 1001 86380 86390 1
505173 99505173 1001 86380 86390 1
505883 99505883 1001 86380 86390 1
505858 99505858 1001 86380 86390 1
505867 99505867 1001 86380 86390 1
505971 99505971 1001 86380 86390 1
505778 99505778 1001 86380 86390 1
506481 99506481 1001 86380 86390 1
506548 99506548 1001 86380 86390 1
506567 99506567 1001 86380 86390 1
506448 99506448 1001 86380 86390 1
506398 99506398 1001 86380 86390 1
506196 99506196 1001 86380 86390 1
506331 99506331 1001 86380 86390 1
506268 99506268 1001 86380 86390 1
506160 99506160 1001 86380 86390 1
506607 99506607 1001 86380 86390 1
506792 99506792 1001 86380 86390 1
506794 99506794 1001 86380 86390 1
507330 99507330 1001 86380 86390 1
507156 99507156 1001 86380 86390 1
507212 99507212 1001 86380 86390 1
506828 99506828 1001 86380 86390 1
506807 99506807 1001 86380 86390 1
507491 99507491 1001 86380 86390 1
507607 99507607 1001 86380 86390 1
507558 99507558 1001 86380 86390 1
507495 99507495 1001 86380 86390 1
508212 99508212 1001 86380 86390 1
508148 99508148 1001 86380 86390 1
508123 99508123 1001 86380 86390 1
508164 99508164 1001 86380 86390 1
508236 99508236 1001 86380 86390 1
507848 99507848 1001 86380 86390 1
507930 99507930 1001 86380 86390 1
507872 99507872 1001 86380 86390 1
507684 99507684 1001 86380 86390 1
507725 99507725 1001 86380 86390 1
507794 99507794 1001 86380 86390 1
508299 99508299 1001 86380 86390 1
508445 99508445 1001 86380 86390 1
508385 99508385 1001 86380 86390 1
508425 99508425 1001 86380 86390 1
509072 99509072 1001 86380 86390 1
509042 99509042 1001 86380 86390 1
508922 99508922 1001 86380 86390 1
509003 99509003 1001 86380 86390 1
508705 99508705 1001 86380 86390 1
508545 99508545 1001 86380 86390 1
508625 99508625 1001 86380 86390 1
509142 99509142 1001 86380 86390 1
509841 99509841 1001 86380 86390 1
509744 99509744 1001 86380 86390 1
509432 99509432 1001 86380 86390 1
510053 99510053 1001 86380 86390 1
509938 99509938 1001 86380 86390 1
510021 99510021 1001 86380 86390 1
510076 99510076 1001 86380 86390 1
510671 99510671 1001 86380 86390 1
510458 99510458 1001 86380 86390 1
510323 99510323 1001 86380 86390 1
510429 99510429 1001 86380 86390 1
510178 99510178 1001 86380 86390 1
510204 99510204 1001 86380 86390 1
510243 99510243 1001 86380 86390 1
510299 99510299 1001 86380 86390 1
510728 99510728 1001 86380 86390 1
511386 99511386 1001 86380 86390 1
511492 99511492 1001 86380 86390 1
511347 99511347 1001 86380 86390 1
511329 99511329 1001 86380 86390 1
511187 99511187 1001 86380 86390 1
511024 99511024 1001 86380 86390 1
511108 99511108 1001 86380 86390 1
511121 99511121 1001 86380 86390 1
511134 99511134 1001 86380 86390 1
511748 99511748 1001 86380 86390 1
512250 99512250 1001 86380 86390 1
512248 99512248 1001 86380 86390 1
512327 99512327 1001 86380 86390 1
512071 99512071 1001 86380 86390 1
512046 99512046 1001 86380 86390 1
512131 99512131 1001 86380 86390 1
512003 99512003 1001 86380 86390 1
511874 99511874 1001 86380 86390 1
511784 99511784 1001 86380 86390 1
511798 99511798 1001 86380 86390 1
511826 99511826 1001 86380 86390 1
511943 99511943 1001 86380 86390 1
511844 99511844 1001 86380 86390 1
512427 99512427 1001 86380 86390 1
512405 99512405 1001 86380 86390 1
512447 99512447 1001 86380 86390 1
512489 99512489 1001 86380 86390 1
512568 99512568 1001 86380 86390 1
513051 99513051 1001 86380 86390 1
513056 99513056 1001 86380 86390 1
513060 99513060 1001 86380 86390 1
512818 99512818 1001 86380 86390 1
513242 99513242 1001 86380 86390 1
514029 99514029 1001 86380 86390 1
513911 99513911 1001 86380 86390 1
514020 99514020 1001 86380 86390 1
513990 99513990 1001 86380 86390 1
513748 99513748 1001 86380 86390 1
513697 99513697 1001 86380 86390 1
513648 99513648 1001 86380 86390 1
513741 99513741 1001 86380 86390 1
513783 99513783 1001 86380 86390 1
513706 99513706 1001 86380 86390 1
514093 99514093 1001 86380 86390 1
514145 99514145 1001 86380 86390 1
514176 99514176 1001 86380 86390 1
514115 99514115 1001 86380 86390 1
514103 99514103 1001 86380 86390 1
514142 99514142 1001 86380 86390 1
514855 99514855 1001 86380 86390 1
514825 99514825 1001 86380 86390 1
514747 99514747 1001 86380 86390 1
514835 99514835 1001 86380 86390 1
514723 99514723 1001 86380 86390 1
514753 99514753 1001 86380 86390 1
514597 99514597 1001 86380 86390 1
514294 99514294 1001 86380 86390 1
514334 99514334 1001 86380 86390 1
515035 99515035 1001 86380 86390 1
515523 99515523 1001 86380 86390 1
515576 99515576 1001 86380 86390 1
515642 99515642 1001 86380 86390 1
515439 99515439 1001 86380 86390 1
515278 99515278 1001 86380 86390 1
515292 99515292 1001 86380 86390 1
515875 99515875 1001 86380 86390 1
515883 99515883 1001 86380 86390 1
515846 99515846 1001 86380 86390 1
516406 99516406 1001 86380 86390 1
516409 99516409 1001 86380 86390 1
516319 99516319 1001 86380 86390 1
516308 99516308 1001 86380 86390 1
516386 99516386 1001 86380 86390 1
516363 99516363 1001 86380 86390 1
516314 99516314 1001 86380 86390 1
516223 99516223 1001 86380 86390 1
516133 99516133 1001 86380 86390 1
515978 99515978 1001 86380 86390 1
516625 99516625 1001 86380 86390 1
516681 99516681 1001 86380 86390 1
517209 99517209 1001 86380 86390 1
517145 99517145 1001 86380 86390 1
517211 99517211 1001 86380 86390 1
517311 99517311 1001 86380 86390 1
517290 99517290 1001 86380 86390 1
517219 99517219 1001 86380 86390 1
516984 99516984 1001 86380 86390 1
516945 99516945 1001 86380 86390 1
517051 99517051 1001 86380 86390 1
516767 99516767 1001 86380 86390 1
516730 99516730 1001 86380 86390 1
516724 99516724 1001 86380 86390 1
516815 99516815 1001 86380 86390 1
518000 99518000 1001 86380 86390 1
517990 99517990 1001 86380 86390 1
517879 99517879 1001 86380 86390 1
517777 99517777 1001 86380 86390 1
517805 99517805 1001 86380 86390 1
517952 99517952 1001 86380 86390 1
517635 99517635 1001 86380 86390 1
517703 99517703 1001 86380 86390 1
517641 99517641 1001 86380 86390 1
517731 99517731 1001 86380 86390 1
518329 99518329 1001 86380 86390 1
518355 99518355 1001 86380 86390 1
518165 99518165 1001 86380 86390 1
518352 99518352 1001 86380 86390 1
518795 99518795 1001 86380 86390 1
518914 99518914 1001 86380 86390 1
518927 99518927 1001 86380 86390 1
518806 99518806 1001 86380 86390 1
518683 99518683 1001 86380 86390 1
518510 99518510 1001 86380 86390 1
518562 99518562 1001 86380 86390 1
518538 99518538 1001 86380 86390 1
519065 99519065 1001 86380 86390 1
519190 99519190 1001 86380 86390 1
519732 99519732 1001 86380 86390 1
519478 99519478 1001 86380 86390 1
519483 99519483 1001 86380 86390 1
519196 99519196 1001 86380 86390 1
519213 99519213 1001 86380 86390 1
519370 99519370 1001 86380 86390 1
519876 99519876 1001 86380 86390 1
519930 99519930 1001 86380 86390 1
519866 99519866 1001 86380 86390 1
519894 99519894 1001 86380 86390 1
519896 99519896 1001 86380 86390 1
519949 99519949 1001 86380 86390 1
519975 99519975 1001 86380 86390 1
520579 99520579 1001 86380 86390 1
520594 99520594 1001 86380 86390 1
520367 99520367 1001 86380 86390 1
520154 99520154 1001 86380 86390 1
520080 99520080 1001 86380 86390 1
520134 99520134 1001 86380 86390 1
520730 99520730 1001 86380 86390 1
521290 99521290 1001 86380 86390 1
521106 99521106 1001 86380 86390 1
521245 99521245 1001 86380 86390 1
520846 99520846 1001 86380 86390 1
520983 99520983 1001 86380 86390 1
521527 99521527 1001 86380 86390 1
521582 99521582 1001 86380 86390 1
521634 99521634 1001 86380 86390 1
521563 99521563 1001 86380 86390 1
521576 99521576 1001 86380 86390 1
522151 99522151 1001 86380 86390 1
522116 99522116 1001 86380 86390 1
522197 99522197 1001 86380 86390 1
522237 99522237 1001 86380 86390 1
521907 99521907 1001 86380 86390 1
521910 99521910 1001 86380 86390 1
521831 99521831 1001 86380 86390 1
521741 99521741 1001 86380 86390 1
521871 99521871 1001 86380 86390 1
521705 99521705 1001 86380 86390 1
521863 99521863 1001 86380 86390 1
521748 99521748 1001 86380 86390 1
522315 99522315 1001 86380 86390 1
522406 99522406 1001 86380 86390 1
522433 99522433 1001 86380 86390 1
522449 99522449 1001 86380 86390 1
522440 99522440 1001 86380 86390 1
522337 99522337 1001 86380 86390 1
522404 99522404 1001 86380 86390 1
522417 99522417 1001 86380 86390 1
522967 99522967 1001 86380 86390 1
522980 99522980 1001 86380 86390 1
523071 99523071 1001 86380 86390 1
523101 99523101 1001 86380 86390 1
522999 99522999 1001 86380 86390 1
523038 99523038 1001 86380 86390 1
522783 99522783 1001 86380 86390 1
522733 99522733 1001 86380 86390 1
522863 99522863 1001 86380 86390 1
522738 99522738 1001 86380 86390 1
522739 99522739 1001 86380 86390 1
522778 99522778 1001 86380 86390 1
522884 99522884 1001 86380 86390 1
522652 99522652 1001 86380 86390 1
522685 99522685 1001 86380 86390 1
522521 99522521 1001 86380 86390 1
523314 99523314 1001 86380 86390 1
523278 99523278 1001 86380 86390 1
523835 99523835 1001 86380 86390 1
523874 99523874 1001 86380 86390 1
523929 99523929 1001 86380 86390 1
523596 99523596 1001 86380 86390 1
523674 99523674 1001 86380 86390 1
523664 99523664 1001 86380 86390 1
523653 99523653 1001 86380 86390 1
523577 99523577 1001 86380 86390 1
523606 99523606 1001 86380 86390 1
523393 99523393 1001 86380 86390 1
523328 99523328 1001 86380 86390 1
523344 99523344 1001 86380 86390 1
524097 99524097 1001 86380 86390 1
524113 99524113 1001 86380 86390 1
524094 99524094 1001 86380 86390 1
524082 99524082 1001 86380 86390 1
524602 99524602 1001 86380 86390 1
524603 99524603 1001 86380 86390 1
524629 99524629 1001 86380 86390 1
524656 99524656 1001 86380 86390 1
524675 99524675 1001 86380 86390 1
524585 99524585 1001 86380 86390 1
524476 99524476 1001 86380 86390 1
524376 99524376 1001 86380 86390 1
524183 99524183 1001 86380 86390 1
524289 99524289 1001 86380 86390 1
524304 99524304 1001 86380 86390 1
524859 99524859 1001 86380 86390 1
524889 99524889 1001 86380 86390 1
524854 99524854 1001 86380 86390 1
524779 99524779 1001 86380 86390 1
525587 99525587 1001 86380 86390 1
525188 99525188 1001 86380 86390 1
525243 99525243 1001 86380 86390 1
525246 99525246 1001 86380 86390 1
525144 99525144 1001 86380 86390 1
525790 99525790 1001 86380 86390 1
525739 99525739 1001 86380 86390 1
525765 99525765 1001 86380 86390 1
525624 99525624 1001 86380 86390 1
525771 99525771 1001 86380 86390 1
525708 99525708 1001 86380 86390 1
526397 99526397 1001 86380 86390 1
526330 99526330 1001 86380 86390 1
526044 99526044 1001 86380 86390 1
526213 99526213 1001 86380 86390 1
526112 99526112 1001 86380 86390 1
525937 99525937 1001 86380 86390 1
526436 99526436 1001 86380 86390 1
526546 99526546 1001 86380 86390 1
526585 99526585 1001 86380 86390 1
526548 99526548 1001 86380 86390 1
526444 99526444 1001 86380 86390 1
527082 99527082 1001 86380 86390 1
527190 99527190 1001 86380 86390 1
527207 99527207 1001 86380 86390 1
527169 99527169 1001 86380 86390 1
527132 99527132 1001 86380 86390 1
526980 99526980 1001 86380 86390 1
526984 99526984 1001 86380 86390 1
526988 99526988 1001 86380 86390 1
526668 99526668 1001 86380 86390 1
526814 99526814 1001 86380 86390 1
526804 99526804 1001 86380 86390 1
526649 99526649 1001 86380 86390 1
526794 99526794 1001 86380 86390 1
526639 99526639 1001 86380 86390 1
527333 99527333 1001 86380 86390 1
527898 99527898 1001 86380 86390 1
528018 99528018 1001 86380 86390 1
528062 99528062 1001 86380 86390 1
527770 99527770 1001 86380 86390 1
527786 99527786 1001 86380 86390 1
527635 99527635 1001 86380 86390 1
527624 99527624 1001 86380 86390 1
527522 99527522 1001 86380 86390 1
527601 99527601 1001 86380 86390 1
527524 99527524 1001 86380 86390 1
527541 99527541 1001 86380 86390 1
527492 99527492 1001 86380 86390 1
528127 99528127 1001 86380 86390 1
528103 99528103 1001 86380 86390 1
528273 99528273 1001 86380 86390 1
528135 99528135 1001 86380 86390 1
528850 99528850 1001 86380 86390 1
528899 99528899 1001 86380 86390 1
528596 99528596 1001 86380 86390 1
528572 99528572 1001 86380 86390 1
528637 99528637 1001 86380 86390 1
528374 99528374 1001 86380 86390 1
528426 99528426 1001 86380 86390 1
528286 99528286 1001 86380 86390 1
528328 99528328 1001 86380 86390 1
529065 99529065 1001 86380 86390 1
529611 99529611 1001 86380 86390 1
529407 99529407 1001 86380 86390 1
529376 99529376 1001 86380 86390 1
529339 99529339 1001 86380 86390 1
529211 99529211 1001 86380 86390 1
529242 99529242 1001 86380 86390 1
529767 99529767 1001 86380 86390 1
529922 99529922 1001 86380 86390 1
529851 99529851 1001 86380 86390 1
529761 99529761 1001 86380 86390 1
530401 99530401 1001 86380 86390 1
530323 99530323 1001 86380 86390 1
530202 99530202 1001 86380 86390 1
530292 99530292 1001 86380 86390 1
529945 99529945 1001 86380 86390 1
530026 99530026 1001 86380 86390 1
529937 99529937 1001 86380 86390 1
530098 99530098 1001 86380 86390 1
530603 99530603 1001 86380 86390 1
530607 99530607 1001 86380 86390 1
530652 99530652 1001 86380 86390 1
531278 99531278 1001 86380 86390 1
531305 99531305 1001 86380 86390 1
531181 99531181 1001 86380 86390 1
531365 99531365 1001 86380 86390 1
531370 99531370 1001 86380 86390 1
531377 99531377 1001 86380 86390 1
531263 99531263 1001 86380 86390 1
531059 99531059 1001 86380 86390 1
531055 99531055 1001 86380 86390 1
530849 99530849 1001 86380 86390 1
530794 99530794 1001 86380 86390 1
530898 99530898 1001 86380 86390 1
531570 99531570 1001 86380 86390 1
531389 99531389 1001 86380 86390 1
531386 99531386 1001 86380 86390 1
532146 99532146 1001 86380 86390 1
532062 99532062 1001 86380 86390 1
531857 99531857 1001 86380 86390 1
531923 99531923 1001 86380 86390 1
531798 99531798 1001 86380 86390 1
531852 99531852 1001 86380 86390 1
531800 99531800 1001 86380 86390 1
531869 99531869 1001 86380 86390 1
531762 99531762 1001 86380 86390 1
532247 99532247 1001 86380 86390 1
532318 99532318 1001 86380 86390 1
532851 99532851 1001 86380 86390 1
532932 99532932 1001 86380 86390 1
532911 99532911 1001 86380 86390 1
532874 99532874 1001 86380 86390 1
532748 99532748 1001 86380 86390 1
532712 99532712 1001 86380 86390 1
532678 99532678 1001 86380 86390 1
532588 99532588 1001 86380 86390 1
533215 99533215 1001 86380 86390 1
533100 99533100 1001 86380 86390 1
533066 99533066 1001 86380 86390 1
533723 99533723 1001 86380 86390 1
533750 99533750 1001 86380 86390 1
533740 99533740 1001 86380 86390 1
533460 99533460 1001 86380 86390 1
533476 99533476 1001 86380 86390 1
533515 99533515 1001 86380 86390 1
533647 99533647 1001 86380 86390 1
533505 99533505 1001 86380 86390 1
533546 99533546 1001 86380 86390 1
533362 99533362 1001 86380 86390 1
533246 99533246 1001 86380 86390 1
534014 99534014 1001 86380 86390 1
533873 99533873 1001 86380 86390 1
533994 99533994 1001 86380 86390 1
534494 99534494 1001 86380 86390 1
534657 99534657 1001 86380 86390 1
534625 99534625 1001 86380 86390 1
534575 99534575 1001 86380 86390 1
534590 99534590 1001 86380 86390 1
534348 99534348 1001 86380 86390 1
534365 99534365 1001 86380 86390 1
534153 99534153 1001 86380 86390 1
534233 99534233 1001 86380 86390 1
534248 99534248 1001 86380 86390 1
534161 99534161 1001 86380 86390 1
534164 99534164 1001 86380 86390 1
534697 99534697 1001 86380 86390 1
534736 99534736 1001 86380 86390 1
534814 99534814 1001 86380 86390 1
534700 99534700 1001 86380 86390 1
534793 99534793 1001 86380 86390 1
535317 99535317 1001 86380 86390 1
535332 99535332 1001 86380 86390 1
535391 99535391 1001 86380 86390 1
535340 99535340 1001 86380 86390 1
535505 99535505 1001 86380 86390 1
535354 99535354 1001 86380 86390 1
535265 99535265 1001 86380 86390 1
535142 99535142 1001 86380 86390 1
534969 99534969 1001 86380 86390 1
535034 99535034 1001 86380 86390 1
534905 99534905 1001 86380 86390 1
534950 99534950 1001 86380 86390 1
535015 99535015 1001 86380 86390 1
535603 99535603 1001 86380 86390 1
535660 99535660 1001 86380 86390 1
536221 99536221 1001 86380 86390 1
536196 99536196 1001 86380 86390 1
535988 99535988 1001 86380 86390 1
536008 99536008 1001 86380 86390 1
536103 99536103 1001 86380 86390 1
535784 99535784 1001 86380 86390 1
535764 99535764 1001 86380 86390 1
536489 99536489 1001 86380 86390 1
536376 99536376 1001 86380 86390 1
536380 99536380 1001 86380 86390 1
536523 99536523 1001 86380 86390 1
536538 99536538 1001 86380 86390 1
537035 99537035 1001 86380 86390 1
537001 99537001 1001 86380 86390 1
537146 99537146 1001 86380 86390 1
536829 99536829 1001 86380 86390 1
536856 99536856 1001 86380 86390 1
536819 99536819 1001 86380 86390 1
536822 99536822 1001 86380 86390 1
536837 99536837 1001 86380 86390 1
536607 99536607 1001 86380 86390 1
536545 99536545 1001 86380 86390 1
536731 99536731 1001 86380 86390 1
537314 99537314 1001 86380 86390 1
537203 99537203 1001 86380 86390 1
537232 99537232 1001 86380 86390 1
537194 99537194 1001 86380 86390 1
537336 99537336 1001 86380 86390 1
537285 99537285 1001 86380 86390 1
537647 99537647 1001 86380 86390 1
537712 99537712 1001 86380 86390 1
537533 99537533 1001 86380 86390 1
538017 99538017 1001 86380 86390 1
538190 99538190 1001 86380 86390 1
538168 99538168 1001 86380 86390 1
538704 99538704 1001 86380 86390 1
538641 99538641 1001 86380 86390 1
538684 99538684 1001 86380 86390 1
538585 99538585 1001 86380 86390 1
538483 99538483 1001 86380 86390 1
538526 99538526 1001 86380 86390 1
538423 99538423 1001 86380 86390 1
538554 99538554 1001 86380 86390 1
538439 99538439 1001 86380 86390 1
538223 99538223 1001 86380 86390 1
538341 99538341 1001 86380 86390 1
538358 99538358 1001 86380 86390 1
538243 99538243 1001 86380 86390 1
538334 99538334 1001 86380 86390 1
538257 99538257 1001 86380 86390 1
539009 99539009 1001 86380 86390 1
539013 99539013 1001 86380 86390 1
538847 99538847 1001 86380 86390 1
538953 99538953 1001 86380 86390 1
539588 99539588 1001 86380 86390 1
539370 99539370 1001 86380 86390 1
539267 99539267 1001 86380 86390 1
539412 99539412 1001 86380 86390 1
539092 99539092 1001 86380 86390 1
539796 99539796 1001 86380 86390 1
539674 99539674 1001 86380 86390 1
540367 99540367 1001 86380 86390 1
540375 99540375 1001 86380 86390 1
540173 99540173 1001 86380 86390 1
540109 99540109 1001 86380 86390 1
540187 99540187 1001 86380 86390 1
540175 99540175 1001 86380 86390 1
540112 99540112 1001 86380 86390 1
540088 99540088 1001 86380 86390 1
540101 99540101 1001 86380 86390 1
539923 99539923 1001 86380 86390 1
539976 99539976 1001 86380 86390 1
539929 99539929 1001 86380 86390 1
539852 99539852 1001 86380 86390 1
540529 99540529 1001 86380 86390 1
540649 99540649 1001 86380 86390 1
541190 99541190 1001 86380 86390 1
541153 99541153 1001 86380 86390 1
541246 99541246 1001 86380 86390 1
541130 99541130 1001 86380 86390 1
541227 99541227 1001 86380 86390 1
541288 99541288 1001 86380 86390 1
541215 99541215 1001 86380 86390 1
540930 99540930 1001 86380 86390 1
540705 99540705 1001 86380 86390 1
540770 99540770 1001 86380 86390 1
541343 99541343 1001 86380 86390 1
541944 99541944 1001 86380 86390 1
541921 99541921 1001 86380 86390 1
542040 99542040 1001 86380 86390 1
541989 99541989 1001 86380 86390 1
541760 99541760 1001 86380 86390 1
541904 99541904 1001 86380 86390 1
541788 99541788 1001 86380 86390 1
541765 99541765 1001 86380 86390 1
541882 99541882 1001 86380 86390 1
541551 99541551 1001 86380 86390 1
541607 99541607 1001 86380 86390 1
541570 99541570 1001 86380 86390 1
541687 99541687 1001 86380 86390 1
541636 99541636 1001 86380 86390 1
542134 99542134 1001 86380 86390 1
542294 99542294 1001 86380 86390 1
542790 99542790 1001 86380 86390 1
542779 99542779 1001 86380 86390 1
542774 99542774 1001 86380 86390 1
542677 99542677 1001 86380 86390 1
542639 99542639 1001 86380 86390 1
542535 99542535 1001 86380 86390 1
542730 99542730 1001 86380 86390 1
542708 99542708 1001 86380 86390 1
542735 99542735 1001 86380 86390 1
542507 99542507 1001 86380 86390 1
542484 99542484 1001 86380 86390 1
542524 99542524 1001 86380 86390 1
542500 99542500 1001 86380 86390 1
542334 99542334 1001 86380 86390 1
542362 99542362 1001 86380 86390 1
543643 99543643 1001 86380 86390 1
543709 99543709 1001 86380 86390 1
543689 99543689 1001 86380 86390 1
543664 99543664 1001 86380 86390 1
543652 99543652 1001 86380 86390 1
543705 99543705 1001 86380 86390 1
543766 99543766 1001 86380 86390 1
543424 99543424 1001 86380 86390 1
543426 99543426 1001 86380 86390 1
543414 99543414 1001 86380 86390 1
543362 99543362 1001 86380 86390 1
543472 99543472 1001 86380 86390 1
543322 99543322 1001 86380 86390 1
543253 99543253 1001 86380 86390 1
543834 99543834 1001 86380 86390 1
543873 99543873 1001 86380 86390 1
543966 99543966 1001 86380 86390 1
544494 99544494 1001 86380 86390 1
544395 99544395 1001 86380 86390 1
544549 99544549 1001 86380 86390 1
544249 99544249 1001 86380 86390 1
544275 99544275 1001 86380 86390 1
544340 99544340 1001 86380 86390 1
544266 99544266 1001 86380 86390 1
544331 99544331 1001 86380 86390 1
544155 99544155 1001 86380 86390 1
544739 99544739 1001 86380 86390 1
500550 1009 1002 52154 58844 1
531260 694 1002 27000 35487 1
400523 99400523 1001 86380 86390 1
400586 99400586 1001 86380 86390 1
400589 99400589 1001 86380 86390 1
400925 99400925 1001 86380 86390 1
401009 99401009 1001 86380 86390 1
401124 99401124 1001 86380 86390 1
401136 99401136 1001 86380 86390 1
401292 99401292 1001 86380 86390 1
401433 99401433 1001 86380 86390 1
401513 99401513 1001 86380 86390 1
401539 99401539 1001 86380 86390 1
401697 99401697 1001 86380 86390 1
401968 99401968 1001 86380 86390 1
402254 99402254 1001 86380 86390 1
402347 99402347 1001 86380 86390 1
402384 99402384 1001 86380 86390 1
402497 99402497 1001 86380 86390 1
402664 99402664 1001 86380 86390 1
402643 99402643 1001 86380 86390 1
402839 99402839 1001 86380 86390 1
403048 99403048 1001 86380 86390 1
403155 99403155 1001 86380 86390 1
403188 99403188 1001 86380 86390 1
403215 99403215 1001 86380 86390 1
403610 99403610 1001 86380 86390 1
403994 99403994 1001 86380 86390 1
404145 99404145 1001 86380 86390 1
404073 99404073 1001 86380 86390 1
404230 99404230 1001 86380 86390 1
404557 99404557 1001 86380 86390 1
404558 99404558 1001 86380 86390 1
405133 99405133 1001 86380 86390 1
405240 99405240 1001 86380 86390 1
405365 99405365 1001 86380 86390 1
405450 99405450 1001 86380 86390 1
405625 99405625 1001 86380 86390 1
405811 99405811 1001 86380 86390 1
405988 99405988 1001 86380 86390 1
406156 99406156 1001 86380 86390 1
406270 99406270 1001 86380 86390 1
406820 99406820 1001 86380 86390 1
407021 99407021 1001 86380 86390 1
407118 99407118 1001 86380 86390 1
407100 99407100 1001 86380 86390 1
407170 99407170 1001 86380 86390 1
407323 99407323 1001 86380 86390 1
407471 99407471 1001 86380 86390 1
407541 99407541 1001 86380 86390 1
407640 99407640 1001 86380 86390 1
407619 99407619 1001 86380 86390 1
407909 99407909 1001 86380 86390 1
408146 99408146 1001 86380 86390 1
408462 99408462 1001 86380 86390 1
408438 99408438 1001 86380 86390 1
408742 99408742 1001 86380 86390 1
408723 99408723 1001 86380 86390 1
409129 99409129 1001 86380 86390 1
409281 99409281 1001 86380 86390 1
409262 99409262 1001 86380 86390 1
409249 99409249 1001 86380 86390 1
409752 99409752 1001 86380 86390 1
409910 99409910 1001 86380 86390 1
409990 99409990 1001 86380 86390 1
410198 99410198 1001 86380 86390 1
410425 99410425 1001 86380 86390 1
410507 99410507 1001 86380 86390 1
410815 99410815 1001 86380 86390 1
410976 99410976 1001 86380 86390 1
411045 99411045 1001 86380 86390 1
411436 99411436 1001 86380 86390 1
411555 99411555 1001 86380 86390 1
411596 99411596 1001 86380 86390 1
411819 99411819 1001 86380 86390 1
411781 99411781 1001 86380 86390 1
411901 99411901 1001 86380 86390 1
412075 99412075 1001 86380 86390 1
412143 99412143 1001 86380 86390 1
412146 99412146 1001 86380 86390 1
412100 99412100 1001 86380 86390 1
412462 99412462 1001 86380 86390 1
412288 99412288 1001 86380 86390 1
413465 99413465 1001 86380 86390 1
413688 99413688 1001 86380 86390 1
412979 99412979 1001 86380 86390 1
412968 99412968 1001 86380 86390 1
413154 99413154 1001 86380 86390 1
412796 99412796 1001 86380 86390 1
412674 99412674 1001 86380 86390 1
412592 99412592 1001 86380 86390 1
412631 99412631 1001 86380 86390 1
414113 99414113 1001 86380 86390 1
414011 99414011 1001 86380 86390 1
414034 99414034 1001 86380 86390 1
414101 99414101 1001 86380 86390 1
415162 99415162 1001 86380 86390 1
415253 99415253 1001 86380 86390 1
415207 99415207 1001 86380 86390 1
414838 99414838 1001 86380 86390 1
414700 99414700 1001 86380 86390 1
414377 99414377 1001 86380 86390 1
414252 99414252 1001 86380 86390 1
415376 99415376 1001 86380 86390 1
415613 99415613 1001 86380 86390 1
415497 99415497 1001 86380 86390 1
416751 99416751 1001 86380 86390 1
416833 99416833 1001 86380 86390 1
416784 99416784 1001 86380 86390 1
416587 99416587 1001 86380 86390 1
416791 99416791 1001 86380 86390 1
416613 99416613 1001 86380 86390 1
416620 99416620 1001 86380 86390 1
416391 99416391 1001 86380 86390 1
416338 99416338 1001 86380 86390 1
416278 99416278 1001 86380 86390 1
416006 99416006 1001 86380 86390 1
415884 99415884 1001 86380 86390 1
416131 99416131 1001 86380 86390 1
417025 99417025 1001 86380 86390 1
417117 99417117 1001 86380 86390 1
417003 99417003 1001 86380 86390 1
417028 99417028 1001 86380 86390 1
417347 99417347 1001 86380 86390 1
417130 99417130 1001 86380 86390 1
417250 99417250 1001 86380 86390 1
417111 99417111 1001 86380 86390 1
417410 99417410 1001 86380 86390 1
418658 99418658 1001 86380 86390 1
418638 99418638 1001 86380 86390 1
418333 99418333 1001 86380 86390 1
418196 99418196 1001 86380 86390 1
418180 99418180 1001 86380 86390 1
417663 99417663 1001 86380 86390 1
417951 99417951 1001 86380 86390 1
417814 99417814 1001 86380 86390 1
418027 99418027 1001 86380 86390 1
420276 99420276 1001 86380 86390 1
420381 99420381 1001 86380 86390 1
420176 99420176 1001 86380 86390 1
420062 99420062 1001 86380 86390 1
419807 99419807 1001 86380 86390 1
419754 99419754 1001 86380 86390 1
419833 99419833 1001 86380 86390 1
419979 99419979 1001 86380 86390 1
419445 99419445 1001 86380 86390 1
419559 99419559 1001 86380 86390 1
419546 99419546 1001 86380 86390 1
419217 99419217 1001 86380 86390 1
419557 99419557 1001 86380 86390 1
419535 99419535 1001 86380 86390 1
420493 99420493 1001 86380 86390 1
420539 99420539 1001 86380 86390 1
420718 99420718 1001 86380 86390 1
420460 99420460 1001 86380 86390 1
422007 99422007 1001 86380 86390 1
421345 99421345 1001 86380 86390 1
421391 99421391 1001 86380 86390 1
421393 99421393 1001 86380 86390 1
421624 99421624 1001 86380 86390 1
421079 99421079 1001 86380 86390 1
421243 99421243 1001 86380 86390 1
420849 99420849 1001 86380 86390 1
422456 99422456 1001 86380 86390 1
422121 99422121 1001 86380 86390 1
422256 99422256 1001 86380 86390 1
422376 99422376 1001 86380 86390 1
422494 99422494 1001 86380 86390 1
423402 99423402 1001 86380 86390 1
422982 99422982 1001 86380 86390 1
422655 99422655 1001 86380 86390 1
422699 99422699 1001 86380 86390 1
422742 99422742 1001 86380 86390 1
422618 99422618 1001 86380 86390 1
425218 99425218 1001 86380 86390 1
425273 99425273 1001 86380 86390 1
425383 99425383 1001 86380 86390 1
425008 99425008 1001 86380 86390 1
425226 99425226 1001 86380 86390 1
425284 99425284 1001 86380 86390 1
424714 99424714 1001 86380 86390 1
424992 99424992 1001 86380 86390 1
424798 99424798 1001 86380 86390 1
424390 99424390 1001 86380 86390 1
424246 99424246 1001 86380 86390 1
424189 99424189 1001 86380 86390 1
424425 99424425 1001 86380 86390 1
424307 99424307 1001 86380 86390 1
425451 99425451 1001 86380 86390 1
425398 99425398 1001 86380 86390 1
426947 99426947 1001 86380 86390 1
426705 99426705 1001 86380 86390 1
426772 99426772 1001 86380 86390 1
426425 99426425 1001 86380 86390 1
426532 99426532 1001 86380 86390 1
426515 99426515 1001 86380 86390 1
425959 99425959 1001 86380 86390 1
425851 99425851 1001 86380 86390 1
425998 99425998 1001 86380 86390 1
427288 99427288 1001 86380 86390 1
427389 99427389 1001 86380 86390 1
427430 99427430 1001 86380 86390 1
428409 99428409 1001 86380 86390 1
428373 99428373 1001 86380 86390 1
428531 99428531 1001 86380 86390 1
428009 99428009 1001 86380 86390 1
428146 99428146 1001 86380 86390 1
428202 99428202 1001 86380 86390 1
428134 99428134 1001 86380 86390 1
427554 99427554 1001 86380 86390 1
427765 99427765 1001 86380 86390 1
427895 99427895 1001 86380 86390 1
427918 99427918 1001 86380 86390 1
429066 99429066 1001 86380 86390 1
430120 99430120 1001 86380 86390 1
430005 99430005 1001 86380 86390 1
429748 99429748 1001 86380 86390 1
429498 99429498 1001 86380 86390 1
429493 99429493 1001 86380 86390 1
430658 99430658 1001 86380 86390 1
432021 99432021 1001 86380 86390 1
431669 99431669 1001 86380 86390 1
431525 99431525 1001 86380 86390 1
431376 99431376 1001 86380 86390 1
431263 99431263 1001 86380 86390 1
431459 99431459 1001 86380 86390 1
431389 99431389 1001 86380 86390 1
431640 99431640 1001 86380 86390 1
431343 99431343 1001 86380 86390 1
431027 99431027 1001 86380 86390 1
432116 99432116 1001 86380 86390 1
433326 99433326 1001 86380 86390 1
433471 99433471 1001 86380 86390 1
433356 99433356 1001 86380 86390 1
433428 99433428 1001 86380 86390 1
433080 99433080 1001 86380 86390 1
433107 99433107 1001 86380 86390 1
432751 99432751 1001 86380 86390 1
432623 99432623 1001 86380 86390 1
432695 99432695 1001 86380 86390 1
433922 99433922 1001 86380 86390 1
435365 99435365 1001 86380 86390 1
435318 99435318 1001 86380 86390 1
435323 99435323 1001 86380 86390 1
435303 99435303 1001 86380 86390 1
435233 99435233 1001 86380 86390 1
434680 99434680 1001 86380 86390 1
434868 99434868 1001 86380 86390 1
434788 99434788 1001 86380 86390 1
434789 99434789 1001 86380 86390 1
434945 99434945 1001 86380 86390 1
434627 99434627 1001 86380 86390 1
434727 99434727 1001 86380 86390 1
434260 99434260 1001 86380 86390 1
434469 99434469 1001 86380 86390 1
434377 99434377 1001 86380 86390 1
434415 99434415 1001 86380 86390 1
435675 99435675 1001 86380 86390 1
435576 99435576 1001 86380 86390 1
435601 99435601 1001 86380 86390 1
435743 99435743 1001 86380 86390 1
435565 99435565 1001 86380 86390 1
437008 99437008 1001 86380 86390 1
437117 99437117 1001 86380 86390 1
436773 99436773 1001 86380 86390 1
436792 99436792 1001 86380 86390 1
436995 99436995 1001 86380 86390 1
437015 99437015 1001 86380 86390 1
436999 99436999 1001 86380 86390 1
436975 99436975 1001 86380 86390 1
436547 99436547 1001 86380 86390 1
436345 99436345 1001 86380 86390 1
436713 99436713 1001 86380 86390 1
436357 99436357 1001 86380 86390 1
436721 99436721 1001 86380 86390 1
436312 99436312 1001 86380 86390 1
436043 99436043 1001 86380 86390 1
436044 99436044 1001 86380 86390 1
435930 99435930 1001 86380 86390 1
436172 99436172 1001 86380 86390 1
436050 99436050 1001 86380 86390 1
437342 99437342 1001 86380 86390 1
300044 99300044 1001 86380 86390 1
300049 99300049 1001 86380 86390 1
437305 99437305 1001 86380 86390 1
437336 99437336 1001 86380 86390 1
300625 99300625 1001 86380 86390 1
300583 99300583 1001 86380 86390 1
300623 99300623 1001 86380 86390 1
300611 99300611 1001 86380 86390 1
300415 99300415 1001 86380 86390 1
300166 99300166 1001 86380 86390 1
300270 99300270 1001 86380 86390 1
300233 99300233 1001 86380 86390 1
300746 99300746 1001 86380 86390 1
300786 99300786 1001 86380 86390 1
300876 99300876 1001 86380 86390 1
300813 99300813 1001 86380 86390 1
301479 99301479 1001 86380 86390 1
301527 99301527 1001 86380 86390 1
301457 99301457 1001 86380 86390 1
301155 99301155 1001 86380 86390 1
301145 99301145 1001 86380 86390 1
301238 99301238 1001 86380 86390 1
301163 99301163 1001 86380 86390 1
301257 99301257 1001 86380 86390 1
301166 99301166 1001 86380 86390 1
301078 99301078 1001 86380 86390 1
301107 99301107 1001 86380 86390 1
301083 99301083 1001 86380 86390 1
301021 99301021 1001 86380 86390 1
301655 99301655 1001 86380 86390 1
301654 99301654 1001 86380 86390 1
302239 99302239 1001 86380 86390 1
302201 99302201 1001 86380 86390 1
302205 99302205 1001 86380 86390 1
302180 99302180 1001 86380 86390 1
302287 99302287 1001 86380 86390 1
302074 99302074 1001 86380 86390 1
302106 99302106 1001 86380 86390 1
301944 99301944 1001 86380 86390 1
302429 99302429 1001 86380 86390 1
302457 99302457 1001 86380 86390 1
302415 99302415 1001 86380 86390 1
303066 99303066 1001 86380 86390 1
303105 99303105 1001 86380 86390 1
302840 99302840 1001 86380 86390 1
302854 99302854 1001 86380 86390 1
302894 99302894 1001 86380 86390 1
302961 99302961 1001 86380 86390 1
302782 99302782 1001 86380 86390 1
302605 99302605 1001 86380 86390 1
303373 99303373 1001 86380 86390 1
303252 99303252 1001 86380 86390 1
303906 99303906 1001 86380 86390 1
303886 99303886 1001 86380 86390 1
303687 99303687 1001 86380 86390 1
303662 99303662 1001 86380 86390 1
303791 99303791 1001 86380 86390 1
303811 99303811 1001 86380 86390 1
303568 99303568 1001 86380 86390 1
303556 99303556 1001 86380 86390 1
303507 99303507 1001 86380 86390 1
304148 99304148 1001 86380 86390 1
303412 99303412 1001 86380 86390 1
304189 99304189 1001 86380 86390 1
304048 99304048 1001 86380 86390 1
304205 99304205 1001 86380 86390 1
304743 99304743 1001 86380 86390 1
304676 99304676 1001 86380 86390 1
304677 99304677 1001 86380 86390 1
304647 99304647 1001 86380 86390 1
304493 99304493 1001 86380 86390 1
304570 99304570 1001 86380 86390 1
304648 99304648 1001 86380 86390 1
304545 99304545 1001 86380 86390 1
304495 99304495 1001 86380 86390 1
304522 99304522 1001 86380 86390 1
304276 99304276 1001 86380 86390 1
304915 99304915 1001 86380 86390 1
304997 99304997 1001 86380 86390 1
305531 99305531 1001 86380 86390 1
305636 99305636 1001 86380 86390 1
305598 99305598 1001 86380 86390 1
305666 99305666 1001 86380 86390 1
305594 99305594 1001 86380 86390 1
305376 99305376 1001 86380 86390 1
305443 99305443 1001 86380 86390 1
305335 99305335 1001 86380 86390 1
305069 99305069 1001 86380 86390 1
305110 99305110 1001 86380 86390 1
305228 99305228 1001 86380 86390 1
500140 99500140 1001 86380 86390 1
500058 99500058 1001 86380 86390 1
500059 99500059 1001 86380 86390 1
500611 99500611 1001 86380 86390 1
500689 99500689 1001 86380 86390 1
500741 99500741 1001 86380 86390 1
500655 99500655 1001 86380 86390 1
500518 99500518 1001 86380 86390 1
500585 99500585 1001 86380 86390 1
500536 99500536 1001 86380 86390 1
500193 99500193 1001 86380 86390 1
500380 99500380 1001 86380 86390 1
500329 99500329 1001 86380 86390 1
500318 99500318 1001 86380 86390 1
500916 99500916 1001 86380 86390 1
500930 99500930 1001 86380 86390 1
500848 99500848 1001 86380 86390 1
501540 99501540 1001 86380 86390 1
501621 99501621 1001 86380 86390 1
501634 99501634 1001 86380 86390 1
501385 99501385 1001 86380 86390 1
501400 99501400 1001 86380 86390 1
501379 99501379 1001 86380 86390 1
501263 99501263 1001 86380 86390 1
501141 99501141 1001 86380 86390 1
501104 99501104 1001 86380 86390 1
501118 99501118 1001 86380 86390 1
501157 99501157 1001 86380 86390 1
501132 99501132 1001 86380 86390 1
501842 99501842 1001 86380 86390 1
502301 99502301 1001 86380 86390 1
502353 99502353 1001 86380 86390 1
502419 99502419 1001 86380 86390 1
502236 99502236 1001 86380 86390 1
502120 99502120 1001 86380 86390 1
502089 99502089 1001 86380 86390 1
501886 99501886 1001 86380 86390 1
501917 99501917 1001 86380 86390 1
501879 99501879 1001 86380 86390 1
502022 99502022 1001 86380 86390 1
502035 99502035 1001 86380 86390 1
502528 99502528 1001 86380 86390 1
502570 99502570 1001 86380 86390 1
502576 99502576 1001 86380 86390 1
502629 99502629 1001 86380 86390 1
503185 99503185 1001 86380 86390 1
503048 99503048 1001 86380 86390 1
502894 99502894 1001 86380 86390 1
502889 99502889 1001 86380 86390 1
503071 99503071 1001 86380 86390 1
502858 99502858 1001 86380 86390 1
502704 99502704 1001 86380 86390 1
502784 99502784 1001 86380 86390 1
502850 99502850 1001 86380 86390 1
502838 99502838 1001 86380 86390 1
503458 99503458 1001 86380 86390 1
504020 99504020 1001 86380 86390 1
504023 99504023 1001 86380 86390 1
503947 99503947 1001 86380 86390 1
503961 99503961 1001 86380 86390 1
503769 99503769 1001 86380 86390 1
503823 99503823 1001 86380 86390 1
503892 99503892 1001 86380 86390 1
503870 99503870 1001 86380 86390 1
503574 99503574 1001 86380 86390 1
503694 99503694 1001 86380 86390 1
503604 99503604 1001 86380 86390 1
503566 99503566 1001 86380 86390 1
504259 99504259 1001 86380 86390 1
504260 99504260 1001 86380 86390 1
504312 99504312 1001 86380 86390 1
504185 99504185 1001 86380 86390 1
504230 99504230 1001 86380 86390 1
504884 99504884 1001 86380 86390 1
504918 99504918 1001 86380 86390 1
504862 99504862 1001 86380 86390 1
504888 99504888 1001 86380 86390 1
504738 99504738 1001 86380 86390 1
504559 99504559 1001 86380 86390 1
504613 99504613 1001 86380 86390 1
504671 99504671 1001 86380 86390 1
504325 99504325 1001 86380 86390 1
504464 99504464 1001 86380 86390 1
505123 99505123 1001 86380 86390 1
504995 99504995 1001 86380 86390 1
505086 99505086 1001 86380 86390 1
505011 99505011 1001 86380 86390 1
504991 99504991 1001 86380 86390 1
505734 99505734 1001 86380 86390 1
505682 99505682 1001 86380 86390 1
505684 99505684 1001 86380 86390 1
505512 99505512 1001 86380 86390 1
505367 99505367 1001 86380 86390 1
505187 99505187 1001 86380 86390 1
505279 99505279 1001 86380 86390 1
505331 99505331 1001 86380 86390 1
505228 99505228 1001 86380 86390 1
505298 99505298 1001 86380 86390 1
505221 99505221 1001 86380 86390 1
505974 99505974 1001 86380 86390 1
505771 99505771 1001 86380 86390 1
505772 99505772 1001 86380 86390 1
505905 99505905 1001 86380 86390 1
505843 99505843 1001 86380 86390 1
506459 99506459 1001 86380 86390 1
506421 99506421 1001 86380 86390 1
506487 99506487 1001 86380 86390 1
506236 99506236 1001 86380 86390 1
506265 99506265 1001 86380 86390 1
506372 99506372 1001 86380 86390 1
506257 99506257 1001 86380 86390 1
506623 99506623 1001 86380 86390 1
506642 99506642 1001 86380 86390 1
507420 99507420 1001 86380 86390 1
507246 99507246 1001 86380 86390 1
507225 99507225 1001 86380 86390 1
507238 99507238 1001 86380 86390 1
507318 99507318 1001 86380 86390 1
507168 99507168 1001 86380 86390 1
507170 99507170 1001 86380 86390 1
507175 99507175 1001 86380 86390 1
506958 99506958 1001 86380 86390 1
506809 99506809 1001 86380 86390 1
507523 99507523 1001 86380 86390 1
507579 99507579 1001 86380 86390 1
508134 99508134 1001 86380 86390 1
508086 99508086 1001 86380 86390 1
507861 99507861 1001 86380 86390 1
507926 99507926 1001 86380 86390 1
507993 99507993 1001 86380 86390 1
507906 99507906 1001 86380 86390 1
507882 99507882 1001 86380 86390 1
507883 99507883 1001 86380 86390 1
507772 99507772 1001 86380 86390 1
507785 99507785 1001 86380 86390 1
507710 99507710 1001 86380 86390 1
507804 99507804 1001 86380 86390 1
508343 99508343 1001 86380 86390 1
508332 99508332 1001 86380 86390 1
509037 99509037 1001 86380 86390 1
508950 99508950 1001 86380 86390 1
508978 99508978 1001 86380 86390 1
509065 99509065 1001 86380 86390 1
508944 99508944 1001 86380 86390 1
508919 99508919 1001 86380 86390 1
508805 99508805 1001 86380 86390 1
508730 99508730 1001 86380 86390 1
508773 99508773 1001 86380 86390 1
508750 99508750 1001 86380 86390 1
508597 99508597 1001 86380 86390 1
508623 99508623 1001 86380 86390 1
508509 99508509 1001 86380 86390 1
508613 99508613 1001 86380 86390 1
508498 99508498 1001 86380 86390 1
508528 99508528 1001 86380 86390 1
509226 99509226 1001 86380 86390 1
509150 99509150 1001 86380 86390 1
509113 99509113 1001 86380 86390 1
509167 99509167 1001 86380 86390 1
509210 99509210 1001 86380 86390 1
509868 99509868 1001 86380 86390 1
509769 99509769 1001 86380 86390 1
509525 99509525 1001 86380 86390 1
509370 99509370 1001 86380 86390 1
509398 99509398 1001 86380 86390 1
509322 99509322 1001 86380 86390 1
510012 99510012 1001 86380 86390 1
510572 99510572 1001 86380 86390 1
510723 99510723 1001 86380 86390 1
510676 99510676 1001 86380 86390 1
510691 99510691 1001 86380 86390 1
510718 99510718 1001 86380 86390 1
510379 99510379 1001 86380 86390 1
510497 99510497 1001 86380 86390 1
510408 99510408 1001 86380 86390 1
510434 99510434 1001 86380 86390 1
510322 99510322 1001 86380 86390 1
510442 99510442 1001 86380 86390 1
510119 99510119 1001 86380 86390 1
510920 99510920 1001 86380 86390 1
510806 99510806 1001 86380 86390 1
510888 99510888 1001 86380 86390 1
511349 99511349 1001 86380 86390 1
511466 99511466 1001 86380 86390 1
511367 99511367 1001 86380 86390 1
511205 99511205 1001 86380 86390 1
511284 99511284 1001 86380 86390 1
511275 99511275 1001 86380 86390 1
511148 99511148 1001 86380 86390 1
511063 99511063 1001 86380 86390 1
511040 99511040 1001 86380 86390 1
510977 99510977 1001 86380 86390 1
510951 99510951 1001 86380 86390 1
511746 99511746 1001 86380 86390 1
511698 99511698 1001 86380 86390 1
511637 99511637 1001 86380 86390 1
511754 99511754 1001 86380 86390 1
512189 99512189 1001 86380 86390 1
512350 99512350 1001 86380 86390 1
512257 99512257 1001 86380 86390 1
512083 99512083 1001 86380 86390 1
511823 99511823 1001 86380 86390 1
511927 99511927 1001 86380 86390 1
511788 99511788 1001 86380 86390 1
511918 99511918 1001 86380 86390 1
512547 99512547 1001 86380 86390 1
512435 99512435 1001 86380 86390 1
512424 99512424 1001 86380 86390 1
513181 99513181 1001 86380 86390 1
513008 99513008 1001 86380 86390 1
512921 99512921 1001 86380 86390 1
512939 99512939 1001 86380 86390 1
512929 99512929 1001 86380 86390 1
512866 99512866 1001 86380 86390 1
512919 99512919 1001 86380 86390 1
512894 99512894 1001 86380 86390 1
512600 99512600 1001 86380 86390 1
512704 99512704 1001 86380 86390 1
513362 99513362 1001 86380 86390 1
513235 99513235 1001 86380 86390 1
513352 99513352 1001 86380 86390 1
513226 99513226 1001 86380 86390 1
513890 99513890 1001 86380 86390 1
513998 99513998 1001 86380 86390 1
513835 99513835 1001 86380 86390 1
513886 99513886 1001 86380 86390 1
513645 99513645 1001 86380 86390 1
513807 99513807 1001 86380 86390 1
513705 99513705 1001 86380 86390 1
513810 99513810 1001 86380 86390 1
513500 99513500 1001 86380 86390 1
513568 99513568 1001 86380 86390 1
513520 99513520 1001 86380 86390 1
513443 99513443 1001 86380 86390 1
513574 99513574 1001 86380 86390 1
514236 99514236 1001 86380 86390 1
514177 99514177 1001 86380 86390 1
514671 99514671 1001 86380 86390 1
514737 99514737 1001 86380 86390 1
514766 99514766 1001 86380 86390 1
514541 99514541 1001 86380 86390 1
514556 99514556 1001 86380 86390 1
514546 99514546 1001 86380 86390 1
514288 99514288 1001 86380 86390 1
514350 99514350 1001 86380 86390 1
514887 99514887 1001 86380 86390 1
515646 99515646 1001 86380 86390 1
515612 99515612 1001 86380 86390 1
515487 99515487 1001 86380 86390 1
515552 99515552 1001 86380 86390 1
515394 99515394 1001 86380 86390 1
515345 99515345 1001 86380 86390 1
515108 99515108 1001 86380 86390 1
515160 99515160 1001 86380 86390 1
515099 99515099 1001 86380 86390 1
515747 99515747 1001 86380 86390 1
515787 99515787 1001 86380 86390 1
515826 99515826 1001 86380 86390 1
515739 99515739 1001 86380 86390 1
515830 99515830 1001 86380 86390 1
515766 99515766 1001 86380 86390 1
516479 99516479 1001 86380 86390 1
516429 99516429 1001 86380 86390 1
516179 99516179 1001 86380 86390 1
516277 99516277 1001 86380 86390 1
515954 99515954 1001 86380 86390 1
515947 99515947 1001 86380 86390 1
516001 99516001 1001 86380 86390 1
515964 99515964 1001 86380 86390 1
516016 99516016 1001 86380 86390 1
516713 99516713 1001 86380 86390 1
516563 99516563 1001 86380 86390 1
516666 99516666 1001 86380 86390 1
517208 99517208 1001 86380 86390 1
517274 99517274 1001 86380 86390 1
517265 99517265 1001 86380 86390 1
516965 99516965 1001 86380 86390 1
517095 99517095 1001 86380 86390 1
517108 99517108 1001 86380 86390 1
516912 99516912 1001 86380 86390 1
516776 99516776 1001 86380 86390 1
516828 99516828 1001 86380 86390 1
516854 99516854 1001 86380 86390 1
517349 99517349 1001 86380 86390 1
517533 99517533 1001 86380 86390 1
517984 99517984 1001 86380 86390 1
518042 99518042 1001 86380 86390 1
517763 99517763 1001 86380 86390 1
517713 99517713 1001 86380 86390 1
518225 99518225 1001 86380 86390 1
518282 99518282 1001 86380 86390 1
518245 99518245 1001 86380 86390 1
518222 99518222 1001 86380 86390 1
518706 99518706 1001 86380 86390 1
518745 99518745 1001 86380 86390 1
518778 99518778 1001 86380 86390 1
518408 99518408 1001 86380 86390 1
518475 99518475 1001 86380 86390 1
518440 99518440 1001 86380 86390 1
518466 99518466 1001 86380 86390 1
518997 99518997 1001 86380 86390 1
519131 99519131 1001 86380 86390 1
519043 99519043 1001 86380 86390 1
519069 99519069 1001 86380 86390 1
519173 99519173 1001 86380 86390 1
519174 99519174 1001 86380 86390 1
519668 99519668 1001 86380 86390 1
519644 99519644 1001 86380 86390 1
519506 99519506 1001 86380 86390 1
519412 99519412 1001 86380 86390 1
519306 99519306 1001 86380 86390 1
519295 99519295 1001 86380 86390 1
519914 99519914 1001 86380 86390 1
519867 99519867 1001 86380 86390 1
519950 99519950 1001 86380 86390 1
519860 99519860 1001 86380 86390 1
520606 99520606 1001 86380 86390 1
520595 99520595 1001 86380 86390 1
520331 99520331 1001 86380 86390 1
520244 99520244 1001 86380 86390 1
520361 99520361 1001 86380 86390 1
520236 99520236 1001 86380 86390 1
520179 99520179 1001 86380 86390 1
520197 99520197 1001 86380 86390 1
520031 99520031 1001 86380 86390 1
520707 99520707 1001 86380 86390 1
520812 99520812 1001 86380 86390 1
521105 99521105 1001 86380 86390 1
521115 99521115 1001 86380 86390 1
521078 99521078 1001 86380 86390 1
520922 99520922 1001 86380 86390 1
521052 99521052 1001 86380 86390 1
521661 99521661 1001 86380 86390 1
521523 99521523 1001 86380 86390 1
521500 99521500 1001 86380 86390 1
522163 99522163 1001 86380 86390 1
522166 99522166 1001 86380 86390 1
522245 99522245 1001 86380 86390 1
522270 99522270 1001 86380 86390 1
522275 99522275 1001 86380 86390 1
522034 99522034 1001 86380 86390 1
521882 99521882 1001 86380 86390 1
522081 99522081 1001 86380 86390 1
521969 99521969 1001 86380 86390 1
521710 99521710 1001 86380 86390 1
521815 99521815 1001 86380 86390 1
521745 99521745 1001 86380 86390 1
521836 99521836 1001 86380 86390 1
522473 99522473 1001 86380 86390 1
522601 99522601 1001 86380 86390 1
522578 99522578 1001 86380 86390 1
522604 99522604 1001 86380 86390 1
522647 99522647 1001 86380 86390 1
523182 99523182 1001 86380 86390 1
522914 99522914 1001 86380 86390 1
523149 99523149 1001 86380 86390 1
523188 99523188 1001 86380 86390 1
523205 99523205 1001 86380 86390 1
523917 99523917 1001 86380 86390 1
523884 99523884 1001 86380 86390 1
523747 99523747 1001 86380 86390 1
[truncated: 4,105,209 more chars]
